# Supplementary material for: Semi-automated screening of biomedical citations for systematic reviews
Source: BMC Bioinformatics. 2010 Jan 26;11:55. doi: 10.1186/1471-2105-11-55 (PMC2824679; doi:10.1186/1471-2105-11-55)
Supplement: Additional file 1 — Curious snake: a zipped archive of source code. This is the source code used in experimentation. It is a modified version of our Python-based active learning framework. [file 1471-2105-11-55-S1.ZIP]

Archive with 670 entries (466 files):
- curious_snake/
- curious_snake/.git/
- curious_snake/.gitignore
- curious_snake/.git/COMMIT_EDITMSG
- curious_snake/.git/config
- curious_snake/.git/description
- curious_snake/.git/FETCH_HEAD
- curious_snake/.git/gitk.cache
- curious_snake/.git/HEAD
- curious_snake/.git/hooks/
- curious_snake/.git/hooks/applypatch-msg.noexec
- curious_snake/.git/hooks/applypatch-msg.sample
- curious_snake/.git/hooks/applypatch-msg.sample.noexec
- curious_snake/.git/hooks/commit-msg.noexec
- curious_snake/.git/hooks/commit-msg.sample
- curious_snake/.git/hooks/commit-msg.sample.noexec
- curious_snake/.git/hooks/post-commit.noexec
- curious_snake/.git/hooks/post-commit.sample
- curious_snake/.git/hooks/post-commit.sample.noexec
- curious_snake/.git/hooks/post-receive.noexec
- curious_snake/.git/hooks/post-receive.sample
- curious_snake/.git/hooks/post-receive.sample.noexec
- curious_snake/.git/hooks/post-update.noexec
- curious_snake/.git/hooks/post-update.sample
- curious_snake/.git/hooks/post-update.sample.noexec
- curious_snake/.git/hooks/pre-applypatch.noexec
- curious_snake/.git/hooks/pre-applypatch.sample
- curious_snake/.git/hooks/pre-applypatch.sample.noexec
- curious_snake/.git/hooks/pre-commit.noexec
- curious_snake/.git/hooks/pre-commit.sample
- curious_snake/.git/hooks/pre-commit.sample.noexec
- curious_snake/.git/hooks/pre-rebase.noexec
- curious_snake/.git/hooks/pre-rebase.sample
- curious_snake/.git/hooks/pre-rebase.sample.noexec
- curious_snake/.git/hooks/prepare-commit-msg.noexec
- curious_snake/.git/hooks/prepare-commit-msg.sample
- curious_snake/.git/hooks/prepare-commit-msg.sample.noexec
- curious_snake/.git/hooks/update.noexec
- curious_snake/.git/hooks/update.sample
- curious_snake/.git/hooks/update.sample.noexec
- curious_snake/.git/index
- curious_snake/.git/info/
- curious_snake/.git/info/exclude
- curious_snake/.git/logs/
- curious_snake/.git/logs/HEAD
- curious_snake/.git/logs/refs/
- curious_snake/.git/logs/refs/heads/
- curious_snake/.git/logs/refs/heads/master
- curious_snake/.git/logs/refs/remotes/
- curious_snake/.git/logs/refs/remotes/origin/
- curious_snake/.git/logs/refs/remotes/origin/master
- curious_snake/.git/objects/
- curious_snake/.git/objects/00/
- curious_snake/.git/objects/00/f20b1594e912d21d98770f1da2c03c5217d361
- curious_snake/.git/objects/01/
- curious_snake/.git/objects/01/52dd983b2addc0e4b2fdfa0db29f62440704f7
- curious_snake/.git/objects/03/
- curious_snake/.git/objects/03/f06a17b26ecad4e8995a121126d380164ff2ed
- curious_snake/.git/objects/04/
- curious_snake/.git/objects/04/ec95d89b89fc556e85c9a8bf4331765a216aaf
- curious_snake/.git/objects/04/f96195fdbd3a635789dcaec48e3d19113ecebb
- curious_snake/.git/objects/06/
- curious_snake/.git/objects/06/b232b5e2e1719ef1b605b34ca34804d7963489
- curious_snake/.git/objects/07/
- curious_snake/.git/objects/07/36726080179debc3412b52d27c603234863066
- curious_snake/.git/objects/07/6c4c498fadaf9df26af86f0955c938dae02388
- curious_snake/.git/objects/07/ff9bb622e7912ac7a525d0cd6af4872020b367
- curious_snake/.git/objects/08/
- curious_snake/.git/objects/08/71844c9bf0d92fd78a705e31091d8e9bb62a6c
- curious_snake/.git/objects/09/
- curious_snake/.git/objects/09/c54a2acfc3409ab29b0d2c6a11b61cc2066360
- curious_snake/.git/objects/0a/
- curious_snake/.git/objects/0a/511418201bb5cd4164ec9cebc230e03d9e36ea
- curious_snake/.git/objects/0b/
- curious_snake/.git/objects/0b/22d9567d2d3e1655c1f1e83296bed5fbebe23b
- curious_snake/.git/objects/0b/28972b8916b1de4b5577c3e3268700317ec1b8
- curious_snake/.git/objects/0c/
- curious_snake/.git/objects/0c/47b263abdd682956912e5e4a588e780b8ed62e
- curious_snake/.git/objects/0c/4d06668921da6a9f5e580fc3007fba27cc6be3
- curious_snake/.git/objects/0d/
- curious_snake/.git/objects/0d/86e1069d36ffc060756b25151cb01ffbcce3b7
- curious_snake/.git/objects/0e/
- curious_snake/.git/objects/0e/9eb0cf345a93ee11f0209586290daf40f56816
- curious_snake/.git/objects/0e/bb7abdbc6866b78c986546ba29e784f9339e68
- curious_snake/.git/objects/0e/e6f8a6419ed84860aa467cf058569178a7ef0b
- curious_snake/.git/objects/10/
- curious_snake/.git/objects/10/687f4d5fc4efcea8d351653c6cc69e92a6104f
- curious_snake/.git/objects/10/725d19879f3c33599e60ef596e222f9eec01c5
- curious_snake/.git/objects/12/
- curious_snake/.git/objects/12/f7e6dedc65a0b1b80360a77aa40aaa4e102536
- curious_snake/.git/objects/14/
- curious_snake/.git/objects/14/caeffd40add135b071b619987c674180dfd2da
- curious_snake/.git/objects/15/
- curious_snake/.git/objects/15/8958c6b4ef65f7631afebcad4cbab1396f1a2c
- curious_snake/.git/objects/16/
- curious_snake/.git/objects/16/1bd5f6cfc6c5aaf37918e9e93718da35b839e5
- curious_snake/.git/objects/16/72daab14d6aeb79716212fb60ab2a60d7346e9
- curious_snake/.git/objects/19/
- curious_snake/.git/objects/19/bd339d166ff5c930dcaa15ac8a71bd28a77496
- curious_snake/.git/objects/19/c592c1ca663edaa61f46ffac2f39239602ed7c
- curious_snake/.git/objects/1a/
- curious_snake/.git/objects/1a/06f7cd61ac0e4285897094fc79b9ccf40f6589
- curious_snake/.git/objects/1a/ccf2b0f7ca1f8f933d145899d2c543e3dc4ff6
- curious_snake/.git/objects/1b/
- curious_snake/.git/objects/1b/012c5a114d0aed988f8e7abaaf2a4a55b3e70e
- curious_snake/.git/objects/1c/
- curious_snake/.git/objects/1c/880b80359bfd24ef8831c8501e80082c04bcbd
- curious_snake/.git/objects/1c/c420b09f89433d47119a176a28a7130b304d69
- curious_snake/.git/objects/1e/
- curious_snake/.git/objects/1e/277348e6a9827ecd8a6911daccd91d67729464
- curious_snake/.git/objects/1e/bd8e4e0a9bdb069d20125e7ea1be2207d1f0f2
- curious_snake/.git/objects/22/
- curious_snake/.git/objects/22/6dc722781ea4692aea504cb1549c717482afb2
- curious_snake/.git/objects/22/a6bf85026cb30c706a88ae03e374d1a57c17f8
- curious_snake/.git/objects/23/
- curious_snake/.git/objects/23/aa519affdf7d17528dd4de1945fcf09bac24bf
- curious_snake/.git/objects/23/bac943c16b11619987af342356e4e1f38c9fe6
- curious_snake/.git/objects/25/
- curious_snake/.git/objects/25/2fa0117026eb92bba9e4fdac76b6449ae5145e
- curious_snake/.git/objects/25/4b63bc17995d42f852a41be59ef02f3a94823a
- curious_snake/.git/objects/25/72aee259d12e5951b0256b75cecfafd7a39f27
- curious_snake/.git/objects/25/f5182bae2eef6ed3bd35584656ce23cefe9654
- curious_snake/.git/objects/26/
- curious_snake/.git/objects/26/2250d975cde285127561abbc98a605ac6430d4
- curious_snake/.git/objects/26/3b7e1915b7eb145b9412a5d8c5bd11dcde9ca3
- curious_snake/.git/objects/26/ea7c908a84d42cc9c2c2a65f4ee821e2a5068f
- curious_snake/.git/objects/27/
- curious_snake/.git/objects/27/f35cd8119e77737194f79263d9a07ca055becd
- curious_snake/.git/objects/28/
- curious_snake/.git/objects/28/7e294930c0cf3b6e0869e0a5336bc7e5418425
- curious_snake/.git/objects/29/
- curious_snake/.git/objects/29/e1c922926a1d3eec7f97fc7bbf7b090033fdde
- curious_snake/.git/objects/29/ecfd106646d6f2515bd25f005d24763724ce3b
- curious_snake/.git/objects/2d/
- curious_snake/.git/objects/2d/68964fb4a3f45c4ed672771d29a040b8988ea5
- curious_snake/.git/objects/2d/9af2e6efa996d767d2f1032b5d77db9695c73a
- curious_snake/.git/objects/2f/
- curious_snake/.git/objects/2f/9a4369ad61d4696a00ce187994091c6d65988f
- curious_snake/.git/objects/2f/bee9411c2ce0a4b199618ceaaf529431eddec6
- curious_snake/.git/objects/30/
- curious_snake/.git/objects/30/9087e338e2287a46f54bea2338e62746d2ead7
- curious_snake/.git/objects/30/fa87449343a4588be7f2ad2793a299df1d777b
- curious_snake/.git/objects/31/
- curious_snake/.git/objects/31/a6c5bf05115461f38844f0f6e607c24b27d212
- curious_snake/.git/objects/33/
- curious_snake/.git/objects/33/6afda634cafae083dba9ffc22d17d051b2d87f
- curious_snake/.git/objects/33/8bd7ba27b62046d75470a7732f6f1b01806cb5
- curious_snake/.git/objects/35/
- curious_snake/.git/objects/35/653edf38d534cee4f0e2d2046af18a89dc6f15
- curious_snake/.git/objects/37/
- curious_snake/.git/objects/37/5e5693ce7de04be6f285415434af71facb3b2b
- curious_snake/.git/objects/37/e576e5f99e00f377fe349c9d0b8b0ea900b345
- curious_snake/.git/objects/38/
- curious_snake/.git/objects/38/ea20f7f84a1eb4b7c2716bbded8aee266366ea
- curious_snake/.git/objects/39/
- curious_snake/.git/objects/39/70909e221f735b93036ec780ca6e57e7f74395
- curious_snake/.git/objects/3a/
- curious_snake/.git/objects/3a/30ca13e92167bf9cf24cebd3f9741ee3501690
- curious_snake/.git/objects/3a/9d79d57e3d2fc39674ce6acaa9d94b5cf392d5
- curious_snake/.git/objects/3b/
- curious_snake/.git/objects/3b/76133a745e6d8e408cdbbfe2d2a12674132c29
- curious_snake/.git/objects/3b/d52648795a47068d96ab5baa5799a81985b3be
- curious_snake/.git/objects/3c/
- curious_snake/.git/objects/3c/a43d572581ee8fb6260c5b8a229d330b9f57ed
- curious_snake/.git/objects/3d/
- curious_snake/.git/objects/3d/517778f0470e25568308dd377937b2a97d21fe
- curious_snake/.git/objects/3d/e5a117cd64fa89b64b23e9cfd3eb8c6f84e9d1
- curious_snake/.git/objects/3e/
- curious_snake/.git/objects/3e/6deb9e2c684de6a99cc17310a0ee7a3d7f72ca
- curious_snake/.git/objects/3f/
- curious_snake/.git/objects/3f/49a15eb532ab9d59cc54a1c4330230893f5e4a
- curious_snake/.git/objects/41/
- curious_snake/.git/objects/41/0ff61952a5f8f2ad039265097bd6a59591961f
- curious_snake/.git/objects/41/2f6ea0c2ec2f59548345f0e60c4a09fc6c0a2b
- curious_snake/.git/objects/41/33e2d7aaf209dc848c03dd63d38b60fcc67d60
- curious_snake/.git/objects/42/
- curious_snake/.git/objects/42/40e0c18d6d46e952d9e2879cc244b35076fa8a
- curious_snake/.git/objects/42/759e457ef608db993e418d3664bf613c96c168
- curious_snake/.git/objects/42/9f0417688fb63746e1a446952a383d7f09e085
- curious_snake/.git/objects/43/
- curious_snake/.git/objects/43/88616e6209e7841e8c7cf99fe764bca408700c
- curious_snake/.git/objects/45/
- curious_snake/.git/objects/45/1256ae1e4fcf4dc0abca99f5ff9a229ec061d5
- curious_snake/.git/objects/46/
- curious_snake/.git/objects/46/63d396a8a85204564c92232cb38573932badb0
- curious_snake/.git/objects/46/994a054c02dcd58b8162cce1aa9e408383fdee
- curious_snake/.git/objects/46/a47177beb43c6289ba18de24cf1de32741dfe9
- curious_snake/.git/objects/48/
- curious_snake/.git/objects/48/4a88a2aee8d598c9b285db98f72722e4ad987a
- curious_snake/.git/objects/48/efa82a5e67fc7620adab1669ac48bea4d16dc4
- curious_snake/.git/objects/49/
- curious_snake/.git/objects/49/42c30bd60b8cebd0d707908cf971a9ca2682ac
- curious_snake/.git/objects/4a/
- curious_snake/.git/objects/4a/1ed35900afe88a177d75c2d56db3e37befe6eb
- curious_snake/.git/objects/4a/e10196f2cfd1e8edb1186599a765ed0c20e939
- curious_snake/.git/objects/4b/
- curious_snake/.git/objects/4b/825dc642cb6eb9a060e54bf8d69288fbee4904
- curious_snake/.git/objects/4c/
- curious_snake/.git/objects/4c/83648755934f35bca4853befe333cca235adef
- curious_snake/.git/objects/4d/
- curious_snake/.git/objects/4d/7b9e11b7354189bb044f0629e533748575b1e5
- curious_snake/.git/objects/4d/b48ac8f7b165537a744286c6bee70b454f74fd
- curious_snake/.git/objects/4f/
- curious_snake/.git/objects/4f/aeec658e5c62ffb3e9a8e424438df55c578e6c
- curious_snake/.git/objects/50/
- curious_snake/.git/objects/50/08ddfcf53c02e82d7eee2e57c38e5672ef89f6
- curious_snake/.git/objects/52/
- curious_snake/.git/objects/52/7b4a4de1223ec4a53fb34fe017d3376ea73520
- curious_snake/.git/objects/53/
- curious_snake/.git/objects/53/380d6f0cc796304542ea4bb6850fa4f37f5e6c
- curious_snake/.git/objects/53/71b25fbd00ef4c98d5c6046e85e3f0bc0152e2
- curious_snake/.git/objects/56/
- curious_snake/.git/objects/56/9ce8e0be5ceef5c048c052eceb6349b69919e9
- curious_snake/.git/objects/58/
- curious_snake/.git/objects/58/56ffe9a6213eda2d8b212b5162f9436fe97305
- curious_snake/.git/objects/58/6b7a4629dd649f49a0745524a1c3df08b202b7
- curious_snake/.git/objects/58/b6aa3f9f8f5c010e1e20cb21e9c4d799ebacd0
- curious_snake/.git/objects/58/edf8c36ebe98ba6cffba1219bc510bc0638501
- curious_snake/.git/objects/5a/
- curious_snake/.git/objects/5a/0eb0a5c02d5c3182c382bb09219f0a61c63611
- curious_snake/.git/objects/5a/86cdf8dc7fd5e8c1c3bca0a9cb965a4e3768d3
- curious_snake/.git/objects/5c/
- curious_snake/.git/objects/5c/2bb22794bbc9bb95d949739202c25e6d722825
- curious_snake/.git/objects/5d/
- curious_snake/.git/objects/5d/2f8b541dbf6e093d70704c2b1e5e3f696a48dd
- curious_snake/.git/objects/5d/74609dcb3817bb38f494f1e19c3efd000055d0
- curious_snake/.git/objects/5d/8aec2111a381005cfce0a473c648eacd3d4723
- curious_snake/.git/objects/5d/ae1e4322c8a3f5ccc87020497f63e0d8c78731
- curious_snake/.git/objects/5e/
- curious_snake/.git/objects/5e/77d2941f4d2bf06965d4179be36ebc0d8fd2e0
- curious_snake/.git/objects/5f/
- curious_snake/.git/objects/5f/59846c95dc211859f885bcbbcd4a9e3a3548da
- curious_snake/.git/objects/5f/61309bd0a3155f4c4df07e129bb82de7bd56b5
- curious_snake/.git/objects/5f/e83f3fa13cc798a3cd1c4934c38b3d7b66feda
- curious_snake/.git/objects/61/
- curious_snake/.git/objects/61/5c50399698ae134b5fefaa2742ec8af38e3900
- curious_snake/.git/objects/61/d3d62d588aef86ee5a256a8ef2eb9f2c8d6b7b
- curious_snake/.git/objects/62/
- curious_snake/.git/objects/62/5e04a0531053ac349ea1f59386e1aef2611215
- curious_snake/.git/objects/62/6353a5f5e27f6d1d54acad1e6fda8793eee8c3
- curious_snake/.git/objects/64/
- curious_snake/.git/objects/64/b1f70b3b8488756bb7e1c914b56ecd08ffe490
- curious_snake/.git/objects/64/e6734b4a69d2d0d889f5316d58151861782080
- curious_snake/.git/objects/65/
- curious_snake/.git/objects/65/46098063b66b98ec5e676ed494644b8cd1cd2b
- curious_snake/.git/objects/65/5f5049bcdd02841dc75c0768fe44c0f9ce4961
- curious_snake/.git/objects/66/
- curious_snake/.git/objects/66/de7fb61783d887e39915f0e0162adfe83cae91
- curious_snake/.git/objects/67/
- curious_snake/.git/objects/67/5baf9a0effbcd8c51c50b48c95bcdfb9da5de7
- curious_snake/.git/objects/67/715c11a6ae7bc064b19757b6169a7cca7cefb4
- curious_snake/.git/objects/67/d306a4895345810dab95a1ca70e82e8ce30f7e
- curious_snake/.git/objects/69/
- curious_snake/.git/objects/69/d6f75da5923c56282d21a6dc0ba2412e1076f6
- curious_snake/.git/objects/6a/
- curious_snake/.git/objects/6a/ad0717e16615824af095ad8a6d5bcb4c01003d
- curious_snake/.git/objects/6a/c58908c51d73e8284619ecfa4540b97922af72
- curious_snake/.git/objects/6b/
- curious_snake/.git/objects/6b/5bb6588b90522378847de0773b942d795994a0
- curious_snake/.git/objects/6b/75ac2c6c4145ce5cf3e77e05497f125152c26f
- curious_snake/.git/objects/6c/
- curious_snake/.git/objects/6c/1ff99457e4695ef753b4e605978b761a5b0051
- curious_snake/.git/objects/6c/e538e7f5105e65963166832f144d46cb57fdd9
- curious_snake/.git/objects/6d/
- curious_snake/.git/objects/6d/6457bf0b4523afe4d36263219403008df50942
- curious_snake/.git/objects/6f/
- curious_snake/.git/objects/6f/5d0d467043ef9c7b5e401b941c16fd458a2149
- curious_snake/.git/objects/71/
- curious_snake/.git/objects/71/d9f41c2510fe50c2884b0e27847b29b8890531
- curious_snake/.git/objects/72/
- curious_snake/.git/objects/72/cc83b60f4391e5d5dde781cde4c03ec35706e5
- curious_snake/.git/objects/73/
- curious_snake/.git/objects/73/047fe9e77be0fd195789bcea4f7a96e8e25133
- curious_snake/.git/objects/74/
- curious_snake/.git/objects/74/a3bbc9946949a6d04f0407754c558648221cf7
- curious_snake/.git/objects/75/
- curious_snake/.git/objects/75/1e05c343b02e54d7432c2101adb7ffefb5fe8c
- curious_snake/.git/objects/75/45abf68d662d3b0b0e400ce36479693797cd32
- curious_snake/.git/objects/75/9015f95148efb0e5aad06be5105fed7fcb2362
- curious_snake/.git/objects/77/
- curious_snake/.git/objects/77/7d3b4166544575faafc4f3062ea975b3bafc8d
- curious_snake/.git/objects/79/
- curious_snake/.git/objects/79/9a632ecd485983fb6c89452f295da9336f684b
- curious_snake/.git/objects/79/d765c4f0e26a4cd03e1b8855a316651f6c9198
- curious_snake/.git/objects/79/f05981d317435dd39d53cacb6151d21e976eaa
- curious_snake/.git/objects/79/f722aac7a0120ad1e1bb7a3ef0eec7c253e6f6
- curious_snake/.git/objects/7a/
- curious_snake/.git/objects/7a/4bcbde313749952e6f34b071275f36c0daa232
- curious_snake/.git/objects/7a/5e817b960b2a06c67735fdee64a65a90a8519f
- curious_snake/.git/objects/7a/743bb8063e20a94353cfb39e3a92b79b3720b6
- curious_snake/.git/objects/7a/bbf36916adcf33ca0002cce1f0432d2d35837a
- curious_snake/.git/objects/7a/c9b2696b3e5c5a68d5e2da9e16c469285c6ae7
- curious_snake/.git/objects/7b/
- curious_snake/.git/objects/7b/55e5339c222f797e44e9703e975b0648f3b9e6
- curious_snake/.git/objects/7c/
- curious_snake/.git/objects/7c/a0cbb6ed3846c77abe7fac72b3aee8222af4c1
- curious_snake/.git/objects/7c/b872706c749f0aad0fd6abf781fb2068ce7f6a
- curious_snake/.git/objects/7c/e931bf10afc7dea88a6625250a63000e8966e4
- curious_snake/.git/objects/7d/
- curious_snake/.git/objects/7d/1b8c15c50aaec5945aaf112f7ccca20886056f
[truncated: 370 more entries]
