# Supplementary material for: Semi-automated screening of biomedical citations for systematic reviews
Source: BMC Bioinformatics. 2010 Jan 26;11:55. doi: 10.1186/1471-2105-11-55 (PMC2824679; doi:10.1186/1471-2105-11-55)
Supplement: Additional file 1 — Curious snake: a zipped archive of source code. This is the source code used in experimentation. It is a modified version of our Python-based active learning framework. [file 1471-2105-11-55-S1.ZIP › curious_snake/curious_snake.py]

'''
	Byron C Wallace
	Tufts Medical Center: Computational and Analytic Evidence Sythensis 
	tuftscaes.org/curious_snake
	Curious Snake: Active Learning in Python
	curious_snake.py
	--
	This module is for running experiments to compare active learning strategies. It uses the active learning framework.
	See the in-line documentation for examples.
	
	Two general notes: 
	
	(1) Curious Snake was originally written for a scenario in which multiple feature spaces
    were being exploited, thus pluralizing many of the attributes in this class. For example, 
    *lists* of unlabeled_datasets and models are kept. If you only have one feature space that you're interested
     in, as is often the case, simply pass around unary lists.
     
    (2) It is assumed throughout the active learning is being done over binary datasets.
     
    ... Now for some legal stuff.
    
    ----
    CuriousSnake is distributed under the modified BSD licence
    Copyright (c)  2009,  byron c wallace
    All rights reserved.
    
    Redistribution and use in source and binary forms, with or without
    modification, are permitted provided that the following conditions are met:
        * Redistributions of source code must retain the above copyright
          notice, this list of conditions and the following disclaimer.
        * Redistributions in binary form must reproduce the above copyright
          notice, this list of conditions and the following disclaimer in the
          documentation and/or other materials provided with the distribution.
        * Neither the name of Tufts Medical Center nor the
          names of its contributors may be used to endorse or promote products
          derived from this software without specific prior written permission.

    THIS SOFTWARE IS PROVIDED BY byron c wallace 'AS IS'' AND ANY
    EXPRESS OR IMPLIED WARRANTIES, INCLUDING, BUT NOT LIMITED TO, THE IMPLIED
    WARRANTIES OF MERCHANTABILITY AND FITNESS FOR A PARTICULAR PURPOSE ARE
    DISCLAIMED. IN NO EVENT SHALL byron wallace BE LIABLE FOR ANY
    DIRECT, INDIRECT, INCIDENTAL, SPECIAL, EXEMPLARY, OR CONSEQUENTIAL DAMAGES
    (INCLUDING, BUT NOT LIMITED TO, PROCUREMENT OF SUBSTITUTE GOODS OR SERVICES;
    LOSS OF USE, DATA, OR PROFITS; OR BUSINESS INTERRUPTION) HOWEVER CAUSED AND
    ON ANY THEORY OF LIABILITY, WHETHER IN CONTRACT, STRICT LIABILITY, OR TORT
    (INCLUDING NEGLIGENCE OR OTHERWISE) ARISING IN ANY WAY OUT OF THE USE OF THIS
    SOFTWARE, EVEN IF ADVISED OF THE POSSIBILITY OF SUCH DAMAGE.    
    
    The files comprising the libsvm library are also under the modified BSD and are:
    
    Copyright (c) 2000-2008 Chih-Chung Chang and Chih-Jen Lin
    All rights reserved.
'''

import random
import pdb
import os
import math
import dataset
import learners.base_svm_learner as base_svm_learner
import learners.simple_svm_learner as simple_learner
import learners.random_svm_learner as random_learner
import learners.pal_svm_learner as pal_learner
import results_reporter


        
def run_experiments_finite_pool(data_paths, out_path, datasets_for_eval = None, upto=None, step_size = 25, 
                                                    initial_size = 2, batch_size = 5, num_runs=10,  pick_balanced_initial_set = True,
                                                    report_results_after_runs=True):
    '''
    This method is for evaluation of learners in 'finite-pool' scenarios, i.e., when one wants to evaluate
    performance *only* over the instances in the pool U. Thus the predictive performance is less
    important here than it is in the holdout evaluations. Finite pool evaluations work by allowing each
    learner to pick m examples from U, then evaluating their predictive performance over the remaining
    N-m unlabeled instances, and combining this evaluation with the TPs and TNs requested during learning.
    '''
    if not os.path.isdir(out_path):
        os.mkdir(out_path)  
     
    print data_paths   
    
    for run in range(num_runs):
        print "\n********\non run %s\n" % run

        num_labels_so_far = initial_size # set to initial size for first iteration

        # if a string (pointing to a single dataset) is passed in, box it in a list
        data_paths = box_if_string(data_paths)
        # note that we're assuming special, multi-label formatted data files here
        # ie., we assume both level1 and level2 labels are provided in the data
        # file.
        datasets = [dataset.build_dataset_from_file(f, name=os.path.basename(f)) for f in data_paths]
        total_num_examples = len(datasets[0].instances) # N = |U|
                    
        # if no upper bound was passed in, use the whole pool U
        if upto is None:
            upto = total_num_examples
                
        print "U has cardinality: %s" % datasets[0].size()
        
        #######################
        #  Here we set the learners up #
        #######################
        
        # random 
        rand_learner= random_learner.RandomLearner([d.copy() for d in datasets], 
                                                                                    undersample_before_eval= True)
        rand_learner.name = "random"
        
        # simple
        simp_learner = simple_learner.SimpleLearner([d.copy() for d in datasets], undersample_before_eval=True)
        simp_learner.name = "SIMPLE"
        simp_learner.description = "SIMPLE with (vanilla) undersampling"
        
        # PAL
        pal = pal_learner.PALLearner([d.copy() for d in datasets], 
                                                      undersample_before_eval= True)
        pal.name = "PAL"
        pal.longer_name = "PAL"
        
        # PAL with aggressive undersampling
        pal_agg = pal_learner.PALLearner([d.copy() for d in datasets], 
                                                      undersample_before_eval= True)
        pal_agg.undersample_function = pal_agg.aggressive_undersample_labeled_datasets
        pal_agg.name = "PAL agg"
        pal_agg.longer_name = "PAL with aggressive undersampling"
        
        learners = [rand_learner, simp_learner, pal, pal_agg]
        
        
        # For yield/burden output
        output_file_paths = [os.path.join(out_path, learner.name + "_" + str(run) + ".txt") for learner in learners]
        print output_file_paths
        output_files = [open(output_file, 'w') for output_file in output_file_paths]
        
        # Also write out the false negative ids for each learner since these are of particular interest
        output_fn_paths = [os.path.join(out_path, learner.name + "_FNs_" + str(run) + ".txt") for learner in learners]
        fn_out_files = [open(output_fn, 'w') for output_fn in output_fn_paths]
        
        cur_size = initial_size
        total_num_examples = len(datasets[0].instances)
        
        # we arbitrarily pick the initial ids from the first learner; this doesn't matter, as we just use the instance ids
        initial_f = learners[0].get_random_unlabeled_ids 
        init_size = num_labels_so_far
        if pick_balanced_initial_set:
            initial_f = learners[0].pick_balanced_initial_training_set
            init_size = int(num_labels_so_far/2.0) # equal number from both classes
            
        # again, you could call *.initial_f on any learner -- it just returns the ids to label initially. these will
        # be the same for all learners.
        init_ids =initial_f(init_size)
        
        # label instances and build initial models
        for learner in learners:
            print "on learner %s" % learner.name
            learner.label_instances_in_all_datasets(init_ids)
            learner.rebuild_models()
            
        # report initial results, to console and file.
        report_yield_burden(learners, output_files, fn_out_files)
        
        first_iter = True
        while num_labels_so_far <= upto - step_size:
            print "entering active learning loop..."
            #
            # the main active learning loop
            #
            cur_step_size = step_size
            cur_batch_size = batch_size
            if first_iter:
                # here we account for the initial labeled dataset size. for example, suppose
                # the step_size is set to 25 (we want to report results every 25 labels), 
                # but the initial size was 2; then we want to label 23 on the first iteration
                # so that we report results when 25 total labels have been provided
                cur_step_size = step_size - num_labels_so_far if num_labels_so_far <= step_size \
                                else step_size - (num_labels_so_far - step_size)
                # in general, step_size is assumed to be a multiple of batch_size, for the first iteration, 
                # when we're catching up to to the step_size (as outlined above), we set the
                # batch_size to 1 to make sure this condition holds.
                cur_batch_size = 1 
                first_iter = False
            
            for learner in learners:
                learner.active_learn(cur_step_size, batch_size = cur_batch_size)
                            
            num_labels_so_far += cur_step_size
            print "\n***labeled %s examples out of %s so far***\n" % (num_labels_so_far, upto)

            # do a final rebuild before evaluating the learners; 
            # we do this because we may want to alter the parameters of the training
            # algorithm for the final classifier to be used in evaluation
            for learner in learners:
                learner.rebuild_models(for_eval=True)
            print "finished active learning step."
            report_yield_burden(learners, output_files, fn_out_files)

        # close files
        for output_file, out_fn_file in zip(output_files, fn_out_files):
            output_file.close()
            out_fn_file.close()
            
    
    # post-experimental reporting
    if report_results_after_runs:
        results_reporter.report_yield_burdens(out_path, [learner.name for learner in learners],  num_runs)


def report_yield_burden(learners, output_files, output_fn_files):
    '''
    Calculate the yield/burden over the (finite-pool) learners
    '''
    for learner, output_file, output_fn_file in zip(learners, output_files, output_fn_files):
        print "\n%s" % learner.name
        print "results for %s @ %s labeled examples:" % (learner.name, len(learner.labeled_datasets[0]))
        print "using query function %s" % learner.query_function.func_name
        print "number of level 1 +s: %s, level 2 +s: %s" % (learner.labeled_datasets[0].number_of_minority_examples(), 
                                                                                        learner.labeled_datasets[0].number_of_l2_positives())
        results = evaluate_finite_pool_learner(learner)
        for key,val in results.items():
            if key != "fns":
                print "%s: %s" % (key, val)
        print "\n"
        
        # write out level 2 false negative ids
        output_fn_file.write(", ".join([str(id) for id in results["fns"]]))
        output_fn_file.write("\n")
        # yield/burden
        write_out_results(results, output_file, metrics = ["num_labels", "yield", "burden"])
        
          
def report_results(learners, test_datasets, cur_size, output_files):
    ''' 
    Writes results for the learners, as evaluated over the test_dataset(s), to the console and the parametric
    output files.
    '''
    learner_index = 0
    for learner in learners:
        print "\nresults for %s @ %s labeled examples:" % (learner.name, len(learner.labeled_datasets[0].instances))
        results = evaluate_learner_with_holdout(learner, cur_size, test_datasets)
        write_out_results(results, output_files[learner_index], cur_size)
        learner_index+=1
     
     
def box_if_string(s):
    ''' If s is a string, returns a unary list [s] '''
    if type(s) == type(""):
        return [s]
    return s
        
    
def evaluate_finite_pool_learner(learner, print_confusion_matrices=True):
    '''
    Returns a dictionary containing various metrics for learner performance, as measured over the
    examples in the unlabeled_datasets belonging to the learner.
    '''
    tps, tns  = 0,0
    results = {}
    # first we count the number of true positives and true negatives discovered in learning. this is so we do not
    # unfairly penalize active learning strategies for finding lots of the minority class during training.
    tps = learner.labeled_datasets[0].number_of_l2_positives()
    tns = learner.labeled_datasets[0].number_of_l2_negatives()
    
    print "evaluating learner over %s instances." % len(learner.unlabeled_datasets[0].instances)
    fns, fps = 0, 0
    unlabeled_ids = learner.unlabeled_datasets[0].get_instance_ids()
    for unlabeled_set in learner.unlabeled_datasets[1:]:
        # ascertain that all datasets have the same unlabeled pool --
        # if they don't, something is off, since this would mean
        # an example was labeled in one feature space, but not
        # another.
        assert(unlabeled_set.get_instance_ids() == unlabeled_ids)
    
    true_l1_labels = [learner.unlabeled_datasets[0].instances[id].label for id in unlabeled_ids]
    true_l2_labels = [learner.unlabeled_datasets[0].instances[id].level_2_label for id in unlabeled_ids]
    predictions = []
    for id in unlabeled_ids:
        # get the points in all feature spaces (or just the one) for this example
        # id. 
        points = [d.get_point_for_id(id) for d in learner.unlabeled_datasets]
        prediction = learner.predict(points)
        predictions.append(prediction)
        
    level1_conf_mat, fn_ids =  _evaluate_predictions(predictions, true_l1_labels, unlabeled_ids)
    # just overwrite the level 1 fn ids, we don't care about them.
    level2_conf_mat, fn_ids =  _evaluate_predictions(predictions, true_l2_labels, unlabeled_ids)

    
    if print_confusion_matrices:
        print "level 1 confusion matrix:"
        print level1_conf_mat
    
        print "level 2 confusion matrix:"
        print level2_conf_mat
    
    # fraction of tps correctly identified
    tp_t = learner.labeled_datasets[0].number_of_minority_examples() # number of tps found during training
    tp_u = level2_conf_mat["tp"] # predictive true positives
    fn_u = level2_conf_mat["fn"] # predictive false negatives
    classifier_yield = float(tp_t + tp_u)  / float(tp_t + fn_u + tp_u)
    
    fp_u = level2_conf_mat["fp"] # predictive false positives
    labeled_in_training = learner.labeled_datasets[0].size()
    N = labeled_in_training + learner.unlabeled_datasets[0].size() # total size
    classifier_burden = float(labeled_in_training + tp_u + fp_u) / float(N)

    return {"num_labels":labeled_in_training, "yield":classifier_yield, "burden":classifier_burden, "fns":fn_ids}
    
    
def evaluate_learner_with_holdout(learner, num_labels, test_sets):
    '''
    If you're not considering a "finite pool" problem, this is the correct way to evaluate the trained classifiers. 
    
    @params
    learner -- the learner to be evaluated
    num_labels -- how many labels have been provided to the learner thus far
    test_sets -- the set(s) of examples to be used for evaluation. if there are multiple, it is assumed that they correspond to multiple feature
                            spaces, thus they will have to be cominbed somehow. The 'predict' method in the learner class(es) handles this, see that 
                            method in, e.g., base_learner, for more.
    '''
    results={"size":num_labels}
    print "evaluating learner over %s instances." % len(learner.unlabeled_datasets[0].instances)
    fns = 0
    predictions = []
    point_sets = [dataset.get_samples() for dataset in test_sets]
    # the labels are assumed to be the same; thus we only use the labels for the first dataset
    true_labels = test_sets[0].get_labels()
   
    # loop over all of the examples, and feed to the predict method 
    # the corresponding point in each feature-space
    for example_index in range(len(point_sets[0])):
        # hand the predict method a list of representations of x; one per feature space/model
        prediction = learner.predict([point_sets[feature_space_index][example_index] for feature_space_index in range(len(point_sets))])
        predictions.append(prediction)
    
    conf_mat =  _evaluate_predictions(predictions, true_labels)
    _calculate_metrics(conf_mat, results)
    return results
    
    
def _evaluate_predictions(predictions, true_labels, ids):
    conf_mat = {"tp":0, "fp":0, "tn":0, "fn":0}
    fn_ids = []
    for prediction, true_label, id in zip(predictions, true_labels, ids):
        if prediction == true_label:
            # then the learner was correct
            if true_label > 0:
                conf_mat["tp"]+=1
            else:
                conf_mat["tn"]+=1
        else:
            # then the learner was mistaken
            if true_label > 0:
                # actual label was 1; predicted -1
                conf_mat["fn"]+=1
                fn_ids.append(id)
            else:
                # actual label was -1; predicted 1
                conf_mat["fp"]+=1
    return (conf_mat, fn_ids)
    
    
def _calculate_metrics(conf_mat, results):
    '''
    Computes a number of metrics from the provided confusion matrix, conf_mat. In particular,
    returns: accuracy, sensitivity and specificity (sensitivity is, arbitrarily, defined w.r.t.
    the positive class).
    
    @TODO Add F1
    '''
    print "confusion matrix:"
    print conf_mat
    results["confusion_matrix"] = conf_mat
    results["accuracy"] = float (conf_mat["tp"] + conf_mat["tn"]) / float(sum([conf_mat[key] for key in conf_mat.keys()]))
    if float(conf_mat["tp"]) == 0:
        results["sensitivity"] = 0
    else:
        results["sensitivity"] = float(conf_mat["tp"]) / float(conf_mat["tp"] + conf_mat["fn"])
    results["specificity"] = float(conf_mat["tn"]) / float(conf_mat["tn"] + conf_mat["fp"])
    for k in results.keys():
        if k != "confusion_matrix":
            print "%s: %s" % (k, results[k])    
    
    
def write_out_results(results, outf, metrics = ["size", "accuracy", "sensitivity", "specificity"]):
    write_these_out = [results[k] for k in metrics]
    outf.write(",".join([str(s) for s in write_these_out]))
    outf.write("\n")
    
if __name__ == "__main__":
    feature_sets = [os.path.join("data", "proton_beam",s) for s in ["keywords_redux", "titles_redux", "title_concepts_redux"]]
    curious_snake.run_experiments_finite_pool(feature_sets, os.path.join("output", "kernel_test"), upto=2200)        


    
