# Supplementary material for: Semi-automated screening of biomedical citations for systematic reviews
Source: BMC Bioinformatics. 2010 Jan 26;11:55. doi: 10.1186/1471-2105-11-55 (PMC2824679; doi:10.1186/1471-2105-11-55)
Supplement: Additional file 1 — Curious snake: a zipped archive of source code. This is the source code used in experimentation. It is a modified version of our Python-based active learning framework. [file 1471-2105-11-55-S1.ZIP › curious_snake/data/copd/abstracts]

1 -1 -1 51:0.0459771541611 107:0.0809922089845 133:0.0640236075017 139:0.0650507798081 143:0.187398325947 160:0.0417845010004 216:0.0598954791975 254:0.0780179473501 285:0.0297019319324 500:0.0311261881949 532:0.121354160424 557:0.514168783326 564:0.0435125437951 658:0.0217562718975 681:0.0217562718975 695:0.0366072378637 715:0.0755280461783 748:0.498913195062 813:0.0187398325947 863:0.0780179473501 911:0.0429607148582 935:0.0311261881949 1039:0.0501998138419 1056:0.0148509659662 1113:0.0187398325947 1119:0.0445528978986 1133:0.0297019319324 1188:0.0423853968941 1234:0.0780179473501 1355:0.032414584703 1518:0.0311261881949 1523:0.182031240636 1530:0.146905366665 1566:0.032414584703 1624:0.0551198729797 1751:0.057998138012 1847:0.0631669813839 1972:0.057998138012 2002:0.0526093612732 2012:0.0187398325947 2021:0.0495237763885 2066:0.035674596934 2237:0.0374796651894 2261:0.0366072378637 2267:0.0491726415355 2289:0.0498660207896 2381:0.0734526833323 2382:0.0528824600924 2468:0.0217562718975 2469:0.205817560153 2475:0.0242208822635 2494:0.0435125437951 2623:0.0713491938679 2680:0.0531501506572 2700:0.0435125437951 2709:0.00936991629735 2764:0.0541708566006 2875:0.0472655506692 3032:0.0823112932056 3034:0.106300301314 3102:0.0693456208447 3110:0.0390718482297 3177:0.143244585374 3208:0.0755280461783 3263:0.0390718482297 3264:0.00936991629735 3417:0.0606770802121 3455:0.0508436465588 3476:0.0780179473501 3504:0.0417845010004 3600:0.0686058533843 3670:0.0734526833323 3671:0.0484417645271 3736:0.180178052925 3773:0.0661074058748 3825:0.0734526833323 3829:0.1560358947 3878:0.00936991629735 3917:0.0366072378637 3927:0.101687293118 3975:0.0594038638648 4036:0.134736108619 4045:0.00936991629735 4069:0.0476691009884 4182:0.0435125437951 4195:0.0459771541611 4198:0.0297019319324 4271:0.0976242839817 4329:0.151056092357 4337:0.0242208822635
2 1 -1 13:0.0595065047707 105:0.104271920582 149:0.076730719797 154:0.113466649002 195:0.0782787169662 275:0.0595065047707 366:0.0782787169662 484:0.142944949001 610:0.0837133966162 618:0.091195050082 658:0.0435877268998 713:0.0714724745003 716:0.0485254645808 776:0.243396453872 797:0.0527002623048 813:0.0375444243909 896:0.137448787877 1056:0.0297532523854 1069:0.150177697564 1113:0.0375444243909 1119:0.0595065047707 1144:0.0672976767763 1178:0.0375444243909 1216:0.0921131914806 1317:0.0970509291616 1446:0.0527002623048 1448:0.0375444243909 1501:0.0930012243965 1552:0.0992186919908 1620:0.0563166365863 1727:0.156305501163 1753:0.0938610609772 1761:0.0714724745003 1765:0.0485254645808 1795:0.0992186919908 1854:0.234836150899 1890:0.137448787877 2165:0.112633273173 2170:0.0970509291616 2171:0.0797429966733 2372:0.123044132778 2474:0.145576393742 2481:0.129882368841 2926:0.156305501163 2937:0.220860447185 2963:0.0970509291616 3063:0.107525738212 3100:0.0672976767763 3119:0.0824535146902 3188:0.130326355464 3308:0.0435877268998 3408:0.168949909759 3441:0.0882376518009 3471:0.0623599390953 3556:0.151317094473 3590:0.0955029319924 3648:0.0714724745003 3697:0.254751794755 3747:0.340279951354 3781:0.0435877268998 3867:0.14668195857 3945:0.0527002623048 4031:0.0527002623048 4040:0.113466649002 4041:0.151317094473 4045:0.0375444243909 4141:0.112633273173 4166:0.0992186919908 4214:0.0485254645808 4228:0.156305501163 4249:0.170139975677 4252:0.111333059776
3 -1 -1 78:0.0466705156792 103:0.0572027197729 137:0.0358946047346 152:0.0589980557633 245:0.0153594958882 414:0.0361140027045 435:0.0856736272111 561:0.0290550691658 586:0.0294990278817 658:0.0460784876647 664:0.0219744707111 681:0.0307189917764 695:0.0258439829257 721:0.0484343700026 777:0.0518561356897 851:0.0336534386072 995:0.0399835149191 1133:0.0419379481499 1182:0.122391577845 1208:0.0439489414222 1219:0.0385844205883 1317:0.0170994618604 1350:0.0389135356635 1382:0.0299232484491 1392:0.493111930477 1448:0.0132299496458 1560:0.0307189917764 1602:0.127659173348 1608:0.493111930477 1657:0.0330748741144 1737:0.0494517884284 1753:0.0661497482288 1771:0.0373339665993 1919:0.053321300643 1995:0.0324589577486 2002:0.0928529106415 2028:0.0457681061175 2045:0.020968974075 2208:0.0396898489373 2221:0.0489566311382 2237:0.0264598992915 2243:0.0344604028546 2266:0.0793796978746 2343:0.0419379481499 2353:0.0385844205883 2468:0.0307189917764 2480:0.0170994618604 2542:0.0518561356897 2567:0.0649179154972 2709:0.00661497482288 2715:0.0375229508218 2809:0.253710112869 3032:0.0290550691658 3102:0.0244783155691 3180:0.252819581225 3264:0.00661497482288 3316:0.0314534611124 3379:0.0198449244686 3416:0.0352044203569 3475:0.0356700439887 3502:0.0170994618604 3641:0.0649179154972 3779:0.0399835149191 3789:0.0474288733665 3810:0.470780138029 3830:0.114405439546 3878:0.00661497482288 3905:0.0396898489373 3911:0.0385844205883 3922:0.0375229508218 3941:0.0333685400963 3958:0.0659234121333 4033:0.0132299496458 4045:0.00661497482288 4054:0.038243548947 4156:0.053321300643
4 -1 -1 13:0.0403448829965 137:0.0690622070039 185:0.0456272285851 219:0.176720228581 243:0.0509095741737 275:0.0403448829965 325:0.0618294359515 380:0.0972863659166 447:0.0254547870868 500:0.0845589723732 754:0.0642019891452 899:0.0456272285851 910:0.0912544571702 1001:0.144390379346 1079:0.0694843347338 1085:0.0509095741737 1102:0.183555293988 1113:0.0127273935434 1118:0.0636369677171 1119:0.0201724414982 1134:0.0254547870868 1162:0.091507726669 1178:0.0127273935434 1193:0.186378120721 1219:0.0742374867058 1270:0.0672693940747 1351:0.0540650452075 1448:0.0509095741737 1461:0.0647501417181 1627:0.0357303109091 1681:0.0845589723732 1762:0.614049403863 1765:0.0328998350417 1926:0.0575731532328 1973:0.0509095741737 2003:0.0470969525765 2126:0.0804616668169 2170:0.0657996700833 2237:0.0509095741737 2266:0.0509095741737 2289:0.0677342732734 2298:0.0897953561166 2454:0.105973744894 2479:0.0845589723732 2480:0.0328998350417 2494:0.0591041852863 2502:0.0883601142904 2531:0.230706792078 2567:0.0624519276848 2660:0.0714606218182 2685:0.0886562779295 2709:0.0254547870868 2810:0.0824192078582 2837:0.171602606792 2956:0.0997726316782 2963:0.0328998350417 2977:0.0254547870868 3107:0.0951466014016 3142:0.0869648802492 3169:0.0381821806303 3184:0.312136489048 3264:0.0254547870868 3408:0.0381821806303 3416:0.135468546547 3471:0.0422794861866 3502:0.0328998350417 3550:0.0834228318306 3642:0.0381821806303 3648:0.0484577044525 3688:0.127273935434 3714:0.0647501417181 3724:0.102591649356 3779:0.153858765377 3878:0.0254547870868 4033:0.0509095741737 4141:0.0254547870868 4184:0.072195189673 4198:0.0403448829965 4204:0.0381821806303 4214:0.0328998350417
5 -1 -1 6:0.096895478506 183:0.0589844247032 193:0.0519527463102 258:0.0415849059296 285:0.038104824006 348:0.0491343019554 353:0.0744062321149 445:0.0821363506467 447:0.07212440166 477:0.07212440166 543:0.0918847590104 552:0.0821363506467 586:0.0536056395396 621:0.133540465798 667:0.157581933018 681:0.0279112790902 765:0.089863800113 858:0.0694961850199 861:0.0880149471402 905:0.0337464656668 1027:0.0519527463102 1045:0.04808293444 1052:0.387581914024 1085:0.02404146722 1102:0.17336379866 1182:0.0444820000916 1188:0.0543765332421 1248:0.0399320127002 1317:0.031073145613 1357:0.0734289452451 1448:0.02404146722 1455:0.067135346443 1460:0.093219436839 1536:0.0798640254004 1617:0.142583627291 1626:0.100089790787 1628:0.103948794148 1711:0.089863800113 1771:0.0678432917904 1928:0.13899237004 1946:0.0787909665091 1973:0.04808293444 2012:0.02404146722 2045:0.038104824006 2151:0.123315489514 2190:0.0589844247032 2200:0.0726580515426 2221:0.133446000275 2237:0.02404146722 2251:0.0626214511619 2253:0.14424880332 2285:0.0510632050337 2353:0.0701156170367 2434:0.096895478506 2446:0.14089107328 2472:0.0399320127002 2567:0.0589844247032 2633:0.0918847590104 2638:0.0279112790902 2676:0.077843066503 2709:0.01202073361 2777:0.055114612833 2808:0.0611550355654 2809:0.537882414228 2818:0.0399320127002 2875:0.121274635865 2941:0.0768403448898 3137:0.0864269657249 3194:0.159728050801 3217:0.0701156170367 3264:0.01202073361 3302:0.057157236009 3366:0.0469636910932 3688:0.09616586888 3697:0.0543765332421 3706:0.07212440166 3743:0.043093879223 3768:0.061657744757 3786:0.160816918619 3822:0.0798640254004 3878:0.01202073361 3895:0.0864269657249 3902:0.0536056395396 3958:0.0399320127002 4027:0.0701156170367 4033:0.02404146722 4054:0.0694961850199 4063:0.0558225581804 4122:0.0558225581804 4204:0.01202073361
6 -1 -1 37:0.0552559262027 40:0.15048706563 98:0.100540585425 187:0.0970224914463 195:0.0693612449063 289:0.0386222349775 322:0.0615519716691 337:0.161612311702 340:0.0933933498662 577:0.199604294703 673:0.0679895947959 682:0.158182661043 761:0.126660732317 871:0.0665347649009 935:0.0552559262027 952:0.077244469955 1127:0.102959630451 1178:0.0166336912252 1216:0.0816197030433 1230:0.110511852405 1360:0.130394895263 1448:0.0166336912252 1494:0.0499010736757 1566:0.0575431173592 1725:0.127145543631 1834:0.0730604517737 1845:0.0499010736757 1899:0.0649860118181 1979:0.112135480257 2012:0.0166336912252 2028:0.0575431173592 2029:0.0386222349775 2036:0.0665347649009 2117:0.0665347649009 2137:0.112135480257 2148:0.077244469955 2270:0.0961653523367 2337:0.110511852405 2447:0.0552559262027 2472:0.110511852405 2474:0.0429974680658 2582:0.0466966749331 2804:0.0928985417414 2889:0.109027007067 2899:0.0332673824504 2918:0.0998021473513 3147:0.059631159291 3169:0.0499010736757 3308:0.0386222349775 3363:0.059631159291 3369:0.124349041573 3394:0.0332673824504 3560:0.105156999878 3621:0.0499010736757 3642:0.0499010736757 3644:0.107715350348 3685:0.287715586796 3717:0.0762648505162 3878:0.0166336912252 3917:0.0649860118181 3961:0.0752435328152 4013:0.431337704568 4033:0.133069529802 4084:0.407937568776 4168:0.268158254376 4200:0.0896941429989 4294:0.0429974680658 4303:0.0799640573835
7 -1 -1 143:0.121847438116 243:0.0487389752465 245:0.0282920989852 259:0.0639446522933 447:0.0487389752465 658:0.169752593911 667:0.0798659859483 716:0.031497105834 894:0.0778887501592 899:0.0873636992912 1047:0.0517599084817 1050:0.135266729868 1091:0.126951709318 1113:0.0243694876233 1131:0.0952089220152 1133:0.0772494480893 1178:0.0121847438116 1207:0.074430805573 1235:0.0463916443252 1560:0.0565841979705 1627:0.0342069005136 1809:0.0609237190582 2151:0.0624989994989 2237:0.0487389752465 2256:0.0687689417821 2446:0.0952089220152 2467:0.0517599084817 2468:0.0282920989852 2480:0.031497105834 2660:0.0342069005136 2677:0.0859668089953 2685:0.0282920989852 2705:0.057937086067 2709:0.0121847438116 2721:0.0927832886505 2783:0.0365542314349 2836:0.0476044610076 2941:0.0778887501592 2960:0.0342069005136 3161:0.114547307535 3194:0.0809536855938 3229:0.0543370318186 3264:0.0121847438116 3379:0.0731084628698 3385:0.0624989994989 3400:0.0498046875602 3450:0.778550749845 3459:0.0487389752465 3553:0.0873636992912 3600:0.0892158180434 3705:0.0508094678563 3775:0.210734131096 3789:0.0436818496456 3878:0.0121847438116 3902:0.0543370318186 3904:0.202910820332 3926:0.0487389752465 3975:0.0386247240447 4064:0.196435029742 4122:0.0565841979705 4235:0.0517599084817
8 -1 -1 48:0.0610144685232 104:0.0521719847001 116:0.0639809935965 166:0.0639809935965 227:0.19194298079 261:0.0442873817174 276:0.295889755303 389:0.0623866309833 471:0.0542249610834 477:0.0244850096997 500:0.0271124805417 556:0.0388078222038 571:0.0550216281841 681:0.0189508106418 788:0.0657887393579 905:0.0229127041657 932:0.0363964088125 984:0.0363964088125 1087:0.0408083494995 1113:0.0326466795996 1116:0.0639809935965 1131:0.0318867513764 1134:0.0163233397998 1178:0.0081616698999 1219:0.190424491432 1236:0.0363964088125 1262:0.0434358203415 1387:0.0968094408244 1737:0.0610144685232 1753:0.0408083494995 1786:0.130586718398 1807:0.0679575689187 1822:0.0437265709333 1875:0.042195221269 2002:0.0229127041657 2237:0.0489700193994 2240:0.0586809746878 2251:0.0425178387292 2266:0.0652933591992 2364:0.782241422404 2558:0.0528527986233 2567:0.120145263829 2643:0.0411706796472 2653:0.0383634373639 2680:0.138889389519 2742:0.0400484212763 2792:0.0418635148075 2820:0.0244850096997 2830:0.0292592805344 2836:0.0637735027528 2892:0.0358486449003 2928:0.0440103148002 2945:0.0891161574248 2961:0.0210976106345 3229:0.072792817625 3315:0.0379016212836 3394:0.0326466795996 3550:0.053496390537 3561:0.17823231485 3641:0.0400484212763 3792:0.0542249610834 3853:0.0440103148002 3878:0.0081616698999 3926:0.0326466795996 4033:0.0163233397998 4045:0.0081616698999 4232:0.0679575689187 4282:0.105705597247
9 -1 -1 76:0.0589715054767 142:0.0637270150256 193:0.0444961846693 245:0.0239052892669 286:0.0622297435414 447:0.0205908954024 461:0.0807081126195 482:0.089029455978 488:0.0740224627268 500:0.0342007369681 528:0.0918236900136 542:0.0933117100548 561:0.0452208743133 593:0.0740224627268 647:0.0628899940763 649:0.0605644438596 658:0.167337024868 659:0.0674824267254 677:0.0514772385061 683:0.0308863431036 894:0.0658117697158 939:0.056207292708 943:0.0555163220146 987:0.070347661789 995:0.124459487083 1051:0.0547916323705 1073:0.356117823912 1085:0.0205908954024 1087:0.0514772385061 1091:0.0536336546777 1102:0.0494938711812 1131:0.0402231878014 1161:0.0555163220146 1254:0.075382527773 1357:0.0628899940763 1624:0.0605644438596 1652:0.0420822599127 1657:0.0514772385061 1863:0.128650421911 1904:0.058106026235 1933:0.0714762950046 1976:0.052377707614 1995:0.0505186355027 2002:0.0578059515576 2009:0.116800316895 2012:0.0102954477012 2066:0.03919842348 2114:0.0740224627268 2174:0.0342007369681 2221:0.0761953671792 2237:0.0823635816097 2266:0.0411817908049 2279:0.564956788337 2288:0.072637291332 2382:0.058106026235 2413:0.0342007369681 2485:0.055865824995 2556:0.168621878124 2592:0.1659769468 2709:0.0102954477012 2721:0.15679369392 2792:0.0528082650457 2818:0.0342007369681 2820:0.0308863431036 2837:0.0694064207879 2884:0.0472042416382 2892:0.0452208743133 2960:0.0867089273364 3076:0.0628899940763 3112:0.0807081126195 3184:0.0420822599127 3194:0.102602210904 3229:0.183647380027 3264:0.0102954477012 3302:0.0979073912074 3318:0.148044925454 3335:0.03919842348 3372:0.0584001584473 3374:0.188669982229 3400:0.0420822599127 3455:0.055865824995 3507:0.0684014739362 3688:0.102954477012 3821:0.0674824267254 3878:0.0102954477012 3902:0.0459118450068 3926:0.123545372415 3960:0.0326357970691 4021:0.07839684696 4031:0.0289029757788 4069:0.052377707614 4195:0.0505186355027 4198:0.0652715941382 4204:0.0205908954024 4222:0.070347661789 4307:0.075382527773 4337:0.0266133462358
10 -1 -1 43:0.109762734822 70:0.0960719895191 85:0.0794266357767 149:0.0556591023583 232:0.394182619971 413:0.0632355270353 456:0.109762734822 484:0.051844864541 585:0.0607242121975 665:0.0471071826317 871:0.0272340591315 989:0.195808107182 1050:0.100777994097 1119:0.021582481233 1138:0.0870443753397 1178:0.0680851478288 1317:0.105598532396 1351:0.115688309088 1397:0.0661512708406 1406:0.105598532396 1462:0.0615974768982 1494:0.0817021773946 1531:0.064006026614 1536:0.0452347930834 1623:0.0768525566011 1638:0.0817021773946 1640:0.13570437925 1681:0.0904695861669 1777:0.138552263848 1834:0.119620632416 1866:0.109762734822 1895:0.0647474436989 1899:0.106400489501 1913:0.178508060369 1915:0.235505394124 1926:0.0615974768982 1974:0.142922368219 2029:0.094853290553 2045:0.0431649624659 2182:0.0408510886973 2215:0.0488165403645 2258:0.0892540301847 2415:0.203594566311 2439:0.0960719895191 2447:0.0452347930834 2472:0.0452347930834 2489:0.246833037576 2582:0.191139174876 2638:0.0316177635177 2662:0.113381236503 2783:0.0408510886973 2818:0.0452347930834 2865:0.0960719895191 2892:0.358861897249 2899:0.0272340591315 2960:0.0382278349753 3051:0.0632355270353 3076:0.166359916262 3161:0.064006026614 3234:0.080104124328 3335:0.103689729082 3375:0.0471071826317 3588:0.0930436653425 3602:0.0452347930834 3620:0.0382278349753 3637:0.0892540301847 3642:0.0408510886973 3699:0.0680851478288 3818:0.0870443753397 3826:0.0567819920317 3852:0.0881802535895 3867:0.106400489501 3878:0.0136170295658 4045:0.0272340591315 4075:0.0997029113465 4141:0.0272340591315 4204:0.0408510886973 4337:0.0351995107987
11 -1 -1 13:0.0310933370878 159:0.138317805516 245:0.0227754577522 248:0.0490442787663 358:0.711212279897 477:0.0294265672598 509:0.0490442787663 605:0.0400933334066 661:0.053550777242 745:0.0790662036648 753:0.0680981233478 813:0.0196177115065 844:0.0790662036648 859:0.0466400056317 896:0.0718197365185 913:0.0848216723374 918:0.0861672160451 923:0.0476512348333 1056:0.0155466685439 1085:0.0588531345195 1099:0.052202025012 1113:0.0882797017793 1134:0.0196177115065 1178:0.0196177115065 1182:0.0725941588377 1216:0.288785892296 1335:0.0816727457788 1432:0.0861672160451 1518:0.0325843135054 1536:0.0325843135054 1586:0.0325843135054 1609:0.0490442787663 1844:0.0627013195291 2002:0.0275369394787 2021:0.0518437479628 2029:0.0227754577522 2132:0.101422097189 2212:0.0577019971191 2221:0.0725941588377 2270:0.0567085234877 2305:0.0339330657355 2347:0.0455509155044 2377:0.0651686270109 2460:0.0749774827641 2474:0.0253555242972 2475:0.0253555242972 2479:0.0325843135054 2523:0.0339330657355 2582:0.0275369394787 2661:0.368119735569 2708:0.0790662036648 2709:0.00980885575326 2899:0.0196177115065 2919:0.0532254482579 3012:0.0627013195291 3050:0.0768936191778 3063:0.0561843455049 3169:0.0588531345195 3213:0.039235423013 3256:0.0768936191778 3264:0.00980885575326 3308:0.159428204265 3367:0.0692042477083 3438:0.0599176352618 3502:0.0253555242972 3553:0.0351643800504 3671:0.0253555242972 3688:0.039235423013 3710:0.0416673082297 3791:0.0692042477083 3826:0.040902192841 3834:0.0383221262961 3845:0.119835270524 3868:0.0423931692587 3878:0.00980885575326 3887:0.0362970794189 4033:0.039235423013 4045:0.0196177115065 4073:0.0588531345195 4122:0.0455509155044 4204:0.0490442787663 4272:0.0749774827641 4294:0.0253555242972 4337:0.0253555242972
12 -1 -1 37:0.0494180315312 62:0.139850395052 89:0.267773576716 136:0.108923270801 159:0.0699251975258 274:0.0860052982652 340:0.0417630815884 447:0.0892578589054 459:0.165146663125 578:0.0653414747983 785:0.076304803302 813:0.0297526196351 815:0.0581201149236 836:0.214547103671 879:0.0908723023472 905:0.0417630815884 915:0.0816985081335 933:0.159401206969 1045:0.119010478541 1056:0.0707351796298 1087:0.0743815490878 1112:0.0620330962375 1178:0.0297526196351 1391:0.103278996694 1406:0.0384547030275 1448:0.0297526196351 1460:0.115364109083 1518:0.0988360630624 1566:0.0514635765515 1586:0.0988360630624 1620:0.0446289294527 1652:0.182419090783 1704:0.0920817478543 2012:0.0297526196351 2029:0.0345417217136 2033:0.0830836324802 2182:0.0446289294527 2210:0.0699251975258 2419:0.0642943413488 2470:0.0672939091372 2474:0.115364109083 2475:0.0384547030275 2559:0.430635973217 2582:0.0417630815884 2663:0.0608063635942 2700:0.241792051996 2710:0.0699251975258 2729:0.115364109083 2748:0.0533310128451 2794:0.289005050445 2891:0.0729964247412 2894:0.128588682698 2907:0.23420938677 2918:0.0892578589054 3110:0.124066192475 3198:0.128642270686 3308:0.0345417217136 3378:0.158341302333 3439:0.0780697955901 3532:0.056639391406 3692:0.0417630815884 3781:0.0690834434273 3834:0.116240229847 3920:0.116618424275 3945:0.0417630815884 4044:0.0653414747983 4045:0.0148763098176 4087:0.0595052392703 4107:0.11371237288 4204:0.0446289294527 4279:0.0867718789825 4291:0.0608063635942 4300:0.0672939091372 4337:0.0384547030275
13 1 1 37:0.0616637545419 63:0.086202229559 88:0.130964666272 245:0.0431011147795 258:0.0642161829193 498:0.0758741002642 509:0.0928131988118 675:0.0706745578656 695:0.0725222027172 713:0.0706745578656 716:0.0959674554002 778:0.154560511076 905:0.0521119181033 984:0.0827788226817 992:0.135914313591 999:0.0774048156378 1024:0.120206706876 1031:0.103107831882 1055:0.0981110173879 1056:0.117684351751 1119:0.0294210879377 1139:0.112199910619 1147:0.0686899294502 1178:0.0556879192871 1238:0.083969251033 1460:0.0479837277001 1596:0.0725222027172 1609:0.0928131988118 1895:0.0882632638132 1983:0.321951893096 2101:0.141890148846 2152:0.0774048156378 2170:0.0959674554002 2174:0.0616637545419 2216:0.0642161829193 2222:0.097415387931 2446:0.290088810869 2479:0.0616637545419 2481:0.128432365839 2709:0.0185626397624 2710:0.0872525692126 2729:0.1439511831 2762:0.090176951185 2961:0.0479837277001 2977:0.0742505590495 2984:0.135914313591 3169:0.167063757861 3229:0.331115290727 3237:0.0774048156378 3264:0.0185626397624 3302:0.176526527626 3308:0.086202229559 3366:0.0725222027172 3375:0.0642161829193 3458:0.101341462444 3601:0.160452788608 3635:0.145044405434 3671:0.0479837277001 3688:0.334127515723 3692:0.0521119181033 3706:0.111375838574 3743:0.0665463674625 3781:0.0431011147795 3791:0.130964666272 3878:0.0371252795247 3902:0.0827788226817 3945:0.0521119181033 3958:0.0616637545419 4033:0.0371252795247 4038:0.126836475869 4198:0.0588421758755 4204:0.0185626397624 4341:0.081533006041
14 -1 -1 40:0.0747899919902 289:0.038389434102 512:0.270789380799 683:0.0496002880363 776:0.142912585586 813:0.0330668586909 830:0.108369831668 860:0.0661337173818 915:0.0907991651437 1044:0.0964376749289 1112:0.0689431603871 1134:0.0330668586909 1177:0.349944040979 1178:0.0330668586909 1230:0.109845726895 1288:0.0972602632211 1328:0.252758312481 1406:0.0427382948663 1471:0.0794820629423 1566:0.0571962682421 1640:0.109845726895 1663:0.103299668099 1926:0.0747899919902 2020:0.334378704313 2135:0.107066081141 2182:0.0496002880363 2216:0.171588804726 2221:0.061180958627 2335:0.0992005760727 2419:0.0714562927929 2475:0.0427382948663 2481:0.114392536484 2639:0.0841132074334 2694:0.0992005760727 2700:0.076778868204 2729:0.128214884599 2748:0.177815172635 2820:0.0496002880363 2856:0.12637915624 2865:0.11664801366 3101:0.194520526442 3110:0.0689431603871 3187:0.107066081141 3226:0.177157415066 3264:0.0330668586909 3335:0.0629486335969 3359:0.0964376749289 3378:0.0879897221383 3463:0.0848046383534 3553:0.0592717242117 3661:0.0937846436088 3692:0.0928304085028 3763:0.102339027005 3794:0.338913312823 3905:0.0992005760727 3910:0.100994857511 3928:0.0885787075329 3945:0.0928304085028 4045:0.0165334293454 4087:0.0165334293454 4116:0.108369831668 4141:0.0330668586909 4177:0.0549228634475 4337:0.0427382948663
15 -1 -1 123:0.0572719320008 142:0.0715561493778 183:0.0567250643536 243:0.0462411486446 247:0.051552310087 275:0.036645243296 408:0.0567250643536 430:0.0864216252022 447:0.0462411486446 500:0.0384024427056 528:0.051552310087 633:0.0846435913503 634:0.615542297324 658:0.187895088811 664:0.0384024427056 698:0.0706162968513 926:0.0680050429172 975:0.259264875607 1133:0.18322621648 1235:0.13204234867 1270:0.0611007674123 1410:0.0864216252022 1460:0.0298829088092 1500:0.0730833041891 1610:0.467839249292 1743:0.0738970250326 1875:0.0597658176183 2012:0.0115602871612 2045:0.036645243296 2090:0.0588125313666 2124:0.0507764507103 2237:0.115602871612 2343:0.109935729888 2380:0.0789901707044 2446:0.0903295543849 2470:0.0522936752033 2524:0.066216405291 2700:0.134210777722 2709:0.0115602871612 2780:0.0802574613022 2820:0.0346808614835 3105:0.0324538290623 3139:0.0685610266996 3264:0.0115602871612 3318:0.083116436539 3332:0.0883651725724 3379:0.0346808614835 3502:0.0298829088092 3649:0.0962559158983 3664:0.0706162968513 3688:0.0924822972893 3714:0.0588125313666 3736:0.0555744033846 3781:0.0268421555445 3853:0.0623367378714 3878:0.0115602871612 3902:0.051552310087 3926:0.138723445934 3963:0.0685610266996 4282:0.0748613380411
16 -1 -1 40:0.113467508418 89:0.301003968608 110:0.0522403049201 245:0.0194141547607 289:0.0388283095214 417:0.063911973572 433:0.0418061067512 512:0.0456475162099 601:0.0334448854009 629:0.208857359997 681:0.0194141547607 716:0.0216134436506 797:0.023472915912 813:0.0167224427005 815:0.032666377061 836:0.0401953586125 861:0.122440523024 884:0.032666377061 905:0.046945831824 999:0.0348656659509 1010:0.0589907781316 1056:0.0265044446007 1059:0.289213256082 1082:0.0393014169268 1113:0.00836122135023 1119:0.0132522223003 1159:0.0541450406214 1178:0.00836122135023 1197:0.05053851716 1365:0.0361365974611 1425:0.0299746650008 1448:0.0250836640507 1812:0.117981556263 1911:0.038335886351 2012:0.0167224427005 2020:0.0563668976986 2026:0.0673972629218 2029:0.0194141547607 2119:0.0510747251064 2148:0.194141547607 2218:0.0401953586125 2346:0.0563668976986 2438:0.0877581671397 2470:0.0756450056122 2559:0.645436534123 2571:0.0425374029268 2577:0.171393917611 2584:0.0367251382123 2700:0.155313238085 2713:0.162435121864 2715:0.0474284038769 2729:0.0216134436506 2785:0.216909942062 2820:0.0250836640507 2824:0.05053851716 2899:0.0167224427005 2977:0.0501673281014 3100:0.0299746650008 3105:0.023472915912 3149:0.151562104919 3308:0.0194141547607 3379:0.0250836640507 3502:0.0216134436506 3504:0.0372862948596 3512:0.0757810524593 3567:0.0673972629218 3605:0.0501673281014 3621:0.0250836640507 3686:0.0441924178769 3781:0.116484928564 3805:0.0289250735094 4021:0.0318341372622 4044:0.110175414637 4045:0.0250836640507 4137:0.0348656659509 4177:0.0277753761109 4238:0.0757810524593 4291:0.0341761815765
17 -1 -1 67:0.0586649117781 86:0.317794612134 123:0.0411943096732 137:0.0902391494683 172:0.0445482258961 185:0.0298090842933 193:0.0359369781034 219:0.0577272426295 245:0.0193069105435 253:0.0332601351197 287:0.0692345424516 335:0.0719039089265 430:0.124321952016 442:0.0577272426295 445:0.0568157112823 447:0.0831503377992 476:0.0346730672467 498:0.0339873915992 522:0.0423024253791 538:0.046928854867 599:0.635589224269 621:0.0461865939353 633:0.0608820794432 656:0.0621609760082 681:0.0579207316306 716:0.0429881010267 746:0.0635589224269 765:0.124321952016 780:0.0376135704702 966:0.0531523353024 995:0.0502593412816 1026:0.0489143756707 1042:0.0560555257182 1085:0.0166300675598 1113:0.00831503377992 1133:0.0263580334668 1153:0.0439482979903 1159:0.0538459422283 1208:0.0552438886469 1217:0.035321660769 1358:0.0346730672467 1382:0.0376135704702 1448:0.00831503377992 1536:0.0276219443235 1560:0.0386138210871 1642:0.0635589224269 1661:0.112111051436 1721:0.0395370502002 1734:0.0498902026795 1822:0.133644677688 1850:0.0461865939353 1878:0.0419443075017 1979:0.0560555257182 2028:0.115061163073 2066:0.0316582847891 2069:0.0525670456632 2086:0.0525670456632 2120:0.0480722013118 2151:0.0426501615527 2216:0.0287652907683 2237:0.0166300675598 2250:0.0692345424516 2251:0.0433167807101 2343:0.0263580334668 2446:0.162429636385 2685:0.0193069105435 2700:0.0193069105435 2705:0.0395370502002 2709:0.00831503377992 2743:0.0719039089265 2820:0.0249451013398 2828:0.0381241180732 2907:0.0436366945489 2918:0.0249451013398 2925:0.112111051436 3061:0.0597836340788 3194:0.0276219443235 3208:0.0670249589617 3264:0.00831503377992 3273:0.0577272426295 3318:0.0597836340788 3379:0.0249451013398 3468:0.0456649440104 3502:0.0214940505133 3532:0.0316582847891 3681:0.0719039089265 3786:0.0370803245482 3854:0.288636213148 3878:0.00831503377992 3926:0.0332601351197 3960:0.0263580334668 4027:0.0485006775024 4036:0.0597836340788 4043:0.190676767281 4045:0.00831503377992 4053:0.0493142813017 4059:0.0692345424516 4087:0.0166300675598 4117:0.0608820794432 4122:0.0386138210871 4140:0.0370803245482 4144:0.162429636385 4182:0.0386138210871 4195:0.0408009610569 4198:0.0790741004005 4199:0.0670249589617 4235:0.0706433215379 4241:0.121764158886 4280:0.0597836340788 4297:0.0665202702394 4337:0.0214940505133
18 -1 -1 54:0.0449414810418 67:0.119157882695 122:0.109369779535 183:0.0414366610644 208:0.0461026414137 259:0.0443165767461 303:0.0680692423759 313:0.150247869683 383:0.0329920747715 387:0.05862666283 673:0.0345169326819 966:0.0539804760882 986:0.0631294760604 1021:0.0443165767461 1042:0.626217896781 1047:0.0358719904532 1099:0.0449414810418 1178:0.00844458629289 1274:0.0500826232275 1306:0.0703132523157 1423:0.052761163039 1514:0.0483699185574 1579:0.0539804760882 1581:0.0793865376287 1596:0.0329920747715 1617:0.0500826232275 1620:0.0253337588787 1822:0.135726930665 1839:0.0429615189748 1915:0.0730242088964 1928:0.146463572973 1946:0.166052373517 2012:0.00844458629289 2162:0.0680692423759 2216:0.0584269376559 2237:0.0337783451716 2251:0.0879833569697 2255:0.0661988328561 2266:0.0337783451716 2341:0.0703132523157 2494:0.0392154443263 2519:0.0422229314645 2533:0.0439916784848 2575:0.0661988328561 2660:0.0237069508941 2683:0.0429615189748 2709:0.00844458629289 2810:0.0546848897675 2820:0.0253337588787 2836:0.0329920747715 2892:0.111273910507 2945:0.0461026414137 2961:0.0218289389012 3097:0.570387835173 3107:0.0631294760604 3127:0.0730242088964 3263:0.0352132915096 3264:0.00844458629289 3607:0.0561046169121 3648:0.032151537187 3853:0.0455358897953 3878:0.00844458629289 3895:0.0607150939182 3941:0.0425978214363 3953:0.0577009293544 3980:0.052761163039 3986:0.0561046169121 4033:0.0168891725858 4123:0.0784308886526 4235:0.0358719904532 4287:0.0461026414137 4304:0.0429615189748
19 -1 -1 17:0.0570899775552 19:0.0587176721 56:0.0595139598186 78:0.0614509811375 143:0.0435496251917 325:0.0846253006104 348:0.0356014949443 354:0.0463535947659 359:0.119027919637 435:0.056403152752 477:0.026129775115 621:0.0483800525169 658:0.0606714589526 681:0.0606714589526 712:0.0665774144168 716:0.0450296592164 754:0.0878725892869 763:0.561664458575 794:0.0414147137096 858:0.0503552097245 910:0.0312247546465 1035:0.13180888393 1052:0.140416114644 1113:0.00870992503834 1133:0.193268663978 1179:0.0651130777903 1182:0.0322305525539 1235:0.0331617759655 1244:0.0945247185032 1368:0.0614509811375 1382:0.0393998855435 1396:0.0539129079083 1460:0.0225148296082 1560:0.0404476393018 1578:0.0457090552487 1602:0.252132893946 1640:0.0578674893784 1764:0.0956672575812 1822:0.0466638763492 1919:0.421248343931 2012:0.00870992503834 2045:0.0276098091397 2066:0.0331617759655 2121:0.0951024803005 2190:0.0427386492591 2208:0.026129775115 2237:0.10451910046 2266:0.0696794003067 2353:0.0508040347802 2468:0.0404476393018 2476:0.0570899775552 2498:0.150637429333 2638:0.0202238196509 2709:0.00870992503834 2809:0.111353211147 2836:0.0340287242207 2875:0.0439362946434 2943:0.0725225766698 3184:0.106804484833 3186:0.0665774144168 3264:0.00870992503834 3400:0.106804484833 3401:0.0483800525169 3561:0.0475512401503 3626:0.18786849884 3705:0.0726394683561 3796:0.0725225766698 3837:0.125245665893 3853:0.0469666805353 3878:0.00870992503834 3887:0.0322305525539 3893:0.133154828834 3958:0.0289337446892 3975:0.0276098091397 4049:0.19973224325 4087:0.0174198500767 4143:0.0725225766698 4252:0.103312555264
20 -1 -1 26:0.25405833388 58:0.104556710066 118:0.0909468076731 230:0.0982470402264 255:0.0765218507991 256:0.132082734655 408:0.0918624497954 457:0.119671292213 500:0.0621901888568 528:0.0834855200459 597:0.0809113011387 663:0.104556710066 775:0.0936055614095 786:0.0748844491276 858:0.108233484339 868:0.137074637984 910:0.0671144855024 1078:0.143101489995 1113:0.0561633368457 1263:0.132082734655 1375:0.109198188883 1438:0.155880021336 1523:0.121232932669 1535:0.0765218507991 1573:0.119671292213 1627:0.052556806711 1960:0.440275842953 2012:0.0187211122819 2039:0.286202979991 2136:0.161890040155 2201:0.0795259279445 2208:0.112326673691 2285:0.0795259279445 2468:0.0869381531497 2685:0.0434690765749 2699:0.137074637984 2782:0.113157780985 2811:0.139954044951 2918:0.112326673691 2939:0.161890040155 3101:0.110129621041 3335:0.142555837986 3379:0.112326673691 3394:0.0374422245638 3401:0.103988081572 3417:0.121232932669 3444:0.119671292213 3501:0.102813598452 3609:0.127919301165 3671:0.0483933732205 3705:0.156131268318 3878:0.0187211122819 3973:0.121232932669 4053:0.111029999611 4085:0.155880021336 4100:0.143101489995 4195:0.0918624497954 4271:0.0975267613852 4299:0.103988081572
21 -1 -1 18:0.0949678684122 47:0.148894494761 185:0.0680912494062 252:0.145184145758 326:0.112645896612 374:0.141990893751 610:0.0847005430304 635:0.0806833242242 682:0.270936918372 723:0.108793679201 786:0.0759742947297 871:0.0379871473649 1056:0.0301041020413 1113:0.0379871473649 1235:0.0723152762473 1406:0.0490976757238 1446:0.0533217025648 1575:0.102419378289 1604:0.124495066312 1627:0.0533217025648 1761:0.0723152762473 1796:0.141990893751 1886:0.0834258046062 1902:0.0996768979067 1939:0.102419378289 2001:0.0989461363453 2003:0.0702845744439 2088:0.158148651975 2170:0.0490976757238 2236:0.492738416366 2372:0.124495066312 2459:0.136560462523 2480:0.0490976757238 2523:0.0657069693479 2584:0.0834258046062 2605:0.118670471589 2660:0.0533217025648 2687:0.256089099868 2709:0.0189935736824 2717:0.141990893751 2783:0.0569807210473 2836:0.148411628794 2895:0.189935736824 2918:0.0569807210473 2960:0.0533217025648 3202:0.148894494761 3264:0.0379871473649 3370:0.139069580768 3379:0.0569807210473 3394:0.151948589459 3399:0.0958110713893 3543:0.120076007085 3692:0.0533217025648 3757:0.0859186073194 3928:0.101759058757 3936:0.129780999948 3989:0.15310142211 4161:0.136560462523 4204:0.0379871473649 4267:0.104309916438 4294:0.147293027171
22 -1 -1 22:0.0260217961935 64:0.055483667643 69:0.0585093391269 176:0.386493267095 193:0.0313711320622 258:0.050221236349 290:0.113803234066 372:0.0665607853497 433:0.0362929824067 447:0.0145171929627 477:0.0435515788881 588:0.0531469215062 601:0.0290343859254 643:0.0438738178866 658:0.033707878199 681:0.0505618172985 702:0.541090573934 716:0.0187631997121 719:0.212587686025 761:0.0276360530405 786:0.0290343859254 797:0.0203774565591 813:0.0145171929627 815:0.0283585423303 882:0.0438738178866 905:0.0203774565591 930:0.121616967469 1044:0.0423385949329 1094:0.0383646019483 1134:0.0145171929627 1178:0.0145171929627 1248:0.120562677904 1270:0.0383646019483 1349:0.0423385949329 1363:0.0375263994243 1406:0.0187631997121 1448:0.0435515788881 1465:0.0438738178866 1500:0.0458883250249 1536:0.0482250711617 1563:0.0453511846648 1623:0.0819329493606 1625:0.350200284689 1688:0.0393870662553 1751:0.0449294387632 1811:0.39831131923 1866:0.0585093391269 1886:0.0956461793698 1895:0.0345138096924 1995:0.0356171388116 2002:0.0203774565591 2012:0.00725859648135 2120:0.041964557274 2173:0.0369278398785 2174:0.0241125355808 2237:0.0290343859254 2328:0.0489335885466 2446:0.0567170846606 2468:0.0168539390995 2479:0.0241125355808 2484:0.0369278398785 2512:0.0458883250249 2513:0.0637641195799 2570:0.0426997321391 2584:0.0318820597899 2590:0.0512114482612 2685:0.0505618172985 2700:0.033707878199 2742:0.0712342776233 2820:0.0653273683321 2829:0.0503929113601 2862:0.0453511846648 2899:0.0145171929627 2918:0.021775789444 2977:0.0435515788881 3021:0.0332803926748 3101:0.128099196417 3110:0.0605356058859 3176:0.0585093391269 3319:0.125536822614 3366:0.0283585423303 3384:0.0430488291702 3407:0.0449294387632 3605:0.0435515788881 3709:0.0585093391269 3743:0.0260217961935 3789:0.0260217961935 3898:0.0409664746803 3910:0.0443393141282 3960:0.0690276193848 4045:0.00725859648135 4121:0.0435515788881 4141:0.0145171929627 4198:0.0230092064616 4225:0.0521880352446 4235:0.0308339917021
23 -1 -1 42:0.0811344545397 183:0.101571002036 289:0.048063138694 383:0.080871334893 447:0.0413993342859 465:0.0773725968352 596:0.0834268613632 633:0.0757807372044 640:0.0773725968352 658:0.024031569347 664:0.0343814029185 716:0.026753931671 718:0.058708658236 761:0.0788109795817 763:0.0834268613632 785:0.0530872255664 827:0.0697730613369 848:0.130861807266 899:0.0371037652424 910:0.0742075304849 935:0.0343814029185 1027:0.04473123649 1085:0.020699667143 1100:0.142360796442 1113:0.0620990014289 1133:0.032808196199 1134:0.0413993342859 1137:0.0670227632637 1178:0.0103498335715 1182:0.114896805672 1219:0.0603694408873 1355:0.0358045415048 1356:0.0834268613632 1425:0.0371037652424 1460:0.0535078633419 1753:0.0517491678574 1764:0.056839765546 1777:0.052654393708 1834:0.0454597543189 1885:0.0861771594363 2002:0.0290556562194 2045:0.032808196199 2121:0.0565042086477 2149:0.0861771594363 2170:0.107015726684 2201:0.0879306855757 2208:0.0310495007144 2237:0.020699667143 2266:0.0413993342859 2272:0.0730209990072 2342:0.15474519367 2353:0.0603694408873 2429:0.0697730613369 2468:0.0961262773881 2582:0.0290556562194 2638:0.024031569347 2660:0.0290556562194 2685:0.120157846735 2709:0.0103498335715 2820:0.0931485021433 2830:0.0371037652424 2846:0.0730209990072 2875:0.0522086396043 2895:0.0517491678574 2935:0.0811344545397 2941:0.0661594214618 2961:0.026753931671 2977:0.020699667143 3001:0.0744134875925 3264:0.0413993342859 3273:0.0718538696978 3308:0.024031569347 3377:0.0834268613632 3408:0.0931485021433 3480:0.068762805837 3509:0.0791126394085 3560:0.0654309036329 3561:0.0565042086477 3596:0.17899951106 3620:0.0290556562194 3642:0.0310495007144 3671:0.026753931671 3688:0.0413993342859 3695:0.0744134875925 3705:0.0431580297705 3804:0.0423045601365 3807:0.0625584731758 3827:0.0834268613632 3878:0.0103498335715 3913:0.0678389037443 3922:0.117417316472 3958:0.240669820429 3979:0.661308174584 3980:0.129330019862 4069:0.052654393708 4091:0.0811344545397 4198:0.032808196199 4246:0.0431580297705 4252:0.1841464332 4304:0.052654393708
24 -1 -1 13:0.0401465528109 66:0.0968081188235 253:0.0506593093434 328:0.158257846329 452:0.094678873112 603:0.138285517604 649:0.0745026584986 660:0.0992821624268 760:0.094678873112 788:0.204174644363 815:0.0494800948134 824:0.185461910174 888:0.0893539338513 915:0.0695533712189 990:0.102087322182 1001:0.0718402875316 1056:0.0200732764054 1113:0.0126648273358 1119:0.0200732764054 1161:0.273171076398 1178:0.0379944820075 1244:0.0687227061969 1397:0.184576471512 1437:0.0773634075219 1462:0.0572901311165 1702:0.058813636816 1765:0.0327381037413 1782:0.102087322182 1795:0.0669387065024 1855:0.0615254905041 1870:0.083012736064 1886:0.0556279417637 1911:0.058067758413 1955:0.0927309550872 1959:0.0865373722342 2029:0.029406818408 2130:0.0927309550872 2137:0.0853795153731 2170:0.0327381037413 2171:0.053799268493 2257:0.0494800948134 2333:0.0674013004155 2383:0.0654762074825 2425:0.094678873112 2467:0.107598536986 2562:0.268061801554 2608:0.26377724246 2701:0.0893539338513 2709:0.0379944820075 2797:0.0725431235505 2818:0.0420716457439 2858:0.146439845076 2963:0.0327381037413 2977:0.0506593093434 3046:0.0602198292163 3156:0.0783930592774 3264:0.0379944820075 3281:0.0714784641519 3283:0.0910578866133 3410:0.0556279417637 3532:0.0482194926942 3642:0.0379944820075 3671:0.0327381037413 3688:0.202637237374 3693:0.0853795153731 3791:0.446769669256 3832:0.140695817456 3878:0.0379944820075 3906:0.102087322182 3924:0.0564779314661 4054:0.0732199225382 4142:0.0791289231647 4166:0.0669387065024 4167:0.105452791779 4214:0.0327381037413 4239:0.142956928304 4240:0.109518567865 4277:0.0968081188235 4300:0.0572901311165
25 -1 -1 39:0.0823140650643 153:0.136207722164 273:0.0935663679848 446:0.0497565175697 513:0.155855693861 538:0.0783323757531 605:0.056730835158 618:0.202275100525 681:0.0322265730884 797:0.0389639234652 813:0.0277584591524 855:0.0738642618171 932:0.0618934752145 1050:0.205437009524 1056:0.0659941752516 1162:0.0997892256655 1178:0.0138792295762 1290:0.106090834906 1354:0.0963567526559 1429:0.0794991229832 1448:0.0138792295762 1461:0.0706100647342 1541:0.171819992178 1566:0.0480142456383 1660:0.0738642618171 1681:0.276634815988 1786:0.0555169183049 1845:0.208188443643 1911:0.0636357471459 1938:0.10880210907 1967:0.115564426402 2130:0.10162272097 2146:0.0809560195994 2347:0.0322265730884 2375:0.53569696691 2408:0.353050323671 2547:0.0743586942386 2564:0.0618934752145 2606:0.0935663679848 2663:0.056730835158 2709:0.0277584591524 2732:0.0644531461768 2783:0.0416376887287 2866:0.106090834906 2960:0.0389639234652 3147:0.0497565175697 3158:0.115564426402 3264:0.0277584591524 3309:0.125792941073 3410:0.0609619818824 3743:0.0497565175697 3878:0.0277584591524 3944:0.10880210907 3949:0.0935663679848 3952:0.10880210907 4031:0.0389639234652 4045:0.0277584591524 4083:0.130476963915 4108:0.10880210907 4177:0.0461058026646 4204:0.0555169183049 4260:0.0802408187267 4294:0.0358772879934 4308:0.10880210907
26 -1 -1 20:0.0687484997764 230:0.04172175519 241:0.0492099679832 277:0.0571601073636 289:0.0184596519856 334:0.383564657642 372:0.145804363738 435:0.0514829833664 477:0.0477008362823 512:0.0434032423059 544:0.165581873903 658:0.0369193039712 710:0.044401230315 811:0.0446377258411 813:0.0159002787608 860:0.0318005575215 872:0.0397506969019 882:0.0480537757189 1031:0.0441597555716 1178:0.00795013938039 1181:0.0993437891409 1188:0.0359629480465 1272:0.0661962749636 1276:0.0535956021702 1346:0.0571601073636 1381:0.0687198614927 1406:0.0205508121738 1434:0.0663029699345 1448:0.0159002787608 1494:0.0238504181412 1510:0.0448694433516 1518:0.026409791366 1536:0.026409791366 1563:0.0496718945704 1601:0.0795013938039 1623:0.0448694433516 1638:0.0477008362823 1640:0.026409791366 1683:0.0431395611148 1715:0.160786806511 1832:0.0459626155307 1834:0.034919535714 1855:0.0386216260185 1873:0.0434032423059 1880:0.0404460386805 1911:0.109353272804 2003:0.0294190115279 2012:0.00795013938039 2021:0.0420196843214 2065:0.0623227627466 2105:0.0390104641594 2182:0.0477008362823 2347:0.0184596519856 2412:0.174631046663 2423:0.0480537757189 2427:0.0378020183803 2447:0.052819582732 2475:0.0205508121738 2484:0.161784154722 2508:0.0514829833664 2584:0.034919535714 2612:0.0411016243476 2619:0.648497287402 2653:0.0373691509083 2668:0.0640836561598 2711:0.0640836561598 2763:0.0687484997764 2820:0.0477008362823 2821:0.0607697221123 2899:0.0318005575215 2961:0.0411016243476 2977:0.0159002787608 3051:0.0369193039712 3215:0.0919252310614 3226:0.0425932851744 3271:0.0467678321675 3278:0.108644855967 3283:0.0571601073636 3375:0.0550059270902 3568:0.052819582732 3576:0.052819582732 3637:0.052109894952 3651:0.0404460386805 3783:0.0623227627466 3840:0.0943003769242 3852:0.0514829833664 3868:0.0343599307464 3941:0.0401036363385 3957:0.0382191416813 3981:0.18707132867 4033:0.0318005575215 4045:0.0159002787608 4077:0.206245499329 4105:0.0607697221123 4126:0.0441597555716 4141:0.0318005575215 4177:0.026409791366 4204:0.0159002787608 4235:0.0337716158097 4251:0.044401230315 4337:0.0205508121738
27 -1 -1 37:0.0623891346944 120:0.202548152768 245:0.0218040668739 258:0.032485794252 274:0.0542898611259 285:0.0297671822262 289:0.0218040668739 313:0.0556925917752 340:0.0263624677242 342:0.192492770735 433:0.0469525023663 597:0.0811701356409 601:0.037562001893 761:0.0357529681975 793:0.253222995705 797:0.0263624677242 813:0.0187810009465 815:0.036687657987 884:0.036687657987 943:0.151909677932 970:0.0687565692402 1003:0.202548152768 1178:0.00939050047326 1297:0.0524455930062 1317:0.0485481831728 1391:0.065193685748 1406:0.0485481831728 1433:0.0717796351676 1448:0.0939050047326 1494:0.0563430028396 1538:0.0552409623391 1569:0.0641642569118 1579:0.0600270597838 1596:0.036687657987 1659:0.112686005679 1809:0.0469525023663 1839:0.143321466655 1886:0.123738176512 1970:0.0702008783215 2044:0.0736140468821 2076:0.0529986342211 2153:0.337165742187 2154:0.0563430028396 2208:0.0281715014198 2238:0.430677811006 2256:0.0529986342211 2278:0.0398901653254 2282:0.036687657987 2533:0.0489193742954 2584:0.0412460588373 2638:0.0218040668739 2648:0.0537880397394 2663:0.0767666434904 2709:0.00939050047326 2728:0.162407924892 2788:0.0506365593106 2799:0.110481924678 2820:0.0281715014198 2867:0.0446507733394 3063:0.0537880397394 3144:0.0532669128583 3264:0.00939050047326 3366:0.036687657987 3372:0.0532669128583 3385:0.433498811383 3430:0.0441394813977 3432:0.0506365593106 3454:0.151387937923 3590:0.0477738222185 3688:0.0751240037861 3743:0.0336645920596 3810:0.0556925917752 3878:0.00939050047326 3905:0.0563430028396 4033:0.0187810009465 4045:0.00939050047326 4087:0.0187810009465 4123:0.0436081337478 4148:0.110481924678 4152:0.0717796351676 4166:0.0496325720376 4194:0.0812039624461 4195:0.0460781584603 4204:0.00939050047326 4235:0.119670495976 4270:0.0506365593106
28 1 -1 
29 -1 -1 203:0.158938151119 231:0.0731194709603 290:0.0797235633556 322:0.0376329341968 402:0.077736906668 447:0.0406794187321 476:0.0848150626077 477:0.0305095640491 677:0.0508492734152 751:0.55806494349 857:0.0694894985092 910:0.109375643029 1102:0.0488901009671 1113:0.0305095640491 1148:0.0744629447246 1217:0.0432008055158 1248:0.067567051985 1350:0.0598256249642 1385:0.184346821823 1441:0.0666592161286 1446:0.028550391601 1460:0.0788660789803 1470:0.152054245284 1533:0.0797235633556 1620:0.0610191280982 1624:0.0598256249642 1638:0.0610191280982 1657:0.0508492734152 1734:0.0610191280982 1753:0.10169854683 2028:0.0703638336949 2031:0.077736906668 2045:0.0322376766208 2151:0.104328125821 2171:0.0432008055158 2182:0.0305095640491 2187:0.076027122642 2288:0.287004788467 2311:0.0819761062694 2366:0.0533706601988 2382:0.057397197302 2493:0.159447126711 2685:0.0236136713095 2700:0.0236136713095 2705:0.0483565149312 2709:0.010169854683 2803:0.0685597396022 2855:0.0694894985092 2899:0.0203397093661 2928:0.109678169189 3155:0.327904425078 3184:0.166275612471 3264:0.010169854683 3370:0.0744629447246 3379:0.0305095640491 3407:0.0629496162773 3425:0.197571803877 3455:0.055184324027 3668:0.0603147368863 3714:0.103477515602 3740:0.206955031203 3769:0.0387202462841 3789:0.0364585476765 3860:0.163952212539 3878:0.010169854683 3898:0.057397197302 4033:0.0203397093661 4197:0.110368648054 4198:0.128950706483 4244:0.0621228060532 4245:0.0629496162773 4337:0.0262886929934
30 -1 -1 7:0.0287097697168 37:0.0567194721686 83:0.0446162076543 107:0.0737937346296 119:0.0344011905372 137:0.0308831562015 183:0.0279271792989 219:0.0395127716011 243:0.0227656832813 245:0.0264301398051 258:0.0196890811408 280:0.0329041510433 348:0.023263471117 370:0.0425475448962 413:0.0264301398051 447:0.0910627331252 528:0.0507610039223 571:0.0383685255659 605:0.023263471117 673:0.023263471117 677:0.0284571041016 713:0.0216692590738 716:0.0147121093964 775:0.0853713123049 813:0.0113828416407 883:0.0446162076543 905:0.0319556765069 939:0.0310719227815 950:0.0373049234591 1035:0.0287097697168 1042:0.306948204528 1113:0.0227656832813 1116:0.0446162076543 1133:0.108248262912 1153:0.0300814482322 1248:0.0567194721686 1262:0.0302893323635 1274:0.0675086439258 1283:0.0227656832813 1334:0.405417364835 1446:0.0159778382534 1448:0.0398399457423 1560:0.0264301398051 1620:0.034148524922 1715:0.0383685255659 1875:0.0294242187927 1888:0.047389214142 1956:0.0409203171889 1974:0.0298681639136 2002:0.0319556765069 2007:0.0395127716011 2021:0.0300814482322 2028:0.0393781622816 2048:0.0416721740042 2086:0.0359807531838 2159:0.0204035302167 2216:0.0590672434224 2237:0.0682970498439 2243:0.0296491913477 2266:0.0227656832813 2279:0.401545868889 2282:0.0222357584786 2300:0.0435044022661 2468:0.0264301398051 2475:0.0147121093964 2485:0.0308831562015 2533:0.0296491913477 2685:0.0264301398051 2705:0.0270620657281 2709:0.00569142082033 2741:0.0355595847339 2742:0.0279271792989 2744:0.0435044022661 2747:0.0756259628915 2774:0.206334381874 2810:0.257992868531 2830:0.0204035302167 2875:0.0287097697168 2884:0.156569706222 3011:0.0329041510433 3032:0.049997053659 3042:0.034148524922 3119:0.0249985268295 3125:0.344514274519 3154:0.384425842566 3184:0.046526942234 3264:0.00569142082033 3390:0.0719615063677 3416:0.0302893323635 3417:0.0368561240759 3532:0.0650077772213 3607:0.0378129814457 3690:0.0373049234591 3736:0.0820820396823 3740:0.0579097838746 3743:0.0204035302167 3769:0.0216692590738 3779:0.0344011905372 3804:0.023263471117 3844:0.0435044022661 3862:0.0425475448962 3878:0.017074262461 3887:0.0210607596562 3922:0.0645683193861 3926:0.0682970498439 3960:0.0180413771521 3975:0.0541241314562 4033:0.0113828416407 4045:0.00569142082033 4144:0.0222357584786 4197:0.0308831562015 4198:0.0180413771521 4203:0.0409203171889 4207:0.0298681639136 4222:0.0388888524896 4246:0.0237327979724 4251:0.0317863718573 4337:0.0147121093964
31 -1 -1 275:0.0329853983348 372:0.0477099030316 383:0.0406540667328 447:0.0208114692428 513:0.0292125903071 566:0.0624344077285 585:0.0464036619859 601:0.0416229384857 612:0.0866426155869 623:0.0416229384857 683:0.0312172038642 728:0.061713678844 813:0.0208114692428 1002:0.0866426155869 1056:0.0494780975022 1069:0.0832458769713 1144:0.0373041684102 1178:0.0104057346214 1230:0.0345671021868 1245:0.0557492643805 1334:0.0673847635617 1353:0.346570462348 1406:0.0268984337888 1415:0.0838774627291 1448:0.0208114692428 1460:0.0537968675776 1471:0.0500240595499 1531:0.0978230566219 1538:0.122426444888 1639:0.0596032201828 1640:0.0345671021868 1652:0.0850661072019 1713:0.0795399389951 1786:0.0832458769713 1818:0.0899831575354 1894:0.0748154063342 1976:0.0529387882224 2029:0.0483227351308 2082:0.12031858986 2190:0.0510598013542 2216:0.0359979273645 2324:0.0866426155869 2347:0.0241613675654 2373:0.359932630142 2444:0.0928073239718 2472:0.10370130656 2482:0.0722419635479 2486:0.173285231174 2547:0.0557492643805 2575:0.163145348524 2582:0.204488132149 2612:0.0806953013664 2683:0.0529387882224 2700:0.0724841026962 2710:0.0489115283109 2729:0.0806953013664 2784:0.0711012401847 2892:0.0914105789489 2899:0.0416229384857 2905:0.0866426155869 2918:0.0312172038642 3059:0.554066668494 3062:0.123427357688 3207:0.121962200198 3347:0.0596032201828 3375:0.0359979273645 3602:0.0345671021868 3620:0.0584251806141 3646:0.163145348524 3692:0.0292125903071 3945:0.0876377709212 4021:0.0396183249285 4037:0.0624344077285 4044:0.0914105789489 4045:0.0104057346214 4204:0.0520286731071 4232:0.0866426155869 4337:0.0268984337888 4340:0.0777904981831
32 -1 -1 0:0.291623563104 117:0.0662088589291 119:0.0993132883937 131:0.0409437050553 152:0.0244237778934 183:0.0268744576222 185:0.039268828569 193:0.0236706874077 228:0.0254338493887 245:0.0127169246944 251:0.022838184499 258:0.0189468965367 292:0.0441474752699 447:0.0328612881399 478:0.042934389078 483:0.110766644563 604:0.0393778160841 654:0.0393778160841 659:0.0358987054823 679:0.085868778156 681:0.0890184728606 785:0.0280924745285 817:0.524922413588 996:0.0386409448369 1024:0.0354668236987 1113:0.0273844067832 1118:0.0273844067832 1119:0.0173613031424 1142:0.0393778160841 1178:0.00547688135665 1194:0.0276275481079 1248:0.0909690302551 1267:0.0304218241256 1272:0.0456028664255 1317:0.0141575329278 1448:0.0273844067832 1468:0.0380233282626 1683:0.0297190082713 1852:0.0409437050553 1855:0.0266065855432 1973:0.0438150508532 2029:0.0127169246944 2198:0.0278634303879 2237:0.0219075254266 2257:0.0427951525311 2312:0.0350099641186 2347:0.0254338493887 2348:0.0401013314776 2472:0.0545814181531 2480:0.0283150658557 2545:0.116590275057 2576:0.524922413588 2660:0.0153755498341 2673:0.466597700967 2685:0.0127169246944 2804:0.0305881769978 2808:0.0278634303879 2830:0.039268828569 2883:0.0257437506603 2924:0.0456028664255 2960:0.0153755498341 2963:0.0141575329278 3116:0.0418644934587 3184:0.0671596470937 3228:0.042934389078 3339:0.0324819447553 3366:0.0213975762656 3379:0.0164306440699 3471:0.0545814181531 3507:0.036387612102 3528:0.0369222148543 3532:0.0208524311908 3642:0.0328612881399 3648:0.0208524311908 3656:0.0304218241256 3668:0.0649638895106 3697:0.0495500242856 3743:0.0196344142845 3878:0.00547688135665 3898:0.0309107307454 3917:0.0213975762656 4090:0.0354668236987 4137:0.022838184499 4200:0.029533082762 4214:0.0141575329278 4279:0.031946046574
33 -1 -1 61:0.0524525740274 107:0.0405904700898 229:0.0687657214119 285:0.0297711445293 289:0.0218069692084 381:0.0662614519229 383:0.0366925414731 404:0.0687657214119 413:0.0872278768337 426:0.0537951994534 447:0.0187835008814 475:0.0781997478051 526:0.0567674411342 647:0.0573697372589 673:0.0383884309406 683:0.0281752513221 741:0.0512736193103 761:0.0357577272671 880:0.0492872255371 899:0.0673381462921 905:0.0263659768264 943:0.0506432995318 1188:0.0424841649943 1264:0.0469587522035 1317:0.0242773227053 1406:0.0242773227053 1423:0.117357951956 1446:0.0263659768264 1460:0.121386613527 1494:0.0281752513221 1585:0.0641727978018 1589:0.0469587522035 1596:0.0366925414731 1609:0.0469587522035 1616:0.0547810473611 1617:0.0557000050037 1776:0.137531442824 1886:0.0412515490911 1908:0.0717891897389 1964:0.128345595604 1975:0.0675250379694 2066:0.0357577272671 2090:0.0477801813813 2124:0.0412515490911 2153:0.0481729460348 2173:0.0477801813813 2196:0.0451494777078 2201:0.239372850579 2282:0.0366925414731 2304:0.0615590627363 2376:0.0567674411342 2451:0.0757040445687 2468:0.0436139384168 2540:0.405150227816 2554:0.0757040445687 2623:0.0715154545342 2645:0.0662614519229 2649:0.0757040445687 2663:0.0767768618813 2709:0.0093917504407 2740:0.187835008814 2745:0.0515781137377 2748:0.033669073146 2762:0.0456249451519 2799:0.0552483154513 2828:0.0861216471734 2910:0.0662614519229 2979:0.0485546454107 3028:0.0608184723041 3105:0.0263659768264 3144:0.0532740032053 3238:0.0586789759778 3264:0.0093917504407 3400:0.0383884309406 3432:0.0506432995318 3632:0.0652023636651 3688:0.0375670017628 3690:0.0615590627363 3733:0.0281752513221 3878:0.0093917504407 4035:0.0757040445687 4060:0.227112133706 4070:0.634363841703 4079:0.0623974392982 4087:0.0093917504407 4097:0.0652023636651 4144:0.0733850829461 4204:0.0093917504407 4234:0.0675250379694 4235:0.0398954750964 4296:0.0424841649943
34 -1 -1 84:0.0486121815231 203:0.040532303248 235:0.0531634992534 286:0.0470285840377 352:0.0497356114073 459:0.0287913787262 545:0.0445662514951 597:0.033626887096 711:0.0531634992534 725:0.0559406388476 786:0.0311221162016 797:0.0218427065258 813:0.0155610581008 825:0.0609931528053 859:0.036995540342 862:0.0647840265106 970:0.0569684742472 1050:0.0287913787262 1071:0.0311221162016 1094:0.0411232255069 1113:0.0311221162016 1134:0.0155610581008 1144:0.0278929048814 1406:0.020112375831 1422:0.0269162082067 1448:0.0544637033528 1589:0.038902645252 1609:0.038902645252 1615:0.0755953245177 1618:0.206770864365 1621:0.125432957726 1638:0.0466831743024 1640:0.0258463580456 1663:0.0486121815231 1745:0.0672818014991 1761:0.0296232355762 1817:0.045382970203 1902:0.0816633049455 1909:0.129568053021 2063:0.0516927160912 2137:0.05245217973 2183:0.0432176399235 2197:0.0581651611327 2211:0.0374037646266 2215:0.0278929048814 2278:0.0330511234223 2317:0.111881277695 2399:0.0497356114073 2468:0.0180658289952 2472:0.180924506319 2475:0.020112375831 2548:0.0548938299482 2582:0.0218427065258 2638:0.0361316579904 2693:0.0672818014991 2709:0.0077805290504 2721:0.0888697067287 2755:0.0647840265106 2760:0.0594732451416 2783:0.0233415871512 2820:0.0233415871512 2830:0.0278929048814 2896:0.0950551039821 2899:0.0155610581008 2960:0.0436854130517 2961:0.020112375831 2985:0.0627164788629 3039:0.0481601097972 3070:0.0486121815231 3118:0.0531634992534 3264:0.0077805290504 3400:0.0636052467575 3554:0.036995540342 3688:0.0155610581008 3692:0.0218427065258 3757:0.0351957052104 3833:0.0581651611327 3878:0.0233415871512 3955:0.0548938299482 3994:0.0461442741452 4045:0.0077805290504 4087:0.0155610581008 4123:0.108394973971 4144:0.0911930273276 4153:0.0445662514951 4204:0.0855858195544 4260:0.0899640744038 4292:0.0531634992534 4324:0.825839498043
35 -1 -1 37:0.0356435145146 216:0.0685880766629 229:0.0785625825938 322:0.0397048560464 426:0.0614592519853 526:0.0648549406765 571:0.0723343701357 578:0.0471285426234 790:0.082016796049 880:0.056309039556 899:0.0384658124074 939:0.0585784293284 943:0.0578583096432 951:0.117156858657 1027:0.0463732815344 1039:0.0574852848059 1113:0.0107297670198 1133:0.0680251134714 1134:0.0429190680792 1396:0.0664153754101 1446:0.0602445285111 1451:0.0723343701357 1585:0.0733153179238 1616:0.062585550904 1783:0.0712870290293 1925:0.0771451424299 1928:0.0620326427837 1962:0.0670388065758 1974:0.168927118668 2012:0.0107297670198 2048:0.0785625825938 2049:0.0733153179238 2066:0.0408520312753 2086:0.067832815574 2171:0.0455792725362 2173:0.163761873025 2203:0.0841128302669 2212:0.0631193893802 2219:0.067832815574 2237:0.0429190680792 2278:0.0455792725362 2279:0.420564151335 2305:0.0371188952889 2328:0.0723343701357 2358:0.0670388065758 2444:0.0478486623087 2476:0.070329211289 2485:0.116445113211 2533:0.0558962209136 2630:0.0558962209136 2645:0.0757015367917 2685:0.199309979959 2709:0.0107297670198 2716:0.0585784293284 2748:0.0384658124074 2907:0.056309039556 2910:0.227104610375 2918:0.0321893010594 2923:0.0515817982951 3015:0.0733153179238 3021:0.0491955794272 3170:0.067832815574 3184:0.0438575239887 3238:0.0670388065758 3264:0.0107297670198 3289:0.0620326427837 3367:0.0757015367917 3471:0.0356435145146 3688:0.0214595340396 3737:0.0589263042305 3766:0.0589263042305 3786:0.0478486623087 3878:0.0107297670198 3942:0.0864893893644 4010:0.621205624194 4076:0.117852608461 4079:0.0712870290293 4204:0.0107297670198 4271:0.0558962209136 4303:0.0515817982951 4329:0.0864893893644 4337:0.0277360453876
36 -1 -1 63:0.178733337091 446:0.275956999923 984:0.171635180367 1238:0.17410343708 1356:0.310241106587 1358:0.160492612275 1446:0.108049838995 1575:0.20754020974 1627:0.108049838995 1764:0.211371151605 1816:0.320468694006 1868:0.204831056193 2144:0.301716288345 2378:0.255709595523 2681:0.19741650754 2997:0.137978499961 3105:0.216099677989 3190:0.310241106587 3430:0.180911131243 3602:0.127854797761 3945:0.108049838995 4033:0.0769762584314 4296:0.17410343708
37 -1 -1 18:0.0598981200528 79:0.0575903044516 118:0.0581967857721 148:0.0965641065251 152:0.0534223140921 185:0.0858930057012 228:0.0556316511126 241:0.0741517709068 366:0.149862401009 511:0.0698758292647 528:0.0534223140921 635:0.0508885744352 696:0.235564529961 813:0.0239592480211 815:0.0468030803858 872:0.0598981200528 1013:0.0831687134619 1050:0.31030913548 1056:0.037974509659 1113:0.0598981200528 1119:0.0189872548295 1245:0.0641814586324 1342:0.0443298764971 1406:0.0619337576801 1460:0.0619337576801 1627:0.134524225722 1863:0.0748478224563 2171:0.0508885744352 2211:0.0575903044516 2215:0.0429465028506 2235:0.0895564757062 2352:0.0676112751232 2413:0.238772697401 2475:0.0309668788401 2513:0.21047324504 2612:0.1548343942 2623:0.045610680441 2660:0.0336310564305 2683:0.0609458920059 2783:0.0359388720317 2896:0.0731778262516 2960:0.0336310564305 2997:0.0429465028506 3051:0.0556316511126 3074:0.0831687134619 3105:0.0672621128609 3246:0.0877139456092 3263:0.0499541336695 3375:0.0414426900815 3502:0.0309668788401 3516:0.148303541814 3620:0.0336310564305 3685:0.0414426900815 3775:0.103593300596 3951:0.637870424994 3975:0.0759490193179 4021:0.045610680441 4045:0.0239592480211 4065:0.0877139456092 4204:0.119796240106 4274:0.0598981200528 4287:0.0654019381027 4291:0.195865071981 4302:0.0831687134619 4303:0.0575903044516 4337:0.0309668788401
38 -1 -1 39:0.0693200342744 85:0.0681763687526 181:0.0723483145774 185:0.0838039890414 193:0.0505158442563 234:0.0756900934633 340:0.0328131104686 366:0.0487391917006 446:0.0419019945207 447:0.0233765315605 477:0.0350647973408 484:0.0445013762488 488:0.0840365803577 561:0.0513385734287 635:0.148952717377 665:0.0404347562073 692:0.091626697381 716:0.0906411862214 719:0.171161283194 780:0.0528725944159 813:0.0233765315605 861:0.0855806415971 871:0.0467530631211 884:0.0913295513118 888:0.082464016261 1035:0.0589602191675 1056:0.0741018518407 1067:0.105935370582 1082:0.164819966129 1113:0.0116882657803 1119:0.0555763888806 1159:0.0756900934633 1166:0.0573530414362 1252:0.091626697381 1343:0.0496509057924 1373:0.174756718487 1406:0.0302137287405 1425:0.0419019945207 1429:0.0669494566412 1455:0.0652785260813 1458:0.0706484849478 1460:0.0302137287405 1479:0.144696629155 1489:0.303221377237 1494:0.0350647973408 1518:0.038827578476 1528:0.0973215208461 1566:0.0404347562073 1568:0.0747151049893 1660:0.0622041100365 1733:0.0687578954514 1765:0.0302137287405 1771:0.131933782343 1788:0.0594636178358 1845:0.0350647973408 1860:0.077655156952 1911:0.160770780903 1914:0.0567813730265 1926:0.0528725944159 1955:0.0855806415971 1967:0.0973215208461 1973:0.187012252484 1976:0.0594636178358 2045:0.0370509259204 2299:0.091626697381 2333:0.0622041100365 2365:0.0599524231643 2387:0.0855806415971 2421:0.0681763687526 2467:0.0496509057924 2475:0.0302137287405 2501:0.0681763687526 2514:0.0594636178358 2538:0.0840365803577 2547:0.0626204917616 2638:0.0271393126957 2681:0.0599524231643 2688:0.0973215208461 2700:0.217114501566 2706:0.151380186927 2712:0.0766117765788 2745:0.0641902386161 2748:0.0419019945207 2788:0.189080517627 2879:0.0855806415971 2891:0.0573530414362 2918:0.0350647973408 2963:0.0604274574809 2977:0.0233765315605 2993:0.101073792412 2997:0.0419019945207 3102:0.129755168788 3105:0.0656262209371 3119:0.0513385734287 3225:0.164928032522 3309:0.105935370582 3315:0.0542786253914 3379:0.0350647973408 3410:0.102677146857 3418:0.0687578954514 3461:0.077655156952 3471:0.038827578476 3472:0.0798646345329 3504:0.104246043975 3532:0.0445013762488 3553:0.0419019945207 3570:0.168073160715 3578:0.0706484849478 3619:0.0579059632034 3620:0.0328131104686 3648:0.0445013762488 3671:0.0906411862214 3805:0.0404347562073 3832:0.0649235107985 3845:0.142796114752 3878:0.0233765315605 3957:0.0561896420291 4006:0.0701295946816 4029:0.082464016261 4033:0.0233765315605 4045:0.0116882657803 4081:0.200848369924 4137:0.0487391917006 4141:0.0233765315605 4164:0.0622041100365 4208:0.101073792412 4214:0.0302137287405 4242:0.0589602191675 4270:0.063026839209 4337:0.0302137287405
39 -1 -1 107:0.109848709423 142:0.0786621415743 163:0.0996229460695 169:0.109894487724 174:0.279147755603 185:0.0911175510995 217:0.0705893762386 245:0.0295077566073 275:0.0402843548911 333:0.659366926344 447:0.0254165981042 522:0.0646529992031 658:0.265569809466 659:0.166595350581 664:0.0844321113188 761:0.048385004947 979:0.146942496334 999:0.0529926539432 1085:0.0508331962084 1113:0.0127082990521 1217:0.0539839331925 1270:0.0671684720079 1422:0.0439634915599 1743:0.0812354814446 1767:0.109894487724 1864:0.0913704406264 1868:0.0676326537636 1973:0.0508331962084 1979:0.085672578513 2101:0.0971404103709 2114:0.0913704406264 2261:0.0992998681057 2266:0.101666392417 2326:0.105814755959 2417:0.0971404103709 2460:0.0971404103709 2467:0.0539839331925 2468:0.0295077566073 2524:0.0727921260832 2623:0.048385004947 2635:0.0996229460695 2709:0.0127082990521 2820:0.0381248971563 2837:0.085672578513 2918:0.0381248971563 3034:0.216260632789 3105:0.0356767058949 3264:0.0127082990521 3364:0.0913704406264 3374:0.0776289555638 3400:0.103889400302 3408:0.0381248971563 3507:0.0844321113188 3688:0.177916186729 3706:0.0762497943126 3714:0.0646529992031 3769:0.048385004947 3878:0.0127082990521 3922:0.0720868775965 3963:0.0753695836852 4033:0.0254165981042 4087:0.0127082990521 4204:0.0127082990521 4235:0.0539839331925
40 -1 -1 137:0.0654823265776 219:0.083779915404 275:0.038253582078 325:0.0586244704988 348:0.0493261181944 383:0.0471470334475 487:0.139534984723 528:0.161444734529 571:0.0813537419886 599:0.0922434694875 658:0.0560404848169 681:0.0280202424085 716:0.0311944525959 723:0.0691226054703 754:0.0608740409918 943:0.0650726616652 999:0.0503212436349 1085:0.144811938682 1087:0.0603383077843 1113:0.0120676615569 1129:0.09460085819 1131:0.0471470334475 1143:0.0538149115097 1178:0.0120676615569 1182:0.0446556541301 1235:0.137837611879 1402:0.0867643694297 1437:0.0737156057562 1743:0.0771403232221 1786:0.0482706462274 1822:0.064653124365 1886:0.0530050001084 1904:0.272432585495 2016:0.0824570041462 2021:0.0637824451691 2028:0.208736249764 2074:0.0883585501927 2216:0.0417472499528 2218:0.0580135321831 2237:0.0241353231137 2256:0.0681081463738 2468:0.0280202424085 2556:0.263530292266 2632:0.064223227079 2672:0.546869921985 2685:0.140101212042 2709:0.0120676615569 2721:0.0459458706262 2742:0.0592146950043 2775:0.09460085819 2810:0.0781469593773 2861:0.340540731869 2888:0.0623889051917 2925:0.0813537419886 2977:0.0241353231137 3139:0.0715701309723 3264:0.0120676615569 3291:0.0867643694297 3400:0.0493261181944 3401:0.0670308983495 3579:0.0922434694875 3594:0.0684529092335 3676:0.0922434694875 3688:0.0482706462274 3791:0.0851407606197 3804:0.0493261181944 3878:0.0120676615569 3917:0.0471470334475 3924:0.0538149115097 3958:0.0400879039653 3975:0.114760746234 4087:0.0120676615569 4229:0.18920171638 4251:0.0673974372664 4282:0.0781469593773 4297:0.0482706462274
41 -1 -1 76:0.0568656846775 125:0.0542001795253 158:0.0659589172244 228:0.0461033046583 245:0.0461033046583 251:0.0827964152581 289:0.0230516523292 328:0.0620282140238 446:0.0711816264781 447:0.158844900528 463:0.128579654086 487:0.516565973595 500:0.0329794586122 665:0.0343445669592 683:0.0297834188491 695:0.0387868530022 725:0.0713791854295 818:0.0700434772917 927:0.0742176333262 956:0.0627628774613 987:0.0678356084138 1027:0.0858145297904 1085:0.019855612566 1094:0.0524724493567 1102:0.1909059536 1113:0.019855612566 1134:0.019855612566 1143:0.39845135918 1162:0.0713791854295 1170:0.267711913218 1178:0.00992780628302 1194:0.0500797676322 1217:0.0421726014578 1246:0.112062221883 1248:0.197876751673 1262:0.0528350711782 1351:0.0421726014578 1422:0.0343445669592 1436:0.060644247482 1501:0.0491843012576 1535:0.081159078554 1536:0.0329794586122 1587:0.0678356084138 1596:0.0387868530022 1627:0.0278708758339 1777:0.10101469112 1854:0.0413982076291 1871:0.0538709053251 2012:0.00992780628302 2126:0.0627628774613 2151:0.050922528163 2182:0.0297834188491 2184:0.0573962192884 2253:0.119133675396 2347:0.0230516523292 2397:0.0726906837443 2593:0.0496390314151 2638:0.0230516523292 2710:0.0933301099335 2729:0.025663006956 2752:0.140086954583 2770:0.0669279783044 2797:0.0568656846775 2828:0.0455186195221 2899:0.019855612566 2961:0.025663006956 3080:0.0542001795253 3161:0.0466650549667 3184:0.284056774939 3207:0.0387868530022 3223:0.0554464258051 3269:0.0600075739152 3335:0.0377986821169 3394:0.178700513094 3408:0.0595668376981 3430:0.0933301099335 3438:0.060644247482 3471:0.0329794586122 3502:0.025663006956 3602:0.0989383758365 3710:0.0421726014578 3807:0.0600075739152 3878:0.019855612566 3898:0.0560311109413 3914:0.0778260966214 3941:0.0500797676322 3945:0.0278708758339 3957:0.0477264883999 3974:0.0377986821169 4045:0.00992780628302 4087:0.00992780628302 4204:0.019855612566
42 -1 -1 
43 1 1 184:0.0780381843397 279:0.323723232121 299:0.0736953424368 337:0.0578385654685 446:0.0426821530401 507:0.152212398576 556:0.0566111461459 605:0.048664864556 683:0.0357176564872 713:0.0453299317437 726:0.0736953424368 797:0.0334240462479 807:0.124046310533 905:0.0668480924958 1056:0.0188703820486 1071:0.047623541983 1080:0.099133516062 1134:0.047623541983 1166:0.0584208775714 1277:0.406758030568 1283:0.047623541983 1414:0.0706106796463 1422:0.0411875967318 1448:0.047623541983 1501:0.0589840939949 1518:0.0395504955228 1566:0.0411875967318 1652:0.048664864556 1765:0.0307762675444 1786:0.047623541983 1896:0.0813516061136 2012:0.0238117709915 2029:0.110578440108 2124:0.0522944282966 2182:0.0714353129744 2216:0.123562790196 2275:0.099133516062 2290:0.10790774404 2415:0.178010452452 2444:0.0530934822276 2447:0.0395504955228 2450:0.0802631340134 2474:0.0923288026331 2475:0.0307762675444 2481:0.0823751934637 2561:0.0736953424368 2612:0.0307762675444 2709:0.0119058854957 2884:0.0545880385359 2918:0.0714353129744 2963:0.0307762675444 2977:0.0952470839659 3019:0.0813516061136 3100:0.0853643060802 3105:0.0334240462479 3227:0.0584208775714 3264:0.0119058854957 3276:0.0681959650607 3402:0.0871740375058 3439:0.062481224065 3460:0.0959697227787 3471:0.0395504955228 3621:0.0714353129744 3688:0.0714353129744 3777:0.07709934073 3857:0.594801096372 3868:0.0514563810186 3878:0.0119058854957 3945:0.100272138744 3960:0.0377407640973 4004:0.0959697227787 4033:0.0238117709915 4045:0.0119058854957 4087:0.047623541983 4106:0.0664939240316 4111:0.0629273936167 4141:0.0238117709915 4171:0.0664939240316 4204:0.0833411984702 4214:0.0307762675444 4291:0.048664864556
44 -1 -1 76:0.141581380704 216:0.0790018937758 289:0.0286964342624 330:0.0790018937758 334:0.119254014019 377:0.10687291429 408:0.121287359173 518:0.0587650913615 576:0.0923917038764 623:0.0988710522969 703:0.0871953998312 932:0.0551135870976 979:0.0714511398229 999:0.103071218223 1021:0.064858514454 1178:0.0123588815371 1203:0.102905355658 1217:0.0524996329169 1294:0.343206857365 1359:0.0944695131362 1393:0.0858017143412 1416:0.336040278401 1462:0.0559061663407 1514:0.070790690352 1644:0.0844468782412 1657:0.123588815371 1679:0.0821106315991 1755:0.0888581899958 1786:0.0988710522969 1906:0.343206857365 1971:0.0666430122386 2028:0.0427547055605 2069:0.0781319604109 2121:0.134944937269 2210:0.0580921776489 2379:0.0968837909624 2468:0.0286964342624 2494:0.11478573705 2533:0.0643830170189 2638:0.0860893027872 2853:0.0968837909624 2961:0.0319472453243 3068:0.0871953998312 3221:0.146594560365 3223:0.0690238899356 3371:0.298863558379 3394:0.0247177630742 3459:0.0494355261485 3731:0.266574569988 3736:0.0594135299886 3900:0.0888581899958 4051:0.090490841948 4236:0.0888581899958 4276:0.0923917038764 4313:0.308716066975 4321:0.180981683896
45 -1 -1 152:0.0676414353456 245:0.017609704839 253:0.0606726965499 275:0.0240409872123 305:0.666361682192 348:0.0309996740783 447:0.0151681741375 469:0.0545282554635 495:0.063148366202 500:0.0251937919077 528:0.0338207176728 592:0.0414048047416 658:0.017609704839 681:0.0528291145169 716:0.0196045806749 866:0.0545282554635 929:0.0518212327985 1052:0.122266039561 1062:0.0511278725959 1100:0.104318264437 1113:0.0151681741375 1133:0.0240409872123 1134:0.0303363482749 1151:0.045841211279 1178:0.00758408706874 1182:0.028064457015 1243:0.173915012652 1248:0.0251937919077 1264:0.0379204353437 1283:0.0303363482749 1325:0.0518212327985 1368:0.0535078762854 1372:0.0611330197805 1657:0.0379204353437 1822:0.0406321408783 1875:0.0392091613498 1894:0.0545282554635 1971:0.0408958048366 2001:0.0395089479055 2120:0.175385341772 2126:0.0479460531139 2138:0.0892289541613 2170:0.0392091613498 2174:0.0503875838154 2175:0.0579716708842 2221:0.028064457015 2237:0.0151681741375 2243:0.0395089479055 2249:0.0473848262611 2304:0.0497105725509 2343:0.0240409872123 2356:0.0518212327985 2468:0.0352194096779 2611:0.0414048047416 2641:0.0491125261744 2680:0.0430201676844 2685:0.017609704839 2709:0.00758408706874 2747:0.151162751446 2928:0.0408958048366 2941:0.0969597838107 2961:0.0196045806749 3029:0.365903994994 3032:0.0333117177679 3217:0.0442371457298 3264:0.00758408706874 3271:0.0446144770807 3283:0.0545282554635 3316:0.0360614808185 3324:0.396876292702 3375:0.0262366306041 3394:0.0303363482749 3407:0.0469441683948 3408:0.0910090448248 3410:0.0333117177679 3502:0.0196045806749 3599:0.0434410474502 3602:0.0251937919077 3688:0.0910090448248 3690:0.0497105725509 3781:0.017609704839 3878:0.00758408706874 3887:0.028064457015 3905:0.0455045224124 3958:0.0503875838154 4073:0.0455045224124 4184:0.0430201676844 4294:0.0196045806749 4297:0.0303363482749
46 -1 -1 76:0.0962481142628 98:0.203131848797 157:0.0933355668466 245:0.0390161145497 247:0.0749332829222 307:0.0760108858834 340:0.0471728997387 433:0.0840166296183 449:0.104009639473 601:0.0672133036946 683:0.050409977771 695:0.0656487560261 716:0.0434359674 732:0.0686829703223 797:0.0471728997387 811:0.0943457994774 813:0.0336066518473 815:0.0656487560261 859:0.159795848858 903:0.212458836489 1056:0.106530565906 1112:0.0700686088764 1131:0.0656487560261 1178:0.0168033259237 1273:0.40690969899 1286:0.100819955542 1351:0.0713793105084 1362:0.107412193062 1365:0.072622766397 1431:0.194292143096 1435:0.145306062351 1458:0.101565924399 1518:0.0558194404733 1615:0.081630237992 1917:0.0922813975024 2045:0.106530565906 2170:0.3040517718 2244:0.125617185359 2387:0.123032744168 2419:0.072622766397 2564:0.0749332829222 2584:0.0738055412151 2605:0.104985962356 2660:0.0471728997387 2709:0.0168033259237 2836:0.0656487560261 2840:0.209971924711 2918:0.050409977771 2961:0.0868719348001 3036:0.085486296246 3105:0.0471728997387 3188:0.116657333963 3264:0.134426607389 3308:0.0390161145497 3394:0.134426607389 3408:0.100819955542 3524:0.139911708452 3532:0.0639762256623 3622:0.111638880947 3635:0.0656487560261 3644:0.108813859435 3671:0.1303079022 3734:0.107412193062 3776:0.120812965397 3824:0.108813859435 3878:0.0168033259237 3890:0.131724696233 3899:0.170972592492 3911:0.0980119519848 3954:0.093845945171 4022:0.131724696233 4045:0.0168033259237 4177:0.0558194404733 4326:0.0962481142628
47 -1 -1 22:0.0373005200532 37:0.0345637215156 51:0.0510548076928 83:0.0815646964341 213:0.0691274430311 245:0.0483180091552 247:0.0463991236961 289:0.0241590045776 322:0.0385020278132 383:0.0406500907549 435:0.0673781733149 477:0.0312141508139 498:0.0425288938576 647:0.127114935763 666:0.0866341419174 681:0.0483180091552 695:0.0406500907549 713:0.158457800985 754:0.0524854929354 759:0.0795321599691 777:0.0815646964341 831:0.0665102533616 846:0.0681986416464 1035:0.104970985871 1085:0.0208094338759 1133:0.0659643447091 1178:0.0208094338759 1235:0.0792289004927 1317:0.0268958031152 1349:0.0606895695276 1357:0.0635574678814 1358:0.0433868892925 1461:0.0529336107956 1535:0.0425288938576 1640:0.0345637215156 1817:0.0606895695276 1845:0.0312141508139 1871:0.0564587488031 1878:0.0524854929354 1961:0.188604120635 1963:0.0722348982657 1995:0.0510548076928 2028:0.0359944067581 2159:0.0746010401064 2208:0.0312141508139 2237:0.0416188677518 2446:0.0406500907549 2468:0.0241590045776 2470:0.0470663817041 2623:0.0396144502463 2633:0.0795321599691 2660:0.0292097333084 2680:0.0590199800349 2705:0.0989465170637 2709:0.010404716938 2820:0.0312141508139 2838:0.0587227260931 2858:0.0601534113357 2881:0.565812361906 2884:0.0954104739823 2928:0.0561055364236 3051:0.0483180091552 3161:0.0489067447512 3194:0.103691164547 3264:0.0208094338759 3366:0.0406500907549 3379:0.0624283016277 3401:0.0577939247084 3688:0.0208094338759 3696:0.0748080893687 3705:0.086773778585 3878:0.0312141508139 3887:0.0385020278132 3975:0.0989465170637 3989:0.0838692594922 4033:0.0208094338759 4045:0.010404716938 4289:0.602386675133
48 -1 -1 
49 -1 -1 135:0.109178298403 183:0.0664615028548 221:0.07967760646 243:0.108356200832 289:0.0314494133709 377:0.234251435486 433:0.06772262552 447:0.108356200832 601:0.054178100416 658:0.0314494133709 707:0.405021036506 716:0.0350120894839 736:0.0775819623906 761:0.0515688143217 797:0.0380242892177 813:0.027089050208 815:0.0529169777508 827:0.0913099688352 831:0.0865809038056 910:0.145669843764 1048:0.0991720388909 1056:0.0214675643799 1100:0.062101139692 1102:0.0651133394257 1104:0.370193001319 1113:0.054178100416 1118:0.06772262552 1133:0.0429351287599 1143:0.120801767016 1217:0.0575361608458 1219:0.0790037252258 1223:0.0739454086122 1248:0.0449939384749 1329:0.0515688143217 1355:0.0937127168085 1358:0.0564796538639 1422:0.0468563584042 1437:0.0827370628533 1460:0.210072536904 1501:0.0671022362962 1581:0.0636652237622 1765:0.0700241789679 1904:0.0764433518458 2012:0.054178100416 2017:0.0940330620025 2139:0.106178292503 2200:0.0818684478882 2215:0.0485566145879 2216:0.0468563584042 2237:0.027089050208 2251:0.0705595718889 2266:0.054178100416 2410:0.0743845421308 2425:0.101255259127 2450:0.0913099688352 2468:0.0314494133709 2470:0.0612694984733 2476:0.088778793248 2534:0.0877107340226 2564:0.0604008835082 2567:0.0664615028548 2584:0.0594918535976 2623:0.0515688143217 2638:0.0314494133709 2643:0.0683239227842 2705:0.0644026931398 2709:0.027089050208 2882:0.122759382206 2883:0.0636652237622 2918:0.040633575312 2941:0.0865809038056 2963:0.0700241789679 2996:0.0743845421308 3021:0.062101139692 3034:0.15366061489 3105:0.0380242892177 3184:0.055362743065 3249:0.0925482503298 3263:0.0564796538639 3264:0.027089050208 3368:0.22555506643 3408:0.040633575312 3501:0.0743845421308 3502:0.0350120894839 3682:0.0973827592312 3688:0.081267150624 3714:0.137814536338 3731:0.0973827592312 3733:0.040633575312 3781:0.0314494133709 3892:0.0764433518458 3900:0.194765518462 3927:0.0734961791911 4045:0.027089050208 4056:0.0973827592312 4090:0.0877107340226 4177:0.0449939384749 4184:0.0768303074449 4197:0.0734961791911 4204:0.013544525104 4214:0.0350120894839 4235:0.0575361608458 4297:0.054178100416
50 -1 -1 19:0.0854827760262 62:0.0596022551859 159:0.0596022551859 260:0.0696374912388 431:0.0994022373756 459:0.0469221106122 623:0.0507205782947 656:0.0947933806989 682:0.180877982877 712:0.0969252015867 739:0.185686213602 794:0.060292660959 811:0.0355976662813 898:0.0565462376407 952:0.0588847678657 1019:0.189586761398 1056:0.060292660959 1131:0.0495399375858 1134:0.0253602891474 1147:0.0469221106122 1166:0.0622200821595 1168:0.0810555090817 1178:0.0126801445737 1230:0.0421225285065 1299:0.060292660959 1422:0.0438660930671 1444:0.0866420332356 1448:0.0126801445737 1461:0.0645097643403 1518:0.0842450570131 1578:0.0665444795826 1589:0.0634007228684 1590:0.198804474751 1615:0.0615999013544 1618:0.0842450570131 1627:0.0355976662813 1708:0.105580329679 1899:0.495399375858 1999:0.278549964955 2012:0.038040433721 2028:0.0438660930671 2185:0.109651023042 2210:0.0596022551859 2394:0.102210789778 2447:0.0842450570131 2472:0.0842450570131 2523:0.0877321861341 2571:0.193529293021 2589:0.102210789778 2623:0.048277810855 2685:0.0294423839329 2709:0.0253602891474 2748:0.0909156856007 2824:0.0766437912937 2894:0.0548026730802 2899:0.0760808674421 2954:0.0821132361252 2985:0.102210789778 3105:0.0355976662813 3144:0.0719271734196 3187:0.0821132361252 3263:0.0528752518797 3264:0.0253602891474 3308:0.0294423839329 3394:0.0253602891474 3399:0.0639636467201 3400:0.0518296197666 3499:0.0821132361252 3568:0.0421225285065 3604:0.0733084769999 3617:0.0866420332356 3635:0.148619812758 3639:0.0854827760262 3651:0.0645097643403 3739:0.0766437912937 3832:0.0704329896866 3878:0.038040433721 3915:0.0719271734196 3945:0.0355976662813 3959:0.0994022373756 4013:0.219210692321 4084:0.0518296197666 4087:0.0126801445737 4123:0.0588847678657 4181:0.278529320404 4195:0.0622200821595 4204:0.0253602891474 4291:0.0518296197666 4294:0.0327776982267 4337:0.0327776982267
51 -1 -1 76:0.0415467660868 83:0.113721399825 216:0.0463658877289 275:0.0229926608779 339:0.0584672659173 348:0.0296479086783 353:0.0448971306613 394:0.0977968022382 426:0.0415467660868 460:0.108448624818 513:0.0203628034283 528:0.161729692136 665:0.0501851229928 681:0.0168418196785 703:0.0511746228582 807:0.0377861288645 813:0.0145067538617 871:0.0145067538617 905:0.0203628034283 1102:0.03486955729 1113:0.0217601307925 1134:0.0290135077233 1164:0.043520261585 1178:0.00725337693083 1235:0.0276161803591 1238:0.0328110999372 1303:0.0603947315581 1345:0.0511746228582 1351:0.0308118194298 1436:0.0443074303762 1468:0.050356674555 1493:0.564509479147 1534:0.0511746228582 1554:0.0787174871847 1562:0.0475429035678 1564:0.0369012856092 1615:0.0352367672805 1640:0.144571179656 1721:0.137955965268 1735:0.0453185732915 1971:0.0391125107981 2002:0.0814512137132 2126:0.0458553274018 2237:0.0290135077233 2253:0.043520261585 2305:0.150555368978 2335:0.304641831095 2347:0.0168418196785 2444:0.194075630563 2468:0.0168418196785 2475:0.0187497073698 2479:0.0240951966093 2584:0.0318591338673 2638:0.0168418196785 2685:0.0168418196785 2806:0.134691391984 2831:0.0603947315581 2888:0.112498244219 2891:0.0355915270483 2899:0.0145067538617 2945:0.0395993153581 3051:0.033683639357 3108:0.0603947315581 3161:0.0340940610163 3169:0.0217601307925 3184:0.17788745207 3194:0.0240951966093 3264:0.00725337693083 3313:0.0453185732915 3335:0.0276161803591 3375:0.0250925614964 3379:0.0217601307925 3394:0.043520261585 3499:0.0469709354784 3594:0.0411442391173 3602:0.0240951966093 3604:0.0419343811749 3620:0.0407256068566 3707:0.0603947315581 3714:0.0369012856092 3788:0.0531087043326 3878:0.00725337693083 3917:0.0283381501175 3936:0.0495615267996 3974:0.0276161803591 3998:0.463458414531 4007:0.0355915270483 4045:0.00725337693083 4076:0.0398344805564 4081:0.0415467660868 4087:0.0145067538617 4088:0.0584672659173 4114:0.0531087043326 4120:0.153523868574 4128:0.03486955729 4161:0.0521505075921 4214:0.0187497073698 4294:0.0187497073698 4303:0.03486955729 4337:0.0187497073698
52 -1 -1 119:0.0624572788121 121:0.0677291677749 328:0.0645604080407 342:0.282419516848 444:0.0860377595698 518:0.147398065999 884:0.0403702588547 915:0.0567478217434 1056:0.0163775628888 1085:0.020666183435 1087:0.0516654585875 1113:0.0103330917175 1119:0.0163775628888 1178:0.020666183435 1182:0.0764739660053 1235:0.0786834952214 1273:0.0357466242058 1317:0.0267106546063 1377:0.143475278268 1435:0.446774905219 1518:0.0343257876834 1604:0.0677291677749 1627:0.0580173117864 1823:0.0602717874945 1886:0.045386218782 1898:0.0860377595698 2032:0.0810032117346 2090:0.052569220148 2100:0.252479773882 2132:0.0534213092125 2145:0.185995650915 2170:0.0267106546063 2205:0.0810032117346 2221:0.0764739660053 2261:0.0403702588547 2289:0.0549919711184 2413:0.0343257876834 2427:0.0491326886663 2565:0.0789846670844 2605:0.258241632163 2639:0.105138440296 2660:0.0580173117864 2681:0.0530013518591 2709:0.04133236687 2907:0.379591214263 3264:0.0723316420225 3308:0.0239926959659 3418:0.303929450852 3550:0.0677291677749 3688:0.103330917175 3875:0.0717376391338 3878:0.04133236687 3924:0.0460797159233 4083:0.0485700747202 4087:0.04133236687 4133:0.045386218782 4148:0.182357670511 4247:0.0810032117346 4267:0.226991286974 4276:0.0772474391978 4287:0.0564128076408 4301:0.0742931165997 4303:0.0993496786564 4337:0.0267106546063
53 -1 -1 
54 -1 -1 104:0.0565499140515 142:0.0547585521256 253:0.0707723478812 289:0.0205410378608 447:0.0176930869703 500:0.0293875813459 556:0.0420643190549 585:0.0394505557333 640:0.0661344008804 649:0.0520410575438 747:0.0552725624397 761:0.0336819308814 788:0.0713092970802 807:0.0460856557329 851:0.0900129225084 923:0.0429763401234 951:0.0482970992185 1027:0.0382341248311 1033:0.0765001170056 1102:0.085056948733 1113:0.0265396304554 1133:0.0560857587398 1191:0.132268801761 1210:0.0429763401234 1235:0.0673638617627 1334:0.0572878573953 1504:0.0547585521256 1868:0.0941613366325 1962:0.0552725624397 1963:0.0614172564677 1974:0.0464260189546 2002:0.0745061621887 2012:0.00884654348515 2029:0.0205410378608 2198:0.0450064612542 2210:0.0415826443658 2237:0.0707723478812 2239:0.0713092970802 2240:0.0636050956107 2253:0.0530792609109 2267:0.0464260189546 2437:0.0636050956107 2468:0.0205410378608 2564:0.0394505557333 2579:0.117550325384 2615:0.14261859416 2616:0.067621706177 2661:0.0368894228551 2700:0.0205410378608 2709:0.00884654348515 2714:0.0736601205338 2764:0.102290100218 3032:0.0388568270812 3080:0.0482970992185 3100:0.0317145266552 3124:0.659463755012 3125:0.535500819039 3184:0.036159917769 3264:0.00884654348515 3281:0.0499286192067 3316:0.0420643190549 3420:0.067621706177 3424:0.14261859416 3459:0.0353861739406 3468:0.0485839172307 3653:0.067621706177 3668:0.104933051511 3688:0.0176930869703 3844:0.067621706177 3878:0.00884654348515 3957:0.0425284743665 3960:0.0280428793699 4008:0.0801797187097 4260:0.051145050109 4299:0.0491389118185
55 1 -1 13:0.0394677420808 48:0.093078012503 145:0.0976034679326 154:0.0752568556129 245:0.0578191970708 484:0.0948083642391 513:0.0699069914541 610:0.0555229845725 618:0.0604851978711 658:0.0289095985354 670:0.0864390708815 695:0.0486434695758 713:0.0474041821195 716:0.0321845574329 813:0.024901372785 905:0.034953495727 918:0.0546873667674 971:0.0616831445876 1056:0.0197338710404 1069:0.14940823671 1094:0.0658068854854 1100:0.114171860436 1113:0.024901372785 1119:0.0197338710404 1133:0.0394677420808 1134:0.024901372785 1144:0.0446352438254 1145:0.0951712562484 1174:0.0770675644073 1182:0.046073014445 1432:0.0546873667674 1443:0.0628061692204 1448:0.0373520591776 1498:0.0726234843284 1501:0.0616831445876 1586:0.0413602849279 1620:0.0373520591776 1727:0.103669762314 1753:0.0622534319626 1765:0.0321845574329 1854:0.15575528542 1890:0.091163030498 2003:0.046073014445 2170:0.0321845574329 2171:0.052889613288 2182:0.0373520591776 2237:0.024901372785 2347:0.0578191970708 2408:0.06334240437 2474:0.0965536722987 2479:0.0413602849279 2481:0.04307229818 2612:0.128738229732 2627:0.0622534319626 2721:0.0474041821195 2776:0.0616831445876 2830:0.0446352438254 2963:0.0643691148658 2977:0.024901372785 3308:0.0289095985354 3324:0.093078012503 3408:0.112056177533 3441:0.0585237008375 3471:0.0413602849279 3502:0.0321845574329 3510:0.0878431090151 3556:0.100361197151 3595:0.225690979617 3648:0.0474041821195 3697:0.168964353876 3733:0.0747041183551 3747:0.564227449043 3781:0.0289095985354 3795:0.071316541261 3834:0.0486434695758 3945:0.034953495727 3958:0.0413602849279 4041:0.100361197151 4045:0.024901372785 4141:0.0498027455701 4204:0.0124506863925 4214:0.0321845574329 4227:0.301083591453 4228:0.311009286941 4249:0.225690979617 4252:0.0738417506664 4334:0.115638394142 4337:0.0321845574329
56 1 1 340:0.0515835231133 390:0.134536194248 462:0.0751047658028 479:0.137362278348 507:0.352365407311 610:0.0819394769663 662:0.129636734466 675:0.0699579447826 713:0.0699579447826 716:0.0474971909876 807:0.0957206928067 811:0.0515835231133 1113:0.0183744216693 1117:0.113734446504 1119:0.0291227693183 1243:0.14045143681 1308:0.244154030282 1434:0.0766199603059 1448:0.0183744216693 1485:0.12555040234 1536:0.0610385075706 1609:0.183744216693 1615:0.089262591266 1620:0.0551232650079 1636:0.129636734466 1757:0.144040835954 1761:0.0699579447826 1831:0.112240604146 2012:0.0183744216693 2047:0.144040835954 2072:0.118987856679 2132:0.0949943819752 2152:0.0766199603059 2159:0.0658716126569 2170:0.142491572963 2222:0.192855266044 2407:0.214351961342 2444:0.0819394769663 2448:0.134536194248 2450:0.123870557078 2461:0.134536194248 2480:0.0474971909876 2481:0.063565055297 2492:0.127564688966 2584:0.0807062924316 2612:0.0474971909876 2709:0.0183744216693 2729:0.0949943819752 2732:0.170656343605 2835:0.0997044766922 2921:0.0807062924316 3264:0.0183744216693 3308:0.170656343605 3408:0.27561632504 3502:0.0474971909876 3553:0.0658716126569 3688:0.220493060032 3692:0.15475056934 3859:0.129636734466 3878:0.0183744216693 4045:0.0183744216693 4087:0.0367488433386 4122:0.0853281718026 4123:0.170656343605 4141:0.0734976866772 4200:0.0990807141009 4328:0.0819394769663
57 1 -1 22:0.0369267800436 76:0.0590002430124 98:0.124520137713 251:0.0429521656908 289:0.0239169386067 340:0.0578341211046 366:0.0429521656908 403:0.0694402433855 449:0.255032279917 513:0.0289170605523 661:0.168704049627 664:0.0342174034054 813:0.0206009295975 848:0.0651187978017 860:0.123605577585 871:0.0206009295975 918:0.0452429109983 1045:0.0824037183901 1056:0.0653034017842 1100:0.236136224212 1113:0.0206009295975 1119:0.0326517008921 1178:0.0103004647988 1288:0.0605939576536 1311:0.226257787801 1431:0.178652076654 1432:0.0452429109983 1448:0.0103004647988 1460:0.0266263152448 1521:0.0770035290506 1551:0.658153730337 1586:0.273739227243 1736:0.0540560926187 1742:0.0369267800436 1851:0.0637580699793 1854:0.128856497073 1870:0.0675153117371 2170:0.0266263152448 2417:0.0787352716096 2475:0.0266263152448 2479:0.0342174034054 2564:0.0459342184103 2613:0.0754192626005 2697:0.0629206411394 2733:0.0505432538515 2899:0.0206009295975 2977:0.0206009295975 3119:0.0904858219967 3355:0.154506971981 3375:0.071267507223 3408:0.123605577585 3488:0.056234683209 3520:0.0715111262772 3671:0.0266263152448 3686:0.0544420995027 3692:0.0289170605523 3734:0.0658438405959 3789:0.0369267800436 3890:0.0807474426696 3899:0.0524032319113 3960:0.0979551026762 4031:0.0289170605523 4045:0.0103004647988 4063:0.0478338772133 4121:0.123605577585 4141:0.0824037183901 4242:0.0519596040575 4258:0.0726726883722 4337:0.0266263152448
58 -1 -1 18:0.0537690109412 19:0.144992804861 78:0.0758711116935 111:0.151742223387 143:0.161307032824 217:0.0597329497479 288:0.149316855359 299:0.0665641488861 359:0.146959095173 366:0.0448425486053 406:0.0547095690348 415:0.0866831295489 477:0.0322614065647 511:0.0627257453981 586:0.0479558454988 603:0.058709647687 605:0.0439557668466 681:0.0249695554277 716:0.0555963507935 914:0.0734795475863 999:0.0448425486053 1035:0.0542464165191 1055:0.0568381699469 1099:0.0572309619924 1126:0.0606929130437 1133:0.0681774928341 1178:0.0107538021882 1349:0.0627257453981 1806:0.097465957858 1851:0.0665641488861 1982:0.411002587101 2002:0.030189739504 2012:0.0215076043765 2029:0.0249695554277 2159:0.07710395517 2182:0.0322614065647 2190:0.0527677308245 2208:0.0322614065647 2215:0.038551977585 2216:0.0372020433106 2237:0.0860304175059 2266:0.0430152087529 2285:0.0456813721895 2333:0.0572309619924 2339:0.0527677308245 2343:0.0681774928341 2374:0.194931915716 2494:0.249695554277 2567:0.0527677308245 2660:0.030189739504 2665:0.0627257453981 2700:0.0249695554277 2705:0.102266239251 2709:0.0107538021882 2742:0.105535461649 2964:0.0929930573491 2971:0.0758711116935 3107:0.160785117057 3176:0.173366259098 3227:0.0527677308245 3264:0.0107538021882 3272:0.415064768786 3387:0.293918190345 3391:0.0843012468505 3400:0.0439557668466 3469:0.0724964024303 3489:0.0679847641807 3561:0.117419295374 3709:0.173366259098 3772:0.149316855359 3796:0.0895407756388 3804:0.0439557668466 3832:0.0597329497479 3878:0.0107538021882 3975:0.0681774928341 4045:0.0107538021882 4116:0.0704867519362 4119:0.0758711116935 4204:0.0107538021882 4304:0.10941913807 4341:0.0472341127125
59 -1 -1 37:0.0985781221742 136:0.0724260029789 167:0.0855376946671 193:0.0427510312883 245:0.0229677168278 297:0.121295344101 340:0.0277693926126 379:0.0697884355144 500:0.0328593740581 605:0.0404317813669 610:0.0441111690132 653:0.0529950680228 658:0.0229677168278 670:0.0686729738026 671:0.618056764224 683:0.0296749716907 698:0.0604234301089 761:0.0753220996856 813:0.0197833144604 904:0.0632306128529 965:0.0855376946671 1003:0.142238560164 1051:0.0526426885185 1113:0.00989165723022 1118:0.0989165723022 1133:0.0313558115598 1248:0.0657187481161 1262:0.0526426885185 1446:0.0555387852251 1526:0.488519048601 1652:0.0404317813669 1886:0.0868945967849 2012:0.0296749716907 2174:0.0328593740581 2218:0.047552707073 2222:0.051910700132 2237:0.0593499433813 2343:0.0313558115598 2399:0.0632306128529 2419:0.0427510312883 2582:0.11107757045 2630:0.0515301270496 2638:0.0229677168278 2808:0.0503234385971 2828:0.136058632412 2830:0.0709224404806 2891:0.0485372798379 2892:0.0434472983924 2946:0.0552445347008 2997:0.0354612202403 3032:0.0434472983924 3243:0.0711192800818 3247:0.0823621864382 3338:0.0494582861511 3502:0.0255695630101 3553:0.0354612202403 3601:0.0427510312883 3642:0.0296749716907 3688:0.178049830144 3808:0.0604234301089 3832:0.0549440889756 3898:0.111654181772 4045:0.00989165723022 4111:0.261406935364 4148:0.174567265956 4204:0.089024915072 4337:0.0255695630101
60 -1 -1 37:0.0355003794962 87:0.184825226223 274:0.0617835359381 285:0.0338759712165 289:0.0248137004104 307:0.0483418549492 322:0.0395454117442 498:0.131044210979 566:0.12824014903 585:0.0476565146135 675:0.0406879802178 683:0.0320600372574 785:0.0548150015424 860:0.0427467163432 905:0.030001301132 1056:0.0338759712165 1134:0.0213733581716 1147:0.0395454117442 1329:0.0813759604356 1358:0.0445626503023 1422:0.0369698355277 1425:0.0383113437799 1460:0.0828739940822 1501:0.0529439060972 1568:0.0683126449119 1589:0.0534333954291 1639:0.122424895454 1652:0.0873628073192 1688:0.289943750341 1702:0.0496274008208 1714:0.069204085022 1786:0.0854934326865 1900:0.0667695962876 1926:0.0483418549492 1983:0.0617835359381 1988:0.0576259658261 2012:0.0213733581716 2119:0.0652798405574 2134:0.0741924245671 2174:0.0355003794962 2237:0.0213733581716 2278:0.045396238116 2347:0.0248137004104 2446:0.668026976298 2468:0.0496274008208 2470:0.0483418549492 2474:0.0828739940822 2478:0.0623342237242 2479:0.0355003794962 2480:0.0276246646941 2481:0.147879342111 2514:0.0543680827454 2561:0.0661486686582 2574:0.233372774797 2612:0.0276246646941 2697:0.195839521672 2700:0.173695902873 2710:0.20092836332 2729:0.0552493293881 2762:0.0519156838999 2818:0.0355003794962 2977:0.0427467163432 2997:0.0383113437799 3073:0.10162791365 3102:0.0395454117442 3193:0.0641200745149 3207:0.0835033720373 3302:0.0508139568248 3348:0.0534333954291 3350:0.132297337316 3409:0.055671756331 3502:0.0276246646941 3671:0.0276246646941 3692:0.030001301132 3744:0.0417516860186 3757:0.0483418549492 3945:0.030001301132 4045:0.0106866790858 4177:0.0355003794962 4204:0.0320600372574 4242:0.0539078211359
61 -1 -1 141:0.046976399377 152:0.0274060677635 203:0.0640308649885 285:0.0194812224571 297:0.0251200810301 348:0.0251200810301 447:0.0122912828841 453:0.0408307579349 477:0.0368738486523 639:0.0481769356728 716:0.0158862526706 835:0.850804631191 851:0.0312657224721 899:0.0440637882253 1019:0.0459431771831 1050:0.0909663027425 1085:0.0368738486523 1096:0.0426662048561 1113:0.00614564144206 1119:0.0194812224571 1133:0.0389624449141 1178:0.00614564144206 1182:0.0682247270569 1188:0.0278001898229 1202:0.0495381469696 1236:0.0274060677635 1321:0.0392848908642 1382:0.0556003796457 1443:0.03100103755 1448:0.0307282072103 1577:0.167101129252 1737:0.0918863543662 1786:0.0245825657682 1870:0.0402821528825 1995:0.060311980392 2002:0.0690119870062 2028:0.0212604263215 2029:0.0285394750508 2129:0.0335517092056 2182:0.0184369243262 2190:0.030155990196 2221:0.0227415756856 2237:0.0368738486523 2294:0.0795950714821 2343:0.0389624449141 2347:0.0142697375254 2353:0.071693701196 2360:0.030155990196 2381:0.0481769356728 2448:0.0449979447357 2468:0.0142697375254 2517:0.148614440909 2590:0.043359236121 2607:0.0495381469696 2661:0.0256268638991 2685:0.0428092125762 2705:0.0292218336856 2709:0.00614564144206 2809:0.314279126914 2911:0.0331392494221 2941:0.0392848908642 2961:0.0317725053412 3021:0.0281775355547 3032:0.0269936079801 3217:0.035846850598 3264:0.00614564144206 3308:0.0142697375254 3510:0.043359236121 3604:0.0355301638469 3676:0.046976399377 3688:0.0245825657682 3697:0.0556003796457 3789:0.0220318941126 3878:0.00614564144206 3958:0.0612461369024 3960:0.0194812224571 3975:0.0389624449141 4045:0.00614564144206 4104:0.0343231769968 4122:0.0570789501017 4275:0.0408307579349 4337:0.0158862526706
62 -1 -1 13:0.042865834826 111:0.286218668953 146:0.0781793923948 248:0.0676133265085 444:0.112595519113 484:0.102971172592 605:0.0552733919354 638:0.0954062229843 776:0.0584439870852 813:0.0270453306034 860:0.0540906612068 879:0.0826035317163 904:0.0864411690105 905:0.0759258419882 954:0.08756917577 1049:0.0886355112315 1050:0.20015923111 1071:0.108181322414 1113:0.0676133265085 1119:0.064298752239 1131:0.0528315738948 1134:0.0270453306034 1144:0.0484782480164 1161:0.145837007418 1407:0.093881300008 1448:0.0540906612068 1639:0.0774567511819 1640:0.0449213217835 1765:0.0349555827147 1779:0.08756917577 1809:0.0676133265085 1982:0.206730617737 1983:0.0781793923948 2012:0.0270453306034 2182:0.0405679959051 2188:0.652418308495 2195:0.194451182175 2216:0.046780735913 2267:0.0709659672919 2447:0.0449213217835 2475:0.0349555827147 2481:0.140342207739 2582:0.0379629209941 2612:0.0349555827147 2729:0.0699111654294 2783:0.0405679959051 2814:0.116936686011 2820:0.0405679959051 2899:0.0270453306034 2960:0.0379629209941 2963:0.0699111654294 2992:0.0954062229843 3002:0.101091841072 3194:0.134763965351 3219:0.0811359918102 3237:0.112777000255 3276:0.0774567511819 3335:0.0514855862958 3385:0.0693615774759 3471:0.0449213217835 3516:0.083702925786 3583:0.109002093183 3648:0.0514855862958 3710:0.0574433019902 3781:0.0941959694454 3945:0.0379629209941 3960:0.042865834826 4021:0.0514855862958 4033:0.0270453306034 4045:0.0135226653017 4141:0.0540906612068 4144:0.0528315738948 4204:0.0676133265085 4214:0.0349555827147 4242:0.068213653326 4337:0.0349555827147
63 -1 -1 3:0.0951155102359 107:0.0592123207855 217:0.0380501583664 253:0.0274008819608 259:0.143797842335 370:0.051210422328 487:0.0396035887708 498:0.028000021708 522:0.0348502421982 524:0.0392375180641 683:0.0205506614706 716:0.0177075630888 794:0.0325720277959 894:0.0437887837893 982:0.059236996901 986:0.153631266984 987:0.234034015911 991:0.0325720277959 999:0.0285649056875 1046:0.414054324472 1051:0.583302094127 1113:0.0137004409804 1134:0.0137004409804 1143:0.0610961796972 1207:0.0418447393987 1274:0.0406268584317 1355:0.0473957387168 1448:0.0137004409804 1616:0.0799131653842 1652:0.336000260496 1683:0.0371711100079 1868:0.0729127617659 2002:0.0961550010516 2054:0.198298597147 2057:0.0461805352842 2237:0.0959030868627 2290:0.18625876409 2446:0.026763062011 2468:0.0159057194124 2479:0.0227559399025 2512:0.0433066013731 2643:0.034555211957 2648:0.117712554192 2665:0.0399565826921 2709:0.00685022049019 2742:0.0336132825012 2818:0.0227559399025 2852:0.102420844656 2861:0.115984977945 3080:0.149593241355 3169:0.0205506614706 3264:0.0137004409804 3281:0.0386616593149 3298:0.051210422328 3326:0.107400548832 3379:0.0205506614706 3394:0.0137004409804 3430:0.0321990484701 3621:0.0205506614706 3878:0.0137004409804 3902:0.0305480898486 3917:0.026763062011 3941:0.034555211957 3960:0.0217146851973 3975:0.0651440555918 4027:0.159826330768 4198:0.0217146851973 4201:0.0380501583664 4204:0.00685022049019 4303:0.0658628823814 4337:0.0177075630888 4341:0.030088342809
64 -1 -1 181:0.0601346512524 291:0.0556472151448 322:0.0359500741603 485:0.0601346512524 489:0.0433237424776 585:0.0433237424776 603:0.159116472511 650:0.264154870881 678:0.0533538014746 761:0.0369887641005 797:0.0272736824079 811:0.0545473648158 813:0.0388603267704 948:0.080891942675 1147:0.251650519122 1341:0.0548305239449 1386:0.080891942675 1531:0.0456651558529 1565:0.0451154422523 1644:0.0663820846841 1721:0.0923882410452 1750:0.0698497329449 1835:0.208196221589 1845:0.0291452450778 1860:0.193636816913 1899:0.0379557613004 1928:0.0561663819112 1990:0.404459713375 2012:0.0194301633852 2028:0.033608660785 2142:0.080891942675 2177:0.080891942675 2196:0.0934076915862 2282:0.0759115226007 2398:0.0663820846841 2447:0.0322728028188 2474:0.0753393656004 2475:0.0251131218668 2481:0.033608660785 2523:0.033608660785 2527:0.542583669446 2637:0.0726273609939 2685:0.0225577211262 2709:0.0097150816926 2762:0.0471956822287 2776:0.0481304218766 2824:0.0587217826518 2830:0.0348282035594 2838:0.0548305239449 2844:0.118689628238 3028:0.0629122793013 3105:0.0818210472237 3147:0.0348282035594 3264:0.0097150816926 3316:0.0923882410452 3369:0.0726273609939 3410:0.0426717225821 3557:0.264154870881 3688:0.0194301633852 3804:0.158840141673 3826:0.040511162041 3878:0.0097150816926 4021:0.0369887641005 4033:0.0194301633852 4045:0.0097150816926 4084:0.0397100354182 4204:0.048575408463 4250:0.130987805002 4275:0.0645456056375 4294:0.0502262437336 4296:0.0439467739446 4299:0.0539632844628
65 -1 -1 173:0.0502545206548 185:0.05107111549 231:0.0512128593152 342:0.0973408550225 401:0.618581713033 433:0.0356148184812 500:0.0236619732214 601:0.0284918547849 635:0.0302578334625 643:0.0430539998779 664:0.0236619732214 722:0.27919181995 780:0.0322211675907 797:0.0199966871923 810:0.0574160444878 811:0.0399933743845 813:0.0142459273925 815:0.0278286398777 824:0.0521538280063 918:0.0625726350896 1022:0.0521538280063 1069:0.17095112871 1112:0.0297022244013 1134:0.0142459273925 1178:0.00712296369623 1283:0.0284918547849 1299:0.0338688910576 1432:0.0625726350896 1446:0.0199966871923 1448:0.0213688910887 1453:0.0574160444878 1479:0.044089895619 1494:0.0213688910887 1575:0.038409281241 1627:0.0199966871923 1802:0.11167672798 1821:0.0480192246035 1887:0.041547463815 1911:0.0326585214412 2003:0.0263580977724 2117:0.0284918547849 2127:0.137462602896 2171:0.060515666925 2195:0.0512128593152 2282:0.0278286398777 2293:0.549850411585 2339:0.0349516035739 2366:0.0747615943175 2369:0.0532493778315 2444:0.0317643695254 2446:0.0278286398777 2470:0.0322211675907 2479:0.0236619732214 2584:0.0312863175448 2681:0.0365356967174 2685:0.0165390095251 2709:0.00712296369623 2717:0.106498755663 2818:0.0236619732214 2895:0.0712296369623 2907:0.0373807971587 3062:0.0422444267474 3105:0.0199966871923 3264:0.00712296369623 3271:0.0419018528785 3391:0.05583836399 3395:0.044089895619 3479:0.0466880984342 3533:0.05583836399 3590:0.0362378131242 3602:0.0236619732214 3688:0.0284918547849 3769:0.0271196508885 3786:0.0317643695254 3827:0.0574160444878 3878:0.00712296369623 3906:0.172248133463 3932:0.0532493778315 3953:0.0486704275113 3957:0.0342426145847 4033:0.0142459273925 4045:0.00712296369623 4087:0.0142459273925 4111:0.0752954562499 4112:0.0521538280063 4148:0.0419018528785 4210:0.0455322449373 4234:0.0512128593152
66 -1 -1 114:0.0804066488289 121:0.0704991060585 153:0.0527769793568 160:0.0479642506582 185:0.115676203622 189:0.0665758154989 289:0.0249739318096 297:0.0439634709173 317:0.140998212117 480:0.074671512966 512:0.0587199376515 681:0.0249739318096 1056:0.0340947211078 1069:0.0860454959465 1079:0.0587199376515 1106:0.0734924262521 1178:0.0215113739866 1217:0.0456893787049 1230:0.0357296188029 1406:0.111212190189 1408:0.0679966797829 1429:0.123215439064 1448:0.0430227479733 1451:0.0725091087815 1469:0.0583632052444 1494:0.03226706098 1543:0.0650116112121 1627:0.181170184925 1959:0.0734924262521 1974:0.0564450656982 2033:0.0600701085272 2099:0.0637891544424 2137:0.0725091087815 2261:0.0420212923635 2298:0.0758844095257 2347:0.0749217954288 2365:0.0551689626304 2383:0.50045485585 2397:0.472514200657 2399:0.0687537653613 2419:0.0464853057962 2421:0.0627367392588 2467:0.0456893787049 2513:0.0472423913747 2547:0.0576241524121 2638:0.0249739318096 2700:0.0249739318096 2709:0.0107556869933 2710:0.303338750036 2820:0.03226706098 2883:0.0505564583393 2977:0.12906824392 3201:0.0657013770481 3264:0.0107556869933 3289:0.0621824954744 3394:0.12906824392 3418:0.126543734665 3511:0.0895564693354 3565:0.0866983223895 3568:0.0357296188029 3605:0.0645341219599 3642:0.0645341219599 3688:0.172090991893 3693:0.0725091087815 3733:0.03226706098 3782:0.0866983223895 3791:0.0758844095257 3805:0.0744171273297 3826:0.0448504081011 3845:0.0657013770481 3878:0.0107556869933 4033:0.0430227479733 4063:0.0499478636192 4141:0.0215113739866 4204:0.0107556869933 4267:0.23627461167
67 -1 -1 13:0.0417425416513 187:0.0768092791637 245:0.0305758591033 325:0.0639713791141 340:0.036968107987 477:0.0395049172763 500:0.0437441648621 513:0.110904323961 556:0.062613812477 578:0.0578393788127 586:0.0587231590645 664:0.0437441648621 665:0.0455548533057 681:0.122303436413 683:0.0395049172763 695:0.051447129929 713:0.0501364137458 732:0.0538249604711 753:0.0914211537409 754:0.0664261241314 776:0.341474823725 871:0.0263366115175 896:0.192834775794 898:0.0587231590645 918:0.115678757625 935:0.131232494586 985:0.0914211537409 1069:0.052673223035 1113:0.0263366115175 1119:0.0417425416513 1216:0.193846307063 1432:0.115678757625 1446:0.036968107987 1448:0.0263366115175 1494:0.0395049172763 1505:0.163019004769 1518:0.0874883297242 1596:0.051447129929 1631:0.0658415287938 1765:0.0340395765844 1781:0.0899775849225 1823:0.0768092791637 1897:0.106145708657 1911:0.0603761881019 1981:0.0822746198556 2012:0.0131683057588 2078:0.103229032387 2170:0.0340395765844 2174:0.0437441648621 2286:0.059567646956 2539:0.0984427435899 2564:0.0587231590645 2709:0.0131683057588 2732:0.0611517182067 2820:0.0395049172763 2937:0.0774644423436 2963:0.0340395765844 2977:0.0790098345525 3046:0.062613812477 3100:0.0472078823432 3106:0.0946778081432 3204:0.0746962312968 3223:0.0735444938607 3264:0.0131683057588 3363:0.0472078823432 3406:0.103229032387 3480:0.0874883297242 3502:0.0340395765844 3692:0.036968107987 3752:0.0914211537409 3805:0.0455548533057 3835:0.635321778451 3878:0.0131683057588 3917:0.051447129929 3924:0.0587231590645 3954:0.0735444938607 4033:0.0263366115175 4045:0.0131683057588 4087:0.0131683057588 4129:0.0914211537409 4141:0.131683057588 4171:0.0735444938607 4214:0.0340395765844 4252:0.156195525272 4294:0.0340395765844
68 -1 -1 13:0.0424224265043 160:0.119359234055 193:0.057839436857 234:0.0866633517864 240:0.102296088164 366:0.111610424109 380:0.102296088164 484:0.0509530144351 680:0.111430820224 682:0.190900919269 716:0.0345939988023 767:0.107874565039 794:0.0636336397564 811:0.262991602195 859:0.0636336397564 884:0.104570158018 928:0.0962198802145 958:0.0914431017472 1026:0.0787261503976 1056:0.0424224265043 1071:0.0535311422005 1113:0.0267655711003 1182:0.0495221911891 1197:0.0808908302798 1207:0.163498145666 1343:0.0568491029449 1365:0.057839436857 1448:0.0267655711003 1460:0.103781996407 1469:0.0726185375504 1561:0.0793697859427 1586:0.0444566513068 1627:0.112710686655 1765:0.0345939988023 1993:0.100046137337 1999:0.146992584522 2012:0.0133827855501 2045:0.0424224265043 2119:0.0817490728328 2148:0.37288638908 2208:0.0401483566504 2215:0.0479767843524 2235:0.100046137337 2257:0.0522850790088 2261:0.104570158018 2278:0.0568491029449 2291:0.0766555310916 2413:0.0889133026137 2419:0.057839436857 2446:0.365995553062 2447:0.0444566513068 2467:0.0568491029449 2523:0.0462968314776 2632:0.0712222224071 2700:0.0932215972701 2709:0.0267655711003 2729:0.0345939988023 2750:0.0743358714211 2961:0.0691879976046 2963:0.0345939988023 3207:0.0522850790088 3242:0.175437313943 3264:0.0133827855501 3308:0.0310738657567 3368:0.111430820224 3369:0.100046137337 3378:0.0712222224071 3410:0.117562884274 3441:0.0629049767392 3463:0.0686440946417 3471:0.0444566513068 3554:0.0636336397564 3566:0.0780603161971 3639:0.270658820917 3642:0.0802967133008 3648:0.0509530144351 3688:0.133827855501 3733:0.0401483566504 3781:0.155369328783 3826:0.0558052120544 3878:0.0133827855501 4013:0.115678873714 4033:0.0267655711003 4087:0.0401483566504 4137:0.111610424109 4141:0.0802967133008 4214:0.0345939988023 4242:0.0675080447297 4294:0.103781996407 4334:0.0621477315134
69 -1 -1 40:0.0268797502783 59:0.0294386505472 119:0.0359167855089 123:0.0294386505472 152:0.0529973544992 243:0.071305976678 269:0.0406021579994 285:0.0188362165186 289:0.0413918376455 297:0.0242883775025 313:0.0352414181896 366:0.0247783812418 423:0.0465818402073 447:0.0475373177853 522:0.0302305422257 607:0.0465818402073 658:0.0275945584303 665:0.0205565125265 670:0.0412535647837 673:0.0242883775025 677:0.0297108236158 681:0.0137972792152 696:0.0389484466493 743:0.0394788878766 780:0.0268797502783 796:0.040058907309 813:0.0118843294463 880:0.0311840497401 899:0.0426048754113 951:0.0324408419728 1050:0.175908978827 1051:0.0632475467693 1068:0.0302305422257 1085:0.0475373177853 1091:0.0619108600324 1101:0.0454210525998 1102:0.0285660948296 1113:0.035652988339 1119:0.0188362165186 1133:0.0565086495559 1134:0.0118843294463 1188:0.0268797502783 1210:0.028866923295 1355:0.0411130250529 1382:0.0268797502783 1412:0.040058907309 1446:0.0166817653832 1451:0.0801178146179 1460:0.0153602729825 1462:0.0268797502783 1581:0.0279307870765 1588:0.0444220394733 1688:0.0322437590039 1736:0.0311840497401 1742:0.0426048754113 1871:0.0322437590039 1878:0.0299746207858 1886:0.0260998736426 1933:0.0412535647837 2002:0.0500452961497 2012:0.0118843294463 2045:0.0188362165186 2095:0.043508102831 2201:0.0252418850169 2218:0.0285660948296 2237:0.071305976678 2468:0.0275945584303 2630:0.0309554300162 2685:0.0689863960758 2721:0.180991440851 2768:0.0838473008004 2777:0.0272446024288 2783:0.0178264941695 2786:0.040058907309 2788:0.0320420383657 2820:0.0178264941695 2830:0.0213024377056 2836:0.046430774949 2899:0.0118843294463 2922:0.0264986772496 2960:0.0166817653832 2976:0.0389484466493 3014:0.0478979830094 3024:0.822635247018 3066:0.0419236504002 3139:0.0352414181896 3161:0.0279307870765 3184:0.0242883775025 3194:0.0789577757533 3247:0.0494770155683 3257:0.033186767152 3374:0.290382868301 3379:0.035652988339 3394:0.0118843294463 3400:0.0728651325075 3403:0.0384798747501 3430:0.055861574153 3502:0.0153602729825 3570:0.0427231218595 3581:0.0444220394733 3598:0.0389484466493 3611:0.0454210525998 3688:0.0237686588927 3810:0.0704828363792 3826:0.0247783812418 3853:0.0320420383657 3905:0.035652988339 4033:0.0118843294463 4037:0.035652988339 4045:0.00594216472316 4054:0.0343537917416 4063:0.0551891168606 4090:0.0384798747501 4140:0.0264986772496 4184:0.0337064857618 4203:0.0427231218595 4204:0.0118843294463 4275:0.0394788878766 4300:0.0268797502783 4303:0.0285660948296 4328:0.0264986772496 4337:0.0153602729825
70 -1 -1 13:0.0447861337631 54:0.150381213074 168:0.0938674043968 185:0.10129994244 245:0.0328052500291 289:0.0328052500291 498:0.0577495232463 500:0.0469337021984 509:0.0706422608464 665:0.0488764141568 716:0.0365215190508 813:0.0282569043386 905:0.0396635797385 1085:0.0282569043386 1134:0.0565138086771 1178:0.0141284521693 1217:0.0600166406922 1230:0.0469337021984 1235:0.0537920319077 1262:0.0751906065369 1267:0.0784777429109 1280:0.0801425901278 1317:0.0365215190508 1321:0.0903135509586 1351:0.0600166406922 1394:0.151387834483 1422:0.0488764141568 1448:0.0423853565078 1502:0.101581092386 1510:0.159477904455 1518:0.187734808794 1535:0.0577495232463 1566:0.0488764141568 1586:0.0469337021984 1596:0.0551983169107 1765:0.0365215190508 1781:0.0965381597431 1845:0.0423853565078 1988:0.380925493946 2012:0.0282569043386 2029:0.0328052500291 2159:0.0506499712201 2446:0.386388218375 2475:0.0365215190508 2479:0.0469337021984 2480:0.0365215190508 2582:0.0396635797385 2660:0.0396635797385 2700:0.196831500175 2710:0.332049688662 2713:0.0914920900404 2729:0.109564557152 2952:0.0784777429109 2963:0.0730430381016 2977:0.0565138086771 3110:0.0589145859323 3207:0.110396633821 3226:0.151387834483 3229:0.441034064283 3471:0.0469337021984 3648:0.0537920319077 3781:0.131221000116 3945:0.118990739215 4045:0.0282569043386 4087:0.0282569043386 4204:0.0565138086771 4214:0.0365215190508 4337:0.0365215190508 4341:0.06205664662
71 -1 -1 44:0.0737696826027 54:0.0598965023251 56:0.0769018681432 129:0.0737696826027 152:0.200757583757 230:0.0590636507872 251:0.0469310967926 288:0.156271309494 366:0.0469310967926 370:0.16827370714 372:0.0516022035977 447:0.180074593289 561:0.049434048344 621:0.125030041044 658:0.0522650321667 696:0.147539365205 851:0.0572576751257 1001:0.0638412304012 1039:0.120594874782 1042:0.682856395734 1085:0.0225093241611 1133:0.035676434712 1134:0.0450186483223 1182:0.0416471985772 1248:0.112161534492 1446:0.094787492964 1462:0.050911161216 1496:0.0882275896158 1518:0.0373871781639 1578:0.0590636507872 1627:0.063191661976 1640:0.0373871781639 2002:0.031595830988 2012:0.0225093241611 2097:0.0824058264862 2120:0.065067249942 2151:0.0577283470713 2156:0.0937111502153 2170:0.0290928794366 2182:0.135055944967 2208:0.0337639862417 2216:0.0389347338586 2339:0.0552253955199 2446:0.0439707334393 2498:0.0973242224456 2533:0.0586306372547 2543:0.102005448943 2550:0.0719433725051 2623:0.0428504930686 2685:0.07839754825 2721:0.0428504930686 2733:0.0552253955199 2740:0.0450186483223 2777:0.0516022035977 2820:0.0675279724834 2833:0.0747743563278 2880:0.0937111502153 2907:0.0590636507872 3169:0.0337639862417 3217:0.131294412125 3257:0.0628568656783 3263:0.0469310967926 3286:0.0675279724834 3408:0.0337639862417 3482:0.0860290184084 3526:0.0860290184084 3684:0.114515350251 3688:0.0450186483223 3754:0.0973242224456 3789:0.0806950830343 3846:0.0747743563278 3862:0.08413685357 3933:0.14388674501 3953:0.0769018681432 3958:0.0747743563278 3980:0.0703183128677 4007:0.0552253955199 4087:0.0225093241611 4144:0.0879414668787 4171:0.0628568656783 4182:0.0522650321667 4198:0.035676434712
72 -1 -1 73:0.379440372481 74:0.454218517755 245:0.03643330008 275:0.0497391926404 285:0.0497391926404 716:0.0405605645979 780:0.0709790671548 812:0.0737544505087 858:0.090715131867 907:0.123004697962 926:0.0923043654767 1085:0.0313819365554 1119:0.0248695963202 1120:0.10161052784 1178:0.0156909682777 1244:0.170286696265 1283:0.0627638731109 1318:0.117301496118 1339:0.229776282937 1488:0.14573320032 1592:0.271373991705 1606:0.104248536716 1620:0.0470729048332 1675:0.130649740949 1702:0.0728666001601 1711:0.234602992236 1850:0.0871568774675 1914:0.0762264256883 1995:0.0769938646779 2345:0.229776282937 2468:0.03643330008 2567:0.153987729356 2593:0.0784548413886 2623:0.059741085304 2928:0.169221363248 2945:0.171327536685 2977:0.0313819365554 3174:0.0991971731909 3327:0.10161052784 3786:0.139945600129 3867:0.1226057928 3878:0.0627638731109 3960:0.0497391926404 3999:0.119939504993 4171:0.0876334694311 4204:0.0470729048332 4235:0.199962287579 4309:0.0784548413886 4328:0.0699728000647
73 -1 -1 118:0.0533276981473 123:0.0543838861592 137:0.119131881823 154:0.0663513557183 253:0.0439093509841 307:0.0496566674067 406:0.0558467978788 418:0.154896436376 643:0.0663513557183 658:0.127442944598 686:0.0789251325175 697:0.0729318533312 713:0.0417946208984 735:0.225020824401 755:0.0670553360919 794:0.0521960060556 815:0.0428872576048 831:0.210511881989 851:0.0558467978788 914:0.0750069414669 932:0.0489526870331 983:0.0789251325175 1075:0.210511881989 1113:0.010977337746 1133:0.104392012111 1150:0.0884849817102 1193:0.0803752776497 1194:0.0553740179723 1204:0.0651037068374 1264:0.0548866887301 1304:0.298475846799 1514:0.0628773174121 1640:0.0364659266656 1753:0.0548866887301 1786:0.0439093509841 1822:0.0588116578466 1857:0.0651037068374 1862:0.140341254659 1938:0.0860535876419 2002:0.154086415762 2117:0.0439093509841 2151:0.056305872072 2182:0.0329320132381 2215:0.0393533441773 2221:0.0812419531897 2237:0.0878187019682 2251:0.0571859290667 2285:0.0466309350357 2294:0.071086313025 2343:0.0347973373704 2353:0.0640296037209 2390:0.0750069414669 2468:0.0254885889196 2685:0.0254885889196 2709:0.010977337746 2715:0.0622681288179 2820:0.0658640264762 2870:0.0839091910772 2917:0.0693979399037 3038:0.317769432176 3084:0.138795879807 3107:0.082063650771 3194:0.0364659266656 3264:0.0219546754921 3316:0.0521960060556 3443:0.317769432176 3502:0.0283760064312 3503:0.423692576234 3688:0.0439093509841 3878:0.010977337746 3917:0.0428872576048 3927:0.0595659409117 4045:0.010977337746 4280:0.236775397553 4328:0.0979053740662
74 1 -1 
75 -1 -1 38:0.0872973585565 195:0.0575810785161 223:0.42220565912 316:0.10555141478 348:0.112884773089 419:0.125153345352 444:0.114976837687 477:0.0414259813998 513:0.0775316218558 623:0.0552346418664 675:0.0525744713945 713:0.157723414183 732:0.0564423865446 772:0.250306690704 879:0.0843505401755 1047:0.0586581887198 1085:0.0276173209332 1113:0.0828519627995 1119:0.153203463173 1144:0.0495035299579 1178:0.0276173209332 1185:0.108248903438 1351:0.0586581887198 1434:0.0575810785161 1460:0.0356948694913 1518:0.0458713771567 1544:0.0894212042204 1765:0.0713897389826 1823:0.0805443977446 1854:0.0575810785161 2012:0.0138086604666 2066:0.0525744713945 2221:0.255490578224 2267:0.0724668491864 2278:0.0586581887198 2357:0.103229864687 2360:0.0677575861815 2424:0.0615787770957 2479:0.0458713771567 2481:0.0955402332583 2612:0.0356948694913 2613:0.101106019023 2660:0.0387658109279 2663:0.0564423865446 2721:0.0525744713945 2729:0.0713897389826 2734:0.229953675373 2835:0.0749294475995 2852:0.103229864687 2963:0.142779477965 3012:0.0882693408858 3021:0.126624380849 3051:0.128250866761 3100:0.0495035299579 3213:0.0552346418664 3244:0.229953675373 3264:0.0414259813998 3308:0.128250866761 3335:0.210297885578 3396:0.103229864687 3400:0.0564423865446 3471:0.0917427543134 3566:0.161088795489 3569:0.0854731856813 3648:0.105148942789 3671:0.0356948694913 3712:0.111307413245 3769:0.0525744713945 3805:0.0477701166291 3806:0.0656586270742 4044:0.0606520199526 4087:0.0414259813998 4121:0.0828519627995 4177:0.0917427543134 4252:0.245686614633 4318:0.108248903438
76 -1 -1 51:0.156482152208 185:0.0571627425522 289:0.0370234773407 344:0.124997231592 447:0.063780575156 498:0.0651751827359 621:0.0885687179288 681:0.0370234773407 716:0.0412175987632 785:0.0817871552396 910:0.0571627425522 1051:0.169717817415 1113:0.015945143789 1119:0.0758173649225 1134:0.031890287578 1178:0.015945143789 1283:0.063780575156 1317:0.0412175987632 1351:0.0677338150071 1402:0.114642786409 1446:0.0895273557979 1471:0.0766539654769 1567:0.0913325152599 1736:0.0836789587961 1853:0.119201644485 1904:0.0899920984704 1973:0.063780575156 2347:0.0370234773407 2446:0.0622959323149 2545:0.0848589087077 2660:0.044763677899 2665:0.0930062699813 2685:0.0370234773407 2709:0.031890287578 2747:0.105937242259 2789:0.12852895567 2828:0.0731078863412 2878:0.121882386048 3042:0.095670862734 3161:0.0749491871773 3169:0.143506294101 3227:0.625928608831 3229:0.213318835129 3264:0.031890287578 3302:0.227452094767 3358:0.19739528524 3502:0.0412175987632 3602:0.0529686211297 3621:0.047835431367 3664:0.0974013008019 3688:0.191341725468 3706:0.191341725468 3878:0.031890287578 3898:0.0899920984704 4045:0.015945143789 4081:0.0913325152599 4087:0.015945143789 4111:0.0842764983624 4171:0.0890530301301 4184:0.0904476377101 4204:0.047835431367 4224:0.187599178563 4341:0.0700361328731
77 1 1 16:0.0635039018467 108:0.0749149543166 226:0.232153931845 325:0.045149380079 357:0.0456039389058 500:0.0308735242689 566:0.0557631412609 674:0.358715223526 683:0.0278815706304 716:0.0240242715136 754:0.0468818769756 871:0.0185877137536 1085:0.0185877137536 1178:0.00929385687681 1212:0.0626542293114 1247:0.149829908633 1262:0.0494612380226 1317:0.0240242715136 1394:0.049792321541 1460:0.0240242715136 1536:0.0617470485379 1546:0.0680489517762 1620:0.0278815706304 1643:0.0617470485379 2012:0.0185877137536 2129:0.0507391760924 2152:0.0387546861505 2347:0.0215796673921 2472:0.0308735242689 2474:0.0240242715136 2481:0.0321514623387 2489:0.336935586814 2500:0.0803682409637 2612:0.0720728145409 2628:0.696461795534 2660:0.026091154848 2709:0.0185877137536 2710:0.087370427997 2768:0.065570785181 2776:0.0460435914484 2894:0.0401673811458 2899:0.0185877137536 2977:0.0185877137536 2997:0.0333181283904 3169:0.111526282522 3263:0.0387546861505 3264:0.0185877137536 3308:0.0215796673921 3358:0.0575273435428 3377:0.0749149543166 3408:0.0278815706304 3491:0.0680489517762 3568:0.0617470485379 3601:0.0401673811458 3621:0.0836447118913 3642:0.0278815706304 3669:0.0896788058816 3688:0.0929385687681 3692:0.026091154848 3838:0.103247107594 3878:0.0185877137536 3945:0.052182309696 3958:0.0308735242689 3975:0.147304146368 4048:0.0803682409637 4089:0.0680489517762 4111:0.0491217717585 4204:0.0371754275073 4251:0.0519058421441
78 1 1 245:0.0394609112903 289:0.0394609112903 355:0.0779209308457 366:0.0708674144267 447:0.0339897789059 500:0.0564558007433 610:0.0757875473818 623:0.271918231247 681:0.0394609112903 695:0.0663971737772 776:0.146901380393 964:0.099129320982 1028:0.133226401778 1048:0.124435358555 1071:0.0679795578119 1085:0.0339897789059 1119:0.0538725249737 1143:0.0757875473818 1144:0.0609260413928 1178:0.016994889453 1212:0.114570486185 1422:0.0587926579288 1460:0.0439311519398 1702:0.0789218225807 1732:0.117987266544 2012:0.0509846683589 2170:0.0439311519398 2174:0.112911601487 2379:0.133226401778 2447:0.0564558007433 2470:0.0768774353768 2507:0.122190273564 2729:0.0878623038796 2861:0.575500272202 2867:0.0808087874606 2918:0.0509846683589 3046:0.0808087874606 3100:0.0609260413928 3207:0.132794347554 3249:0.116124210435 3308:0.0789218225807 3554:0.242426362382 3688:0.16994889453 3744:0.0663971737772 3781:0.197304556452 3878:0.0339897789059 3887:0.0628885639372 3917:0.0663971737772 3945:0.143132059667 3958:0.0564558007433 3981:0.299924604945 4023:0.0864608685831 4033:0.0339897789059 4083:0.15976690678 4087:0.0509846683589 4122:0.0789218225807 4207:0.0891879479481 4291:0.0694659791302 4326:0.0973453749207
79 -1 -1 81:0.0873260272298 123:0.107343158846 259:0.0568537338243 273:0.0730340822445 336:0.0701552420185 388:0.0828101691747 406:0.110230660571 447:0.0216671185639 477:0.0325006778459 537:0.627214732956 586:0.0483115168043 671:0.0752121424594 764:0.0740245190356 779:0.0740245190356 868:0.0793225420742 910:0.0776758075503 976:0.0902048674558 985:0.0752121424594 995:0.0654823020156 1000:0.0873260272298 1076:0.0936827535013 1085:0.0216671185639 1113:0.0650013556917 1219:0.0631909597536 1317:0.0280043444932 1342:0.0400889330558 1425:0.0388379037752 1460:0.0280043444932 1474:0.0778913905855 1536:0.0359883049464 1600:0.0873260272298 1788:0.0551153302854 1807:0.0902048674558 1808:0.0626327031868 1839:0.110230660571 1908:0.248430507524 1973:0.0433342371278 2012:0.010833559282 2023:0.0828101691747 2201:0.0460201745424 2237:0.0216671185639 2256:0.0611430506108 2438:0.0568537338243 2444:0.0483115168043 2519:0.10833559282 2536:0.294566483727 2788:0.0584179904668 2820:0.0325006778459 2875:0.0546487427336 2899:0.0216671185639 2918:0.0325006778459 2942:0.155782781171 2961:0.0560086889864 3061:0.0778913905855 3062:0.0642509945322 3101:0.0637299622099 3184:0.088563542007 3215:0.125265406374 3299:0.0587857608997 3362:0.0670578313035 3394:0.0216671185639 3430:0.0509224923378 3510:0.076433820516 3526:0.165620338349 3602:0.0359883049464 3656:0.0601759676116 3758:0.0719766098927 3768:0.055568391638 3853:0.0584179904668 3864:0.169852957923 3895:0.0778913905855 3929:0.0809888013005 3959:0.0849264789617 4009:0.210465726056 4021:0.0412472052556 4045:0.010833559282 4076:0.0594963160869 4087:0.0216671185639 4128:0.0520807645375 4156:0.0873260272298 4171:0.0605050223391 4198:0.0343415704225 4246:0.0451751297044
80 -1 -1 26:0.12526252791 42:0.108538193225 109:0.103505741343 160:0.185230029903 185:0.0496358256685 285:0.0438893976498 289:0.0321484026986 337:0.06726148397 348:0.0565932260028 372:0.0634813890903 477:0.166146761062 481:0.115284107541 512:0.151177813446 513:0.0388694106209 582:0.304128659423 583:0.115284107541 641:0.111604876746 752:0.0919879322409 871:0.0276911268436 882:0.083688042126 905:0.0388694106209 1056:0.0438893976498 1071:0.0553822536872 1134:0.0276911268436 1144:0.0496358256685 1166:0.0679386649454 1178:0.0276911268436 1181:0.0865060766422 1365:0.0598395295423 1380:0.0885052362894 1448:0.0276911268436 1565:0.0642968053973 1566:0.0478977798792 1654:0.0933394087162 1682:0.0995471719216 1794:0.310517224029 2003:0.0512346728061 2012:0.0276911268436 2135:0.0896601779212 2170:0.0357902622467 2216:0.0478977798792 2256:0.0781423688191 2260:0.119728934081 2393:0.0773269525121 2472:0.137981898361 2474:0.0357902622467 2475:0.0357902622467 2479:0.0459939661204 2481:0.0957955597585 2683:0.0704387894246 2689:0.105833495663 2694:0.0830733805308 2728:0.119728934081 2729:0.143161048987 2733:0.0679386649454 2777:0.0634813890903 2820:0.0830733805308 2918:0.0830733805308 3547:0.166146761062 3553:0.0496358256685 3554:0.0658340964748 3668:0.0821143999453 3688:0.221529014749 3714:0.0704387894246 3815:0.0865060766422 3868:0.0598395295423 3917:0.0540931015236 3945:0.0388694106209 3946:0.183975864482 3981:0.162897014856 4031:0.0388694106209 4045:0.0138455634218 4083:0.130160472456 4087:0.0276911268436 4116:0.363007902599 4141:0.0276911268436 4166:0.073179371631 4177:0.0459939661204 4195:0.0679386649454 4204:0.0553822536872 4235:0.235259799194 4242:0.0698424787042 4337:0.0357902622467
81 -1 -1 139:0.0869191509217 446:0.134649439944 447:0.0751190228165 490:0.0831799974515 524:0.0717126312196 663:0.0699228209202 681:0.0581403231794 715:0.201837200536 716:0.0323633095119 829:0.32430051157 952:0.348841939076 1035:0.0631549928246 1068:0.0636942062083 1085:0.0250396742722 1102:0.240749202718 1113:0.0125198371361 1134:0.0250396742722 1143:0.167494072755 1170:0.253206206184 1235:0.0476674635434 1349:0.07302683301 1475:0.104245541104 1624:0.220949198723 1715:0.084402068728 1751:0.0774955953781 1799:0.104245541104 1978:0.302755800805 2028:0.259869122693 2159:0.044883146648 2208:0.0751190228165 2219:0.079149510134 2237:0.0250396742722 2266:0.0500793485443 2347:0.0290701615897 2382:0.211980480946 2468:0.0290701615897 2484:0.0636942062083 2623:0.0476674635434 2709:0.0500793485443 2742:0.122866942203 3080:0.0683511947209 3100:0.044883146648 3169:0.0375595114082 3264:0.0625991856804 3289:0.0723816820384 3455:0.203807852958 3786:0.0558313575848 3853:0.0675109359193 3878:0.0500793485443 3923:0.104245541104 3994:0.297007462253 4079:0.0831799974515 4198:0.0396869447517 4201:0.0695425477809 4204:0.0250396742722
82 -1 -1 101:0.118024781967 160:0.0718831758063 243:0.0644774329588 246:0.129933245384 249:0.146096112183 250:0.118024781967 285:0.0510971566913 289:0.0374279907683 347:0.11372662506 348:0.0658872778296 353:0.0997759995056 447:0.0322387164794 487:0.0931918083349 498:0.131774555659 500:0.107094698016 552:0.110141801951 621:0.0895364075745 658:0.0374279907683 677:0.0805967911986 761:0.0613721179344 891:0.11372662506 910:0.0577872948251 926:0.094824430709 927:0.120504025278 932:0.143766351613 991:0.153291470074 1021:0.0845932236052 1055:0.0851972918068 1068:0.0820066360693 1085:0.0322387164794 1113:0.0805967911986 1134:0.0322387164794 1248:0.160642047024 1355:0.0557638175666 1368:0.11372662506 1443:0.0813123959122 1448:0.0161193582397 1460:0.0416679365853 1567:0.0923304017757 1620:0.0483580747191 1680:0.0833358731707 1777:0.164013272139 1973:0.0644774329588 2028:0.0557638175666 2064:0.134216699761 2159:0.0577872948251 2163:0.0967161494383 2166:0.111908878396 2170:0.0833358731707 2243:0.251919135101 2285:0.136947730731 2319:0.111908878396 2334:0.259866490769 2342:0.120504025278 2401:0.0984654940349 2433:0.123214056256 2446:0.062976569114 2470:0.0729169156892 2484:0.0820066360693 2520:0.0931918083349 2545:0.0857860654875 2584:0.0708013380403 2628:0.134216699761 2638:0.0374279907683 2661:0.067216514931 2685:0.0374279907683 2709:0.0161193582397 2721:0.0613721179344 2740:0.0644774329588 2747:0.214189396032 2752:0.11372662506 2848:0.18638361667 2959:0.0923304017757 2977:0.0322387164794 3159:0.120504025278 3194:0.107094698016 3223:0.0900260113045 3264:0.0161193582397 3302:0.0766457350369 3335:0.0613721179344 3502:0.0416679365853 3547:0.0967161494383 3566:0.0940224437112 3569:0.0997759995056 3688:0.193432298877 3706:0.0967161494383 3805:0.0557638175666 3878:0.0161193582397 3958:0.107094698016 4021:0.0613721179344 4087:0.0322387164794 4128:0.0774914761741 4138:0.0967161494383 4198:0.0510971566913 4252:0.0955996797698 4255:0.118024781967
83 -1 -1 13:0.0474762517637 341:0.0802405380862 476:0.0624533416766 484:0.171069290994 489:0.0667893083128 716:0.0774304315895 732:0.061218298489 764:0.102336808107 776:0.129459811348 860:0.0599083596516 871:0.0898625394774 899:0.0536923057077 955:0.0981686665737 1018:0.11196473176 1056:0.0237381258819 1071:0.0599083596516 1113:0.149770899129 1119:0.237381258819 1166:0.0734909416432 1178:0.0149770899129 1277:0.102336808107 1365:0.0647299056742 1368:0.105667599397 1406:0.0387152157948 1414:0.177650372709 1501:0.0741994435868 1541:0.0927055589634 1554:0.0812696551224 1570:0.129513762371 1582:0.124705683082 1765:0.0387152157948 1817:0.0873597181942 1821:0.1009675572 1824:0.129513762371 1855:0.145516836318 1913:0.0981686665737 2003:0.0554218183759 2090:0.0761953884019 2106:0.120725767729 2124:0.0657841329669 2171:0.0636215923123 2189:0.11740845998 2215:0.0536923057077 2282:0.0585138517303 2315:0.370822235854 2356:0.102336808107 2407:0.174719436388 2424:0.133578616626 2452:0.109661175413 2477:0.102336808107 2490:0.0981686665737 2663:0.061218298489 2738:0.120725767729 2883:0.0703989082888 2897:0.0995056315226 2911:0.0807612228798 2963:0.0774304315895 3033:0.0969876418475 3046:0.0712143776456 3128:0.11196473176 3213:0.0599083596516 3227:0.0734909416432 3260:0.0946840855 3335:0.057023096998 3433:0.107682648876 3463:0.0768217329335 3471:0.0497528157613 3504:0.0667893083128 3568:0.0497528157613 3602:0.0995056315226 3648:0.057023096998 3655:0.0905274341946 3671:0.0774304315895 3733:0.0449312697387 3735:0.109661175413 3806:0.0712143776456 3867:0.0585138517303 3870:0.124705683082 3875:0.103978663968 3960:0.0474762517637 3961:0.0677497941424 3983:0.11740845998 4042:0.259027524742 4141:0.0898625394774 4162:0.1009675572 4164:0.0797069955871 4177:0.0497528157613 4214:0.0387152157948 4279:0.0873597181942 4310:0.105667599397
84 1 -1 13:0.0439412787342 89:0.0831715804901 193:0.0599102650694 243:0.0554477203268 447:0.0277238601634 459:0.0512952366444 484:0.0527772877257 561:0.0608859970111 761:0.0527772877257 794:0.0659119181013 836:0.0666392178074 898:0.0618163293016 905:0.038915357644 907:0.108666494807 1032:0.12563614892 1056:0.0219706393671 1064:0.115420383381 1071:0.0554477203268 1119:0.0219706393671 1131:0.0541570442731 1230:0.0460483349877 1425:0.0496944995305 1437:0.0846759389221 1446:0.038915357644 1448:0.0277238601634 1460:0.0358325694488 1613:0.0908592523762 1680:0.0716651388976 1742:0.149083498591 1765:0.0358325694488 1923:0.115420383381 2003:0.153885709933 2012:0.0831715804901 2148:0.0643728098121 2208:0.0415857902451 2216:0.0479543992199 2419:0.0599102650694 2468:0.032186404906 2571:0.0705220541986 2602:0.535029257892 2623:0.0527772877257 2867:0.0659119181013 2899:0.0277238601634 2921:0.121771994022 2963:0.107497708346 3058:0.0897661640477 3439:0.0727464042651 3441:0.456100167082 3471:0.0460483349877 3484:0.0727464042651 3502:0.0358325694488 3648:0.0527772877257 3692:0.0778307152881 3781:0.032186404906 3785:0.401271943419 3878:0.0138619300817 3961:0.188115898665 4023:0.0705220541986 4033:0.0277238601634 4045:0.0138619300817 4087:0.0138619300817 4137:0.0578032088159 4214:0.0358325694488 4242:0.139850077174 4275:0.0920966699754
85 -1 -1 512:0.151253243738 523:0.164310741983 682:0.131733888901 741:0.151253243738 924:0.149393848743 1071:0.110819773415 1119:0.0439112963002 1178:0.0277049433537 1257:0.145393534484 1429:0.158691711728 1494:0.083114830061 1721:0.263467777801 1845:0.166229660122 1911:0.127026126361 2012:0.0277049433537 2105:0.135945125994 2164:0.161599887431 2413:0.184067659388 2480:0.0716162396539 2486:0.230683257279 2593:0.277049433537 2638:0.0643288863402 2700:0.0643288863402 2740:0.110819773415 2790:0.171488738773 2820:0.083114830061 2920:0.181594512842 2946:0.154731069715 2977:0.0554098867074 3100:0.0993211830075 3147:0.198642366015 3483:0.461366514558 3602:0.0920338296939 3813:0.239577345858 3878:0.0277049433537 4294:0.214848718962
86 -1 -1 7:0.0435424947347 23:0.0609001975323 152:0.0384931813771 183:0.0423555838159 243:0.0345274327932 245:0.0200425540617 258:0.0298613231788 307:0.039046745356 322:0.0319416709184 374:0.129058941809 447:0.138109731173 451:0.0718725586311 535:0.0589805376869 606:0.666328088348 658:0.0601276621852 675:0.0328645477978 677:0.0863185819831 695:0.0337237256176 761:0.0328645477978 796:0.11638277415 823:0.10358229838 881:0.0632018450533 905:0.0242326895995 921:0.105455833824 927:0.0645294709045 975:0.193588412713 1010:0.121800395065 1070:0.0964172086982 1085:0.0345274327932 1113:0.0258955745949 1248:0.0573488245201 1382:0.039046745356 1448:0.0517911491899 1610:0.249519386203 1683:0.0468387479091 1839:0.0439142578348 1914:0.0838668061601 1942:0.121800395065 1951:0.069578784262 1973:0.0345274327932 2012:0.00863185819831 2029:0.080170216247 2105:0.0423555838159 2141:0.0410435146676 2174:0.0286744122601 2237:0.0345274327932 2243:0.179869050971 2343:0.136811715559 2468:0.0200425540617 2505:0.129058941809 2556:0.0942500791509 2625:0.135333790973 2685:0.0200425540617 2700:0.080170216247 2721:0.0657290955957 2790:0.0534296878647 2830:0.061889775905 2876:0.0599268007498 2883:0.0405735291167 2892:0.0379138611554 2977:0.0690548655865 2979:0.0446260595084 3036:0.0439142578348 3093:0.0468387479091 3110:0.17997100655 3139:0.204773134837 3172:0.055177577552 3178:0.0599268007498 3337:0.0599268007498 3338:0.0431592909916 3344:0.0527279169118 3374:0.158183750735 3430:0.0405735291167 3502:0.0223130297542 3507:0.0573488245201 3743:0.0309448879525 3838:0.0958928466352 3974:0.0328645477978 4045:0.00863185819831 4204:0.0172637163966
87 -1 -1 26:0.062968436259 87:0.120373488861 89:0.250561805867 215:0.0924831447129 328:0.0869717778165 340:0.0390786621656 433:0.0696005016298 454:0.0773204340848 459:0.0515104921267 477:0.0417603009779 513:0.117235986497 566:0.0835206019558 569:0.0835206019558 601:0.0556804013038 665:0.0481556352022 732:0.0568978928288 797:0.0390786621656 813:0.0556804013038 815:0.0543843090534 871:0.0278402006519 910:0.0499030376748 1112:0.0580457743718 1113:0.0278402006519 1119:0.0882513480917 1144:0.0499030376748 1151:0.0841385725511 1189:0.112205696066 1286:0.0835206019558 1434:0.0580457743718 1448:0.0278402006519 1518:0.0462415723565 1538:0.0818869814289 1586:0.0924831447129 1620:0.0417603009779 1639:0.0797332273866 1659:0.0835206019558 1803:0.109122503206 1854:0.0580457743718 1988:0.150123199029 2012:0.013920100326 2036:0.0556804013038 2104:0.112205696066 2148:0.129285888122 2170:0.251880561442 2182:0.0835206019558 2210:0.0654305924527 2291:0.0797332273866 2360:0.0683044093794 2446:0.271921545267 2447:0.0462415723565 2472:0.0462415723565 2474:0.0359829373489 2481:0.0481556352022 2584:0.0611414991885 2709:0.013920100326 2710:0.196291777358 2729:0.107948812047 2891:0.0683044093794 2894:0.0601616726824 2899:0.0278402006519 2918:0.0417603009779 2919:0.0755341497807 2921:0.0611414991885 3119:0.122282998377 3207:0.16315292716 3213:0.0556804013038 3264:0.013920100326 3408:0.0835206019558 3441:0.196291777358 3516:0.0861629788597 3688:0.0278402006519 3733:0.292322106845 3744:0.0543843090534 3769:0.0529987624916 3826:0.0580457743718 3878:0.0556804013038 3885:0.0835206019558 3910:0.0850312732819 3927:0.0755341497807 3945:0.0781573243312 3957:0.133837725635 3958:0.184966289426 3961:0.062968436259 4007:0.204913228138 4031:0.0390786621656 4045:0.013920100326 4058:0.112205696066 4087:0.0417603009779 4141:0.222721605215 4198:0.0441256740458 4235:0.0591315771645 4326:0.23919968216
88 1 -1 153:0.104401782924 234:0.137781371474 354:0.0566161778906 436:0.0706792232464 452:0.0795289688707 459:0.0393663254408 476:0.0443608428117 477:0.0957445482034 694:0.0885789143768 726:0.263396424821 757:0.307954557738 813:0.0212765662674 855:0.0566161778906 898:0.0474406961745 915:0.0584238881675 928:0.305949557356 1056:0.033722559678 1079:0.0580789793082 1113:0.0106382831337 1123:0.482094815137 1139:0.128603952027 1178:0.0106382831337 1204:0.0630928629886 1317:0.0274995629727 1380:0.068003282624 1397:0.0516805772843 1414:0.0630928629886 1425:0.0381378461064 1434:0.0443608428117 1448:0.0425531325348 1451:0.0717176345379 1460:0.0549991259454 1462:0.0962458657228 1465:0.0643019760134 1469:0.057726140819 1499:0.183988222255 1518:0.0353396116232 1640:0.0353396116232 1651:0.0697295720292 1660:0.0566161778906 1777:0.0541218701374 2033:0.0594144123738 2056:0.068890685737 2148:0.0988053139581 2152:0.0443608428117 2163:0.0638296988022 2215:0.0381378461064 2218:0.153426008355 2278:0.0451906556195 2297:0.0919941111276 2350:0.0795289688707 2393:0.0594144123738 2401:0.0649842127004 2423:0.0643019760134 2467:0.0903813112389 2475:0.0274995629727 2571:0.270609350687 2608:0.0738564349677 2709:0.0106382831337 2712:0.0697295720292 2729:0.0549991259454 2762:0.0516805772843 2820:0.0957445482034 2848:0.0615037415303 2894:0.0459778947569 2977:0.0212765662674 3049:0.085751965576 3160:0.076487389339 3179:0.0569951551287 3201:0.0649842127004 3207:0.0415626083285 3264:0.0106382831337 3363:0.0762756922128 3384:0.0630928629886 3394:0.0638296988022 3409:0.0554196398754 3471:0.0706792232464 3566:0.186155806375 3568:0.0353396116232 3699:0.0531914156685 3878:0.0106382831337 3884:0.0726902185922 3957:0.0511420027851 3976:0.076487389339 4007:0.0522008914622 4013:0.0459778947569 4045:0.0106382831337 4087:0.0425531325348 4121:0.0638296988022 4138:0.0638296988022 4141:0.0212765662674 4204:0.0425531325348 4214:0.0274995629727 4242:0.107327385759 4291:0.0434835870037 4337:0.0274995629727
89 -1 -1 19:0.0604329164499 67:0.0632460701528 137:0.0486429741801 143:0.313752493339 185:0.0321368835179 245:0.0208145922607 307:0.040550824071 353:0.0554877968194 359:0.0612524651044 658:0.0208145922607 765:0.201045428872 851:0.0456058328917 894:0.0573030151317 905:0.0503322632276 910:0.0642737670359 995:0.0541841064478 999:0.0373806961782 1051:0.143122989355 1085:0.0179287139051 1113:0.00896435695254 1133:0.0568326784514 1348:0.0722589556175 1357:0.0547589936839 1358:0.0373806961782 1365:0.0387433061658 1448:0.00896435695254 1504:0.0554877968194 1527:0.149282172125 1652:0.109924427818 1734:0.10757228343 1815:0.0632460701528 1822:0.0480270085612 1887:0.0522881081519 1926:0.040550824071 1979:0.0604329164499 2002:0.0251661316138 2003:0.0663441250295 2028:0.0620231597647 2171:0.038079938539 2182:0.0268930708576 2237:0.0358574278102 2251:0.0466993994971 2266:0.0358574278102 2321:0.0746410860627 2341:0.0746410860627 2343:0.0284163392257 2349:0.154041370651 2468:0.0208145922607 2472:0.0893368476397 2633:0.068522255379 2638:0.0208145922607 2705:0.0426245088386 2709:0.00896435695254 2742:0.0439871188261 2793:0.0702734209802 2808:0.0456058328917 2830:0.0321368835179 2875:0.0452197494952 2933:0.568732560974 3042:0.0537861417152 3045:0.0746410860627 3069:0.0812475087105 3133:0.351367104901 3137:0.32226076886 3264:0.00896435695254 3390:0.0566720200708 3502:0.0231725265654 3684:0.0456058328917 3878:0.00896435695254 3933:0.0573030151317 3941:0.0452197494952 3960:0.0284163392257 4027:0.0522881081519 4067:0.176273022431 4090:0.0580507860047 4223:0.122504930209 4280:0.128904307544
90 -1 -1 14:0.0765179335794 22:0.0329449643379 36:0.0720404437101 245:0.0213379744602 258:0.0317913649815 275:0.0291308670886 375:0.0702452451107 446:0.0329449643379 447:0.0183795307935 454:0.0510453684224 482:0.158936228435 556:0.0436963006329 567:0.583033321467 578:0.0403643666635 665:0.0317913649815 681:0.0213379744602 683:0.0551385923806 775:0.0459488269839 779:0.125585312424 951:0.050170895775 1071:0.0367590615871 1085:0.128656715555 1088:0.0765179335794 1178:0.00918976539677 1194:0.0463567985258 1245:0.0492346460235 1246:0.0518657143172 1248:0.152638699285 1277:0.0627926562121 1291:0.0832904744953 1317:0.0475103978822 1325:0.125585312424 1437:0.0561359066782 1448:0.0183795307935 1536:0.0610554797139 1537:0.0619525000351 1543:0.0555465639225 1560:0.0426759489204 1623:0.0518657143172 1652:0.187814122896 1681:0.0610554797139 1683:0.0498661000765 1800:0.0526382451888 1862:0.058743897457 1904:0.0518657143172 1930:0.0702452451107 2012:0.00918976539677 2065:0.0720404437101 2097:0.0672868014441 2141:0.0436963006329 2192:0.119020942005 2285:0.039037457271 2286:0.0415704731339 2378:0.0610554797139 2545:0.0489072706505 2582:0.0257989331192 2623:0.034988698516 2638:0.0213379744602 2654:0.0765179335794 2660:0.0515978662384 2667:0.0720404437101 2685:0.0853518978408 2709:0.00918976539677 2740:0.0735181231742 2828:0.0421347297346 2888:0.0475103978822 2899:0.0367590615871 2920:0.0602351338192 2997:0.0329449643379 3172:0.058743897457 3210:0.0740759045469 3227:0.36074538721 3264:0.00918976539677 3275:0.14408088742 3335:0.034988698516 3458:0.050170895775 3502:0.0237551989411 3513:0.0702452451107 3590:0.0467525899759 3620:0.128994665596 3671:0.0237551989411 3688:0.0367590615871 3697:0.249422838804 3764:0.0720404437101 3857:0.0765179335794 3878:0.00918976539677 3898:0.0518657143172 3899:0.0467525899759 3929:0.206100709198 4104:0.0513244951314 4130:0.0794681142175 4177:0.030527739857 4204:0.0183795307935 4219:0.166580948991 4224:0.0540601095366
91 -1 -1 37:0.0457573356523 159:0.0647454104222 167:0.119112950809 245:0.0319830050993 261:0.0747431643994 340:0.0386694346761 379:0.0971817924115 454:0.0765107429291 569:0.0826459833181 585:0.0614256851937 736:0.0788982697225 761:0.0524437652291 774:0.11103069025 813:0.027548661106 871:0.027548661106 893:0.114690992082 989:0.0990350200922 1085:0.0550973222121 1177:0.194363584823 1178:0.013774330553 1227:0.0717567326587 1312:0.102973223404 1341:0.0777403407516 1351:0.0585123577354 1601:0.0688716527651 1756:0.11103069025 1966:0.0941184856875 2171:0.0585123577354 2182:0.247937949954 2196:0.0662180957821 2216:0.0476513546407 2282:0.0538148024984 2317:0.0990350200922 2329:0.11103069025 2339:0.0675891330514 2420:0.315867005573 2484:0.210229184555 2619:0.499368799129 2694:0.0826459833181 2700:0.0319830050993 2729:0.0356061279521 2732:0.0639660101986 2820:0.247937949954 2828:0.0631547890581 2867:0.0654953921972 2891:0.0675891330514 2892:0.0605012320751 2894:0.0595316662053 2895:0.0688716527651 3100:0.0987609170102 3338:0.0688716527651 3350:0.170521379078 3364:0.0990350200922 3395:0.0852606895392 3409:0.0717567326587 3468:0.0756465998974 3486:0.0915146713047 3642:0.041322991659 3794:0.0941184856875 3887:0.0509710798692 3945:0.270686042732 3981:0.162058939775 3985:0.0971817924115 4045:0.013774330553 4141:0.0550973222121 4164:0.0733059967584 4204:0.041322991659 4337:0.0356061279521
92 -1 -1 58:0.354956814195 243:0.0363176055754 259:0.0476480403804 326:0.0538475448492 366:0.0378604228703 447:0.0544764083631 509:0.0453970069692 532:0.0587957831393 681:0.0421634343623 716:0.0234699121321 811:0.0254891021924 813:0.0181588027877 894:0.0580384157183 954:0.0587957831393 991:0.172686128859 1021:0.0476480403804 1022:0.0664787241504 1051:0.338239449539 1085:0.0181588027877 1091:0.0472987181491 1100:0.0416287149198 1102:0.0436479049801 1113:0.0181588027877 1248:0.030161118575 1283:0.0726352111508 1348:0.219558881633 1422:0.0628191365204 1494:0.0544764083631 1536:0.06032223715 1652:0.334005442363 1761:0.0345685035862 1855:0.0441075594185 2170:0.0234699121321 2180:0.0755989954912 2237:0.0363176055754 2266:0.0363176055754 2289:0.0483199213627 2328:0.0612084847529 2347:0.0632451515434 2349:0.468054800631 2475:0.0234699121321 2480:0.0469398242642 2508:0.0587957831393 2685:0.0632451515434 2716:0.0495683710479 2719:0.0664787241504 2777:0.0416287149198 2808:0.046191117212 2828:0.0416287149198 2883:0.0426771789286 2884:0.124886144759 2977:0.0363176055754 3021:0.0416287149198 3394:0.0181588027877 3408:0.136191020908 3458:0.0495683710479 3532:0.0345685035862 3553:0.0325493135259 3577:0.0678751845332 3620:0.0254891021924 3784:0.0694016385438 3840:0.323085269095 3898:0.0512428357561 3917:0.0354722279194 3960:0.0287810214765 3975:0.0287810214765 4045:0.00907940139385 4198:0.143905107382 4300:0.041071234729 4325:0.246870605802 4337:0.0234699121321 4341:0.0398796129306
93 -1 -1 22:0.0242626836098 137:0.0367244413017 143:0.0676790443553 305:0.24777054815 307:0.0306150350268 447:0.0270716177421 453:0.0449649837758 587:0.576585184951 643:0.0409078817705 658:0.0628583498095 716:0.0349895583486 733:0.120415990599 735:0.138733039903 904:0.0432625934389 948:0.056352479058 1012:0.477494838796 1046:0.081815763541 1113:0.00676790443553 1126:0.114591238021 1131:0.0264414621912 1178:0.00676790443553 1208:0.0899299675516 1248:0.0224824918879 1270:0.0357710971206 1463:0.04955410963 1536:0.11241245944 1616:0.0394764421988 1657:0.0676790443553 1878:0.034139977335 1928:0.0391276900486 1976:0.0688629246578 1980:0.0505950494463 2002:0.0189999098291 2012:0.00676790443553 2141:0.0321806242163 2174:0.0224824918879 2237:0.0541432354842 2251:0.0705141650799 2468:0.0314291749047 2567:0.0332093666267 2680:0.0767808652643 2685:0.0157145874524 2700:0.0314291749047 2709:0.00676790443553 2721:0.0257678142646 2742:0.0332093666267 2799:0.358318493878 2871:0.0585251722405 2878:0.0517328882113 2885:0.0505950494463 2899:0.0270716177421 2907:0.0355174718956 2928:0.0364946890034 3219:0.0406074266132 3227:0.09962809988 3264:0.0135358088711 3271:0.0398131659864 3274:0.0613401917716 3283:0.0486600455227 3317:0.0505950494463 3401:0.0375929265268 3412:0.0585251722405 3600:0.04955410963 3625:0.0413419097656 3664:0.0413419097656 3671:0.0174947791743 3688:0.0270716177421 3705:0.0846649617393 3736:0.0325357187002 3766:0.0371683369299 3786:0.0301810070317 3829:0.169057437174 3878:0.00676790443553 3895:0.0486600455227 3922:0.0383904326321 3926:0.108286470968 3927:0.0367244413017 4045:0.00676790443553 4148:0.0398131659864 4246:0.0282216539131 4272:0.0517328882113 4282:0.0438271450108 4297:0.0270716177421 4299:0.0375929265268 4337:0.0174947791743
94 -1 -1 86:0.606405211206 413:0.0526297296558 447:0.113331954102 453:0.0752961204763 454:0.0629512408797 477:0.101998758692 543:0.0866293158866 658:0.0526297296558 667:0.14856887258 698:0.069229101337 794:0.0538880692158 940:0.0888432283913 943:0.0611121870664 999:0.0472585748874 1027:0.146943766945 1047:0.0481425925984 1055:0.0599004961681 1068:0.0576572105223 1085:0.0226663908205 1087:0.169997931154 1116:0.0888432283913 1125:0.0701504912809 1133:0.215552276863 1153:0.0599004961681 1202:0.0913534421364 1208:0.0752961204763 1235:0.0431494973279 1272:0.0943650524472 1317:0.0292958851488 1425:0.0406290805591 1535:0.046324015112 1560:0.0526297296558 1577:0.102717227537 1661:0.0764023627086 1850:0.0629512408797 1995:0.111221499953 2002:0.0954489057528 2012:0.0113331954102 2174:0.0376480602382 2182:0.0339995862307 2237:0.045332781641 2249:0.0708089834189 2285:0.0481425925984 2343:0.0359253794772 2392:0.0943650524472 2446:0.132832663699 2468:0.0263148648279 2586:0.102717227537 2660:0.0318163019176 2662:0.0943650524472 2700:0.0263148648279 2704:0.0847239478081 2709:0.0113331954102 2721:0.129448491984 2836:0.0442775545665 2907:0.118951576017 3161:0.0532710018398 3207:0.088555109133 3229:0.252698049763 3264:0.0113331954102 3298:0.0847239478081 3302:0.0538880692158 3335:0.0431494973279 3390:0.0716476464689 3458:0.0618728053629 3526:0.0866293158866 3600:0.0829808418792 3602:0.0376480602382 3609:0.0774384777473 3684:0.115314421045 3853:0.122224374133 3854:0.236042620583 3878:0.0113331954102 3902:0.0505396099527 3926:0.090665563282 3941:0.057169104281 3975:0.0359253794772 4043:0.0866293158866 4140:0.0505396099527 4144:0.088555109133 4195:0.0556107499767 4198:0.0359253794772 4235:0.0481425925984 4246:0.0472585748874
95 -1 -1 37:0.0252041546204 81:0.0611581650196 208:0.082843670739 248:0.0379360327805 255:0.0620248497339 260:0.0833356476352 307:0.0686423978598 346:0.131220106534 413:0.0352338961286 578:0.0333254195466 623:0.0303488262244 807:0.0790503974588 890:0.0414218353695 939:0.124265506108 1027:0.491870417648 1056:0.0120254378766 1118:0.0379360327805 1141:0.105348583141 1178:0.0075872065561 1216:0.148918369988 1273:0.0262474222573 1278:0.0518425479126 1297:0.042374264101 1317:0.0196126444327 1351:0.0322299034798 1398:0.0479657742887 1425:0.0271998509888 1434:0.0316380823094 1446:0.0212999816699 1448:0.0075872065561 1455:0.042374264101 1507:0.0535298851497 1544:0.049132727143 1612:0.0579955157969 1616:0.0442553413565 1739:0.0687658505812 1764:0.0833356476352 1786:0.0606976524488 1961:0.0687658505812 2044:0.0594776583756 2045:0.0240508757533 2066:0.028887188226 2095:0.0555529808448 2117:0.0606976524488 2131:0.0455232393366 2153:0.0389169297342 2238:0.0579955157969 2453:0.0579955157969 2468:0.0176169480643 2479:0.0252041546204 2481:0.0787422667719 2485:0.41170191522 2648:0.0434589156257 2663:0.0310124248669 2685:0.0176169480643 2799:0.0446328279113 2884:0.104361172635 2946:0.042374264101 3078:0.0611581650196 3105:0.0212999816699 3237:0.0316380823094 3238:0.047404316592 3264:0.0075872065561 3372:0.0860757254871 3431:0.09172013338 3432:0.163650504411 3446:0.481360954069 3553:0.0543997019777 3607:0.0504083092408 3621:0.0455232393366 3692:0.0212999816699 3710:0.0322299034798 3786:0.0338346288134 3816:0.0526742915707 3820:0.0526742915707 4045:0.0075872065561 4153:0.0434589156257 4177:0.0252041546204 4222:0.0518425479126 4242:0.0382728601339 4297:0.0303488262244 4310:0.0535298851497 4311:0.287794645732
96 -1 -1 19:0.0689077757202 142:0.0632691732098 243:0.0408859234106 328:0.0638630714473 447:0.102214808526 542:0.370565277133 550:0.08012827142 638:0.0721154343244 653:0.0547621152322 654:0.146981308125 658:0.0237335435631 736:0.0585478292518 741:0.0558034757562 780:0.0462375019196 783:0.0764130661241 806:0.08012827142 851:0.0520014040204 926:0.060129323292 966:0.0653389501409 967:0.0632691732098 976:0.170216879147 1081:0.0851084395735 1112:0.0426228085592 1113:0.0102214808526 1119:0.0162006638533 1122:0.08012827142 1139:0.0617826587568 1248:0.0339550244157 1262:0.054397986121 1378:0.0823922491247 1423:0.191589214342 1460:0.0264221447059 1466:0.164784498249 1596:0.0399342074164 1610:0.118188115228 1688:0.0554644612915 1705:0.0823922491247 1736:0.0536415905947 1742:0.0732872511171 1788:0.0520014040204 1802:0.08012827142 1875:0.158532868235 1904:0.0576885679788 1933:0.212888337256 2000:0.08012827142 2002:0.0286953245824 2012:0.0204429617053 2017:0.141925558171 2029:0.0237335435631 2090:0.0520014040204 2114:0.220471962187 2124:0.0448959884356 2215:0.0366436255585 2237:0.0204429617053 2333:0.054397986121 2343:0.0648026554131 2413:0.0339550244157 2535:0.185282638567 2554:0.0823922491247 2556:0.223213903025 2653:0.048045454578 2699:0.0748409478263 2700:0.0237335435631 2709:0.0204429617053 2721:0.07783361087 2783:0.0306644425579 2796:0.0558034757562 2875:0.103122355808 2876:0.0709627790855 2949:0.0709627790855 2960:0.0286953245824 3073:0.0486019915598 3083:0.0748409478263 3105:0.0286953245824 3139:0.363725508828 3207:0.119802622249 3264:0.0102214808526 3344:0.0624381657728 3379:0.0306644425579 3409:0.0532483278295 3474:0.26516949219 3609:0.069842254448 3685:0.0353605140509 3705:0.0426228085592 3710:0.0434201097421 3744:0.0798684148327 3768:0.0524288681455 3878:0.0102214808526 3882:0.08838983073 3926:0.0817718468211 3975:0.0648026554131 4033:0.0408859234106 4066:0.0764130661241 4101:0.060129323292 4107:0.0781315296841 4182:0.0949341742524 4251:0.0570865872638 4337:0.0264221447059
97 -1 -1 58:0.0760151333035 159:0.0639761774074 185:0.0487937747738 247:0.0606958934648 275:0.0431448324883 406:0.0692438250041 433:0.0680533963243 585:0.0606958934648 601:0.0544427170594 614:0.0904273956808 647:0.0831411671627 694:0.113328361171 797:0.0382100074267 811:0.0764200148535 813:0.0272213585297 815:0.0531754348197 859:0.0647172487324 874:0.0816640755891 884:0.0531754348197 928:0.391433584166 946:0.0917559449265 950:0.0892124065732 1026:0.160133535549 1056:0.0647172487324 1113:0.0136106792649 1131:0.0531754348197 1175:0.0930002744348 1178:0.0136106792649 1182:0.0503654981425 1197:0.164536619418 1283:0.0544427170594 1448:0.0272213585297 1460:0.105549286527 1461:0.0692438250041 1465:0.0822683097089 1501:0.0674299769958 1518:0.0452136978404 1596:0.0531754348197 1627:0.0382100074267 1640:0.0452136978404 1706:0.113328361171 1777:0.0692438250041 1850:0.0756017273083 1865:0.109711546978 1911:0.0624044540387 1959:0.0930002744348 2033:0.0760151333035 2137:0.0917559449265 2152:0.397288582272 2184:0.0786882327755 2192:0.0881391307336 2413:0.0452136978404 2467:0.115634357852 2470:0.0615687509186 2479:0.0452136978404 2499:0.113328361171 2523:0.0470852142 2584:0.0597824236709 2637:0.101749809998 2709:0.0136106792649 2710:0.191928532222 2712:0.0892124065732 2729:0.140732382036 2753:0.0816640755891 2861:0.076816716416 2977:0.0272213585297 3160:0.0978583960415 3179:0.0729199219796 3213:0.0544427170594 3264:0.0136106792649 3299:0.0738551491824 3332:0.104038074946 3394:0.299434943827 3566:0.23816878551 3635:0.106350869639 3688:0.108885434119 3781:0.0316030185756 3878:0.0136106792649 3945:0.0382100074267 3958:0.0452136978404 3961:0.0615687509186 4021:0.0518206866916 4033:0.0272213585297 4045:0.0136106792649 4063:0.0632060371511 4087:0.0816640755891 4167:0.113328361171 4239:0.076816716416 4270:0.0733931029357 4278:0.101749809998 4291:0.0556331457393 4294:0.035183095509 4299:0.0756017273083
98 -1 -1 84:0.0764062480445 221:0.0719391643101 253:0.0489162192616 285:0.0387651866033 340:0.0343312972281 348:0.0499858071415 357:0.0600066340669 414:0.0667636885252 476:0.101988482837 477:0.0366871644462 484:0.0465603520435 513:0.0343312972281 561:0.0537138905298 603:0.0667636885252 610:0.0545346337098 658:0.0283949859498 713:0.139681056131 723:0.140094106434 797:0.0343312972281 811:0.0686625944562 812:0.0574819349696 813:0.0244581096308 860:0.0489162192616 871:0.0733743288924 873:0.101824362615 880:0.0641771932291 911:0.0560697577479 956:0.0773112052114 1071:0.0489162192616 1092:0.172558871284 1094:0.0646354734559 1128:0.0934771363458 1134:0.0244581096308 1161:0.0659429453452 1164:0.0733743288924 1178:0.0122290548154 1256:0.065082150396 1317:0.0632232962341 1343:0.0519481384137 1351:0.0519481384137 1397:0.0594085158816 1448:0.0122290548154 1537:0.0824417693129 1582:0.101824362615 1584:0.0914211539126 1627:0.0343312972281 1680:0.189669888702 1721:0.058147779905 1855:0.0594085158816 1878:0.0616881721961 1917:0.0671601725531 2003:0.0905057603084 2029:0.0567899718996 2055:0.0812480815304 2208:0.0733743288924 2215:0.0438407029325 2261:0.0477775792515 2286:0.165956661364 2343:0.0387651866033 2366:0.0641771932291 2475:0.0316116481171 2513:0.0537138905298 2721:0.0465603520435 2804:0.0682988125633 2899:0.0489162192616 2996:0.0671601725531 3066:0.0862794356419 3072:0.65115168769 3265:0.0646354734559 3335:0.0465603520435 3400:0.0499858071415 3463:0.188178849534 3587:0.0791920990972 3589:0.0713307317154 3604:0.0707005648442 3609:0.0835597865308 3692:0.0686625944562 3733:0.0366871644462 3753:0.183435822231 3832:0.135854743088 3841:0.0914211539126 3878:0.0366871644462 3975:0.0387651866033 4007:0.120013268134 4021:0.0465603520435 4045:0.0122290548154 4141:0.0244581096308 4142:0.0764062480445 4146:0.1911200723 4166:0.0646354734559 4204:0.0733743288924
99 -1 -1 40:0.0516277572874 258:0.0394827566626 260:0.0626789378524 396:0.0835657232576 610:0.0508958328599 811:0.0320405556381 860:0.0456523047889 1056:0.0180892977905 1113:0.0570653809862 1118:0.114130761972 1226:0.0950301741874 1283:0.0456523047889 1317:0.0295023739877 1355:0.0789655133252 1448:0.0570653809862 1584:0.0853211152778 1596:0.0445896400619 1643:0.0758268369374 1790:0.0739080390806 1800:0.130746385199 1820:0.0820580155352 1886:0.150389560286 1973:0.0456523047889 1979:0.0769408763969 2002:0.128162222552 2170:0.0590047479754 2343:0.0723571911619 2344:0.296082305801 2545:0.0607395708631 2639:0.116127202116 2661:0.0475916717782 2709:0.0114130761972 2921:0.0501298534286 2924:0.0950301741874 2943:0.0950301741874 3102:0.0422334004664 3264:0.0114130761972 3265:0.0603226982569 3364:0.16411603107 3366:0.0445896400619 3400:0.0466505248605 3408:0.171196142958 3438:0.278868220311 3671:0.0295023739877 3675:0.729244633187 3743:0.040915450185 3826:0.0475916717782 3853:0.0615429296258 3878:0.0114130761972 3958:0.0379134184687 4049:0.0872399131346 4142:0.0713080727857 4204:0.0570653809862 4305:0.0853211152778 4326:0.0653731925996
100 -1 -1 3:0.0407271900491 82:0.0318323448588 137:0.0636646897177 160:0.104642269831 245:0.0272424657458 305:0.42952961325 335:0.0507289804731 348:0.0239784700235 349:0.0448415028171 447:0.0469307655234 477:0.0175990370713 545:0.0336019614737 658:0.0408636986187 685:0.638028104109 716:0.030328567252 718:0.0332764079591 834:0.179366011268 845:0.0488457137384 905:0.0164689144485 923:0.0284985958749 1031:0.0325851383721 1085:0.0351980741425 1100:0.161381850041 1113:0.00586634569042 1126:0.0331088114363 1134:0.0351980741425 1142:0.0421779963159 1144:0.0841225172657 1189:0.0472868288407 1208:0.155900628507 1235:0.0223352601389 1264:0.0879951853563 1274:0.0695835108425 1850:0.0325851383721 2001:0.0305604543009 2012:0.00586634569042 2013:0.0472868288407 2028:0.0405884435346 2174:0.0194875785633 2182:0.0527971112138 2218:0.0282016058293 2237:0.0117326913808 2435:0.275924876152 2468:0.0136212328729 2638:0.0136212328729 2643:0.0295921597029 2644:0.0859059226501 2661:0.0244622215616 2680:0.0332764079591 2685:0.0136212328729 2700:0.0136212328729 2709:0.00586634569042 2740:0.0469307655234 2792:0.0300901473214 2810:0.0379888909051 2820:0.0175990370713 2852:0.0438552365955 2871:0.0507289804731 2917:0.0370866156346 2928:0.0316331980745 2960:0.0164689144485 3032:0.0257668523841 3205:0.0438552365955 3207:0.0229191708085 3227:0.0287855164989 3229:0.104642269831 3264:0.00586634569042 3379:0.0175990370713 3381:0.0384514840625 3390:0.111259846904 3408:0.228787481926 3502:0.015164283626 3547:0.14079229657 3568:0.0389751571267 3688:0.117326913808 3789:0.0630918879493 3878:0.0175990370713 3884:0.0400840948877 3900:0.0421779963159 3902:0.0261605674577 3919:0.0389751571267 3933:0.0749990875299 4009:0.0759777818102 4122:0.0817273972375 4197:0.0318323448588 4201:0.0325851383721 4223:0.0801681897755 4297:0.0234653827617
101 -1 -1 13:0.0323459812319 28:0.0779980689578 39:0.060517368242 151:0.0578815472186 221:0.060026613116 226:0.0849630612069 247:0.0455041338125 253:0.0408160839353 285:0.0323459812319 289:0.0236930030032 354:0.0543050659546 390:0.0747131079223 484:0.0777006590351 498:0.0417085566027 513:0.0859389256011 521:0.0849630612069 556:0.0485189718478 569:0.122448251806 641:0.0822515104311 663:0.0569890745512 732:0.0417085566027 741:0.0557081547963 775:0.0510201049191 807:0.0531573714571 813:0.0204080419676 815:0.0398659936191 859:0.0485189718478 871:0.0408160839353 884:0.159463974476 898:0.0455041338125 1009:0.0779980689578 1071:0.0408160839353 1113:0.0204080419676 1119:0.0970379436956 1144:0.0365810325836 1159:0.0660785198152 1178:0.0102040209838 1188:0.0461585211212 1230:0.033897023987 1260:0.224139323767 1266:0.0523393115369 1317:0.0263770115997 1336:0.1599827999 1460:0.0791310347992 1462:0.0923170422424 1485:0.0697229530847 1488:0.0473860060063 1586:0.0677940479739 1598:0.295383637541 1631:0.0510201049191 1702:0.284316036038 1765:0.0527540231995 2045:0.0323459812319 2117:0.0408160839353 2148:0.0947720120126 2170:0.0791310347992 2174:0.033897023987 2216:0.0353001128287 2247:0.0947720120126 2262:0.0822515104311 2377:0.0677940479739 2415:0.076282540799 2417:0.0779980689578 2424:0.091008267625 2470:0.0923170422424 2474:0.0263770115997 2475:0.0263770115997 2571:0.15573773276 2581:0.076282540799 2612:0.0263770115997 2638:0.0236930030032 2671:0.12632219937 2685:0.0236930030032 2709:0.0102040209838 2750:0.056679141199 2848:0.0589931158318 2855:0.0697229530847 2867:0.0485189718478 2963:0.0791310347992 2970:0.319965599801 2996:0.11207796847 3012:0.130454682235 3021:0.0467850535674 3046:0.0485189718478 3105:0.0286463085337 3200:0.0779980689578 3222:0.0822515104311 3224:0.0733651206688 3264:0.0102040209838 3320:0.0553697194207 3409:0.0531573714571 3441:0.0479633855171 3471:0.033897023987 3574:0.076282540799 3621:0.0306120629515 3642:0.0306120629515 3648:0.0388503295175 3688:0.0408160839353 3733:0.183672377709 3781:0.0710790090095 3867:0.0398659936191 3878:0.0510201049191 3885:0.0612241259029 3957:0.294326103008 3963:0.060517368242 4044:0.0448192991496 4045:0.0408160839353 4058:0.0822515104311 4083:0.0479633855171 4137:0.0851000044313 4141:0.0408160839353 4214:0.0263770115997 4326:0.175343461536 4334:0.236930030032 4337:0.0263770115997
102 -1 -1 195:0.0429763908204 285:0.0326701165335 289:0.0239304278202 446:0.0369476068404 535:0.140843277315 586:0.045960125425 612:0.0858144661242 681:0.0239304278202 726:0.127588059382 797:0.0289333698472 811:0.0289333698472 813:0.0206125485737 833:0.0858144661242 859:0.0490051748003 874:0.061837645721 930:0.0575601554141 984:0.045960125425 1002:0.171628932248 1082:0.0968880420077 1178:0.0103062742868 1238:0.0466210702726 1245:0.110432800931 1317:0.0266413325536 1406:0.0799239976608 1434:0.0429763908204 1445:0.161585968861 1448:0.0206125485737 1455:0.115120310828 1460:0.0266413325536 1537:0.0694794078574 1620:0.0309188228605 1638:0.123675291442 1715:0.0694794078574 1765:0.0266413325536 1786:0.0412250971473 1791:0.171628932248 1855:0.050067684616 1871:0.0559245729149 1973:0.0412250971473 2003:0.038137746717 2216:0.0713077022764 2301:0.0505717603738 2335:0.061837645721 2339:0.0505717603738 2343:0.0326701165335 2347:0.0239304278202 2373:0.356492313708 2475:0.0266413325536 2479:0.068473404214 2481:0.0356538511382 2482:0.0715514587323 2486:0.514886796745 2547:0.0552164004655 2562:0.0727136759513 2612:0.0266413325536 2697:0.0629561285393 2729:0.0532826651072 2748:0.184738034202 2749:0.216346321564 2762:0.050067684616 2784:0.211264915973 2899:0.0206125485737 2905:0.343257864497 2963:0.0266413325536 3085:0.0637940296912 3110:0.128929172461 3237:0.0429763908204 3350:0.127588059382 3410:0.045268428114 3479:0.0675533905428 3619:0.0510593060456 3692:0.0289333698472 3697:0.0932421405452 3781:0.0239304278202 3945:0.0289333698472 4006:0.061837645721 4031:0.0289333698472 4033:0.0206125485737 4045:0.0103062742868 4087:0.0103062742868 4128:0.0495459184209 4141:0.0412250971473 4214:0.0266413325536 4235:0.0437803061041 4292:0.0704216386577
103 -1 -1 22:0.0968321913514 40:0.0610921895042 62:0.063480981758 63:0.0627168026285 87:0.116786765396 93:0.13031637296 126:0.07807916121 225:0.0952839058561 285:0.0856217559452 322:0.0499756534133 340:0.075828500005 446:0.0484160956757 484:0.205678313389 498:0.110405055536 513:0.0379142500025 561:0.0593196889888 597:0.0583690580037 667:0.0885218746065 776:0.0583690580037 813:0.0270106566894 836:0.0649249066919 860:0.162063940136 933:0.0723554989462 979:0.15615832242 984:0.0602260882405 1056:0.0428108779726 1082:0.063480981758 1085:0.0270106566894 1113:0.0540213133788 1119:0.0856217559452 1178:0.0405159850341 1238:0.0610921895042 1256:0.0718743863484 1358:0.0563162063173 1381:0.0583690580037 1448:0.0540213133788 1460:0.069821534662 1462:0.183276568513 1552:0.0713810923996 1566:0.0467207598958 1586:0.044863729659 1589:0.0675266417235 1620:0.0405159850341 1702:0.0627168026285 1765:0.034910767331 1794:0.100962234603 1911:0.123842848041 1928:0.07807916121 2012:0.0135053283447 2018:0.105871021119 2072:0.087456906258 2082:0.07807916121 2141:0.0642163169589 2250:0.337353492488 2360:0.0662691686452 2446:0.105527680601 2470:0.122184379008 2475:0.034910767331 2479:0.044863729659 2490:0.0885218746065 2582:0.0379142500025 2638:0.0313584013143 2679:0.0835956130638 2688:0.112451164163 2700:0.0940752039428 2710:0.126961963516 2729:0.034910767331 2748:0.242080478379 2776:0.0669080478559 2830:0.0484160956757 2835:0.0732834871976 2891:0.0662691686452 2899:0.108042626758 2911:0.0728250173335 2937:0.0794470259163 2952:0.0750165462618 2963:0.069821534662 3010:0.112451164163 3102:0.0999513068266 3110:0.168948618952 3119:0.177959066966 3213:0.0540213133788 3239:0.108862345244 3335:0.102839156694 3406:0.105871021119 3442:0.103232787663 3463:0.0692726513168 3471:0.044863729659 3502:0.034910767331 3504:0.0602260882405 3642:0.0810319700682 3648:0.0514195783472 3671:0.069821534662 3705:0.0563162063173 3710:0.0573696558536 3733:0.0405159850341 3737:0.0741692792868 3776:0.0971009414085 3781:0.0313584013143 3823:0.105871021119 3838:0.150033092524 3899:0.0687078561126 3900:0.0971009414085 3928:0.0723554989462 3945:0.0379142500025 4007:0.0662691686452 4033:0.0270106566894 4045:0.0135053283447 4109:0.0824976284905 4141:0.108042626758 4166:0.142762184799 4214:0.034910767331 4297:0.162063940136 4337:0.034910767331
104 -1 -1 36:0.0984050020249 79:0.0603464055314 95:0.0959528166592 153:0.123191740398 238:0.075317599607 253:0.0502117330713 285:0.0397918570071 340:0.140962155983 413:0.0582940168557 484:0.0477934722636 489:0.0559789475212 513:0.211443233974 635:0.0533239506029 762:0.093842382887 766:0.0871489212965 830:0.0822793164532 871:0.0251058665357 973:0.108550968564 1050:0.418062355591 1056:0.0198959285036 1113:0.0125529332678 1119:0.0198959285036 1144:0.0450017950392 1166:0.0615958701992 1224:0.0708469501235 1299:0.0596877855107 1342:0.0464513728435 1406:0.0324488617714 1425:0.0450017950392 1446:0.0352405389957 1455:0.0701076615749 1809:0.0627646663392 1914:0.182945733745 2021:0.066347301347 2199:0.0857728123743 2413:0.0416999416957 2480:0.0648977235428 2482:0.0871489212965 2513:0.110272934999 2539:0.093842382887 2551:0.101185378123 2552:0.104521113711 2627:0.0627646663392 2639:0.0638625815488 2695:0.104521113711 2748:0.0450017950392 2783:0.0376587998035 2858:0.0725730226812 2942:0.0902533878951 2960:0.0352405389957 2997:0.0450017950392 3073:0.119375571021 3219:0.075317599607 3237:0.052344790275 3341:0.0627646663392 3372:0.0712055767845 3385:0.0643875474236 3416:0.0668058082313 3635:0.0980858738628 3685:0.0434260142534 3699:0.0627646663392 3722:0.0959528166592 3731:0.0902533878951 3733:0.0376587998035 3753:0.125529332678 3821:0.0822793164532 3865:0.484505875523 3887:0.0464513728435 4118:0.0984050020249 4141:0.0502117330713 4204:0.0251058665357 4215:0.36101355158 4230:0.0822793164532 4279:0.0732198791064 4312:0.0777004546272
105 -1 -1 29:0.0612087916926 62:0.0493251604047 119:0.317141296734 160:0.187184342821 193:0.0453531604107 248:0.0524686660849 255:0.0428927445904 311:0.072852895074 340:0.0294596335974 392:0.0754481007978 446:0.0376196400754 635:0.0445766180511 682:0.299379125547 710:0.0586071065094 732:0.128678233771 811:0.147298167987 813:0.020987466434 871:0.0419749328679 898:0.0935921714107 915:0.0576300412597 958:0.0717025249096 1026:0.0617308867707 1045:0.0839498657358 1056:0.0498965209245 1071:0.0839498657358 1085:0.020987466434 1112:0.0437580804999 1178:0.0419749328679 1224:0.0592251211705 1273:0.181511762442 1317:0.0271259068585 1358:0.0437580804999 1380:0.0670792736729 1408:0.0663406268447 1448:0.0314811996509 1561:0.0622355754004 1627:0.23567706878 1640:0.0348594271937 1651:0.0687821067565 1721:0.0498965209245 1761:0.0399533668144 1765:0.0271259068585 2003:0.0776628543754 2119:0.0641012259988 2159:0.0376196400754 2170:0.0813777205754 2174:0.0348594271937 2257:0.0409978676182 2261:0.204989338091 2286:0.284814314144 2291:0.0601072691383 2315:0.0649543675808 2347:0.0243656939768 2447:0.0348594271937 2475:0.0271259068585 2523:0.0363023524884 2570:0.0617308867707 2589:0.338347170601 2641:0.0679546190088 2700:0.194925551814 2709:0.010493733217 2750:0.0582883735395 2836:0.0409978676182 2883:0.147975481214 2896:0.0641012259988 2961:0.0271259068585 2963:0.0271259068585 2977:0.020987466434 3035:0.0707431560464 3242:0.0687821067565 3264:0.0629623993019 3308:0.0730970819303 3369:0.0784483522258 3378:0.0558468936277 3410:0.0460918072389 3459:0.0419749328679 3502:0.0271259068585 3578:0.0634282593468 3605:0.0629623993019 3620:0.0294596335974 3635:0.0819957352365 3639:0.0707431560464 3651:0.0533864778074 3671:0.0542518137169 3685:0.0363023524884 3688:0.0839498657358 3699:0.10493733217 3700:0.0740362516486 3733:0.125924798604 3789:0.0376196400754 3826:0.0437580804999 3878:0.010493733217 3958:0.0697188543875 4031:0.0589192671949 4033:0.0419749328679 4045:0.020987466434 4052:0.0707431560464 4063:0.0487313879535 4084:0.0428927445904 4087:0.010493733217 4126:0.116576747079 4137:0.0437580804999 4141:0.125924798604 4146:0.10933322765 4214:0.0271259068585 4281:0.0663406268447 4286:0.0873753296878 4294:0.108503627434 4337:0.0271259068585
106 -1 -1 52:0.059426801861 61:0.0579436223956 79:0.0498759943848 118:0.0504012365975 149:0.0424071609074 195:0.0432627004515 243:0.0414997396227 253:0.124499218868 262:0.60066242838 289:0.0240898528401 340:0.0291261245735 426:0.059426801861 461:0.243993687042 498:0.0424071609074 523:0.0615310138199 581:0.0708907891146 652:0.057628497764 681:0.0240898528401 688:0.0579436223956 698:0.0633755436088 734:0.0680034326696 786:0.0414997396227 866:0.0745939617816 1050:0.115175463594 1055:0.054835703971 1056:0.0164438827729 1113:0.0207498698114 1119:0.0493316483188 1120:0.0671853128128 1134:0.0207498698114 1178:0.031124804717 1199:0.243993687042 1218:0.0836291955857 1239:0.155120495437 1407:0.0720281360746 1615:0.0504012365975 1623:0.175663921758 1638:0.124499218868 1640:0.0689295754916 1700:0.0663198771578 1717:0.0615310138199 1765:0.0268188176786 1880:0.052782095813 1886:0.0911400146928 1917:0.056977618386 1930:0.158609020795 2012:0.0207498698114 2024:0.0540477395626 2208:0.031124804717 2357:0.0775602477185 2380:0.0708907891146 2404:0.0689295754916 2429:0.0699422811527 2430:0.0655895924628 2446:0.040533735613 2468:0.0240898528401 2472:0.0689295754916 2563:0.0813312290139 2582:0.0291261245735 2600:0.0836291955857 2711:0.0836291955857 2762:0.0504012365975 2783:0.0933744141511 2836:0.040533735613 2867:0.0493316483188 2891:0.0509086705187 2899:0.0622496094341 2952:0.057628497764 2960:0.0873783737205 2963:0.0268188176786 2977:0.0414997396227 3021:0.04756868749 3101:0.0610320387105 3215:0.0599812306941 3271:0.0610320387105 3359:0.0605158542089 3384:0.12306202764 3400:0.0424071609074 3407:0.192657080628 3463:0.0532159774136 3529:0.0793045103973 3568:0.0344647877458 3594:0.0588510436803 3637:0.0680034326696 3663:0.0863861639256 3733:0.031124804717 3751:0.0793045103973 3815:0.194465523742 3878:0.0103749349057 3926:0.0829994792454 3984:0.089716818274 4055:0.0793045103973 4141:0.0414997396227 4212:0.0863861639256 4274:0.0518746745284 4300:0.0469316608359 4319:0.121031708418
107 -1 -1 160:0.0597059553463 185:0.0479979578769 209:0.0809265297123 243:0.0535547670217 253:0.107109534043 322:0.198176186983 337:0.0650420100974 340:0.0375868096995 488:0.0962623447944 513:0.0375868096995 741:0.219283941305 812:0.0629327385011 813:0.0267773835108 862:0.111479997826 871:0.0267773835108 1047:0.0568741920769 1100:0.122773299265 1106:0.0914834581983 1113:0.0669434587771 1119:0.0212205743661 1134:0.0267773835108 1162:0.0962623447944 1303:0.111479997826 1330:0.0817851510322 1362:0.171169535153 1397:0.130084020195 1406:0.0346092661215 1432:0.0588073840655 1554:0.072650586184 1564:0.0681144717986 1581:0.0629327385011 1627:0.0375868096995 1761:0.152926504365 1831:0.0817851510322 1852:0.100090290553 1858:0.0774048431316 1902:0.281051535329 2024:0.0697477653266 2170:0.103827798364 2257:0.0523081539067 2261:0.0523081539067 2286:0.0605645766662 2366:0.0702628838323 2383:0.138437064486 2397:0.0980310383178 2399:0.0855847675764 2475:0.0346092661215 2480:0.0346092661215 2513:0.0588073840655 2579:0.0889525425922 2653:0.0629327385011 2710:0.188798215503 2755:0.111479997826 2783:0.160664301065 2858:0.0774048431316 2914:0.0914834581983 2997:0.0959959157538 3074:0.0929511867195 3237:0.0558298404875 3335:0.10195100291 3435:0.11577815534 3472:0.0914834581983 3486:0.0889525425922 3636:0.25838183326 3753:0.0669434587771 3826:0.0558298404875 3873:0.485388012004 3878:0.0401660752663 4021:0.0509755014549 4045:0.0267773835108 4063:0.0621751590814 4149:0.12919091663 4204:0.160664301065 4309:0.0669434587771 4337:0.0346092661215
108 -1 -1 
109 1 1 54:0.0790772940504 245:0.034500990515 325:0.144367223605 348:0.0607346614337 538:0.16772149775 681:0.103502971545 710:0.0829856612219 754:0.149906962278 905:0.125141505137 1048:0.108794829741 1049:0.0973931140673 1085:0.0594350713805 1119:0.0235505898414 1131:0.0580515803564 1147:0.219935898787 1206:0.179624497968 1448:0.208022749832 1486:0.134670883402 1620:0.0445763035354 1786:0.178305214141 1860:0.296158550161 1981:0.0928365044354 2001:0.0774060581599 2012:0.0148587678451 2112:0.30050967866 2339:0.0729103482016 2481:0.0514028912974 2612:0.0384093576866 2680:0.16857050255 2715:0.0842852512752 2729:0.0768187153731 3085:0.0919731661224 3100:0.0532681255317 3169:0.0445763035354 3348:0.148587678451 3350:0.0919731661224 3358:0.0919731661224 3408:0.0445763035354 3501:0.0816021701979 3602:0.0493597583601 3603:0.494881930912 3621:0.0445763035354 3688:0.0891526070707 3781:0.034500990515 3809:0.181530293559 3878:0.0148587678451 3961:0.0672145569381 4023:0.226780287836 4087:0.0297175356902 4141:0.0297175356902 4204:0.104011374916 4291:0.121469322867
110 -1 -1 40:0.0306904686509 110:0.0423895649816 259:0.0356049848324 289:0.0157533072605 413:0.0315066145211 416:0.0478671291592 430:0.0507197126368 445:0.0463582899521 477:0.0203537404477 586:0.0302553712367 658:0.0157533072605 794:0.0322599153591 839:0.0419953608295 894:0.0433691898942 904:0.0433691898942 1091:0.0353439538928 1133:0.0645198307181 1153:0.0358592349748 1159:0.0439351324875 1235:0.0774939138759 1248:0.0450757748196 1274:0.0402375628108 1295:0.392796911502 1333:0.722507320662 1448:0.0203537404477 1560:0.0315066145211 1652:0.0831951577605 1661:0.0914760461854 1732:0.0471020460987 1734:0.0407074808954 1752:0.0402375628108 1771:0.0382911946703 1910:0.141306138296 2002:0.0190467244761 2014:0.0564913282124 2083:0.0564913282124 2172:0.109376875214 2190:0.0332911925295 2237:0.0814149617909 2251:0.0706879077857 2266:0.0542766411939 2272:0.0478671291592 2339:0.133164770118 2359:0.0487799409787 2409:0.0419953608295 2446:0.159039674281 2458:0.0507197126368 2468:0.0315066145211 2543:0.245965321413 2550:0.0433691898942 2579:0.0450757748196 2585:0.0546884376072 2638:0.0157533072605 2685:0.0157533072605 2700:0.0157533072605 2709:0.00678458014924 2721:0.0516626092506 2733:0.0332911925295 2745:0.0372599174999 2793:0.0531857064066 2810:0.0439351324875 2820:0.0203537404477 2862:0.0423895649816 2907:0.0356049848324 2921:0.0298000295958 2934:0.0507197126368 3152:0.0564913282124 3180:0.0518603549688 3194:0.0225378874098 3207:0.0530132247604 3264:0.00678458014924 3318:0.0487799409787 3488:0.0370399513859 3516:0.0419953608295 3684:0.0345162994028 3740:0.0345162994028 3789:0.0243224654182 3878:0.00678458014924 3902:0.0302553712367 3917:0.0265066123802 4024:0.112982656425 4043:0.0518603549688 4078:0.130932303834 4087:0.00678458014924 4140:0.0605107424734 4182:0.0630132290422 4198:0.0215066102394 4207:0.0356049848324 4235:0.0576408093663 4237:0.0546884376072 4304:0.0345162994028
111 -1 -1 131:0.0470597725238 137:0.0341583588244 143:0.0944250613503 195:0.0262496949392 230:0.0330357251613 245:0.0292330937081 289:0.0146165468541 353:0.0389649709147 373:0.0337258117816 447:0.0251800163601 453:0.0418231018881 569:0.0755400490803 658:0.0438496405622 677:0.0314750204501 685:0.627595200168 695:0.0491877845572 697:0.0418231018881 834:0.0481181059782 906:0.670371111932 1126:0.0355280977981 1178:0.00629500409002 1208:0.0418231018881 1217:0.0267407210712 1235:0.0239673148065 1248:0.0418231018881 1283:0.0251800163601 1422:0.0217771361885 1448:0.01259000818 1535:0.051461190607 1536:0.0209115509441 1620:0.0188850122701 1640:0.0209115509441 1652:0.0257305953035 1752:0.0373340157968 1758:0.0452599750047 1811:0.0493478199086 1822:0.0337258117816 2171:0.0267407210712 2182:0.0188850122701 2208:0.0188850122701 2237:0.01259000818 2251:0.0327935302434 2339:0.0308888963686 2446:0.0737816768359 2468:0.0146165468541 2480:0.0162723495146 2550:0.0402396643211 2567:0.0308888963686 2638:0.0146165468541 2660:0.0176723107165 2685:0.0292330937081 2709:0.00629500409002 2715:0.0357079407281 2810:0.0815295368676 2836:0.0983755691145 2899:0.0251800163601 2917:0.0397965632141 2977:0.01259000818 3042:0.0377700245401 3051:0.0292330937081 3161:0.0295892872506 3194:0.0209115509441 3211:0.0481181059782 3227:0.0308888963686 3229:0.112288561114 3264:0.00629500409002 3302:0.0897961088211 3494:0.0470597725238 3602:0.0209115509441 3688:0.0251800163601 3706:0.151080098161 3740:0.0320255993935 3810:0.0373340157968 3878:0.00629500409002 3898:0.0355280977981 3902:0.0280721402785 4021:0.0239673148065 4024:0.0524149076767 4030:0.0424375622521 4045:0.00629500409002 4128:0.0302623188965 4198:0.0399093816983 4235:0.0267407210712 4308:0.0493478199086
112 1 -1 22:0.0818458857978 37:0.0379203614303 258:0.039489987012 337:0.0554546606352 340:0.0961392693641 446:0.0409229428989 484:0.0869231787166 513:0.0320464231214 675:0.0434615893583 716:0.029507776662 838:0.0894858144063 871:0.0684909974216 984:0.050905153249 996:0.0805372218497 1048:0.501486158268 1119:0.0542778312751 1144:0.0409229428989 1152:0.0637532753728 1178:0.0228303324739 1238:0.0516372117114 1317:0.029507776662 1566:0.039489987012 1586:0.113761084291 1643:0.151681445721 1765:0.029507776662 1854:0.047600387087 1917:0.0626904160434 2170:0.0590155533239 2215:0.0409229428989 2277:0.190219665359 2286:0.206548846846 2347:0.0265051951933 2356:0.0779985753904 2378:0.0758407228605 2612:0.029507776662 2638:0.0265051951933 2776:0.0565529744535 2840:0.0713211312022 2867:0.0542778312751 2927:0.0805372218497 2963:0.0590155533239 2977:0.0684909974216 3119:0.100278067093 3351:0.620760969143 3366:0.0445978056184 3408:0.102736496132 3441:0.160968902308 3463:0.0585516183147 3471:0.0379203614303 3587:0.0739215736205 3590:0.0580742340571 3642:0.0342454987108 3648:0.0434615893583 3692:0.0320464231214 3878:0.0342454987108 3945:0.192278538728 3958:0.0758407228605 3974:0.0434615893583 4031:0.0320464231214 4087:0.0684909974216 4141:0.0456606649477 4214:0.029507776662 4326:0.0653851641808
113 1 1 159:0.0983232401052 185:0.0749898200728 221:0.123052429066 322:0.0774053588003 366:0.0872259962308 585:0.0932818612863 601:0.0836715252199 673:0.0855010625517 681:0.0485698162875 797:0.0587239170405 813:0.0418357626099 828:0.145222694381 858:0.120933796269 911:0.0959077013778 1101:0.15989327649 1134:0.0418357626099 1168:0.133713737113 1178:0.020917881305 1235:0.0796417983455 1299:0.0994621723887 1310:0.379174045061 1448:0.020917881305 1500:0.132241341507 1510:0.11805751388 1518:0.0694876975925 1680:0.216287755072 1926:0.0946233320725 2012:0.0627536439149 2029:0.145709448863 2123:0.153159222812 2148:0.19427926515 2149:0.174171263706 2171:0.0888576435183 2189:0.163979534365 2571:0.106418943857 2582:0.176171751122 2612:0.108143877536 2709:0.020917881305 2729:0.108143877536 2732:0.19427926515 2899:0.0418357626099 2977:0.0418357626099 2997:0.0749898200728 3194:0.0694876975925 3207:0.163447747501 3229:0.279845583859 3264:0.020917881305 3375:0.144727959963 3379:0.12550728783 3408:0.188260931745 3554:0.0994621723887 3601:0.180811157795 3620:0.117447834081 3621:0.0627536439149 3688:0.12550728783 3692:0.176171751122 3744:0.0817238737504 3878:0.020917881305 3975:0.0663081149258 4045:0.020917881305 4204:0.0418357626099 4260:0.120933796269
114 -1 -1 7:0.0343301970545 13:0.0215732845952 23:0.0480155258599 117:0.0411358106211 152:0.0303491683235 160:0.0303491683235 185:0.024397869431 245:0.0158021453435 251:0.0283788981619 258:0.0235435547568 322:0.0251837627485 374:0.101753905718 380:0.052021131387 447:0.0952785899337 451:0.0566664614797 484:0.0259113863108 606:0.591021978752 658:0.0632085813738 675:0.0259113863108 677:0.0340280678335 681:0.0790107267173 695:0.0265887876411 761:0.0259113863108 813:0.0136112271334 877:0.0452155178203 881:0.0498302131769 905:0.0382115454882 921:0.0415722569155 975:0.254384764294 996:0.0960310517198 1010:0.19206210344 1070:0.0380090965644 1085:0.0136112271334 1134:0.0136112271334 1154:0.052021131387 1248:0.135646553461 1382:0.0307856146179 1448:0.108889817067 1535:0.0278176925658 1588:0.101753905718 1610:0.196728500501 1683:0.0738581220621 1765:0.0175922558643 1858:0.0393457001003 1914:0.0330615413672 1942:0.14404657758 1973:0.108889817067 2012:0.00680561356669 2029:0.0632085813738 2141:0.0323599268928 2174:0.0226077589101 2243:0.141814106001 2261:0.0265887876411 2343:0.107866422976 2468:0.0158021453435 2475:0.0175922558643 2505:0.101753905718 2556:0.0371547818902 2582:0.0191057727441 2616:0.052021131387 2625:0.0533505916523 2638:0.126417162748 2709:0.00680561356669 2721:0.0259113863108 2747:0.180862071281 2790:0.0421255539934 2830:0.048795738862 2876:0.0472480709045 2892:0.0298924150417 2963:0.0175922558643 2977:0.0408336814002 2979:0.0351845117286 3110:0.0283788981619 3139:0.24217383891 3178:0.0472480709045 3264:0.00680561356669 3337:0.0472480709045 3338:0.0340280678335 3374:0.124716770747 3434:0.0452155178203 3441:0.0319893763152 3471:0.0226077589101 3502:0.0175922558643 3507:0.0452155178203 3630:0.0472480709045 3648:0.0259113863108 3688:0.0952785899337 3697:0.307856146179 3733:0.1020842035 3743:0.024397869431 3838:0.0756047704928 3878:0.00680561356669 3892:0.153639617014 3974:0.0259113863108 4045:0.0136112271334 4141:0.0272224542668 4177:0.0226077589101 4204:0.0544449085335 4214:0.0175922558643 4337:0.0175922558643
115 -1 -1 201:0.148053684278 218:0.0638784243974 245:0.0534398718543 253:0.0306870667655 325:0.0372692967857 349:0.0586418813103 366:0.0319906917316 447:0.0920612002965 564:0.0356265812362 658:0.0178132906181 681:0.0178132906181 738:0.0638784243974 777:0.0601405425084 791:0.0485003573836 851:0.0390298279691 858:0.0887064857621 882:0.0463711814744 883:0.0601405425084 894:0.0980807357695 914:0.0524203380165 995:0.0463711814744 999:0.0319906917316 1027:0.0331568240009 1087:0.0383588334569 1098:0.0573520827293 1133:0.0486378500804 1253:0.0740268421392 1334:0.397442528303 1422:0.0265399522629 1448:0.00767176669137 1633:0.0663412835211 1657:0.0383588334569 1734:0.0460306001482 1737:0.0573520827293 1743:0.0490403678847 1912:0.0517189618773 2001:0.119897132432 2002:0.0215373719819 2012:0.0460306001482 2101:0.0586418813103 2221:0.113555640692 2237:0.0306870667655 2266:0.061374133531 2284:0.0638784243974 2343:0.0243189250402 2435:0.240562170034 2458:0.0573520827293 2468:0.0356265812362 2524:0.0439432693541 2590:0.0541264807869 2644:0.168516372225 2685:0.0178132906181 2692:0.0740268421392 2700:0.0178132906181 2709:0.00767176669137 2786:0.0517189618773 2796:0.0418834856457 2800:0.653588870644 2820:0.0460306001482 3080:0.0837669712914 3165:0.0524203380165 3194:0.0764551719285 3207:0.0599455062764 3217:0.0447485713251 3264:0.00767176669137 3459:0.0306870667655 3594:0.0435175237978 3836:0.293209406552 3853:0.0827372023868 3878:0.0153435333827 3922:0.0435175237978 3923:0.0638784243974 3926:0.061374133531 4045:0.0153435333827 4054:0.0443532428811 4087:0.00767176669137 4182:0.0356265812362 4198:0.0243189250402 4201:0.0426135097366 4280:0.110317313135 4328:0.0342117189543
116 -1 -1 179:0.101465992557 206:0.101465992557 285:0.0386287528286 366:0.10162953516 447:0.0487440590059 658:0.0565901000323 761:0.0463964832443 813:0.024372029503 899:0.0436864059173 931:0.0931481442868 932:0.0543426994879 983:0.262845924405 991:0.057943129243 1051:0.324265471353 1085:0.0974881180118 1100:0.0558724206688 1113:0.0121860147515 1119:0.0386287528286 1134:0.0731160885089 1182:0.0450936129922 1358:0.0508147675801 1406:0.0315003911658 1566:0.0421566847364 1578:0.0639513220935 1652:0.0498098824796 2002:0.102631405478 2029:0.0565901000323 2221:0.0450936129922 2237:0.0731160885089 2328:0.0821516161429 2349:0.0698005231546 2366:0.191853966281 2405:0.507609505046 2475:0.0315003911658 2480:0.0315003911658 2804:0.0680584354202 2808:0.309979486155 2818:0.0404810647676 2884:0.0558724206688 3021:0.0558724206688 3263:0.0508147675801 3264:0.0121860147515 3403:0.0789133831164 3408:0.146232177018 3620:0.0342104684928 3621:0.0365580442544 3642:0.0365580442544 3688:0.146232177018 3878:0.0121860147515 3958:0.0404810647676 4045:0.0121860147515 4198:0.0386287528286 4204:0.0731160885089 4270:0.0657108596586 4300:0.0551241927257 4304:0.0619958972311 4335:0.47034391248
117 -1 -1 
118 1 1 159:0.279737624303 193:0.0643028083631 228:0.0690925411254 247:0.0663486227642 289:0.0690925411254 377:0.128659211772 433:0.0743913445011 459:0.110112274351 601:0.0595130756009 675:0.0566468503289 797:0.0417685814287 811:0.0417685814287 813:0.0297565378004 815:0.0581277688452 884:0.174383306536 1178:0.0148782689002 1217:0.0632018078136 1365:0.0643028083631 1434:0.0620412654652 1460:0.0384597671827 1501:0.0737098648904 1518:0.0988490789258 1559:0.111225972212 1596:0.174383306536 1644:0.101661574996 1742:0.0533380360829 1974:0.0780800767139 2012:0.0446348067007 2028:0.102940707728 2029:0.0345462705627 2119:0.272652808355 2148:0.207277623376 2159:0.0533380360829 2208:0.0892696134013 2215:0.0533380360829 2247:0.138185082251 2305:0.051470353864 2360:0.0730060377454 2467:0.0632018078136 2470:0.067302771169 2571:0.075692640172 2574:0.162453783329 2584:0.0653500797112 2638:0.103638811688 2660:0.0417685814287 2709:0.0148782689002 2729:0.0769195343654 2894:0.0643028083631 2899:0.0297565378004 2919:0.0807334261442 2977:0.0297565378004 3040:0.116633781923 3102:0.0550561371755 3132:0.103292597654 3165:0.101661574996 3213:0.0595130756009 3237:0.0620412654652 3242:0.0975209354656 3264:0.0148782689002 3368:0.495531427552 3504:0.0663486227642 3554:0.0707444948475 3635:0.0581277688452 3671:0.0384597671827 3688:0.208295764603 3692:0.0417685814287 3710:0.0632018078136 3744:0.11625553769 3781:0.138185082251 3826:0.0620412654652 3878:0.0148782689002 3900:0.106972143132 4021:0.0566468503289 4033:0.0595130756009 4044:0.130700159422 4045:0.0595130756009 4137:0.12408253093 4165:0.123882856888 4207:0.0780800767139 4275:0.0988490789258
119 -1 -1 214:0.0508903026306 223:0.0569302526392 251:0.124227812729 357:0.036545758364 545:0.0853213222435 649:0.0438130109557 681:0.0172933594995 732:0.0608855756645 780:0.0673815724926 790:0.0569302526392 813:0.0148956890935 871:0.0446870672805 1047:0.031637903766 1050:0.248042697978 1056:0.0118045543178 1069:0.059582756374 1113:0.0148956890935 1119:0.0236091086356 1144:0.0267002434113 1178:0.0223435336403 1268:0.793140045487 1351:0.031637903766 1406:0.0192523988646 1425:0.0267002434113 1448:0.029791378187 1488:0.172933594995 1552:0.0393648540932 1567:0.0426606611218 1575:0.200805709558 1751:0.0461008510862 1784:0.0600348102379 2029:0.0691734379978 2162:0.0600348102379 2257:0.0290979138173 2366:0.0390857483128 2424:0.0332131534625 2475:0.0192523988646 2480:0.0192523988646 2547:0.0399022144815 2582:0.0627262291412 2783:0.0223435336403 2960:0.0209087430471 2961:0.0192523988646 2977:0.0148956890935 3076:0.0454953405641 3093:0.0404139763626 3170:0.094169475373 3219:0.0446870672805 3260:0.0470847376865 3281:0.0420345635457 3379:0.0223435336403 3411:0.0525466468131 3420:0.227721010557 3483:0.0620139524496 3528:0.0502093981318 3602:0.222670836416 3620:0.0209087430471 3661:0.0422473421501 3692:0.0209087430471 3697:0.0673815724926 3766:0.0409024681351 3806:0.0354136629534 3826:0.0310569531824 3878:0.029791378187 3960:0.0472182172712 3992:0.0620139524496 4045:0.00744784454675 4063:0.0345867189989 4141:0.0148956890935 4204:0.059582756374 4279:0.0434424580838 4337:0.0192523988646
120 -1 -1 90:0.0557504972551 106:0.0575884003317 185:0.0991792489134 215:0.0459511547651 245:0.0160592394227 285:0.0219242726173 340:0.0194166154142 372:0.0317111501882 380:0.0528674927249 513:0.0194166154142 811:0.0970830770709 813:0.0138326759197 872:0.0345816897992 879:0.0844972391581 910:0.0247948122283 1045:0.0276653518394 1056:0.0109621363087 1069:0.0276653518394 1085:0.0276653518394 1113:0.00691633795984 1119:0.0219242726173 1130:0.0575884003317 1144:0.0495896244567 1147:0.127967458453 1178:0.00691633795984 1342:0.102373966763 1363:0.035756948537 1365:0.0597838306848 1406:0.035756948537 1448:0.0276653518394 1518:0.0229755773825 1566:0.0239265982235 1578:0.0362964402717 1586:0.0229755773825 1627:0.0194166154142 1790:0.0447883609464 1833:0.0506409292219 1835:0.296437122411 1970:0.0517046989063 2010:0.810192402191 2151:0.0354758548369 2159:0.0247948122283 2168:0.059808744971 2278:0.0587602046238 2413:0.0229755773825 2474:0.0178784742685 2475:0.0178784742685 2514:0.0351866123682 2663:0.0565405488168 2685:0.0160592394227 2700:0.144533154804 2748:0.074384436685 2920:0.045333751686 2953:0.278752486275 2977:0.0138326759197 2991:0.0487967177261 3055:0.0447883609464 3100:0.0247948122283 3469:0.0466262640231 3471:0.0229755773825 3646:0.0542185827346 3648:0.026332953374 3671:0.0178784742685 3748:0.141775729741 3781:0.0160592394227 3834:0.0270213757314 3899:0.0351866123682 4045:0.00691633795984 4076:0.03798351204 4087:0.0207490138795 4116:0.045333751686 4300:0.0312864832704 4337:0.0178784742685
121 -1 -1 238:0.107024934466 372:0.0817842185279 476:0.0743809916677 657:0.148522595032 716:0.0461092403726 725:0.128248417039 761:0.0679136518368 841:0.118509712218 887:0.136347201296 1044:0.104044111919 1054:0.133348313422 1094:0.188556608699 1397:0.25996254882 1496:0.139831711947 1531:0.251532126397 1624:0.209863162281 1640:0.0592548561092 1659:0.107024934466 1761:0.135827303674 1868:0.189859668529 1882:0.148522595032 1886:0.0783479140542 1939:0.0961854031318 2012:0.0178374890776 2045:0.0565435025901 2082:0.103124940744 2257:0.0696891183266 2382:0.201344446281 2383:0.276655442236 2475:0.0461092403726 2573:0.107816814085 2605:0.111447338779 2697:0.108960738278 2709:0.0178374890776 2710:0.0838440421323 2717:0.133348313422 2740:0.0713499563104 2818:0.0592548561092 2986:0.128248417039 2997:0.127893458901 3237:0.0743809916677 3264:0.0178374890776 3365:0.125848523383 3455:0.193581876588 3582:0.121881600996 3642:0.0535124672328 3748:0.121881600996 3807:0.107816814085 3846:0.237019424437 3878:0.0356749781552 3915:0.101181825081 3946:0.118509712218 4033:0.107024934466 4142:0.111447338779 4144:0.0696891183266 4236:0.256496834078 4296:0.0806889869831 4341:0.0783479140542
122 -1 -1 193:0.30651099948 265:0.147627526891 289:0.12350329855 345:0.142916073121 485:0.109745538941 502:0.246181451104 558:0.265089385508 681:0.0411677661832 815:0.069269138393 1178:0.0177299918433 1217:0.0753157201645 1256:0.0943577417132 1321:0.226671471532 1389:0.138989019221 1510:0.10006552421 1552:0.0937101382292 1631:0.0886499592167 1656:0.147627526891 1963:0.123090725552 2098:0.104299213282 2119:0.108304088794 2146:0.103417092374 2324:0.147627526891 2347:0.0411677661832 2369:0.132544692754 2385:0.117795516053 2501:0.413668369497 2700:0.0411677661832 2732:0.0823355323664 2805:0.147627526891 2897:0.117795516053 3002:0.132544692754 3058:0.229629401821 3218:0.1298177254 3223:0.0990213395832 3410:0.0778757520793 3447:0.142916073121 3515:0.107167058434 3661:0.100572055045 3781:0.0411677661832 3871:0.147627526891 3872:0.147627526891 3960:0.0562027444196 4029:0.125090100034 4033:0.0354599836867 4270:0.0956057439226 4279:0.103417092374 4327:0.127475530784
123 -1 -1 
124 -1 -1 61:0.0510162874996 145:0.071607835177 326:0.108349590909 363:0.579532160495 476:0.114271542216 477:0.0274037403974 591:0.0557988061415 698:0.0557988061415 741:0.0498696155981 749:0.0760584373673 915:0.0501657721841 1047:0.0388030342684 1113:0.0182691602649 1406:0.0236125471022 1463:0.0668827389068 1573:0.0583911357304 1618:0.121377673508 1640:0.060688836754 1664:0.0668827389068 1716:0.0634169550697 1745:0.0789909019385 1761:0.0695571772564 1786:0.0365383205298 1854:0.038090514072 2117:0.0365383205298 2211:0.0439131687607 2369:0.136575372148 2430:0.0577481587743 2538:0.0656760285713 2548:0.386682256585 2606:0.123160940795 2638:0.0424196764891 2820:0.0274037403974 2888:0.0472250942044 2961:0.0236125471022 3065:0.0698234168864 3168:0.0565414484389 3174:0.0577481587743 3256:0.071607835177 3323:0.0439131687607 3475:0.049256555598 3632:0.317084775349 3699:0.0456729006623 3910:0.0557988061415 4190:0.486382419523
125 -1 -1 89:0.505051292832 623:0.168350430944 836:0.202330068207 1001:0.238738812705 1119:0.133414560013 1446:0.118154852735 1501:0.208510270959 1564:0.214119140434 1620:0.126262823208 1702:0.195448797698 2012:0.042087607736 2286:0.190385901176 2612:0.108794887743 2685:0.0977243988488 2806:0.260514907989 2828:0.192970103215 2884:0.192970103215 3397:0.350439498095 3409:0.219253429771 3621:0.126262823208 3781:0.0977243988488 3878:0.084175215472 3887:0.155742655308 3945:0.118154852735
126 -1 -1 78:0.0867923511248 123:0.0609453058249 149:0.0502829636334 289:0.0285637889539 313:0.072958473617 353:0.0761457009591 408:0.0603633625441 447:0.0984140344977 477:0.0738105258733 647:0.0751455670775 658:0.0571275779079 716:0.0317995735902 857:0.0840565341967 910:0.0441013279024 1021:0.129117429837 1042:0.0829318705706 1133:0.0779912771118 1153:0.0650197195377 1210:0.0597616886555 1282:0.0768604692309 1285:0.0991607009371 1293:0.0786367184207 1382:0.0556477477995 1446:0.0345353905183 1560:0.114255155816 1640:0.0408655432662 1676:0.090072560515 1688:0.0667525758454 1726:0.090072560515 1734:0.0738105258733 1783:0.0817310865323 1888:0.102429689849 1946:0.241898825013 1986:0.60116453662 2012:0.0123017543122 2045:0.0389956385559 2111:0.102429689849 2159:0.0441013279024 2182:0.0369052629367 2201:0.0522569606065 2237:0.0246035086244 2266:0.0984140344977 2272:0.0867923511248 2359:0.0884474552713 2428:0.106378908987 2446:0.0480616082319 2611:0.0671605864568 2700:0.0285637889539 2709:0.0123017543122 2739:0.0964359590046 2742:0.0603633625441 2820:0.0369052629367 2916:0.0919646359714 2932:0.0854051077537 2972:0.106378908987 3194:0.0408655432662 3229:0.0548588321446 3257:0.20611450958 3263:0.0512973928681 3264:0.0123017543122 3302:0.0584934578339 3322:0.0964359590046 3379:0.0738105258733 3387:0.0840565341967 3400:0.0502829636334 3415:0.0884474552713 3416:0.0654690518906 3459:0.0492070172489 3488:0.0671605864568 3502:0.0317995735902 3671:0.0317995735902 3684:0.0625847179456 3705:0.0512973928681 3770:0.0919646359714 3784:0.0940328408445 3786:0.0548588321446 3822:0.0817310865323 3878:0.0123017543122 3887:0.0910438005195 3917:0.0480616082319 3980:0.230581407693 4033:0.0246035086244 4045:0.0123017543122 4148:0.0723668294997 4197:0.0667525758454 4198:0.0779912771118 4203:0.0884474552713 4224:0.217100488499 4235:0.104513921213 4241:0.090072560515 4304:0.0625847179456
127 -1 -1 22:0.0314716894396 110:0.0548493420237 129:0.0575414623452 183:0.0430766394092 185:0.0314716894396 230:0.0460705362668 275:0.0278281558516 349:0.0671039287237 359:0.119969228385 383:0.0342978336523 438:0.0479272897231 447:0.0702304460552 487:0.0507534339358 509:0.0438940287845 539:0.0759143578167 681:0.0203837557265 713:0.0334240293083 716:0.0226928836827 775:0.087788057569 791:0.0554989787541 858:0.0507534339358 967:0.0543392674717 1016:0.0759143578167 1085:0.0175576115138 1113:0.0087788057569 1133:0.0278281558516 1143:0.0391484839662 1178:0.0087788057569 1188:0.0397114717415 1207:0.0536255496673 1235:0.0334240293083 1317:0.0226928836827 1327:0.71609206425 1355:0.0303696782093 1358:0.073213923217 1382:0.0397114717415 1406:0.0226928836827 1423:0.109698684047 1640:0.0291625614834 1861:0.0707632838497 1878:0.0885675122702 1979:0.0591820291901 2012:0.0087788057569 2028:0.0303696782093 2111:0.0730961071159 2200:0.106125123784 2237:0.0175576115138 2468:0.0611512671795 2519:0.0438940287845 2567:0.129229918228 2700:0.040767511453 2709:0.0175576115138 2861:0.495463172099 2875:0.0442837561351 3085:0.0543392674717 3168:0.0543392674717 3205:0.0656280116808 3207:0.0685956673046 3264:0.0175576115138 3410:0.0385593014772 3451:0.0759143578167 3459:0.0351152230276 3501:0.0964238231562 3553:0.0629433788792 3689:0.0575414623452 3705:0.0366069616085 3715:0.0543392674717 3740:0.0446618480788 3744:0.0685956673046 3789:0.0314716894396 3805:0.0303696782093 3878:0.0175576115138 3927:0.047636124267 3950:0.0795657849166 3975:0.0278281558516 4033:0.0175576115138 4054:0.0507534339358 4067:0.0575414623452 4241:0.064277784511 4296:0.0397114717415 4328:0.0391484839662
128 -1 -1 88:0.213349927297 340:0.0282978970718 352:0.0644340119088 371:0.0790185024977 372:0.184864116616 476:0.042032486723 592:0.0550306029355 758:0.583582052954 813:0.0201598286341 818:0.0711166424323 871:0.0201598286341 887:0.0770494154446 905:0.0282978970718 918:0.0442741832748 1003:0.434836893048 1044:0.0587950315634 1045:0.120958971804 1085:0.0201598286341 1134:0.0604794859022 1178:0.010079914317 1266:0.0517027333186 1283:0.0403196572681 1406:0.05211240104 1432:0.0442741832748 1446:0.0848936912155 1531:0.142140088834 1566:0.0348707743015 1589:0.0503995715851 1640:0.0669695011276 1806:0.274074737522 1854:0.042032486723 1874:0.081251124327 1894:0.072472815508 2032:0.0790185024977 2075:0.12744898703 2208:0.0302397429511 2256:0.113779173621 2282:0.118143367349 2339:0.0494610367668 2347:0.0468096724935 2376:0.0609269748215 2475:0.02605620052 2653:0.0473800296112 2709:0.010079914317 2804:0.0562959434711 2977:0.0201598286341 3026:0.0871656399987 3105:0.0282978970718 3218:0.147608815664 3264:0.010079914317 3286:0.0604794859022 3308:0.0234048362468 3338:0.0503995715851 3382:0.083929695797 3407:0.0623929011909 3433:0.072472815508 3469:0.067953409594 3489:0.12744898703 3585:0.081251124327 3688:0.0806393145362 3717:0.046216029154 3753:0.0503995715851 3769:0.0383778113889 3792:0.133939002255 3825:0.0790185024977 3826:0.042032486723 3875:0.0699799513585 3878:0.010079914317 4045:0.010079914317 4116:0.0660696940082 4126:0.0559897796912 4137:0.042032486723 4204:0.0503995715851 4303:0.0484577257059 4337:0.02605620052
129 -1 -1 117:0.070258596382 285:0.0368464525707 297:0.0950233873963 372:0.053294511146 442:0.16139626731 476:0.0969404283818 546:0.10051599537 658:0.0269895386742 670:0.0806981336549 776:0.100474123829 797:0.0326320243973 813:0.0232475232404 830:0.0761889783304 860:0.0464950464808 871:0.0232475232404 879:0.0710040321368 1026:0.136756881005 1056:0.0368464525707 1085:0.0232475232404 1113:0.0581188081011 1119:0.0921161314268 1166:0.0570365265798 1178:0.0464950464808 1194:0.0586348347618 1343:0.0987537935924 1391:0.0806981336549 1425:0.166682998103 1440:0.0783612052204 1448:0.104613854582 1531:0.0546367907938 1568:0.222908321769 1596:0.0454127649596 1640:0.115839900883 1748:0.0734845851551 1761:0.0442557860175 2095:0.0851083467753 2105:0.171109579739 2170:0.0901409637167 2182:0.0697425697213 2198:0.0591354553184 2257:0.136238294879 2301:0.0570365265798 2347:0.0539790773485 2472:0.0386133002945 2475:0.0300469879056 2514:0.177406365955 2638:0.0269895386742 2663:0.0475116936982 2682:0.0683784405026 2700:0.18892677072 2746:0.235083615661 2748:0.125012248577 2836:0.0454127649596 2886:0.0743027739231 2895:0.0581188081011 2899:0.0232475232404 2977:0.0464950464808 3100:0.0416707495258 3110:0.242351070955 3142:0.0794238847018 3265:0.184308766377 3286:0.0697425697213 3308:0.0269895386742 3323:0.0558795476377 3502:0.0300469879056 3540:0.336481960859 3553:0.0416707495258 3555:0.266551086627 3590:0.0591354553184 3627:0.187391216006 3630:0.16139626731 3671:0.0300469879056 3692:0.0326320243973 3733:0.0348712848606 3781:0.0539790773485 3845:0.21301209641 3867:0.0454127649596 4031:0.097896073192 4033:0.0464950464808 4045:0.0116237616202 4141:0.0697425697213 4164:0.185582470605 4177:0.0772266005889 4195:0.0570365265798 4204:0.0116237616202 4233:0.0911210361251 4334:0.0539790773485
130 1 1 26:0.0482146236967 125:0.0581896398562 159:0.050099884653 160:0.0475310871128 251:0.0444453655639 325:0.155337139989 348:0.0871328765603 500:0.0354069458091 754:0.161297822339 780:0.0482146236967 792:0.0887476878527 824:0.0780411567827 905:0.0897670215186 1027:0.0921309971051 1045:0.0852684219472 1056:0.0168934064102 1069:0.127902632921 1085:0.0213171054868 1113:0.0213171054868 1119:0.0337868128205 1147:0.236647991457 1175:0.0728287186058 1178:0.0106585527434 1182:0.0394413319096 1448:0.213171054868 1469:0.0578361290876 1518:0.0354069458091 1645:0.0859153527364 1777:0.0542249910235 1860:0.141627783237 1919:0.257746058209 2009:0.0604598446904 2112:0.0718542814424 2174:0.0354069458091 2225:0.0887476878527 2261:0.041641799476 2339:0.156901056658 2421:0.0621701658624 2443:0.066593864939 2481:0.147490137478 2518:0.0780411567827 2729:0.0275519591536 3055:0.414131677957 3107:0.0796804990695 3159:0.398402495348 3169:0.0319756582302 3276:0.061051342275 3566:0.373020995174 3602:0.141627783237 3667:0.0814724443617 3688:0.0426342109736 3781:0.0247483930657 3892:0.12031067775 3932:0.0796804990695 3943:0.184338783469 3958:0.0354069458091 3975:0.0337868128205 4023:0.0542249910235 4031:0.0299223405062 4087:0.0213171054868 4141:0.0213171054868 4204:0.0639513164604 4300:0.0482146236967 4337:0.0275519591536
131 -1 -1 59:0.0666609751683 213:0.0893961209328 217:0.149479062319 240:0.102851577881 341:0.0720883103469 447:0.0269109138968 477:0.0807327416903 508:0.259670302161 531:0.112035913498 647:0.0821929878463 658:0.124970414072 665:0.0465482332105 677:0.0672772847419 733:0.239402342753 758:0.649175755403 776:0.0581535174148 785:0.0690168468106 833:0.112035913498 851:0.068454137237 860:0.0538218277935 899:0.04823730859 1044:0.0784842004703 1063:0.112035913498 1113:0.0538218277935 1119:0.0213263946933 1131:0.0525689982113 1153:0.0711175020108 1178:0.0134554569484 1230:0.0446980604664 1263:0.0949320490696 1351:0.057157805777 1355:0.0465482332105 1414:0.0798007809178 1422:0.0465482332105 1620:0.0403663708452 1640:0.0446980604664 1771:0.0759406639844 2002:0.0755484865852 2029:0.031242603518 2099:0.0798007809178 2120:0.0777908367285 2131:0.161465483381 2159:0.04823730859 2182:0.0403663708452 2208:0.0403663708452 2216:0.0465482332105 2237:0.134554569484 2267:0.0706132627254 2419:0.0581535174148 2458:0.100589409338 2468:0.062485207036 2545:0.0716089743632 2660:0.0377742432926 2709:0.0269109138968 2721:0.102459400482 2740:0.161465483381 2742:0.0660244551597 2836:0.0525689982113 2907:0.0706132627254 2960:0.0377742432926 3194:0.0446980604664 3264:0.0403663708452 3316:0.0639791840798 3379:0.0807327416903 3430:0.0632465642659 3502:0.0347818516416 3579:0.102851577881 3688:0.0269109138968 3689:0.0881949881081 3768:0.0690168468106 3791:0.0949320490696 3847:0.0821929878463 3878:0.0134554569484 3927:0.146025743595 3974:0.051229700241 3975:0.0426527893865 4027:0.0784842004703 4045:0.0134554569484 4133:0.0591006379858 4204:0.0134554569484 4333:0.11635550457
132 1 -1 13:0.0992142649118 122:0.10134074652 245:0.0363365677433 285:0.0992142649118 459:0.0579093206178 471:0.207943502685 498:0.127931929293 500:0.0519858756712 597:0.0676351835991 776:0.202905550797 1079:0.0854363265113 1113:0.0312986158558 1117:0.0968664705415 1165:0.390908576951 1178:0.0312986158558 1408:0.0989337994548 1460:0.0809057483116 1562:0.102574779281 1712:0.108645547288 1765:0.0809057483116 1844:0.100035343722 1845:0.0938958475673 1861:0.126144312748 1911:0.0717514900116 2001:0.0815243398547 2002:0.0439331616381 2148:0.21801940646 2216:0.108275421311 2305:0.0541377106555 2309:0.110410287351 2385:0.103971751342 2446:0.366840803827 2472:0.207943502685 2474:0.0404528741558 2479:0.0519858756712 2609:0.108645547288 2709:0.0469479237837 2729:0.0809057483116 2762:0.152048081001 2836:0.0611401339712 2865:0.110410287351 2894:0.0676351835991 2963:0.0809057483116 2977:0.0312986158558 3119:0.0687367278661 3239:0.126144312748 3264:0.0469479237837 3323:0.0752317774939 3335:0.059582469566 3408:0.0469479237837 3427:0.233980108896 3686:0.0827128868457 3710:0.0664771257132 3770:0.116990054448 3781:0.10900970323 3867:0.0611401339712 3878:0.0469479237837 3902:0.0697870185834 3924:0.139574037167 3961:0.141581227962 3970:0.112515778469 4033:0.0312986158558 4083:0.0735586285457 4087:0.0312986158558 4137:0.0652564403838 4141:0.125194463423 4197:0.0849172880446 4198:0.0496071324559 4200:0.084386035794 4205:0.116990054448 4214:0.0809057483116
133 1 1 49:0.143128159877 50:0.42938447963 159:0.0371144191241 246:0.0636468213997 523:0.0468287829353 807:0.082267126998 813:0.0157918923972 905:0.0221667234249 911:0.0362026172282 1045:0.0947513543829 1049:0.103509361853 1147:0.0292184729255 1175:0.0539521319326 1178:0.00789594619858 1182:0.0292184729255 1230:0.0262297655128 1329:0.0300626696235 1448:0.11054324678 1460:0.0612321744931 1518:0.0262297655128 1639:0.045227351739 1714:0.0511320427672 1786:0.0315837847943 1965:0.76190007634 1986:0.192930321854 1988:0.0425774482559 2012:0.00789594619858 2112:0.106460521248 2347:0.0183338193142 2475:0.020410724831 2479:0.0262297655128 2481:0.0546309718768 2623:0.0300626696235 2660:0.0221667234249 2709:0.00789594619858 2710:0.0742288382482 2729:0.122464348986 2867:0.0375443358974 2899:0.0157918923972 3091:0.143128159877 3207:0.0308485979466 3264:0.00789594619858 3354:0.131490078513 3397:0.0657450392566 3560:0.0499176041085 3632:0.054817721017 3688:0.0157918923972 3691:0.0464490330232 3697:0.0714356036619 3878:0.00789594619858 3913:0.0517546809266 3945:0.0443334468497 3958:0.0262297655128 3974:0.0300626696235 4023:0.0803406657635 4045:0.00789594619858 4087:0.00789594619858 4204:0.0315837847943 4291:0.0322743866832 4337:0.020410724831
134 -1 -1 58:0.0602447936285 144:0.076105082937 160:0.0481037316778 185:0.0386708641273 251:0.089961668006 261:0.175598779908 289:0.0250465565129 447:0.0862957180044 469:0.0775563840793 578:0.0947595464255 658:0.0250465565129 661:0.0588906964283 665:0.0373167669272 681:0.0250465565129 707:0.241921419013 743:0.0716670425269 863:0.0898169013756 1047:0.0458222443504 1062:0.0727199667493 1113:0.0215739295011 1178:0.0107869647506 1185:0.0845612149346 1236:0.144311195033 1355:0.0373167669272 1382:0.341568523569 1425:0.0386708641273 1460:0.111535597507 1554:0.0585329266362 1717:0.12794930921 1839:0.0548782823383 1926:0.0487955033669 2004:0.279839487684 2012:0.0107869647506 2065:0.0845612149346 2081:0.0789813802657 2174:0.0358335212634 2175:0.0824540072774 2184:0.0623633234401 2261:0.0421434911391 2360:0.0529304558897 2407:0.0629191789767 2528:0.0529304558897 2616:0.0824540072774 2653:0.101406955103 2660:0.0302828385865 2709:0.0107869647506 2721:0.164279213348 2808:0.109756564677 2855:0.0737061437272 3023:0.0824540072774 3028:0.209560524761 3036:0.0548782823383 3063:0.0617868760374 3213:0.0431478590022 3264:0.0107869647506 3308:0.0250465565129 3317:0.0806404730044 3400:0.176365270351 3421:0.0716670425269 3509:0.0824540072774 3525:0.0698535082538 3547:0.0647217885033 3589:0.0629191789767 3688:0.0647217885033 3697:0.0487955033669 3720:0.0898169013756 3797:0.125838357953 3821:0.141408237795 3831:0.293299569787 3877:0.0775563840793 3878:0.0107869647506 4052:0.0727199667493 4080:0.120489587257 4090:0.0698535082538 4122:0.0500931130258 4185:0.0898169013756 4204:0.0107869647506 4246:0.044980834003 4320:0.416344745024
135 -1 -1 40:0.108894077638 89:0.505525436062 95:0.0920038984174 123:0.0596302916701 222:0.067222395323 289:0.0558949386987 322:0.0445396762413 330:0.0769399774428 383:0.0470245850474 413:0.111789877397 459:0.0890793524826 550:0.0943551646037 561:0.0528673376303 570:0.104083575997 578:0.0528673376303 605:0.0491980103622 698:0.0735241545169 813:0.0240726398125 911:0.0551860754168 1056:0.0190771156981 1113:0.0120363199062 1119:0.0190771156981 1152:0.067222395323 1178:0.0361089597187 1227:0.0627026472453 1329:0.091653083677 1425:0.0431497555105 1446:0.0675804438645 1448:0.0120363199062 1460:0.0311134356043 1491:0.388084459603 1510:0.0679312586049 1535:0.0491980103622 1583:0.0881290688805 1601:0.0601815995312 1620:0.0361089597187 1627:0.135160887729 1680:0.0622268712086 1902:0.0631657343966 1946:0.0788931282727 1974:0.0631657343966 2029:0.0279474693493 2089:0.327269767905 2098:0.0708053736363 2199:0.0822428500946 2201:0.102258828981 2343:0.0763084627923 2475:0.0311134356043 2660:0.0337902219322 2700:0.0558949386987 2709:0.0120363199062 2729:0.186680613626 2748:0.0431497555105 2768:0.0849196364226 2806:0.149005417108 2867:0.0572313470942 2892:0.0528673376303 2918:0.0361089597187 3047:0.08356232554 3155:0.0970211149007 3207:0.0470245850474 3257:0.067222395323 3263:0.0501905513024 3264:0.0120363199062 3304:0.0661017007455 3379:0.0722179194374 3409:0.0627026472453 3554:0.0572313470942 3605:0.0722179194374 3691:0.0708053736363 3692:0.0337902219322 3744:0.0470245850474 3757:0.0544470388188 3781:0.139737346747 3805:0.0416388256557 3878:0.0361089597187 3941:0.121431882707 3997:0.0752020543028 4000:0.0920038984174 4023:0.122468660537 4033:0.0240726398125 4045:0.0240726398125 4053:0.0713842518748 4127:0.100219568984 4137:0.20076220521 4144:0.0940491700948 4245:0.0745027085542 4337:0.0311134356043
136 -1 -1 18:0.0421188602712 152:0.0375652354468 193:0.0364069371061 258:0.0291414633926 447:0.0842377205423 598:0.110428724791 643:0.0509165982674 665:0.0291414633926 761:0.032072289993 786:0.0336950882169 797:0.0236485179387 813:0.0168475441085 899:0.030198906929 924:0.0454236528135 932:0.0375652354468 1037:0.145688437266 1056:0.0133513628206 1113:0.0168475441085 1118:0.210594301356 1133:0.0267027256412 1148:0.185034759806 1178:0.00842377205423 1192:0.448534532933 1210:0.0409225245467 1230:0.0279831650519 1248:0.0279831650519 1273:0.0291414633926 1297:0.0470464510375 1355:0.0291414633926 1448:0.00842377205423 1596:0.0658215116364 1685:0.627948346106 1783:0.167898990311 1800:0.096501392508 1832:0.0487008563902 1924:0.067901465127 1943:0.0701399440251 2003:0.031171660686 2045:0.0267027256412 2114:0.181696329582 2174:0.0279831650519 2198:0.0428556273091 2343:0.106810902565 2366:0.0884146902607 2460:0.193170306474 2475:0.0217751348748 2480:0.108875674374 2545:0.0448307091603 2627:0.0421188602712 2711:0.067901465127 2745:0.0462621186388 2759:0.0701399440251 2828:0.0772453579665 2830:0.0603978138581 2896:0.0514568176116 3073:0.0400540884617 3310:0.064390102158 3335:0.032072289993 3362:0.104283342279 3366:0.0329107558182 3408:0.0758139484881 3438:0.102913635223 3457:0.0532544812146 3468:0.0462621186388 3549:0.132071331595 3604:0.0487008563902 3743:0.030198906929 3744:0.0329107558182 3808:0.0514568176116 3898:0.0475425580495 3961:0.038105454791 3975:0.0267027256412 4045:0.0252713161627 4270:0.0454236528135 4300:0.038105454791
137 -1 -1 117:0.0447648871319 152:0.0330266275062 160:0.0330266275062 260:0.0406727587823 433:0.037030086265 483:0.0499274208118 541:0.268494641371 555:0.0566105308209 578:0.0325295786137 601:0.029624069012 658:0.017196239531 659:0.0485433981218 797:0.020791318988 813:0.014812034506 815:0.0289344991567 899:0.0265502941317 905:0.0831652759522 1020:0.0532479647291 1051:0.0788285825799 1085:0.014812034506 1134:0.014812034506 1200:0.123331360875 1273:0.0256206102532 1347:0.0447648871319 1381:0.128033096148 1448:0.037030086265 1449:0.0532479647291 1610:0.0856336995683 1641:0.609019518454 1783:0.0492045135679 1942:0.156754630326 1973:0.029624069012 2072:0.0479593935156 2237:0.162932379566 2254:0.0522515434421 2261:0.0289344991567 2278:0.031460224454 2343:0.0469530385028 2355:0.0566105308209 2446:0.26041049241 2467:0.031460224454 2505:0.332192464611 2528:0.399745680506 2556:0.0808652895184 2584:0.0325295786137 2685:0.017196239531 2716:0.0404326447592 2721:0.028197336241 2788:0.0399355958667 2808:0.113033512729 2883:0.0348115376492 2917:0.0468203085429 3100:0.0531005882634 3194:0.0738067703519 3223:0.0413623286377 3264:0.007406017253 3307:0.0532479647291 3344:0.0904796750345 3408:0.111090258795 3434:0.0492045135679 3781:0.017196239531 4045:0.007406017253 4056:0.0532479647291 4087:0.007406017253 4184:0.042010079949 4198:0.0234765192514
138 -1 -1 154:0.0608828634315 247:0.0449181441279 340:0.0282774092735 447:0.040290465664 477:0.030217849248 538:0.0568483985067 597:0.0435331238774 601:0.040290465664 658:0.0233878910453 681:0.0233878910453 716:0.0260373357195 776:0.0870662477547 797:0.0282774092735 813:0.020145232832 905:0.0565548185469 998:0.07242034488 1112:0.042002055023 1113:0.040290465664 1119:0.0638588772141 1178:0.010072616416 1207:0.430701766046 1301:0.335475721355 1317:0.0260373357195 1462:0.0455641044174 1732:0.13985857115 1912:0.0679042110352 1983:0.116466837515 2128:0.0679042110352 2170:0.052074671439 2182:0.060435698496 2197:0.0753001952784 2221:0.26091176896 2301:0.0494252267649 2347:0.0467757820907 2360:0.0494252267649 2371:0.0582334187573 2407:0.0587524637094 2481:0.104536583136 2529:0.307644118605 2582:0.0282774092735 2665:0.0587524637094 2729:0.104149342878 2854:0.0710651536794 2867:0.0478941579106 2911:0.054314744993 2937:0.0592536069485 2995:0.568346087162 3193:0.060435698496 3213:0.040290465664 3264:0.010072616416 3408:0.060435698496 3710:0.0427877444059 3717:0.0461825685515 3781:0.0467757820907 3922:0.0571361646181 3945:0.0565548185469 3974:0.0383500256895 3978:0.0838689303387 4040:0.121765726863 4044:0.044242128577 4045:0.010072616416 4087:0.020145232832 4106:0.0562551849675 4109:0.0615288237209 4141:0.020145232832 4166:0.0532378291549 4198:0.031929438607 4303:0.0484226421055 4341:0.044242128577
139 -1 -1 19:0.0671974680942 106:0.0829960275601 111:0.140651023675 128:0.0681087528343 183:0.0489108119798 245:0.0231444712832 277:0.143333196579 288:0.346007328899 438:0.0544184200183 447:0.0398711249226 454:0.0553669264998 477:0.029903343692 498:0.04074293539 561:0.0875633183317 658:0.0231444712832 716:0.0257663406966 718:0.169624484568 736:0.0570946579977 755:0.0608884354273 858:0.0576273288402 867:0.0781394683823 945:0.13840293156 989:0.0716665982897 999:0.0415649001626 1068:0.0507107166207 1131:0.0389430307491 1133:0.031597118932 1153:0.0526837330337 1178:0.00996778123066 1194:0.100562834046 1235:0.0759017618611 1248:0.0331122525138 1274:0.0591162923173 1278:0.0681087528343 1357:0.0608884354273 1496:0.234418405147 1560:0.0462889425663 1640:0.0331122525138 1647:0.145966754873 1768:0.0903419393773 1857:0.0591162923173 1892:0.0861959737961 1976:0.0507107166207 2005:0.0637172216272 2012:0.00996778123066 2182:0.0897100310759 2202:0.0645486941479 2216:0.034482857557 2237:0.0199355624613 2266:0.0398711249226 2343:0.031597118932 2446:0.506259399739 2458:0.0745164753786 2484:0.152132149862 2493:0.0781394683823 2550:0.0637172216272 2638:0.0231444712832 2685:0.0231444712832 2699:0.0729833774364 2700:0.0462889425663 2709:0.00996778123066 2741:0.062277974599 2788:0.0537494403965 2793:0.0781394683823 2820:0.0897100310759 2836:0.0389430307491 2885:0.149032950757 2907:0.104620386737 2918:0.029903343692 2972:0.0861959737961 3144:0.056541494856 3161:0.0468529547983 3207:0.155772122997 3264:0.00996778123066 3291:0.0716665982897 3410:0.0437816591659 3705:0.0415649001626 3706:0.059806687384 3786:0.0444506387877 3792:0.0662245050276 3804:0.04074293539 3840:0.0591162923173 3878:0.00996778123066 3902:0.0444506387877 3926:0.0398711249226 3946:0.132449010055 3974:0.0379508809305 3975:0.031597118932 4007:0.0489108119798 4043:0.304769145033 4144:0.0389430307491 4182:0.138866827699 4198:0.031597118932 4251:0.0556696843886 4280:0.0716665982897 4328:0.0444506387877
140 1 -1 105:0.105162730156 189:0.117189384702 255:0.232158723144 285:0.0600148771483 578:0.083157926577 658:0.131880308807 664:0.0628926887606 673:0.0773862410481 675:0.0720830738278 813:0.0378651716498 910:0.067872610224 1045:0.151460686599 1056:0.0300074385742 1119:0.0300074385742 1178:0.0378651716498 1182:0.0700588925536 1204:0.112284193648 1283:0.0757303432996 1358:0.0789474629732 1460:0.146820073197 1464:0.15764084088 1712:0.131439751713 1983:0.218912177922 2105:0.0929001273348 2120:0.109456088961 2132:0.0978800487982 2138:0.111373644409 2210:0.0889914783785 2221:0.0700588925536 2261:0.29587016604 2343:0.0600148771483 2347:0.0879202058715 2370:0.144717963346 2444:0.1688571437 2475:0.0489400243991 2612:0.0978800487982 2632:0.10075786041 2660:0.0531504880028 2663:0.0773862410481 2700:0.0879202058715 2729:0.146820073197 2732:0.0879202058715 2762:0.091974142126 2773:0.182685370727 2883:0.177982956757 2961:0.0489400243991 2977:0.0757303432996 2991:0.133574740229 3105:0.0531504880028 3110:0.157894925946 3363:0.135745220448 3408:0.0567977574747 3671:0.0489400243991 3692:0.265752440014 3733:0.113595514949 3781:0.0439601029357 3878:0.0189325858249 3945:0.159451464009 3961:0.0856427249673 3974:0.0720830738278 4036:0.136121970527 4045:0.0378651716498 4087:0.0378651716498 4128:0.182031319305 4141:0.189325858249 4198:0.0600148771483 4204:0.0567977574747 4264:0.242046196454 4337:0.0489400243991
141 -1 -1 3:0.0902348740509 78:0.09170056778 99:0.186898540297 123:0.0643918395485 160:0.0579611681238 217:0.144390803952 259:0.0682095914729 275:0.0412008909792 365:0.0696344285613 409:0.162414050938 416:0.09170056778 426:0.0744482680437 447:0.0519897359848 522:0.0661239624873 658:0.0603582143145 664:0.0431765411534 667:0.170385671944 716:0.0335978794858 718:0.147453947961 786:0.0519897359848 932:0.0579611681238 954:0.084167917846 986:0.0971653518422 1021:0.0682095914729 1085:0.0259948679924 1113:0.0129974339962 1182:0.096192441987 1235:0.148457532899 1274:0.154168734188 1347:0.0785616136134 1358:0.108396649951 1382:0.0587946979516 1640:0.0431765411534 1778:0.203779067637 1822:0.0696344285613 2033:0.0725901814744 2066:0.0494858442996 2170:0.0335978794858 2190:0.063776986643 2198:0.0661239624873 2251:0.0677095262761 2353:0.0758126029662 2446:0.101559105294 2467:0.0552121574767 2468:0.0301791071572 2567:0.063776986643 2685:0.0603582143145 2709:0.0129974339962 2809:0.415418618927 2820:0.0389923019886 2836:0.101559105294 3037:0.18340113556 3194:0.0431765411534 3201:0.0793951434412 3264:0.0259948679924 3298:0.0971653518422 3308:0.0301791071572 3400:0.0531265284911 3459:0.0519897359848 3544:0.475831385691 3547:0.0779846039772 3618:0.101889533819 3819:0.104768363336 3837:0.0934492701484 3878:0.0129974339962 3926:0.0519897359848 3941:0.0655641796172 3958:0.172706164614 3999:0.0993505163031 4027:0.0758126029662 4068:0.101889533819 4079:0.0863530823069 4198:0.0824017819583 4230:0.085192835972 4255:0.0951662771383 4297:0.0519897359848
142 -1 -1 157:0.0571801357994 183:0.0505125902388 223:0.236062513338 233:0.0857140612044 307:0.0465665225368 325:0.100018208523 375:0.550812531122 383:0.0402183745324 406:0.209485759544 447:0.102942157064 586:0.0459063510101 665:0.0356121353037 726:0.191158167581 754:0.0519280811727 1009:0.0786875044461 1047:0.0437290821284 1085:0.0411768628255 1119:0.0163159458689 1134:0.0205884314128 1334:0.266650387181 1355:0.0356121353037 1382:0.0465665225368 1425:0.0738087545634 1448:0.0308826471191 1460:0.079830484726 1614:0.161396909522 1654:0.0693981153354 1707:0.120090055995 1740:0.0829785426643 1749:0.186601087998 1839:0.052371439886 1855:0.0500091042613 1951:0.0829785426643 1998:0.0890188023538 2012:0.0411768628255 2029:0.0239024286635 2159:0.0369043772817 2208:0.0308826471191 2251:0.160881709974 2286:0.0465665225368 2347:0.0478048573269 2545:0.0547850757826 2585:0.165957085329 2709:0.0102942157064 2740:0.082353725651 2810:0.0666625967954 2820:0.0308826471191 2846:0.0726285992605 2977:0.0205884314128 3100:0.0369043772817 3156:0.127438778387 3169:0.154413235596 3227:0.202050360955 3263:0.0858522148885 3264:0.0102942157064 3299:0.0558591398648 3402:0.0753735071953 3471:0.0341966443698 3620:0.057799034264 3621:0.0308826471191 3642:0.0308826471191 3688:0.185295882715 3777:0.0666625967954 3878:0.0102942157064 3926:0.0411768628255 3960:0.0326318917379 3967:0.171428122409 4031:0.028899517132 4054:0.0595145639672 4128:0.0494879485448 4152:0.0786875044461 4177:0.0683932887397 4204:0.0411768628255 4235:0.0437290821284 4246:0.0429261074443 4253:0.171428122409
143 -1 -1 40:0.0558294888173 79:0.0593320419769 151:0.0700086812722 185:0.132736077756 285:0.0391229951394 340:0.0346481802946 383:0.0482185735349 433:0.0617096542057 449:0.229183159874 556:0.0586844927091 601:0.0493677233646 661:0.202139782408 664:0.0409990068064 797:0.0346481802946 813:0.0493677233646 815:0.0482185735349 880:0.0647695584303 898:0.055037996628 903:0.234074397989 1030:0.0673799274692 1050:0.274023426499 1056:0.0391229951394 1085:0.0246838616823 1113:0.0987354467292 1119:0.0978074878486 1132:0.180733460342 1144:0.044245359252 1178:0.0123419308411 1264:0.123419308411 1311:0.271100190513 1342:0.0456705710831 1365:0.0533409376475 1431:0.285412567008 1448:0.0246838616823 1460:0.0319034284109 1531:0.0580125019243 1832:0.0713531417521 1895:0.0586844927091 1958:0.198969103441 1973:0.0493677233646 2003:0.0456705710831 2012:0.0370257925234 2029:0.0286570759652 2066:0.0469901111357 2117:0.0493677233646 2124:0.0542096778643 2210:0.174037505773 2259:0.283019833362 2347:0.0286570759652 2355:0.0943399444539 2371:0.214059425256 2407:0.0719891251588 2421:0.143978250318 2479:0.0409990068064 2508:0.0799230541507 2584:0.0542096778643 2597:0.0819980136127 2612:0.0319034284109 2638:0.0286570759652 2709:0.0123419308411 2783:0.0370257925234 2790:0.152788773249 2960:0.0346481802946 2977:0.0246838616823 3046:0.0586844927091 3219:0.0740515850469 3281:0.139312165543 3315:0.0573141519304 3320:0.0669705843283 3355:0.185128962617 3472:0.084331056 3568:0.0409990068064 3590:0.0627891145436 3621:0.0370257925234 3639:0.083202719314 3671:0.0319034284109 3805:0.0426960657869 3845:0.150781972774 3878:0.0123419308411 3957:0.177996125931 3960:0.0391229951394 3988:0.0994845517204 4033:0.0493677233646 4045:0.0123419308411 4106:0.0689292209343 4141:0.0493677233646 4166:0.0652320686528 4177:0.0409990068064 4204:0.0246838616823
144 -1 -1 186:0.10422320488 203:0.269428808648 255:0.0528500864877 285:0.0409865036069 337:0.125625467788 340:0.0362985441568 414:0.0705893715552 513:0.0725970883137 556:0.0614797554103 741:0.0705893715552 876:0.10135935525 890:0.0705893715552 898:0.0576595692449 905:0.10889563247 923:0.0628127338938 1050:0.143537862049 1112:0.0539163059171 1113:0.0129298023102 1119:0.0204932518034 1134:0.0775788138613 1178:0.0387894069307 1236:0.0576595692449 1351:0.054924862977 1448:0.129298023102 1586:0.0429518735557 1589:0.0646490115511 1730:0.22361985588 1769:0.0966597553863 1786:0.0517192092409 1809:0.0646490115511 1895:0.0614797554103 2124:0.0567917959603 2278:0.054924862977 2308:0.193319510773 2315:0.160066415763 2347:0.0300220712454 2421:0.0754181147804 2447:0.0429518735557 2582:0.0362985441568 2638:0.0600441424909 2653:0.0607757563267 2663:0.158550259463 2671:0.160066415763 2712:0.169499076154 2783:0.0387894069307 2834:0.312611284193 2899:0.0517192092409 2960:0.0362985441568 3011:0.22425551454 3046:0.0614797554103 3199:0.0988335494215 3248:0.33542978382 3339:0.0766832613285 3385:0.0663206154023 3504:0.288297846225 3553:0.0463528564239 3661:0.0733433382912 3685:0.0447297669347 3733:0.116368220792 3789:0.0463528564239 3826:0.0539163059171 3834:0.0505153230489 3849:0.0912234071338 3913:0.084749538077 3995:0.251189859228 4031:0.0725970883137 4080:0.0722124610443 4101:0.0760614116898 4141:0.103438418482 4144:0.151545969147 4164:0.0688114781761 4204:0.0905086161715
145 -1 -1 107:0.0561629194791 157:0.0721811931081 245:0.0301731675693 322:0.0480867551159 364:0.0811910430125 413:0.0603463351386 524:0.0744336157867 564:0.0603463351386 586:0.0579497607136 664:0.0431680435242 695:0.0507695586594 872:0.0649743797746 931:0.0993309630034 939:0.0709446366686 979:0.075128052328 999:0.0541876581351 1027:0.0561629194791 1039:0.069620723722 1055:0.068683146206 1118:0.0649743797746 1183:0.117777694812 1399:0.101869480812 1406:0.06718253409 1446:0.0364812289736 1579:0.0830673719735 1619:0.108200918333 1724:0.691928815195 1776:0.0951475473439 1786:0.103959007639 1946:0.085176069063 2049:0.0887925581477 2153:0.0666543965429 2171:0.0552012911027 2173:0.0661109485473 2201:0.0552012911027 2485:0.141027274772 2540:0.373723513121 2575:0.101869480812 2630:0.0676962002793 2663:0.0531160725924 2685:0.0301731675693 2709:0.0129948759549 2740:0.155938511459 2748:0.0465861429999 2777:0.0595810189548 2932:0.180434229624 2952:0.0721811931081 2997:0.0465861429999 3119:0.0570776200636 3178:0.0902171148121 3264:0.0129948759549 3430:0.122163262142 3502:0.033591267045 3632:0.0902171148121 3740:0.0661109485473 3822:0.0863360870484 3878:0.0129948759549 3953:0.0887925581477 4005:0.0902171148121 4045:0.0129948759549 4060:0.104747743743 4076:0.0713659497494 4137:0.0541876581351 4144:0.0507695586594 4251:0.0725758949097
146 -1 -1 159:0.0708628638817 477:0.0452273839029 618:0.0732379238199 813:0.0301515892686 871:0.0301515892686 955:0.0988156354403 1045:0.0603031785373 1056:0.023894569164 1085:0.0301515892686 1113:0.0150757946343 1119:0.023894569164 1134:0.0603031785373 1178:0.0150757946343 1224:0.0850856168626 1227:0.0785366490973 1236:0.134458950537 1299:0.0716837074919 1351:0.0640408828141 1406:0.0389703637983 1448:0.0150757946343 1531:0.141725727763 1536:0.0500807057485 1609:0.0753789731716 1627:0.0846462125411 1680:0.0779407275965 1738:0.115237206131 1742:0.0540461584326 1761:0.0573989009049 1785:0.115237206131 1817:0.615548163847 1895:0.0716837074919 1899:0.235597921113 1914:0.0732379238199 1926:0.0681962910651 2161:0.115237206131 2257:0.176698440834 2305:0.052153680634 2347:0.0350049111142 2467:0.0640408828141 2638:0.0350049111142 2783:0.316591687321 2875:0.076048249798 2895:0.0753789731716 2899:0.0301515892686 2960:0.126969318812 3060:0.175870903956 3169:0.135682151709 3262:0.118182226406 3308:0.0700098222283 3341:0.150757946343 3343:0.118182226406 3413:0.110383884286 3562:0.130367307346 3635:0.0588994802781 3671:0.0779407275965 3685:0.052153680634 3717:0.0691219530669 3733:0.0904547678059 3777:0.0976268273118 3849:0.106363989085 3878:0.0150757946343 4021:0.0573989009049 4045:0.0150757946343 4087:0.0150757946343 4128:0.0724746955392 4141:0.0301515892686 4164:0.0802322950171 4177:0.0500807057485 4204:0.0603031785373 4213:0.085516319534 4274:0.0753789731716 4337:0.0389703637983
147 -1 -1 89:0.282809801677 234:0.0763083703051 248:0.0589187086826 275:0.0373535775412 300:0.0923751528589 323:0.0949851590757 372:0.0540280139802 414:0.0643325322223 446:0.0422442722436 477:0.0353512252096 513:0.0330811453643 516:0.0949851590757 586:0.0525487904857 603:0.0643325322223 623:0.0471349669461 797:0.0330811453643 811:0.0330811453643 813:0.0235674834731 860:0.0471349669461 905:0.0661622907286 933:0.0631320091624 964:0.0687332695045 1056:0.0186767887706 1138:0.0753254176079 1147:0.0436050259502 1159:0.0763083703051 1188:0.0533044858194 1235:0.0448648871008 1406:0.0913815915213 1422:0.0407650487492 1448:0.0471349669461 1460:0.0609210610142 1462:0.0533044858194 1510:0.0665057437384 1566:0.0407650487492 1589:0.0589187086826 1638:0.141404900838 1650:0.0949851590757 1659:0.0707024504192 1707:0.206199808513 1744:0.0949851590757 1765:0.121842122028 1794:0.0880921120416 1880:0.0599493482155 2012:0.0117837417365 2216:0.0407650487492 2217:0.0981164946637 2235:0.176184224083 2278:0.0500564807339 2373:0.407597667099 2413:0.117434228212 2470:0.106608971639 2481:0.0407650487492 2486:0.392465978655 2564:0.0525487904857 2567:0.057821531508 2595:0.0949851590757 2638:0.0273610010009 2700:0.0820830030028 2729:0.0609210610142 2784:0.241551033723 2786:0.0794397058931 2788:0.0635416758714 2820:0.247458576467 2896:0.0719812745899 2905:0.0981164946637 2963:0.0304605305071 3021:0.16208404194 3105:0.0330811453643 3191:0.0831376260982 3201:0.0719812745899 3286:0.0707024504192 3320:0.0639417024634 3384:0.069886277093 3400:0.0481656064789 3639:0.0794397058931 3642:0.0353512252096 3651:0.0599493482155 3696:0.0847230357328 3763:0.0729392939963 3804:0.0481656064789 3832:0.0654538404808 3858:0.0949851590757 4044:0.0517579341349 4045:0.0117837417365 4076:0.0647145785421 4087:0.0117837417365 4137:0.0491373192777 4141:0.0235674834731 4204:0.0589187086826 4214:0.0304605305071 4242:0.0594418375198 4282:0.0763083703051 4300:0.0533044858194
148 -1 -1 7:0.0518202393386 152:0.0458110148263 183:0.0504076880307 258:0.0355381776704 447:0.143819720183 522:0.313576063831 601:0.0410913486238 632:0.0738598968732 658:0.0954111568264 675:0.0391123371092 677:0.0513641857797 681:0.0238527892066 683:0.0308185114678 718:0.0582719018173 807:0.107031732193 813:0.0205456743119 942:0.1862135635 1024:0.0665241550016 1085:0.0205456743119 1133:0.0651282466728 1178:0.0102728371559 1235:0.0782246742184 1248:0.0341256263625 1273:0.0355381776704 1317:0.0265548988241 1351:0.0436382675959 1460:0.0265548988241 1581:0.0482868517858 1603:0.0649441378304 1851:0.0635870597173 1871:0.0557431341901 1926:0.0464698153394 2007:0.0713193209661 2012:0.0616370229357 2182:0.0308185114678 2190:0.0504076880307 2216:0.106614533011 2237:0.0410913486238 2285:0.0436382675959 2468:0.0715583676198 2519:0.0513641857797 2556:0.560838519823 2700:0.0238527892066 2784:0.49135216494 2875:0.0518202393386 2941:0.0656672359333 3139:0.365552993301 3194:0.0682512527251 3264:0.0102728371559 3302:0.0488461850046 3411:0.0724777675491 3502:0.0265548988241 3743:0.0368277359801 3844:0.078524089881 4045:0.0205456743119 4177:0.0682512527251 4223:0.07019316642 4337:0.0265548988241
149 -1 -1 40:0.132089205548 82:0.0528161220076 89:0.175201586932 182:0.0763022746644 195:0.0405876376467 245:0.0226003048315 289:0.0226003048315 433:0.0486671074811 498:0.0397849986841 512:0.053138949074 538:0.219736124637 601:0.0389336859849 605:0.0397849986841 681:0.0226003048315 695:0.0380274129067 797:0.0273251687459 804:0.505016146415 813:0.0194668429925 815:0.0380274129067 884:0.11408223872 979:0.112544821826 1044:0.056773977049 1056:0.0154271080752 1082:0.0457513609943 1113:0.0292002644887 1119:0.0462813242257 1197:0.058832635653 1380:0.0622191198136 1422:0.0336721060816 1434:0.0405876376467 1460:0.150963177429 1494:0.0292002644887 1535:0.0397849986841 1596:0.0380274129067 1790:0.0630310429808 1866:0.078458151056 1911:0.133882117692 2012:0.0292002644887 2029:0.0226003048315 2148:0.316404267641 2196:0.0467920117383 2267:0.05108029047 2346:0.196852619045 2418:0.0665073985452 2446:0.304219303254 2479:0.0323337263277 2567:0.0477608344029 2571:0.0495184201803 2577:0.199522195636 2584:0.0427522768211 2700:0.203402743483 2710:0.0457513609943 2729:0.0251605295715 2820:0.0292002644887 2899:0.0194668429925 2921:0.0427522768211 2977:0.0584005289774 3105:0.0273251687459 3119:0.128256830463 3239:0.313832604224 3621:0.0292002644887 3642:0.0292002644887 3686:0.102890095147 3729:0.168338715472 3781:0.0904012193259 3805:0.0336721060816 3838:0.108130309063 4044:0.0427522768211 4045:0.00973342149623 4087:0.0194668429925 4177:0.0646674526554
150 1 1 4:0.107342563795 23:0.10343342561 159:0.0689104350342 160:0.0653771543245 245:0.0340404482839 258:0.0507167312223 354:0.312086870362 357:0.0719370922477 500:0.0974017427721 585:0.130754308649 665:0.0507167312223 681:0.0340404482839 753:0.101780200041 791:0.0926821406926 813:0.0293208462044 871:0.0293208462044 910:0.052557067066 1094:0.0774862327937 1113:0.0146604231022 1119:0.0232362208617 1134:0.0293208462044 1178:0.0146604231022 1257:0.0769368377567 1286:0.0879625386131 1354:0.101780200041 1381:0.126722588977 1446:0.0411570109554 1448:0.0146604231022 1460:0.113689931892 1502:0.105405870064 1566:0.0507167312223 1660:0.0780217175904 1698:0.112062165874 1916:0.421623480255 2152:0.0611328648255 2170:0.0378966439638 2261:0.0572766691456 2347:0.0340404482839 2408:0.0745843577694 2481:0.101433462445 2564:0.0653771543245 2709:0.0146604231022 2729:0.151586575855 2732:0.0680808965678 2776:0.0726306140415 2818:0.0487008713861 2848:0.339028718025 2899:0.0293208462044 3169:0.13194380792 3264:0.0146604231022 3366:0.0572766691456 3525:0.0949369919949 3563:0.310300276829 3566:0.256537906548 3568:0.0487008713861 3569:0.272236340884 3621:0.0439812693065 3688:0.117283384817 3692:0.0411570109554 3805:0.0507167312223 3838:0.0814326227243 3868:0.0633612944883 3878:0.0146604231022 3924:0.0653771543245 3960:0.0464724417233 3975:0.13941732517 4045:0.0146604231022 4089:0.107342563795 4111:0.0774862327937 4204:0.0586416924087 4326:0.0839737373595 4337:0.0378966439638
151 -1 -1 37:0.0371105992488 45:0.0835144348473 77:0.0723430313163 101:0.0817962133727 137:0.0606189932406 143:0.0558570176548 152:0.149454330392 213:0.0742211984977 218:0.0930179037728 228:0.0518783914357 245:0.0259391957179 372:0.0512204662699 408:0.0548168549258 431:0.0875749088783 437:0.0835144348473 447:0.11171403531 477:0.0335142105929 498:0.0456626968174 500:0.0371105992488 509:0.0558570176548 524:0.0639889107912 552:0.0763329716309 586:0.0498181101305 597:0.0482820027798 643:0.0675243658076 658:0.0518783914357 716:0.115510636832 728:0.132509320068 744:0.0742211984977 755:0.0682407916854 775:0.0558570176548 834:0.0853926020286 899:0.0400490627389 914:0.0763329716309 1035:0.0563529622766 1068:0.0568341003484 1085:0.0223428070619 1133:0.035412511354 1207:0.0682407916854 1217:0.047455312423 1317:0.028877659208 1357:0.136481583371 1442:0.0817962133727 1460:0.028877659208 1475:0.186035807546 1652:0.0456626968174 1681:0.0742211984977 1736:0.0586267159539 1741:0.0930179037728 1822:0.0598513753817 1845:0.0670284211858 1926:0.0505345360084 1973:0.0446856141239 2001:0.0581969057232 2002:0.031362094689 2012:0.011171403531 2028:0.0386467065996 2182:0.0670284211858 2197:0.0835144348473 2198:0.113668200697 2200:0.0675243658076 2237:0.0893712282477 2266:0.0446856141239 2343:0.035412511354 2358:0.0697981194849 2359:0.0803204314641 2433:0.0853926020286 2446:0.130936354185 2468:0.0518783914357 2480:0.028877659208 2542:0.175149817757 2567:0.0548168549258 2633:0.170785204057 2638:0.0259391957179 2685:0.0259391957179 2700:0.0259391957179 2705:0.053118767031 2709:0.011171403531 2715:0.0633689524944 2716:0.0609895136615 2836:0.0872909027898 2856:0.0853926020286 2899:0.0223428070619 2907:0.0586267159539 2933:0.202501687627 3069:0.405003375255 3194:0.111331797747 3229:0.0498181101305 3264:0.0223428070619 3286:0.0670284211858 3323:0.0537049017509 3367:0.0788174071119 3379:0.0335142105929 3387:0.0763329716309 3390:0.0706248098417 3447:0.0900492869933 3502:0.028877659208 3705:0.232919574425 3706:0.201085263557 3714:0.0568341003484 3740:0.170502301045 3789:0.0400490627389 3854:0.232672893176 3878:0.0335142105929 3926:0.0446856141239 3933:0.0714111574279 3962:0.0900492869933 3986:0.0742211984977 4003:0.167028869695 4182:0.103756782871 4197:0.121237986481 4248:0.0875749088783 4341:0.049068350366
152 -1 -1 146:0.319829172943 159:0.0433386441372 189:0.0570709592963 199:0.0797306520044 222:0.0514940552059 289:0.021408468452 317:0.0604341318562 320:0.0640108550702 357:0.0452421471383 477:0.0276603765196 503:0.0546821425986 663:0.102988110412 675:0.0351042902293 708:0.0675090959847 716:0.0238336786863 752:0.0612571879171 871:0.0184402510131 905:0.0517683294455 935:0.0306285939585 1041:0.563818507389 1056:0.0146135531798 1069:0.0737610040523 1112:0.0384472318661 1113:0.00922012550653 1134:0.0184402510131 1144:0.0330538041929 1178:0.0184402510131 1180:0.49093739254 1222:0.0704773134236 1283:0.0368805020261 1448:0.0368805020261 1471:0.0886488314716 1518:0.0306285939585 1578:0.0483865503231 1761:0.0702085804586 1788:0.0469070459061 1914:0.0447911944834 1948:0.0722784427975 2100:0.0563213621512 2104:0.0743206281602 2128:0.0621571717128 2170:0.0238336786863 2221:0.0682370372612 2282:0.0360220216318 2317:0.0662910848028 2347:0.021408468452 2407:0.0537799779964 2582:0.0258841647228 2603:0.153541449785 2661:0.0384472318661 2735:0.0689272004869 2899:0.0184402510131 2919:0.05003084207 2969:0.0662910848028 2977:0.0184402510131 3105:0.0258841647228 3122:0.0689272004869 3144:0.0523004735794 3169:0.0553207530392 3213:0.0368805020261 3308:0.235493152972 3313:0.0576066758297 3394:0.0184402510131 3395:0.0570709592963 3408:0.0276603765196 3475:0.0497178434091 3511:0.0767707248926 3578:0.0557300723914 3605:0.110641506078 3635:0.0360220216318 3671:0.166835750804 3710:0.11749927445 3769:0.0351042902293 3826:0.0384472318661 3834:0.0360220216318 3996:0.0630001035029 3997:0.0576066758297 4021:0.0351042902293 4033:0.0184402510131 4044:0.0404977179026 4101:0.0542387072252 4137:0.0384472318661 4138:0.0553207530392 4164:0.0490688449716 4204:0.00922012550653 4239:0.0520370624105 4277:0.0704773134236 4301:0.0662910848028
153 -1 -1 137:0.133436279885 219:0.0569073663327 275:0.0259836811526 343:0.0500712009672 402:0.0626562211792 435:0.0530811904456 447:0.032787755093 453:0.0544592824059 514:0.0560087810905 522:0.0417016214209 658:0.0190327024297 681:0.0190327024297 683:0.0245908163198 713:0.0312086551842 735:0.0560087810905 796:0.0552593921295 813:0.0163938775465 858:0.0473894515979 905:0.0230117164109 943:0.0442004957605 999:0.0341806199259 1039:0.131746577269 1081:0.0682512327058 1085:0.0655755101861 1178:0.00819693877326 1198:0.136502465412 1206:0.0990910570356 1208:0.108918564812 1248:0.0544592824059 1273:0.0283567491682 1280:0.046496523224 1448:0.00819693877326 1535:0.0335046826477 1603:0.103640915045 1610:0.0473894515979 1620:0.0245908163198 1640:0.027229641203 1786:0.0655755101861 1822:0.0439155257564 1834:0.0360035569872 1862:0.104794869067 1942:0.0578317181518 1970:0.0612781292188 2002:0.0460234328218 2012:0.0163938775465 2152:0.0341806199259 2237:0.114757142826 2244:0.0612781292188 2251:0.128104710841 2255:0.128514946964 2266:0.0655755101861 2294:0.106162380891 2304:0.0537275635011 2321:0.0682512327058 2336:0.0518204575227 2343:0.0519673623053 2475:0.0211887793496 2508:0.0530811904456 2528:0.0402214817793 2547:0.0439155257564 2556:0.268503760289 2623:0.0312086551842 2685:0.114196214578 2700:0.0190327024297 2705:0.038975521729 2719:0.060017396296 2721:0.0312086551842 2735:0.0612781292188 2742:0.0804429635585 2798:0.0569073663327 2810:0.0530811904456 3032:0.0360035569872 3038:0.316377448378 3042:0.0491816326395 3139:0.437525017526 3194:0.027229641203 3207:0.096073629018 3264:0.00819693877326 3379:0.0245908163198 3390:0.0518204575227 3416:0.0436235187495 3434:0.0544592824059 3443:0.474566172567 3532:0.0312086551842 3561:0.134251880144 3579:0.0626562211792 3589:0.0478118423173 3642:0.0491816326395 3690:0.0537275635011 3740:0.125104864263 3766:0.0450163835823 3767:0.0626562211792 3779:0.0495455285178 3809:0.100142401934 3879:0.0660730310219 3926:0.0983632652791 3960:0.0259836811526 3975:0.103934724611 4033:0.0163938775465 4045:0.00819693877326 4195:0.0402214817793 4204:0.00819693877326 4230:0.0537275635011 4337:0.0211887793496
154 1 -1 22:0.0667646598352 76:0.106674103463 142:0.115276388813 446:0.0667646598352 462:0.0761229904442 658:0.0864849991517 683:0.0558705926395 716:0.0481411289554 776:0.321958245342 794:0.0885527942266 935:0.0618660304557 1085:0.0744941235193 1113:0.0558705926395 1119:0.0590351961511 1178:0.0372470617596 1223:0.101673893336 1254:0.136360153975 1434:0.0776587270309 1445:0.145993653821 1448:0.0186235308798 1505:0.115276388813 1673:0.123732060911 1765:0.0481411289554 1986:0.113762293851 2012:0.0558705926395 2066:0.0709063919614 2152:0.0776587270309 2301:0.0913836285312 2309:0.131394270303 2472:0.123732060911 2612:0.0481411289554 2638:0.0432424995759 2709:0.0186235308798 2710:0.0875387842395 2721:0.141812783923 2729:0.192564515821 2960:0.0522828610816 2963:0.0481411289554 2998:0.136360153975 3034:0.528202942598 3093:0.101056209221 3226:0.0997765351983 3264:0.0372470617596 3350:0.230552777626 3363:0.0667646598352 3408:0.0558705926395 3502:0.0481411289554 3556:0.150118619597 3619:0.0922646279712 3640:0.133899919693 3688:0.0744941235193 3781:0.0432424995759 3867:0.218280292954 3878:0.0186235308798 3917:0.0727600976514 3924:0.0830503624561 3927:0.101056209221 3945:0.0522828610816 3970:0.133899919693 4033:0.0372470617596 4069:0.094746521324 4087:0.0186235308798 4090:0.120601021521 4141:0.0744941235193 4198:0.0590351961511 4204:0.0186235308798 4214:0.0481411289554 4297:0.148988247039
155 -1 -1 185:0.0251902702008 285:0.0445478954307 326:0.37505884202 373:0.0376456329972 447:0.0281065926862 658:0.0326307436048 665:0.0729246265731 738:0.0585068905312 761:0.0267529435015 797:0.01972629533 813:0.0140532963431 855:0.0373953163171 891:0.0495749874252 968:0.0537106881195 1051:0.0373953163171 1085:0.0281065926862 1109:0.0585068905312 1118:0.0351332408578 1156:0.0434937194189 1230:0.023342019974 1382:0.0317854783474 1422:0.0243082088577 1466:0.0566396743298 1624:0.0413352630267 1627:0.0394525906599 1652:0.229769306398 1858:0.0406235806601 1886:0.0617265383753 2012:0.00702664817155 2029:0.0163153718024 2141:0.033410921573 2180:0.526562014781 2216:0.0486164177154 2237:0.18269285246 2305:0.0243082088577 2328:0.0473699166736 2382:0.0396573917764 2444:0.0313348570293 2475:0.0181636220292 2513:0.0617265383753 2700:0.0815768590121 2709:0.00702664817155 2721:0.0802588305046 2808:0.0357478114713 2830:0.0251902702008 2896:0.0429224522051 2899:0.0140532963431 2977:0.126479667088 3021:0.0322169183723 3105:0.01972629533 3169:0.0210799445147 3183:0.610217354489 3211:0.0537106881195 3264:0.00702664817155 3363:0.0251902702008 3455:0.038128453317 3532:0.0267529435015 3568:0.023342019974 3620:0.01972629533 3621:0.0210799445147 3642:0.0210799445147 3655:0.0424718308869 3664:0.0429224522051 3688:0.0421598890293 3766:0.0385893195177 3781:0.0163153718024 3878:0.00702664817155 3898:0.0396573917764 3926:0.0281065926862 3937:0.0947398333471 3974:0.0267529435015 4033:0.0140532963431 4045:0.00702664817155 4182:0.0326307436048 4213:0.0398581371574
156 -1 -1 193:0.0796644240144 253:0.0737304483234 319:0.153477844755 343:0.112596061698 561:0.0809618831901 658:0.0855983997054 681:0.0427991998527 733:0.109318980697 735:0.125948011022 812:0.086641381934 899:0.0660802231002 932:0.0821989731275 1050:0.136417539706 1056:0.0292149989385 1113:0.0184326120809 1133:0.175289993631 1144:0.0660802231002 1178:0.0184326120809 1273:0.0637663610466 1355:0.0637663610466 1358:0.0768626099579 1560:0.0855983997054 1616:0.107515398941 1617:0.109318980697 1627:0.103493768503 1735:0.115165624165 1893:0.144497002449 1973:0.0737304483234 2029:0.0427991998527 2099:0.109318980697 2129:0.100631585208 2211:0.0886121084133 2237:0.22119134497 2282:0.0720141987912 2347:0.0427991998527 2419:0.0796644240144 2638:0.0427991998527 2660:0.0517468842516 2680:0.104557615886 2685:0.0427991998527 2700:0.0427991998527 2783:0.276489181213 2828:0.0845128351811 2836:0.0720141987912 2871:0.31879049332 2918:0.0552978362426 2960:0.310481305509 2961:0.0476476110194 3042:0.110595672485 3264:0.0184326120809 3459:0.0737304483234 3559:0.334124091338 3602:0.0612318119336 3641:0.0904468108721 3671:0.0476476110194 3714:0.0937752290285 3807:0.111413972066 3829:0.306955689509 3853:0.0993944952709 3878:0.0184326120809 3898:0.104031011786 3917:0.0720141987912 3941:0.0929813599851 3975:0.058429997877 4045:0.0184326120809 4101:0.108432477339 4198:0.116859995754 4204:0.0184326120809 4299:0.102385581572
157 -1 -1 111:0.202641874921 159:0.0675030323836 185:0.0514836598896 245:0.0333452180605 289:0.0333452180605 390:0.105150236773 396:0.105150236773 477:0.0430830112275 516:0.115759684442 695:0.0561068704651 708:0.105150236773 918:0.0630780869468 1049:0.188260950059 1085:0.028722007485 1100:0.0658446636321 1134:0.05744401497 1145:0.109773447348 1178:0.0430830112275 1216:0.211403622623 1236:0.0640419141647 1345:0.101320937461 1422:0.0496809104222 1432:0.0630780869468 1434:0.0598843085516 1448:0.0430830112275 1485:0.0981271590655 1579:0.0918000944317 1583:0.105150236773 1586:0.047706221803 1589:0.143610037425 1639:0.164517374169 1676:0.105150236773 1785:0.109773447348 1800:0.0822586870847 1894:0.103253097398 1983:0.166052256965 2012:0.0143610037425 2170:0.0742453122941 2182:0.0430830112275 2188:0.55429201631 2216:0.0496809104222 2315:0.0888920936555 2366:0.0753655066609 2459:0.103253097398 2472:0.095412443606 2479:0.047706221803 2582:0.0403164345422 2612:0.0371226561471 2700:0.0333452180605 2709:0.0143610037425 2732:0.066690436121 2794:0.0929980320375 2919:0.07792660845 2952:0.079769471287 3055:0.185996064075 3213:0.05744401497 3264:0.0143610037425 3315:0.066690436121 3408:0.17233204491 3489:0.0907892330305 3525:0.0929980320375 3601:0.0620672255455 3781:0.100035654181 3789:0.102967319779 3797:0.083766155323 3834:0.0561068704651 3868:0.0620672255455 3878:0.0143610037425 3918:0.239151770052 3928:0.0769398243889 3945:0.161265738169 4031:0.0403164345422 4033:0.028722007485 4204:0.028722007485 4303:0.0690384420272 4310:0.101320937461
158 -1 -1 
159 -1 -1 65:0.0978570947424 152:0.0541376360181 210:0.0978570947424 255:0.0496219237026 307:0.0549161802726 394:0.245524845193 438:0.0662776665529 447:0.0485601221392 500:0.0403283085063 525:0.0927966475474 528:0.0541376360181 561:0.106645735262 569:0.0728401832088 658:0.0281882779715 716:0.0627630473801 718:0.0688634168579 719:0.177776861291 740:0.202166216439 746:0.0927966475474 796:0.327366460257 899:0.0435215542249 909:0.110029893036 932:0.0541376360181 1075:0.0776029287006 1085:0.0242800610696 1131:0.0474297711268 1133:0.076965972621 1204:0.0719993323719 1248:0.0403283085063 1446:0.0340813744758 1460:0.0313815236901 1523:0.0786156015871 1863:0.0758500307924 1875:0.0627630473801 1933:0.0842823380831 2002:0.136325497903 2017:0.0842823380831 2045:0.076965972621 2066:0.0462214050106 2221:0.0449234511704 2228:0.202166216439 2237:0.0728401832088 2250:0.101083108219 2254:0.0856513441986 2446:0.0474297711268 2660:0.0340813744758 2685:0.0281882779715 2700:0.0281882779715 2709:0.0121400305348 2783:0.0364200916044 2830:0.0435215542249 2876:0.168564676166 2960:0.0340813744758 2989:0.585711323166 3010:0.101083108219 3264:0.0242800610696 3344:0.0741576734278 3379:0.0364200916044 3434:0.0806566170127 3526:0.0927966475474 3626:0.0872846896846 3684:0.0617619542374 3705:0.151869050536 3736:0.175084306636 3773:0.0856513441986 3821:0.0795729088024 3843:0.0872846896846 3878:0.0242800610696 3902:0.0541376360181 3926:0.0485601221392 4139:0.0927966475474
160 1 -1 
161 1 1 143:0.31917324975 245:0.0494064890487 447:0.1276692999 500:0.0353423528494 574:0.0813238140237 667:0.0697349808188 683:0.031917324975 695:0.0415658322606 811:0.0896032593675 910:0.0381408043862 932:0.0474443760586 1030:0.0580834843836 1039:0.0569995761339 1049:0.0697349808188 1051:0.509585125494 1056:0.0505877632087 1091:0.0554239386709 1134:0.02127821665 1178:0.02127821665 1448:0.010639108325 1471:0.0511459697725 1620:0.06383464995 1639:0.0609399661931 1719:0.578558652372 1743:0.0680085575087 1839:0.0541260682675 1873:0.0580834843836 1983:0.061508512258 2012:0.0425564333 2126:0.0672596778243 2182:0.031917324975 2278:0.0451941609723 2612:0.0550033921225 2623:0.0405068614475 2703:0.0813238140237 2709:0.010639108325 2729:0.110006784245 2842:0.0857586171921 2977:0.06383464995 3093:0.0577306185254 3100:0.0381408043862 3264:0.010639108325 3299:0.0577306185254 3379:0.031917324975 3502:0.0275016960612 3598:0.0697349808188 3606:0.289279326186 3621:0.159586624875 3684:0.0541260682675 3688:0.1276692999 3689:0.0697349808188 3878:0.010639108325 3891:0.0964264420621 3945:0.0298677531225 3997:0.0664723776223 4021:0.0405068614475 4031:0.0298677531225 4045:0.010639108325 4087:0.031917324975 4204:0.0425564333 4291:0.0434869599425
162 -1 -1 1:0.0958614334227 46:0.0958614334227 171:0.0671889426028 236:0.104421570227 274:0.0725039058181 275:0.0397539601657 518:0.0596309402485 578:0.0550839568068 851:0.0638017603077 871:0.0250819562908 901:0.0958614334227 974:0.0958614334227 1049:0.0822009555411 1205:0.10844758714 1299:0.0596309402485 1343:0.0532731661094 1388:0.0833204552772 1397:0.0609238334907 1406:0.0324179582283 1421:0.10844758714 1473:0.313264710682 1655:0.10844758714 1678:0.098311283384 1731:0.098311283384 1742:0.0449589363737 1902:0.0658141442548 2012:0.0125409781454 2036:0.100327825163 2039:0.0958614334227 2128:0.0845445901445 2208:0.0752458688725 2215:0.0449589363737 2237:0.0250819562908 2411:0.0766068717132 2514:0.0638017603077 2521:0.0958614334227 2544:0.0918241402203 2658:0.169089180289 2660:0.0352069767239 2834:0.0758026145531 2954:0.0812120314333 3060:0.146300292384 3246:0.0918241402203 3394:0.0250819562908 3459:0.0501639125817 3661:0.0711377622452 3685:0.1735386253 3826:0.0522949383111 3845:0.153213743426 3874:0.340991518913 3878:0.0125409781454 4087:0.0125409781454 4173:0.101089011516 4244:0.22982061514 4284:0.605055554209 4337:0.0324179582283
163 -1 -1 53:0.158513045103 104:0.0558987934907 107:0.113381681515 258:0.0302516350262 284:0.0566282400916 289:0.0406090531781 406:0.0444882529991 409:0.054636149415 433:0.0437234181234 445:0.0597514614161 447:0.122425570746 477:0.104936203496 528:0.0389963186509 601:0.0349787344987 603:0.0477410022756 663:0.146516190374 664:0.0290492102137 733:0.0518624216781 797:0.0245494306156 813:0.0174893672494 815:0.0341645222148 883:0.0685513569963 995:0.105712628553 1113:0.026234050874 1134:0.0174893672494 1173:0.0685513569963 1182:0.0970775238221 1219:0.204027111166 1293:0.0558987934907 1334:0.0566282400916 1355:0.0907549050786 1396:0.0541280574597 1443:0.176446522608 1500:0.0552832610878 1697:0.151238576194 1871:0.0474509685436 2012:0.00874468362468 2051:0.0518624216781 2154:0.0524681017481 2174:0.0290492102137 2208:0.026234050874 2221:0.0647183492147 2237:0.0349787344987 2353:0.0510067777914 2468:0.0812181063562 2480:0.0452093585009 2524:0.0500888522025 2567:0.0429092058395 2584:0.0384094262414 2672:0.0792565225514 2680:0.446432085002 2709:0.00874468362468 2796:0.0477410022756 2809:0.167696380472 2836:0.0341645222148 2850:0.0728119915881 3085:0.0541280574597 3264:0.026234050874 3274:0.158513045103 3358:0.216512229839 3366:0.0341645222148 3394:0.0349787344987 3416:0.0465385774631 3536:0.337518769944 3666:0.158513045103 3688:0.0349787344987 3730:0.421898462429 3743:0.0313493628752 3767:0.0668431040521 3768:0.0448539572046 3769:0.0332941142403 3786:0.0389963186509 3805:0.0605032700524 3837:0.0628727410844 3878:0.0437234181234 3884:0.0597514614161 3926:0.0349787344987 3958:0.0871476306412 4021:0.0332941142403 4031:0.0245494306156 4045:0.00874468362468 4171:0.0488387301245 4184:0.0496035650002 4198:0.0277199912516 4201:0.0485731221731 4261:0.151238576194
164 -1 -1 149:0.0572136958902 245:0.032500867423 259:0.0734571396656 287:0.116548045335 325:0.271995668795 348:0.0572136958902 389:0.320981459983 447:0.0559894468645 477:0.0419920851484 564:0.0650017348459 695:0.054686160852 754:0.282432836509 793:0.188725503812 858:0.0809237831212 869:0.0956424330947 910:0.0501800168613 999:0.0583679485743 1085:0.0279947234322 1098:0.104640544927 1102:0.201870857225 1119:0.0221852934291 1143:0.0624202774144 1234:0.116548045335 1235:0.0532929240257 1447:0.116548045335 1560:0.0650017348459 1567:0.160351548967 1575:0.0754782174548 1878:0.141216418255 1912:0.0943627519059 2012:0.0279947234322 2120:0.0809237831212 2121:0.0764176391305 2131:0.0839841702967 2201:0.118919555899 2237:0.0839841702967 2253:0.167968340593 2266:0.0559894468645 2358:0.0874545013818 2643:0.0706082091273 2644:0.102487676004 2682:0.0823414826087 2820:0.167968340593 2934:0.104640544927 3002:0.104640544927 3119:0.0614808557386 3161:0.131587509919 3194:0.232491145695 3264:0.0279947234322 3316:0.133111760574 3326:0.329184512965 3485:0.116548045335 3535:0.104640544927 3594:0.0793989893193 3599:0.0801757744837 3602:0.0464982291391 3760:0.106993819994 3836:0.106993819994 3975:0.0887411737163 4064:0.112828476639 4299:0.233248768024 4341:0.0614808557386
165 -1 -1 19:0.217200183788 128:0.220145699723 141:0.123136920541 230:0.0845402656962 245:0.0374045597174 426:0.18454520032 597:0.0696230937881 681:0.0374045597174 695:0.0629371438825 718:0.0913786145719 751:0.505135308668 813:0.0322185340707 861:0.117950894894 932:0.0718381747705 935:0.107027653505 945:0.111838820063 1081:0.268265352118 1152:0.0899696523065 1178:0.0161092670353 1217:0.0684309986608 1299:0.0765977524954 1470:0.120428586124 1536:0.0535138267527 1640:0.107027653505 1689:0.146004651611 1734:0.193311204424 1777:0.0819552974421 1887:0.093963582826 2002:0.0904488602048 2012:0.0322185340707 2028:0.0557289077351 2029:0.0374045597174 2171:0.0684309986608 2190:0.0790464109179 2202:0.104319319089 2249:0.100649532732 2660:0.0452244301024 2700:0.0374045597174 2706:0.104319319089 2716:0.0879474418058 2820:0.048327801106 2929:0.126283827167 2940:0.110072849861 3032:0.141514028535 3061:0.115822803756 3084:0.203683255718 3589:0.093963582826 3667:0.123136920541 3688:0.0322185340707 3740:0.163910594884 3791:0.227310857526 3797:0.093963582826 3975:0.0510651683302 4097:0.111838820063 4111:0.170287911466 4296:0.072871267501
166 -1 -1 29:0.0556487788843 78:0.0673110329984 123:0.0472655877887 217:0.370955495877 219:0.0662351687878 228:0.0443047829889 230:0.0500679349495 243:0.0381620628877 259:0.0500679349495 348:0.0389965034997 416:0.0673110329984 447:0.114486188663 487:0.110314306482 500:0.0316929072163 664:0.0316929072163 673:0.0389965034997 716:0.0493237507574 775:0.0477025786096 785:0.0489360052653 786:0.0381620628877 963:0.0651892946063 999:0.0397832350355 1021:0.0500679349495 1039:0.051113809131 1068:0.0485370192216 1085:0.0572430943315 1113:0.0381620628877 1134:0.0190810314438 1136:0.276176640799 1143:0.127635832405 1178:0.00954051572191 1182:0.0706082066178 1208:0.0633858144327 1248:0.0633858144327 1274:0.0565822928116 1317:0.0493237507574 1324:0.0794384314293 1382:0.0431571139608 1448:0.00954051572191 1469:0.0517693642035 1535:0.0389965034997 1640:0.0316929072163 1737:0.142644704662 1778:0.448740281926 1822:0.051113809131 1875:0.0493237507574 2029:0.0221523914944 2033:0.0532834225444 2048:0.069854970104 2051:0.0565822928116 2170:0.0246618753787 2190:0.0468142668731 2215:0.0342023911006 2243:0.0497008717374 2251:0.0497008717374 2266:0.0763241257753 2305:0.0330047617465 2353:0.0556487788843 2439:0.0673110329984 2463:0.0794384314293 2467:0.0405274192276 2480:0.0493237507574 2685:0.110761957472 2709:0.00954051572191 2742:0.0936285337462 2809:0.243944019486 2810:0.0617818366091 2820:0.0286215471657 2836:0.0372737511512 2861:0.430762389686 2956:0.0747900469876 3105:0.0267836137709 3180:0.0729263301546 3201:0.0582784736176 3207:0.0372737511512 3264:0.00954051572191 3308:0.0221523914944 3394:0.0381620628877 3400:0.0389965034997 3408:0.0286215471657 3688:0.0572430943315 3705:0.0397832350355 3735:0.069854970104 3740:0.0485370192216 3837:0.137189268484 3878:0.00954051572191 3926:0.0381620628877 3927:0.0517693642035 3958:0.095078721649 3975:0.120970877254 4029:0.0673110329984 4069:0.0485370192216 4182:0.132914348967 4204:0.0190810314438 4239:0.0538452987108 4297:0.0381620628877
167 -1 -1 103:0.129412218626 243:0.0299306946027 245:0.0347484603487 284:0.0484557999126 325:0.0363506863877 409:0.0467512025761 447:0.044896041904 500:0.024856903825 528:0.0333684714697 561:0.0328662778448 642:0.0559384735633 654:0.161397332339 658:0.0173742301744 681:0.0173742301744 697:0.04971380765 752:0.04971380765 754:0.0377455549605 780:0.0338483378557 838:0.351949221764 846:0.0490458492914 924:0.0806979029909 935:0.024856903825 995:0.0452282286112 1039:0.040088813217 1062:0.050444197386 1085:0.0299306946027 1113:0.00748267365066 1131:0.0292339873158 1133:0.0948780571315 1182:0.0830675483244 1198:0.124607909055 1219:0.0872912248324 1232:0.0547875984277 1248:0.024856903825 1317:0.0193424307921 1358:0.0312021879335 1535:0.0305851505003 1657:0.11224010476 1739:0.135636855121 1868:0.0398222511263 1995:0.110149982899 2002:0.0840260828134 2174:0.024856903825 2198:0.038067824151 2221:0.0553783655496 2237:0.0598613892053 2343:0.0237195142829 2353:0.0872912248324 2402:0.0980916985828 2468:0.0347484603487 2524:0.0428601594585 2623:0.056978388708 2709:0.00748267365066 2742:0.0367166609665 2751:0.0586582036274 2809:0.239158125731 2836:0.0292339873158 3121:0.0623039545274 3184:0.0305851505003 3263:0.0624043758671 3264:0.00748267365066 3363:0.0268251044428 3400:0.0305851505003 3480:0.04971380765 3482:0.0571964813007 3641:0.146866643866 3752:0.467537133226 3767:0.0571964813007 3797:0.0436456124162 3804:0.0611703010006 3837:0.0537991107796 3878:0.0149653473013 3958:0.0994276153001 3975:0.0237195142829 3980:0.0467512025761 4030:0.050444197386 4069:0.038067824151 4113:0.129412218626 4129:0.467537133226 4182:0.0347484603487 4280:0.268995553898 4328:0.0333684714697 4341:0.0657325556896
168 1 -1 37:0.0462224650801 498:0.0568743823012 509:0.0695717423132 566:0.166972181552 776:0.240547254171 797:0.0390625146438 813:0.0278286969253 1024:0.0901056115096 1085:0.0834860907758 1113:0.0139143484626 1119:0.0441074410705 1124:0.0966005660342 1165:0.463427365333 1178:0.0139143484626 1443:0.0701894575596 1448:0.0556573938505 1460:0.0359680689979 1566:0.0481357370244 1596:0.0543618371527 1834:0.061116235179 1886:0.366697411074 1926:0.0629424173489 2216:0.0481357370244 2253:0.0834860907758 2446:0.217447348611 2481:0.240678685122 2710:0.0654035561658 2729:0.0359680689979 2867:0.0661611616057 2937:0.0818531452701 3042:0.0834860907758 3100:0.0498824174605 3229:0.062050085487 3237:0.0580217895331 3263:0.0580217895331 3625:0.0849961378841 3706:0.0834860907758 3781:0.0323081166174 3804:0.170623146904 3867:0.163085511458 3878:0.0139143484626 3902:0.310250427435 3913:0.0912028333115 3940:0.112159332045 4017:0.378333712247 4021:0.0529768631064 4045:0.0139143484626 4087:0.0417430453879 4141:0.0834860907758 4166:0.0735429282384 4341:0.061116235179
169 1 -1 22:0.0407138158289 40:0.0513733318919 89:0.136281980592 153:0.0557267307432 221:0.0668081871569 245:0.0263697466303 247:0.0506450144419 322:0.0420252711542 373:0.0608448165262 433:0.05678415858 484:0.259436934798 513:0.0318826574169 556:0.0540004571906 601:0.045427326864 605:0.0464206276335 695:0.0443698990272 732:0.0464206276335 797:0.0318826574169 813:0.022713663432 815:0.0443698990272 871:0.022713663432 898:0.0506450144419 904:0.0725964732458 1159:0.0735438148132 1163:0.547924892964 1178:0.022713663432 1197:0.0686451668388 1230:0.0377265783463 1317:0.0293569841129 1329:0.0432394891329 1434:0.0473571365098 1448:0.0908546537281 1488:0.105478986521 1596:0.0443698990272 1742:0.0407138158289 1761:0.0432394891329 1981:0.212869984032 2012:0.011356831716 2148:0.105478986521 2170:0.0293569841129 2215:0.0407138158289 2258:0.0744393625561 2270:0.0656579293562 2274:0.308794358142 2347:0.0527394932606 2360:0.0557267307432 2424:0.0506450144419 2470:0.0513733318919 2474:0.0587139682258 2529:0.138746968578 2571:0.115554918699 2574:0.0620018461579 2584:0.0498828098138 2638:0.0263697466303 2729:0.0587139682258 2854:0.0801256553289 2918:0.034070495148 2977:0.0908546537281 3046:0.0540004571906 3200:0.0868099884086 3213:0.045427326864 3271:0.0668081871569 3296:0.0717970734943 3304:0.0623700514241 3313:0.070956661344 3496:0.308794358142 3554:0.270002285953 3574:0.0849006465292 3710:0.048242997912 3781:0.0791092398909 3885:0.136281980592 3957:0.109192641698 4007:0.0557267307432 4033:0.022713663432 4045:0.011356831716 4083:0.0533821028702 4087:0.034070495148 4131:0.0735438148132 4137:0.0473571365098 4141:0.158995644024
170 -1 -1 54:0.0585107232981 195:0.0458452883209 289:0.0510558165596 459:0.0406836395699 497:0.0790468844798 498:0.044938676929 555:0.336154526312 681:0.0255279082798 710:0.0614025950151 797:0.030864822695 804:0.380290028878 813:0.0219885433455 847:0.183086055691 1071:0.0879541733821 1079:0.0600224743942 1082:0.206711644971 1085:0.0219885433455 1113:0.0659656300366 1119:0.139404066593 1127:0.0680526128071 1134:0.0439770866911 1147:0.0406836395699 1195:0.0763278905638 1210:0.0534099628416 1342:0.0813672791399 1355:0.228203586292 1399:0.0861863361445 1526:0.155135383648 1561:0.065204137509 1596:0.0859068332078 1627:0.18518893617 1761:0.0837181887355 1786:0.0439770866911 1845:0.0329828150183 1847:0.0741175195215 2125:0.0886214809445 2148:0.102111633119 2182:0.0329828150183 2216:0.114101793146 2237:0.0879541733821 2346:0.222352558564 2347:0.0765837248395 2419:0.0475164516253 2474:0.0284197799968 2475:0.0284197799968 2577:0.225367947378 2700:0.127639541399 2729:0.0852593399905 2796:0.0600224743942 2836:0.0429534166039 2894:0.0475164516253 2907:0.346182844811 2918:0.0659656300366 2952:0.0610686588659 2977:0.0219885433455 3095:0.077567691824 3100:0.0394140516696 3179:0.117804764479 3194:0.0365221799526 3466:0.148235039043 3553:0.0394140516696 3725:0.0861863361445 3885:0.0659656300366 4031:0.154324113475 4044:0.048290331019 4045:0.0109942716728 4052:0.0741175195215 4087:0.0659656300366 4198:0.139404066593 4224:0.0646753758386 4228:0.0915430278455 4246:0.0458452883209
171 -1 -1 22:0.0518405258935 107:0.0624974529769 122:0.093642660569 152:0.0644858294194 185:0.103681051787 221:0.0850662480462 233:0.120404741567 295:0.131061668651 322:0.053510389854 325:0.210747216617 392:0.103968810312 433:0.0723027449842 438:0.0789463784162 447:0.115684391975 601:0.0578421959874 658:0.0335763549833 673:0.0591069566887 716:0.0373799768967 754:0.291778833289 775:0.0723027449842 797:0.0405958934019 811:0.0811917868039 813:0.0289210979937 827:0.292455941002 899:0.155521577681 910:0.155521577681 1009:0.110534356957 1100:0.132602149781 1112:0.0602994047965 1133:0.0458388557997 1134:0.0578421959874 1182:0.107020779708 1283:0.0578421959874 1317:0.0373799768967 1437:0.0883326172056 1460:0.149519907587 1615:0.0702490722058 1657:0.0723027449842 1839:0.0735675056855 1973:0.0578421959874 2012:0.0867632939811 2170:0.0373799768967 2181:0.105879099967 2237:0.0289210979937 2251:0.150663111281 2285:0.0614273639432 2337:0.0960738079602 2342:0.216206419132 2343:0.137516567399 2353:0.084346791843 2360:0.0709563318799 2709:0.0144605489968 2788:0.0779758702986 2820:0.0433816469905 2836:0.0564957828831 2899:0.0578421959874 2911:0.0779758702986 2977:0.0578421959874 3028:0.093642660569 3105:0.0405958934019 3225:0.102023257345 3264:0.0144605489968 3335:0.110112884798 3408:0.216908234953 3422:0.0988073408399 3553:0.0518405258935 3568:0.0480369039801 3621:0.260289881943 3688:0.202447685956 3705:0.0602994047965 3736:0.0695169913956 3764:0.113359190474 3807:0.0874052573192 3870:0.120404741567 3878:0.0144605489968 3922:0.0820263845885 3958:0.0960738079602 3980:0.0903484619369 4033:0.0578421959874 4045:0.0144605489968 4054:0.0836016354058 4235:0.245709455773
172 -1 -1 146:0.0861519248447 193:0.0644039538906 234:0.0964992540689 243:0.119213374173 247:0.066452986269 248:0.0745083588582 275:0.0472371819122 307:0.0674086355078 325:0.0723920382622 406:0.0758117014107 409:0.186209130117 528:0.199358958807 591:0.0910272264639 659:0.0976743316657 681:0.138402441389 716:0.0385202627277 929:0.101821484243 936:0.0964992540689 1012:0.116817241801 1056:0.0236185909561 1113:0.104311702401 1119:0.0236185909561 1134:0.0298033435433 1182:0.0551427380905 1188:0.0674086355078 1355:0.103102628995 1575:0.0803545443227 1615:0.0723920382622 1672:0.111400925841 1753:0.298033435433 1929:0.116817241801 1971:0.0803545443227 2024:0.0776295641643 2095:0.109108969206 2138:0.0876612158713 2153:0.0764348919424 2170:0.0385202627277 2221:0.0551427380905 2392:0.124077719247 2408:0.0758117014107 2480:0.115560788183 2506:0.120117845025 2537:0.109108969206 2820:0.0894100306298 2959:0.085355590548 2961:0.0770405254555 3100:0.0534219344994 3102:0.0551427380905 3130:0.0845286205952 3184:0.121820059278 3191:0.10513550311 3223:0.0832252780427 3263:0.124277707368 3269:0.540429463351 3308:0.0346006103474 3363:0.106843868999 3394:0.17882006126 3459:0.0596066870866 3502:0.0770405254555 3639:0.100459128291 3671:0.0385202627277 3720:0.124077719247 3849:0.10513550311 3911:0.0869198124711 3958:0.148506846357 3986:0.099004564238 4076:0.0818377922596 4101:0.0876612158713 4202:0.0976743316657
173 -1 -1 13:0.0284603969564 40:0.0406136955504 153:0.0440553180624 189:0.0555738271271 411:0.0509284847006 474:0.259900465488 484:0.0341834057229 512:0.0490161726072 548:0.0532476758265 797:0.0252051501038 813:0.0179565112382 836:0.0431616613421 905:0.0252051501038 926:0.0528158730132 933:0.0962029427804 993:0.0813734778169 1026:0.0528158730132 1046:0.0542681154663 1056:0.0142301984782 1111:0.0703823754599 1119:0.0142301984782 1178:0.00897825561912 1188:0.0406136955504 1329:0.170917028615 1343:0.114416937202 1371:0.14951362466 1380:0.286959299101 1422:0.093178984107 1429:0.051426734007 1434:0.074877305151 1448:0.0269347668574 1480:0.0723709885427 1501:0.0444800408619 1518:0.0298251195842 1702:0.0833874558604 1765:0.0232084540973 1829:0.14951362466 1854:0.0374386525755 1964:0.0613474331645 2026:0.0723709885427 2045:0.0284603969564 2116:0.0645520827462 2170:0.0464169081946 2204:0.0498705185695 2218:0.0863233226841 2247:0.208468639651 2312:0.114783719641 2320:0.0686284947876 2418:0.0613474331645 2467:0.0381389790672 2472:0.0596502391685 2475:0.0232084540973 2478:0.104738355091 2501:0.0523691775454 2558:0.0581407900645 2574:0.245080863036 2682:0.0528158730132 2700:0.0833874558604 2748:0.0321867097164 2749:0.0471172346863 2777:0.0411649653355 2849:0.0671190456836 2923:0.0431616613421 2963:0.0464169081946 2977:0.0179565112382 3073:0.0426905954346 3105:0.0252051501038 3119:0.039435348582 3132:0.0623316698684 3271:0.0528158730132 3293:0.0560954903054 3296:0.454079091533 3392:0.29902724932 3408:0.0269347668574 3441:0.126605247935 3471:0.0298251195842 3484:0.0471172346863 3501:0.0493072609215 3642:0.0269347668574 3648:0.0341834057229 3834:0.0350770624433 3878:0.00897825561912 3905:0.0538695337147 3958:0.0596502391685 4045:0.00897825561912 4125:0.310556368834 4137:0.074877305151 4141:0.0897825561912 4200:0.0968272084023 4214:0.0232084540973 4281:0.0567598864416 4300:0.121841086651
174 -1 -1 18:0.0624122098717 125:0.0681470383926 185:0.0447490863955 254:0.103934172927 275:0.0395684048935 331:0.19570481282 337:0.0606394658842 340:0.035042644916 397:0.0762493020806 446:0.178996345582 462:0.0510215177382 513:0.070085289832 557:0.29355721923 658:0.144916663565 715:0.10061716924 723:0.0714984347078 797:0.035042644916 812:0.0586729660356 813:0.0249648839487 872:0.0624122098717 890:0.0681470383926 905:0.070085289832 1014:0.0913955425848 1023:0.0829315493748 1051:0.199291975908 1085:0.0249648839487 1091:0.0650266993545 1112:0.0520508468679 1113:0.0124824419743 1134:0.0249648839487 1178:0.0124824419743 1197:0.075448798865 1256:0.0664306586361 1380:0.0797917313115 1434:0.0520508468679 1440:0.0841499704797 1446:0.035042644916 1448:0.0249648839487 1518:0.0414657746874 1566:0.0431821544439 1627:0.035042644916 1652:0.204086070953 1765:0.0322666444211 1834:0.0548268473628 1854:0.0520508468679 1886:0.109653694726 1895:0.0593526073403 1938:0.09785240641 1983:0.0721654871569 2002:0.035042644916 2012:0.037447325923 2060:0.103934172927 2124:0.0548268473628 2148:0.231866661704 2237:0.0499297678974 2261:0.0487675351598 2301:0.0612499771342 2305:0.0431821544439 2333:0.0664306586361 2343:0.0791368097871 2347:0.028983332713 2349:0.0714984347078 2366:0.0655069506721 2474:0.0322666444211 2475:0.0322666444211 2545:0.132861317272 2571:0.127007919425 2574:0.0681470383926 2612:0.0645332888422 2677:0.0880671536138 2709:0.0124824419743 2729:0.0645332888422 2732:0.0579666654261 2808:0.127007919425 2835:0.067733034938 2891:0.0612499771342 2963:0.0322666444211 3051:0.0579666654261 3193:0.0748946518461 3194:0.0414657746874 3264:0.0124824419743 3408:0.037447325923 3497:0.0954139913491 3555:0.477069956746 3619:0.123680935948 3688:0.174754187641 3733:0.037447325923 3792:0.0829315493748 3823:0.09785240641 3878:0.0124824419743 3885:0.149789303692 3892:0.0704491074004 4006:0.0748946518461 4031:0.035042644916 4045:0.0124824419743 4087:0.0499297678974 4141:0.0499297678974 4198:0.118705214681 4204:0.0499297678974 4214:0.0322666444211 4269:0.086659534469 4291:0.0510215177382 4326:0.0714984347078
175 -1 -1 62:0.0733264500705 89:0.374397908966 164:0.213184977791 172:0.0835773444877 247:0.0695667447164 459:0.0577265371969 498:0.127528128395 605:0.127528128395 649:0.0917687190364 764:0.106592488896 854:0.110061791292 964:0.0909925760221 1018:0.116620790189 1024:0.202041754631 1071:0.0623996514943 1085:0.0623996514943 1117:0.0965607238212 1178:0.0155999128736 1182:0.0577265371969 1227:0.0812670186227 1329:0.0593944050629 1375:0.0909925760221 1434:0.0650504667118 1521:0.116620790189 1586:0.0518217888525 1736:0.0818672119765 1765:0.0403251897927 1983:0.0901887078218 2012:0.0311998257471 2132:0.0806503795854 2148:0.0724437519579 2154:0.0935994772414 2170:0.0806503795854 2215:0.0559251026663 2216:0.107933663686 2221:0.0577265371969 2256:0.0880436648314 2301:0.0765470657716 2343:0.0494505538383 2377:0.103643577705 2468:0.0362218759789 2472:0.0518217888525 2571:0.238091931213 2612:0.0403251897927 2638:0.0362218759789 2653:0.0733264500705 2660:0.0875889843786 2700:0.253553131853 2729:0.0806503795854 2748:0.0559251026663 2889:0.102251015008 2894:0.0674217017261 2919:0.0846492574023 2963:0.0403251897927 3102:0.0577265371969 3109:0.204502030016 3115:0.389674723641 3119:0.137039538217 3213:0.0623996514943 3237:0.0650504667118 3271:0.183537438073 3308:0.0724437519579 3442:0.119243490579 3471:0.0518217888525 3648:0.0593944050629 3651:0.079363977071 3691:0.0917687190364 3781:0.0724437519579 3902:0.0695667447164 3945:0.0437944921893 3974:0.0593944050629 4021:0.0593944050629 4033:0.0311998257471 4045:0.0155999128736 4087:0.0155999128736 4137:0.0650504667118 4177:0.0518217888525 4197:0.0846492574023 4201:0.0866511021347 4214:0.0403251897927 4337:0.0403251897927
176 -1 -1 119:0.0580000690338 195:0.0400132640548 228:0.0445609558661 248:0.0479783977421 304:0.079897749141 413:0.0445609558661 446:0.1376006054 492:0.300889949862 638:0.0677002293747 683:0.0287870386453 736:0.164889867483 802:0.0733479945113 875:0.0628957341924 880:0.0503574307124 881:0.0702588756752 889:0.0628957341924 936:0.310695314223 1118:0.0479783977421 1178:0.00959567954843 1194:0.0484043894853 1259:0.0773478550978 1267:0.053300054644 1273:0.0331955972321 1317:0.0248044718016 1356:0.0773478550978 1400:0.0773478550978 1446:0.0269384782108 1460:0.0992178872065 1523:0.0621390628446 1541:0.059395572928 1578:0.0503574307124 1729:0.0773478550978 1786:0.191913590969 1868:0.0510675165783 2002:0.0269384782108 2012:0.00959567954843 2045:0.0304175845064 2066:0.0365341577592 2086:0.0606631961267 2138:0.225791830398 2141:0.0456263767596 2153:0.0492189561438 2208:0.0575740772906 2259:0.0733479945113 2267:0.0503574307124 2340:0.079897749141 2468:0.0668414337991 2612:0.0248044718016 2623:0.0365341577592 2624:0.0752224874654 2638:0.022280477933 2652:0.370364680641 2660:0.0269384782108 2700:0.022280477933 2729:0.0248044718016 2776:0.0475388802145 2781:0.0666181444535 2828:0.0879916617969 2923:0.0922596746152 2945:0.052386956329 3027:0.413947514859 3073:0.0456263767596 3105:0.0269384782108 3144:0.108861551688 3222:0.154695710196 3223:0.0535915104469 3264:0.0191913590969 3308:0.022280477933 3323:0.0461298373076 3379:0.0287870386453 3405:0.0925911701601 3410:0.042147270464 3416:0.0510675165783 3430:0.045103913272 3432:0.258714750062 3744:0.0374892701862 3816:0.0666181444535 3885:0.115148154581 3941:0.0484043894853 3945:0.0269384782108 4033:0.0191913590969 4045:0.00959567954843 4087:0.00959567954843 4242:0.0484043894853 4287:0.104773912658 4296:0.173626603791 4329:0.0773478550978 4334:0.0445609558661
177 -1 -1 260:0.166945056631 275:0.0321205064788 285:0.0642410129575 324:0.142980824515 477:0.0303986748558 511:0.295520211684 623:0.0405315664745 648:0.0757507966256 681:0.14116707439 682:0.385446077745 780:0.0916735260616 794:0.0481807597181 811:0.0284466231602 813:0.0202657832372 829:0.065617905007 871:0.101328916186 905:0.0284466231602 952:0.0941113829268 1056:0.0321205064788 1069:0.0810631329489 1085:0.0202657832372 1087:0.0506644580931 1113:0.0101328916186 1134:0.0202657832372 1240:0.0673214747006 1299:0.0481807597181 1309:0.084370807563 1365:0.0437936289689 1381:0.262761773814 1448:0.0202657832372 1455:0.0565918197138 1609:0.0506644580931 1627:0.0284466231602 1917:0.0556483522105 1999:0.222593408842 2028:0.0350540456537 2472:0.302946636153 2475:0.026193144858 2523:0.0350540456537 2528:0.248604952948 2587:0.459192000277 2653:0.0476290462238 2709:0.0101328916186 2899:0.0202657832372 2977:0.101328916186 3042:0.0607973497117 3105:0.0284466231602 3169:0.0911960245675 3255:0.0774543663193 3264:0.0101328916186 3308:0.0235278457317 3375:0.0350540456537 3377:0.0816781582464 3620:0.0568932463204 3621:0.0911960245675 3644:0.065617905007 3688:0.0810631329489 3740:0.0515507095841 3777:0.065617905007 3826:0.0422533980974 3916:0.084370807563 3994:0.06009551866 4045:0.0101328916186 4084:0.0414178179655 4204:0.0101328916186 4244:0.0618970162702 4294:0.157158869148 4303:0.0974248127948 4337:0.026193144858
178 -1 -1 7:0.0290266324566 101:0.0421320996447 110:0.0359520472146 193:0.0248693927052 195:0.0239947310865 245:0.0133609214122 251:0.0239947310865 258:0.0199063847366 263:0.0497595135291 289:0.0267218428244 311:0.0399488644429 337:0.0279539674122 340:0.0161541817649 353:0.0712354182445 372:0.0263829546595 445:0.117954177864 446:0.020628719013 447:0.0690508277579 498:0.0235202243848 500:0.0191151570587 513:0.0161541817649 524:0.0329598040599 552:0.0393180592881 569:0.103576241637 607:0.0451086258776 667:0.0377166488184 675:0.0219084174114 677:0.0287711782325 681:0.0400827642366 716:0.0148744833665 721:0.0421320996447 728:0.0341268601978 780:0.0260296414567 791:0.0363778639982 871:0.023016942586 899:0.020628719013 905:0.0161541817649 991:0.0820822294801 1082:0.0270474377803 1118:0.0287711782325 1139:0.0347808681031 1178:0.0057542356465 1194:0.0290266324566 1236:0.128303101915 1248:0.0191151570587 1283:0.0690508277579 1292:0.0413719447688 1381:0.0248693927052 1448:0.023016942586 1652:0.0470404487697 1703:0.0439845497639 1765:0.0148744833665 1858:0.0332673061488 1895:0.02736074316 1963:0.0399488644429 1978:0.0927662877314 2001:0.0299764222553 2002:0.0161541817649 2006:0.0421320996447 2007:0.0399488644429 2105:0.254118643008 2129:0.0314148560296 2171:0.0244435759216 2200:0.0347808681031 2266:0.023016942586 2328:0.0387919896428 2343:0.01824049544 2349:0.0329598040599 2359:0.124115834306 2366:0.0603956231362 2413:0.0191151570587 2441:0.10430582211 2480:0.0148744833665 2598:0.612783295053 2623:0.0219084174114 2685:0.0267218428244 2700:0.0400827642366 2818:0.0764606282348 2963:0.0148744833665 3021:0.0263829546595 3032:0.0252744294849 3169:0.0690508277579 3211:0.0439845497639 3323:0.0276626530579 3420:0.0879690995278 3431:0.0347808681031 3439:0.603956231362 3508:0.052152911055 3532:0.0219084174114 3602:0.0191151570587 3656:0.0319624131719 3697:0.0260296414567 3705:0.0239947310865 3733:0.0172627069395 3743:0.020628719013 3898:0.0324760784709 3926:0.023016942586 3960:0.01824049544 4030:0.0387919896428 4131:0.0372628961457 4141:0.011508471293 4214:0.0148744833665
179 -1 -1 7:0.0766146950181 52:0.0434980761148 59:0.0752447628791 131:0.056771043588 152:0.0338651169329 258:0.0525421472086 297:0.0310403699206 326:0.0900765526242 383:0.0296690964632 433:0.0379702166431 447:0.0455642599717 469:0.0545998392253 620:0.126462532596 683:0.0227821299859 707:0.056771043588 743:0.0504537317743 797:0.0213191749169 813:0.0151880866572 815:0.0296690964632 977:0.0595312532287 991:0.0361088217141 1021:0.0398529889225 1051:0.121244857633 1062:0.102389984786 1085:0.0303761733145 1102:0.0365072615742 1104:0.0518892628272 1113:0.0531583033003 1118:0.0379702166431 1119:0.0120362739047 1156:0.0470057958967 1162:0.0545998392253 1194:0.038307347509 1236:0.0338651169329 1248:0.0504537317743 1267:0.0421817884123 1317:0.0196303172333 1348:0.0612132741641 1355:0.0525421472086 1358:0.031666591138 1382:0.034352125494 1387:0.0450382763121 1429:0.0434980761148 1512:0.0474470322512 1566:0.0262710736043 1588:0.056771043588 1627:0.0213191749169 1652:0.0310403699206 1921:0.0612132741641 2002:0.0426383498338 2021:0.0401375734592 2029:0.0528984676755 2175:0.116095550206 2180:0.126462532596 2237:0.0455642599717 2305:0.105084294417 2347:0.0176328225585 2349:0.0434980761148 2444:0.135460467732 2468:0.0176328225585 2479:0.0504537317743 2480:0.0196303172333 2584:0.0333554488216 2685:0.035265645117 2709:0.00759404332862 2808:0.0386344132492 2836:0.0593381929264 2884:0.0348184038906 2961:0.0196303172333 2977:0.0455642599717 2993:0.0656691739729 3184:0.0310403699206 3263:0.031666591138 3264:0.00759404332862 3324:0.056771043588 3337:0.105443511926 3430:0.0713906857662 3532:0.0578264364911 3620:0.0213191749169 3688:0.0911285199434 3717:0.0348184038906 3733:0.0455642599717 3743:0.0544487211239 3808:0.0463883993987 3878:0.00759404332862 3974:0.0289132182455 3975:0.0240725478094 4045:0.0151880866572 4087:0.00759404332862 4092:0.485225476978 4093:0.646967302637 4141:0.0303761733145 4186:0.252925065192 4195:0.0372631397918 4204:0.0303761733145 4315:0.0632312662979 4325:0.0688278149517
180 -1 -1 62:0.275847991852 160:0.0523408587523 285:0.0372057721577 311:0.0814850864829 337:0.05701867835 340:0.0329502456835 410:0.0897168140172 446:0.0420771147377 484:0.0893747200259 513:0.065900491367 605:0.0479750186851 786:0.234742286589 797:0.0329502456835 813:0.0234742286589 860:0.0469484573178 871:0.0704226859766 878:0.0877435379757 905:0.0329502456835 1050:0.217162420205 1069:0.0938969146355 1113:0.0117371143294 1119:0.0186028860788 1134:0.0469484573178 1144:0.0841542294754 1164:0.140845371953 1259:0.0946093097251 1312:0.0877435379757 1406:0.0910200012248 1429:0.336146286226 1448:0.0469484573178 1566:0.0406037444228 1589:0.0586855716472 1596:0.0458556215933 1702:0.381538297202 1765:0.0910200012248 1809:0.0586855716472 1855:0.1140373567 1886:0.0515531317623 1887:0.0684612969673 1917:0.0644585076721 1926:0.0530935638545 1939:0.126580492184 1967:0.0977282548464 2003:0.043432484041 2208:0.0352113429883 2222:0.0615955252179 2261:0.0917112431865 2316:0.0897168140172 2347:0.0272527355144 2367:0.0897168140172 2475:0.0303400004083 2612:0.0303400004083 2638:0.0272527355144 2721:0.0446873600129 2748:0.252462688426 2783:0.0352113429883 2897:0.0779796996877 2911:0.0632902460918 2960:0.0329502456835 2963:0.0910200012248 2996:0.128917015344 3021:0.161442687201 3335:0.0446873600129 3341:0.0586855716472 3378:0.0624640785027 3415:0.0843877928562 3463:0.0602029811979 3471:0.0779796996877 3553:0.0420771147377 3587:0.0760064236462 3621:0.0704226859766 3642:0.0704226859766 3648:0.0893747200259 3692:0.0329502456835 3737:0.128917015344 3810:0.0696097421888 3878:0.0117371143294 3962:0.0946093097251 4021:0.0446873600129 4031:0.0988507370505 4045:0.0117371143294 4063:0.0545054710289 4084:0.239875093425 4111:0.0620353701199 4141:0.140845371953 4164:0.0624640785027 4204:0.0352113429883 4304:0.119424266029 4343:0.0769319587346
181 -1 -1 118:0.0876300964195 124:0.141406519394 214:0.123254251378 245:0.0418838161447 275:0.114360609396 328:0.112702476806 341:0.0966415470148 349:0.137882765618 454:0.100195772098 534:0.111654393761 545:0.103322393031 561:0.0792302809849 659:0.118234149874 733:0.106980880586 797:0.0506401286359 812:0.0847883073499 813:0.0360767555523 842:0.1559861219 983:0.129692771537 991:0.171540914094 1058:0.326977888822 1088:0.150195280615 1148:0.132075705026 1178:0.0180383777762 1205:0.1559861219 1254:0.132075705026 1342:0.0667499295738 1359:0.137882765618 1406:0.139885590376 1564:0.0917695766527 1652:0.0737311988765 1836:0.259385543075 1894:0.129692771537 1915:0.1559861219 2002:0.101280257272 2034:0.125231699364 2079:0.259385543075 2082:0.104286350572 2218:0.0867168841882 2237:0.0360767555523 2286:0.0815977194572 2291:0.103322393031 2340:0.150195280615 2349:0.103322393031 2369:0.134850103782 2419:0.077960571697 2475:0.0466285301252 2685:0.0418838161447 2750:0.100195772098 2782:0.109031064553 2884:0.0827052856776 2928:0.0972686587611 2961:0.0466285301252 3031:0.129692771537 3035:0.121605128266 3105:0.0506401286359 3214:0.145401878355 3308:0.0418838161447 3318:0.129692771537 3358:0.111654393761 3362:0.111654393761 3394:0.0360767555523 3400:0.0737311988765 3733:0.0541151333285 3750:0.1559861219 3758:0.119844387842 3826:0.0752186824743 3832:0.100195772098 3878:0.0360767555523 4033:0.0360767555523 4045:0.0180383777762 4204:0.0180383777762 4294:0.0466285301252
182 -1 -1 105:0.067225594596 307:0.0547473720032 391:0.174032766031 591:0.0739297182342 596:0.292668867851 605:0.0989387791714 618:0.0587947496483 682:0.40282927085 710:0.135186396305 741:0.0660739339165 792:0.100772386234 797:0.0339766108558 811:0.0339766108558 813:0.0242054259608 915:0.0664663217554 1056:0.0767293849237 1144:0.0433877721917 1178:0.0363081389412 1182:0.04478535981 1216:0.11877337701 1266:0.0620782401494 1372:0.0975562892835 1397:0.0587947496483 1627:0.0339766108558 1640:0.040204342274 1657:0.060513564902 1713:0.0925113975283 1721:0.115094077386 1845:0.0363081389412 1878:0.0610508541866 1935:0.0853880583126 2045:0.0383646924619 2076:0.0683059715675 2110:0.0793283075764 2158:0.467128711964 2170:0.0625701184227 2205:0.0948756334422 2225:0.100772386234 2278:0.102822894914 2408:0.369432615397 2472:0.040204342274 2475:0.0312850592113 2480:0.0312850592113 2582:0.0339766108558 2612:0.0312850592113 2627:0.060513564902 2649:0.0975562892835 2817:0.0975562892835 2836:0.0472839755245 2952:0.067225594596 3030:0.0925113975283 3035:0.163180080007 3100:0.0433877721917 3105:0.0339766108558 3147:0.0433877721917 3168:0.0749136700352 3308:0.0281016292936 3378:0.0644097682348 3394:0.0242054259608 3408:0.145232555765 3459:0.0968217038432 3568:0.040204342274 3642:0.0363081389412 3867:0.0472839755245 3924:0.161913662808 3958:0.040204342274 4021:0.0460793238362 4022:0.0948756334422 4045:0.0363081389412 4294:0.0625701184227 4311:0.0765124812152
183 -1 -1 56:0.0642252562552 143:0.0469971389281 197:0.362789946502 276:0.511144365355 389:0.0718478742594 456:0.0757659293117 528:0.0419161054643 586:0.0419161054643 609:0.170381455118 643:0.0568138460327 658:0.0218247954513 673:0.0384198118027 681:0.0218247954513 740:0.0782636726763 780:0.0425188939397 865:0.0675802367325 910:0.0336965961397 999:0.0391949089225 1023:0.0624484464738 1085:0.0187988555712 1099:0.0500230788081 1113:0.0187988555712 1116:0.073684029903 1133:0.0297954811369 1178:0.00939942778562 1206:0.0568138460327 1219:0.164477485409 1262:0.0500230788081 1317:0.0242971683541 1536:0.0624484464738 1657:0.0469971389281 1668:0.0757659293117 1753:0.0469971389281 1764:0.0516202765882 1807:0.391318363381 1822:0.0503579231751 1854:0.0391949089225 1995:0.0461219638054 2002:0.0263875298585 2028:0.0325166776787 2067:0.362789946502 2121:0.0513155332499 2171:0.0798561758023 2221:0.139128063623 2237:0.0751954222849 2266:0.0375977111425 2285:0.0399280879012 2337:0.187345339421 2468:0.0218247954513 2700:0.0218247954513 2709:0.00939942778562 2820:0.0563965667137 3085:0.174542426841 3119:0.0412852704269 3194:0.0312242232369 3209:0.0757659293117 3264:0.00939942778562 3298:0.0702676165289 3379:0.0281982833569 3381:0.0616093845758 3396:0.0702676165289 3809:0.0574166345082 3878:0.00939942778562 3919:0.0624484464738 3922:0.0533175523712 3955:0.0663156177596 4045:0.00939942778562 4054:0.05434147313 4098:0.0688219343794 4182:0.0436495909026 4229:0.147368059806 4299:0.0522099567901 4328:0.0419161054643
184 -1 -1 62:0.0467159306555 79:0.0955570425927 96:0.0827533009364 121:0.0651436326454 185:0.0356296154464 247:0.0443206403553 255:0.040623780348 275:0.0315047113527 289:0.0230767839548 311:0.0689990821401 328:0.186287517314 340:0.0279012615263 341:0.0532467264637 348:0.040623780348 414:0.0542592702403 476:0.0414433412377 597:0.0429540437248 664:0.0330154138398 665:0.0343820104702 681:0.0692303518643 722:0.623287560346 723:0.0569276814088 734:0.0651436326454 794:0.047257067029 811:0.0279012615263 813:0.0198772597701 815:0.0388291396311 824:0.14553986676 825:0.0779109450433 859:0.047257067029 871:0.0198772597701 1022:0.0727699333799 1050:0.183886503852 1082:0.0467159306555 1091:0.0517748289043 1113:0.0397545195401 1119:0.047257067029 1147:0.0367773007705 1161:0.0535922470876 1217:0.0422185793346 1307:0.0759694575646 1406:0.0256909855614 1448:0.0397545195401 1471:0.0955570425927 1494:0.0596317793102 1536:0.0660308276796 1566:0.0343820104702 1753:0.0496931494252 1765:0.0256909855614 1792:0.0827533009364 1895:0.047257067029 1914:0.0482816750991 1973:0.0397545195401 2002:0.0279012615263 2045:0.0315047113527 2066:0.0378398914113 2090:0.0505624102331 2097:0.0727699333799 2124:0.0436536172026 2165:0.0596317793102 2171:0.0422185793346 2285:0.0422185793346 2302:0.0689990821401 2360:0.0487677695161 2408:0.0505624102331 2417:0.0759694575646 2475:0.0256909855614 2479:0.0330154138398 2523:0.0343820104702 2533:0.0517748289043 2547:0.0532467264637 2612:0.0256909855614 2638:0.0230767839548 2663:0.040623780348 2685:0.0230767839548 2687:0.06700094526 2706:0.0643599178045 2733:0.0487677695161 2783:0.0298158896551 2818:0.0330154138398 2820:0.0298158896551 2960:0.0279012615263 2963:0.0256909855614 3012:0.0635308769727 3070:0.0620958391047 3213:0.0397545195401 3261:0.0801122734809 3264:0.00993862988504 3338:0.0496931494252 3524:0.0827533009364 3580:0.0801122734809 3590:0.0505624102331 3661:0.0563761360244 3679:0.0827533009364 3686:0.0525296564468 3699:0.0496931494252 3733:0.149079448276 3769:0.0378398914113 3776:0.0714570052291 3781:0.0230767839548 3805:0.0343820104702 3818:0.381185261836 3840:0.117886806687 3878:0.0198772597701 4026:0.0759694575646 4033:0.0198772597701 4045:0.0198772597701 4073:0.0596317793102 4087:0.0198772597701 4106:0.0555068752165 4126:0.0552050027604 4137:0.0414433412377 4140:0.0443206403553 4141:0.11926355862 4144:0.0388291396311 4166:0.0525296564468 4198:0.126018845411 4204:0.0198772597701 4214:0.0256909855614 4300:0.0899160160866 4334:0.138460703729 4337:0.0256909855614
185 -1 -1 131:0.369535210183 152:0.0734784983844 185:0.0590697837402 208:0.0899555978599 333:0.427455098108 365:0.0882769173251 478:0.129167340625 653:0.0882769173251 811:0.0462570663137 899:0.11813956748 1100:0.0755468832157 1113:0.0494312984264 1119:0.0261155847893 1178:0.0164770994755 1283:0.0659083979019 1355:0.0570013989089 1448:0.0823854973774 1599:0.123178403394 1657:0.164770994755 1781:0.112586208468 1930:0.125948578815 2024:0.0858366813183 2045:0.156693508736 2065:0.129167340625 2132:0.0851853685295 2170:0.0425926842648 2221:0.182917540016 2343:0.104462339157 2421:0.0961091089929 2545:0.0876899386208 2550:0.105326850054 2582:0.0925141326274 2638:0.0382586401944 2641:0.106701303919 2685:0.0765172803887 2709:0.0164770994755 2813:0.123178403394 2829:0.114392502114 2857:0.132816888708 2897:0.10947147934 2977:0.0659083979019 3201:0.100650765123 3237:0.0687082690541 3264:0.0164770994755 3408:0.148293895279 3410:0.072372651103 3502:0.0425926842648 3620:0.0462570663137 3688:0.0988625968529 3878:0.032954198951 3917:0.0643742249837 3939:0.44801538702 4004:0.132816888708 4045:0.0164770994755 4085:0.137195406935 4204:0.0494312984264
186 -1 -1 37:0.1004237286 95:0.0770260039285 126:0.0582579034653 195:0.042019715124 243:0.0806148122269 289:0.0233977246717 307:0.0455832622105 360:0.0871391546611 586:0.0449370303219 696:0.330248093439 761:0.268563051858 811:0.028289298737 898:0.0449370303219 991:0.0479142953934 1013:0.0699586879038 1056:0.0479142953934 1100:0.0462019863829 1112:0.042019715124 1178:0.0201537030567 1270:0.0532602134272 1313:0.527322990946 1351:0.0428057348562 1535:0.041188756179 1596:0.078738312939 1725:0.308104015714 1783:0.1338983048 1864:0.0724507945948 1886:0.177042922139 1900:0.062959437913 2029:0.0233977246717 2159:0.0361251348545 2409:0.124747886133 2582:0.028289298737 2790:0.0623739430665 2818:0.0334745762001 2830:0.108375404564 3174:0.0637051307852 3313:0.062959437913 3348:0.0503842576418 3458:0.0550138818503 3502:0.0260482833262 3532:0.0767323005307 3553:0.0361251348545 3602:0.0334745762001 3621:0.0302305545851 3631:0.456652432885 3642:0.0302305545851 3688:0.181383327511 4033:0.0201537030567 4045:0.0201537030567 4182:0.0467954493434 4198:0.0638857271912 4204:0.0806148122269 4246:0.042019715124 4300:0.0455832622105
187 1 -1 23:0.13104131259 185:0.0665853133415 196:0.0679969283311 289:0.0215631697296 652:0.0515840875738 665:0.0642537650712 675:0.0353579598722 785:0.0476343778815 797:0.0260712081519 811:0.0260712081519 813:0.0185735034406 967:0.0574833638705 984:0.0414136342559 985:0.128946817051 1045:0.0742940137623 1056:0.0147191532302 1069:0.0742940137623 1104:0.0634553530936 1134:0.0185735034406 1230:0.0616998428998 1238:0.0420091967773 1245:0.0497542552954 1246:0.209652364718 1448:0.0185735034406 1518:0.0308499214499 1569:0.190366059281 1615:0.0451148633637 1627:0.0782136244557 1981:0.116045903167 2012:0.0278602551609 2204:0.0515840875738 2347:0.0215631697296 2419:0.0401366731702 2444:0.165654537024 2474:0.0960236198019 2475:0.0240059049505 2481:0.0321268825356 2502:0.0644734085256 2513:0.0815807227641 2582:0.182498457063 2612:0.0240059049505 2709:0.00928675172029 2997:0.0332926566708 3036:0.0472460042929 3264:0.00928675172029 3311:0.757525498766 3601:0.0802733463404 3620:0.0260712081519 3643:0.0694252803005 3660:0.0728007392648 3688:0.222882041287 3692:0.0260712081519 3744:0.0362823229598 3752:0.0644734085256 3878:0.00928675172029 3911:0.0541686013733 3945:0.104284832608 4031:0.0260712081519 4033:0.0185735034406 4045:0.00928675172029 4087:0.00928675172029 4129:0.0644734085256 4147:0.0773254833634 4177:0.0308499214499 4204:0.0371470068812 4213:0.210713623211 4303:0.0446447115925
188 -1 -1 63:0.144364682572 258:0.0537720944723 286:0.0939517722688 385:0.104786808828 577:0.0932617268963 578:0.0682725179875 585:0.346578578108 591:0.0949485899379 605:0.0635339738665 681:0.036091170643 682:0.295632679766 761:0.0591800824897 786:0.0621744845975 837:0.0962122879243 958:0.106207853736 984:0.138631431243 1004:0.121849613795 1056:0.0492721132944 1147:0.11503646613 1214:0.116199968265 1238:0.140625066581 1299:0.0739081699415 1358:0.0648157344437 1406:0.0401796777966 1425:0.0557232989459 1434:0.0648157344437 1465:0.0939517722688 1494:0.0466308634481 1820:0.111755909074 1899:0.0607272272902 1967:0.129422865475 2098:0.0914375749163 2159:0.0557232989459 2176:0.107911815295 2257:0.0607272272902 2298:0.109664637279 2407:0.0906642325862 2437:0.111755909074 2519:0.155436211494 2523:0.0537720944723 2570:0.0914375749163 2638:0.036091170643 2776:0.0770061505483 2805:0.129422865475 2828:0.285067680381 2833:0.103269583585 2895:0.0777181057469 2918:0.0932617268963 2959:0.0890326255195 3032:0.136545035975 3128:0.116199968265 3242:0.1018820459 3282:0.0838161391369 3366:0.0607272272902 3394:0.0310872422988 3410:0.0682725179875 3468:0.0853632839374 3502:0.0401796777966 3578:0.0939517722688 3590:0.0790775950159 3622:0.103269583585 3651:0.0790775950159 3715:0.0962122879243 3743:0.0557232989459 3878:0.0155436211494 3898:0.350903849742 3941:0.0784081511194 3945:0.0872729226806 4045:0.0155436211494 4069:0.0790775950159 4123:0.072182341286 4294:0.200898388983 4307:0.11380927639
189 1 -1 18:0.0575613927418 255:0.0470560107845 280:0.0665566234103 285:0.036493059594 340:0.0323190518468 354:0.0612675186427 484:0.0876626607904 513:0.0323190518468 610:0.0513382189611 764:0.0786621331333 776:0.398041920754 813:0.0230245570967 871:0.0230245570967 918:0.0505655816438 1005:0.077609645772 1056:0.036493059594 1071:0.0460491141934 1113:0.0460491141934 1119:0.072986119188 1144:0.0412710868937 1178:0.0115122785484 1283:0.0460491141934 1317:0.0297588083454 1428:0.0842920757394 1432:0.0505655816438 1446:0.0646381036936 1460:0.0595176166907 1505:0.213776953462 1735:0.0719278818847 1736:0.0604156033363 1880:0.0585682893329 1881:0.0827712630356 1912:0.155219291544 1916:0.248313789107 1938:0.0902470976059 2012:0.0575613927418 2076:0.0649736445435 2146:0.13429970917 2170:0.0892764250361 2174:0.0382429615459 2182:0.103610506935 2218:0.0553436089435 2256:0.0649736445435 2286:0.208306021075 2338:0.197824247327 2339:0.0564894913429 2343:0.036493059594 2447:0.0764859230919 2475:0.0297588083454 2481:0.0398259404127 2653:0.054112771335 2660:0.0323190518468 2709:0.0115122785484 2729:0.0297588083454 2732:0.213845463981 2748:0.0412710868937 2789:0.0927969768592 2848:0.0665566234103 2899:0.0230245570967 2926:0.095856175569 2937:0.13544525077 2969:0.0827712630356 2977:0.0230245570967 2996:0.126447485183 3102:0.0426004927866 3213:0.0460491141934 3264:0.0115122785484 3293:0.0719278818847 3308:0.0267306829976 3315:0.0534613659952 3363:0.0412710868937 3375:0.0398259404127 3379:0.0345368356451 3408:0.0345368356451 3499:0.0745504470622 3502:0.0297588083454 3563:0.406111883174 3566:0.067149854585 3569:0.213776953462 3671:0.0297588083454 3688:0.0230245570967 3692:0.129276207387 3710:0.048903324788 3753:0.0575613927418 3781:0.0267306829976 3878:0.0115122785484 3975:0.036493059594 4005:0.0799241608115 4033:0.0230245570967 4044:0.0505655816438 4045:0.0230245570967 4087:0.0345368356451 4089:0.0842920757394 4141:0.161171899677 4146:0.0599726782298 4164:0.122535037285 4204:0.0115122785484 4264:0.0735901387405 4291:0.0470560107845 4294:0.0595176166907 4337:0.0297588083454
190 -1 -1 33:0.15565827255 203:0.103440927643 208:0.0542022964215 307:0.0449108008215 340:0.111487857546 352:0.063464167696 421:0.191599375215 450:0.0659614933816 489:0.0442741023882 585:0.0442741023882 597:0.0429089407242 665:0.0343459083549 732:0.040581124192 753:0.0689266310882 776:0.0429089407242 798:0.218080568472 802:0.075889687415 871:0.0198563880667 915:0.0545241831429 935:0.0659614933816 1085:0.0397127761333 1131:0.0387883679002 1144:0.0355922033094 1329:0.0756003168399 1365:0.0429089407242 1379:0.0726935228242 1448:0.0198563880667 1516:0.0742205320441 1531:0.0466668775637 1536:0.0329807466908 1538:0.0584040216229 1541:0.0614537792529 1543:0.0600099176309 1561:0.0588815110481 1563:0.0620306366597 1578:0.0521024426263 1640:0.0329807466908 1900:0.0620306366597 1930:0.15177937483 2090:0.0505093182253 2102:0.257560935459 2117:0.0397127761333 2124:0.0872155592587 2182:0.0297845821 2195:0.0713819732862 2286:0.0898216016431 2366:0.0521024426263 2456:0.0800281532535 2475:0.0256640092761 2479:0.0329807466908 2538:0.142763946572 2583:0.085853645153 2623:0.03780015842 2638:0.0691576579725 2639:0.0505093182253 2700:0.046105105315 2709:0.00992819403333 2733:0.0974331238671 2786:0.0669305923103 2907:0.0521024426263 2961:0.0256640092761 3118:0.0678382578691 3264:0.00992819403333 3308:0.046105105315 3338:0.198563880667 3379:0.0595691642 3388:0.0899831449678 3394:0.0198563880667 3416:0.158511404272 3586:0.629882014775 3633:0.15177937483 3651:0.0505093182253 3665:0.0678382578691 3688:0.158851104533 3692:0.0278719643866 3710:0.042174248593 3757:0.0449108008215 3786:0.0442741023882 3797:0.0579100638357 3846:0.0659614933816 3867:0.116365103701 3878:0.00992819403333 3924:0.0442741023882 4045:0.00992819403333 4073:0.0595691642 4087:0.00992819403333 4146:0.103440927643 4204:0.0297845821 4210:0.063464167696 4279:0.0579100638357 4319:0.0579100638357 4337:0.0256640092761
191 -1 -1 137:0.0587051612188 157:0.0600934618532 277:0.155569191311 286:0.0653925208753 288:0.375545104896 289:0.0251202566242 359:0.147846051752 383:0.0422674994029 406:0.0550397630398 683:0.0324561169825 730:0.0900811898267 741:0.0590639837574 775:0.108187056608 818:0.0763290240236 852:0.0700590539275 935:0.035938962285 972:0.0872062967063 995:0.0653925208753 1026:0.0636425836587 1027:0.0467576679458 1134:0.0432748226433 1317:0.0279659484396 1322:0.0900811898267 1328:0.248089890692 1463:0.0792137849283 1487:0.248089890692 1560:0.0502405132483 1640:0.035938962285 1813:0.0872062967063 1867:0.09355430743 2002:0.0303719465872 2013:0.0872062967063 2014:0.0900811898267 2135:0.0700590539275 2173:0.0550397630398 2182:0.0324561169825 2211:0.0520093579088 2216:0.299412579486 2237:0.0216374113216 2285:0.0459570774364 2289:0.0575763736066 2420:0.0826966302308 2430:0.136790158535 2580:0.0792137849283 2632:0.0575763736066 2638:0.0251202566242 2694:0.0649122339649 2700:0.0251202566242 2709:0.0108187056608 2899:0.0432748226433 3080:0.177191951272 3156:0.0669658899946 3217:0.12620864043 3264:0.0324561169825 3348:0.0540935283041 3363:0.0387846541004 3390:0.205185237802 3444:0.0691566006876 3458:0.118127967515 3469:0.145867894096 3471:0.035938962285 3559:0.196108407344 3768:0.0554922032114 3772:0.150218041958 3794:0.221769077628 3853:0.116675790053 3878:0.0108187056608 3891:0.294162611016 3922:0.0613683001578 4116:0.212736502542 4177:0.035938962285 4279:0.0631043202152 4307:0.0792137849283
192 1 1 40:0.0738484593543 85:0.0952236191995 110:0.101999226607 136:0.119532597224 144:0.230359059181 185:0.0585255513449 245:0.0379061487838 289:0.0379061487838 376:0.263186392343 466:0.141172263877 477:0.048975869064 484:0.248624688191 485:0.101050679042 522:0.0830543046604 534:0.101050679042 716:0.126600784971 794:0.0776249159067 811:0.0916617647193 899:0.0585255513449 910:0.0585255513449 1045:0.065301158752 1094:0.0862857223406 1099:0.0868820178478 1113:0.016325289688 1119:0.0258749719689 1152:0.0911761307209 1178:0.032650579376 1207:0.29917029397 1257:0.0856739369186 1406:0.0422002616569 1448:0.032650579376 1627:0.0458308823596 1674:0.135931373444 1748:0.103207307536 1788:0.0830543046604 1845:0.048975869064 1873:0.0891268027061 1881:0.11737596873 1917:0.0896560927216 2012:0.048975869064 2029:0.0379061487838 2077:0.135931373444 2152:0.0680752336258 2182:0.048975869064 2222:0.0856739369186 2267:0.0856739369186 2347:0.0379061487838 2409:0.101050679042 2474:0.0844005233138 2509:0.119532597224 2536:0.147962550259 2612:0.0422002616569 2663:0.0667290149724 2665:0.285670857599 2709:0.016325289688 2729:0.168801046628 2733:0.0801064104407 2757:0.101050679042 2776:0.0808786899383 2883:0.0767360400597 2899:0.032650579376 2952:0.0906802721014 2961:0.0422002616569 2963:0.0422002616569 2977:0.032650579376 3167:0.141172263877 3169:0.097951738128 3213:0.130602317504 3264:0.016325289688 3308:0.0379061487838 3375:0.0564762233301 3410:0.0717058543285 3471:0.0542314384718 3504:0.145603026036 3635:0.0637811207527 3648:0.0621561720477 3688:0.16325289688 3692:0.0916617647193 3733:0.048975869064 3737:0.0896560927216 3757:0.0738484593543 3769:0.0621561720477 3781:0.0758122975675 3806:0.0776249159067 3878:0.016325289688 3911:0.0952236191995 3945:0.0458308823596 3961:0.0738484593543 4087:0.032650579376 4141:0.032650579376 4204:0.016325289688 4291:0.0667290149724 4341:0.215117562986
193 -1 -1 213:0.0546247749754 245:0.0190905396007 250:0.120399558071 409:0.102739019249 447:0.016443695774 469:0.0591136438573 487:0.0475334601446 500:0.0273123874877 528:0.219988610585 545:0.0941881813725 564:0.0381810792014 677:0.041109239435 681:0.0572716188021 695:0.0321218601882 718:0.046637818312 1047:0.0349258138505 1062:0.0554273160974 1070:0.0459187121355 1085:0.098662174644 1087:0.041109239435 1113:0.008221847887 1143:0.0366647684309 1182:0.12169780991 1235:0.156517465105 1248:0.0819371624631 1254:0.0601997790357 1325:0.11235796465 1355:0.0568858410878 1459:0.0684586366849 1514:0.0470940906862 1561:0.0487616202472 1657:0.041109239435 1786:0.131549566192 1925:0.0591136438573 2012:0.008221847887 2028:0.0284429205439 2120:0.0475334601446 2129:0.0448866163179 2174:0.0546247749754 2175:0.0628466228624 2221:0.0912733574327 2285:0.0349258138505 2392:0.0684586366849 2434:0.0662738158137 2507:0.177340931572 2512:0.0519779311487 2685:0.0381810792014 2795:0.0662738158137 2826:0.120399558071 2861:0.788849760503 2886:0.0525566614955 2928:0.088669627217 3061:0.0591136438573 3105:0.023081645134 3229:0.109994305293 3249:0.056178982325 3400:0.067212995449 3602:0.0273123874877 3740:0.0418283456115 3878:0.024665543661 3927:0.0892278468155 3958:0.0819371624631 3975:0.026062641175 4031:0.023081645134 4033:0.016443695774 4054:0.0475334601446 4152:0.125693245725 4184:0.046637818312
194 1 -1 145:0.097445772513 160:0.0554332775105 185:0.133689383421 245:0.0288628900386 275:0.0394039750622 285:0.0394039750622 383:0.0971297551394 414:0.0678638476484 578:0.0545990097916 618:0.0603874734884 624:0.0910157407279 785:0.0637599122991 797:0.0348970222605 813:0.0248611402757 852:0.0804970586078 910:0.0445631278068 916:0.0950174904908 923:0.0603874734884 935:0.0412934601765 979:0.0718655974112 1056:0.0788079501244 1113:0.0621528506894 1119:0.0985099376555 1131:0.0485648775697 1178:0.0248611402757 1197:0.0751352650416 1219:0.145012296855 1267:0.0690467063078 1329:0.0473275923984 1351:0.0528041608965 1460:0.032132557669 1501:0.061583484713 1518:0.0825869203529 1553:0.0838002782066 1566:0.0430027073726 1615:0.0603874734884 1620:0.0372917104136 1854:0.0518345452001 1857:0.0737224464439 1971:0.0670295799295 2012:0.0248611402757 2021:0.0657005629884 2148:0.173177340232 2218:0.0597581625363 2261:0.0485648775697 2277:0.0690467063078 2475:0.032132557669 2490:0.0814772764457 2561:0.0769430483203 2729:0.064265115338 2875:0.0627046949037 2899:0.0497222805515 2961:0.064265115338 2980:0.788642177716 3058:0.0804970586078 3102:0.0459985754573 3264:0.0124305701379 3308:0.0288628900386 3363:0.0445631278068 3394:0.0248611402757 3408:0.0372917104136 3553:0.0445631278068 3554:0.0591059625933 3602:0.123880380529 3620:0.0348970222605 3671:0.064265115338 3688:0.198889122206 3781:0.115451560154 3974:0.0473275923984 4023:0.063240063672 4045:0.0124305701379 4087:0.0124305701379 4128:0.0597581625363 4137:0.0518345452001 4204:0.0124305701379 4242:0.0627046949037
195 1 1 17:0.0968076160366 159:0.0694228690364 196:0.216281576068 307:0.0668104832918 355:0.135434670078 471:0.0981260447568 538:0.250069810029 576:0.110412406934 601:0.0590777656553 683:0.0443083242415 797:0.0414630640492 813:0.0295388828277 829:0.0956429655203 1049:0.29042284811 1056:0.0468180215951 1127:0.182840502369 1146:0.122976712496 1178:0.0295388828277 1351:0.06273951654 1393:0.102537061251 1434:0.0615874630089 1460:0.0763569044227 1502:0.212379385196 1518:0.147189067135 1639:0.338392742307 1831:0.0902194940894 2002:0.0414630640492 2012:0.0443083242415 2017:0.102537061251 2152:0.123174926018 2334:0.119051976318 2469:0.108140788034 2475:0.0381784522114 2612:0.0763569044227 2659:0.255436261216 2685:0.0342935809646 2710:0.208268607109 2729:0.114535356634 2899:0.0590777656553 2977:0.118155531311 3172:0.0944109576744 3204:0.0837785537626 3323:0.142003893754 3375:0.0510938726166 3414:0.122976712496 3568:0.0490630223784 3578:0.089272324828 3601:0.255329855169 3620:0.0414630640492 3642:0.0443083242415 3688:0.147694414138 3692:0.0829261280983 3781:0.0342935809646 3838:0.164076349246 3880:0.216281576068 3945:0.0414630640492 3974:0.056232505463 4033:0.0295388828277 4045:0.0147694414138 4079:0.0981260447568 4083:0.0694228690364 4087:0.0147694414138 4303:0.0710019468768
196 -1 -1 161:0.0841822075071 168:0.0693853837379 193:0.0451362327518 245:0.0242491509861 255:0.0426875852899 271:0.0780731277158 280:0.0603778665268 289:0.0242491509861 589:0.0764668554005 610:0.0931445128473 681:0.145494905916 732:0.12806275587 797:0.0293187259013 813:0.0208870817658 871:0.0417741635315 884:0.0408017716602 935:0.034692691869 1082:0.294535406184 1125:0.129287371677 1144:0.0374397024399 1178:0.0208870817658 1265:0.283961811207 1283:0.0417741635315 1317:0.026996161557 1406:0.026996161557 1408:0.0660233145176 1425:0.0374397024399 1462:0.0472420042243 1489:0.361240342439 1566:0.0361287155408 1568:0.0667584283411 1578:0.054806945537 1581:0.0490892343639 1820:0.0750872267214 1839:0.106262252345 1855:0.0507345231309 1891:0.0563148874583 2018:0.0818690452502 2029:0.0727474529582 2033:0.0583267842056 2066:0.0397622667842 2170:0.026996161557 2206:0.0869574067572 2222:0.054806945537 2301:0.0512453125431 2302:0.290017736266 2343:0.0331052413482 2347:0.0242491509861 2383:0.053992323114 2413:0.034692691869 2418:0.0713595662112 2475:0.026996161557 2479:0.034692691869 2495:0.0841822075071 2501:0.0609160253283 2514:0.0531311261727 2539:0.0780731277158 2597:0.0693853837379 2663:0.213437926449 2700:0.12124575493 2712:0.068453116643 2746:0.140809572166 2748:0.187198512199 2788:0.0563148874583 2862:0.26100194568 2911:0.112629774917 2924:0.260872220272 2949:0.0725044340665 2977:0.0626612452973 3051:0.0484983019721 3063:0.0598197714411 3070:0.0652504864199 3102:0.038645693481 3110:0.174195128924 3188:0.0725044340665 3513:0.0798289246208 3578:0.0631248770978 3599:0.0598197714411 3622:0.0693853837379 3635:0.163207086641 3671:0.026996161557 3732:0.0676295868329 3781:0.0242491509861 3913:0.068453116643 4045:0.0104435408829 4053:0.0619378978505 4121:0.0626612452973 4141:0.0626612452973 4177:0.034692691869 4235:0.0443634046542 4300:0.0472420042243
197 1 1 23:0.163402325598 196:0.0847889570336 275:0.0367081773085 289:0.0268882538754 418:0.245103488397 446:0.0415143699175 454:0.0643229200534 785:0.0593978186757 811:0.0325095648004 1056:0.0183540886542 1134:0.0231602812633 1230:0.038468394507 1246:0.261426593529 1314:0.61659942079 1460:0.0598684585718 1518:0.038468394507 1569:0.0791258272846 1589:0.115801406316 1777:0.0589135351599 2012:0.0231602812633 2029:0.0268882538754 2163:0.0694808437899 2174:0.038468394507 2204:0.19296876016 2339:0.0568224831612 2347:0.0806647616261 2401:0.0707375722613 2474:0.0898026878576 2582:0.0325095648004 2609:0.0803952943091 2612:0.0299342292859 2709:0.0115801406316 2729:0.119736917144 2740:0.0463205625266 2762:0.0562561031094 2961:0.0299342292859 2987:0.0847889570336 3169:0.104221265685 3207:0.0452423425296 3264:0.0115801406316 3311:0.419821558566 3408:0.0347404218949 3421:0.076936789014 3515:0.0699949339353 3601:0.150145605416 3621:0.0347404218949 3643:0.0865700444553 3667:0.0885169296457 3688:0.162121968843 3692:0.0325095648004 3752:0.0803952943091 3878:0.0115801406316 3975:0.110124531925 4031:0.0325095648004 4033:0.0231602812633 4087:0.0115801406316 4129:0.0803952943091 4138:0.0694808437899 4177:0.038468394507 4204:0.0231602812633 4213:0.0656874831825 4252:0.0686787724183
198 -1 -1 
199 -1 -1 238:0.0569716124301 307:0.0429524364274 340:0.0266565894289 446:0.102120547084 456:0.0765384740896 462:0.0388115581357 489:0.0846870032786 578:0.0417062343135 681:0.330709968781 776:0.0820757374576 935:0.0946277999714 939:0.0518387703776 943:0.204806012207 1015:0.0744353466627 1027:0.0820757374576 1113:0.00949526873836 1119:0.0150496448846 1134:0.0379810749534 1144:0.102120547084 1178:0.00949526873836 1351:0.0403352133212 1406:0.122724568115 1429:0.108776288056 1448:0.00949526873836 1494:0.0284858062151 1531:0.0892638766244 1786:0.0379810749534 1809:0.0474763436918 1877:0.0744353466627 1895:0.0451489346537 1911:0.0870709021993 2008:0.107179862485 2064:0.0790616856112 2305:0.0656964658019 2347:0.0220473312521 2383:0.0981796544917 2424:0.0423435016393 2471:0.0790616856112 2480:0.0490898272458 2485:0.154571526274 2612:0.0245449136229 2638:0.0440946625042 2671:0.0587740476298 2748:0.0680803647226 2783:0.0284858062151 2884:0.0870709021993 2960:0.0266565894289 3027:0.273077265473 3289:0.054895564153 3335:0.0361518581672 3348:0.0474763436918 3363:0.238281276529 3385:0.097407841362 3602:0.0315425999905 3661:0.0538612030203 3692:0.0533131788578 3733:0.0284858062151 3806:0.0451489346537 3818:0.606967717902 3832:0.0527423138778 3849:0.267967211 3960:0.0601985795383 4007:0.046592244875 4045:0.00949526873836 4087:0.0379810749534 4141:0.0189905374767 4144:0.0370969761367 4177:0.0315425999905 4204:0.00949526873836 4236:0.136538632736 4334:0.0440946625042
200 1 -1 13:0.0925491620329 40:0.0660349800463 159:0.0686170425013 195:0.12174517203 207:0.117670079503 228:0.0677910358714 275:0.0462745810164 289:0.0677910358714 379:0.10299304826 489:0.06509880506 502:0.101346861452 578:0.0641190716934 665:0.0505008000614 716:0.0377352955069 776:0.063091527933 874:0.087588029992 884:0.0570328084439 989:0.10495709485 1056:0.0462745810164 1107:0.111585050867 1113:0.0583920199946 1119:0.0462745810164 1178:0.043794014996 1197:0.0882360955683 1207:0.535033623327 1301:0.364647777822 1380:0.0933150816907 1391:0.101346861452 1408:0.0922875379303 1434:0.0608725860151 1488:0.0677910358714 1620:0.043794014996 1674:0.121549259274 1765:0.0377352955069 1795:0.0771563280109 1823:0.0851485575834 1854:0.0608725860151 1903:0.0945327889952 2012:0.0145980049987 2174:0.0484935229344 2309:0.10299304826 2385:0.0969870458687 2472:0.193974091737 2570:0.0858748526399 2660:0.0409817811852 2665:0.0851485575834 2709:0.0291960099973 2729:0.0754705910137 2818:0.0484935229344 2869:0.126235641335 2963:0.0377352955069 2977:0.0583920199946 3179:0.078209570944 3264:0.0291960099973 3276:0.167232422855 3323:0.0701777911825 3408:0.131382044988 3410:0.0641190716934 3452:0.106885542929 3671:0.0377352955069 3688:0.0583920199946 3733:0.043794014996 3744:0.0570328084439 3753:0.0729900249933 3781:0.0338955179357 3826:0.12174517203 3859:0.10299304826 3868:0.063091527933 3878:0.0291960099973 3907:0.243098518548 3924:0.06509880506 3928:0.078209570944 3970:0.10495709485 3977:0.121549259274 4044:0.128238143387 4045:0.0145980049987 4087:0.0145980049987 4200:0.0787170766921 4214:0.0377352955069 4291:0.0596688029884 4337:0.0377352955069 4341:0.0641190716934
201 -1 -1 22:0.032908781353 40:0.166099267503 89:0.220312137801 159:0.0431484967879 195:0.0382785454808 228:0.0426290785338 285:0.0290988730724 366:0.0382785454808 446:0.032908781353 459:0.0339688243795 538:0.0518087509422 569:0.110156068901 681:0.0213145392669 710:0.0512681261698 712:0.070168095759 735:0.0627236919326 797:0.0257705985186 807:0.0478210753233 813:0.0183593448168 884:0.0358639758031 899:0.032908781353 1056:0.0290988730724 1082:0.0431484967879 1248:0.0304942116753 1262:0.0488535564921 1494:0.0275390172252 1688:0.0498113328494 1812:0.19429554452 1891:0.0989994149264 1910:0.0637300088495 1926:0.0415248168757 1953:0.15876167104 1981:0.0573539278048 1986:0.112148506824 1988:0.0989994149264 2002:0.0257705985186 2012:0.0642577068588 2045:0.0290988730724 2105:0.0450436482115 2216:0.0635128979567 2237:0.0367186896336 2247:0.0852581570676 2277:0.203957224087 2418:0.125447383865 2468:0.0213145392669 2470:0.0415248168757 2474:0.0474582178892 2475:0.0237291089446 2479:0.0304942116753 2501:0.107088039048 2574:0.10023158759 2577:0.188171075798 2579:0.0609884233506 2612:0.0474582178892 2638:0.0213145392669 2700:0.127887235601 2729:0.142374653668 2762:0.0445946741015 2867:0.0436483096086 2894:0.0396738840837 2899:0.0367186896336 2977:0.0183593448168 3093:0.0498113328494 3169:0.0275390172252 3263:0.114835636442 3300:0.684296781719 3350:0.0568205617159 3375:0.0317564489783 3379:0.0275390172252 3554:0.0872966192173 3601:0.119021652251 3620:0.0257705985186 3670:0.0719613227174 3692:0.0515411970372 3732:0.0594451115004 3744:0.0358639758031 3781:0.0213145392669 3838:0.152967918065 3844:0.070168095759 3922:0.0520710064004 3944:0.0719613227174 3952:0.0719613227174 4023:0.0467012422726 4033:0.0183593448168 4044:0.0806400701096 4045:0.00917967240839 4087:0.0275390172252
202 -1 -1 59:0.0546773832696 88:0.31146475241 252:0.0843620293506 289:0.0256261448708 340:0.0309835968198 503:0.065455056312 578:0.0484761620494 610:0.0492168732324 741:0.060253453102 745:0.0889625144551 797:0.0309835968198 813:0.0220731597393 815:0.0431187101005 844:0.0889625144551 866:0.0793510729929 871:0.0220731597393 888:0.155732376205 918:0.0484761620494 931:0.0843620293506 1010:0.0778661881024 1045:0.176585277915 1071:0.0441463194786 1085:0.0882926389573 1113:0.143475538306 1119:0.0874628261481 1121:0.100028883705 1245:0.0591290506048 1266:0.113219483381 1288:0.064924259859 1317:0.0285291450993 1329:0.0420201766894 1417:0.161618088438 1437:0.067417218053 1446:0.0309835968198 1462:0.0499246528234 1540:0.425979145944 1567:0.0632166515838 1620:0.033109739609 1627:0.0309835968198 1631:0.0551828993483 1702:0.102504579483 1912:0.0744027388341 2002:0.0619671936395 2075:0.0697724643495 2124:0.0969523240988 2170:0.0285291450993 2305:0.0381802933627 2404:0.073325449481 2425:0.0825065290951 2460:0.0843620293506 2472:0.0366627247405 2475:0.0285291450993 2479:0.073325449481 2480:0.0570582901986 2513:0.0969523240988 2627:0.0551828993483 2638:0.0256261448708 2653:0.0518767783718 2661:0.368173682631 2709:0.0441463194786 2732:0.0512522897417 2977:0.0220731597393 2999:0.300086651115 3036:0.0561481899814 3098:0.161618088438 3105:0.0309835968198 3179:0.0591290506048 3213:0.0441463194786 3264:0.0220731597393 3308:0.0512522897417 3359:0.0643751565123 3400:0.0451116101117 3438:0.134834436106 3567:0.0889625144551 3635:0.0431187101005 3644:0.0714699492255 3688:0.154512118175 3734:0.0705493217887 3753:0.110365798697 3768:0.0566097416906 3867:0.0431187101005 3878:0.0110365798697 3974:0.0420201766894 4040:0.066709438462 4044:0.0969523240988 4045:0.0110365798697 4052:0.0744027388341 4072:0.0793510729929 4087:0.033109739609 4171:0.0616388847083 4210:0.0705493217887 4303:0.106113513118
203 -1 -1 13:0.0461040187625 152:0.19457657729 246:0.117236362471 273:0.0980492346938 357:0.0713667913224 364:0.090871098583 447:0.0872651915895 495:0.121101244075 500:0.0483147819412 578:0.0638827369035 603:0.079403057695 658:0.168852916715 761:0.110749852241 829:0.0941843530893 877:0.0966295638823 888:0.102613428909 1009:0.111173762481 1100:0.133369210352 1112:0.0606482173608 1113:0.0145441985983 1119:0.0230520093813 1134:0.0872651915895 1154:0.111173762481 1219:0.0848347107678 1227:0.151534648676 1422:0.0503146604985 1460:0.0751924159591 1589:0.0727209929913 1617:0.0862578216716 1781:0.099378909366 1810:0.117236362471 1850:0.0807870433904 1947:0.121101244075 1971:0.0784269355017 1995:0.0713667913224 2012:0.0436325957948 2017:0.100973309737 2045:0.0461040187625 2131:0.0872651915895 2166:0.100973309737 2170:0.0751924159591 2208:0.0436325957948 2233:0.100973309737 2237:0.0872651915895 2254:0.102613428909 2343:0.0461040187625 2347:0.0337705833429 2468:0.0337705833429 2472:0.0966295638823 2480:0.112788623939 2556:0.079403057695 2564:0.0648588590968 2709:0.0145441985983 2721:0.166124778361 2732:0.0675411666858 2803:0.0980492346938 2820:0.0436325957948 2895:0.0727209929913 2949:0.100973309737 2961:0.0375962079795 3190:0.117236362471 3217:0.0848347107678 3264:0.0290883971965 3335:0.110749852241 3400:0.416142099283 3408:0.174530383179 3409:0.0757673243381 3550:0.0953312419887 3551:0.125770352725 3632:0.100973309737 3682:0.104570236271 3688:0.0872651915895 3710:0.0617827013865 3714:0.0739930699244 3822:0.0966295638823 3958:0.0483147819412 3971:0.377311058174 3997:0.090871098583 4005:0.100973309737 4033:0.0290883971965 4087:0.0145441985983 4123:0.0675411666858 4326:0.0833080126462
204 1 -1 35:0.14629876489 51:0.0939149057443 143:0.14354544479 247:0.0426754063472 367:0.646383159284 408:0.0469574528722 447:0.057418177916 500:0.0317898430627 512:0.0522451026665 574:0.14629876489 658:0.0222201467434 664:0.0317898430627 683:0.028709088958 791:0.0604989320207 794:0.0455028294283 823:0.057418177916 884:0.0747755131056 1056:0.0455028294283 1071:0.0765575705546 1113:0.0191393926387 1119:0.0151676098094 1131:0.0373877565528 1143:0.0426754063472 1178:0.00956969631933 1186:0.0771384121887 1248:0.0317898430627 1283:0.0382787852773 1355:0.0662114200557 1559:0.143080997397 1581:0.0449817806699 1620:0.028709088958 1732:0.0664377555086 1743:0.122345073026 1822:0.0512701456992 1911:0.0438766987674 1921:0.0771384121887 2012:0.028709088958 2170:0.0247373061288 2171:0.0406513762902 2237:0.0191393926387 2267:0.0502210726095 2567:0.0469574528722 2638:0.0222201467434 2643:0.0482733198373 2685:0.0444402934868 2703:0.0731493824448 2709:0.00956969631933 2729:0.0742119183863 2820:0.028709088958 2842:0.154276824377 2899:0.0191393926387 2961:0.0247373061288 2977:0.0191393926387 3064:0.0796814016161 3080:0.0522451026665 3096:0.214621496096 3105:0.0268655340647 3119:0.0420331438741 3263:0.0399049159382 3264:0.0191393926387 3304:0.0525553663623 3307:0.0688044376177 3502:0.0247373061288 3602:0.0317898430627 3606:0.43366969275 3621:0.057418177916 3668:0.0567553552702 3676:0.0731493824448 3686:0.05057969416 3688:0.057418177916 3781:0.0444402934868 3878:0.00956969631933 3899:0.0486854744266 3907:0.159362803232 3945:0.107462136259 4050:0.0771384121887 4053:0.0567553552702 4087:0.028709088958 4160:0.16550710215 4198:0.0303352196189
205 -1 -1 68:0.0911672787064 247:0.0531870609749 251:0.0497341532014 352:0.0762403385927 435:0.0772352304743 520:0.0911672787064 610:0.0531870609749 686:0.0857521024907 710:0.0666111214323 797:0.0334829570642 813:0.0238537399038 815:0.0465969760501 915:0.0655006176748 935:0.0396202043773 1010:0.0841474360821 1069:0.0477074798076 1071:0.0477074798076 1075:0.457442031556 1151:0.216272107799 1164:0.0715612197114 1178:0.0238537399038 1204:0.070735132944 1236:0.0531870609749 1317:0.123322046306 1329:0.0454098270161 1384:0.0993082416565 1531:0.056061533235 1536:0.0396202043773 1609:0.119268699519 1656:0.0993082416565 1832:0.0689535254483 1852:0.178324200852 1913:0.0781757288221 1960:0.093497164107 1980:0.0891621004262 2123:0.0873276841848 2165:0.0715612197114 2193:0.0804046000318 2221:0.308942642982 2371:0.0689535254483 2472:0.0396202043773 2475:0.0308305115766 2479:0.237721226264 2560:0.096138872099 2563:0.093497164107 2601:0.0993082416565 2627:0.0596343497595 2661:0.0994683064027 2697:0.072855576794 2709:0.0119268699519 2724:0.0781757288221 2733:0.058523846002 2930:0.103137112067 2962:0.17465536837 3074:0.0828024676443 3100:0.0427573815285 3101:0.0701615186232 3172:0.0762403385927 3179:0.0638988260196 3199:0.273501836119 3264:0.0119268699519 3338:0.0596343497595 3488:0.19534179278 3532:0.136229481048 3585:0.096138872099 3692:0.0334829570642 3697:0.161855805508 3781:0.0276933344254 3878:0.0119268699519 3924:0.0531870609749 3937:0.0804046000318 3957:0.114673393936 3988:0.096138872099 4018:0.115085423562 4021:0.0454098270161 4040:0.0720907025996 4044:0.0523865986889 4045:0.0119268699519 4101:0.0701615186232 4153:0.0683161623564 4207:0.0625913489698 4279:0.0695681206426
206 -1 -1 37:0.109178634345 51:0.241905122028 149:0.0671693664335 160:0.0732819375028 261:0.0891699276127 325:0.0798313081395 357:0.0806350406759 450:0.109178634345 479:0.122848891277 513:0.0922666498962 643:0.0993276610063 658:0.0381562952607 681:0.0381562952607 732:0.0671693664335 754:0.0828946390946 811:0.0461333249481 839:0.101717522606 871:0.0328660438234 911:0.0753447892387 975:0.122848891277 991:0.0781371705107 1056:0.0520914470071 1085:0.0657320876468 1087:0.0821651095585 1113:0.0657320876468 1178:0.0328660438234 1230:0.163767951517 1235:0.0625663468598 1448:0.0328660438234 1468:0.114086492989 1536:0.0545893171724 1567:0.0941270423383 1691:0.122848891277 1765:0.0424787454153 2029:0.0763125905213 2051:0.0974599366207 2071:0.107711702222 2166:0.114086492989 2184:0.0950052108517 2198:0.0836023883452 2237:0.0985981314702 2261:0.0642020187642 2466:0.125611656256 2582:0.138399974844 2709:0.0164330219117 2818:0.0545893171724 2867:0.0781371705107 2878:0.125611656256 2936:0.446816909896 2948:0.100381516246 2976:0.107711702222 3047:0.114086492989 3120:0.132461592869 3144:0.186430179874 3169:0.0492990657351 3264:0.0328660438234 3378:0.0874553609958 3398:0.327535903034 3402:0.120321404819 3602:0.0545893171724 3688:0.230062306764 3739:0.0993276610063 3878:0.0164330219117 3917:0.0642020187642 3927:0.0891699276127 3932:0.122848891277 3961:0.0743357927428 3975:0.0520914470071 4021:0.0625663468598 4045:0.0164330219117 4169:0.125611656256 4198:0.104182894014 4204:0.0821651095585 4237:0.132461592869
207 -1 -1 37:0.0278904714362 299:0.207875812027 322:0.0310684052491 406:0.0427136689909 438:0.0458366699303 605:0.0343178004954 623:0.0671669479641 683:0.0251876054865 797:0.0235701827458 813:0.0671669479641 939:0.0916733398606 966:0.0536690564632 1027:0.508008759044 1178:0.0251876054865 1256:0.0893644168545 1365:0.0362863399317 1406:0.0434060104438 1411:0.0627652747939 1423:0.0524567777724 1446:0.0235701827458 1448:0.00839586849551 1498:0.0489721775077 1506:0.0543694062984 1634:0.064176811368 1884:0.064176811368 1886:0.0368773194722 2012:0.00839586849551 2076:0.142155223131 2086:0.0530780769228 2153:0.301453499806 2191:0.0603648215022 2196:0.0403619197368 2282:0.0656034793342 2413:0.0278904714362 2475:0.0217030052219 2485:0.455582053023 2630:0.0437378853913 2663:0.0686356009909 2709:0.00839586849551 2867:0.0399214101791 2907:0.0881218185537 2918:0.0251876054865 2979:0.0434060104438 3105:0.0235701827458 3264:0.00839586849551 3323:0.0403619197368 3432:0.181092751871 3446:0.456570439352 3687:0.152190146451 3688:0.0503752109731 3781:0.0194946029407 3878:0.00839586849551 3954:0.0468906107084 4021:0.0319660512413 4033:0.0503752109731 4045:0.00839586849551 4063:0.0389892058814 4087:0.016791736991 4144:0.0328017396671 4246:0.0350101419483 4296:0.0759584626287
208 -1 -1 137:0.181555924502 183:0.0410445812537 322:0.0309530028694 359:0.0571549546336 408:0.0410445812537 413:0.0388443819967 438:0.0913328228149 442:0.0580719286822 447:0.0167293647388 475:0.0696479379311 500:0.0277868733678 658:0.0194221909984 664:0.0277868733678 678:0.0459376067703 698:0.0510958668267 775:0.0836468236941 791:0.052880920476 910:0.0299870726248 932:0.037301729038 1005:0.0563902300451 1021:0.0438972467477 1035:0.0421947545546 1056:0.013257707886 1085:0.0167293647388 1131:0.0326798988843 1133:0.0530308315439 1153:0.0442107107554 1159:0.054167453259 1235:0.0318473145906 1262:0.0445162381066 1317:0.0216223902554 1357:0.204383467307 1440:0.0563902300451 1448:0.00836468236941 1626:0.0696479379311 1640:0.0555737467355 1712:0.0580719286822 1854:0.0348800981413 1931:0.067425161145 1976:0.0425550107333 2012:0.0167293647388 2021:0.0442107107554 2028:0.0289370466686 2041:0.0696479379311 2066:0.0636946291813 2090:0.0425550107333 2117:0.0334587294777 2195:0.0601405987268 2237:0.0334587294777 2266:0.0334587294777 2282:0.0326798988843 2285:0.0355325643783 2343:0.0530308315439 2402:0.0548270538064 2446:0.0326798988843 2534:0.054167453259 2620:0.0639384291049 2634:0.0625321356284 2685:0.0776887639934 2700:0.0194221909984 2705:0.0795462473158 2709:0.00836468236941 2745:0.0459376067703 2794:0.054167453259 2896:0.0510958668267 2907:0.0438972467477 3011:0.048359237667 3045:0.139295875862 3121:0.0696479379311 3137:0.300702993634 3161:0.196588426194 3207:0.0653597977686 3264:0.00836468236941 3273:0.0580719286822 3302:0.0795462473158 3305:0.067425161145 3379:0.0501880942165 3390:0.052880920476 3400:0.0341903283638 3436:0.484277778156 3502:0.0216223902554 3697:0.113514476822 3705:0.0348800981413 3714:0.0851100214665 3786:0.037301729038 3792:0.0555737467355 3878:0.00836468236941 3897:0.0696479379311 3902:0.074603458076 3919:0.0555737467355 3926:0.100376188433 4033:0.0167293647388 4043:0.51150743284 4045:0.00836468236941 4144:0.0653597977686 4182:0.194221909984 4198:0.0530308315439 4251:0.0467164373636 4328:0.037301729038
209 -1 -1 76:0.0465730798353 99:0.0584596584116 111:0.0573657114717 217:0.135491219943 275:0.0257743052361 372:0.0372798166947 406:0.0413655906964 447:0.0487853281533 454:0.045163739981 621:0.045163739981 647:0.0496677283594 658:0.0566380120287 664:0.0270102253685 681:0.0377586746858 733:0.0964443224014 831:0.0519752171884 895:0.0677012658124 987:0.27778731798 1085:0.0487853281533 1113:0.0162617760511 1143:0.0362591391487 1178:0.00813088802555 1248:0.0540204507369 1280:0.0922437105777 1355:0.0843847533696 1494:0.0243926640767 1513:0.0703115161711 1538:0.0478311119287 1620:0.0243926640767 1640:0.0540204507369 1788:0.0413655906964 1806:0.294773802149 1878:0.0410154037413 1896:0.0555574635961 1982:0.0621513387625 2002:0.0456525770385 2012:0.00813088802555 2021:0.0429750136116 2045:0.0257743052361 2182:0.0975706563066 2216:0.0562565022464 2266:0.0325235521022 2288:0.458925691774 2339:0.0797947559731 2429:0.0548141131944 2446:0.127065959844 2468:0.0188793373429 2479:0.108040901474 2550:0.0519752171884 2638:0.0188793373429 2643:0.0410154037413 2685:0.0188793373429 2694:0.0487853281533 2700:0.0188793373429 2709:0.00813088802555 2782:0.0491462917668 2836:0.031766489961 3034:0.184487421155 3037:0.0573657114717 3194:0.0270102253685 3217:0.0474265755705 3264:0.0162617760511 3286:0.243926640767 3326:0.509917505684 3329:0.0584596584116 3335:0.0309571765448 3370:0.0595337774707 3378:0.0432720014196 3379:0.0243926640767 3410:0.0357134411373 3469:0.0548141131944 3489:0.10280577889 3502:0.0210180406436 3539:0.0703115161711 3544:0.0595337774707 3553:0.0291489286692 3599:0.0465730798353 3684:0.0413655906964 3688:0.0162617760511 3769:0.0309571765448 3789:0.0582978573383 3878:0.00813088802555 3917:0.031766489961 3927:0.088240702235 4075:0.178601332412 4116:0.0532946280065 4198:0.0515486104722 4251:0.0454107047203
210 1 1 126:0.0716737507535 245:0.0575716799462 284:0.0802821700908 289:0.0863575199193 297:0.0506738565692 355:0.227366208487 459:0.0458757813349 534:0.0767376473052 635:0.0526631991269 773:0.185359113143 813:0.0247947729617 860:0.0495895459235 884:0.0484352326522 928:0.802215304075 1004:0.0971856390633 1085:0.0495895459235 1097:0.0999315627699 1113:0.0247947729617 1119:0.0196493926791 1182:0.0458757813349 1354:0.0860690354717 1434:0.0516961718391 1446:0.104411591873 1609:0.0619869324043 1620:0.0743843188852 1660:0.0659779994157 1702:0.0575716799462 1736:0.0650605856077 2012:0.0123973864809 2029:0.0287858399731 2125:0.0999315627699 2148:0.0575716799462 2159:0.0444441656409 2163:0.0743843188852 2208:0.0371921594426 2401:0.0757297385185 2413:0.041183226454 2479:0.041183226454 2480:0.03204677916 2564:0.0552852972612 2623:0.0472012504386 2709:0.0123973864809 2729:0.09614033748 2776:0.061419086362 2894:0.0535806129348 2913:0.0971856390633 2977:0.0247947729617 3130:0.0703232492483 3134:0.0860690354717 3264:0.0123973864809 3308:0.0863575199193 3323:0.0595986369194 3441:0.0582731678158 3560:0.0783753858966 3635:0.0484352326522 3639:0.0835765716784 3688:0.14876863777 3733:0.0371921594426 3768:0.0635897039308 3878:0.0123973864809 3945:0.0696077279154 3958:0.041183226454 4023:0.06307124305 4033:0.0247947729617 4044:0.0544532566368 4083:0.0582731678158 4087:0.0247947729617 4133:0.0544532566368 4138:0.0743843188852 4141:0.0247947729617
211 1 -1 13:0.0533719128338 35:0.128699330769 121:0.220718751828 153:0.0826171398486 159:0.0791411338763 160:0.0750832892039 228:0.0781884390515 459:0.0623041699704 473:0.152600055849 623:0.0673478556237 1046:0.101769245621 1178:0.0841848195296 1329:0.384625784398 1343:0.0715222022188 1422:0.116492650596 1425:0.0603598842287 1427:0.14019179274 1434:0.140417753479 1448:0.0673478556237 1460:0.0435229203228 1465:0.101769245621 1477:0.135717646458 1480:0.135717646458 1518:0.0559311834317 1559:0.125868653947 1640:0.0559311834317 1707:0.0982081586357 1744:0.135717646458 1751:0.104217852682 1765:0.0435229203228 1841:0.135717646458 2012:0.0168369639059 2021:0.0889901263873 2033:0.0940338120406 2045:0.0533719128338 2119:0.102849005797 2148:0.156376878103 2204:0.0935224120079 2208:0.0505108917178 2216:0.058246325298 2218:0.0809412613056 2247:0.234565317155 2253:0.101021783436 2261:0.0657801759427 2413:0.0559311834317 2438:0.0883591661248 2459:0.121054816588 2470:0.0761630493803 2484:0.0856574282309 2501:0.196416317271 2558:0.109031690042 2568:0.131988391231 2571:0.0856574282309 2709:0.0168369639059 2729:0.0435229203228 2777:0.0771968481347 2790:0.104217852682 2894:0.0727681473376 2899:0.0336739278118 2963:0.0435229203228 3169:0.0505108917178 3179:0.0902049097259 3242:0.110359375914 3264:0.0168369639059 3394:0.0336739278118 3409:0.0877113782867 3458:0.0919202531099 3484:0.0883591661248 3605:0.101021783436 3688:0.134695711247 3781:0.117282658577 3789:0.120719768457 3834:0.0657801759427 3878:0.0168369639059 3899:0.0856574282309 3905:0.101021783436 3945:0.0472673334938 3963:0.0998556104881 4033:0.101021783436 4083:0.0791411338763 4087:0.0336739278118 4124:0.14019179274 4177:0.0559311834317 4214:0.0435229203228 4267:0.184932264719 4291:0.0688204643249 4300:0.0761630493803
212 -1 -1 117:0.0757453625965 126:0.0724491452997 251:0.104510882314 253:0.050126024942 285:0.0397239349216 297:0.0512220660825 476:0.156766323471 813:0.025063012471 841:0.24977257581 871:0.050126024942 1056:0.0198619674608 1085:0.025063012471 1087:0.0626575311775 1103:0.438569385501 1194:0.063213856361 1269:0.208685406075 1277:0.171252807638 1280:0.0710840335433 1317:0.0971804210889 1397:0.0608778191324 1414:0.371605359634 1446:0.246262699977 1448:0.0375945187065 1566:0.0433518889002 1630:0.104342703037 1640:0.0416287626349 1702:0.0581945127989 1756:0.10101266133 1765:0.0971804210889 1809:0.0626575311775 1973:0.050126024942 2003:0.046372083402 2045:0.0397239349216 2056:0.0811506938696 2092:0.0982370311519 2117:0.050126024942 2182:0.0375945187065 2426:0.208685406075 2513:0.110084706344 2520:0.0724491452997 2533:0.0652822973349 2564:0.0558833951357 2582:0.070360771422 2638:0.0290972563995 2697:0.0765490123198 2709:0.050126024942 2783:0.150378074826 2790:0.0775678250562 2878:0.191578063011 2960:0.140721542844 3227:0.184472190287 3265:0.0662340508628 3372:0.142168067087 3385:0.0642776421105 3462:0.0782959425936 3486:0.0832575252699 3642:0.0375945187065 3697:0.113374089718 3763:0.0775678250562 3805:0.0433518889002 3917:0.0489592238603 4021:0.0477118919465 4045:0.0125315062355 4204:0.112783556119 4263:0.191578063011 4337:0.0323934736963
213 -1 -1 40:0.093842344643 98:0.0626961807551 149:0.0423976835501 289:0.0481689382468 347:0.0731817373453 371:0.162626105435 429:0.216036116636 434:0.179393535852 454:0.115231237338 462:0.0423976835501 503:0.123034525143 578:0.0455598231409 716:0.0268128240796 717:0.172733715856 744:0.068914170777 884:0.162098707752 1056:0.0328804156291 1087:0.0518630813254 1147:0.0383832412084 1178:0.0103726162651 1188:0.093842344643 1216:0.050897293203 1288:0.0610183989755 1299:0.0493206234436 1428:0.151895100898 1436:0.0633613801361 1462:0.0469211723215 1572:0.079286787042 1845:0.186707092772 1876:0.237860361126 1879:0.172733715856 2176:0.0720120388787 2208:0.0311178487953 2334:0.334442022916 2371:0.0599678257988 2408:0.0527702998152 2413:0.103371256165 2474:0.0268128240796 2480:0.0536256481592 2660:0.0291196153264 2830:0.0371854403447 2867:0.0493206234436 2899:0.0829809301207 3147:0.223112642068 3169:0.0622356975905 3282:0.055932439406 3308:0.0481689382468 3313:0.064807354549 3421:0.206742512331 3461:0.137828341554 3466:0.0699266501137 3467:0.190084140408 3475:0.055932439406 3500:0.0863668579282 3578:0.0626961807551 3671:0.0268128240796 3686:0.328940694137 3688:0.165961860241 3692:0.0291196153264 3834:0.0810493538758 3887:0.0383832412084 3928:0.111143662128 4150:0.0655749341837 4204:0.0622356975905 4270:0.167797318218 4294:0.268128240796 4328:0.0462559729405
214 -1 -1 
215 1 1 2:0.100243082694 195:0.0502023271071 289:0.0279540264389 348:0.049209553295 354:0.0640714581119 365:0.0645003394872 459:0.0445501262267 500:0.0399931703299 503:0.0714010001867 716:0.031120735499 761:0.0458372937508 819:0.200486165388 905:0.0337981498598 916:0.0920254845509 918:0.0528797414678 979:0.0696026214768 1056:0.019081591608 1069:0.048156575564 1085:0.048156575564 1127:0.0745201885244 1134:0.024078287782 1144:0.04315987939 1178:0.012039143891 1212:0.0811614910858 1331:0.0970438781832 1434:0.0502023271071 1443:0.0607301866459 1448:0.012039143891 1460:0.0622414709981 1479:0.0745201885244 1535:0.049209553295 1615:0.0584859322201 1742:0.04315987939 1752:0.0714010001867 1835:0.0645003394872 1860:0.0799863406599 2006:0.088149745894 2012:0.036117431673 2117:0.048156575564 2163:0.072234863346 2170:0.0622414709981 2182:0.036117431673 2262:0.0970438781832 2336:0.0761106020029 2339:0.059074761938 2347:0.0279540264389 2393:0.0672381671721 2401:0.0735414048969 2404:0.0799863406599 2474:0.0622414709981 2481:0.166594380151 2603:0.100243082694 2612:0.0622414709981 2638:0.0279540264389 2698:0.200486165388 2709:0.012039143891 2729:0.0622414709981 2818:0.0399931703299 2828:0.0551990232811 2919:0.0653275821726 2961:0.0622414709981 2991:0.0849395604327 3169:0.072234863346 3213:0.048156575564 3264:0.012039143891 3308:0.0838620793168 3356:0.0900014304662 3375:0.0416485950379 3408:0.072234863346 3502:0.031120735499 3532:0.0458372937508 3553:0.04315987939 3563:0.339758241731 3566:0.561784017448 3569:0.298080754098 3601:0.0520323142209 3620:0.0337981498598 3621:0.036117431673 3671:0.031120735499 3688:0.216704590038 3781:0.0559080528778 3834:0.047035618047 3878:0.012039143891 3898:0.0679471967688 4021:0.0458372937508 4045:0.012039143891 4087:0.024078287782 4122:0.167724158634 4126:0.0668724944407 4138:0.072234863346 4204:0.024078287782 4291:0.049209553295 4318:0.0943773023958
216 -1 -1 18:0.118727296057 38:0.0750585428571 59:0.117639666413 61:0.0663087496289 79:0.171229275324 127:0.0837654606483 151:0.0673471722936 172:0.0636087662991 245:0.0275676244344 253:0.0474909184227 446:0.0425632904175 484:0.0452036955024 489:0.052945625803 618:0.0576774947846 649:0.0698430302917 658:0.0551352488688 776:0.0513130836457 786:0.0474909184227 793:0.0800396146751 813:0.0237454592113 871:0.142472755268 898:0.105891251606 932:0.052945625803 1050:0.131802960587 1085:0.0237454592113 1113:0.0949818368453 1117:0.220470339882 1119:0.131724818443 1151:0.0717634570092 1152:0.0663087496289 1161:0.320107633543 1164:0.142472755268 1172:0.0670079784745 1178:0.0237454592113 1217:0.0504344947516 1317:0.0306905608119 1448:0.0237454592113 1501:0.0588198332066 1589:0.0593636480283 1620:0.035618188817 1627:0.0333309658967 1702:0.0551352488688 1765:0.0306905608119 1779:0.0768846320242 1814:0.0824265975053 1819:0.322821717328 1855:0.230709979138 1887:0.0692523259578 2037:0.0930727468998 2141:0.0564534936186 2159:0.0425632904175 2174:0.0394403540401 2208:0.035618188817 2261:0.0927709112812 2309:0.0837654606483 2343:0.0752713248247 2345:0.260793817388 2475:0.0306905608119 2481:0.123218688592 2582:0.0333309658967 2638:0.0275676244344 2660:0.0333309658967 2748:0.085126580835 2783:0.035618188817 2835:0.0644245742013 2917:0.0750585428571 2937:0.0698430302917 2948:0.217574577495 2960:0.0333309658967 2961:0.0306905608119 2963:0.0306905608119 2992:0.0837654606483 2996:0.0652032868468 3066:0.0837654606483 3120:0.287107389691 3175:0.0988574458813 3237:0.049508392018 3263:0.0990167840361 3264:0.0237454592113 3322:0.0930727468998 3385:0.0608985903311 3471:0.0394403540401 3502:0.0306905608119 3532:0.135611086507 3642:0.035618188817 3671:0.0306905608119 3754:0.102668935674 3795:0.0680060507598 3867:0.0463854556406 3878:0.035618188817 3960:0.0376356624124 4045:0.0118727296057 4063:0.0551352488688 4069:0.060402070693 4104:0.0663087496289 4141:0.0237454592113 4144:0.185541822562 4177:0.0394403540401 4204:0.0237454592113 4214:0.0306905608119 4337:0.0306905608119
217 -1 -1 79:0.106103580958 90:0.0889541876181 118:0.0536104768804 153:0.108300442136 251:0.0460174027249 285:0.0349818558724 523:0.0654489297587 556:0.104945567617 681:0.0256237462793 732:0.0451073876926 780:0.0499199799064 797:0.030980696774 807:0.0574891666925 813:0.0220710937051 859:0.0524727838086 871:0.0220710937051 890:0.0602478134156 898:0.0492122665631 987:0.0754046778895 1048:0.080801480542 1050:0.163345503538 1131:0.0431146742155 1144:0.0395620216413 1178:0.0110355468525 1342:0.0408363758845 1408:0.0697659336894 1422:0.0381767197106 1448:0.0331066405576 1460:0.0855794243662 1471:0.0530517904791 1510:0.0622830394112 1513:0.190858865241 1631:0.0551777342626 1652:0.0902147753852 1845:0.0662132811152 1957:0.0954294326204 2003:0.081672751769 2012:0.0551777342626 2152:0.0460174027249 2192:0.0714632596819 2216:0.114530159132 2278:0.0468782031008 2305:0.0381767197106 2348:0.323205922168 2352:0.0622830394112 2378:0.0733185862637 2391:0.0865099006901 2413:0.0733185862637 2415:0.0824988065344 2434:0.0889541876181 2470:0.0499199799064 2475:0.0285264747887 2480:0.0285264747887 2481:0.0381767197106 2582:0.0929420903221 2639:0.11228586909 2671:0.136616197857 2683:0.0561429345451 2729:0.0285264747887 2736:0.600117126375 2740:0.0441421874101 2783:0.0662132811152 2814:0.0954294326204 2858:0.0638004659899 2899:0.0441421874101 2921:0.0484716247103 2960:0.0619613935481 2977:0.0220710937051 3046:0.0524727838086 3251:0.319454455917 3341:0.0551777342626 3354:0.0918867027194 3375:0.0763534394212 3516:0.0683080989285 3554:0.104945567617 3620:0.0929420903221 3789:0.0791240432825 3806:0.0524727838086 3849:0.0778588998748 4031:0.0619613935481 4045:0.0110355468525 4087:0.0331066405576 4141:0.0441421874101 4204:0.0220710937051 4242:0.111335295294 4274:0.0551777342626 4291:0.0451073876926 4300:0.0499199799064
218 1 -1 13:0.0301864148495 98:0.115118552217 121:0.0624177348532 247:0.0424660686836 322:0.0352383757996 556:0.0452796222742 598:0.0624177348532 605:0.0389239016543 637:0.086308478511 681:0.15477804454 683:0.0285682609233 722:0.82115887058 732:0.0389239016543 767:0.153520043066 860:0.114273043693 871:0.0190455072822 898:0.0424660686836 1022:0.139449834851 1056:0.0603728296989 1085:0.0380910145644 1178:0.0285682609233 1329:0.108769508841 1361:0.0823476162167 1422:0.065886630085 1431:0.110108928525 1469:0.0516729824504 1471:0.045779256588 1494:0.0285682609233 1765:0.0246159610658 2012:0.0190455072822 2033:0.0531842219891 2045:0.0301864148495 2119:0.0581699735125 2170:0.0246159610658 2204:0.0528949812121 2267:0.0499747208368 2315:0.117888348712 2347:0.0221111492199 2360:0.0467271102858 2436:0.0661118552841 2467:0.0404519671957 2558:0.0616668141085 2660:0.0267337493059 2685:0.0884445968798 2709:0.0285682609233 2777:0.043661468348 2806:0.117888348712 2884:0.087322936696 2899:0.0380910145644 2963:0.0246159610658 3032:0.0418269567306 3046:0.0452796222742 3073:0.0452796222742 3100:0.0341387147069 3162:0.0641973292911 3194:0.0632678057221 3264:0.0285682609233 3265:0.0503315832243 3484:0.0499747208368 3578:0.0575592761083 3602:0.031633902861 3688:0.0571365218466 3781:0.0442222984399 3789:0.0341387147069 3805:0.0329433150425 3840:0.112953901151 3878:0.0285682609233 3905:0.0571365218466 3960:0.0301864148495 3963:0.112953901151 4033:0.0571365218466 4083:0.0447611294407 4087:0.0285682609233 4133:0.0418269567306 4198:0.0301864148495 4204:0.00952275364109 4214:0.0246159610658 4267:0.0522975640694 4291:0.0778478033087 4300:0.0430767660877
219 1 1 26:0.148324150058 107:0.070856364687 258:0.0567160635249 261:0.0889615435301 289:0.0380671265824 534:0.101479815643 544:0.22763976116 583:0.273017279014 585:0.0731106825772 635:0.208929460034 649:0.0964436918148 658:0.0380671265824 689:0.224045257617 870:0.120040221844 899:0.058774094516 930:0.0915633326205 1045:0.0655784762091 1085:0.0655784762091 1119:0.0259848564115 1126:0.0925288722172 1177:0.115668667836 1178:0.0327892381045 1351:0.0696431533446 1446:0.184102057967 1522:0.141771786672 1601:0.0819730952614 1627:0.0460255144917 1660:0.0872509837393 1702:0.0761342531649 1710:0.122561801737 1917:0.0900368394054 2216:0.11343212705 2237:0.0327892381045 2343:0.0519697128229 2479:0.0544617456347 2484:0.16681403045 2564:0.0731106825772 2647:0.115668667836 2663:0.134024792345 2685:0.0380671265824 2694:0.0983677143136 2700:0.190335632912 2709:0.0163946190523 2729:0.169517901855 2733:0.0804466020462 2776:0.081222161219 2841:0.235748869391 2892:0.0720103709031 2948:0.10014693144 3134:0.11381988058 3227:0.0804466020462 3264:0.0163946190523 3308:0.114201379747 3320:0.0889615435301 3554:0.233863707703 3590:0.0834070152249 3601:0.070856364687 3619:0.081222161219 3622:0.108923491269 3642:0.0491838571568 3645:0.125318110322 3671:0.0423794754637 3685:0.0567160635249 3688:0.131156952418 3743:0.058774094516 3794:0.224045257617 3878:0.0163946190523 3913:0.107459987268 3928:0.0878350241684 3949:0.110523783096 3981:0.0964436918148 4044:0.0720103709031 4083:0.154123837114 4087:0.0327892381045 4274:0.0819730952614 4319:0.095628009756
220 -1 -1 26:0.0735555424379 62:0.0764316696716 76:0.0931390572671 79:0.46902100922 95:0.124293199434 118:0.0789933752916 149:0.0664643370432 184:0.106581128572 228:0.0755115911666 245:0.0377557955833 340:0.0456490960251 348:0.0664643370432 500:0.0540163316724 681:0.0755115911666 689:0.222212909337 695:0.0635281355262 752:0.108032663345 793:0.109619867226 797:0.0456490960251 811:0.0912981920503 812:0.0764316696716 813:0.0325210721783 815:0.0635281355262 930:0.0908144842994 1050:0.120342267165 1085:0.0650421443565 1113:0.0975632165348 1119:0.128861699715 1178:0.0325210721783 1206:0.0982850887148 1220:0.131071237101 1230:0.0540163316724 1262:0.0865374038507 1342:0.300855667913 1425:0.0582934121212 1460:0.042032876032 1566:0.0562522126827 1615:0.0789933752916 1620:0.0487816082674 1702:0.0755115911666 1790:0.105298897158 2012:0.0325210721783 2045:0.0515446798858 2117:0.0650421443565 2152:0.0678052159749 2301:0.0797886716153 2343:0.0515446798858 2352:0.0917721272557 2438:0.0853341147255 2470:0.0735555424379 2475:0.042032876032 2480:0.0840657520641 2658:0.109619867226 2660:0.0456490960251 2700:0.2265347735 2701:0.229445349323 2729:0.0840657520641 2748:0.0582934121212 2783:0.0975632165348 2891:0.0797886716153 2918:0.0487816082674 2960:0.0912981920503 2977:0.0325210721783 3234:0.0956549296036 3350:0.100649865625 3396:0.121559433247 3409:0.0847085044565 3457:0.10279793994 3554:0.0773170198287 3599:0.0931390572671 3619:0.0805578878977 3656:0.090320592483 3781:0.0377557955833 3789:0.174880236364 3826:0.0678052159749 3917:0.0635281355262 3974:0.0619096321143 4009:0.105298897158 4023:0.0827248731323 4044:0.071421435968 4045:0.0325210721783 4086:0.131071237101 4087:0.0162605360891 4204:0.0162605360891 4246:0.0678052159749 4274:0.0813026804457
221 -1 -1 38:0.0595929048548 61:0.105291972299 81:0.075983193499 151:0.106940888484 165:0.0784880993201 341:0.0505023280989 426:0.0539935623343 433:0.0471319065642 589:0.0690192861676 601:0.0377055252514 658:0.0875495184136 664:0.0313137609163 675:0.0358895792886 681:0.0218873796034 793:0.0635476384218 797:0.0264631979758 813:0.0188527626257 815:0.0368278405018 857:0.0644094267422 871:0.0188527626257 898:0.0420363028758 1050:0.139527023234 1082:0.0886162742425 1085:0.0188527626257 1106:0.0644094267422 1113:0.0377055252514 1119:0.0597618435934 1141:0.0654427889973 1161:0.101660080374 1164:0.0565582878771 1166:0.0462542218146 1232:0.0690192861676 1448:0.0471319065642 1471:0.0453159606015 1627:0.0264631979758 1646:0.0784880993201 1688:0.0511500406823 1746:0.130885577995 1748:0.0595929048548 1752:0.0559053916102 1765:0.0243668422112 1795:0.0498222167067 1809:0.0471319065642 1814:0.0654427889973 1819:0.17087003605 1855:0.0457931812706 1914:0.0457931812706 1926:0.0426408198901 2208:0.0282791439385 2285:0.040042584531 2315:0.0583476465516 2360:0.0462542218146 2490:0.0617860538648 2534:0.0610427326006 2553:0.392440496601 2584:0.0414036588742 2590:0.0665057825068 2606:0.0635476384218 2638:0.0218873796034 2708:0.075983193499 2748:0.033793223524 2760:0.0720539031453 2783:0.0282791439385 2835:0.0511500406823 2879:0.414115717006 2895:0.0471319065642 2916:0.0704691139135 2937:0.0554520365106 2948:0.172743842365 2960:0.0264631979758 2961:0.0487336844224 2963:0.0243668422112 2996:0.1035366028 2997:0.033793223524 3011:0.0544973011664 3063:0.0539935623343 3066:0.0665057825068 3237:0.0393073031095 3263:0.0393073031095 3264:0.00942638131284 3385:0.241752887896 3398:0.0626275218325 3400:0.0385299833437 3449:0.470928595921 3532:0.107668737866 3620:0.0264631979758 3642:0.0282791439385 3671:0.0243668422112 3769:0.0358895792886 3782:0.075983193499 3795:0.0539935623343 3805:0.032609921563 3819:0.075983193499 3832:0.052359672552 3878:0.00942638131284 3960:0.0298809217967 4021:0.0358895792886 4033:0.0188527626257 4045:0.00942638131284 4104:0.105291972299 4141:0.0188527626257 4144:0.0736556810035 4204:0.0188527626257 4210:0.0602564214998 4214:0.0487336844224
222 -1 -1 152:0.0988516064317 177:0.534734331407 183:0.0543851839698 447:0.0443337245126 477:0.0332502933845 493:0.0922854077639 621:0.0615639029828 658:0.0772047903726 761:0.0421985560591 785:0.0568500550551 786:0.0886674490252 811:0.0311151249309 877:0.0736367225047 899:0.0397336849738 901:0.0847201536329 910:0.0397336849738 995:0.0669926259333 1085:0.0221668622563 1100:0.203268464408 1112:0.046217076563 1113:0.0332502933845 1125:0.0686044941937 1133:0.105400936305 1134:0.0443337245126 1154:0.0847201536329 1166:0.0543851839698 1246:0.0625532913766 1267:0.0615639029828 1317:0.0286502538456 1417:0.081152085765 1460:0.0286502538456 1614:0.17377055057 1617:0.06573291882 1802:0.0868852752849 1924:0.0893401682038 1947:0.184570815528 2002:0.0622302498618 2012:0.0110834311282 2163:0.0665005867689 2170:0.0286502538456 2201:0.0470816120326 2211:0.0532819871872 2237:0.133001173538 2343:0.0351336454349 2390:0.0757318658782 2480:0.0859507615368 2545:0.0589852235087 2567:0.0543851839698 2661:0.046217076563 2666:0.0769468813761 2685:0.0257349301242 2709:0.0110834311282 2745:0.0608685755591 2808:0.056386544018 2918:0.0332502933845 2949:0.0769468813761 3076:0.0677034101113 3080:0.060509234344 3264:0.0332502933845 3408:0.266002347076 3504:0.0494258032159 3507:0.0736367225047 3532:0.0421985560591 3602:0.0368183612524 3664:0.0677034101113 3688:0.0443337245126 3717:0.0508171161019 3719:0.0796879253218 3727:0.0868852752849 3773:0.0781967369635 3806:0.0527004681523 3958:0.0368183612524 3964:0.502267575853 3967:0.0922854077639 3997:0.0692484742889 4033:0.0443337245126 4275:0.0736367225047
223 -1 -1 37:0.0278646629299 51:0.0411594858693 183:0.0411594858693 243:0.134209589775 325:0.0407492272808 349:0.0641174252208 354:0.0446408616518 355:0.0384591210223 409:0.0524082367829 447:0.0671047948877 528:0.112218466532 564:0.0389531271379 664:0.0278646629299 681:0.0389531271379 716:0.0433658446008 718:0.0475808673861 721:0.0614170603738 754:0.126938637267 763:0.608525265542 775:0.0419404968048 858:0.0484946197185 945:0.0582345014857 1085:0.0167761987219 1113:0.00838809936096 1125:0.0519208634268 1133:0.0265896458789 1160:0.0725357405009 1178:0.00838809936096 1182:0.0931189681051 1188:0.0379440871529 1193:0.0614170603738 1248:0.0278646629299 1358:0.0349777452399 1382:0.0379440871529 1423:0.0524082367829 1460:0.0216829223004 1518:0.0278646629299 1627:0.0235483720277 1692:0.0676139183935 1737:0.12541438963 1777:0.0426741438076 1850:0.0465924431972 1862:0.0536193936891 1875:0.0433658446008 1885:0.06984291786 1956:0.0603089627878 1995:0.0411594858693 2012:0.00838809936096 2028:0.0290180561496 2069:0.0530289610128 2237:0.0167761987219 2266:0.0335523974439 2300:0.0641174252208 2306:0.0603089627878 2322:0.0676139183935 2347:0.0194765635689 2429:0.0565480949206 2468:0.0194765635689 2685:0.0194765635689 2741:0.0524082367829 2792:0.0430249355966 2820:0.0754928942487 2836:0.0327713865084 2874:0.0641174252208 2941:0.0536193936891 3093:0.0455160479213 3105:0.0235483720277 3144:0.0475808673861 3145:0.0676139183935 3253:0.0725357405009 3264:0.00838809936096 3394:0.0335523974439 3400:0.0342860444467 3425:0.0543190954541 3532:0.0319364713887 3541:0.0676139183935 3685:0.0290180561496 3705:0.0349777452399 3744:0.0327713865084 3767:0.0641174252208 3926:0.0335523974439 3943:0.580285924007 3958:0.11145865172 3975:0.0265896458789 3986:0.0557293258598 4091:0.0657560202854 4151:0.06984291786 4182:0.0389531271379 4189:0.06984291786 4252:0.149242842214 4267:0.0460662094478 4296:0.0758881743058
224 -1 -1 158:0.0446885731506 243:0.0269052019635 251:0.0280481685841 253:0.0269052019635 267:0.257074368207 285:0.0213218680933 340:0.0377662255806 376:0.0542186630021 399:0.0581654038587 484:0.0256094132812 513:0.0377662255806 556:0.0319828021399 582:0.196997954155 658:0.0156179860844 681:0.0312359721689 727:0.271093315011 793:0.0453451326999 797:0.0188831127903 813:0.0134526009818 827:0.0453451326999 860:0.053810403927 871:0.0269052019635 898:0.0299954770855 938:0.0474559497092 971:0.0666468261489 974:0.0514148736415 1056:0.0213218680933 1085:0.0134526009818 1113:0.0134526009818 1119:0.0213218680933 1126:0.0379622726597 1134:0.0134526009818 1181:0.0840508758013 1186:0.0542186630021 1328:0.0514148736415 1339:0.0492494885388 1396:0.0416346199688 1448:0.0201789014726 1488:0.0312359721689 1518:0.0223442865753 1565:0.0312359721689 1566:0.0232691765946 1575:0.0362703473278 1587:0.0459600714564 1601:0.0336315024544 1794:0.251420147232 1911:0.0308398355193 2029:0.0624719443377 2079:0.0483609204597 2159:0.0241135350284 2167:0.0483609204597 2178:0.0474559497092 2210:0.0316165699835 2216:0.0232691765946 2220:0.454326575944 2266:0.0269052019635 2308:0.100568058893 2347:0.0156179860844 2447:0.0670328597259 2464:0.052728840288 2492:0.0466974387252 2582:0.226597353484 2612:0.034774469075 2638:0.0156179860844 2653:0.0316165699835 2671:0.0832692399377 2683:0.0684396076129 2694:0.0403578029453 2729:0.0173872345375 2770:0.0453451326999 2892:0.0295440468369 2918:0.0201789014726 2977:0.0941682068723 3046:0.0319828021399 3054:0.519230372508 3100:0.0241135350284 3210:0.0542186630021 3214:0.0542186630021 3227:0.0330052206219 3230:0.0453451326999 3264:0.00672630049088 3276:0.0385277141652 3455:0.0364986872832 3471:0.0446885731506 3502:0.0173872345375 3568:0.0446885731506 3620:0.0188831127903 3621:0.0403578029453 3648:0.0256094132812 3697:0.0304268370055 3733:0.242146817672 3789:0.0241135350284 3878:0.00672630049088 3899:0.0342198038064 3945:0.0188831127903 3981:0.118705274492 4045:0.00672630049088 4087:0.0201789014726 4141:0.0134526009818 4173:0.0542186630021 4177:0.0446885731506 4204:0.0605367044179
225 -1 -1 13:0.02758442588 117:0.0525978190332 118:0.0422737498917 245:0.0202052267492 250:0.254859257225 254:0.217367707685 289:0.0202052267492 348:0.0355687644756 447:0.0870191751143 500:0.0289071442606 524:0.0498438913076 557:0.545728837754 644:0.556013692889 658:0.0202052267492 675:0.0331312884685 677:0.0435095875571 681:0.0404104534984 695:0.0339974396892 715:0.210430533247 811:0.024429370957 905:0.024429370957 976:0.144911805123 996:0.0613944857736 1021:0.0913340646559 1047:0.0369651148165 1056:0.01379221294 1085:0.0174038350229 1112:0.0362863433914 1134:0.0174038350229 1152:0.0485998829857 1178:0.00870191751143 1189:0.0701435110823 1248:0.115628577042 1448:0.0261057525343 1466:0.0701435110823 1512:0.163106849518 1742:0.0311960479628 1765:0.0224941304514 1886:0.0764431677941 1895:0.0413766388199 1973:0.0696153400914 2002:0.024429370957 2012:0.00870191751143 2029:0.0202052267492 2060:0.0724559025617 2173:0.044270681987 2201:0.073930229633 2237:0.0174038350229 2261:0.0339974396892 2305:0.0301036885818 2358:0.0543689498394 2365:0.0446345977062 2513:0.038221583897 2570:0.0511902745647 2700:0.121231360495 2721:0.0331312884685 2729:0.0224941304514 2747:0.0578142885212 2752:0.0613944857736 2861:0.0491123710098 2963:0.0224941304514 3036:0.044270681987 3076:0.106311751879 3323:0.0418332059799 3397:0.0724559025617 3409:0.0453322334673 3501:0.0477896526291 3621:0.0261057525343 3642:0.0261057525343 3697:0.118090988998 3740:0.088541363974 3974:0.0331312884685 3975:0.02758442588 4033:0.0174038350229 4087:0.00870191751143 4141:0.0348076700457 4182:0.0404104534984 4198:0.02758442588 4204:0.0435095875571 4214:0.0224941304514
226 -1 -1 221:0.0689792081576 280:0.067791571198 315:0.0814071411749 392:0.0843070709377 433:0.0586294354245 601:0.0469035483396 783:0.0876596060883 797:0.0329187268233 811:0.0329187268233 813:0.0234517741698 860:0.0469035483396 884:0.0916235159543 984:0.052290791623 1056:0.0185850913173 1112:0.0488960697194 1113:0.0117258870849 1119:0.0557552739518 1197:0.0708758829402 1230:0.0779051074896 1317:0.0606219568043 1329:0.0892892278164 1425:0.0420368654871 1434:0.0488960697194 1448:0.0117258870849 1518:0.0389525537448 1586:0.0389525537448 1812:0.0827294451908 1846:0.452584353563 1856:0.0945188103207 1971:0.126459410451 2012:0.0234517741698 2029:0.0544533333198 2072:0.0759337190034 2135:0.0759337190034 2171:0.0498107183675 2204:0.0651324816778 2210:0.110233650769 2216:0.0405649045381 2218:0.0563705009931 2346:0.395248403346 2467:0.099621436735 2479:0.0779051074896 2577:0.480730180618 2612:0.0303109784022 2632:0.0624043279146 2638:0.0272266666599 2694:0.0703553225094 2700:0.0816799999797 2729:0.121243913609 2858:0.067791571198 2899:0.0234517741698 2901:0.0725811838528 2977:0.0703553225094 3095:0.165458890382 3105:0.0329187268233 3441:0.110233650769 3502:0.0303109784022 3554:0.278776369759 3620:0.0329187268233 3686:0.0619760296167 3691:0.137958416315 3714:0.0596550148251 3744:0.0916235159543 3781:0.0816799999797 3878:0.0117258870849 3945:0.0329187268233 4023:0.0596550148251 4045:0.0117258870849 4158:0.0779051074896 4204:0.0234517741698 4235:0.099621436735 4291:0.0479291277402
227 -1 -1 62:0.0764016185827 297:0.066438204869 340:0.136893443705 459:0.0601474757442 462:0.066438204869 484:0.12377058148 544:0.564223112143 582:0.119011665108 583:0.270677948438 586:0.0724842385081 597:0.0702492365923 658:0.0377409509152 860:0.0650165713543 871:0.22755799974 905:0.136893443705 1071:0.0650165713543 1113:0.0650165713543 1119:0.103048827522 1178:0.0162541428386 1282:0.101554706249 1283:0.0650165713543 1375:0.0948086274519 1397:0.157924634004 1434:0.0677785565995 1448:0.130033142709 1518:0.0539950937537 1713:0.124244330346 1794:0.24302327802 2075:0.102757522269 2076:0.0917360446689 2148:0.0754819018303 2216:0.0562300956696 2222:0.0853005634099 2278:0.0690464205714 2347:0.0754819018303 2679:0.100610292526 2689:0.124244330346 2694:0.0975248570314 2700:0.0754819018303 2729:0.126049049157 2748:0.0582704925576 2749:0.0853005634099 2894:0.0702492365923 2977:0.0325082856771 3554:0.231859861924 3610:0.11106277029 3623:0.124244330346 3781:0.0377409509152 4021:0.0618852907402 4023:0.248077043123 4031:0.0456311479017 4083:0.0764016185827 4087:0.0487624285157 4141:0.0975248570314 4337:0.0420163497191
228 -1 -1 92:0.0793036334245 107:0.0396352991158 179:0.0763595589846 210:0.0739225843928 230:0.0481274033641 255:0.0374850781366 331:0.0718913364937 353:0.113530601379 394:0.0618242725513 447:0.0366829787499 459:0.0339357878864 500:0.0304645544283 528:0.0408963088257 561:0.0402808216706 610:0.0408963088257 673:0.0374850781366 716:0.0237060311208 882:0.0554315952591 910:0.0328767758083 999:0.0382413175541 1083:0.781292876123 1102:0.0881740492244 1113:0.00917074468747 1133:0.0581411457333 1178:0.00917074468747 1210:0.0445513034029 1219:0.16047583533 1325:0.125325379595 1350:0.0539482174932 1369:0.0793036334245 1460:0.0237060311208 1617:0.0543892779312 1620:0.0275122340624 1622:0.0793036334245 1626:0.152719117969 1627:0.0257455352373 1654:0.0618242725513 1657:0.0458537234373 1895:0.0436058593 2002:0.0772366057119 2012:0.00917074468747 2066:0.0349162799248 2190:0.0449998408617 2243:0.0477745667774 2251:0.0955491335549 2266:0.0733659574997 2305:0.0317255641383 2306:0.0659360453772 2444:0.0408963088257 2468:0.0212938097409 2567:0.0449998408617 2702:0.0567653006897 2747:0.0609291088567 2796:0.0500670535132 2797:0.0525292960789 2888:0.0474120622416 2932:0.0636680280175 3101:0.0539482174932 3137:0.263744181509 3184:0.0749701562732 3194:0.0304645544283 3347:0.0525292960789 3394:0.0550244681248 3509:0.0700998535441 3510:0.129404387828 3579:0.0700998535441 3580:0.0739225843928 3604:0.0530193738791 3618:0.0718913364937 3668:0.0543892779312 3712:0.0739225843928 3807:0.0554315952591 3853:0.148354699074 3878:0.0458537234373 3926:0.0366829787499 4045:0.00917074468747 4054:0.0530193738791 4137:0.0382413175541 4177:0.0304645544283 4297:0.0366829787499
229 -1 -1 
230 -1 -1 34:0.041433710182 40:0.029998420224 59:0.0328542118434 148:0.0534552519023 289:0.0307961625803 372:0.0608112072496 417:0.0506909405332 462:0.0271063885392 741:0.0362047266007 813:0.0132631853019 855:0.0352928592431 915:0.0728394652677 935:0.0440593478822 1044:0.0386813505519 1053:0.639899363542 1071:0.0265263706039 1112:0.0276532439947 1134:0.0397895559058 1264:0.0331579632549 1266:0.306137840039 1329:0.0252488269208 1497:0.0552174885957 1543:0.0400839596215 1566:0.0229415412987 1572:0.0506909405332 1586:0.0220296739411 1594:0.0434673632589 1663:0.041433710182 1716:0.0460399281729 1723:0.0434673632589 1727:0.0552174885957 1914:0.0322161510659 1945:0.0573464217505 2008:0.0374277552313 2041:0.0552174885957 2113:0.106910503805 2124:0.203896419592 2130:0.048556044545 2210:0.0311714014912 2223:0.0476799877065 2297:0.0573464217505 2347:0.0307961625803 2371:0.0383396225888 2376:0.160335838486 2462:0.191969809063 2467:0.05634104976 2475:0.0171424183228 2479:0.132178043647 2601:0.0552174885957 2627:0.0331579632549 2638:0.0307961625803 2679:0.0410483950555 2709:0.00663159265097 2787:0.0519864062306 2851:0.110434977191 2888:0.0342848366457 3026:0.344078530503 3033:0.0429444262305 3264:0.00663159265097 3280:0.0894133258476 3286:0.0397895559058 3315:0.0307961625803 3339:0.0393302341426 3462:0.041433710182 3466:0.0447066629238 3532:0.0252488269208 3641:0.032540499613 3648:0.0252488269208 3688:0.0132631853019 3692:0.0558517028094 3755:0.0552174885957 3867:0.077726720886 3878:0.00663159265097 3924:0.0295731339497 4031:0.0186172342698 4045:0.0132631853019 4154:0.0552174885957 4204:0.00663159265097 4323:0.331304931574 4327:0.0476799877065 4337:0.0171424183228
231 -1 -1 9:0.440011807361 40:0.0398414205247 289:0.0204504579699 340:0.123629353481 348:0.0360004632454 372:0.161528831355 442:0.0611464245638 476:0.257087260011 489:0.0392765904712 643:0.0532361997615 728:0.0522351639223 747:0.165086480448 786:0.0704602627959 813:0.017615065699 830:0.057729756626 905:0.0247258706962 915:0.096739353101 1044:0.0513733704072 1085:0.017615065699 1119:0.0139596092903 1134:0.0704602627959 1178:0.00880753284949 1283:0.0352301313979 1317:0.0227671421398 1380:0.0563005456855 1448:0.00880753284949 1531:0.0413992772246 1566:0.0304690576217 1623:0.0994168975784 1627:0.0247258706962 1640:0.0877739724581 1659:0.0528451970969 1681:0.0585159816387 1700:0.112601091371 1802:0.0690440448775 1839:0.0448079960949 2029:0.0204504579699 2098:0.0518115718991 2218:0.0846818727903 2256:0.0994168975784 2303:0.0644881222173 2407:0.154120111222 2418:0.0601809032567 2430:0.0556805893678 2472:0.0585159816387 2475:0.0227671421398 2512:0.0556805893678 2513:0.077370959973 2660:0.0247258706962 2700:0.204504579699 2796:0.0480841233207 2891:0.0864352002193 2964:0.533139419089 2997:0.0315746749893 3228:0.138088089755 3308:0.0204504579699 3384:0.0522351639223 3407:0.0545170831349 3421:0.0585159816387 3433:0.126649231969 3550:0.115459513252 3568:0.0292579908194 3637:0.057729756626 3651:0.0448079960949 3700:0.0621396318131 3789:0.0631493499786 3878:0.00880753284949 3910:0.053801029815 3928:0.235934076368 4033:0.017615065699 4045:0.00880753284949 4095:0.0611464245638 4141:0.017615065699 4204:0.0704602627959 4225:0.126649231969 4337:0.0227671421398 4340:0.131685535534
232 -1 -1 13:0.0326457893731 164:0.0703692005679 215:0.0684224168388 247:0.091851804241 257:0.0857505660678 312:0.0694276713813 635:0.0874954119185 737:0.0807328235218 772:0.186680559757 786:0.205971998443 797:0.0289118251817 871:0.0411943996886 884:0.0804710063675 1026:0.0605829872502 1113:0.0102985999221 1119:0.0163228946865 1134:0.0205971998443 1144:0.0369200945308 1178:0.0102985999221 1266:0.052824433679 1277:0.0703692005679 1282:0.0643449058035 1323:0.0617915995329 1363:0.0532429892173 1375:0.120141201292 1406:0.0266214946087 1446:0.0578236503635 1531:0.0968158962306 1566:0.0356273021984 1568:0.0658319197126 1586:0.0342112084194 1604:0.27001235295 1660:0.0548084082637 1688:0.0558829297803 1742:0.0738401890616 1761:0.0784208502078 1765:0.0532429892173 1854:0.214721946476 1891:0.0555333197904 2029:0.0478252169945 2170:0.0266214946087 2221:0.0762186963863 2256:0.3487429015 2320:0.0787210167609 2360:0.0505341031059 2427:0.0489686840596 2444:0.0459259021205 2564:0.0459259021205 2638:0.0239126084972 2647:0.363297655705 2658:0.138855342763 2681:0.105648867358 2683:0.0523937444208 2700:0.0239126084972 2748:0.110760283592 2820:0.0308957997664 2829:0.357490896721 2895:0.308957997664 2919:0.0558829297803 2955:0.0769895877301 2963:0.079864483826 2977:0.0617915995329 2996:0.0565583978703 3061:0.148090253285 3074:0.0714981793442 3100:0.0369200945308 3204:0.0584180391852 3213:0.0823887993772 3237:0.0429443892952 3308:0.0239126084972 3441:0.0968158962306 3471:0.0684224168388 3590:0.0523937444208 3620:0.0289118251817 3648:0.0784208502078 3710:0.0437477059592 3744:0.0402355031838 3781:0.0239126084972 3789:0.0369200945308 3867:0.0402355031838 3868:0.0445098083415 3924:0.0459259021205 3974:0.0392104251039 4031:0.0289118251817 4045:0.0102985999221 4087:0.0102985999221 4177:0.0684224168388 4208:0.0890567146774 4214:0.0266214946087 4339:0.0595399106956
233 -1 -1 7:0.0517616983314 152:0.0457592624033 160:0.228796312017 258:0.0354980304086 295:0.186003199177 366:0.0427885678403 394:0.0691757567321 447:0.0410449279788 460:0.0767102350657 665:0.0354980304086 675:0.0390681521414 761:0.0781363042828 766:0.0712387519658 796:0.207527270196 797:0.0288069201467 813:0.0205224639894 849:0.0712387519658 924:0.0553318200642 1001:0.0582060724066 1069:0.0820898559576 1079:0.056020494398 1085:0.0205224639894 1122:0.0804398887234 1133:0.195164015074 1448:0.0615673919682 1536:0.102261224554 1554:0.0556801615126 1564:0.0522036364785 1581:0.0482323024249 1610:0.118647746531 1683:0.0556801615126 1850:0.0569969248422 1858:0.118647746531 1895:0.0487910037684 1973:0.0410449279788 2002:0.0864207604401 2012:0.0205224639894 2029:0.0476516857133 2126:0.129741541671 2157:0.17087884931 2170:0.0265248999175 2173:0.0522036364785 2261:0.200447553897 2343:0.0650546716912 2347:0.0476516857133 2475:0.0265248999175 2480:0.0265248999175 2515:0.0854394246549 2556:0.56020494398 2593:0.0513061599735 2770:0.0691757567321 2794:0.066449003071 2977:0.0410449279788 3013:0.0854394246549 3051:0.0476516857133 3108:0.0854394246549 3139:0.0608566717203 3233:0.256318273965 3264:0.0102612319947 3281:0.057912917708 3337:0.0712387519658 3344:0.0626809865963 3394:0.0205224639894 3408:0.215485871889 3441:0.0482323024249 3458:0.056020494398 3471:0.0340870748513 3571:0.297039768641 3621:0.0307836959841 3743:0.0367861319122 3898:0.057912917708 3931:0.0930015995887 3941:0.0517616983314 3958:0.0340870748513 4045:0.0102612319947 4087:0.0102612319947 4122:0.0476516857133 4200:0.0553318200642 4214:0.0265248999175
234 -1 -1 13:0.0447486110676 41:0.211064102523 62:0.0663542981926 153:0.0692686857621 215:0.0937887604565 243:0.0564664603071 253:0.0564664603071 289:0.0327777651515 340:0.0792606976372 595:0.103360840535 605:0.0577011395706 732:0.0577011395706 797:0.0396303488186 813:0.0282332301536 841:0.28136628137 871:0.112932920614 1019:0.105532051262 1113:0.0282332301536 1119:0.0447486110676 1277:0.0964572781919 1283:0.0564664603071 1294:0.0980048049368 1403:0.0937887604565 1425:0.101215071375 1566:0.0488354645447 1681:0.0937887604565 1748:0.0892442254586 1765:0.0364909206106 1771:0.0796721453798 1917:0.0775263762191 2314:0.270713653518 2333:0.0751276103818 2347:0.0327777651515 2440:0.136214835235 2472:0.0468943802283 2612:0.0364909206106 2732:0.065555530303 2833:0.0937887604565 2963:0.0364909206106 2983:0.705246000202 3058:0.0914154361848 3204:0.0800754451044 3479:0.0925286078057 3632:0.0980048049368 3679:0.117541000034 3768:0.0724081139701 3826:0.0588652261444 3957:0.135727157944 4033:0.0282332301536 4045:0.0141166150768 4083:0.0663542981926 4087:0.0564664603071 4141:0.0282332301536 4213:0.0800754451044 4214:0.0364909206106 4246:0.0588652261444 4253:0.117541000034
235 -1 -1 58:0.119298105343 66:0.0816386467084 117:0.0645559183514 137:0.0579541137689 160:0.0476280496906 193:0.0461594713555 243:0.0854423680211 260:0.351927700031 297:0.130965939133 366:0.0445360333242 433:0.0534014800132 447:0.0640817760159 462:0.0436553130444 500:0.0354791753529 601:0.0427211840106 675:0.0406636775547 743:0.141916701412 761:0.0406636775547 797:0.029983381552 813:0.0213605920053 977:0.0837250168819 984:0.0476280496906 996:0.0753525047934 1035:0.0538756223487 1051:0.0568397673582 1070:0.0596490526714 1100:0.244843783344 1112:0.0890720666484 1113:0.0213605920053 1133:0.0677114746432 1178:0.0106802960026 1355:0.110843261064 1505:0.132218316987 1582:0.0889287315676 1620:0.0320408880079 1973:0.0854423680211 1995:0.104814088027 2002:0.0899501446561 2198:0.054335609047 2237:0.170884736042 2276:0.515284560906 2305:0.0738955073759 2314:0.0682718422181 2347:0.0743966380507 2393:0.0596490526714 2444:0.0952560993812 2584:0.0469112502128 2593:0.0534014800132 2680:0.302915908526 2685:0.0247988793502 2709:0.0106802960026 2806:0.0661091584933 2966:0.244915940125 2979:0.0552163293269 3039:0.0661091584933 3184:0.218276565222 3208:0.0860906185377 3264:0.0106802960026 3394:0.0854423680211 3408:0.0961226640238 3502:0.0276081646634 3547:0.0640817760159 3602:0.106437526059 3688:0.0427211840106 3740:0.054335609047 3878:0.0106802960026 3908:0.0860906185377 4021:0.0406636775547 4045:0.0213605920053 4099:0.0798430458796 4184:0.0605831817051 4204:0.0427211840106 4315:0.0889287315676
236 1 -1 84:0.0603120241573 89:0.0579187489236 101:0.0706794858274 185:0.0692121809933 269:0.0659587401922 289:0.0224138617244 353:0.0597511490845 361:0.0803760631491 413:0.0448277234488 433:0.048265624103 447:0.0193062496412 459:0.0357208064903 566:0.0579187489236 585:0.0860949000873 591:0.058966349051 601:0.0386124992824 610:0.0430474500436 618:0.0468946969221 658:0.0224138617244 664:0.032066986545 716:0.0499059313521 797:0.0270997474784 813:0.0193062496412 815:0.0377137025798 858:0.0558081869475 918:0.0423995883338 1025:0.719590193897 1045:0.115837497847 1069:0.0386124992824 1071:0.0386124992824 1178:0.0193062496412 1230:0.06413397309 1271:0.0778109039695 1315:0.0803760631491 1334:0.0625110631141 1425:0.10381827149 1432:0.0423995883338 1448:0.048265624103 1460:0.024952965676 1469:0.0523804109868 1518:0.032066986545 1560:0.0448277234488 1586:0.032066986545 1613:0.063272264333 1620:0.0289593744618 1626:0.401880315746 1652:0.0394567890062 1795:0.0510206473458 1857:0.0572501477977 2012:0.0193062496412 2066:0.036752872299 2076:0.108961696539 2090:0.0491099138268 2124:0.0423995883338 2148:0.0896554468976 2151:0.0495136092028 2165:0.115837497847 2182:0.0289593744618 2285:0.0820115490323 2407:0.0563056153716 2428:0.0834749955715 2474:0.0998118627041 2571:0.0982198276535 2584:0.0423995883338 2623:0.036752872299 2709:0.0096531248206 2729:0.024952965676 2741:0.0603120241573 2753:0.0579187489236 2762:0.0468946969221 2820:0.0289593744618 2894:0.0417201113656 2899:0.0193062496412 2907:0.0506588993367 2911:0.0520527131544 2919:0.0523804109868 2938:0.0778109039695 3032:0.0423995883338 3179:0.0517171182334 3193:0.0579187489236 3194:0.032066986545 3213:0.0772249985648 3221:0.0572501477977 3257:0.107824680276 3264:0.0096531248206 3307:0.0694042739051 3308:0.0224138617244 3688:0.0772249985648 3733:0.0289593744618 3744:0.0377137025798 3769:0.036752872299 3786:0.0430474500436 3834:0.0377137025798 3878:0.0193062496412 3980:0.120624048315 4045:0.0096531248206 4087:0.0193062496412 4152:0.0737870979106 4204:0.0193062496412 4291:0.0394567890062
237 1 1 89:0.202688291966 128:0.230824467693 159:0.0529291165532 355:0.0516287898888 498:0.0460267145426 658:0.0261459799789 681:0.0261459799789 683:0.0337813819943 794:0.0535422236835 807:0.0586608447086 869:0.0769414892311 911:0.0516287898888 1016:0.0973743654612 1119:0.0178474078945 1126:0.0635524206225 1168:0.0719804388959 1178:0.0112604606648 1424:0.0781759115019 1448:0.0112604606648 1470:0.0841802022396 1518:0.0374064406436 1535:0.0460267145426 1596:0.0439933878734 1647:0.0824482833027 1689:0.612348022812 1822:0.0603285036074 1988:0.182159934693 2012:0.045041842659 2029:0.0261459799789 2152:0.0469552764537 2266:0.045041842659 2277:0.18764168782 2437:0.0809607366318 2446:0.175973551493 2450:0.0759120238231 2474:0.0291078685592 2482:0.0781759115019 2484:0.0572871752073 2547:0.0603285036074 2567:0.0552538485381 2571:0.401010226451 2685:0.0261459799789 2709:0.0112604606648 2721:0.0428725703366 2729:0.0873236056777 2763:0.0973743654612 2776:0.0557865326786 2867:0.0535422236835 2885:0.0841802022396 2899:0.0225209213295 2945:0.0614757149936 2961:0.0582157371185 2977:0.0225209213295 3050:0.0882730458989 3107:0.0841802022396 3169:0.101344145983 3217:0.0656810285664 3227:0.0552538485381 3264:0.0112604606648 3375:0.0389547936641 3554:0.0535422236835 3594:0.127748244874 3601:0.0486669013084 3620:0.0316121096718 3642:0.0337813819943 3688:0.135125527977 3692:0.0632242193437 3781:0.0261459799789 3847:0.0687847993653 3878:0.0112604606648 3974:0.0428725703366 4023:0.171861525622 4033:0.0225209213295 4198:0.035694815789 4204:0.0337813819943
238 -1 -1 117:0.0443176751262 152:0.0326966835417 259:0.03847795859 260:0.201332140623 325:0.0356188592702 447:0.0146640587133 509:0.0366601467831 601:0.0293281174265 658:0.0851222247785 665:0.0760939625553 701:0.780806589198 716:0.0379060418821 743:0.0487129486247 754:0.0369856457695 780:0.0331668890583 797:0.020583608703 813:0.0146640587133 972:0.059101259206 977:0.0574772723069 991:0.139451899013 999:0.0305740125255 1035:0.0369856457695 1100:0.100851238963 1112:0.0305740125255 1113:0.00733202935663 1118:0.0366601467831 1133:0.0232419831689 1178:0.0146640587133 1320:0.0447878806428 1357:0.179151522571 1365:0.031688503669 1448:0.0146640587133 1558:0.059101259206 1560:0.0340488899114 1870:0.0480584378811 1973:0.0293281174265 2012:0.00733202935663 2028:0.0253646541851 2174:0.0243564743123 2237:0.0146640587133 2243:0.0381958650088 2266:0.058656234853 2347:0.0170244449557 2475:0.0189530209411 2479:0.0243564743123 2531:0.39871847284 2633:0.112089955963 2709:0.00733202935663 2719:0.0536845917388 2721:0.0279156380596 2804:0.040949109011 2808:0.0373014269028 2883:0.13785504801 2966:0.0560449779813 3161:0.0344637620025 3229:0.0326966835417 3264:0.0146640587133 3408:0.0659882642097 3507:0.0487129486247 3602:0.0487129486247 3688:0.0733202935663 3697:0.0331668890583 3705:0.0305740125255 3775:0.063403419043 3878:0.00733202935663 3917:0.0286454365401 4021:0.0279156380596 4045:0.00733202935663 4087:0.00733202935663 4153:0.0419972809253 4198:0.0232419831689 4204:0.0219960880699 4341:0.0322046002874
239 1 -1 
240 -1 -1 7:0.0363227785428 13:0.0228254337588 125:0.03931130696 228:0.0334386560555 364:0.0449889683582 404:0.0527224412693 438:0.03931130696 462:0.0294322775088 477:0.0216018679449 486:0.0599554767444 681:0.0167193280278 716:0.0372266790554 861:0.0527224412693 899:0.025813962176 910:0.025813962176 939:0.03931130696 952:0.267509248444 1027:0.155602866622 1085:0.0144012452966 1210:0.104941463936 1264:0.0360031132415 1278:0.0984021251787 1317:0.0186133395277 1406:0.0372266790554 1446:0.0606441103007 1460:0.0186133395277 1500:0.045521818621 1512:0.0449889683582 1585:0.0492010625893 1616:0.042000439941 1709:0.0538299354557 1721:0.0342381506382 1743:0.0460286656096 1764:0.0395447617866 1773:0.0622670849957 1886:0.031627420313 2012:0.0504043585381 2086:0.045521818621 2153:0.0369340314613 2159:0.025813962176 2211:0.0346159487302 2215:0.025813962176 2241:0.0564471483412 2289:0.0383211959727 2305:0.0249100616634 2468:0.0167193280278 2485:0.23443490933 2623:0.0548306521638 2630:0.0375113078898 2638:0.0167193280278 2660:0.0202147034336 2663:0.0294322775088 2684:0.0508024264952 2685:0.0167193280278 2709:0.0072006226483 2748:0.025813962176 2799:0.127076078319 2828:0.0330145848243 2836:0.0281320449072 2899:0.0144012452966 2908:0.0527224412693 2975:0.0550405240004 2997:0.025813962176 3105:0.0202147034336 3144:0.0816899887764 3238:0.0449889683582 3264:0.0072006226483 3289:0.0416293896912 3395:0.0445705909077 3430:0.0338460926914 3432:0.0776560859225 3464:0.051771213556 3492:0.486364567997 3568:0.0239199506761 3576:0.0478399013521 3678:0.0466293128074 3688:0.0288024905932 3716:0.0550405240004 3820:0.649875553383 3878:0.0072006226483 3953:0.0492010625893 3975:0.0684763012764 4012:0.0499904271833 4031:0.0202147034336 4033:0.0144012452966 4087:0.0072006226483 4144:0.0281320449072 4145:0.107659870911 4148:0.0423586927731 4220:0.0580420296868 4222:0.0984021251787 4246:0.0300260564071
241 -1 -1 26:0.052537375718 33:0.273137318829 185:0.124908992293 203:0.121006857611 247:0.0517925556703 411:0.0658804597612 433:0.0580708037475 459:0.0429775017303 485:0.0718896174381 771:0.0936182183035 797:0.0326050713457 813:0.023228321499 815:0.0907505108163 818:0.0819411843391 871:0.139369928994 1050:0.128932505191 1056:0.0368160185306 1069:0.046456642998 1113:0.0116141607495 1164:0.069684964497 1178:0.023228321499 1179:0.0868243697877 1236:0.103585111341 1245:0.0622234702055 1276:0.0782964812675 1379:0.0850380498903 1408:0.0734238891408 1566:0.0401783949208 1596:0.0453752554081 1627:0.0326050713457 1666:0.0793582830082 1683:0.126043022261 1795:0.368313065974 1926:0.052537375718 1980:0.0868243697877 2128:0.0782964812675 2174:0.0385814068923 2189:0.0910457729431 2214:0.0967044905329 2235:0.0868243697877 2305:0.0401783949208 2333:0.0618097283913 2355:0.0887769745341 2371:0.134291282127 2410:0.0637832646734 2413:0.0771628137846 2472:0.0385814068923 2479:0.0385814068923 2513:0.051013080611 2547:0.0622234702055 2582:0.0326050713457 2681:0.0595723174885 2724:0.152252097141 2729:0.0300221700148 2783:0.0348424822485 2833:0.0771628137846 2889:0.152252097141 2919:0.0630215111305 2960:0.0326050713457 3172:0.07424140211 3213:0.046456642998 3234:0.0683219620072 3320:0.252086044522 3511:0.193408981066 3620:0.0326050713457 3630:0.322525917883 3721:0.234889443803 3769:0.0884384641904 3781:0.0269672461428 3795:0.0665249889197 3814:0.0967044905329 3868:0.0501955676418 3878:0.0348424822485 3989:0.0936182183035 4045:0.0116141607495 4058:0.187236436607 4103:0.193408981066 4141:0.209054893491 4200:0.0626272413605 4204:0.023228321499 4304:0.118173222491
242 -1 -1 16:0.0924269935179 149:0.0552902067426 154:0.0817611837643 260:0.0742870834279 305:0.297126310754 459:0.0500550304678 487:0.0782031754732 585:0.0603217462091 658:0.0314082083175 681:0.0942246249524 716:0.0349662166086 731:0.122598542738 813:0.0270535581068 874:0.0811606743205 905:0.0379744697552 1082:0.0635818095212 1085:0.0270535581068 1131:0.0528476458727 1134:0.0270535581068 1143:0.0603217462091 1178:0.0135267790534 1197:0.0817611837643 1201:0.720250676982 1406:0.0349662166086 1434:0.0564056541638 1448:0.0270535581068 1494:0.162321348641 1566:0.0467949671557 1657:0.0676338952671 1808:0.0782031754732 1926:0.061189223114 1983:0.156406350946 1988:0.218822059091 2012:0.0135267790534 2148:0.12563283327 2216:0.0467949671557 2221:0.0500550304678 2285:0.0574607769093 2347:0.0314082083175 2413:0.0449349873709 2419:0.0584617664243 2421:0.0789002144645 2474:0.0349662166086 2475:0.0349662166086 2481:0.0467949671557 2612:0.104898649826 2680:0.0767296442978 2683:0.0688169857961 2700:0.0942246249524 2729:0.0699324332172 2899:0.0270535581068 2928:0.0729406863638 2977:0.0541071162137 3034:0.0767296442978 3169:0.0811606743205 3193:0.0811606743205 3532:0.0515012488086 3554:0.0643183126656 3568:0.0449349873709 3601:0.0584617664243 3619:0.0670143188778 3620:0.0379744697552 3621:0.0405803371602 3781:0.0314082083175 3818:0.0864674654172 3939:0.122598542738 4006:0.0811606743205 4040:0.0817611837643 4045:0.0135267790534 4075:0.0990421035845 4198:0.0857577502208 4297:0.0541071162137 4337:0.0349662166086
243 -1 -1 18:0.0455219350721 102:0.872594546902 146:0.0526357363015 153:0.0446742310198 173:0.0642340217888 189:0.0563545583354 195:0.0379646110342 203:0.0474288795742 340:0.0255592456972 493:0.075807036499 513:0.0255592456972 643:0.110061006661 664:0.0604882380198 747:0.0568835501204 753:0.0632073389098 755:0.111228741483 813:0.0182087740288 860:0.0364175480577 871:0.0364175480577 918:0.0399893577071 1045:0.0728350961153 1085:0.0182087740288 1112:0.0379646110342 1131:0.0355698440054 1317:0.0235344990243 1329:0.0346636327117 1330:0.0556143707415 1344:0.133323334135 1358:0.0379646110342 1406:0.0235344990243 1432:0.0399893577071 1531:0.0427946223319 1586:0.0604882380198 1640:0.0302441190099 1657:0.0910438701442 1728:0.075807036499 1870:0.0596755136261 1948:0.0713711451717 2045:0.0288602240198 2090:0.0463182306282 2124:0.0399893577071 2208:0.0273131610433 2221:0.0336902353175 2225:0.075807036499 2427:0.0432903360297 2477:0.0622092751159 2638:0.0211397319955 2709:0.00910438701442 2982:0.236189424617 3105:0.0255592456972 3264:0.00910438701442 3433:0.0654589453498 3671:0.0235344990243 3753:0.0455219350721 3834:0.0355698440054 3878:0.00910438701442 4003:0.0680619703721 4007:0.0446742310198 4031:0.0255592456972 4033:0.0364175480577 4045:0.0182087740288 4087:0.0182087740288 4157:0.0713711451717 4204:0.0546263220865 4276:0.0680619703721 4327:0.0654589453498 4337:0.0235344990243
244 -1 -1 29:0.0417346365895 126:0.0413659345627 253:0.0286202115851 275:0.0453619621251 322:0.0264768419228 340:0.0200867729659 369:0.0964711057724 660:0.0560899177685 1056:0.0113404905313 1113:0.00715505289627 1118:0.0715505289627 1134:0.0143101057925 1274:0.0424347393642 1289:0.0523887828216 1337:0.324245356132 1352:0.057674705772 1406:0.0369910868551 1468:0.0993481170377 1560:0.0332270366805 1659:0.0429303173776 1675:0.0595760434175 1793:0.0595760434175 1934:0.123746044919 2076:0.0403820895768 2092:0.0560899177685 2174:0.0237685712365 2211:0.0343968787585 2212:0.0420906221881 2343:0.0680429431876 2403:0.123746044919 2457:0.0546921953694 2472:0.118842856183 2511:0.685763921305 2646:0.0560899177685 2660:0.0401735459319 2783:0.0214651586888 2830:0.0256505963238 2895:0.0357752644814 2918:0.0214651586888 3092:0.324245356132 3314:0.0514435750337 3362:0.0442885221374 3394:0.0143101057925 3430:0.033631894819 3468:0.0392944994028 3488:0.0390625220149 3523:0.380979956281 3568:0.0237685712365 3635:0.111816035486 3832:0.0397433770508 3885:0.0429303173776 3914:0.0560899177685 3990:0.0595760434175 4021:0.0272418258622 4056:0.102887150067 4109:0.0437068156064 4121:0.0429303173776 4142:0.0447042518508 4202:0.0468984299471
245 -1 -1 120:0.0865665349485 153:0.118159355004 159:0.0565939788658 172:0.064505706509 215:0.0799929962595 235:0.164537982079 274:0.0696084130554 321:0.0789182045062 340:0.135203848708 357:0.118159355004 484:0.0458411078355 585:0.0536922062428 716:0.0311233250306 732:0.0492136479827 855:0.0640767894469 871:0.0240802913171 915:0.0661227112153 971:0.0596492451982 980:0.100251423841 1050:0.31187683245 1119:0.0190831793721 1134:0.0481605826343 1144:0.129490412068 1161:0.0649242872075 1178:0.0240802913171 1302:0.097051953127 1375:0.070228845381 1406:0.0311233250306 1448:0.0120401456586 1479:0.22357916787 1538:0.0708278791717 1566:0.0416520605843 1659:0.0722408739514 1761:0.0458411078355 1809:0.0602007282929 1810:0.097051953127 2024:0.0627225773237 2082:0.0696084130554 2218:0.057881253494 2257:0.0470395318432 2366:0.0631858116675 2386:0.0900089194135 2424:0.0536922062428 2472:0.0399964981297 2612:0.0622466500613 2681:0.0617573146481 2696:0.32737379082 2745:0.0661227112153 2748:0.0431634706892 2783:0.0361204369757 2888:0.0622466500613 2898:0.0900089194135 2899:0.0481605826343 2960:0.0338009621769 3025:0.0865665349485 3219:0.361204369757 3237:0.0502065044027 3264:0.0120401456586 3308:0.0279563524712 3314:0.0865665349485 3349:0.501257119204 3372:0.0682968273547 3375:0.0833041211685 3385:0.123514629296 3502:0.0311233250306 3753:0.0602007282929 3806:0.0572495381162 3867:0.0470395318432 3877:0.0865665349485 3878:0.0240802913171 4021:0.0458411078355 4045:0.0240802913171 4063:0.0559127049423 4084:0.0984272959653 4141:0.0240802913171 4169:0.0920331419181 4204:0.0481605826343 4239:0.0679528506009 4328:0.0536922062428 4337:0.0311233250306
246 -1 -1 163:0.105941387266 245:0.0627584867429 286:0.0816857828293 289:0.0313792433714 356:0.217869399092 366:0.0563536363374 372:0.0619625794941 476:0.112707272675 477:0.202714567952 481:0.112525903738 512:0.0737804214558 564:0.0627584867429 695:0.0527989092751 887:0.103301400333 1406:0.0698679408676 1446:0.0379394493409 1536:0.0448935479016 1594:0.0885807098115 1710:0.101029338172 1716:0.18764651046 1751:0.083651174077 1893:0.105941387266 2020:0.273318713503 2029:0.0941377301143 2072:0.0875150336422 2135:0.0875150336422 2343:0.0428393318073 2384:0.105941387266 2399:0.0863877243049 2406:0.108934699546 2412:0.0989507660222 2430:0.256309384476 2519:0.0675715226508 2606:0.0911062378342 2623:0.0514537538711 2638:0.0627584867429 2700:0.0941377301143 2709:0.0135143045302 2797:0.0774088613475 2820:0.0810858271809 3161:0.0635231737766 3264:0.0135143045302 3286:0.0810858271809 3308:0.0313792433714 3451:0.116864386587 3469:0.364424951337 3568:0.0897870958032 3738:0.0854364614921 3786:0.0602661169257 3789:0.0484482749639 3878:0.0135143045302 3901:0.112525903738 3905:0.0810858271809 3910:0.0825524597388 3915:0.076658883496 4087:0.0135143045302 4108:0.105941387266 4116:0.531484258869 4204:0.0135143045302
247 -1 -1 86:0.0852779442777 149:0.0456013849239 202:0.174914641831 274:0.0644991819912 275:0.0353649625171 322:0.123850796346 331:0.174914641831 383:0.0435868480829 471:0.0741215407347 755:0.068149163892 813:0.022312807086 860:0.0892512283439 910:0.0399952883445 963:0.0762304783628 999:0.0465213660601 1008:0.179856753302 1056:0.0353649625171 1152:0.0623080954305 1178:0.011156403543 1216:0.0547432516259 1282:0.0697044006473 1317:0.0288388848015 1342:0.0412835987821 1566:0.0385948151669 1578:0.0585479971043 1581:0.10488000465 1615:0.0541975963858 1620:0.0334692106289 1845:0.0334692106289 1854:0.0465213660601 1902:0.292739985522 1955:0.0816863845393 2045:0.0353649625171 2079:0.160425168364 2082:0.0644991819912 2122:0.0644991819912 2154:0.0669384212579 2198:0.0567577884669 2475:0.0288388848015 2623:0.0424763879418 2625:0.262371962747 2638:0.0259043668244 2827:0.269785129954 2997:0.0399952883445 3122:0.0834022989356 3214:0.0899283766512 3223:0.0623080954305 3236:0.594036996745 3330:0.0852779442777 3335:0.0424763879418 3363:0.0399952883445 3459:0.0446256141719 3462:0.0697044006473 3506:0.0802125841821 3641:0.0547432516259 3685:0.0771896303337 3757:0.0504666826335 3769:0.0424763879418 3804:0.0456013849239 3853:0.0601588692004 4007:0.0547432516259 4033:0.0446256141719 4045:0.011156403543 4087:0.022312807086 4123:0.0518087336487 4204:0.011156403543 4207:0.0585479971043 4268:0.303344678989 4302:0.0774534934246 4337:0.0288388848015
248 -1 -1 
249 -1 -1 44:0.0742397094664 56:0.0773918518684 280:0.065481828863 406:0.0576224949882 447:0.0906109733456 500:0.0376253922577 658:0.0262990205895 707:0.169345870663 716:0.0292782460315 831:0.0724017629515 899:0.0812092353995 911:0.051930989368 1011:0.546455308941 1104:0.154783703737 1113:0.0226527433364 1131:0.0442508949529 1133:0.0359037487267 1143:0.0505091799416 1178:0.0226527433364 1223:0.12367110322 1235:0.04312351692 1317:0.0292782460315 1355:0.11754842482 1437:0.0691874183418 1683:0.0614598913818 1823:0.0660654802002 1928:0.065481828863 2012:0.0113263716682 2073:0.0943082350403 2120:0.065481828863 2151:0.0580961658413 2184:0.065481828863 2200:0.068461054305 2208:0.0339791150046 2215:0.0406046176997 2216:0.0391828082734 2305:0.0391828082734 2333:0.0602781355942 2392:0.0943082350403 2425:0.0846729353316 2443:0.21229904752 2444:0.151527539825 2502:0.157266999199 2567:0.166731799863 2593:0.056631858341 2643:0.0571346826368 2660:0.0635942905036 2685:0.0525980411791 2709:0.0453054866728 2747:0.0752507845155 2777:0.051930989368 2792:0.0580961658413 2804:0.0632573610362 2837:0.0763563606769 2945:0.0618355516098 2960:0.0317971452518 3034:0.256991990733 3169:0.0679582300092 3184:0.09259224664 3264:0.0453054866728 3326:0.177579471374 3374:0.0691874183418 3394:0.0453054866728 3507:0.0752507845155 3620:0.0317971452518 3642:0.0339791150046 3664:0.0691874183418 3688:0.113263716682 3705:0.0944602407898 3789:0.121813853099 3866:0.205310762533 3878:0.0453054866728 3882:0.29383298437 3887:0.0419125555835 4031:0.0635942905036 4045:0.0113263716682 4204:0.0679582300092 4297:0.0906109733456 4322:0.0846729353316 4331:0.0912984380267 4337:0.0292782460315
250 1 -1 13:0.033366018369 37:0.104897920724 110:0.0657644783668 185:0.0377346229317 195:0.0438918252426 289:0.0488803334024 348:0.04302384447 360:0.273064432033 663:0.0587862366789 675:0.0400754826088 1100:0.0965208596106 1134:0.0210516137472 1178:0.0105258068736 1218:0.0848453286438 1230:0.0349659735748 1313:0.314752505332 1351:0.0447128646196 1448:0.0210516137472 1471:0.0506012894824 1589:0.052629034368 1725:0.321831016093 1765:0.0272088160581 1886:0.0924653698395 1900:0.0657644783668 2094:0.0756787047619 2105:0.103297965519 2183:0.058466529515 2237:0.0631548412416 2334:0.169690657288 2347:0.0733205001035 2409:0.0651528978883 2478:0.0613958738041 2502:0.0730755669004 2513:0.0462326849197 2574:0.287324614287 2610:0.0709593795436 2660:0.0295496757352 2700:0.146641000207 2709:0.0421032274944 2818:0.0349659735748 2830:0.0754692458634 2963:0.0272088160581 3093:0.057115814853 3264:0.0421032274944 3348:0.105258068736 3353:0.1972934351 3408:0.0631548412416 3568:0.0349659735748 3602:0.0699319471496 3621:0.0631548412416 3630:0.0730755669004 3631:0.572397277469 3686:0.0556331230051 3688:0.168412909978 3733:0.0315774206208 3808:0.0642971487147 3878:0.0421032274944 3974:0.0400754826088 4040:0.0636221251683 4087:0.0210516137472 4141:0.0421032274944 4204:0.0210516137472 4214:0.0272088160581 4300:0.0952282790605 4303:0.0506012894824
251 -1 -1 185:0.0487153834917 203:0.141580570752 245:0.0315522456817 322:0.0502845817553 337:0.0660141932099 436:0.0902821165028 507:0.43432001672 513:0.0381486198524 545:0.233506912413 683:0.0407664377091 713:0.0517374324221 807:0.495531997632 813:0.0271776251394 855:0.0723186833908 871:0.0271776251394 896:0.0994963085302 1069:0.0543552502788 1094:0.0718223401075 1134:0.0815328754181 1144:0.0487153834917 1147:0.0502845817553 1178:0.0135888125697 1216:0.0666788166037 1308:0.180564233006 1330:0.0830075939205 1365:0.0587298708211 1406:0.035126570922 1425:0.0487153834917 1448:0.0679440628484 1518:0.0451410582514 1640:0.0451410582514 1769:0.101586340414 2001:0.0707902853761 2012:0.0135888125697 2277:0.0754802668071 2315:0.0841123657699 2444:0.121196760866 2450:0.183217062646 2474:0.210759425532 2475:0.035126570922 2481:0.14102870359 2570:0.0799381338122 2582:0.0381486198524 2660:0.0381486198524 2681:0.0697008655342 2709:0.0135888125697 2740:0.0543552502788 2888:0.140506283688 2928:0.146550381549 3019:0.0928508617118 3156:0.0841123657699 3169:0.0815328754181 3264:0.0271776251394 3550:0.0890690793768 3601:0.0587298708211 3671:0.035126570922 3699:0.0679440628484 3878:0.0679440628484 3927:0.0737364947052 3945:0.0762972397049 3974:0.0517374324221 3985:0.0958729106422 4031:0.0381486198524 4033:0.0543552502788 4045:0.0135888125697 4087:0.0271776251394 4104:0.075893008631 4126:0.0754802668071 4177:0.0451410582514 4204:0.0543552502788 4253:0.113146289675 4311:0.257722487881 4337:0.035126570922
252 -1 -1 
253 -1 -1 
254 -1 -1 52:0.104462840138 141:0.139404681599 408:0.0894893237314 511:0.106377220481 593:0.131124288383 662:0.128670578972 716:0.0471432043477 723:0.104462840138 861:0.133533524103 999:0.0760489277514 1056:0.0289057234038 1091:0.095007306484 1278:0.124614701425 1329:0.0694365628378 1342:0.0674866988438 1359:0.139404681599 1381:0.0788210812716 1387:0.108161709177 1457:0.147006788449 1514:0.104462840138 1534:0.128670578972 1546:0.133533524103 1644:0.124614701425 1755:0.131124288383 1878:0.0919970416255 1899:0.0712518427875 1906:0.126613975994 1910:0.126613975994 1971:0.0983422862416 2028:0.126182636443 2066:0.0694365628378 2121:0.0995662801096 2212:0.107284590513 2246:0.200315132382 2379:0.142967329701 2393:0.101855647179 2494:0.0846922387674 2517:0.147006788449 2523:0.189273954665 2685:0.0423461193837 2709:0.0182374809439 2723:0.151853099102 2853:0.142967329701 2863:0.0911874047197 2918:0.0547124428318 2945:0.0995662801096 2987:0.133533524103 3184:0.0745450256763 3191:0.128670578972 3221:0.108161709177 3264:0.0182374809439 3379:0.0547124428318 3394:0.0364749618879 3408:0.0547124428318 3878:0.0182374809439 3901:0.151853099102 4036:0.131124288383 4045:0.0182374809439 4051:0.40060057231 4081:0.104462840138 4084:0.149090051353 4087:0.0182374809439 4198:0.0578114468075 4230:0.119539189278 4237:0.147006788449 4282:0.118101065045 4294:0.141429613043 4313:0.151853099102 4321:0.133533524103
255 -1 -1 
256 -1 -1 
257 1 -1 
258 1 -1 
259 -1 -1 
260 -1 -1 
261 -1 -1 
262 -1 -1 
263 -1 -1 64:0.0689991185653 183:0.0885864719554 243:0.108320905342 259:0.0473716882856 348:0.0368964729598 447:0.0541604526712 477:0.0270802263356 528:0.120762417561 615:0.0751605316929 675:0.0343680110098 683:0.0270802263356 723:0.0517044607807 786:0.0361069684475 794:0.042921143253 812:0.0424296571481 844:0.0727618234176 910:0.0323605319747 1005:0.0608534839419 1085:0.0361069684475 1131:0.0352664938659 1133:0.085842286506 1182:0.100208745109 1232:0.0660931566742 1248:0.0299861882267 1460:0.0233337898629 1518:0.0299861882267 1603:0.114132829125 1657:0.0902674211187 1693:0.0616787360366 1778:0.849149651491 1850:0.0501398411016 1925:0.0649006921226 1926:0.0408330272044 2012:0.00902674211187 2066:0.0343680110098 2141:0.042921143253 2153:0.0463007150128 2170:0.0466675797257 2182:0.0270802263356 2208:0.0541604526712 2221:0.0668058300724 2237:0.072213936895 2249:0.0563984303975 2278:0.0383449461738 2285:0.0766898923476 2294:0.0584547756666 2353:0.0526519939248 2685:0.0209594461149 2709:0.00902674211187 2809:0.173105402618 2820:0.0270802263356 2836:0.0352664938659 2961:0.0466675797257 3161:0.0424296571481 3229:0.040254139187 3264:0.0180534842237 3394:0.0541604526712 3404:0.0558739500107 3408:0.0541604526712 3427:0.0674815177784 3635:0.0352664938659 3641:0.0442932359777 3650:0.0626682880476 3688:0.072213936895 3706:0.0541604526712 3837:0.0649006921226 3853:0.0486750587608 3878:0.0361069684475 3926:0.0361069684475 3941:0.0455344448261 3958:0.119944752907 3974:0.0343680110098 4054:0.0521868431899 4087:0.00902674211187 4182:0.0419188922297 4184:0.0512035207108 4198:0.028614095502 4261:0.0780583771387 4297:0.0361069684475 4337:0.0233337898629
264 -1 -1 110:0.0999791700895 245:0.0185777158454 247:0.0356798531467 348:0.098111207699 368:0.133239303455 405:0.0725161036576 477:0.0960118406057 502:0.0555469663408 538:0.0903128368157 623:0.0960118406057 648:0.0598132438821 675:0.0913877884765 813:0.0160019734343 880:0.0419885983276 896:0.175747948293 930:0.044685210784 1112:0.033363514548 1134:0.0320039468686 1216:0.353339698301 1230:0.0265787025625 1236:0.0356798531467 1270:0.0422884329479 1283:0.0320039468686 1330:0.04887422304 1351:0.0339876116104 1446:0.13476965665 1448:0.0240029601514 1462:0.0361929591246 1498:0.0466688755259 1504:0.0990494081541 1706:0.0666196517277 1834:0.0702857467142 1855:0.0388686414141 1896:0.054669862243 2016:0.054669862243 2036:0.0960118406057 2075:0.101163325428 2126:0.0505816627139 2211:0.038463582876 2347:0.0371554316907 2412:0.0585826494311 2447:0.159472215375 2458:0.0598132438821 2474:0.103411253163 2626:0.217548310973 2675:0.68163645779 2893:0.0598132438821 2977:0.0160019734343 3043:0.128987042161 3335:0.0304625961588 3348:0.200024667929 3602:0.0265787025625 3714:0.0814094452336 3769:0.0304625961588 3804:0.130814943599 3868:0.0345796892796 3926:0.0640078937371 3945:0.0449232188834 3960:0.0253625278309 3974:0.0304625961588 4045:0.00800098671714 4063:0.0743108633814 4076:0.0439402436762 4128:0.0769271657519 4334:0.0743108633814 4337:0.0206822506326
265 1 1 89:0.375882439622 112:0.122775793523 118:0.0380422864184 247:0.0349212924196 253:0.0313235366351 340:0.0439681423745 348:0.0320084480132 447:0.0313235366351 459:0.0289777147693 462:0.0640168960264 477:0.0234926524764 489:0.0349212924196 511:0.0456766860119 605:0.0320084480132 664:0.0260136340949 707:0.0585416024999 776:0.169222591268 813:0.0156617683176 880:0.0410959124315 905:0.0219840711872 910:0.0280734260567 1011:0.528935451412 1071:0.0313235366351 1085:0.0156617683176 1104:0.0535075701707 1113:0.0234926524764 1119:0.0124116577392 1143:0.0349212924196 1147:0.0289777147693 1178:0.00783088415879 1216:0.0384252918341 1321:0.050057497244 1355:0.0270904082608 1434:0.0326541996371 1448:0.0156617683176 1460:0.020242541898 1505:0.0969435981676 1620:0.0234926524764 1953:0.135434490411 2148:0.400020498594 2252:0.050057497244 2313:0.0631223760803 2347:0.0181827499361 2360:0.0384252918341 2437:0.0563026832426 2444:0.0349212924196 2474:0.0404850837959 2475:0.020242541898 2476:0.051328226006 2571:0.0796786643439 2612:0.020242541898 2643:0.039502066 2710:0.0368085989281 2724:0.051328226006 2729:0.020242541898 2732:0.0727309997444 2894:0.0338445182537 2961:0.0404850837959 2977:0.0469853049527 3034:0.444201057523 3119:0.0343957289264 3204:0.0444201057523 3304:0.0430060654144 3326:0.122775793523 3554:0.0372349732175 3576:0.0520272681898 3688:0.125294146541 3692:0.0439681423745 3781:0.0181827499361 3885:0.0939706099054 3908:0.0631223760803 3960:0.0248233154783 4023:0.0796786643439 4031:0.0219840711872 4044:0.0343957289264 4045:0.00783088415879 4087:0.0313235366351 4141:0.0783088415879 4337:0.020242541898
266 -1 -1 34:0.0427210882395 105:0.0379802870561 154:0.0413293998645 172:0.0366330197404 208:0.0373296360137 253:0.0547011317241 256:0.0482414917319 275:0.0433496212649 340:0.0575870592705 454:0.0379802870561 489:0.0609839890965 564:0.0317530236431 635:0.0290458053084 732:0.0279486054121 780:0.0618609896051 785:0.035072198245 797:0.0191956864235 809:0.0569331395209 812:0.0321399215229 813:0.013675282931 871:0.013675282931 892:0.0437083746707 918:0.0300330917397 955:0.0448179285216 1071:0.0273505658621 1113:0.00683764146552 1134:0.013675282931 1256:0.109168308654 1288:0.0402234040412 1320:0.0417679001188 1329:0.026033327889 1371:0.227732558083 1446:0.038391372847 1478:0.0551161487434 1488:0.0952590709293 1509:0.0569331395209 1531:0.0321399215229 1572:0.0522659480397 1586:0.0227141532871 1716:0.0474704250567 1735:0.0854421764789 1817:0.0398832106247 1878:0.0344917583989 1899:0.0534278342755 1903:0.0442787434272 1943:0.113866279042 1977:0.0659781541508 2035:0.329890770754 2045:0.0216748106324 2124:0.210231642178 2159:0.0245126882473 2297:0.29564110154 2317:0.0491614425336 2404:0.0454283065741 2479:0.0227141532871 2661:0.0570249041959 2732:0.0317530236431 2790:0.0423238010681 2797:0.0391654664113 2830:0.0245126882473 2863:0.102564621983 2867:0.097536647846 2912:0.104531896079 2947:0.0591282203081 2973:0.197934462452 3000:0.364078978082 3012:0.0437083746707 3088:0.110232297487 3179:0.0366330197404 3280:0.507053076251 3308:0.0158765118216 3379:0.102564621983 3394:0.013675282931 3399:0.0344917583989 3459:0.0273505658621 3490:0.0551161487434 3641:0.134206234413 3692:0.0575870592705 3704:0.0569331395209 3738:0.0432270776836 3811:0.0467208520902 3826:0.028512452098 3924:0.0304919945482 3966:0.0619722460262 3974:0.026033327889 3991:0.0551161487434 3997:0.0427210882395 4031:0.0191956864235 4033:0.0547011317241 4040:0.165317599458 4045:0.013675282931 4087:0.00683764146552 4136:0.0591282203081 4150:0.0864541553672 4177:0.0227141532871 4323:0.0569331395209
267 -1 -1 105:0.0606023125551 253:0.043641258911 340:0.0918873772565 354:0.116127820947 419:0.296653478517 466:0.0943464930278 477:0.0327309441833 586:0.0486538024663 601:0.043641258911 647:0.0666459243457 797:0.0306291257522 811:0.0612582515043 813:0.0218206294555 871:0.0218206294555 879:0.133291848691 911:0.0500233838978 1001:0.0618879457506 1069:0.043641258911 1112:0.0454951941569 1113:0.0109103147278 1119:0.0345848794291 1144:0.11733920751 1178:0.0109103147278 1182:0.242237771736 1204:0.0647062109205 1266:0.0559620920426 1518:0.0362432810182 1543:0.0659462421808 1657:0.0545515736388 1702:0.0506659325809 1707:0.190915997481 1765:0.084608263327 1835:0.116905157081 2003:0.040372961956 2012:0.0218206294555 2112:0.0735515265484 2132:0.338433053308 2170:0.0282027544423 2182:0.0327309441833 2193:0.0735515265484 2205:0.0855281805432 2221:0.161491847824 2222:0.0572565408401 2278:0.0463462261124 2360:0.0535357207328 2417:0.0833968767642 2421:0.0636386658269 2447:0.108729843055 2472:0.108729843055 2474:0.084608263327 2582:0.0612582515043 2612:0.0564055088846 2663:0.0445955060361 2681:0.0559620920426 2682:0.0641814870996 2700:0.151997797743 2732:0.0506659325809 2748:0.0782261383402 2830:0.0391130691701 2836:0.042625406005 2848:0.126152908058 2883:0.0512832766838 2911:0.0588318801945 2919:0.0592022562699 3021:0.150070151694 3102:0.161491847824 3213:0.043641258911 3360:0.090843966263 3568:0.0362432810182 3569:0.135065868094 3587:0.0706522898249 3629:0.526382108927 3733:0.0327309441833 3793:0.090843966263 3867:0.08525081201 3878:0.0109103147278 3911:0.0636386658269 4031:0.0306291257522 4045:0.0109103147278 4087:0.0109103147278 4131:0.0706522898249 4270:0.0588318801945 4291:0.0445955060361
268 -1 -1 13:0.0382051799575 44:0.0789984767816 245:0.027984788496 325:0.0585502931661 340:0.0338353430927 380:0.0921267541556 484:0.0458877354805 489:0.0537468196947 500:0.0400371808839 513:0.0338353430927 636:0.0901004726971 658:0.027984788496 664:0.0400371808839 695:0.0470873784747 721:0.0882467504353 754:0.121594034571 776:0.208358293087 872:0.0602619619393 896:0.264740251306 905:0.0676706861853 985:0.0836739089768 1113:0.0361571771636 1119:0.0573077699362 1134:0.0241047847757 1147:0.0445991514907 1216:0.177419312588 1246:0.476153785659 1283:0.0482095695515 1434:0.0502575723454 1448:0.0361571771636 1518:0.0400371808839 1531:0.0566515438786 1586:0.0400371808839 1615:0.0585502931661 1657:0.0602619619393 1712:0.0836739089768 1736:0.0632500816151 1765:0.0311549823666 1800:0.207105434655 1911:0.0552597671424 2012:0.0361571771636 2166:0.0836739089768 2170:0.0311549823666 2174:0.0400371808839 2204:0.0669460843937 2230:0.25509909696 2261:0.0470873784747 2286:0.0545197436852 2474:0.1869298942 2539:0.0901004726971 2709:0.0120523923879 2811:0.0901004726971 2820:0.0361571771636 2937:0.0708999223087 2963:0.0311549823666 2977:0.0482095695515 3119:0.158813799214 3207:0.0941747569495 3223:0.0673121595302 3264:0.0120523923879 3327:0.0780480803092 3406:0.188962320125 3408:0.180785885818 3441:0.283257719393 3471:0.0400371808839 3502:0.0311549823666 3516:0.0746021943957 3602:0.0400371808839 3660:0.188962320125 3688:0.0241047847757 3705:0.0502575723454 3752:0.0836739089768 3878:0.0120523923879 3892:0.0680219693799 3945:0.0676706861853 3978:0.100353395369 4031:0.0676706861853 4045:0.0120523923879 4073:0.144628708654 4087:0.0361571771636 4129:0.0836739089768 4141:0.0964191391029 4171:0.0673121595302 4214:0.0311549823666
269 -1 -1 51:0.0618083125232 144:0.0888699458886 146:0.0728233248775 158:0.167375054216 251:0.0525253258995 285:0.0399290979382 337:0.061192236046 350:0.101534363482 513:0.0353620825664 614:0.0836875271082 618:0.061192236046 649:0.0740991128644 675:0.0479583105276 682:0.119787293815 683:0.0377886838837 716:0.0325607769304 848:0.0796324474378 940:0.0987443979496 1085:0.0251924559225 1112:0.0525253258995 1113:0.0251924559225 1161:0.0679228594967 1164:0.0755773677675 1168:0.080519087458 1178:0.0125962279612 1246:0.0710912991469 1259:0.101534363482 1282:0.236100957734 1346:0.18112933829 1358:0.0525253258995 1425:0.0903140097832 1468:0.174898990667 1564:0.0640828416928 1587:0.172137280505 1702:0.0584950711857 1748:0.0796324474378 1823:0.0734724122913 1855:0.061192236046 1959:0.0860686402526 1973:0.050384911845 2003:0.0932231644931 2137:0.0849170549539 2170:0.0325607769304 2193:0.0849170549539 2258:0.082563095368 2261:0.147636253686 2273:0.188332084948 2305:0.130727367854 2345:0.276686026197 2347:0.0292475355928 2407:0.0734724122913 2472:0.0418437635541 2479:0.0418437635541 2523:0.0871515785694 2660:0.0353620825664 2721:0.19183324211 2931:0.0922286753991 2948:0.0769443665644 2977:0.0251924559225 3062:0.224114758447 3394:0.0755773677675 3396:0.188332084948 3400:0.0514866137315 3408:0.0377886838837 3431:0.0761365662151 3439:0.0661040912834 3499:0.0815698145127 3590:0.0640828416928 3697:0.113959635191 3721:0.42458527477 3821:0.082563095368 3868:0.0544399915153 3957:0.0605545384889 3960:0.0399290979382 3961:0.0569798175953 4084:0.154459841195 4087:0.0125962279612 4177:0.0418437635541 4204:0.0125962279612 4319:0.220417236874
270 1 -1 40:0.0823368085271 136:0.133272009415 275:0.0576982277295 289:0.042263187908 409:0.113723303972 413:0.0845263758161 500:0.0604649522095 605:0.0743990352273 645:0.136071537891 656:0.136071537891 658:0.042263187908 664:0.0604649522095 665:0.0629677589394 776:0.393333582555 813:0.0364035286029 884:0.0711123017728 899:0.0652526424676 1049:0.119305081371 1113:0.12741235011 1119:0.144245569324 1131:0.0711123017728 1133:0.0576982277295 1178:0.0182017643014 1425:0.0652526424676 1434:0.0758999920309 1446:0.102197625204 1501:0.0901751135447 1518:0.181394856628 1609:0.0910088215072 1753:0.0910088215072 1796:0.136071537891 1988:0.196299381536 2072:0.117869773589 2083:0.454667120991 2237:0.0364035286029 2277:0.10110331707 2326:0.151555706997 2475:0.0470508781662 2609:0.126366012686 2709:0.0364035286029 2729:0.235254390831 2867:0.0865473415942 2921:0.0799479264665 2977:0.0364035286029 3194:0.0604649522095 3264:0.0364035286029 3408:0.0546052929043 3502:0.0470508781662 3620:0.0510988126018 3622:0.120929904419 3686:0.192407290852 3692:0.0510988126018 3781:0.042263187908 3838:0.10110331707 3867:0.0711123017728 3878:0.0364035286029 3911:0.106168889234 3924:0.0811695232408 3941:0.0918168728041 3945:0.0510988126018 3958:0.0604649522095 4023:0.0926007995288 4031:0.102197625204 4044:0.0799479264665 4045:0.0182017643014 4069:0.0926007995288 4083:0.0855562958627 4087:0.0182017643014 4140:0.0811695232408 4144:0.142224603546 4337:0.0470508781662
271 -1 -1 41:0.105024475523 76:0.0804699428003 98:0.0849159922707 193:0.0607175517435 394:0.0947089728443 460:0.105024475523 523:0.0833192601229 528:0.125298600118 665:0.145801744288 681:0.0326201144838 703:0.0991176777904 813:0.084292311779 841:0.280012998682 898:0.0626493000592 904:0.0898038688652 935:0.0466688331136 946:0.0947089728443 1113:0.0421461558895 1252:0.110130768301 1303:0.116975665056 1364:0.107386384857 1468:0.195066865738 1522:0.121485710296 1554:0.0762320667498 1599:0.105024475523 1701:0.116975665056 1963:0.0975334328691 2002:0.0394397393941 2045:0.044533384423 2152:0.117164206106 2201:0.119355876793 2237:0.0561948745194 2282:0.109773613391 2286:0.0635502491253 2305:0.0972011628588 2402:0.0920835745115 2409:0.0869591035958 2413:0.0466688331136 2444:0.125298600118 2480:0.0363154108413 2653:0.0660351550367 2685:0.0326201144838 2806:0.347836414383 2831:0.350926995167 2852:0.105024475523 2945:0.0766980186891 2961:0.0363154108413 3108:0.116975665056 3184:0.229694461467 3246:0.102863707633 3316:0.0668000766344 3320:0.1524641335 3499:0.0909757568935 3602:0.186675332455 3778:0.113242449105 4033:0.0280974372597 4073:0.084292311779 4112:0.102863707633 4114:0.102863707633 4161:0.303023466677 4224:0.0826435970003 4303:0.0675371766538
272 -1 -1 13:0.0325421940386 54:0.218537935938 193:0.0443685647518 251:0.0428081132714 449:0.0635442389863 502:0.142542586368 533:0.0827504533943 585:0.137340494462 604:0.073810158219 605:0.0419615633951 614:0.0682052910381 665:0.0710284911762 771:0.165500906789 773:0.0767452756078 813:0.0205318384655 837:0.0635442389863 933:0.0550001961646 994:0.0827504533943 1032:0.279132245637 1087:0.0513295961637 1172:0.0579393718054 1329:0.195429990601 1343:0.0436088807595 1365:0.0443685647518 1389:0.0804766329375 1460:0.026537016252 1471:0.0987038347059 1746:0.0712712931839 1964:0.0701458970116 1973:0.0410636769309 1976:0.0522274826278 2159:0.0736058709696 2217:0.0854784526119 2268:0.0784712102709 2371:0.118701943749 2408:0.0522274826278 2411:0.0627096187045 2468:0.0238367262863 2501:0.53891980001 2638:0.0238367262863 2700:0.0238367262863 2857:0.0827504533943 2858:0.0593509718744 2921:0.0450911759068 2940:0.0701458970116 3058:0.2659174255 3073:0.0488132910579 3100:0.0368029354848 3225:0.072428959647 3237:0.0428081132714 3391:0.0804766329375 3447:0.0827504533943 3475:0.110714190279 3504:0.0457801648208 3642:0.0307977576982 3710:0.174435523038 3737:0.056378920325 3776:0.295240632876 3795:0.0588023687581 3867:0.0401078233056 3899:0.0522274826278 3937:0.0692073555925 3960:0.0325421940386 3963:0.121768940996 4029:0.072428959647 4033:0.0615955153964 4106:0.0573347739503 4126:0.171068881567 4137:0.128424339814 4191:0.0804766329375 4303:0.0493519173529
[truncated: 1,739,422 more chars]
