# Supplementary material for: Semi-automated screening of biomedical citations for systematic reviews
Source: BMC Bioinformatics. 2010 Jan 26;11:55. doi: 10.1186/1471-2105-11-55 (PMC2824679; doi:10.1186/1471-2105-11-55)
Supplement: Additional file 1 — Curious snake: a zipped archive of source code. This is the source code used in experimentation. It is a modified version of our Python-based active learning framework. [file 1471-2105-11-55-S1.ZIP › curious_snake/data/copd/titles]

1 -1 -1 137:0.391275397278 176:0.176459663595 243:0.33842589328 259:0.373319015767 260:0.391275397278 398:0.322734531808 457:0.149346957602 643:0.391275397278 907:0.359459890721
2 1 -1 268:0.413368758819 522:0.245936047168 565:0.340957734039 676:0.261242431526 703:0.327917830722 812:0.117896520116 869:0.413368758819 882:0.413368758819 912:0.257408378118 914:0.17818780952 956:0.151508488944
3 -1 -1 83:0.266270201772 209:0.200755262449 514:0.507543456271 611:0.402624885473 615:0.428050322755 633:0.27478226317 776:0.305724153934 959:0.23351273211 967:0.249724889672
4 -1 -1 10:0.471173337171 123:0.269243406879 276:0.384565027004 568:0.605829688635 925:0.436559048201
5 -1 -1 34:0.315932654954 35:0.371836442246 123:0.204103697655 423:0.190810508731 536:0.352578537133 573:0.389145437507 633:0.270647434044 789:0.14257775964 915:0.432383879131 940:0.357179481078
6 -1 -1 318:0.507959514437 378:0.3280657391 678:0.352445416482 700:0.272784304815 738:0.371355763395 756:0.422336785181 789:0.151843030859 938:0.310469297717
7 -1 -1 385:0.518314999644 480:0.478404959781 644:0.353242885831 837:0.614571166921
8 -1 -1 439:0.590385036171 615:0.67924683861 812:0.229704427052 959:0.370547051665
9 -1 -1 198:0.375212830929 234:0.356225861903 284:0.148099622293 401:0.191349106743 461:0.578090850956 803:0.354288538365 890:0.127566071162 893:0.413041935841 948:0.164876755159
10 -1 -1 89:0.244922769481 553:0.235187718305 653:0.541173994431 707:0.45256685467 847:0.198756679775 976:0.58949919949
11 -1 -1 9:0.323572705273 34:0.355776045391 59:0.4869133475 270:0.206333598738 284:0.144220996404 401:0.186337807 424:0.334930867736 812:0.160558747854 816:0.196892291041 871:0.464337257747 890:0.124225204667 948:0.160558747854
12 -1 -1 423:0.234310152208 429:0.257875284047 457:0.234310152208 641:0.613871212131 898:0.613871212131 914:0.264616917179
13 1 1 9:0.311521446072 80:0.358795548256 287:0.309157679222 401:0.179397774128 501:0.221283549576 552:0.415157216369 573:0.421900654924 706:0.457096928733 890:0.119598516085 948:0.154578839611
14 -1 -1 285:0.420389124347 501:0.220490763769 523:0.297925085346 575:0.337991560825 720:0.496130443115 744:0.407137868126 823:0.368820801996 948:0.154025034729
15 -1 -1 77:0.398856873453 83:0.296687325942 284:0.144879692146 401:0.187188861444 441:0.489137210574 457:0.215855688645 650:0.433187128605 878:0.426346967375 890:0.124792574296 948:0.161292062462
16 -1 -1 45:0.602343666 429:0.292547072829 457:0.265813567267 746:0.664447812683 789:0.198621675268
17 -1 -1 46:0.275309924533 184:0.33857037243 481:0.363215936295 615:0.321062009894 644:0.218810705813 662:0.286999303345 794:0.271997790025 798:0.34973187878 844:0.34973187878 895:0.229310448135 949:0.195054140859 967:0.187307825124
18 -1 -1 434:0.817270582609 615:0.272423527536 764:0.287279504688 872:0.266431709549 936:0.323015242333
19 -1 -1 10:0.281501702752 209:0.155839189339 241:0.340772089848 329:0.318285990014 406:0.25355714352 567:0.375907114997 633:0.21330372422 782:0.332280282373 812:0.112368946817 893:0.281501702752 959:0.181267651111 967:0.193852573973 972:0.393987982257
20 -1 -1 35:0.35412507296 65:0.401527017244 228:0.437382168536 262:0.454245619294 500:0.35412507296 625:0.423423349944 890:0.105058757589
21 -1 -1 436:0.58292749093 525:0.33860428198 890:0.177868514447 944:0.71687200539
22 -1 -1 81:0.360290309212 263:0.415927298142 393:0.38626060268 409:0.504260011805 650:0.38626060268 662:0.380161426078
23 -1 -1 34:0.31230349255 163:0.494163625473 209:0.195462964006 442:0.253197040439 512:0.494163625473 575:0.309277731697 633:0.26753846928 812:0.14093994906 893:0.353076510639
24 -1 -1 123:0.486588029992 594:0.87363155224
25 -1 -1 89:0.203037548688 123:0.217182558369 154:0.507528101388 553:0.194967327485 635:0.194967327485 815:0.448625668718 816:0.186046111838 847:0.164766506325 852:0.203037548688 892:0.473090415742 894:0.223457520072
26 -1 -1 100:0.489576750255 176:0.231412130122 393:0.393051174403 457:0.195856077712 521:0.407052658579 662:0.386844772535 744:0.386844772535 914:0.22118901382
27 -1 -1 87:0.654883933713 284:0.188642943173 401:0.243732280412 599:0.636889005296 890:0.162488186941 948:0.210012935027
28 1 -1 4:0.462005593521 71:0.31429049548 300:0.370915982059 347:0.280379707659 429:0.203414596956 431:0.370915982059 690:0.384128954292 789:0.138106143502 971:0.354959639104
29 -1 -1 409:0.466413458088 466:0.403415068489 559:0.414813326615 711:0.414813326615 765:0.351628924002 812:0.133025349571 880:0.351628924002 890:0.10292245983
30 -1 -1 10:0.297501379527 173:0.416381027512 234:0.256578512115 276:0.242816426622 423:0.158929593056 568:0.382524124157 618:0.293669168431 803:0.255183117665 812:0.118755646474 864:0.330307408053 893:0.297501379527 959:0.191570337735 967:0.20487054827
31 -1 -1 210:0.516114641239 457:0.248331971681 847:0.201523273143 868:0.536638334653 903:0.391900048207 914:0.280452384005 949:0.333354750415
32 -1 -1 117:0.456402155172 195:0.316672575454 423:0.182584520047 458:0.478354777124 596:0.413743475514 697:0.294767409819 974:0.413743475514
33 -1 -1 209:0.151577712909 375:0.383214244873 387:0.285039563801 576:0.316085475247 669:0.309582349741 750:0.383214244873 755:0.352054209242 774:0.352054209242 794:0.273803941513 878:0.288905069633
34 -1 -1 605:0.736808786284 736:0.636230201074 812:0.228744275766
35 -1 -1 98:0.519082772471 234:0.3352496972 250:0.356005594726 442:0.278757714356 803:0.333426451897 878:0.410159299719 959:0.250308949057 967:0.267687222544
36 -1 -1 234:0.252620413905 274:0.364603404654 283:0.300516556802 284:0.105026029506 321:0.376623130973 401:0.135696746687 425:0.30493171265 436:0.296478794347 452:0.235635291244 612:0.271393493374 803:0.251246545452 812:0.116923667218 890:0.0904644977912 944:0.364603404654 948:0.116923667218
37 -1 -1 89:0.208983007715 287:0.624626583536 310:0.502996581395 553:0.200676469783 725:0.522389823032
38 -1 -1 32:0.205242160899 206:0.340881855501 457:0.334290648155 477:0.369319287353 554:0.28654852114 603:0.34738237041 644:0.251699084431 700:0.22437178513 769:0.29203994335 813:0.437905492897
39 -1 -1 123:0.271428102187 266:0.664802108308 555:0.664802108308 847:0.205920127526
40 -1 -1 77:0.415110393193 307:0.431445057066 460:0.401960718858 820:0.405733863826 965:0.561556886198
41 -1 -1 209:0.225920233384 423:0.21800942088 460:0.390075658717 525:0.239935149222 638:0.471112163962 820:0.393737240408 879:0.38495221934 940:0.40809330858
42 -1 -1 119:0.33965376678 222:0.554211366742 339:0.479354127963 468:0.412229368672 618:0.390879460043 948:0.158066109626
43 1 1 122:0.426577299989 166:0.426577299989 264:0.426577299989 275:0.32159645996 281:0.37938431192 284:0.109283751685 401:0.141197850087 744:0.32159645996 890:0.094131900058 948:0.121663715886 949:0.21856750337
44 -1 -1 181:0.521563787149 686:0.603312197761 952:0.603312197761
45 -1 -1 123:0.185679709377 176:0.205099655788 342:0.354018141621 397:0.367397818717 423:0.173586467146 439:0.333373701621 500:0.338271590988 525:0.191044472893 633:0.246216690214 644:0.26139860682 847:0.140866730916 866:0.383551443598 895:0.2739419511
46 -1 -1 48:0.475660462215 119:0.391917412921 351:0.423344470728 522:0.380467960891 696:0.436738000297 894:0.268637109059 948:0.18238826362
47 -1 -1 536:0.471808075933 731:0.668956610241 784:0.395433476755 912:0.416565191249
48 -1 -1 401:0.224289805033 423:0.258638414423 661:0.571479671502 789:0.193260245101 833:0.677609038573 890:0.149526536689 948:0.193260245101
49 -1 -1 284:0.199098317388 401:0.257240934153 423:0.296635807072 661:0.65543756893 789:0.221652722812 812:0.221652722812 847:0.240722200883 886:0.376627945644 890:0.171493956102 948:0.221652722812
50 -1 -1 9:0.449050239501 270:0.286347242583 284:0.20014813339 644:0.449050239501 682:0.558202453122 789:0.22282146486 914:0.336770489057
51 -1 -1 35:0.221244178225 188:0.240293984625 209:0.117652742948 272:0.297446149441 316:0.633346349626 338:0.297446149441 409:0.297446149441 500:0.221244178225 525:0.124951306984 538:0.264539164981 776:0.179169825274 835:0.215111136348
52 -1 -1 123:0.243323886022 370:0.356806197984 452:0.34254967883 454:0.502624805148 870:0.449299401598 901:0.491569826249
53 -1 -1 18:0.594710136171 448:0.435947962533 543:0.501564669169 613:0.419442817052 789:0.169616726074
54 -1 -1 77:0.341785111724 281:0.430990152298 499:0.371203108187 544:0.445198422465 550:0.419147386673 900:0.430990152298
55 1 -1 268:0.52668903011 587:0.237529294504 812:0.150216489534 869:0.52668903011 882:0.52668903011 914:0.227035939633 956:0.193042791437
56 1 1 284:0.26896488146 401:0.34751060817 501:0.428647352316 522:0.624629169011 789:0.299433963574 890:0.23167373878 948:0.299433963574
57 1 -1 32:0.231142681904 48:0.366823763888 108:0.398408421802 121:0.398408421802 287:0.281311375087 427:0.426554968709 522:0.293412424491 957:0.383899418851
58 -1 -1 106:0.357935327311 110:0.357935327311 201:0.404930546237 651:0.27546381212 770:0.424407420081 812:0.121044846451 837:0.424407420081 949:0.217455711359 959:0.195263154251 967:0.208819747051
59 -1 -1 123:0.26184769396 468:0.477034546906 610:0.540888723695 783:0.641337052419
60 -1 -1 105:0.309989332068 190:0.63974392815 421:0.267674027162 457:0.128793127769 475:0.284577426418 501:0.13776575402 587:0.152174455806 789:0.192474049113 848:0.284577426418 903:0.406504507977
61 -1 -1 34:0.406999517893 83:0.337860299627 633:0.348660935956 651:0.417993389402 947:0.485513540847 959:0.296295571613 967:0.316866571954
62 -1 -1 89:0.231765935135 110:0.512103048465 284:0.155558454553 429:0.255075188984 501:0.247912364293 553:0.22255383434 556:0.540029385285 789:0.173180544469 812:0.173180544469 847:0.188079809198 949:0.311116909107
63 -1 -1 146:0.464309222334 209:0.19990935531 404:0.48221085681 470:0.393425862315 627:0.426246679756 820:0.34840508401 959:0.23252879732
64 -1 -1 1:0.368701014926 20:0.326153976107 270:0.179250398815 284:0.125290652037 401:0.161879240334 534:0.489058503535 626:0.380701253666 813:0.489058503535 816:0.171048350383 890:0.107919493556 948:0.139483921969
65 -1 -1 284:0.185149594633 317:0.424368365069 401:0.239218770436 454:0.609517959702 468:0.537561814473 890:0.15947918029 948:0.206123850348
66 -1 -1 284:0.132106263076 401:0.170685212045 452:0.29639221745 687:0.515662503765 747:0.515662503765 769:0.343896230648 890:0.113790141363 901:0.425332381951 948:0.147071624188
67 -1 -1 48:0.235963999195 66:0.256281227598 200:0.291440661915 273:0.178070749319 317:0.18627747332 350:0.256281227598 378:0.195484171276 432:0.256281227598 504:0.274386847859 593:0.251657355861 672:0.302677277408 676:0.200487968013 695:0.251657355861 697:0.195484171276 730:0.317235841098 789:0.0904785398592 812:0.0904785398592 903:0.191090354764 914:0.136748504623 956:0.116273719042
68 -1 -1 2:0.464792766975 171:0.484527394164 190:0.406172844298 270:0.235561403751 429:0.269983528963 452:0.369407799487 501:0.262402059769 816:0.224782705043
69 -1 -1 89:0.253984263649 423:0.253984263649 553:0.243889041347 639:0.634878385525 872:0.54885277699 967:0.327402180708
70 -1 -1 115:0.36254749805 190:0.299119753835 347:0.274053873202 457:0.18065619842 475:0.39917250946 501:0.193241967369 587:0.213452838352 763:0.390392911588 789:0.134990238259 831:0.420940444608 903:0.285098903659
71 -1 -1 34:0.38415974937 123:0.24818081989 299:0.525759145292 423:0.232016906331 434:0.512657586881 633:0.329094978945 967:0.299084833062
72 -1 -1 93:0.622829579369 209:0.246355881693 688:0.622829579369 789:0.177636646375 938:0.363208798827
73 -1 -1 176:0.254146250131 627:0.475272182922 656:0.563534877949 776:0.339451177322 853:0.447041850093 967:0.277274159451
74 1 -1 71:0.368750330298 347:0.328963526721 429:0.238662005036 431:0.435187805117 644:0.326551795363 690:0.450690303427 789:0.162036990507 971:0.416466568492
75 -1 -1 35:0.453334381741 82:0.375564476904 501:0.248838502833 642:0.416238823856 812:0.173827503636 887:0.581504029805 956:0.223385239759
76 -1 -1 19:0.497733197286 123:0.20321652932 443:0.442668108633 478:0.497733197286 856:0.457261361049 886:0.241212280247
77 1 1 103:0.420447247932 123:0.288528952145 287:0.40310697024 501:0.288528952145 651:0.458678687983 947:0.532770899157
78 1 1 9:0.375951126024 123:0.267049991847 275:0.49310983601 460:0.446701668961 644:0.375951126024 820:0.450894790516
79 -1 -1 610:0.505636886566 673:0.599538604186 696:0.409453493189 812:0.170993848956 835:0.433582450716
80 -1 -1 123:0.251550541566 501:0.251550541566 526:0.488753877731 662:0.464489983474 748:0.464489983474 847:0.190839928442 894:0.25881848254 949:0.31568262922
81 -1 -1 22:0.4394175426 422:0.42539376613 423:0.182567442984 490:0.372334249026 606:0.4394175426 784:0.282738518336 884:0.42539376613
82 -1 -1 123:0.189759637118 342:0.361796958389 344:0.464773565491 423:0.354801341781 577:0.426981753066 812:0.132557637325 887:0.443444211496 925:0.307681764718
83 -1 -1 351:0.327339334969 407:0.494467619745 704:0.454261315163 778:0.427679959114 812:0.141026650984 919:0.454261315163 956:0.181232955566
84 1 -1 108:0.244578336599 112:0.235671426972 121:0.489156673198 158:0.288855745419 322:0.278132241587 378:0.186557532482 429:0.127179142107 554:0.198107636954 630:0.278132241587 745:0.249715979686 778:0.261857177222 789:0.0863469048594 858:0.255331875412 890:0.0668070850818 914:0.130503986213 949:0.155121247789 956:0.110964166435 957:0.235671426972
85 -1 -1 297:0.473611643247 440:0.401308137301 502:0.491871936416 635:0.188952999146 816:0.180306984071 852:0.196774271149 898:0.515530629843
86 -1 -1 176:0.16294281814 209:0.142911120047 220:0.361303623743 423:0.137906950838 441:0.3125024023 498:0.361303623743 520:0.258148953457 737:0.34472270464 742:0.361303623743 789:0.103047071255 821:0.361303623743 823:0.24675146823 925:0.239184292753
87 -1 -1 190:0.348048618073 475:0.46446762044 522:0.327656196014 812:0.157071424662 871:0.45425188956 903:0.331734290901 912:0.342940577307 914:0.237396430965 956:0.201852049437
88 1 -1 229:0.432792849929 313:0.397601463375 411:0.412931152561 501:0.176702420808 575:0.270868157875 642:0.29557486873 677:0.384912224768 789:0.123436447117 812:0.123436447117 957:0.336901984845
89 -1 -1 10:0.272370770022 83:0.1999916124 142:0.30796190339 152:0.350211452512 209:0.150784309952 216:0.321502269749 254:0.265901683814 683:0.381208387222 779:0.339034640822 792:0.381208387222 959:0.175387961176 967:0.187564673064
90 -1 -1 25:0.369072395574 123:0.205562870785 363:0.503480033152 539:0.480374364814 762:0.462540908414 917:0.351188990246
91 -1 -1 83:0.234572939696 377:0.426605202136 393:0.684990353887 457:0.170664194283 575:0.279837848333 847:0.138495284386 912:0.2784284459 914:0.192738695009 949:0.229095430221
92 -1 -1 153:0.500896476015 423:0.236661311657 470:0.482655123546 525:0.260462905219 574:0.448402444682 618:0.437301381432
93 -1 -1 176:0.26983745064 260:0.598327989234 536:0.421994450845 873:0.46576066863 917:0.417347637521
94 -1 -1 82:0.331298552986 115:0.411828192116 176:0.242467254617 184:0.478158429512 423:0.205212602459 776:0.323852093035 915:0.465019571971 967:0.264532347747
95 -1 -1 49:0.280603472617 59:0.366617967582 139:0.423870022252 234:0.261193312023 291:0.423870022252 295:0.298951077817 803:0.519545640247
96 -1 -1 141:0.362038809995 254:0.318336463651 266:0.456381201359 423:0.174197366878 611:0.362038809995 719:0.435436989116 751:0.456381201359
97 -1 -1 297:0.439811251506 525:0.402217429641 679:0.333931262091 870:0.360920838059 874:0.425774910027 894:0.201108714821 963:0.425774910027
98 -1 -1 273:0.320830033189 284:0.14642746119 330:0.571563751022 491:0.571563751022 565:0.471441242837
99 -1 -1 70:0.536097239542 72:0.392982202729 103:0.31895404086 276:0.312630036977 424:0.31895404086 522:0.31895404086 812:0.152899796216 847:0.166054244643 903:0.322923826443
100 -1 -1 103:0.316743535599 123:0.217363012542 176:0.240096665396 209:0.21057990627 254:0.37134866136 405:0.448998425971 423:0.203206249955 873:0.414425733513 917:0.37134866136 959:0.244940474491
101 -1 -1 32:0.241344199351 311:0.38301358654 587:0.232227467083 632:0.434282446261 637:0.394436016028 657:0.45796501934 708:0.372396184605 890:0.113629151433 956:0.188733935272
102 -1 -1 36:0.227738328949 39:0.262016363037 83:0.162988195884 210:0.492906102632 218:0.296417874716 238:0.310675365549 287:0.177214865432 364:0.241841211824 429:0.130508641803 457:0.118582514949 499:0.23797574887 501:0.126843798799 523:0.17139017044 545:0.23797574887 665:0.256253445379 806:0.234218036825 949:0.159182260773
103 -1 -1 211:0.510971436609 287:0.317264922406 520:0.397399007514 523:0.306837064674 587:0.250837020035 812:0.158632461203 823:0.379853519699 895:0.33503119453 956:0.203858133139
104 -1 -1 29:0.477046737857 89:0.190843423249 92:0.396634731551 144:0.357241093987 178:0.324522598234 265:0.412407214983 553:0.183257887221 880:0.37694403727
105 -1 -1 2:0.48247516971 171:0.502960573698 270:0.24452301397 452:0.383461412082 816:0.233334254466 870:0.502960573698
106 -1 -1 78:0.446397061561 89:0.170386493735 132:0.446397061561 297:0.410099485128 438:0.425911040722 553:0.163614068125 618:0.314839162202 679:0.31137229478
107 -1 -1 129:0.759067163348 284:0.194463482688 553:0.278214346083 805:0.511594197325 812:0.216492841279
108 -1 -1 123:0.153775126031 342:0.293188655495 382:0.33496952449 487:0.376637596354 539:0.359352971717 649:0.376637596354 853:0.298779675361 917:0.525426902529
109 1 1 53:0.373141502846 123:0.19570976077 329:0.387243923689 439:0.351381890946 782:0.4042701355 789:0.136714128901 806:0.361379558079 839:0.356544354629 927:0.330441918286
110 -1 -1 176:0.262969463602 184:0.518589885154 209:0.461281583448 662:0.439598227962 794:0.416620337091 967:0.286900306197
111 -1 -1 176:0.279609793099 209:0.245235409354 254:0.432462159351 284:0.158835409499 401:0.205220062389 423:0.236648257536 873:0.48262850053 890:0.136813374926 917:0.432462159351 948:0.176828721891 959:0.285250756318
112 1 -1 25:0.339306413454 40:0.326460151519 48:0.344291465564 112:0.360318241503 319:0.41166541665 429:0.194444296573 633:0.250598357588 728:0.425236616425 890:0.102141408171 914:0.199527653503 956:0.169653206727
113 1 1 32:0.205375577466 70:0.438190151017 115:0.335651425569 250:0.286734790471 284:0.112258818403 401:0.14504172457 421:0.347608184459 445:0.418080761107 587:0.197617553204 696:0.299260942936 789:0.124975806351 847:0.135727866459 890:0.0966944830468 903:0.263948459047
114 -1 -1 209:0.140581516163 220:0.35541398881 284:0.0910526042981 401:0.117642666668 423:0.135658920258 441:0.307408279396 480:0.27666741327 498:0.35541398881 520:0.253940849817 737:0.339103356397 742:0.35541398881 821:0.35541398881 847:0.110088239772 890:0.0784284444455 925:0.235285333336 948:0.101367293941
115 -1 -1 97:0.480508481853 146:0.441437227025 173:0.480508481853 423:0.183406573391 536:0.338897588905 694:0.441437227025
116 -1 -1 123:0.592827606915 847:0.44975128011 959:0.668041326954
117 -1 -1 123:0.526210813058 424:0.766799610705 812:0.367587455232
118 1 1 69:0.565210934876 284:0.157616076766 401:0.203644648315 429:0.258449151372 540:0.615237301291 789:0.175471259789 886:0.298157312284 890:0.135763098877 948:0.175471259789
119 -1 -1 89:0.28806495157 553:0.276615109435 697:0.465056728863 847:0.233766886822 865:0.754703879991
120 -1 -1 178:0.330422079817 195:0.33701390043 429:0.213855255434 457:0.194312757178 523:0.280844917025 556:0.45276109602 626:0.396288042037 735:0.373178648069 925:0.33701390043
121 -1 -1 71:0.314067236984 283:0.354707490992 356:0.461677404551 503:0.430350860692 644:0.278126449457 679:0.337520137209 794:0.345731619111 886:0.234500544288 890:0.106777594475
122 -1 -1 206:0.370725132404 587:0.214778815288 769:0.635214488062 861:0.454387219706 924:0.454387219706
123 -1 -1 103:0.325941641746 123:0.223675147872 423:0.209107278537 849:0.547841983505 879:0.369233176385 925:0.362673354913 940:0.391429328155 949:0.280700484013
124 -1 -1 387:0.55417742565 665:0.614537268517 679:0.519689534019 812:0.212494975788
125 -1 -1 25:0.328208119643 50:0.355179090521 105:0.411327651781 209:0.17709802376 295:0.315782043073 346:0.427186559849 442:0.22940763081 587:0.201921663401 618:0.315782043073 789:0.127697779343 890:0.0988004888331 914:0.193001350332 956:0.164104059822
126 -1 -1 15:0.361943109202 82:0.223033275517 159:0.247188203334 176:0.163231217026 256:0.332512678758 348:0.292398311697 508:0.332512678758 617:0.361943109202 639:0.34533284288 689:0.292398311697 822:0.298540467154
127 -1 -1 323:0.384803144181 334:0.4149132881 385:0.393457033033 460:0.318612745383 486:0.357356429954 644:0.268149480325 820:0.321603515427 839:0.347007784148
128 -1 -1 123:0.273034963162 183:0.63804808962 273:0.375375721604 875:0.61436114123
129 -1 -1 36:0.48382303117 176:0.29765976342 523:0.364113112438 812:0.188243748335 823:0.450759257116 870:0.497588970001 956:0.241911515585
130 1 1 123:0.219277641964 329:0.433876849663 384:0.464529151252 501:0.219277641964 782:0.452953402426 812:0.153177601825 894:0.225613136011 937:0.426048765955 956:0.196848108577
131 -1 -1 627:0.560443024156 712:0.494280380387 781:0.664522777819
132 1 -1 123:0.366680814025 476:0.587683562049 501:0.366680814025 812:0.256146897716 949:0.460165033775 956:0.329173663333
133 1 1 284:0.294514832161 401:0.380521902649 501:0.469366120729 587:0.518456379121 789:0.327878283017 890:0.253681268433 948:0.327878283017
134 -1 -1 123:0.184249588672 176:0.203519961025 267:0.430567926919 314:0.372226252713 423:0.172249489607 530:0.41458348871 543:0.380597298188 594:0.330806029391 661:0.380597298188
135 -1 -1 50:0.361141201706 230:0.455249688555 273:0.255540650412 429:0.191241485882 442:0.233258515725 452:0.261668171913 457:0.173765476715 501:0.18587119 618:0.321082827104 634:0.404884624307 794:0.325272770432
136 -1 -1 83:0.257582425288 103:0.292113367361 147:0.43666513806 209:0.194205085837 423:0.187404809481 581:0.43666513806 589:0.43666513806 931:0.451060493083
137 -1 -1 119:0.416493344714 190:0.429490068856 215:0.539106342233 284:0.174102462711 401:0.224945548178 890:0.149963698785 948:0.387650537829 959:0.312668688436
138 -1 -1 54:0.489190783457 501:0.199728797941 551:0.489190783457 676:0.309160736083 732:0.435070756892 808:0.380804225257 812:0.139521649403 956:0.179298882235
139 -1 -1 393:0.391120217607 471:0.487171588752 476:0.334119759671 751:0.51060419877 818:0.487171588752
140 1 -1 2:0.622147680287 176:0.387973308851 429:0.361386058895 914:0.370833774047 949:0.440784986127
141 -1 -1 77:0.330296754905 323:0.386277828442 397:0.37833056925 568:0.430234054044 633:0.25354342302 819:0.430234054044 915:0.405058666677
142 -1 -1 82:0.306154034789 264:0.496833232572 284:0.127282440061 363:0.496833232572 401:0.164452689566 423:0.189637611351 780:0.401370256004 789:0.141701345223 890:0.109635126377 917:0.346552692815 948:0.141701345223
143 -1 -1 89:0.30050291051 195:0.521188929808 258:0.680951038811 284:0.201693869811 553:0.288558691446 812:0.224542306558
144 -1 -1 89:0.331233711596 308:0.620038623712 553:0.318068022098 735:0.636136044197
145 -1 -1 234:0.309776438557 420:0.398791978533 576:0.414650246541 669:0.406119254751 803:0.308091728798 881:0.406119254751 928:0.385074638874
146 -1 -1 9:0.341211219541 284:0.152082735239 553:0.217581204194 644:0.341211219541 682:0.424150625089 696:0.405424031706 913:0.593638501358
147 -1 -1 238:0.43762688949 257:0.389211466131 323:0.360966496408 370:0.26200770736 575:0.27389359462 757:0.43762688949 829:0.43762688949
148 -1 -1 141:0.289385951188 176:0.164517828297 209:0.14429250321 210:0.578771902376 307:0.267411065081 412:0.315523059874 423:0.139239963553 495:0.307660440962 789:0.10404312733 868:0.300893604848 912:0.2271616892 949:0.186912313319 959:0.167836878778 967:0.179489339434
149 -1 -1 48:0.371503764388 190:0.315649993581 333:0.476537727515 366:0.499458856304 457:0.190639792728 930:0.499458856304
150 1 1 103:0.350400170429 123:0.240459640306 287:0.335948806344 406:0.379029180742 501:0.240459640306 591:0.402223276248 651:0.382262201101 947:0.444010550153
151 -1 -1 46:0.387568685584 142:0.432940968822 209:0.21197656111 415:0.425129770443 423:0.204553999594 779:0.476623842903 789:0.152847194745 890:0.11825873273 959:0.246565023125 967:0.263683365959
152 -1 -1 9:0.359867755962 253:0.516421824931 351:0.414478522836 424:0.37249996001 541:0.541530267717
153 -1 -1 53:0.331458770906 141:0.337779590413 273:0.239010159523 307:0.312129872456 481:0.406259560506 839:0.316715649847 893:0.304231427071 959:0.195904023458 967:0.209505110074 973:0.425800358999
154 1 -1 103:0.315888630052 176:0.239448633319 353:0.413307179166 485:0.428927611987 501:0.216776339652 545:0.406701094216 676:0.335548671114 812:0.151430303349 895:0.319820262729 956:0.194602660183
155 -1 -1 330:0.578213708565 401:0.191389772832 457:0.220699943873 470:0.450102967532 557:0.430082611694 886:0.280214877917 890:0.127593181888 948:0.164911795264 959:0.266026999584
156 -1 -1 89:0.314330353667 176:0.371394431839 448:0.603673058485 553:0.301836529243 959:0.378887096194 967:0.405192202756
157 -1 -1 110:0.497668924597 176:0.266122646218 284:0.151173887798 314:0.486722947789 401:0.195321149002 522:0.351077878266 587:0.266122646218 847:0.182778596344 914:0.254366120053 949:0.302347775595
158 -1 -1 138:0.525204420567 284:0.134550782432 329:0.42429012175 401:0.173843603591 423:0.20046668632 662:0.395951407668 782:0.442945168454 890:0.115895735727 948:0.149793065424 967:0.258414554184
159 -1 -1 159:0.361053499406 176:0.238422389599 334:0.470181738771 379:0.485682021402 702:0.504407693003 776:0.318449557322
160 1 -1 315:0.531105251094 368:0.327272824885 442:0.272125002341 642:0.362717094101 690:0.421316023788 739:0.447921791402 847:0.164507993684
161 1 1 123:0.225096210236 295:0.388842012327 416:0.454745757862 423:0.210435787701 501:0.225096210236 638:0.454745757862 713:0.454745757862 847:0.170770233236 894:0.231599817659
162 -1 -1 13:0.354103629086 303:0.418209025205 417:0.438324584527 492:0.389831973953 789:0.125014148008 805:0.295420912426 867:0.279598546869 880:0.330452733188 938:0.255613013762
163 -1 -1 34:0.289656056296 247:0.437294603628 439:0.335974145904 531:0.386543293747 536:0.323254044808 633:0.248137275976 776:0.276078804658 846:0.458328165819 890:0.101138295685
164 -1 -1 46:0.359449673368 245:0.442043671286 329:0.401530091618 575:0.311072362053 782:0.4191844329 956:0.182172519998 975:0.45661633814
165 -1 -1 144:0.4893946284 415:0.543361081145 767:0.653519751598 789:0.195354978082
166 -1 -1 34:0.289766893856 68:0.458503546152 209:0.181357869172 460:0.313133928826 578:0.437461935419 633:0.248232226278 651:0.297594077571 712:0.341040690802 812:0.130769370928 820:0.316073270041
167 -1 -1 66:0.349584895273 397:0.349584895273 432:0.349584895273 456:0.432731102962 596:0.374282183568 633:0.234279115112 728:0.397544737196 776:0.260660143874 956:0.158605202087
168 1 -1 82:0.334101078233 198:0.351908788179 368:0.334101078233 573:0.422057886447 676:0.342653043715 680:0.542186284818 812:0.154636447169 956:0.198722866657
169 1 -1 429:0.281433396546 442:0.343266190653 497:0.669951216574 685:0.521514841684 890:0.147836701493 956:0.245551446073
170 -1 -1 174:0.506004328367 178:0.344221700576 423:0.202427960494 429:0.222786624137 454:0.447278740955 457:0.202427960494 517:0.506004328367 635:0.194381968856
171 -1 -1 103:0.255033718396 176:0.193319637083 287:0.244515501142 329:0.346296110088 401:0.141887262044 423:0.163616426865 557:0.318842764286 662:0.323166685318 782:0.361521942074 786:0.428660104301 886:0.207737964381 890:0.094591508029 948:0.122257750571 959:0.197219747127 967:0.21091218088
172 -1 -1 310:0.421225291353 322:0.421225291353 325:0.421225291353 347:0.265487121373 390:0.331589741199 442:0.234927789824 525:0.192610072397 696:0.313136700103 697:0.28253736613 812:0.130770528254
173 -1 -1 169:0.452766989371 182:0.446934751943 457:0.241874755285 523:0.349587420636 637:0.485403147729 700:0.324686741437 890:0.139834968254 956:0.232260854846
174 -1 -1 259:0.640997461899 284:0.1721141568 401:0.222376597939 643:0.671828987986 890:0.148251065293 948:0.191611722237
175 -1 -1 34:0.385980503924 429:0.256561658475 457:0.233116568228 670:0.460439762013 789:0.174189766874 868:0.503758280126 954:0.484492081965
176 -1 -1 127:0.593752356984 425:0.462883047863 612:0.411972393068 760:0.513299298583
177 -1 -1 123:0.160624275258 126:0.253187135192 215:0.312087332038 270:0.144194294015 284:0.100787486313 295:0.27747009314 401:0.130220423106 452:0.226125740474 623:0.361423723591 697:0.242425393291 784:0.232554229618 816:0.137596324967 884:0.349889078251 890:0.0868136154039 941:0.375358565028 948:0.112204970186 968:0.301352392101
178 -1 -1 35:0.421386569296 342:0.441002124153 423:0.216237508013 457:0.216237508013 697:0.349097339284 735:0.415285244644 915:0.490002427801
179 -1 -1 188:0.450648510924 401:0.184643377434 423:0.212920379356 452:0.320630354672 557:0.414922411077 835:0.403420474423 847:0.172786498155 886:0.270337441235 890:0.123095584956 925:0.369286754869 948:0.159098735558
180 -1 -1 89:0.244305902376 464:0.517076343038 553:0.234595370083 670:0.482540354825 847:0.198256087454 919:0.588014475692
181 -1 -1 3:0.80651673715 72:0.591211258939
182 -1 -1 35:0.258151262233 154:0.662274935826 293:0.318844294028 309:0.331137467913 522:0.206488224575 593:0.275320236508 635:0.127206724067 764:0.308668548469 816:0.121386063591 852:0.132472151946 894:0.145795192779
183 -1 -1 48:0.395754769864 176:0.239952657089 250:0.348161252571 531:0.448729119843 839:0.395754769864 853:0.422075398337 959:0.244793560901 967:0.261788915902
184 -1 -1 46:0.497454596406 49:0.455364576784 89:0.262550435822 284:0.176220634042 553:0.252114730172 812:0.196183392524 847:0.213061664327 937:0.545665236234
185 -1 -1 72:0.391034535331 83:0.279856332204 159:0.364311794389 276:0.311080604645 423:0.203610252369 442:0.273321410856 812:0.152142006305 847:0.165231259693 871:0.439995969951 954:0.423168356627
186 -1 -1 40:0.449550985455 123:0.260239943026 474:0.608147749898 847:0.197432181205 902:0.56688264363
187 1 -1 66:0.520275318983 195:0.426342880378 284:0.164989585334 401:0.213171440189 429:0.270539777349 432:0.520275318983 890:0.142114293459 914:0.277612498309 948:0.183680059705
188 -1 -1 1:0.255906622626 64:0.293595266619 96:0.339443898551 144:0.242530330199 155:0.239406218895 263:0.279982509598 270:0.124413446961 296:0.301890630117 419:0.301890630117 422:0.301890630117 607:0.339443898551 729:0.279982509598 738:0.236769985159
189 1 -1 32:0.209238934946 275:0.336565684006 378:0.275096879989 406:0.287308973696 504:0.386133390049 551:0.446433025941 591:0.304890395165 676:0.282138518507 812:0.127326749059 906:0.347520003079 956:0.163627249839
190 -1 -1 102:0.492359820927 284:0.132203480448 309:0.492359820927 401:0.170810819774 420:0.409366608977 717:0.516041981256 890:0.113873879849 948:0.147179854611
191 -1 -1 299:0.538586715157 369:0.622693875162 748:0.469448669435 949:0.319052714857
192 1 1 71:0.399483280753 197:0.532350989424 284:0.15767937052 401:0.203726425724 431:0.471457888571 501:0.251292452462 644:0.353767771386 789:0.175541723634 890:0.13581761715 948:0.175541723634
193 -1 -1 34:0.276459914567 115:0.335082685287 187:0.437447665298 615:0.368933166225 633:0.236832645567 820:0.301558221747 866:0.368933166225 890:0.0965306403117 934:0.437447665298
194 1 -1 195:0.635062569361 284:0.245761603635 401:0.31753128468 429:0.402984766545 501:0.391668459195 890:0.21168752312 948:0.273602154568
195 1 1 292:0.460719781412 347:0.368875008269 501:0.260102626824 588:0.63706290283 700:0.326415044037 894:0.267617659497
196 -1 -1 32:0.174353060423 36:0.272692190729 83:0.195160860289 109:0.372000384952 206:0.289578878379 253:0.306835980245 269:0.372000384952 457:0.141989826363 477:0.313736455225 675:0.289578878379 769:0.248087710955 896:0.372000384952
197 1 1 123:0.311219484668 378:0.469714218785 501:0.311219484668 520:0.544631064074 613:0.53761549591
198 -1 -1 58:0.959520127398 525:0.233010505825 812:0.158199966161
199 -1 -1 89:0.262172143637 350:0.554890454793 494:0.579287693426 553:0.25175147413 697:0.423254959878 847:0.212754677358
200 1 -1 71:0.377534525476 431:0.445554642257 501:0.237485725603 592:0.581667888482 644:0.33433075709 812:0.165896958713 886:0.281888848267 956:0.213193718613
201 -1 -1 112:0.275326572393 378:0.217948550795 421:0.280576967684 457:0.135001462903 501:0.144406605017 529:0.37655425616 640:0.314562004039 675:0.275326572393 745:0.291734325378 774:0.324932036658 789:0.100876027515 858:0.298295177243 894:0.148578882583 947:0.266647891752 949:0.181222653963 959:0.162727880603
202 -1 -1 318:0.495523682341 391:0.449208418952 424:0.308994950182 703:0.411997163224 812:0.296251239127 906:0.404287521256 956:0.190355820274
203 -1 -1 159:0.365526646283 176:0.241376240951 423:0.204289221056 522:0.318431594384 543:0.451391326384 575:0.334972759214 633:0.289765767354 694:0.491699210048 789:0.152649346467
204 1 -1 123:0.421049908666 423:0.393627103267 501:0.421049908666 587:0.465086851043 789:0.294126727561 894:0.433215121526
205 -1 -1 5:0.529985125733 94:0.529985125733 640:0.494023646737 954:0.440649712889
206 -1 -1 40:0.405049742094 60:0.510766689494 123:0.234478680318 153:0.463954602113 284:0.147129173004 401:0.190095257465 574:0.415332085113 847:0.177888285568 890:0.126730171643 948:0.163796370704
207 -1 -1 139:0.493759926838 209:0.195303283836 234:0.304260230412 273:0.277157208503 394:0.427067854172 803:0.605211040769
208 -1 -1 77:0.25687396402 83:0.191074178638 142:0.294230178135 184:0.323917412072 209:0.144060982507 216:0.307166792573 380:0.364210671659 442:0.186612408131 536:0.25687396402 573:0.283515077025 779:0.323917412072 856:0.334595860472 959:0.167567580572 967:0.179201344582
209 -1 -1 106:0.330019681871 156:0.391307566121 209:0.154778969493 317:0.229771593448 404:0.37334970832 712:0.291059477698 770:0.391307566121 812:0.111604467818 818:0.37334970832 820:0.269751156896 912:0.243670678521
210 1 1 123:0.245519651695 149:0.460627350549 312:0.460627350549 314:0.496005774431 429:0.252613344776 953:0.45335389957
211 1 -1 169:0.427679865719 276:0.349066269532 587:0.269950203743 700:0.306696347654 716:0.504826738726 894:0.251450906553 969:0.458507704656
212 -1 -1 89:0.199615557968 111:0.49897423308 122:0.522974541971 273:0.293555949546 553:0.191681352109 744:0.394270303065 847:0.161989534975 917:0.364786861893
213 -1 -1 9:0.305371699582 123:0.433830379742 251:0.438218228134 292:0.384221874583 635:0.194727307651 663:0.488084976575 816:0.18581707471 847:0.164563666033 852:0.202787593789
214 -1 -1 80:0.447734904791 200:0.621338852277 275:0.509887226656 401:0.223867452395 847:0.209491798124 890:0.149244968264 948:0.192896323191
215 1 1 123:0.246998858529 275:0.456085266214 378:0.372787957022 406:0.389336750539 587:0.272832077529 659:0.604968168649
216 -1 -1 89:0.223304593013 134:0.412620915185 351:0.387297020371 429:0.245762869468 523:0.322747516976 553:0.214428808839 681:0.585037651571 890:0.12909900679 894:0.245762869468
217 -1 -1 89:0.197869965491 211:0.476248845736 287:0.295705478355 553:0.190005142451 587:0.233791622585 659:0.518401249009 700:0.265615790485 894:0.217770220686 937:0.411238172677
218 1 -1 123:0.276902609339 315:0.678210682685 442:0.347498133813 870:0.511302768958 894:0.284903036638
219 1 1 123:0.286998336579 429:0.295290455358 457:0.268306254305 501:0.286998336579 735:0.515283539301 748:0.529944605901 949:0.360167737699
220 -1 -1 32:0.250428871096 92:0.423863081929 178:0.346800564099 269:0.534316037956 457:0.407889048082 670:0.402820652461 789:0.152391781365
221 -1 -1 523:0.264977390525 553:0.176047167619 562:0.405089813342 645:0.441263111577 740:0.427180434758 812:0.136991323609 848:0.405089813342 886:0.232772961809 912:0.299098857133 956:0.176047167619
222 -1 -1 88:0.41486404445 103:0.268672018232 159:0.3084077821 176:0.203657686465 209:0.178620625389 423:0.172366053784 443:0.401623879776 571:0.451583328206 633:0.244485644335 789:0.128795661989 953:0.340448494873
223 -1 -1 44:0.287426186895 235:0.33231143863 292:0.240325488561 406:0.213864236811 467:0.317061026736 603:0.263616550005 633:0.179912257868 652:0.305290427781 674:0.317061026736 776:0.20017129994 854:0.33231143863 897:0.295547246632 960:0.263616550005
224 -1 -1 245:0.52831842285 311:0.441852817193 368:0.366052584673 748:0.447844913936 847:0.184001150443 890:0.131085064448 949:0.304370093962 956:0.217727579205
225 -1 -1 415:0.613997565428 423:0.295428987761 457:0.295428987761 667:0.625278960243 847:0.239742857885
226 -1 -1 32:0.26539172481 170:0.503596633819 237:0.52019849117 457:0.216129988383 587:0.255366601737 700:0.290127597534 933:0.457441686537
227 -1 -1 176:0.220221283445 285:0.380119260616 298:0.488310860475 501:0.199369539416 545:0.374043633931 587:0.220221283445 685:0.380119260616 812:0.139270687386 906:0.380119260616 956:0.178976371647
228 -1 -1 355:0.540297699807 500:0.40188020862 532:0.540297699807 559:0.480523626265 812:0.15409780559
229 -1 -1 52:0.57822266832 222:0.629400692824 760:0.519146716944
230 -1 -1 593:1.0
231 -1 -1 4:0.470614063907 32:0.231181733603 79:0.470614063907 350:0.398475733151 457:0.188270020226 464:0.398475733151 708:0.35671541216 847:0.152782545292
232 -1 -1 335:0.336863876332 430:0.439772995428 464:0.355273738121 558:0.362736662638 628:0.370894295465 756:0.348863825807 965:0.41959096574
233 -1 -1 2:0.350018854813 103:0.28795288489 171:0.364880298664 307:0.354785782558 480:0.376756183238 540:0.483990565824 925:0.320403487755 967:0.238136240669
234 -1 -1 293:1.0
235 -1 -1 525:0.393754309857 776:0.564611068108 847:0.290334923454 879:0.631739851147 890:0.206838772806
236 1 -1 284:0.124583851241 401:0.160966032732 454:0.410133735215 468:0.361715731866 745:0.401113050716 789:0.138697052834 858:0.410133735215 890:0.107310688488 914:0.209625559832 920:0.486299583107 948:0.138697052834
237 1 1 281:0.462730701841 284:0.133292140788 401:0.172217401238 476:0.3404587239 501:0.212426703899 587:0.234644076059 613:0.366956098146 711:0.462730701841 789:0.296783682781 890:0.114811600825 914:0.224278181766 948:0.148391841391
238 -1 -1 10:0.445789880516 176:0.28138118887 284:0.159841670294 401:0.206520181197 847:0.193258482396 877:0.623924664816 890:0.137680120798 948:0.177948974679 959:0.287057888959 967:0.306987541972
239 1 -1 25:0.381417430165 66:0.42034488978 112:0.405037017475 432:0.42034488978 676:0.32883443554 789:0.148400225101 812:0.148400225101 903:0.313420748232 914:0.224290852834 956:0.190708715083
240 -1 -1 114:0.455090127927 234:0.305252245617 364:0.385614192866 425:0.368462265609 490:0.385614192866 789:0.141283958143 803:0.303592140545 864:0.392967740054
241 -1 -1 89:0.244092516339 195:0.423351365046 284:0.163831904751 326:0.568751104316 553:0.234390465592 808:0.497810574975 812:0.182391233879 890:0.141117121682 956:0.234390465592
242 -1 -1 317:0.264833402817 439:0.330616087101 457:0.172150587351 501:0.184143796196 613:0.318098844024 644:0.259236358898 697:0.277922699687 789:0.128634660787 847:0.139701503603 849:0.45101882582 866:0.380378766735 895:0.271675946618 949:0.231090727835
243 -1 -1 224:0.660095186829 308:0.513377369685 679:0.501184128607 847:0.222558958151
244 -1 -1 83:0.378528094275 525:0.303096719369 553:0.2644527574 650:0.552681169425 851:0.624065000316
245 -1 -1 32:0.202171568519 89:0.164644691867 130:0.431354064751 370:0.258252160185 381:0.411558396005 553:0.158100488138 631:0.431354064751 906:0.33578198117 922:0.431354064751
246 -1 -1 9:0.383981235201 79:0.637391590805 770:0.668049677034
247 -1 -1 181:0.789438183283 886:0.463829150499 894:0.402057053069
248 -1 -1 188:0.375811825817 284:0.119177356763 292:0.336426685963 401:0.153980681432 652:0.427369762109 666:0.402361980393 890:0.102653787622 898:0.465195916903 960:0.369031361652
249 -1 -1 123:0.224672646538 323:0.453890062446 389:0.55028513221 398:0.453890062446 423:0.21003981053 664:0.436531070583
250 1 -1 40:0.391731312162 244:0.468427585358 274:0.493972183391 284:0.142291422531 401:0.183844740297 457:0.211999435834 890:0.122563160198 902:0.493972183391 948:0.158410586541
251 -1 -1 501:0.234589331992 505:0.455798842538 642:0.392403854412 739:0.484582172387 789:0.163873667039 802:0.527853898468 890:0.126789976252 948:0.163873667039
252 -1 -1 284:0.15810236168 721:0.588813926994 806:0.465258183798 812:0.176012632397 846:0.617135461835
253 -1 -1 69:0.77449028741 284:0.215976218899 401:0.279047683743 429:0.354144524063 789:0.240442599463 890:0.186031789162 948:0.240442599463
254 -1 -1 284:0.247587032434 401:0.319889792857 618:0.681612365415 816:0.338008884027 852:0.368878954629 890:0.213259861904 948:0.275634372966
255 -1 -1 10:0.198816270601 34:0.17585711259 142:0.224795917397 176:0.125492212887 209:0.11006457913 481:0.265492002234 543:0.234679669393 575:0.174153316188 597:0.240677180159 615:0.234679669393 633:0.150650069041 828:0.530984004468 872:0.229518008515 889:0.2782619804 903:0.335228077433 959:0.128023944517 967:0.136912300802
256 -1 -1 284:0.15832059372 388:0.61798730699 401:0.204554905126 870:0.465900389527 890:0.136369936751 894:0.259604374954 947:0.465900389527 948:0.176255586363
257 1 -1 284:0.176315379007 347:0.398500853912 401:0.227804701698 476:0.450349950012 505:0.545958612967 789:0.196288870459 890:0.303739602265 914:0.2966693489 948:0.196288870459
258 1 -1 90:0.425944460603 423:0.238056138874 460:0.425944460603 501:0.254640787432 525:0.261998013542 613:0.43987873497 820:0.429942737356 894:0.261998013542
259 -1 -1 284:0.187032964967 287:0.416441148115 347:0.422724306119 401:0.241652140795 445:0.696558947062 890:0.161101427196 948:0.208220574058
260 -1 -1 46:0.395083298793 159:0.373096827431 284:0.139956148593 344:0.546303682506 401:0.180827497071 423:0.208520120296 746:0.521232754428 890:0.120551664714 948:0.155810766343
261 -1 -1 79:0.52494778588 103:0.327343012507 123:0.224636828652 250:0.360028031411 287:0.313842582275 423:0.210006325448 664:0.436461477687 700:0.281907342544 789:0.156921291137
262 -1 -1 72:0.315566207792 284:0.110285656814 317:0.252777998059 370:0.257733723038 401:0.142492341245 512:0.430488128254 722:0.430488128254 807:0.410732199002 847:0.13334219185 890:0.0949948941634 916:0.395484143944 948:0.122779119586
263 -1 -1 19:0.438423018357 187:0.438423018357 397:0.354183149555 578:0.418302941717 633:0.237360698323 856:0.4027738298 890:0.0967458693845 959:0.201711509766 967:0.215715794453
264 -1 -1 59:0.499315504279 273:0.324044270661 567:0.550797017357 707:0.407156553618 789:0.164648335402 914:0.248848110171 949:0.29578889105
265 1 1 123:0.249597940081 378:0.376710672728 501:0.249597940081 504:0.528761246344 609:0.528761246344 696:0.417509154867
266 -1 -1 308:0.321736650273 395:0.479408146317 598:0.429635397621 641:0.450300557403 703:0.357215147023 801:0.389478534668
267 -1 -1 108:0.357271731286 135:0.34426082007 213:0.421950666983 276:0.25789993794 368:0.272516910292 406:0.28461447405 457:0.16880213895 522:0.26311683976 591:0.302031009844 743:0.406286136621
268 -1 -1 66:0.252901987979 200:0.287597821608 273:0.175722767234 314:0.258214478726 378:0.192906581561 432:0.252901987979 504:0.270768873511 587:0.141182413286 593:0.248339085087 672:0.2986862748 676:0.197844399886 695:0.248339085087 708:0.22639781892 730:0.313052874078 789:0.089285519717 812:0.089285519717 902:0.278419290547 903:0.188570700462 914:0.134945384008 956:0.114740572187
269 -1 -1 525:1.0
270 1 -1 32:0.273008181428 103:0.346556472213 175:0.555759694935 587:0.262695348122 635:0.213495532857 676:0.368125195572 794:0.416186058214 812:0.166131815844 956:0.213495532857
271 -1 -1 812:1.0
272 -1 -1 169:0.347996209727 347:0.28201575977 498:0.487053268818 550:0.421267063355 716:0.410769376179 799:0.464701456331
273 -1 -1 142:0.181627422824 209:0.0889284204226 232:0.224826175471 415:0.178350468382 480:0.175013022451 483:0.172215706188 535:0.206545039704 779:0.199953264941 837:0.224826175471 873:0.175013022451 888:0.792494925973 917:0.156821467279
274 -1 -1 176:0.280915061624 209:0.246380212108 254:0.434480970062 387:0.463314209198 665:0.513777421106 886:0.301866504336 949:0.3191537632
275 -1 -1 14:0.416503047511 34:0.312106385311 261:0.493851739022 273:0.277208744497 307:0.362014444224 633:0.267369615039 856:0.453695513125
276 -1 -1 235:0.52126197953 338:0.52126197953 558:0.42995098103 946:0.52126197953
277 -1 -1 42:0.586712273266 423:0.223943783866 611:0.465428051353 789:0.167335663016 890:0.129468541977 970:0.586712273266
278 -1 -1 90:0.323433178473 609:0.409617198963 615:0.399409818441 712:0.352257818334 812:0.135070490268 912:0.294905021772 943:0.338372602744 946:0.473584130052
279 -1 -1 89:0.262528540327 215:0.54561973027 448:0.504187409933 523:0.379438834565 553:0.252093704967 895:0.414304074153
280 -1 -1 123:0.214048591359 423:0.200107695645 533:0.524263897765 712:0.389954065474 789:0.149524819789 800:0.395242347895 847:0.162388908422 875:0.481634788976 890:0.115688192573 956:0.192153928578
281 -1 -1 336:0.820185161686 679:0.572098156394
282 -1 -1 153:0.370411094624 385:0.386697206216 401:0.151767849871 522:0.272793473693 565:0.378191996343 765:0.345671008619 789:0.130771400244 812:0.130771400244 833:0.45851066134 890:0.101178566581 912:0.285518639635 948:0.130771400244
283 -1 -1 401:0.162592090846 522:0.292249388091 557:0.365369737562 611:0.389669535947 741:0.491212118809 765:0.370324624641 812:0.140098152583 847:0.152151235508 886:0.238052024476 890:0.10839472723 912:0.305882126109 948:0.140098152583
284 -1 -1 176:0.269111554217 287:0.340379009268 662:0.449865778093 848:0.50325840242 889:0.596718412261
285 -1 -1 9:0.325861453601 284:0.145241124366 351:0.375311685196 457:0.216394185102 464:0.45800086203 670:0.427410577663 811:0.540915365783
286 -1 -1 94:0.824682075784 250:0.565596564594
287 -1 -1 276:0.412635864008 387:0.526312083627 789:0.201810229524 878:0.533449557463 879:0.47689771992
288 1 1 2:0.337524100477 171:0.351855029793 197:0.403674474007 378:0.287593850188 421:0.370235131712 429:0.196057155428 457:0.178141081258 603:0.370235131712 859:0.415080061484
289 -1 -1 157:0.459223588696 172:0.383621456933 428:0.431341518811 501:0.17610986545 520:0.308190547634 587:0.194528917057 748:0.32518820267 823:0.294583685523 847:0.13360652659 894:0.181198131605 949:0.221008569534
290 -1 -1 34:0.273414918675 66:0.349502824016 209:0.171123575888 423:0.165131520624 432:0.349502824016 473:0.384766956893 633:0.234224113933 700:0.221668504746 789:0.12338986156 836:0.432629511658 879:0.291582561389 959:0.199046008791 967:0.212865234952
291 1 -1 69:0.624375377174 401:0.224961507741 789:0.193839020539 833:0.679638340913 890:0.149974338494 948:0.193839020539
292 1 -1 161:0.663013245082 207:0.316293145207 214:0.236859201096 237:0.304551053148 273:0.186081221074 700:0.169855674086 708:0.239743450757 808:0.258057033847 906:0.258057033847 912:0.206432102628 956:0.121504265585
293 -1 -1 424:0.46353330509 442:0.399194231207 776:0.469302562088 812:0.222208026262 928:0.596791034723
294 -1 -1 208:0.363381264522 209:0.150646368277 274:0.338724482516 497:0.380859647202 634:0.338724482516 635:0.139593204412 845:0.380859647202 852:0.145371341973 917:0.265658429569 923:0.363381264522 947:0.287129939369
295 -1 -1 83:0.333073382442 142:0.512891073753 209:0.251121732217 323:0.523664927709 442:0.325295790489 959:0.29209755733 967:0.312377100891
296 -1 -1 234:0.282691719888 284:0.117528066933 401:0.151849750031 444:0.421455412089 735:0.336289300552 750:0.458758092507 803:0.28115430955 864:0.36392435401 872:0.378396084263 890:0.101233166687 948:0.130841969858
297 -1 -1 354:0.768937591604 521:0.63932384612
298 1 1 123:0.206176952881 353:0.393098319407 485:0.407954983409 501:0.206176952881 552:0.386815242261 587:0.227740673492 810:0.504984089177 894:0.212133934386 895:0.304182492172
299 1 1 276:0.794019653234 284:0.174410240167 287:0.388335824494 401:0.225343205783 501:0.277956316298 890:0.150228803855 948:0.194167912247
300 -1 -1 30:0.429807228475 250:0.281249328206 304:0.382256907804 426:0.371753236331 527:0.410082547025 789:0.122584920792 805:0.289680405995 826:0.429807228475
301 -1 -1 193:0.534723646296 271:0.491244031188 284:0.136989488619 401:0.176994484352 423:0.204100105163 542:0.491244031188 847:0.16562877894 890:0.117996322901 948:0.152508034961 949:0.273978977237
302 -1 -1 89:0.195999949897 95:0.489936384114 103:0.30551086456 116:0.489936384114 516:0.489936384114 553:0.188209455176 633:0.278008186579 956:0.188209455176
303 -1 -1 89:0.202829515108 265:0.438308818914 358:0.374787186511 362:0.488185876071 398:0.438308818914 553:0.194767562706 794:0.379677940357 890:0.117261757114
304 -1 -1 154:0.823163939561 270:0.316219088045 816:0.301749696109 894:0.362427562226
305 1 1 103:0.316276179757 123:0.217042292898 287:0.303232172902 390:0.384447012175 812:0.151616086451 887:0.507200318767 927:0.36646037138 947:0.4007702405 956:0.194841409528
306 -1 -1 89:0.259681688436 198:0.441579672017 270:0.249360008128 553:0.249360008128 587:0.306824753037 847:0.210733654127 890:0.150129684331 900:0.605074867858 914:0.293270125918
307 -1 -1 9:0.284403878721 32:0.231910524302 40:0.348980927835 424:0.294387123311 501:0.202021082625 726:0.494805219393 906:0.385174710146 939:0.472097654964
308 1 -1 284:0.161511764192 388:0.630443695639 401:0.208677992072 587:0.28432117946 700:0.323023528384 890:0.139118661381 894:0.26483706008 947:0.475291256068 948:0.17980826141
309 -1 -1 77:0.307835831022 89:0.166596390128 115:0.66866351615 370:0.261313481423 448:0.319949222809 553:0.159974611405 638:0.360010065366 903:0.262910703283 914:0.188144742144
310 -1 -1 10:0.216759794593 159:0.207189674228 176:0.136818109535 209:0.11999810424 266:0.303375621785 644:0.348748154479 702:0.289453130252 776:0.182741505478 819:0.278707449057 844:0.557414898115 895:0.365483010956 949:0.155442055258
311 -1 -1 334:0.589333701336 508:0.60876201635 784:0.391701408878 812:0.188991810543 959:0.304871608633
312 -1 -1 525:0.280203618194 627:0.5625522719 712:0.49614062261 812:0.190241220067 847:0.20660826816 937:0.529137655098
313 -1 -1 83:0.305530600879 243:0.503716784614 503:0.517949009392 569:0.480361591339 959:0.267943182827 967:0.28654575348
314 1 -1 48:0.482507423221 429:0.272504043472 501:0.264851795134 522:0.385944660132 725:0.618925063518 812:0.185013676973 956:0.237760559893
315 -1 -1 10:0.248491705567 46:0.25151760498 83:0.182458113477 216:0.293315789162 405:0.293315789162 568:0.319508004244 575:0.217666564406 576:0.286864456425 651:0.225733196118 669:0.280962522583 677:0.309311076726 790:0.309311076726 893:0.248491705567 959:0.160011493176 967:0.171120658469
316 -1 -1 176:0.205879846676 209:0.180569599933 423:0.174246783125 776:0.549968030651 781:0.456510667416 792:0.456510667416 912:0.284273225749 959:0.210033351565 967:0.224615399225
317 -1 -1 13:0.570142877052 20:0.470664039388 223:0.673359088283
318 1 1 284:0.16713798053 342:0.507856234193 401:0.215947230533 629:0.652405022345 890:0.143964820356 925:0.431894461067 948:0.186071831021
319 1 1 284:0.155545740128 401:0.200969711944 429:0.255054340652 518:0.579292409671 723:0.539985246487 789:0.173166389719 890:0.133979807963 914:0.261722225865 948:0.173166389719 949:0.311091480256
320 -1 -1 32:0.32142054742 296:0.609914667977 424:0.408011109514 713:0.565653327216 812:0.195591864365
321 -1 -1 17:0.456891205733 103:0.305643883588 451:0.456891205733 518:0.490149701771 700:0.263220083201 729:0.423734735804
322 1 1 123:0.362695944998 434:0.749207082225 587:0.400629738834 914:0.382931079685
323 1 1 54:0.763993988835 123:0.311926565636 501:0.311926565636 587:0.344550470579 894:0.320938924953
324 1 -1 103:0.271015063963 209:0.180178347316 287:0.259837736746 390:0.329430220369 423:0.173869230591 522:0.271015063963 633:0.246617764564 661:0.384176229211 789:0.129918868373 879:0.307011256307 939:0.434616754693 940:0.325466988012
325 -1 -1 32:0.144986013733 188:0.499809454827 284:0.158499455364 297:0.568378728756 370:0.185203842052 401:0.204785999678 547:0.295146403089 651:0.200780489602 713:0.255154257331 780:0.249904727414 890:0.136523999785 948:0.176454709947
326 -1 -1 119:0.281609647499 202:0.438413676378 255:0.45950106518 378:0.28314954772 520:0.328310349782 564:0.438413676378 800:0.346417673687 948:0.131053872404
327 -1 -1 209:0.264899745524 270:0.245463629482 425:0.498139907682 753:0.638977265769 927:0.46167133074
328 -1 -1 254:0.443911353057 397:0.514129069297 525:0.267343767542 618:0.448853930909 633:0.344550651463 776:0.383348820229
329 -1 -1 171:0.481721095428 259:0.609648792417 442:0.327393458128 457:0.243891118609 460:0.436384759718 847:0.197919487289
330 -1 -1 501:0.235735438838 505:0.458025687932 832:0.577380954585 867:0.36829984352 890:0.127409419849 974:0.49939420336
331 1 -1 115:0.472759245241 176:0.278340916147 190:0.390049937788 284:0.158114610031 501:0.251986090467 587:0.278340916147 792:0.617183271948
332 -1 -1 635:0.285284644525 695:0.617456635088 708:0.562903078316 816:0.272230735096 847:0.241093493934 852:0.297093341996
333 -1 -1 176:0.245474498208 226:0.459055368925 285:0.423708296034 662:0.410352414855 685:0.423708296034 822:0.448958677784
334 -1 -1 249:0.757705601897 928:0.652596522251
335 -1 -1 129:0.638323718382 192:0.638323718382 805:0.430215830835
336 1 1 284:0.224572354905 401:0.290154146547 501:0.357899309422 597:0.758192494915 789:0.250012529418 890:0.193436097698 948:0.250012529418
337 -1 -1 36:0.390636352806 126:0.342954274802 176:0.240329039481 429:0.223859637853 457:0.203402920185 501:0.217573384189 676:0.336782418466 812:0.151987083191 949:0.273043093215 950:0.532897085287 956:0.195318176403
338 -1 -1 65:0.629829499275 209:0.295389536471 812:0.212992709053 931:0.686071373457
339 -1 -1 84:0.467666206617 284:0.125573000831 401:0.162244043355 442:0.251146001662 635:0.179654348616 697:0.302042299367 815:0.413390045017 836:0.490160621503 847:0.151825537895 890:0.10816269557 895:0.295253420075 948:0.139798256012
340 -1 -1 107:0.640151209001 186:0.664832504141 284:0.178514101327 401:0.230645516181 890:0.153763677454 948:0.198736670096
341 -1 -1 501:0.320368299063 575:0.491094409526 748:0.5915624948 886:0.380268121862 949:0.402045276219
342 -1 -1 83:0.172328169139 236:0.313403982252 250:0.214943698786 292:0.237553526925 457:0.125377838452 561:0.328478492884 622:0.301769147709 645:0.301769147709 697:0.202412015431 740:0.292138346336 847:0.101745064131 848:0.55406221146 914:0.141594791267
343 -1 -1 29:0.52109885586 155:0.385203273729 270:0.200180543707 663:0.501753540192 743:0.501753540192 816:0.191020784368
344 -1 -1 47:0.498349466692 500:0.370678586475 524:0.395331462702 663:0.457827520167 826:0.498349466692
345 -1 -1 14:0.507573604442 466:0.520545235793 711:0.535252938671 940:0.430006959492
346 -1 -1 89:0.275926955907 178:0.469204183876 198:0.469204183876 257:0.642927375394 553:0.264959567932
347 -1 -1 50:0.425331982945 89:0.204651295476 195:0.354944947095 284:0.1373594408 287:0.305839792687 442:0.274718881599 553:0.196516931982 587:0.24180404699 650:0.410701740634 685:0.417372808468 812:0.152919896343
348 -1 -1 82:0.444175569277 502:0.687737790338 712:0.536153096115 812:0.205583688372
349 -1 -1 123:0.327649879599 287:0.457763247961 847:0.248573027063 879:0.540870127671 940:0.573384095022
350 -1 -1 126:0.368742564809 190:0.362106618556 270:0.210005037442 536:0.404108343518 667:0.462876299484 697:0.353069129004 765:0.431960380319
351 -1 -1 9:0.318884494072 32:0.260026939663 103:0.330078089303 170:0.493416633884 253:0.457609523617 351:0.367275955872 424:0.330078089303 812:0.158232428891
352 -1 -1 89:0.324319612866 178:0.551494212552 198:0.551494212552 553:0.311428741039 700:0.435358696949
353 -1 -1 110:0.385831497914 216:0.385831497914 405:0.385831497914 753:0.436489352363 790:0.406871912336 822:0.377345328859 949:0.234403414365
354 -1 -1 209:0.162874239723 277:0.378291508502 284:0.105491277264 317:0.241789137861 401:0.136297860597 442:0.210982554529 489:0.378291508502 576:0.339642157678 662:0.310436096875 669:0.332654378259 881:0.332654378259 890:0.0908652403979 928:0.315416624747 948:0.117441619524
355 -1 -1 81:0.315162677696 112:0.343368319276 327:0.441099667441 356:0.420856754219 502:0.420856754219 700:0.226008400007 847:0.136629078993 976:0.405232834362
356 1 -1 69:0.629546139541 401:0.226824525632 429:0.287867158036 557:0.509710017084 789:0.195444297667 886:0.332095105282 890:0.151216350421 948:0.195444297667
357 -1 -1 216:0.343894897638 254:0.284421731792 385:0.343894897638 405:0.343894897638 442:0.20892575807 570:0.389046674423 575:0.255200789223 609:0.352683530059 751:0.407759545229 789:0.116296721513
358 -1 -1 847:0.538546219846 886:0.842595970255
359 -1 -1 210:0.333907999367 218:0.401603059872 378:0.259375404766 457:0.160662041371 552:0.322422488904 587:0.189828907317 665:0.347186106322 789:0.120050169512 806:0.31733133623 828:0.401603059872 903:0.25354553154 914:0.181442817115
360 -1 -1 209:0.122465630351 270:0.113480132091 423:0.11817737947 508:0.284438522164 634:0.275360818459 650:0.237162708103 697:0.190787477694 791:0.309613947574 800:0.233417834228 822:0.255377959122 845:0.619227895148 886:0.150045620219 965:0.295405167256
361 1 -1 284:0.229465600266 347:0.518628823897 401:0.296476364756 685:0.697241496269 890:0.197650909838 948:0.255460095082
362 -1 -1 89:0.308708245429 553:0.296437885371 670:0.609744524539 977:0.66710974668
363 -1 -1 14:0.424551236671 176:0.227023816385 209:0.199114193846 460:0.343792139203 611:0.399333638956 820:0.34701926444 873:0.391860967643 917:0.351129367716 959:0.231603888434
364 -1 -1 123:0.409506634718 287:0.572126220219 347:0.580758314948 501:0.409506634718
365 1 -1 9:0.357575365533 275:0.469007585438 284:0.159376469852 351:0.411838256842 401:0.205919128421 460:0.424867759414 820:0.428855929335 890:0.137279418947 948:0.17743107505
366 -1 -1 20:0.225435682073 169:0.24152319556 228:0.310547967851 276:0.197127823022 331:0.300636995116 421:0.268156405987 457:0.12902522753 566:0.338034319354 716:0.285090267077 750:0.338034319354 778:0.292376079054 813:0.338034319354 969:0.258932568245
367 -1 -1 83:0.218886690809 209:0.165030314198 349:0.360870236147 495:0.351877596608 766:0.383299204422 784:0.246629773806 879:0.281200071182 884:0.37106641478 886:0.20219612456 959:0.191958502504 967:0.410571324537
368 -1 -1 117:0.645045157986 245:0.60127642416 679:0.471575450917
369 -1 -1 1:0.351345295224 11:0.428142677586 244:0.393044949367 635:0.170812614398 691:0.466037242509 816:0.325993315614 852:0.177883007167 966:0.393044949367
370 -1 -1 423:0.194263567715 469:0.485595991129 651:0.330338434848 820:0.35085089789 879:0.343022752078 934:0.508952816012 959:0.234161156278 967:0.250418332177
371 -1 -1 284:0.121238264853 446:0.434760174384 452:0.272008891349 482:0.47324044864 515:0.47324044864 525:0.198799052153 832:0.47324044864 890:0.104428957228
372 -1 -1 83:0.323914798414 209:0.244216588766 302:0.567217148167 423:0.235665111923 915:0.534026118093 959:0.28406569359 967:0.30378760657
373 -1 -1 10:0.359352754327 522:0.299231606542 536:0.35472381575 633:0.272294199493 860:0.502947815987 879:0.338975517109 975:0.462051967056
374 -1 -1 89:0.184174739487 126:0.31053395969 512:0.48252100691 523:0.266192195409 553:0.176854266514 667:0.389808022841 700:0.247231654864 735:0.353708533028 798:0.443286109019
375 1 1 279:0.504782433806 429:0.212049222911 460:0.344739987349 525:0.212049222911 646:0.504782433806 812:0.143968529531 820:0.347976009894 903:0.304061022932 914:0.217592825401
376 -1 -1 575:0.317963206468 576:0.419046180268 669:0.410424746775 771:0.484726275501 881:0.410424746775 928:0.389157025432
377 -1 -1 94:0.405415613926 277:0.390364932199 284:0.10885810115 401:0.140647896966 489:0.390364932199 575:0.265938231681 576:0.35048206178 600:0.405415613926 669:0.34327126276 890:0.0937652646438 948:0.121189846487
378 1 1 123:0.220892748971 209:0.213999492509 546:0.497034957632 552:0.414424022729 587:0.243995571363 623:0.497034957632 676:0.341920472017 812:0.154305843701 956:0.198298009063
379 -1 -1 209:0.275632020264 302:0.640182590656 351:0.461313645889 525:0.292730796714 812:0.198746412615 895:0.419751717412
380 -1 -1 362:0.551293769748 367:0.600088339042 378:0.369780953011 387:0.44635323632
381 -1 -1 49:0.386667756342 89:0.222941777033 351:0.386667756342 429:0.245363564218 553:0.214080413863 723:0.519468535077 793:0.492605453784 847:0.180918938161
382 -1 -1 46:0.330319215443 393:0.349868770795 476:0.298880150788 521:0.362331987742 745:0.376740396332 814:0.456750777241 858:0.38521296098 890:0.100790216722 914:0.196888174921
383 -1 -1 202:0.493185067559 255:0.516906921669 265:0.426358811501 457:0.197299591674 564:0.493185067559 847:0.160110110812
384 1 -1 7:0.502701262133 32:0.235611324819 59:0.434801484769 89:0.19187739532 123:0.205244910993 296:0.447086547832 457:0.19187739532 470:0.391321282281 553:0.184250761556
385 -1 -1 416:0.387969729397 434:0.396694832003 457:0.179534859201 501:0.19204250785 523:0.259486064464 582:0.470364944066 769:0.313687208421 789:0.13415234922 886:0.227949032383 903:0.283329284987 912:0.292900406218
386 -1 -1 9:0.339494159467 134:0.416580066694 162:0.525306399344 270:0.216486281233 284:0.151317416932 694:0.542623953358 812:0.168459070433 816:0.206580412263
387 1 -1 250:0.338785270443 284:0.132636971223 401:0.171370902719 429:0.217489949988 493:0.517734065594 884:0.460456246119 890:0.114247268479 914:0.223175789398 931:0.475635912545 948:0.147662452415
388 -1 -1 71:0.274692697604 77:0.298492174703 142:0.341900768612 159:0.289036678158 176:0.190865939816 300:0.324183878169 441:0.366055192802 486:0.324183878169 779:0.37639786937 853:0.335732133806
389 -1 -1 351:0.28234285238 522:0.253747047015 670:0.3215362761 695:0.338332595678 699:0.351786650089 721:0.406924679661 772:0.379313313587 811:0.406924679661 812:0.121640947625 956:0.156320442285
390 -1 -1 37:0.339865533022 134:0.251233167134 169:0.254511613203 185:0.339865533022 273:0.199949301286 326:0.316804381617 448:0.261119234566 593:0.565154161034 695:0.282577080517 700:0.182514512517
391 -1 -1 60:0.253997395106 81:0.204054269855 247:0.272486635548 251:0.235564873562 260:0.571186101292 420:0.226555712397 439:0.209351919482 559:0.253997395106 644:0.164153020534 789:0.0814537289576 812:0.162907457915 866:0.240862523189 879:0.192483293392 886:0.138404573664 895:0.1720299862 926:0.272486635548
392 1 1 196:0.471762318281 284:0.146527185733 401:0.189317472046 457:0.218310282919 542:0.525446193892 594:0.419266019496 847:0.17716044566 890:0.126211648031 914:0.246547550374 948:0.163126188657 949:0.293054371465
393 -1 -1 77:0.629807283045 190:0.564347134286 349:0.386181357439 423:0.17042138903 812:0.127342566215 959:0.205422303209 967:0.21968421825
394 -1 -1 89:0.34082276308 553:0.327275933408 575:0.558846623243 679:0.622835551853 847:0.276580249867
395 -1 -1 553:0.320132812141 894:0.366913191135 958:0.873435568753
396 -1 -1 284:0.16523326269 553:0.236395355544 562:0.543952803943 812:0.183951341502 886:0.312566500286 894:0.270939344494 958:0.644970162352
397 -1 -1 89:0.280973234395 144:0.525955696703 553:0.269805269808 679:0.513463707408 880:0.554963768383
398 -1 -1 123:0.276447125777 270:0.24816982408 478:0.677095078111 708:0.489670792314 816:0.236814195697 886:0.328134929769
399 -1 -1 155:0.436945698058 270:0.227069792427 283:0.454139584855 436:0.44803773215 764:0.550987408441 816:0.216679648544
400 -1 -1 14:0.414433417153 137:0.491397758054 190:0.310555508663 276:0.286563123142 423:0.18756293048 442:0.251779879385 665:0.40531816332 712:0.365507818362 890:0.108435691846
401 -1 -1 209:0.178553974446 442:0.231293626997 489:0.414709241051 575:0.282522924397 576:0.372339157169 669:0.364678671447 763:0.372339157169 881:0.364678671447 928:0.34578145722
402 1 1 214:0.667133039307 254:0.325643971388 284:0.119603050643 401:0.154530690559 484:0.428896299511 828:0.445432574072 890:0.103020460372 948:0.133152013435
403 -1 -1 236:0.459552435192 457:0.183844795352 621:0.481656583392 622:0.442491973775 675:0.374939324864 735:0.353074873622 789:0.137372827194 914:0.20762413633
404 -1 -1 123:0.278158894485 521:0.540452974016 700:0.349074705247 722:0.681287670686 847:0.211026472805
405 -1 -1 20:0.287708073601 61:0.396331036727 270:0.316241963693 528:0.431409978838 544:0.396331036727 812:0.123042039736 866:0.363841122173 952:0.411611744087
406 1 1 284:0.246813216777 401:0.318890000066 476:0.630417609988 501:0.39334440732 789:0.274772897341 847:0.298412470426 890:0.212593333377 948:0.274772897341
407 1 -1 429:0.409216054501 501:0.397724764929 690:0.772765265853 789:0.277832820221
408 -1 -1 46:0.537241724661 89:0.283549594216 368:0.457767062733 521:0.589308320237 553:0.272279225941
409 -1 -1 50:0.358274881558 89:0.172386327827 316:0.480830385473 442:0.23140718007 518:0.430909978143 553:0.165534413948 800:0.340488539112 847:0.139892808782 878:0.340488539112 879:0.304392806574
410 -1 -1 46:0.312819246348 103:0.514699155182 123:0.353208657318 423:0.165102162199 711:0.384698549894 872:0.356781081269 939:0.412701923645 959:0.199010620772
411 -1 -1 6:0.536098513862 209:0.230818392428 462:0.583548163247 784:0.344946855318 968:0.446994923158
412 -1 -1 405:0.527850313309 651:0.406228858785 690:0.496496931891 790:0.556635390226
413 -1 -1 89:0.19338958332 195:0.335412757885 284:0.129800717653 387:0.376862339017 501:0.206862448542 553:0.185702843967 745:0.417909394549 858:0.427307814248 958:0.50666305667
414 -1 -1 20:1.0
415 -1 -1 38:0.356174821065 109:0.373306578896 113:0.342952158477 182:0.263289211925 206:0.290595668126 289:0.373306578896 758:0.373306578896 769:0.248958813994 823:0.254948858492 867:0.238124852405
416 -1 -1 25:0.365841301723 89:0.190492227771 179:0.476168862926 553:0.182920650861 772:0.443859019251 795:0.431662642355 801:0.431662642355
417 -1 -1 22:0.736114919254 89:0.305838082284 254:0.558902900252 812:0.228528862874
418 -1 -1 209:0.247937374603 576:0.517024576892 669:0.506387341155 819:0.575859040769 959:0.28839360438
419 -1 -1 476:0.348293637454 501:0.21731524029 594:0.390172875201 676:0.336382836841 680:0.532264819848 808:0.414334650628 812:0.151806755352 894:0.223594035514 956:0.1950864376
420 -1 -1 119:0.391314637894 127:0.609203876868 178:0.414425693096 806:0.481369540223 847:0.197775047641 948:0.182107747657
421 -1 -1 4:0.584423012457 553:0.224506569288 562:0.516596350154 812:0.17470006761 847:0.189730061675 886:0.296846917706 895:0.368965922184 956:0.224506569288
422 -1 -1 82:0.308419941849 135:0.389615829686 182:0.353004727884 276:0.291877240855 406:0.322111312072 470:0.389615829686 591:0.341822407985 812:0.142750105135 823:0.341822407985 956:0.183447761685
423 -1 -1 11:0.572826825053 36:0.457072152378 176:0.281201968443 457:0.237995798038 523:0.343981070121 971:0.457072152378
424 -1 -1 198:0.273446396762 219:0.421299185861 368:0.259609134713 384:0.364394373643 406:0.271133696826 457:0.160806818129 523:0.232417974767 591:0.287725297627 804:0.387042375687 945:0.401964954871
425 -1 -1 32:0.272838657106 203:0.582129646745 458:0.582129646745 612:0.385371910762 812:0.166028656359 959:0.267828660924
426 1 1 123:0.266268541345 284:0.167076470373 353:0.507669332828 401:0.215867757585 429:0.273961723119 485:0.526856066348 789:0.186003352824 890:0.14391183839 895:0.392838420402 948:0.186003352824
427 -1 -1 295:0.409903006671 635:0.213016379504 685:0.452415187161 738:0.405389338898 789:0.165758962063 816:0.203269284529 847:0.180019724809 852:0.221833699434 862:0.51688664372
428 -1 -1 80:0.369203866514 146:0.512358326817 442:0.285754943467 650:0.427200533117 805:0.375881808023 853:0.442418504449
429 -1 -1 27:0.609428207539 76:0.573767173613 435:0.547164043354
430 -1 -1 197:0.589827741454 347:0.394858115217 429:0.286468321949 457:0.260290304155 670:0.514111916669 894:0.286468321949
431 1 1 123:0.254944332139 312:0.478309298014 406:0.401860957715 591:0.426452207959 894:0.262310328435 914:0.269167906926 953:0.470756643514
432 1 1 71:0.348017483009 123:0.218918215151 300:0.410719536037 429:0.225243324434 486:0.410719536037 721:0.511584111215 789:0.15292652225 903:0.322980271731 914:0.231131860299
433 -1 -1 234:0.373299847982 284:0.155198070665 401:0.20052051268 532:0.605798876108 765:0.456711536243 803:0.371269668089 847:0.187644082749 890:0.133680341787 948:0.172779335301
434 -1 -1 48:0.350349791908 195:0.311816219777 364:0.366658583083 416:0.388509156417 457:0.3595689633 499:0.3607981048 697:0.290246982429 871:0.388509156417
435 -1 -1 176:0.247921774269 307:0.402977758704 423:0.209829045098 434:0.463631955182 615:0.463631955182 834:0.549732946016
436 -1 -1 80:0.301963422235 115:0.349397573158 126:0.293553238366 223:0.435202690015 569:0.376233008422 763:0.376233008422 807:0.435202690015 914:0.196623009091
437 -1 -1 189:0.566155585887 423:0.316418747616 699:0.68377192282 789:0.236434965995 812:0.236434965995
438 -1 -1 80:0.329575879448 188:0.402188481854 254:0.347259168613 276:0.290323514086 560:0.49784606745 613:0.351125606054 707:0.351125606054 816:0.174121803356
439 -1 -1 123:0.181157174113 405:0.374209416215 418:0.44370376654 502:0.423341346196 651:0.287988204729 662:0.334508096408 790:0.394616047711 940:0.317023288586
440 -1 -1 89:0.240031559486 106:0.530366523747 553:0.230490921347 735:0.460981842694 936:0.628860776978
441 -1 -1 270:0.511204949186 368:0.859458841323
442 -1 -1 224:0.439137751778 230:0.478005481897 273:0.268313927094 416:0.394271851679 470:0.372097172224 662:0.360368146227 776:0.287931643534
443 -1 -1 105:0.320601526136 270:0.255815585439 317:0.204915957295 634:0.310369699451 697:0.215043855702 791:0.348977710017 800:0.263094159369 812:0.0995316088387 819:0.320601526136 845:0.348977710017 908:0.332962450833 965:0.332962450833
444 -1 -1 72:0.732892114483 89:0.381614243516 553:0.366446057241 890:0.220622510045 956:0.366446057241
445 -1 -1 121:0.474463531472 169:0.419629817818 284:0.150461762182 401:0.194401061574 637:0.449877396611 743:0.53955557714 890:0.129600707716 948:0.167506484757
446 1 -1 123:0.216503114523 182:0.373997885782 452:0.304791582765 464:0.428386991168 628:0.447222167662 709:0.471610378052 867:0.338252337423
447 -1 -1 40:0.541714646948 275:0.579050813163 736:0.609299103116
448 1 -1 119:0.285508703364 123:0.1902044911 342:0.362645119884 385:0.392898111402 442:0.238696579487 617:0.465863135297 644:0.267768563141 651:0.302370856642 689:0.376350842936 948:0.132868392519
449 -1 -1 189:0.514737418739 284:0.193088392521 401:0.249475932884 423:0.287681643436 699:0.621671857228 789:0.214961977113 812:0.214961977113 890:0.166317288589 948:0.214961977113
450 1 1 92:0.467097758118 284:0.150847548331 401:0.194899508726 800:0.443908968981 817:0.509285655702 847:0.18238403171 890:0.129933005818 948:0.167935973822 971:0.431628102479
451 -1 -1 89:0.422184340532 553:0.405403597076 735:0.810807194152
452 -1 -1 313:0.574425971593 447:0.625267953515 594:0.458348149449 894:0.262662832092
453 -1 -1 49:0.312484333159 89:0.180169697076 176:0.21287801671 198:0.306372298415 474:0.450365879985 478:0.472028161355 553:0.173008414255 886:0.22875506348 935:0.472028161355
454 -1 -1 89:0.19085060666 199:0.477064694058 308:0.357254540663 429:0.210044908167 505:0.396649661017 553:0.18326478511 761:0.477064694058 847:0.1548767107 890:0.110336394934 925:0.331009184802
455 -1 -1 244:0.604423859026 256:0.658397086178 575:0.448536593325
456 -1 -1 89:0.175946009763 135:0.717660546078 195:0.30515881652 276:0.268814514324 284:0.118092804914 470:0.358830273039 501:0.188203634165 523:0.254299013767 553:0.168952607667 812:0.131470682912
457 -1 -1 249:0.613342699199 553:0.252767299689 812:0.196691190309 847:0.213613149547 913:0.689638618077
458 -1 -1 212:0.618304824345 284:0.172421966111 335:0.515537928758 777:0.567618228924
459 -1 -1 159:0.456510543949 284:0.171246316842 344:0.668441468612 401:0.221255322961 696:0.456510543949 890:0.147503548641 948:0.19064557098
460 -1 -1 317:0.226540625264 348:0.31167541898 396:0.385805135305 424:0.229536915719 437:0.368099794651 442:0.197676869381 445:0.368099794651 489:0.354434428388 700:0.197676869381 812:0.110035124631 847:0.119501791088 860:0.385805135305
461 -1 -1 89:0.173570240689 198:0.295150152547 414:0.433869376791 553:0.166671269314 651:0.295150152547 759:0.433869376791 854:0.454738187986 890:0.100346102958 932:0.417762375292
462 -1 -1 89:0.214411691851 370:0.336313803753 446:0.516062761233 553:0.205889377664 811:0.535959774848 847:0.173996709524 977:0.463337573758
463 1 -1 189:0.529663995502 423:0.2960239593 525:0.32579579617 661:0.654085648471 789:0.221195536857 812:0.221195536857
464 1 -1 484:0.696366910349 690:0.601308870959 789:0.216188986261 914:0.326746216652
465 -1 -1 124:0.441016158193 178:0.321850701185 563:0.473119061393 595:0.49587575475 735:0.363498134309 867:0.316309295326
466 -1 -1 50:0.420974437112 284:0.135952186977 348:0.428709286726 423:0.20255463349 435:0.437714807549 437:0.506320969825 523:0.292757099749 812:0.151353224934 948:0.151353224934
467 -1 -1 284:0.168733170728 401:0.218008263606 741:0.658631674681 890:0.145338842404 911:0.658631674681 948:0.187847728756
468 -1 -1 214:0.642982459213 270:0.329837773365 284:0.230546709879 401:0.297873190458 587:0.405848532467 789:0.256663675768 890:0.198582126972 948:0.256663675768
469 -1 -1 209:0.206288899997 423:0.19906549736 491:0.521533433384 683:0.521533433384 724:0.521533433384 789:0.148746066577 812:0.148746066577 959:0.239949299733
470 -1 -1 149:0.394130304822 312:0.394130304822 676:0.325177143385 703:0.408170230373 732:0.457610069405 812:0.1467497198 953:0.387906863144 956:0.188587655327
471 1 1 190:0.829023809887 287:0.374131498117 501:0.267789388638 886:0.317858440332
472 1 1 115:0.496098452135 284:0.165920421622 287:0.369432687378 386:0.647652412891 401:0.214374108295 501:0.264426154958 890:0.142916072196 948:0.184716343689
473 1 1 189:0.32970427738 209:0.190954922792 250:0.31590385957 460:0.32970427738 501:0.197105877825 651:0.313342091884 745:0.398198893248 784:0.285372839796 789:0.137689394142 858:0.407154040874 903:0.290799511296
474 1 1 123:0.277615181972 189:0.46437434526 460:0.46437434526 501:0.277615181972 587:0.306650513698 700:0.348392374791 784:0.401935415241 789:0.193929610989
475 1 1 12:0.583028609865 211:0.535621206565 284:0.149364614168 401:0.192983513784 706:0.49171274212 789:0.166285048796 890:0.128655675856 948:0.166285048796
476 -1 -1 24:0.45700690469 83:0.239757441888 141:0.362535168934 209:0.180765883114 273:0.256527010568 307:0.335005604992 481:0.436033977716 893:0.326528289271 959:0.210261662501 967:0.224859561172
477 -1 -1 284:0.172637375117 523:0.37175435255 699:0.555827288293 776:0.405913493336 796:0.524566390774 890:0.14870174102 956:0.246988245627
478 -1 -1 189:0.430113157687 284:0.161344124589 347:0.364663433131 460:0.430113157687 784:0.372280924646 903:0.379360246859 927:0.434150565374
479 -1 -1 15:0.498689422132 19:0.498689422132 273:0.279924231667 423:0.190346105331 542:0.458139833044 949:0.25551594507 959:0.229439130773 967:0.245368469209
480 1 1 122:0.473198687112 368:0.291590171145 401:0.156629612701 557:0.351971121038 642:0.323169941114 666:0.409283817737 876:0.434721808582 886:0.229322325596 890:0.1044197418 948:0.134960558445
481 1 1 50:0.393058972341 172:0.440668452104 284:0.126936987593 347:0.286897820449 378:0.305323113675 401:0.164006354726 429:0.208143467305 442:0.253873975186 520:0.354020478064 618:0.349460226254 890:0.109337569817 914:0.213584961633 948:0.141316758949
482 1 1 72:0.420093136515 172:0.509680363288 284:0.146816250726 347:0.331828123059 378:0.353138952324 401:0.189690952595 520:0.409462681091 890:0.126460635064 914:0.247033932922 948:0.163447999728
483 -1 -1 78:0.607336506066 457:0.231815902694 679:0.423631286766 720:0.557952571565 886:0.294328415915
484 -1 -1 342:0.412732400936 401:0.175499310499 405:0.447163830287 557:0.394374269289 651:0.344133266359 790:0.471548859385 886:0.25694955973 890:0.116999540333 948:0.151219712181
485 1 1 71:0.303595421286 172:0.416001847588 284:0.119831635584 300:0.358293984242 401:0.154826029085 428:0.467749823488 431:0.358293984242 476:0.30607750384 501:0.190974795809 587:0.210948546915 789:0.133406493107 890:0.103217352723 948:0.133406493107
486 -1 -1 332:0.676466308879 429:0.284170259336 457:0.258202242856 501:0.276190409323 676:0.427515867145 789:0.192934328226 812:0.192934328226 956:0.247939366712
487 -1 -1 213:0.464664639339 352:0.464664639339 406:0.313425934081 422:0.433135400392 457:0.185889942006 522:0.289752099043 670:0.367160177881 816:0.170333522856
488 1 -1 82:0.230338636197 86:0.343403991022 284:0.0957624604741 371:0.373798402778 401:0.123727940609 468:0.278035942304 501:0.152615928558 535:0.343403991022 642:0.255284748467 739:0.315252861557 780:0.301975694822 789:0.106610695589 847:0.115782747688 890:0.164970587479 908:0.356644074202 948:0.106610695589
489 -1 -1 168:0.589931437974 460:0.402892301403 651:0.382898024644 820:0.406674190996 940:0.421501953805
490 -1 -1 89:0.312826629227 553:0.300392573988 653:0.691212323221 707:0.578039207812
491 1 1 284:0.128436266946 325:0.460572195441 346:0.478329747297 401:0.165943468141 452:0.28815825287 890:0.110628978761 901:0.413516377477 938:0.292359324906 947:0.377957822125 948:0.142985880795
492 -1 -1 27:0.407975230895 155:0.313208342249 178:0.288235510797 276:0.258972131326 473:0.394954919032 579:0.407975230895 667:0.358757053036 713:0.366293148501
493 -1 -1 423:0.258371519753 490:0.526931659909 586:0.6769097989 784:0.400134763796 789:0.193060815603
494 -1 -1 66:0.464740054432 347:0.333098343311 432:0.464740054432 587:0.259440912109 696:0.392882771469 789:0.164073669902 812:0.164073669902 903:0.346523007974 914:0.247979565564
495 -1 -1 218:0.672273875645 270:0.258254548889 275:0.53120503449 284:0.180512183157 401:0.233227097197 847:0.218250413091 890:0.155484731465 948:0.200961100135
496 -1 -1 198:0.427970805908 457:0.251678663041 472:0.659375125203 587:0.297368844516 789:0.18805976759 914:0.284231951993 949:0.337847266846
497 -1 -1 370:0.326682964635 390:0.394612613801 452:0.313630046919 525:0.229218080868 697:0.336237207285 901:0.450069222652 939:0.520611780482
498 -1 -1 9:0.303023188998 89:0.201228022909 201:0.503004873103 553:0.193229725709 653:0.444627394911 723:0.468874105464 886:0.255492071649 938:0.307440977601
499 -1 -1 148:0.514906913988 339:0.561412896462 501:0.265010916478 541:0.561412896462 789:0.185124832063
500 -1 -1 72:0.261213525194 82:0.219581475158 134:0.251323887885 242:0.356341454689 513:0.758750987269 632:0.300530078373 812:0.101631815624 956:0.130606762597
501 -1 -1 80:0.377531017596 168:0.570285461319 401:0.188765508798 443:0.507193789604 480:0.443931326217 890:0.125843672532 948:0.162650587224
502 1 -1 117:0.324989220574 119:0.208752839562 135:0.265151981839 149:0.260913931776 276:0.397272507787 287:0.194296383259 312:0.260913931776 406:0.219211967947 470:0.265151981839 499:0.260913931776 501:0.139070112913 523:0.187910253249 591:0.232626300085 613:0.240236397152 894:0.143088205522 948:0.0971481916297 953:0.256794018596
503 -1 -1 83:0.209340921231 284:0.102226302135 401:0.132079415844 423:0.152306569115 429:0.167624404673 875:0.366583314243 890:0.0880529438963 891:0.84964541284 948:0.113806779025
504 -1 -1 176:0.230890034646 209:0.202505110907 656:0.511967370862 776:0.308388945547 781:0.511967370862 873:0.398534364529 917:0.357109104976
505 -1 -1 32:0.28307919869 123:0.246594958811 270:0.221371184002 317:0.354649917123 490:0.470159552406 697:0.372178363311 769:0.402794595355 784:0.357023871902 847:0.187080353716
506 -1 -1 87:0.413605905287 89:0.177508413483 373:0.46505584125 469:0.443713533077 553:0.170452909851 599:0.402240824736 794:0.332279199068 847:0.28809884006
507 -1 -1 49:0.335213701931 176:0.22836225842 524:0.401687951102 525:0.212712922998 765:0.381746392755 812:0.144419141536 890:0.111737900644 907:0.465188875374 923:0.483124425237
508 -1 -1 83:0.410470603182 209:0.30947561207 597:0.67672741067 959:0.359973107626 967:0.384965067106
509 -1 -1 34:0.354502032593 423:0.214104848374 597:0.485169739845 633:0.303688346173 789:0.159983796554 836:0.560935160326 893:0.400784312914
510 -1 -1 29:0.559340242451 32:0.274767068902 270:0.214871003059 436:0.423967961066 816:0.205039045164 950:0.586244113842
511 -1 -1 100:0.36564568642 131:0.383232986198 299:0.33146976935 356:0.36564568642 368:0.236152328985 393:0.293554517015 455:0.323209769342 614:0.383232986198 823:0.261728075237 847:0.1187050769
512 -1 -1 9:0.291769065266 185:0.484323533571 276:0.296022779497 351:0.336045697836 406:0.326686265868 457:0.193754518733 591:0.346677318895 670:0.382693882174 789:0.144777587906 914:0.218815629428
513 -1 -1 99:0.511524079308 429:0.225216893226 520:0.383059786791 523:0.295765561441 763:0.442212899079 793:0.452157883509 914:0.2311047381
514 1 -1 416:0.726817327032 429:0.370164553494 501:0.359769878048 789:0.251319225411 890:0.194447095725 956:0.322969635129
515 -1 -1 203:0.536502648061 392:0.511881508329 442:0.274890493097 500:0.399057401513 596:0.464037323021
516 -1 -1 405:0.527850313309 651:0.406228858785 690:0.496496931891 790:0.556635390226
517 -1 -1 385:0.575221772444 457:0.260332002319 501:0.278468542663 570:0.650745675966 812:0.19452573079 956:0.249984473705
518 -1 -1 189:0.436027786014 250:0.417776989659 429:0.268200256961 457:0.243691609543 460:0.436027786014 784:0.377400282804 886:0.309406578992 914:0.275211815843
519 -1 -1 87:0.398635218185 249:0.398635218185 444:0.411776856915 599:0.387681502807 644:0.257629315959 696:0.306112782875 762:0.411776856915 812:0.127837236289 948:0.127837236289
520 -1 -1 254:0.397139125249 508:0.523060508334 639:0.543227322988 645:0.523060508334
521 -1 -1 65:0.496324493503 270:0.215696663859 410:0.496324493503 738:0.410490161217 932:0.540644773434
522 -1 -1 209:0.873291950859 890:0.487197258372
523 -1 -1 34:0.267476882914 149:0.324194819779 209:0.16740710746 398:0.34909456084 424:0.251805217508 499:0.324194819779 633:0.229137225582 712:0.314806497418 765:0.319075681442 806:0.319075681442 812:0.241420151564 893:0.302397529162
524 -1 -1 141:0.349144768863 176:0.198491111606 209:0.174089213644 423:0.167993313744 466:0.380679246378 536:0.310417058274 644:0.252976046404 711:0.391435117074 844:0.404339393114 895:0.265115229864 959:0.202495553109 967:0.216554271804
525 -1 -1 89:0.159283639953 284:0.106909226554 553:0.152952524272 707:0.294323374207 734:0.351948346262 772:0.3711410226 796:0.324848469665 862:0.3711410226 918:0.417308598067 922:0.417308598067
526 -1 -1 4:0.501048012088 89:0.200445177067 370:0.314406734826 440:0.408794707611 553:0.19247799598 558:0.433156332157 831:0.46705002481
527 -1 -1 126:0.270642628428 294:0.363734394587 342:0.327360909945 420:0.333603584471 429:0.176659004535 553:0.154135488388 562:0.354670382178 886:0.20380091675 913:0.420536142688 950:0.420536142688
528 -1 -1 212:0.566063938666 378:0.379688061413 425:0.458311856314 457:0.235185981052 777:0.519659879192
529 -1 -1 199:0.565946328019 250:0.388146303008 370:0.355130312438 761:0.565946328019 886:0.287462025757
530 -1 -1 457:0.173385273164 501:0.185464498821 529:0.967233408608
531 -1 -1 209:0.243849382843 234:0.379889513133 273:0.346049553886 394:0.533223152354 423:0.235310764066 794:0.440479809838 803:0.377823495547
532 -1 -1 102:0.477851911993 234:0.308620738923 362:0.460112099333 370:0.299851223347 612:0.331555392413 785:0.413103288546 803:0.306942314402
533 -1 -1 186:0.691189458533 209:0.2865452677 284:0.185591204203 401:0.239789343104 423:0.276511611782 890:0.159859562069 912:0.45111218944 948:0.206615486666
534 -1 -1 32:0.192270514638 36:0.300715500616 45:0.354819554222 83:0.215216635452 276:0.239228894908 298:0.41022913671 384:0.354819554222 402:0.376872457809 406:0.264009393122 457:0.156581461328 587:0.185007531688 591:0.280165033346
535 1 -1 284:0.131713417375 401:0.170177643742 423:0.196239307182 437:0.49053469979 664:0.407849134116 789:0.146634275845 815:0.433604478493 890:0.113451762495 948:0.146634275845 973:0.514129073079
536 -1 -1 283:0.484517902372 284:0.169331740161 401:0.218781633075 736:0.524333852838 776:0.398141121729 805:0.445477652111 890:0.14585442205 948:0.188514105782
537 -1 -1 34:0.269562069973 99:0.406958653133 152:0.391850687495 176:0.192360378111 190:0.269562069973 606:0.391850687495 633:0.230923525663 873:0.332029146118 893:0.304754949391 917:0.297516705583
538 -1 -1 34:0.236966745644 88:0.344468278505 156:0.374956889492 380:0.374956889492 514:0.374956889492 567:0.35774939573 633:0.203000356743 865:0.374956889492 879:0.252712511058 959:0.172511745757
539 -1 -1 123:0.199779198257 153:0.395295974508 521:0.388163973848 574:0.353868892735 661:0.412676216207 765:0.368893805272 789:0.139556856821 932:0.44952695733
540 -1 -1 129:0.433056833446 524:0.343536018079 534:0.433056833446 563:0.413183021366 595:0.433056833446 693:0.36523004097 789:0.12351173761
541 -1 -1 226:0.665413251327 501:0.322130815004 587:0.35582196621 700:0.404257140534 949:0.404257140534
542 1 1 123:0.253842931405 149:0.476242924515 312:0.476242924515 347:0.359997569285 501:0.253842931405 894:0.261177105407 953:0.468722898704
543 -1 -1 182:0.454043525431 457:0.245721922775 637:0.493123784831 758:0.643769009408 890:0.142059129859 956:0.235955107307
544 -1 -1 198:0.457432087288 457:0.269004087595 501:0.287744785796 670:0.531322930044 706:0.594383351578
545 -1 -1 176:0.29371786086 457:0.497177292752 523:0.359291169447 545:0.498876831105 565:0.537193001377
546 -1 -1 10:0.29869041436 77:0.294842886923 174:0.398860294064 176:0.188532462423 209:0.165354850724 841:0.418045193057 853:0.33162755996 873:0.325421862488 893:0.29869041436 917:0.291596209502 959:0.192335994032
547 -1 -1 261:0.488694998759 347:0.282966361575 397:0.394795726011 500:0.363497472085 525:0.205291206245 633:0.264577773784 894:0.205291206245 972:0.488694998759
548 1 1 123:0.291955403522 270:0.262091786729 276:0.417004965658 406:0.460200378197 591:0.488361617663 812:0.203947051559 816:0.250099124272 847:0.221493255269 956:0.262091786729
549 -1 -1 89:0.263440495574 553:0.252969412334 676:0.436189053435 736:0.547515070012 812:0.393696929034 847:0.213783954547 886:0.334481037966 956:0.252969412334
550 -1 -1 48:0.470092186777 83:0.331565142762 110:0.533017083508 823:0.431625367078 886:0.306282609773 949:0.323822769693
551 -1 -1 202:0.531553438041 255:0.557120783726 284:0.142727354195 401:0.184407976943 564:0.531553438041 847:0.172566213913 890:0.122938651296 948:0.158895901744
552 -1 -1 67:0.406212783652 90:0.290765880607 123:0.173827481384 442:0.218144298209 539:0.406212783652 677:0.378649722393 692:0.425751332212 708:0.307900616786 917:0.296971420136
553 -1 -1 226:0.405183564221 580:0.480430116921 602:0.480430116921 769:0.320399689899 894:0.201819291111 896:0.480430116921
554 -1 -1 50:0.594245616394 287:0.427299059113 442:0.383818987701 501:0.30584474812 587:0.337832565412 890:0.330603681093
555 -1 -1 9:0.409144543473 82:0.438636603938 424:0.42350647858 525:0.299025326093 812:0.20302001535 894:0.299025326093 927:0.490705122155
556 1 1 115:0.614464932628 190:0.506964191937 284:0.205508161242 401:0.26552264262 501:0.327516844272 847:0.248472099225 890:0.17701509508 948:0.228788691421
557 -1 -1 34:0.265696428803 71:0.272873421085 141:0.333508596037 176:0.18960184388 209:0.166292765654 307:0.308183201409 486:0.322036823942 633:0.227611978575 642:0.287122402145 821:0.42041640156 893:0.300384626522 959:0.193426949632 967:0.20685605971
558 -1 -1 123:1.0
559 -1 -1 410:0.64475778013 525:0.321149645777 644:0.43941637628 789:0.218041083232 890:0.168699610281 895:0.46050199321
560 -1 -1 13:0.371100777406 429:0.192969987294 452:0.264033212125 519:0.43828326406 525:0.192969987294 684:0.459364380121 789:0.131014888585 805:0.309601261489 880:0.346314626875 890:0.101366954878 938:0.267882564115
561 -1 -1 48:0.622971424181 732:0.744879895516 812:0.238873493526
562 -1 -1 36:0.813196130159 83:0.581989736932
563 -1 -1 103:0.376031469854 189:0.431645365902 209:0.249996172856 423:0.241242318362 452:0.363279505383 525:0.265504634714 661:0.533041780192 789:0.180261503998 812:0.180261503998
564 -1 -1 34:0.442802923084 82:0.431751407907 176:0.315985619643 209:0.277139301612 633:0.379332345172 776:0.422047110865 967:0.344741057717
565 -1 -1 34:0.326535817975 284:0.132367880413 401:0.171023229407 412:0.446895315939 633:0.279730758669 741:0.51668369873 890:0.114015486271 911:0.51668369873 948:0.147362878256
566 -1 -1 176:0.211712826151 184:0.41750904723 209:0.185685490523 410:0.395918558646 627:0.395918558646 794:0.335414872089 841:0.46944450915 959:0.215984007972 967:0.230979193616
567 -1 -1 9:0.303855883066 411:0.504387107827 501:0.215838457391 559:0.470162550376 587:0.23841265944 894:0.222074584566 909:0.528647772177
568 1 1 284:0.142295794699 353:0.432372140721 378:0.342265843269 401:0.183850389268 429:0.233327894834 485:0.448713110146 501:0.226775760881 520:0.396855370693 789:0.158415454 890:0.122566926179 895:0.33457287609 948:0.158415454
569 -1 -1 14:0.351797735381 77:0.294197423047 115:0.319519470303 176:0.188119731103 209:0.164992859346 609:0.360788333974 611:0.330901567848 818:0.397987117458 873:0.324709455759 917:0.290957853184 959:0.1919149361
570 -1 -1 82:0.365682911822 83:0.311332637767 173:0.593437951266 457:0.226510925971 587:0.26763211276 789:0.169253887397 914:0.255808902744 947:0.447392639829
571 -1 -1 270:0.323835340952 440:0.687778220285 769:0.589232630744 847:0.273672611926
572 -1 -1 48:0.307633331214 232:0.413589865024 360:0.413589865024 457:0.157864226747 612:0.273797971719 829:0.413589865024 835:0.299105522174 914:0.178283120134 973:0.413589865024
573 -1 -1 237:0.498747847123 285:0.422606944669 457:0.207217760594 526:0.430665932556 575:0.339774681531 638:0.447791692721 847:0.168158779901
574 -1 -1 32:0.234857508062 270:0.367322536394 317:0.294236369735 552:0.383834623178 816:0.175257389451 847:0.15521177778 857:0.460347892993 912:0.312034985625 976:0.460347892993
575 1 -1 229:0.560369905383 477:0.472602918819 577:0.514804933695 690:0.444531135589
576 1 1 123:0.298666657389 368:0.450768613674 642:0.499587711633 739:0.616944242212 847:0.226584777632 890:0.161422252563
577 -1 -1 82:0.321354939512 423:0.199053339823 606:0.479097083255 712:0.387899420158 818:0.497568869837 907:0.479097083255
578 -1 -1 11:0.495935894222 144:0.385705380054 236:0.515056908138 463:0.539830782363 501:0.220404302164
579 -1 -1 65:0.786612559134 351:0.617446906068
580 -1 -1 241:0.328298282644 284:0.0972401058297 304:0.337574159675 426:0.328298282644 452:0.218166875066 527:0.362147206194 646:0.379566231539 812:0.108255732677 820:0.261657169299 905:0.337574159675 946:0.379566231539
581 1 1 259:0.488169015164 378:0.315284041767 501:0.208898374967 504:0.442541172699 643:0.51164960069 676:0.323354348682 812:0.145927107825 956:0.187530518975
582 -1 -1 45:0.500516453922 89:0.220877335652 209:0.228892214925 501:0.236265189137 553:0.212098028726 798:0.531624776365 963:0.514658255217
583 -1 -1 424:0.254214072625 541:0.369569475397 667:0.345183158656 705:0.407673631222 767:0.407673631222 812:0.121864829788 926:0.407673631222 945:0.407673631222
584 -1 -1 9:0.251415283723 49:0.289568136321 207:0.417338070077 270:0.160320754571 273:0.245527855591 403:0.417338070077 772:0.389020116398 874:0.389020116398 906:0.340497497678
585 -1 -1 32:1.0
586 -1 -1 32:0.17853520838 58:0.3294721667 108:0.3077317007 121:0.3077317007 134:0.268661298832 333:0.363442122597 366:0.380923432508 427:0.3294721667 569:0.314195951241 894:0.160018480126 957:0.296524909103
587 -1 -1 207:0.491278827425 285:0.400824231945 335:0.39441766787 501:0.210229132773 584:0.424710865665 812:0.146856716004 906:0.400824231945 956:0.188725155851
588 -1 -1 35:0.306089510812 265:0.339428138336 367:0.411514314662 379:0.378053134973 457:0.157072004353 479:0.392629130256 776:0.247879987669 789:0.117367615818 873:0.320337984845 886:0.199428743622 917:0.287040770481
589 -1 -1 89:0.245034855985 193:0.641968957129 284:0.16446439157 401:0.212492874261 812:0.183095370545 890:0.283323832348 948:0.183095370545 974:0.555258314951
590 1 1 149:0.340922518901 276:0.259547551031 284:0.114021738695 287:0.253876870212 312:0.340922518901 401:0.1473194699 406:0.286432754958 501:0.181715605892 591:0.303960557597 604:0.395832483895 613:0.313904271386 890:0.0982129799335 948:0.126938435106 953:0.335539244925
591 1 1 27:0.38669934194 80:0.278654380636 172:0.374358038723 399:0.401608695316 401:0.139327190318 428:0.420925790472 442:0.215671811721 501:0.171857289623 771:0.401608695316 789:0.120051854101 890:0.0928847935452 948:0.120051854101
592 1 1 209:0.229711044522 421:0.460697178567 501:0.237110394509 789:0.165634769114 878:0.437826142377 903:0.349820043964 972:0.580748599356
593 1 -1 71:0.373209930904 293:0.528249997066 300:0.440450888673 486:0.440450888673 501:0.234765366508 587:0.259319103973 812:0.163996636918 956:0.210751620378
594 -1 -1 270:0.190397710646 292:0.375679026137 424:0.3090629487 511:0.412087828772 812:0.148158216609 885:0.477232819893 943:0.371159394421 960:0.412087828772
595 -1 -1 71:0.341074554285 198:0.341074554285 431:0.402525704969 463:0.525493967885 587:0.236990338363 635:0.192604775579 644:0.302043141126 890:0.115959629515 927:0.362253679846
596 -1 -1 72:0.666057862926 155:0.640840674474 525:0.381693795042
597 -1 -1 107:0.408502396431 254:0.310159688594 287:0.253641342394 439:0.651907562363 457:0.169722941711 484:0.408502396431 501:0.181547023853 847:0.137731450806
598 -1 -1 61:0.478720040538 90:0.355877998887 284:0.133497018552 329:0.420967200866 399:0.497177290082 401:0.172482109389 423:0.198896687623 442:0.266994037103 847:0.161406166253 890:0.114988072926 948:0.148619928272
599 1 1 27:0.421519634774 172:0.408067060486 284:0.117545976225 347:0.265672638219 378:0.282734797331 401:0.151872889367 460:0.313355513478 820:0.316296934675 831:0.408067060486 890:0.101248592912 894:0.192744664287 914:0.197783587732 948:0.130861907964
600 -1 -1 250:0.437772115106 270:0.245205175269 358:0.471843239605 626:0.520779413868 878:0.504363714583
601 -1 -1 326:0.422299934218 335:0.363718398977 706:0.400461696294 756:0.376674974963 808:0.369626311878 823:0.324284965738 847:0.147077350263 903:0.286019672861 914:0.204682034343
602 -1 -1 82:0.284558590298 162:0.410699314605 342:0.359472641712 406:0.297190708009 429:0.193987972031 501:0.188540551443 591:0.315376826691 694:0.424238665302 812:0.131706038328 954:0.366327677348 956:0.169255062255
603 1 1 101:0.393948431204 135:0.306664050528 233:0.375869379019 284:0.10092464492 401:0.130397636097 460:0.269046163444 555:0.393948431204 775:0.324939322496 820:0.271571659419 890:0.0869317573979 930:0.393948431204 948:0.112357666498
604 -1 -1 80:0.368331935853 273:0.312312506149 308:0.397536571782 378:0.342853341592 650:0.426191634573 717:0.556389642615
605 1 -1 123:0.229570337831 135:0.437700299311 406:0.36186470611 424:0.334532170966 591:0.384008448545 789:0.160367621086 812:0.160367621086 815:0.47421462893 847:0.17416454988 914:0.242378274535
606 -1 -1 10:0.353764817115 71:0.321364701728 216:0.417578551659 234:0.305102620224 486:0.379264742825 635:0.181474623297 644:0.284588817129 803:0.303443328885 864:0.392775119186
607 -1 -1 96:0.642715116028 144:0.459215528631 217:0.613219681593
608 -1 -1 82:0.350723986927 83:0.298597009727 209:0.225128161752 635:0.208610150126 865:0.569162292065 873:0.443057009668 890:0.125595825176 917:0.39700388789
609 -1 -1 374:0.643445074965 618:0.475643242264 711:0.599784912775
610 1 1 284:0.236135168947 401:0.305093645406 429:0.387199930842 476:0.603143424754 789:0.262885210861 890:0.203395763604 914:0.397322498005 948:0.262885210861
611 -1 -1 51:0.546889005288 89:0.208743533721 284:0.28021220189 420:0.433836985582 553:0.200446514265 587:0.246639197272 772:0.486385724166 812:0.15597770571 847:0.169396956333
612 -1 -1 457:0.665732502101 890:0.384879700188 956:0.639271344603
613 -1 -1 241:0.474185098622 415:0.434904839788 544:0.503656862896 594:0.401879793884 765:0.413314248847
614 1 1 166:0.487127908668 281:0.433236101526 441:0.421331621613 442:0.249592115713 587:0.219687788931 689:0.39352974115 927:0.335805714728 948:0.138933298799
615 1 1 284:0.344419866531 401:0.445000687949 501:0.548899406762 789:0.383436697048 890:0.296667125299 948:0.383436697048
616 -1 -1 209:0.282156642263 442:0.365497510614 538:0.634421949443 635:0.261454360235 852:0.272276658252 927:0.491746914491
617 -1 -1 34:0.298903425965 35:0.351793917924 123:0.193102211894 423:0.180525545162 453:0.43450294387 536:0.333574041868 627:0.398883821944 696:0.32300723822 776:0.284892715878 789:0.134892611304 967:0.23270913052
618 -1 -1 64:0.421311563124 80:0.322465067509 263:0.401777147582 642:0.332667032374 649:0.487104717791 700:0.249580233289 708:0.352270989425 847:0.15087898241
619 -1 -1 115:0.459794182578 284:0.153778437131 401:0.198686304029 613:0.423355307637 697:0.369885185803 807:0.572710517999 847:0.185927657854 890:0.132457536019 948:0.171198881774
620 -1 -1 53:0.379963684036 89:0.186308400054 310:0.448421569472 387:0.363063088597 553:0.178903119553 676:0.308478332041 789:0.139213686177 806:0.367986694527 812:0.139213686177 839:0.363063088597 847:0.151190675686 956:0.178903119553
621 1 1 284:0.15762312549 347:0.356253382193 353:0.478944921311 368:0.379132862488 401:0.203653755476 485:0.497046051283 890:0.135769170317 895:0.370611250633 948:0.175479107012
622 -1 -1 51:0.883874074728 89:0.337368270232 553:0.323958747781
623 -1 -1 190:0.482065745013 429:0.320429622162 457:0.291148156436 501:0.311431564693 523:0.420803456365 769:0.508700387411 789:0.217552230975
624 -1 -1 126:0.335198086623 457:0.198802798708 526:0.413176903635 545:0.398964762389 580:0.520845186894 698:0.496942598208
625 1 1 9:0.320924636193 123:0.227962933334 164:0.532720470791 195:0.369625694293 317:0.327853561175 429:0.234549367747 796:0.434635611442 886:0.270585562825
626 -1 -1 
627 -1 -1 353:0.434919723905 429:0.2347026879 457:0.213255111783 475:0.471202089217 485:0.45135697608 895:0.336544215481 903:0.336544215481 914:0.240838519889
628 1 -1 123:0.278370317743 434:0.575018873 501:0.278370317743 542:0.626366323611 949:0.349340030257
629 -1 -1 176:0.26215975068 207:0.554626582098 493:0.581303729748 494:0.490258018427 956:0.213060246651
630 -1 -1 82:0.225202495264 126:0.235199678712 285:0.284490219775 359:0.316100287823 468:0.27183623648 521:0.289915363077 614:0.365463364813 650:0.27994307747 685:0.284490219775 707:0.257757475353 768:0.365463364813 823:0.249592353704
631 -1 -1 285:0.425489126573 299:0.472765761445 455:0.460984761924 752:0.546594143067 847:0.169305623791 914:0.235616289261
632 -1 -1 8:0.314562290718 13:0.28573245952 283:0.259271239105 303:0.337460233529 346:0.337460233529 413:0.353691832891 515:0.353691832891 789:0.100876119449 805:0.238380341141 851:0.305918734795 880:0.266648134764 938:0.20625864608
633 -1 -1 77:0.304140326512 123:0.17606336946 176:0.194477558125 351:0.285474240151 766:0.396163521835 783:0.431227637337 794:0.308109180104 893:0.308109180104 895:0.259754515498 907:0.396163521835
634 -1 -1 72:0.261213525194 82:0.219581475158 134:0.251323887885 242:0.356341454689 513:0.758750987269 632:0.300530078373 812:0.101631815624 956:0.130606762597
635 -1 -1 32:0.194379871463 126:0.266905781142 284:0.106248537246 311:0.308481131597 350:0.335042308853 391:0.358712200215 427:0.358712200215 671:0.381007041276 718:0.414729668843 800:0.312664535464
636 -1 -1 25:0.442734780867 270:0.221367390434 319:0.537150465786 522:0.359334459439 812:0.17225731166 816:0.211238174155 838:0.462636840773 956:0.221367390434
637 -1 -1 525:0.467981536899 664:0.883738242423
638 -1 -1 525:0.415848940695 577:0.909433702104
639 -1 -1 525:0.530298764956 635:0.462687194143 816:0.441515789224 852:0.481839059497 890:0.278565448093
640 -1 -1 536:0.471808075933 731:0.668956610241 784:0.395433476755 912:0.416565191249
641 -1 -1 1:0.351345295224 11:0.428142677586 244:0.393044949367 635:0.170812614398 691:0.466037242509 816:0.325993315614 852:0.177883007167 966:0.393044949367
642 -1 -1 81:0.716575243294 635:0.367589472015 789:0.286040207276 816:0.350769500219 852:0.382804987297
643 -1 -1 165:0.45169691784 188:0.364906563539 209:0.178665554974 284:0.115719082585 306:0.430967676389 401:0.149512488573 423:0.172409410117 623:0.414968397848 847:0.139911540235 859:0.401724902792 890:0.0996749923818 948:0.128828058783
644 -1 -1 32:0.192270514638 36:0.300715500616 45:0.354819554222 83:0.215216635452 276:0.239228894908 298:0.41022913671 384:0.354819554222 402:0.376872457809 406:0.264009393122 457:0.156581461328 587:0.185007531688 591:0.280165033346
645 -1 -1 198:0.273446396762 219:0.421299185861 368:0.259609134713 384:0.364394373643 406:0.271133696826 457:0.160806818129 523:0.232417974767 591:0.287725297627 804:0.387042375687 945:0.401964954871
646 -1 -1 53:0.378969605546 84:0.464492235259 295:0.343358899432 429:0.204509430512 523:0.268571534174 675:0.378969605546 697:0.299992389424 839:0.362113226224 914:0.209855920222
647 -1 -1 39:0.337797370616 196:0.330367687946 317:0.23518670059 416:0.330367687946 429:0.168254667506 475:0.337797370616 507:0.367961656726 520:0.286175677757 625:0.356218356737 886:0.194105336297 903:0.241263257713 914:0.172653349005
648 -1 -1 32:0.191641981462 280:0.408888095819 335:0.313206200417 403:0.390123433653 433:0.353659647506 457:0.312139191655 459:0.408888095819 523:0.225571153057 756:0.324363403205
649 -1 -1 195:0.272546494258 317:0.241745474159 364:0.3204820823 429:0.172946872734 457:0.157142659964 472:0.411699425914 499:0.315359664961 520:0.294156407394 523:0.227122078549 625:0.366152402911 696:0.281169163933 789:0.117420411227 914:0.177468222547 949:0.21094445406
650 -1 -1 13:0.354103629086 303:0.418209025205 417:0.438324584527 492:0.389831973953 789:0.125014148008 805:0.295420912426 867:0.279598546869 880:0.330452733188 938:0.255613013762
651 -1 -1 284:0.121238264853 446:0.434760174384 452:0.272008891349 482:0.47324044864 515:0.47324044864 525:0.198799052153 832:0.47324044864 890:0.104428957228
652 -1 -1 351:0.327339334969 407:0.494467619745 704:0.454261315163 778:0.427679959114 812:0.141026650984 919:0.454261315163 956:0.181232955566
653 -1 -1 123:0.184249588672 176:0.203519961025 267:0.430567926919 314:0.372226252713 423:0.172249489607 530:0.41458348871 543:0.380597298188 594:0.330806029391 661:0.380597298188
654 -1 -1 34:0.385980503924 429:0.256561658475 457:0.233116568228 670:0.460439762013 789:0.174189766874 868:0.503758280126 954:0.484492081965
655 -1 -1 10:0.29869041436 77:0.294842886923 174:0.398860294064 176:0.188532462423 209:0.165354850724 841:0.418045193057 853:0.33162755996 873:0.325421862488 893:0.29869041436 917:0.291596209502 959:0.192335994032
656 -1 -1 71:0.41308215233 347:0.368512108305 429:0.267354376713 431:0.487506858802 644:0.365810434303 789:0.181517366349 971:0.466534921738
657 -1 -1 44:0.287426186895 235:0.33231143863 292:0.240325488561 406:0.213864236811 467:0.317061026736 603:0.263616550005 633:0.179912257868 652:0.305290427781 674:0.317061026736 776:0.20017129994 854:0.33231143863 897:0.295547246632 960:0.263616550005
658 -1 -1 268:0.52668903011 587:0.237529294504 812:0.150216489534 869:0.52668903011 882:0.52668903011 914:0.227035939633 956:0.193042791437
659 -1 -1 2:0.31797719104 45:0.38029662225 171:0.331478178503 364:0.342266912784 499:0.336796298153 501:0.179516282991 654:0.439684772676 706:0.370819890452 949:0.225283443437
660 -1 -1 10:0.359352754327 522:0.299231606542 536:0.35472381575 633:0.272294199493 860:0.502947815987 879:0.338975517109 975:0.462051967056
661 -1 -1 12:0.484190769895 108:0.39115695273 121:0.39115695273 134:0.341494668012 569:0.399373644535 894:0.203399067837 957:0.376912029503
662 -1 -1 273:0.423510088555 284:0.193290841382 635:0.276536675655 814:0.754489884891 847:0.233700602588 852:0.287983271205
663 -1 -1 28:0.61324794215 511:0.486478309244 665:0.505823491251 784:0.362502981756
664 -1 -1 270:0.358091051678 572:0.868911969491 816:0.341705703761
665 -1 -1 93:0.622829579369 209:0.246355881693 688:0.622829579369 789:0.177636646375 938:0.363208798827
666 -1 -1 317:0.636903532572 525:0.455646479317 635:0.397552860704 852:0.414008641101 890:0.239350671868
667 -1 -1 108:0.244578336599 112:0.235671426972 121:0.489156673198 158:0.288855745419 322:0.278132241587 378:0.186557532482 429:0.127179142107 554:0.198107636954 630:0.278132241587 745:0.249715979686 778:0.261857177222 789:0.0863469048594 858:0.255331875412 890:0.0668070850818 914:0.130503986213 949:0.155121247789 956:0.110964166435 957:0.235671426972
668 -1 -1 229:0.432792849929 313:0.397601463375 411:0.412931152561 501:0.176702420808 575:0.270868157875 642:0.29557486873 677:0.384912224768 789:0.123436447117 812:0.123436447117 957:0.336901984845
669 -1 -1 294:0.4481538978 375:0.518138824143 378:0.319282771749 579:0.476007759242 594:0.379817916252 812:0.147777893225 956:0.189908958126
670 -1 -1 15:0.361943109202 82:0.223033275517 159:0.247188203334 176:0.163231217026 256:0.332512678758 348:0.292398311697 508:0.332512678758 617:0.361943109202 639:0.34533284288 689:0.292398311697 822:0.298540467154
671 1 -1 32:0.241344199351 311:0.38301358654 587:0.232227467083 632:0.434282446261 637:0.394436016028 657:0.45796501934 708:0.372396184605 890:0.113629151433 956:0.188733935272
672 -1 -1 2:0.48247516971 171:0.502960573698 270:0.24452301397 452:0.383461412082 816:0.233334254466 870:0.502960573698
673 -1 -1 78:0.446397061561 89:0.170386493735 132:0.446397061561 297:0.410099485128 438:0.425911040722 553:0.163614068125 618:0.314839162202 679:0.31137229478
674 -1 -1 71:0.314067236984 283:0.354707490992 356:0.461677404551 503:0.430350860692 644:0.278126449457 679:0.337520137209 794:0.345731619111 886:0.234500544288 890:0.106777594475
675 -1 -1 206:0.370725132404 587:0.214778815288 769:0.635214488062 861:0.454387219706 924:0.454387219706
676 -1 -1 123:0.366680814025 476:0.587683562049 501:0.366680814025 812:0.256146897716 949:0.460165033775 956:0.329173663333
677 -1 -1 50:0.361141201706 230:0.455249688555 273:0.255540650412 429:0.191241485882 442:0.233258515725 452:0.261668171913 457:0.173765476715 501:0.18587119 618:0.321082827104 634:0.404884624307 794:0.325272770432
678 -1 -1 54:0.489190783457 501:0.199728797941 551:0.489190783457 676:0.309160736083 732:0.435070756892 808:0.380804225257 812:0.139521649403 956:0.179298882235
679 -1 -1 77:0.330296754905 323:0.386277828442 397:0.37833056925 568:0.430234054044 633:0.25354342302 819:0.430234054044 915:0.405058666677
680 -1 -1 82:0.306154034789 264:0.496833232572 284:0.127282440061 363:0.496833232572 401:0.164452689566 423:0.189637611351 780:0.401370256004 789:0.141701345223 890:0.109635126377 917:0.346552692815 948:0.141701345223
681 -1 -1 89:0.30050291051 195:0.521188929808 258:0.680951038811 284:0.201693869811 553:0.288558691446 812:0.224542306558
682 -1 -1 141:0.289385951188 176:0.164517828297 209:0.14429250321 210:0.578771902376 307:0.267411065081 412:0.315523059874 423:0.139239963553 495:0.307660440962 789:0.10404312733 868:0.300893604848 912:0.2271616892 949:0.186912313319 959:0.167836878778 967:0.179489339434
683 -1 -1 48:0.371503764388 190:0.315649993581 333:0.476537727515 366:0.499458856304 457:0.190639792728 930:0.499458856304
684 -1 -1 103:0.315888630052 176:0.239448633319 353:0.413307179166 485:0.428927611987 501:0.216776339652 545:0.406701094216 676:0.335548671114 812:0.151430303349 895:0.319820262729 956:0.194602660183
685 -1 -1 159:0.361053499406 176:0.238422389599 334:0.470181738771 379:0.485682021402 702:0.504407693003 776:0.318449557322
686 -1 -1 34:0.289656056296 247:0.437294603628 439:0.335974145904 531:0.386543293747 536:0.323254044808 633:0.248137275976 776:0.276078804658 846:0.458328165819 890:0.101138295685
687 -1 -1 34:0.289766893856 68:0.458503546152 209:0.181357869172 460:0.313133928826 578:0.437461935419 633:0.248232226278 651:0.297594077571 712:0.341040690802 812:0.130769370928 820:0.316073270041
688 -1 -1 66:0.349584895273 397:0.349584895273 432:0.349584895273 456:0.432731102962 596:0.374282183568 633:0.234279115112 728:0.397544737196 776:0.260660143874 956:0.158605202087
689 1 1 169:0.427679865719 276:0.349066269532 587:0.269950203743 700:0.306696347654 716:0.504826738726 894:0.251450906553 969:0.458507704656
690 -1 -1 82:0.334101078233 198:0.351908788179 368:0.334101078233 573:0.422057886447 676:0.342653043715 680:0.542186284818 812:0.154636447169 956:0.198722866657
691 -1 -1 429:0.281433396546 442:0.343266190653 497:0.669951216574 685:0.521514841684 890:0.147836701493 956:0.245551446073
692 -1 -1 174:0.506004328367 178:0.344221700576 423:0.202427960494 429:0.222786624137 454:0.447278740955 457:0.202427960494 517:0.506004328367 635:0.194381968856
693 -1 -1 310:0.421225291353 322:0.421225291353 325:0.421225291353 347:0.265487121373 390:0.331589741199 442:0.234927789824 525:0.192610072397 696:0.313136700103 697:0.28253736613 812:0.130770528254
694 -1 -1 169:0.452766989371 182:0.446934751943 457:0.241874755285 523:0.349587420636 637:0.485403147729 700:0.324686741437 890:0.139834968254 956:0.232260854846
695 -1 -1 48:0.395754769864 176:0.239952657089 250:0.348161252571 531:0.448729119843 839:0.395754769864 853:0.422075398337 959:0.244793560901 967:0.261788915902
696 -1 -1 46:0.497454596406 49:0.455364576784 89:0.262550435822 284:0.176220634042 553:0.252114730172 812:0.196183392524 847:0.213061664327 937:0.545665236234
697 -1 -1 71:0.377534525476 431:0.445554642257 501:0.237485725603 592:0.581667888482 644:0.33433075709 812:0.165896958713 886:0.281888848267 956:0.213193718613
698 -1 -1 159:0.365526646283 176:0.241376240951 423:0.204289221056 522:0.318431594384 543:0.451391326384 575:0.334972759214 633:0.289765767354 694:0.491699210048 789:0.152649346467
699 -1 -1 123:0.421049908666 423:0.393627103267 501:0.421049908666 587:0.465086851043 789:0.294126727561 894:0.433215121526
700 -1 -1 139:0.493759926838 209:0.195303283836 234:0.304260230412 273:0.277157208503 394:0.427067854172 803:0.605211040769
701 -1 -1 123:0.276902609339 315:0.678210682685 442:0.347498133813 870:0.511302768958 894:0.284903036638
702 -1 -1 77:0.25687396402 83:0.191074178638 142:0.294230178135 184:0.323917412072 209:0.144060982507 216:0.307166792573 380:0.364210671659 442:0.186612408131 536:0.25687396402 573:0.283515077025 779:0.323917412072 856:0.334595860472 959:0.167567580572 967:0.179201344582
703 -1 -1 88:0.41486404445 103:0.268672018232 159:0.3084077821 176:0.203657686465 209:0.178620625389 423:0.172366053784 443:0.401623879776 571:0.451583328206 633:0.244485644335 789:0.128795661989 953:0.340448494873
704 -1 -1 245:0.52831842285 311:0.441852817193 368:0.366052584673 748:0.447844913936 847:0.184001150443 890:0.131085064448 949:0.304370093962 956:0.217727579205
705 -1 -1 32:0.26539172481 170:0.503596633819 237:0.52019849117 457:0.216129988383 587:0.255366601737 700:0.290127597534 933:0.457441686537
706 -1 -1 2:0.350018854813 103:0.28795288489 171:0.364880298664 307:0.354785782558 480:0.376756183238 540:0.483990565824 925:0.320403487755 967:0.238136240669
707 -1 -1 114:0.455090127927 234:0.305252245617 364:0.385614192866 425:0.368462265609 490:0.385614192866 789:0.141283958143 803:0.303592140545 864:0.392967740054
708 -1 -1 284:0.15832059372 388:0.61798730699 401:0.204554905126 870:0.465900389527 890:0.136369936751 894:0.259604374954 947:0.465900389527 948:0.176255586363
709 -1 -1 284:0.187032964967 287:0.416441148115 347:0.422724306119 401:0.241652140795 445:0.696558947062 890:0.161101427196 948:0.208220574058
710 -1 -1 89:0.262528540327 215:0.54561973027 448:0.504187409933 523:0.379438834565 553:0.252093704967 895:0.414304074153
711 1 1 69:0.629546139541 401:0.226824525632 429:0.287867158036 557:0.509710017084 789:0.195444297667 886:0.332095105282 890:0.151216350421 948:0.195444297667
712 -1 -1 83:0.202159107036 128:0.367655906229 161:0.385339896163 209:0.152418499402 341:0.367655906229 471:0.367655906229 480:0.299962847996 719:0.367655906229 774:0.354007018915 959:0.177288803219
713 -1 -1 176:0.203653611806 190:0.570775434061 307:0.331023268448 369:0.451574293203 423:0.172362605189 476:0.295492858621 686:0.430850679233 789:0.128793085124
714 -1 -1 89:0.216718333778 523:0.313228237567 553:0.208104336497 707:0.400450864061 734:0.478854320508 796:0.441982736562 895:0.342009628805 938:0.331107444369
715 -1 -1 82:0.268403003647 126:0.280317942966 185:0.415580913081 295:0.307202993094 468:0.323982477573 473:0.387382189096 593:0.345529716099 823:0.297471559287 954:0.345529716099
716 -1 -1 209:0.219966555544 276:0.324302338033 406:0.3578951593 531:0.469012637314 591:0.379795991551 712:0.413643733236 812:0.158608436596 893:0.397338822133
717 -1 -1 35:0.274983843811 182:0.260742063904 196:0.304934507326 223:0.352729066552 335:0.283184554377 419:0.32879507614 464:0.298660801232 523:0.203949559025 630:0.33963432443 689:0.298660801232 916:0.33963432443
718 1 1 53:0.384607242679 123:0.201723450437 429:0.207551758822 439:0.362179010304 501:0.201723450437 505:0.391941587628 642:0.337428214678 789:0.140915024865 806:0.372483881673 839:0.367500104065 847:0.153038385871 890:0.109026745901
719 -1 -1 384:0.468792676281 457:0.206877669053 523:0.299005287369 587:0.244434600292 769:0.361461160126 804:0.497929288311 894:0.227683850517 971:0.397309625852
720 -1 -1 20:0.461350151511 214:0.494272964424 635:0.253552630689 929:0.691781278882
721 -1 -1 123:0.22842622026 271:0.513986164045 295:0.394594431691 414:0.533803113594 713:0.461473138702 847:0.173296560036
722 1 -1 0:0.373576456763 86:0.343200091951 123:0.152525311538 189:0.255133170953 275:0.28163914494 371:0.373576456763 484:0.343200091951 744:0.28163914494 780:0.301796394158 847:0.115714000687 890:0.0824363173872 908:0.356432313718
723 -1 -1 20:0.207178232426 133:0.570794991027 395:0.661477659996 635:0.113862725917 785:0.25623895592 801:0.268697300734 816:0.10865265331 852:0.118575809882 894:0.130501262392
724 -1 -1 457:0.217211875024 501:0.232344366994 587:0.256644895958 670:0.429025636412 700:0.291579895636 748:0.429025636412 861:0.542959325712 949:0.291579895636
725 -1 -1 9:0.354030716776 134:0.434417310265 162:0.547799117896 351:0.407755699412 635:0.225755852288 816:0.215425831008 852:0.235100493204 894:0.258745111526
726 -1 -1 32:0.21068056182 37:0.428880058295 269:0.449508886787 273:0.252318224885 440:0.349914367089 448:0.329509237217 584:0.37076708919 638:0.37076708919
727 -1 -1 58:0.488805908913 134:0.398586720331 569:0.466142069181 676:0.357158895171 894:0.23740390396 937:0.448314500226
728 -1 -1 32:0.219729543984 169:0.33496568603 311:0.348711097827 331:0.416949921027 587:0.211429301304 632:0.395388346326 657:0.416949921027 890:0.103452586367 956:0.171831026571 969:0.359110540735
729 -1 -1 209:0.214986493373 234:0.334924424846 302:0.499327364621 343:0.543522429087 803:0.333102948527 864:0.431166342624
730 1 1 284:0.220673346575 401:0.285116512084 505:0.683312566907 789:0.245671830691 890:0.380155349445 914:0.371306339904 948:0.245671830691
731 -1 -1 401:0.150805707167 423:0.173900677215 452:0.261871766253 454:0.384245712729 557:0.338883898743 647:0.455603901524 789:0.129942365974 886:0.220795511682 890:0.100537138112 915:0.394065556965 943:0.325525853162 948:0.129942365974 949:0.233440005561
732 -1 -1 325:0.447779676949 334:0.433489027422 423:0.186041709116 644:0.280154578712 712:0.362543382371 890:0.107556228667 891:0.518918801948 895:0.293597937783
733 -1 -1 9:0.314291312837 246:0.521709452183 287:0.311906528753 327:0.546803309087 424:0.325323676611 501:0.223251073666 812:0.155953264376 894:0.229701370356
734 -1 -1 83:0.332207897951 106:0.534050363104 123:0.258537199818 443:0.563173545173 847:0.196140387556 959:0.291338547697 967:0.311565395272
735 -1 -1 119:0.352168833961 250:0.376017182994 321:0.527907472873 587:0.259150958082 834:0.574632139792 847:0.177990295198 948:0.163890299358
736 -1 -1 34:0.261315344255 98:0.789017093922 176:0.186475487564 532:0.413484129986 776:0.249066526705 967:0.203445197581
737 -1 -1 210:0.734565624485 457:0.176720553227 501:0.189032137722 545:0.354649300643 665:0.381888094155 806:0.349049276459
738 -1 -1 287:0.291048042136 536:0.359864305592 705:0.486820571626 753:0.486820571626 878:0.384666945883 954:0.404761067245
739 1 1 103:0.276673210433 164:0.443690513252 219:0.465031714188 339:0.402219956512 552:0.356211926352 587:0.209722718109 685:0.361997910897 812:0.132631263676 956:0.170444066768
740 -1 -1 251:0.371385413318 254:0.314065756914 287:0.256835633749 320:0.429595296771 890:0.0993575859137 956:0.165029378044 969:0.689791481422
741 1 -1 103:0.379774398638 159:0.435941862323 176:0.287875067579 408:0.609030045186 423:0.243643587643 633:0.345586373914 789:0.182055784599
742 -1 -1 66:0.389036358917 347:0.278838385905 429:0.202296372866 432:0.389036358917 531:0.406141379923 776:0.290076243736 789:0.137346937335 902:0.428289346052 903:0.290076243736 914:0.207585006614
743 1 1 2:0.31797719104 45:0.38029662225 171:0.331478178503 364:0.342266912784 499:0.336796298153 501:0.179516282991 654:0.439684772676 706:0.370819890452 949:0.225283443437
744 -1 -1 53:0.378969605546 84:0.464492235259 295:0.343358899432 429:0.204509430512 523:0.268571534174 675:0.378969605546 697:0.299992389424 839:0.362113226224 914:0.209855920222
745 -1 -1 39:0.337797370616 196:0.330367687946 317:0.23518670059 416:0.330367687946 429:0.168254667506 475:0.337797370616 507:0.367961656726 520:0.286175677757 625:0.356218356737 886:0.194105336297 903:0.241263257713 914:0.172653349005
746 -1 -1 103:0.363003687537 308:0.435937822395 424:0.363003687537 633:0.330325394611 812:0.174016261718 890:0.1346373587 945:0.582135481002 956:0.223627812243
747 -1 -1 228:0.387862210123 331:0.375483794588 457:0.161147439662 769:0.281560309327 799:0.402816398363 815:0.356066542113 894:0.177354422694 896:0.422191583185 969:0.323396604032
748 -1 -1 36:0.377993109486 83:0.27052282001 335:0.394984865802 351:0.341361792329 423:0.19681962963 523:0.284468160274 704:0.473720815571 756:0.409055232992
749 -1 -1 72:0.499579787523 123:0.278251791629 523:0.37597125318 847:0.211096949633 890:0.150388501272 970:0.681515201355
750 1 -1 36:0.310518788425 83:0.222232670921 103:0.252024701483 377:0.404162618341 393:0.324477401564 501:0.172950170066 526:0.336036113252 546:0.389158452922 575:0.265116311117 676:0.26771002697 812:0.12081529174 949:0.217043318892 956:0.155259394213
751 -1 -1 46:0.370555208023 63:0.470723928001 80:0.339202244176 712:0.381120121804 714:0.470723928001 847:0.158710181627 940:0.366097218745
752 -1 -1 32:0.375598904728 270:0.293722656537 358:0.565204423821 525:0.336643771371 816:0.280282644853 867:0.511183952496
753 1 1 9:0.314071424459 123:0.223094879987 439:0.400549775758 644:0.314071424459 721:0.521344447359 866:0.460838524387 895:0.329142300517
754 -1 -1 81:0.435032678964 238:0.608868954344 368:0.375191663539 455:0.513505886445 847:0.188595028743
755 1 -1 0:0.385626462996 82:0.237627215387 123:0.157445136975 189:0.263362694641 371:0.385626462996 484:0.354270284336 780:0.311531077286 789:0.109984165667 847:0.119446447965 857:0.354270284336 886:0.186882930393 890:0.0850953664796 908:0.367929321958
756 1 -1 327:0.563790756499 522:0.335430453136 525:0.236837464605 587:0.254261647734 693:0.475487984927 696:0.385039583881 890:0.124410499916 914:0.243029106058
757 -1 -1 234:0.257370250799 276:0.243565698869 283:0.306166949844 284:0.10700075713 401:0.138248153376 442:0.21400151426 604:0.371458775827 789:0.119122097424 803:0.255970550502 864:0.331326656121 881:0.33741434609 890:0.0921654355839 928:0.319929936716 948:0.119122097424 951:0.371458775827
758 -1 -1 35:0.303069625328 101:0.40745430587 234:0.251077769272 277:0.374323254875 423:0.15552232869 425:0.303069625328 429:0.171163580872 594:0.298681430946 658:0.388755443086 696:0.278269969087 789:0.116209664478 803:0.249712290445
759 -1 -1 635:0.17949744345 691:0.489732528699 730:0.489732528699 785:0.403944637103 816:0.171284090875 825:0.467257759816 852:0.186927324613 894:0.20572705227
760 -1 -1 342:0.395930921468 423:0.194137649491 439:0.372842352857 505:0.403481205582 725:0.485281236357 776:0.306374381355 890:0.112236731864 895:0.306374381355 949:0.260605620993
761 1 -1 32:0.180569261799 311:0.573127348961 554:0.252101491746 566:0.385263296995 574:0.278619930919 632:0.324922086151 637:0.295109724752 812:0.109880587429 874:0.342640948879 890:0.0850152274152 956:0.141207236222
762 -1 -1 9:0.373805021097 401:0.215265400145 469:0.620499532804 557:0.483734862798 847:0.201442126882 886:0.315171322527 890:0.143510266764 948:0.185484329026
763 -1 -1 71:0.326273677029 123:0.205240410362 215:0.398774917386 300:0.385058164583 431:0.385058164583 697:0.309763185678 780:0.406101880127 847:0.155706543038 925:0.33278273826
764 1 1 41:0.444167369418 123:0.181346455777 249:0.395028361397 621:0.444167369418 622:0.408051094405 789:0.126680563265 914:0.191463938501 920:0.444167369418
765 -1 -1 32:0.232380592931 270:0.181724292122 525:0.208279305965 623:0.455492852714 784:0.293082004708 816:0.17340904454 857:0.455492852714 884:0.440956041297 968:0.379786526978
766 -1 -1 112:0.440234214157 439:0.414562115041 501:0.230899356084 644:0.32505851177 789:0.161296014091 847:0.175172815443 866:0.476959930888 886:0.274071013687 895:0.340656608767
767 -1 -1 32:0.333882075601 63:0.654447504272 308:0.254492492177 350:0.28774744178 433:0.308076070454 714:0.327223752136 874:0.316780580641 948:0.101587496769
768 -1 -1 337:0.595423304151 658:0.56809818204 855:0.56809818204
769 -1 -1 
770 -1 -1 176:0.203653611806 190:0.570775434061 307:0.331023268448 369:0.451574293203 423:0.172362605189 476:0.295492858621 686:0.430850679233 789:0.128793085124
771 1 -1 151:0.325139256811 169:0.268587883663 288:0.334325877405 292:0.271858495524 376:0.345347457282 401:0.124428168574 467:0.358662471608 526:0.29820556741 545:0.287948121733 637:0.287948121733 700:0.192608840272 769:0.250697630138 890:0.0829521123828 948:0.107214049933
772 -1 -1 103:0.273183552329 284:0.117632645759 401:0.151984868978 423:0.175260420432 439:0.336588537503 479:0.438094278645 644:0.263919362407 847:0.142225156668 866:0.387250160496 875:0.421830431551 890:0.20264649197 895:0.276583666417 948:0.130958395662
773 -1 -1 40:0.409874720108 148:0.461010793706 203:0.581143938336 436:0.420279547043 700:0.297763569941 890:0.128239789422
774 -1 -1 209:0.212530661498 500:0.399660648556 525:0.225714957961 597:0.464738798905 648:0.464738798905 768:0.537313668318 812:0.153246732739
775 1 1 71:0.3726964738 123:0.234442379537 198:0.3726964738 287:0.327542025188 429:0.241216021786 431:0.439844922381 525:0.241216021786 554:0.375743500701 644:0.33004635561
776 -1 -1 189:0.301316287009 317:0.259067700227 357:0.441199670138 387:0.328169850698 460:0.301316287009 575:0.276129658623 644:0.25359250986 784:0.260801846988 886:0.21381490939 911:0.441199670138
777 -1 -1 8:0.349593288768 35:0.292378181098 65:0.331514902298 146:0.361118182941 500:0.292378181098 597:0.339987149599 648:0.339987149599 768:0.393080463613 835:0.284273255386
778 -1 -1 176:0.22181471693 442:0.252008565265 523:0.271335453733 545:0.376750064671 569:0.405686304496 588:0.491844083349 776:0.296267471074 789:0.140278394603 823:0.335903771042 914:0.212015586489
779 -1 -1 10:0.418961723326 524:0.465161409083 525:0.246325145478 609:0.507174417164 931:0.538696548316
780 -1 -1 249:0.356996530465 287:0.228968479139 348:0.324277574584 423:0.153213208351 468:0.29856979407 506:0.401404621347 604:0.356996530465 760:0.331089389818 872:0.331089389818 928:0.307473897057
781 -1 -1 205:0.600479425256 213:0.600479425256 270:0.230674653151 522:0.37444246704 812:0.179499769781 956:0.230674653151
782 1 -1 103:0.221138576868 190:0.234901634757 287:0.212018278543 501:0.151754785354 546:0.341466316393 676:0.234901634757 812:0.106009139272 824:0.79143070099 956:0.136232049
783 -1 -1 64:0.385362959245 247:0.425095489191 453:0.409314210198 457:0.170060230847 466:0.385362959245 765:0.335894152931 789:0.127072700971 812:0.127072700971 923:0.425095489191
784 1 1 35:0.473892215884 65:0.537325771228 112:0.495951909843 347:0.368903682709 812:0.18171024347 894:0.267638462713
785 1 -1 169:0.297534356946 170:0.370357119567 284:0.106683418944 434:0.351204980912 501:0.170020579706 542:0.382566526174 587:0.187802762572 671:0.382566526174 685:0.324162343138 699:0.343480404621 789:0.118768810295 949:0.213366837889
786 -1 -1 117:0.54654472395 190:0.362021365037 195:0.379217589953 587:0.258339634614 672:0.54654472395 914:0.246926939313
787 -1 -1 89:0.183895908041 107:0.442614995777 553:0.176586517902 573:0.37504356582 587:0.217280690483 642:0.329037695597 666:0.416715130649 789:0.137411019707 876:0.442614995777 886:0.23348610116
788 -1 -1 53:0.394701544176 89:0.193534846313 439:0.371684666257 553:0.185842333128 557:0.377145416058 806:0.382259996596 812:0.144613443898 839:0.377145416058 886:0.245724318641 927:0.349534786169
789 -1 -1 525:1.0
790 -1 -1 9:0.314343191525 32:0.256323840185 351:0.362045500128 554:0.357866127584 706:0.461237289522 812:0.155979006897 830:0.54689356751 956:0.200448186417
791 -1 -1 270:0.220782217439 547:0.574727986901 560:0.602371997953 627:0.508026504837
792 -1 -1 572:0.562304190396 717:0.632251244386 736:0.501553279262 812:0.180323790711
793 1 1 71:0.37324412741 284:0.147322558655 300:0.440491246338 401:0.190345117464 429:0.241570473289 486:0.440491246338 763:0.474323119349 789:0.164011663613 890:0.126896744976 914:0.24788584978 948:0.164011663613
794 -1 -1 32:0.191641981462 280:0.408888095819 335:0.313206200417 403:0.390123433653 433:0.353659647506 457:0.312139191655 459:0.408888095819 523:0.225571153057 756:0.324363403205
795 1 1 7:0.419127995315 50:0.332486527069 123:0.171123278522 245:0.372759136768 273:0.235264829875 402:0.385047729661 442:0.214750666598 468:0.311752662016 618:0.29560657599 847:0.129823430411 971:0.307238744533
796 -1 -1 308:0.599415705133 809:0.800437887934
797 -1 -1 329:0.360500014369 352:0.425763384533 397:0.360500014369 423:0.170327423605 609:0.38596842821 633:0.241594031968 782:0.376350358886 879:0.300757276759 959:0.205309039293 967:0.219563090727
798 -1 -1 97:0.485293582247 162:0.431604709826 176:0.21886053369 185:0.463022525165 536:0.342272469989 907:0.44583323985
799 -1 -1 1:0.321406095388 33:0.406759927661 227:0.406759927661 270:0.156257152672 283:0.312514305345 452:0.245042736219 787:0.406759927661 816:0.298214434968 966:0.359552395336
800 -1 -1 89:0.224472783029 464:0.47509931046 523:0.324435930197 553:0.215550566302 640:0.523035876526 890:0.129774372079 956:0.215550566302 977:0.485079305916
801 -1 -1 103:0.341662782098 119:0.351944466855 176:0.258985852755 423:0.219193148072 581:0.510733990924 757:0.574266041098 789:0.163785884689 948:0.163785884689
802 -1 -1 273:0.397368308231 280:0.707917892015 584:0.583909826753
803 1 1 190:0.528536418529 284:0.214252898428 401:0.276821102557 429:0.351318729116 890:0.184547401704 903:0.503761960001 914:0.360503254081 948:0.238524056506
804 -1 -1 368:0.35624166626 425:0.430010305702 505:0.458609181466 587:0.260722354565 642:0.394823316079 739:0.487569981955 890:0.127571730773
805 -1 -1 13:0.465874515303 303:0.550214431338 789:0.164474184463 805:0.388668918028 880:0.434758342641 938:0.336295872479
806 -1 -1 9:0.28208954787 32:0.230023357068 41:0.490778751858 123:0.200377140123 309:0.468255969779 378:0.302423198007 522:0.291991554008 677:0.43648304559
807 -1 -1 283:0.401474437385 642:0.374038248467 666:0.473706811297 772:0.487091121732 900:0.487091121732
808 -1 -1 30:0.434206222899 243:0.375558059296 304:0.386169233829 370:0.259959750453 426:0.375558059296 527:0.414279663123 851:0.375558059296
809 -1 -1 32:0.170808435813 52:0.334804299768 284:0.0933643299476 403:0.347712818288 410:0.307358144701 436:0.263558892098 620:0.36443755975 760:0.300597957441 762:0.334804299768 791:0.36443755975 800:0.274749334048 812:0.103940898235 948:0.103940898235
810 -1 -1 176:0.314040357479 209:0.275433184105 662:0.524971921704 872:0.574361673796 959:0.320375937097 967:0.342618772099
811 -1 -1 112:0.33706588545 210:0.343493630953 370:0.259239619526 457:0.165274231379 479:0.413132040858 575:0.270999933457 665:0.357152917879 789:0.123496498138 806:0.326441094862 847:0.134121288726 868:0.357152917879 914:0.186651569233
812 -1 -1 40:0.505400388873 429:0.301023639929 457:0.273515529612 927:0.493984385646 933:0.57889886589
813 -1 -1 9:0.723659392307 284:0.322545372076 886:0.610148807159
814 1 1 149:0.332144272471 155:0.305821704536 312:0.332144272471 501:0.17703670004 549:0.41371232074 550:0.375043744877 583:0.41371232074 700:0.222171697938 789:0.123669959711 953:0.326899609771
815 -1 -1 144:0.353598039639 270:0.181389069624 282:0.494893554125 284:0.126785518781 401:0.163810652527 574:0.357903825613 729:0.408201590481 816:0.173089160982 847:0.153291547219 890:0.109207101685 948:0.141148131333 955:0.417381690089
816 -1 -1 284:0.372688799186 867:0.927956388502
817 -1 -1 1:0.299474178724 7:0.397233497508 90:0.271289691824 250:0.259934330819 251:0.327648934046 270:0.145594570662 390:0.287276702707 519:0.379003687304 626:0.309221267817 763:0.327648934046 938:0.231650368356
818 -1 -1 544:0.593275591589 756:0.512290102882 801:0.55855973706 894:0.271282035988
819 -1 -1 80:0.592502449429 144:0.639481319949 812:0.255266102227 816:0.313031387977 847:0.277227444623
820 -1 -1 47:0.354887918729 353:0.276257900834 357:0.354887918729 424:0.211142545385 442:0.181835663489 485:0.28669872596 524:0.281526056279 604:0.315626051502 689:0.28669872596 696:0.242369877435 783:0.354887918729 789:0.101217253981 812:0.101217253981 895:0.213770480841
821 -1 -1 16:0.603988207786 748:0.455346474102 767:0.576270025753 949:0.309468400321
822 -1 -1 73:0.409214126525 197:0.353941641298 253:0.337530880939 275:0.308506370263 370:0.24499695445 503:0.363942056513 700:0.209671049023 759:0.390434502182 933:0.330586538814
823 -1 -1 89:0.200873609651 148:0.417480722591 179:0.502118954765 289:0.526270522552 326:0.468048300009 553:0.192889399469
824 -1 -1 243:0.376711772963 304:0.387355545005 426:0.376711772963 452:0.250339507249 492:0.387355545005 708:0.314979793115 826:0.435540103616 938:0.253989218103
825 1 -1 76:0.380355855945 209:0.173941323296 211:0.403995903174 250:0.287757626589 287:0.250843236411 421:0.348848167251 435:0.362720381407 859:0.391102589432 878:0.331529808405
826 1 1 123:0.222627377924 276:0.317982544478 406:0.350920730639 552:0.417678416148 587:0.245911622408 591:0.37239477368 810:0.5452757066 914:0.235047960618
827 1 -1 71:0.320024425458 123:0.201309357852 300:0.37768298997 475:0.415837008109 486:0.37768298997 494:0.415837008109 587:0.222363984416 789:0.140625758215 847:0.152724232705 903:0.297001101788 914:0.212540588932
828 1 -1 103:0.335591012557 347:0.326604902861 501:0.230296960389 676:0.356477275814 729:0.465252461049 789:0.160875207267 812:0.160875207267 887:0.538174796076 956:0.206740279846
829 -1 -1 9:0.379813238309 355:0.660798205549 452:0.379813238309 457:0.252221842402 847:0.204679932652 912:0.41148488057
830 -1 -1 89:0.224346743673 100:0.560794186124 393:0.450227289878 501:0.239976300283 553:0.215429536687 557:0.437189206987 789:0.167636763343 812:0.167636763343 886:0.284845090063
831 -1 -1 48:0.378168981671 209:0.201101870106 234:0.313293766153 287:0.290011844166 774:0.46707895573 776:0.306251992316 803:0.311589927515 864:0.403320024752 967:0.250156044293
832 -1 -1 46:0.450642595778 83:0.326909115903 90:0.425564237474 423:0.237843635934 610:0.525532153589 959:0.286691639914 967:0.306595865247
833 -1 -1 89:0.293981267897 420:0.610988732482 553:0.28229626738 613:0.543216859852 847:0.238568022266 890:0.169959288291 956:0.28229626738
834 -1 -1 210:0.504820377079 575:0.39827896726 757:0.636369703473 914:0.274315175222 949:0.326059866082
835 -1 -1 32:0.246485959807 442:0.269459718067 457:0.200733491852 587:0.237174998494 588:0.525903426707 769:0.350725920169 776:0.316783475768 884:0.467721816615 914:0.226697295392
836 -1 -1 80:0.321697638423 162:0.432184474212 541:0.420308890958 655:0.485945465625 696:0.331875323808 740:0.432184474212
837 -1 -1 34:0.240852093523 42:0.381104747713 83:0.199937240478 152:0.35011624017 476:0.249380296954 575:0.238518591486 633:0.206328785816 644:0.219051182567 683:0.381104747713 844:0.35011624017 895:0.229562464288 949:0.195268508737 959:0.175340278274 967:0.187513679666
838 -1 -1 191:0.511601358315 305:0.511601358315 658:0.488122986725 705:0.488122986725
839 -1 -1 402:0.785749798273 436:0.618544464459
840 -1 -1 368:0.434136640441 444:0.647239462028 503:0.62658315986
841 -1 -1 183:0.720351541247 535:0.693609152926
842 -1 -1 254:0.517541440545 284:0.190083467106 404:0.707919802931 424:0.441439333851
843 -1 -1 9:0.291072514834 391:0.438006946362 570:0.483167291162 744:0.381780263766 784:0.299347364471 789:0.144431955337 895:0.305039776588 903:0.305039776588 914:0.218293243269
844 -1 -1 155:0.336983807329 250:0.312650689273 273:0.268195786364 506:0.477795012328 550:0.413259318057 760:0.394098250686 955:0.402961178418
845 -1 -1 195:0.272546494258 317:0.241745474159 364:0.3204820823 429:0.172946872734 457:0.157142659964 472:0.411699425914 499:0.315359664961 520:0.294156407394 523:0.227122078549 625:0.366152402911 696:0.281169163933 789:0.117420411227 914:0.177468222547 949:0.21094445406
846 -1 -1 22:0.539286093288 334:0.522075065297 422:0.522075065297 423:0.224060428963 644:0.337405818191
847 1 -1 151:0.408890022576 169:0.337771903928 206:0.368000969526 284:0.121110926161 401:0.156478910472 452:0.271723195603 637:0.362119035244 700:0.242221852322 769:0.315273402087 890:0.104319273648 901:0.389931540752 948:0.134830705241
848 -1 -1 151:0.408890022576 169:0.337771903928 206:0.368000969526 284:0.121110926161 401:0.156478910472 452:0.271723195603 637:0.362119035244 700:0.242221852322 769:0.315273402087 890:0.104319273648 901:0.389931540752 948:0.134830705241
849 1 -1 82:0.42766804991 254:0.484101130431 368:0.42766804991 522:0.412916268712 633:0.375744748846 890:0.15314983757 956:0.254376374076
850 -1 -1 86:0.334461093258 141:0.288805253923 159:0.248636644583 176:0.164187698058 321:0.334461093258 323:0.300289815712 396:0.364063976307 423:0.138960557225 511:0.288805253923 789:0.103834348848 863:0.364063976307 893:0.260121206373 943:0.260121206373
851 1 -1 2:0.329014002933 119:0.278818024149 169:0.325055777908 171:0.34298360218 284:0.116551453388 401:0.15058793635 452:0.261493610614 637:0.348486310814 700:0.233102906775 769:0.303404278974 890:0.100391957567 901:0.375251756691 948:0.259509445684
852 -1 -1 32:0.215189230169 566:0.459128599555 637:0.351690170586 657:0.408334404642 704:0.421795792352 799:0.438058303918 812:0.130947641829 894:0.192870940491 956:0.168280449031
853 -1 -1 81:0.469601588133 270:0.240896683851 696:0.448868297947 726:0.657251378461 789:0.187454055752 816:0.229873856114
854 -1 -1 89:0.202321653309 422:0.471422333927 423:0.202321653309 457:0.202321653309 468:0.39426845123 525:0.222669625384 559:0.471422333927 699:0.437211343996 812:0.151179137078 890:0.116968147148
855 1 -1 423:0.281095996021 525:0.309366491956 531:0.621101269216 789:0.210041038216 872:0.607440460289 890:0.162509930537
856 -1 -1 123:0.403569038418 785:0.815301634942 894:0.415229184056
857 1 -1 0:0.499325151753 123:0.203866498949 189:0.341012949283 501:0.203866498949 587:0.225188572846 642:0.341012949283 739:0.421119196251 780:0.403383370615 789:0.142412063181 847:0.154664219082
858 1 -1 254:0.28505030635 288:0.363449854259 292:0.295540779984 376:0.37543155197 460:0.279093871407 467:0.389906471034 501:0.166849647679 546:0.37543155197 676:0.258267012186 812:0.116553738302 820:0.28171368371
859 -1 -1 209:0.16186892364 234:0.252173312379 273:0.229710111056 276:0.238647508307 394:0.353957253143 442:0.209680297305 604:0.363958109462 789:0.116716729271 803:0.250801875474 864:0.324636355966 881:0.3306011205 928:0.313469764359 933:0.3306011205
860 -1 -1 324:0.541259727046 370:0.374657766196 420:0.496423180649 612:0.414271455375 847:0.193834501552 886:0.303268621867 890:0.138090485125
861 -1 -1 21:0.420922502504 55:0.396291985806 148:0.363464189611 270:0.167932039658 284:0.117379458488 401:0.15165774351 456:0.458178015522 812:0.130676526639 847:0.14191903757 890:0.10110516234 897:0.407488985373 948:0.130676526639 956:0.167932039658
862 -1 -1 21:0.341608615912 32:0.174279820733 55:0.321619195844 270:0.136288821086 284:0.0952617978653 293:0.341608615912 383:0.306707089062 401:0.123081069661 504:0.321619195844 808:0.289457236308 812:0.106053316541 842:0.371844120457 847:0.115177415575 890:0.082054046441 897:0.330706359163 948:0.106053316541 956:0.136288821086
863 -1 -1 77:0.27888781475 83:0.207449051284 159:0.270053336019 190:0.249901109876 220:0.395423174611 423:0.150930133876 441:0.342013431006 457:0.150930133876 737:0.37727644361 742:0.395423174611 815:0.333490690158 847:0.122480945119
864 -1 -1 81:0.334609073155 89:0.178753066335 236:0.446824762024 283:0.343296181897 284:0.119976866875 452:0.269178832158 553:0.171648090949 621:0.468316718117 622:0.430236803766 812:0.133568176598
865 1 1 209:0.374864259263 284:0.24279413109 401:0.313697222095 890:0.209131481396 894:0.398118887526 927:0.653319168272 948:0.270298518565
866 -1 -1 410:1.0
867 -1 -1 525:0.441456439359 775:0.866798795907 890:0.231896657074
868 -1 -1 49:0.348314058828 89:0.200828111387 284:0.134793366506 448:0.385691419288 553:0.192845709644 587:0.237286795424 629:0.526151321254 812:0.150063130091 827:0.502005223844 847:0.162973531245
869 -1 -1 9:0.348598902435 424:0.360835543238 429:0.254775242978 698:0.578658508819 763:0.500250657032 812:0.172976899368 914:0.261435831742
870 -1 -1 32:0.326990010871 140:0.640938259867 195:0.461858178845 457:0.266294464537 867:0.445028044756
871 -1 -1 141:0.257694671637 142:0.262429471082 209:0.128490720029 234:0.200173879897 250:0.212566996351 276:0.18943716611 305:0.324846399278 307:0.238126302695 323:0.53588419466 348:0.262429471082 385:0.273967882628 442:0.166443142827 803:0.199085240327 864:0.257694671637
872 -1 -1 
873 -1 -1 115:0.393133103287 209:0.203005327824 225:0.513232004324 252:0.489678799248 744:0.386925407736 776:0.309150710851 959:0.236129943269
874 -1 -1 32:0.459500763425 326:0.435965058564 402:0.450337334362 457:0.187104354388 477:0.413420161196 831:0.435965058564
875 -1 -1 284:0.224240410296 401:0.289725264262 548:0.875298178346 890:0.193150176175 948:0.24964298121
876 -1 -1 103:0.23033308492 119:0.237264516415 128:0.369376581518 189:0.264398638652 416:0.319326294836 423:0.147769779543 476:0.506663432328 552:0.296549824082 613:0.273048130579 765:0.291867208936 789:0.110416791244 948:0.110416791244 959:0.17811853683
877 -1 -1 53:0.34551353426 84:0.423486083031 429:0.186454995576 468:0.330145264327 494:0.374337355258 789:0.126591605328 805:0.299148601558 839:0.330145264327 885:0.407764551761 914:0.191329488223
878 -1 -1 89:0.174079174238 197:0.394470038016 199:0.435141545804 420:0.361793167231 553:0.167159974061 736:0.361793167231 761:0.435141545804 812:0.130075742829 835:0.329828000826 847:0.141266566448
879 1 1 76:0.529214807679 123:0.249812040444 347:0.354280999042 435:0.504677380111 587:0.27593948568 971:0.44851839176
880 1 1 189:0.388415050784 401:0.188251725274 501:0.232204720404 557:0.423030930356 784:0.336189469371 789:0.16220788351 886:0.275620444263 890:0.125501150183 934:0.568733253631 948:0.16220788351
881 -1 -1 123:0.297931845376 477:0.615426369261 528:0.729717068136
882 -1 -1 120:0.479997002238 215:0.399087693133 276:0.293378365707 284:0.128883941384 423:0.192023681931 442:0.257767882769 473:0.44742740495 703:0.399087693133 812:0.143484269025 847:0.155828670154
883 -1 -1 32:0.253276522135 258:0.467401165738 293:0.496451291983 657:0.480607313826 808:0.420660991104 812:0.154124643125 956:0.198065148709
884 -1 -1 80:0.36105941407 138:0.545404019589 169:0.38968741971 197:0.471736387751 635:0.199902235254 700:0.279451332484 816:0.190755210611 852:0.20817672554
885 1 1 123:0.297522424423 126:0.468975503074 285:0.567258189591 520:0.520661342179 914:0.314121469474
886 1 -1 460:0.552297097428 525:0.339717394626 820:0.557481427429 890:0.178453231485 894:0.339717394626 914:0.348598625922
887 -1 -1 9:0.253367217413 32:0.206602401119 284:0.112929403364 311:0.327878303489 762:0.404964613765 788:0.469301674517 830:0.440807706854 909:0.440807706854
888 -1 -1 288:0.386888956111 292:0.31460038439 376:0.399643360785 637:0.333219639162 649:0.435015474041 799:0.415051776171 960:0.345089771625
889 -1 -1 63:0.596964181291 714:0.596964181291 775:0.535973443848
890 -1 -1 72:0.362074180992 108:0.399027468764 114:0.45377037838 121:0.399027468764 676:0.312157886645 867:0.315070197714 957:0.384495921726
891 1 -1 190:0.261392541325 386:0.413606280347 546:0.379974998094 587:0.186530575647 592:0.413606280347 676:0.261392541325 685:0.321966448419 812:0.11796426341 868:0.34115364822 886:0.200442555471 949:0.211921478418 956:0.151595545663
892 -1 -1 77:0.348250154425 81:0.352794615504 418:0.493769086845 573:0.384368146193 606:0.453619581588 812:0.140827423064 823:0.337218447696 847:0.152943247413
893 1 1 1:0.354805151396 50:0.37333936092 281:0.418560292127 284:0.1205686097 378:0.29000517519 401:0.155778221511 442:0.241137219399 580:0.470626522206 618:0.331927946485 789:0.134226953679 890:0.103852147674 948:0.134226953679
894 -1 -1 61:0.440614470996 271:0.440614470996 352:0.457602544515 574:0.346852958275 789:0.13678995139 847:0.148558419403 890:0.105835153394 921:0.479612904348
895 -1 -1 301:0.470083683705 378:0.289670672209 520:0.335871557912 616:0.470083683705 635:0.172295721619 769:0.313499635392 825:0.448510638159 852:0.179427504178
896 -1 -1 32:0.306185951235 155:0.460751221507 378:0.402557965145 635:0.23944092983 663:0.600159895582 816:0.228484713743 852:0.249352032852
897 -1 -1 90:0.442189230689 103:0.38521684583 119:0.396809206425 159:0.442189230689 176:0.292000529587 925:0.428628527173 948:0.184664778247
898 -1 -1 438:0.720351541247 535:0.693609152926
899 -1 -1 176:0.24553891579 209:0.215353102832 423:0.207812308486 437:0.519463454186 494:0.459175834543 543:0.459175834543 789:0.155281873973 959:0.250492519087 967:0.267883537345
900 -1 -1 102:0.38828232874 144:0.290769002044 370:0.243646469449 381:0.38828232874 420:0.322832638826 463:0.406958435057 679:0.283862938884 744:0.306805805346 847:0.126053951691 880:0.306805805346
901 -1 -1 152:0.414590692944 183:0.430575408916 209:0.178502933298 254:0.314782290975 271:0.414590692944 476:0.295304068358 644:0.25938980016 753:0.430575408916
902 -1 -1 119:0.316681872489 440:0.402240401995 522:0.30743034707 556:0.459561697432 735:0.378783898306 948:0.147375582046 961:0.516728240756
903 1 -1 83:0.339088292365 452:0.371505034578 468:0.480758488485 582:0.646343611652 886:0.313232103544
904 -1 -1 349:0.453372874003 385:0.442075131978 476:0.342998537144 766:0.481551107587 879:0.353280685609 959:0.241163635158 967:0.25790697423
905 -1 -1 
906 -1 -1 89:0.178218265243 286:0.445487932532 308:0.333607975375 465:0.333607975375 553:0.171134546826 653:0.393785725542 800:0.352007479598 842:0.466915588068 847:0.144625470102
907 -1 -1 193:0.610164488807 250:0.399268186299 525:0.256318162111 789:0.174024447648 850:0.610164488807
908 -1 -1 246:0.416886738608 429:0.183549396586 522:0.259959113194 626:0.340129265669 700:0.223876423111 707:0.308168276863 804:0.401410201929 914:0.376695856327 976:0.401410201929
909 -1 -1 148:0.413972995211 270:0.191268717623 284:0.133691096387 413:0.52184872911 429:0.219218439616 436:0.377397634265 465:0.372857326719 682:0.372857326719 816:0.182516741082
910 -1 -1 52:0.495708903315 222:0.539583700674 760:0.445063232238 910:0.514821165504
911 -1 -1 90:0.310114309688 153:0.366833446592 209:0.179608995472 234:0.279810319997 423:0.173319815145 476:0.297133868316 574:0.328389242327 731:0.454082095919 803:0.278288580065 893:0.324438533526 959:0.208916004157
912 -1 -1 27:0.585870221571 253:0.526012933681 284:0.163377174998 401:0.211088158187 695:0.505895607941 890:0.140725438792 948:0.181884991087
913 -1 -1 253:0.580745965501 284:0.180377000563 401:0.233052437275 635:0.258061146322 695:0.558535379008 816:0.246252915855 852:0.268742990103 890:0.155368291516 948:0.200810603686
914 -1 -1 83:0.278962924128 119:0.325880338428 423:0.20296025084 454:0.448454873715 476:0.695896939378 789:0.151656311034 886:0.257691419912
915 -1 -1 135:0.420539300813 270:0.198007851726 398:0.445600830139 679:0.376826759966 738:0.376826759966 816:0.18894750932 952:0.515443024956
916 -1 -1 32:0.235173435975 49:0.332171538094 258:0.43399339662 593:0.398042513724 708:0.362874643406 709:0.446255627622 812:0.143108494963 867:0.320067191386 956:0.183908327453
917 -1 -1 215:0.632831202485 697:0.491575073386 823:0.544813588522 847:0.247096681787
918 -1 -1 103:0.261190562138 123:0.179240177156 159:0.299819841695 176:0.197986623101 284:0.112468472606 353:0.341740487603 401:0.145312604021 423:0.167566338979 485:0.354656145975 543:0.370249549233 847:0.135981351379 871:0.362106097274 890:0.0968750693475 895:0.264441408327 925:0.290625208043 948:0.125209210759
919 -1 -1 21:0.368494079822 292:0.29007958228 362:0.368494079822 457:0.153100446354 587:0.180894567212 633:0.217159124161 652:0.368494079822 748:0.302396065707 789:0.114399981355 897:0.356733787833 914:0.172903170227 949:0.205518285613 960:0.318192544475
920 -1 -1 284:0.178867044933 401:0.231101529794 575:0.436968724723 875:0.641416864064 890:0.154067686529 943:0.498850634144 948:0.199129596125
921 1 -1 92:0.356832531484 204:0.429175212267 237:0.413242477307 250:0.294343763245 284:0.115237788243 401:0.148890642002 457:0.171692331554 789:0.128292242094 847:0.139329625558 858:0.379366218489 890:0.0992604280013 892:0.400054064084 948:0.128292242094
922 -1 -1 34:0.30164473308 209:0.18879191239 276:0.278340761569 406:0.307172658099 469:0.455393944375 591:0.325969606542 712:0.355020295029 812:0.136129740233 871:0.393688360942 912:0.297217726296
923 -1 -1 89:0.21632374432 433:0.490197842556 465:0.404937879233 553:0.207725430957 693:0.477982447494 713:0.467469464814 890:0.12506317116 956:0.207725430957
924 -1 -1 39:0.403977338971 155:0.33783359056 217:0.457017656698 483:0.366911473215 667:0.386963458558 715:0.478999883839
925 -1 -1 147:0.515126644028 270:0.212291058455 286:0.552624274175 608:0.552624274175 886:0.280695333589
926 -1 -1 270:0.249325753613 382:0.604991748889 769:0.45365916296 944:0.604991748889
927 -1 -1 370:0.389304405224 612:0.430466727471 715:0.650248336736 878:0.490221967261
928 -1 -1 1:0.376345103927 147:0.443970771057 180:0.499197902605 270:0.182966705379 286:0.476288749484 738:0.34820210496 816:0.174594608085
929 -1 -1 149:0.552578931144 312:0.552578931144 466:0.623949557025
930 -1 -1 72:0.294446063948 108:0.324497226681 114:0.369015270528 121:0.324497226681 378:0.247517432446 522:0.238979682182 700:0.205808966594 733:0.357238345017 793:0.338764612624 867:0.256221471881 957:0.312679878046
931 -1 -1 284:0.168982108503 329:0.532865272833 401:0.218329898598 664:0.523251222293 782:0.556294115604 890:0.145553265732 948:0.188124866887
932 -1 -1 64:0.380138088787 149:0.33665589858 214:0.314020785335 263:0.362512711182 312:0.33665589858 550:0.380138088787 817:0.380138088787 953:0.331339995883
933 -1 -1 189:0.758695045279 700:0.569203641986 812:0.316842298659
934 -1 -1 126:0.306834473044 355:0.476772585632 359:0.412374990368 457:0.181980609125 501:0.194658645747 541:0.412374990368 722:0.476772585632 894:0.200282833786
935 -1 -1 38:0.381648618796 182:0.282119785375 206:0.311379212704 296:0.355752328274 314:0.32993547904 700:0.204952855893 716:0.337355441707 733:0.355752328274 877:0.400005648341
936 -1 -1 32:0.300359693673 80:0.21212204732 148:0.254186717551 191:0.320424320053 273:0.179860505592 522:0.190638235254 584:0.264294646766 701:0.682273325165 809:0.305719430923
937 -1 -1 423:0.244001425661 425:0.475490698202 597:0.552916522482 850:0.639261464007
938 1 -1 106:0.466060222621 209:0.21858187539 287:0.315220006406 389:0.552612166479 423:0.210928022492 505:0.438377064053 525:0.232141557679 812:0.157610003203 890:0.121943744374
939 -1 -1 209:0.209183025634 530:0.485848237601 754:0.485848237601 789:0.150832896283 812:0.150832896283 850:0.528850275348 878:0.398700016164
940 -1 -1 176:0.18744411006 265:0.342824449894 307:0.304675971189 379:0.381835927519 382:0.369649837579 423:0.15864366387 429:0.174598836189 457:0.15864366387 479:0.396557769937 702:0.396557769937 776:0.250360270156 789:0.118541993971
941 1 -1 32:0.268412306424 287:0.326670238436 347:0.331598955813 593:0.454300923574 676:0.361928101493 729:0.472366547232 812:0.326670238436 956:0.209901505829
942 1 1 71:0.345865476787 284:0.136515977744 340:0.508420671892 401:0.17638269425 486:0.408179804441 587:0.240319236196 635:0.195310209161 644:0.306285806734 789:0.151980883471 890:0.117588462834 903:0.32098308599 914:0.229702629798 948:0.151980883471
943 -1 -1 89:0.164881757767 178:0.280375689772 200:0.396850257818 284:0.110666614606 324:0.373628342041 446:0.396850257818 483:0.330890770842 510:0.396850257818 553:0.158328131278 603:0.342677943082 847:0.133802793422
944 -1 -1 284:0.668242833273 812:0.743943220804
945 -1 -1 198:0.365963044733 805:0.380015273793 835:0.407765229508 867:0.35966214263 909:0.56383969446 938:0.328808304775
946 1 -1 71:0.363290164834 103:0.333009477019 112:0.435708013802 123:0.228525399872 300:0.428743885672 486:0.428743885672 587:0.25242650912 789:0.159637673933 914:0.241275038543
947 -1 -1 25:0.278154215272 32:0.1778453522 119:0.232550533766 167:0.379451552612 253:0.312981904888 294:0.328199093381 335:0.290657958133 354:0.362037790103 429:0.159400172183 668:0.379451552612 948:0.108223025207 954:0.301011935087
948 -1 -1 55:0.322495653142 270:0.136660227187 284:0.0955213995898 401:0.123416482793 452:0.214310803887 612:0.246832965586 698:0.355746301364 713:0.615085817565 812:0.106342326664 816:0.130406998132 838:0.28560690733 890:0.0822776551953 948:0.106342326664 956:0.136660227187 977:0.307542908783
949 -1 -1 10:0.308410191047 34:0.272795206987 241:0.373346179813 302:0.396550558518 307:0.316417125352 536:0.304437460036 633:0.233693230608 644:0.248102940751 844:0.396550558518 895:0.260008285773
950 -1 -1 89:0.287794926842 284:0.193164426954 553:0.276355817496 587:0.340041717555 812:0.215046624936 816:0.263710468786 847:0.233547759713 941:0.719394091157
951 -1 -1 347:0.318735035579 457:0.210110001944 642:0.375941539961 709:0.489569682127 739:0.464252748989 789:0.156998760468 867:0.351133259609 894:0.23124126685 914:0.237286606914
952 -1 -1 90:0.307595236989 119:0.276028029221 153:0.363853641754 348:0.363853641754 399:0.429724138178 457:0.171911930372 574:0.325721721516 771:0.429724138178 948:0.128456331105 959:0.207218969915
953 -1 -1 89:0.196812205795 427:0.445983953231 553:0.188989425987 558:0.425305584466 653:0.434870338059 707:0.363668437711 904:0.473702947307
954 -1 -1 99:0.537683098914 429:0.236734343457 457:0.215101110807 675:0.438684517063 763:0.464827388533 789:0.160728225499 903:0.33945744128 914:0.242923289014
955 -1 -1 94:0.509174413279 206:0.415424870228 423:0.203696158782 499:0.408784937216 571:0.533665343647 700:0.273436729519
956 -1 -1 64:0.326112681522 124:0.335326805665 263:0.310992231025 274:0.335326805665 321:0.346381382721 370:0.225733862474 444:0.346381382721 594:0.276385946362 642:0.257498126036 700:0.193185486127 955:0.317986176479
957 -1 -1 83:0.245349545665 196:0.385743679523 274:0.415927418616 448:0.342819277404 468:0.34785594012 523:0.257997213976 545:0.358229880073 605:0.429639122009
958 -1 -1 285:0.463014173975 360:0.594799772416 696:0.406217119071 744:0.448419316263 914:0.256395932902
959 -1 -1 89:0.270235098584 317:0.415724870997 424:0.421223365854 429:0.297413288115 812:0.201925539576 847:0.219297826278 890:0.156230923675 974:0.612363024344
960 -1 -1 35:0.565623648507 89:0.290253788655 553:0.278716945866 638:0.62723018996 812:0.216883939929 956:0.278716945866
961 -1 -1 14:0.465912484613 49:0.365715267042 525:0.232067970341 725:0.527084594611 812:0.157560041874 890:0.121905089014 923:0.527084594611
962 -1 -1 49:0.375148799415 71:0.36781107956 431:0.434079330267 457:0.216300269732 552:0.434079330267 587:0.255567796258 635:0.207702889424 644:0.325720029288 789:0.161624263113 914:0.244277552732
963 -1 -1 38:0.357008708149 182:0.263905632458 206:0.291276019347 258:0.323640066166 296:0.332784328 314:0.308634260269 709:0.332784328 716:0.315575177007 867:0.238682357392 877:0.374180575361
964 -1 -1 9:0.358428754816 284:0.159756837697 424:0.371010446542 795:0.539364853721 801:0.539364853721 812:0.355709064023
965 -1 -1 89:0.274559245445 553:0.263646220449 667:0.581107902844 935:0.719320162678
966 -1 -1 21:0.269882940495 43:0.280288389105 182:0.207192942101 292:0.212452614384 362:0.269882940495 447:0.293770063049 457:0.224259769238 520:0.209896688961 652:0.269882940495 749:0.293770063049 861:0.280288389105 894:0.123407055024 897:0.261269770415 904:0.269882940495 960:0.233042385886 977:0.242309494583
967 -1 -1 20:0.380537668488 248:0.570605285611 270:0.209139038116 436:0.412658061381 452:0.327972200143 525:0.239700114939 816:0.199569360553 938:0.332753721493
968 1 1 71:0.330157496416 123:0.20768350259 300:0.389641728842 421:0.403521759881 486:0.389641728842 789:0.145078452051 802:0.467312582199 903:0.306405175351 914:0.219270352968
969 -1 -1 75:0.567325646867 209:0.224401689596 530:0.521195087768 700:0.290683424168 932:0.521195087768
970 -1 -1 176:0.294073017254 189:0.445327689816 273:0.366018140347 390:0.471570701761 962:0.599045994381
971 -1 -1 284:0.105169795271 401:0.135882496322 429:0.172450963731 501:0.167608328797 505:0.32565710306 642:0.280362937619 666:0.355070193302 693:0.346222086865 780:0.331640622475 789:0.117083719166 797:0.39167941261 847:0.127156798291 876:0.37713867472 890:0.181176661763 948:0.117083719166
972 -1 -1 32:0.173333444115 89:0.141159470175 200:0.339753608228 253:0.305041604117 324:0.319872734977 510:0.339753608228 553:0.271097487406 562:0.311901725135 645:0.339753608228 740:0.328910553059 848:0.311901725135 886:0.179225164301
973 -1 -1 423:0.255458371035 430:0.669277615156 525:0.281150429771 578:0.638563176482
974 -1 -1 90:0.379939107394 348:0.44942902635 399:0.530791721885 423:0.212344202775 457:0.212344202775 771:0.530791721885
975 -1 -1 58:0.255136141942 77:0.208045517045 194:0.26234486524 209:0.116676836853 250:0.193022848248 342:0.229622496055 392:0.281441743341 453:0.270993477517 541:0.255136141942 788:0.628092867666 905:0.26234486524 925:0.195277083366
976 1 1 115:0.394290581839 123:0.210161394464 190:0.325309379912 347:0.298048839673 386:0.51474308297 429:0.216233496715 501:0.210161394464 868:0.424574018809 949:0.26374143801
977 -1 -1 82:0.344036530687 273:0.313390298624 284:0.143031951632 554:0.365336436505 565:0.46050898168 655:0.558309746862 812:0.159235004817 894:0.234534999708 948:0.159235004817
978 -1 -1 82:0.269259989044 156:0.436960796061 210:0.346632959791 285:0.340146468492 360:0.436960796061 368:0.269259989044 823:0.298421357832 847:0.135347078061 868:0.360417084529
979 -1 -1 87:0.368375360687 89:0.158096693026 284:0.106112562326 336:0.414198905456 373:0.414198905456 553:0.151812755437 599:0.358253126952 653:0.349325703985 817:0.358253126952 847:0.128296662069 890:0.091400386222 938:0.241543902071
980 -1 -1 270:0.273471558561 816:0.260958186301 853:0.591888948747 952:0.711885948739
981 -1 -1 209:0.18376097294 317:0.272795791988 390:0.335980536578 576:0.38319732729 644:0.267030469289 651:0.301537382885 669:0.375313446163 762:0.426803009336 822:0.38319732729
982 1 -1 347:0.542060659791 690:0.742640029646 894:0.393263305528
983 -1 -1 347:0.542060659791 690:0.742640029646 894:0.393263305528
984 1 -1 368:0.386688975198 429:0.263611827803 457:0.239522479731 723:0.558102628049 748:0.473092386363 812:0.17897640319 949:0.321529104405 956:0.230002076205
985 -1 -1 96:0.443742552958 163:0.443742552958 270:0.162641133962 368:0.273438981311 583:0.423378352631 700:0.227362548222 729:0.366010861067 966:0.374242127776
986 -1 -1 89:0.372797442327 250:0.639111840986 553:0.357979701259 938:0.569568832708
987 -1 -1 457:0.626031817099 483:0.418781219011 735:0.400765773258 811:0.521625583698
988 -1 -1 144:0.480272179011 160:0.672185869189 270:0.246370494039 880:0.506760664414
989 -1 -1 124:0.464343108999 449:0.522104429419 489:0.479650911991 574:0.377582555079 943:0.37304002283
990 -1 -1 209:0.247791576128 234:0.386031000433 425:0.465968257586 803:0.383931582554 864:0.496958603937 959:0.288224015798 967:0.308234629844
991 -1 -1 190:0.391272699117 195:0.409858379376 287:0.353156180431 457:0.236312839463 501:0.252776037643 824:0.659138083184
992 -1 -1 82:0.407949444115 87:0.588787556602 599:0.57260882723 895:0.398780133926
993 -1 -1 144:0.36898426171 270:0.189281908932 282:0.516428012102 550:0.446674164862 574:0.373477406696 816:0.18062084377 955:0.435543350088
994 -1 -1 226:0.608354917307 368:0.444492847057 748:0.543812198494 949:0.369592608518
995 -1 -1 25:0.315902745281 32:0.20198088654 39:0.363450846302 49:0.285288606127 308:0.307908827361 319:0.38327078446 433:0.372739253641 638:0.355456928382 795:0.372739253641
996 -1 -1 32:0.212533512702 251:0.374028012737 287:0.258663152204 311:0.33729098598 554:0.296728330527 603:0.359723339057 704:0.416590278803 718:0.453462350177 890:0.100064566558 956:0.166203647476
997 1 1 112:0.415709991087 149:0.409065500853 312:0.409065500853 347:0.30921737291 378:0.329076083434 525:0.224336232487 789:0.15231066197 914:0.230201054249 953:0.402606227725
998 1 1 284:0.183930570026 347:0.41571239916 401:0.23764375447 587:0.32378667195 890:0.158429169646 914:0.309482716481 941:0.685004829027 948:0.204766731278
999 -1 -1 24:0.925808512065 123:0.377992855736
1000 -1 -1 141:0.398392626727 217:0.479161021081 423:0.191689246134 511:0.398392626727 853:0.398392626727 893:0.358824395563 943:0.358824395563
1001 -1 -1 32:0.198250765271 270:0.310068749951 339:0.36585561905 420:0.335549092223 452:0.243125174126 510:0.388594441072 676:0.267322031729 713:0.34889245849 793:0.356738747178 816:0.295880782052
1002 -1 -1 83:0.265626825599 209:0.200270186944 442:0.259424177263 476:0.331314448916 570:0.483081235944 689:0.409031867993 789:0.144406231072 822:0.417624042501 959:0.232948506272 967:0.249121491159
1003 -1 -1 120:0.416097265986 123:0.178057271135 209:0.172500753591 215:0.345959031467 276:0.254322288059 284:0.11172623035 295:0.307584688097 401:0.144353605001 424:0.259466819763 442:0.223452460701 697:0.268736490259 812:0.124382885258 847:0.270167869012 862:0.38786350552 890:0.0962357366677 948:0.124382885258
1004 -1 -1 178:0.36863852386 429:0.23858964185 434:0.479005752814 586:0.567961808305 732:0.505127206361
1005 -1 -1 332:0.505119498884 368:0.311260122101 553:0.185137097034 562:0.426006013585 609:0.436893090677 676:0.319227428983 812:0.144064663549 847:0.156458997837 886:0.244791841869 956:0.185137097034
1006 -1 -1 131:0.469740998359 309:0.448183679304 455:0.396168610735 752:0.469740998359 797:0.448183679304
1007 -1 -1 126:0.277710072514 131:0.431517840922 285:0.335909470608 455:0.363932090541 457:0.164707204034 526:0.342315163626 541:0.373232796634 611:0.342315163626 679:0.300993693589
1008 -1 -1 82:0.314495471456 165:0.510369892136 191:0.510369892136 299:0.441434314171 455:0.430434072894
1009 -1 -1 299:0.46890697765 410:0.457222136383 455:0.457222136383 720:0.49805069379 912:0.337590859961
1010 1 1 67:0.435386756184 103:0.271495215731 119:0.27966534244 246:0.435386756184 289:0.456328552258 368:0.281194610796 589:0.405844131444 948:0.130149042938
1011 -1 -1 284:0.1452517254 332:0.56697439358 373:0.56697439358 401:0.187669539448 847:0.175618335097 890:0.125113026299 892:0.504249031044
1012 -1 -1 33:0.611386606278 80:0.424207837351 227:0.611386606278 525:0.269184966252
1013 -1 -1 457:0.200660252308 642:0.359033475625 693:0.443372866046 739:0.443372866046 789:0.149937702138 800:0.396333729174 817:0.454703773169 914:0.226614582705
1014 1 1 178:0.426011352459 284:0.168150220864 345:0.553555516812 401:0.217255075083 635:0.481137158451 847:0.203304034793 852:0.250526358684 890:0.144836716722 914:0.282930603231
1015 -1 -1 423:0.255262518361 605:0.614385712493 736:0.530518572353 789:0.190737702184 805:0.450732232401 812:0.190737702184
1016 -1 -1 802:0.531413077012 847:0.179172251408 890:0.127644887363 920:0.578448022141 921:0.578448022141
1017 -1 -1 473:0.518284947543 544:0.535371028324 703:0.462289841464 871:0.480673150551
1018 -1 -1 43:0.531878049836 425:0.414646493447 518:0.531878049836 798:0.512132566507
1019 -1 -1 192:0.443115035067 245:0.394092448625 340:0.422779632744 506:0.443115035067 760:0.365493267336 955:0.373712893811
1020 -1 -1 36:0.413914316367 49:0.373801874583 83:0.296230976957 628:0.476214628797 675:0.439546300017 744:0.425691182686
1021 -1 -1 18:0.547033857497 92:0.433951894174 144:0.390851927682 284:0.140143210263 496:0.521929420283 789:0.156019018875 847:0.169441823798 890:0.120712790867
1022 -1 -1 101:0.454751178789 270:0.166676030721 358:0.320731233399 429:0.191032071684 561:0.454751178789 601:0.454751178789 626:0.353995161356 789:0.129699161714 938:0.265192333319
1023 -1 -1 190:0.361635061039 358:0.403582088771 457:0.218412908226 587:0.258063966812 789:0.163202872517 793:0.482598601306 903:0.344683886989 933:0.462273513489
1024 -1 -1 42:0.379723292236 387:0.282442949427 495:0.320249775247 525:0.159514324682 559:0.337713844475 635:0.417530118057 682:0.271309679871 738:0.264865795647 816:0.132808329207 852:0.144937603593 905:0.337713844475 925:0.251378179256
1025 -1 -1 83:0.273017054881 226:0.438896420559 423:0.198634317142 507:0.478088546829 654:0.52040378057 949:0.266641837403 959:0.239429564306 967:0.256052511528
1026 -1 -1 60:0.409682480517 120:0.439504510323 123:0.188073751396 276:0.268629000511 284:0.118011306909 295:0.32488763752 401:0.15247411042 424:0.274062934047 697:0.283854063009 812:0.131379952589 847:0.142682981458 862:0.409682480517 890:0.101649406947 948:0.131379952589
1027 -1 -1 39:0.343887532643 113:0.374595651849 123:0.166478156152 182:0.287582368351 317:0.239426890828 452:0.234366793389 507:0.374595651849 526:0.323461217258 545:0.312335047168 697:0.251260479867 901:0.336323899933
1028 -1 -1 80:0.457783060039 83:0.362784491814 176:0.311861874544 277:0.635283061636 452:0.397466583808
1029 -1 -1 89:0.20338881962 181:0.439517460072 284:0.136512082481 408:0.50840616493 475:0.449401826418 553:0.1953046363 612:0.352755322911 847:0.165051565342 938:0.310742294404
1030 -1 -1 44:0.34753980034 63:0.369140249408 687:0.401812556746 714:0.369140249408 747:0.401812556746 800:0.302926329696 847:0.124460033885 890:0.0886671171548 924:0.383372604695 956:0.147272893785
1031 -1 -1 106:0.542321826633 164:0.613526122566 851:0.556181489049 890:0.14189744369
1032 -1 -1 32:0.340624531794 169:0.519263490482 308:0.519263490482 350:0.58711649887
1033 -1 -1 1:0.488619229472 270:0.237550720518 847:0.200753648314 892:0.576419498482 963:0.576419498482
1034 -1 -1 89:0.200045785626 147:0.466119417322 292:0.379026967674 347:0.303467707434 553:0.192094479322 582:0.524101699164 653:0.442015158922
1035 -1 -1 284:0.121723564297 353:0.369862497921 393:0.363950809946 401:0.157270457123 480:0.369862497921 517:0.453329913227 644:0.273097704058 890:0.104846971415 895:0.286202435432 940:0.339480518965 948:0.135512744711 959:0.218602003715
1036 -1 -1 52:0.462526021945 85:0.503463829094 760:0.415270585104 794:0.359721442142 910:0.480358904391
1037 -1 -1 89:0.310025718978 553:0.297702992729 682:0.580339238975 736:0.644334322489 847:0.251588215662
1038 -1 -1 179:0.779713253798 270:0.299527472237 452:0.469719498367 816:0.285821846753
1039 -1 -1 89:0.205820208903 232:0.53923016109 273:0.302680549929 441:0.466396431311 553:0.197639384102 847:0.167024656134 935:0.53923016109
1040 -1 -1 209:0.190836039806 270:0.35366819152 423:0.184153733811 442:0.24720345736 500:0.358864245277 535:0.443235550923 648:0.417299373661 708:0.34891627981 886:0.23381345338 890:0.10646473416 967:0.237386100891
1041 -1 -1 46:0.293463685422 53:0.315880863326 77:0.28619842857 209:0.160506834428 573:0.315880863326 574:0.293463685422 611:0.321904616801 839:0.301830639838 872:0.334705400068 879:0.273492379177 975:0.372792975881
1042 -1 -1 89:0.249988301093 420:0.519557032706 553:0.240051908042 736:0.519557032706 793:0.55236664092 812:0.1867966924
1043 -1 -1 70:0.571192445168 483:0.437530505992 812:0.162909267246 862:0.508000432253 957:0.444637356039
1044 -1 -1 17:0.397042263447 145:0.446431788035 284:0.114370222394 317:0.262139943573 401:0.14776972118 424:0.265607080692 451:0.397042263447 483:0.34196447758 697:0.275096117177 812:0.127326395997 847:0.27656136939 890:0.0985131474532 948:0.127326395997
1045 -1 -1 119:0.296208369481 124:0.42985100474 234:0.297828098556 789:0.137847741382 803:0.296208369481 847:0.149707214381 933:0.390454890607 942:0.46114116257 948:0.137847741382 971:0.354295495417
1046 -1 -1 234:0.250191023644 249:0.361097100683 276:0.236771543468 442:0.208032038465 603:0.322084448369 612:0.268783566886 789:0.115799240202 803:0.248830367356 881:0.328002324971 928:0.311005635317 942:0.387382453393 948:0.115799240202 971:0.29762656076
1047 -1 -1 89:0.232871179352 381:0.582102513984 553:0.223615147937 795:0.52769496049 801:0.52769496049
1048 -1 -1 89:0.28074222937 353:0.572555245523 485:0.594194261732 812:0.209776696085 895:0.443047636916
1049 -1 -1 270:0.267406495495 525:0.306482081409 607:0.72957952332 738:0.508898624033 812:0.20808269883
1050 -1 -1 82:0.453954440387 613:0.519577504425 808:0.57346433201 890:0.162563111329 894:0.309467731032 956:0.270011483358
1051 -1 -1 40:0.498653735796 178:0.458894910704 209:0.279656785707 728:0.649530505916 812:0.201648498131
1052 -1 -1 5:0.442900228915 75:0.464203417732 89:0.17718304966 273:0.260566555613 387:0.345280326803 474:0.442900228915 553:0.170140478405 735:0.34028095681 956:0.170140478405
1053 -1 -1 9:0.342356149504 370:0.356604614193 424:0.354373655007 522:0.354373655007 632:0.50234083863 812:0.169879207327 954:0.472502675199
1054 -1 -1 1:0.358429558673 32:0.222831449176 89:0.181469706926 195:0.314739055887 284:0.121800242737 358:0.335318658429 553:0.174256752052 587:0.214414032605 622:0.436775425948 689:0.38408278931 890:0.104913018629 906:0.370095488794
1055 -1 -1 244:0.634162704915 284:0.192635780255 308:0.5372509015 401:0.248891144406 457:0.287007298185 847:0.232908593101 890:0.165927429604 948:0.214458091683
1056 -1 -1 10:0.260472603353 81:0.260472603353 90:0.248972527102 110:0.307457856725 153:0.29450898385 359:0.315315298362 423:0.139148278636 429:0.153142753482 457:0.139148278636 470:0.283783729357 573:0.283783729357 574:0.263644394925 670:0.274838467239 723:0.324224348723 776:0.219594024629
1057 -1 -1 92:0.432091977247 178:0.353533364524 204:0.519692431859 735:0.399280529598 789:0.15535032168 892:0.484429350756
1058 -1 -1 32:0.282908095747 182:0.425722506744 657:0.53683499288 700:0.309276584268 733:0.53683499288 890:0.133198174805 956:0.221237379536
1059 -1 -1 284:0.0938657534364 398:0.302212352111 412:0.316905924663 462:0.366394812083 560:0.366394812083 686:0.349580248543 773:0.366394812083 863:0.366394812083 941:0.349580248543 956:0.134291533047
1060 -1 -1 32:0.244835325214 36:0.382928071572 176:0.235586716315 253:0.430874495855 457:0.199389246338 554:0.34182645542 675:0.40664120659 916:0.479905569222
1061 -1 -1 347:0.290714356614 406:0.323118957593 424:0.298712984546 501:0.204989674322 587:0.226429219351 591:0.342891714792 678:0.332376187593 727:0.461251148199 878:0.378514988859 894:0.210912352301
1062 1 -1 103:0.300816462611 135:0.393586827067 406:0.325394297719 424:0.300816462611 525:0.212397555589 591:0.345306290783 693:0.426421072692 812:0.144205026241 817:0.437318757101
1063 -1 -1 52:0.391174766149 85:0.425797330888 324:0.368284954956 350:0.343983398251 612:0.281879357836 695:0.337777188268 708:0.307933882732 760:0.351209156479
1064 -1 -1 83:0.235303822702 209:0.177408062816 349:0.387936542651 533:0.448517763737 610:0.378269429261 651:0.291112754293 879:0.302290885977 903:0.270169405494 912:0.279295974013 959:0.206355942759 967:0.22068267787
1065 1 1 71:0.408057536362 284:0.161063700459 300:0.481576961484 401:0.208099080433 431:0.481576961484 789:0.179309439784 890:0.138732720289 903:0.378700899841 914:0.271006780099 948:0.179309439784
1066 -1 -1 270:0.488957806536 284:0.341766840154 401:0.441572899144 816:0.466584324318 890:0.294381932763 948:0.38048312854
1067 -1 -1 72:0.361360955385 75:0.49296026465 89:0.18815932782 368:0.303767469886 370:0.29513586085 387:0.366670030374 474:0.470337368748 553:0.180680477693 847:0.152692717567
1068 -1 -1 164:0.395316194051 182:0.292223040588 244:0.349436792615 254:0.289005211738 733:0.368492507274 793:0.349436792615 804:0.380640443996 823:0.282966134763 867:0.264293276207
1069 -1 -1 82:0.407396055288 89:0.252348837578 299:0.571832075767 553:0.242318619262 800:0.49842634353 812:0.18856053657 847:0.204782990198 956:0.242318619262
1070 -1 -1 14:0.451705319194 194:0.476338007721 611:0.424874816674 940:0.382676382682 975:0.492041241468
1071 1 1 71:0.426229449183 119:0.40246014025 300:0.503022894425 486:0.503022894425 789:0.187294577216 914:0.283075449694 948:0.187294577216
1072 -1 -1 5:0.624989214517 49:0.433645945684 89:0.250028082632 553:0.240090108367 847:0.202899680008 906:0.509915770635
1073 -1 -1 89:0.222674272537 92:0.462789593727 175:0.556613550049 195:0.386203799497 284:0.149456242068 351:0.386203799497 553:0.213823541984 894:0.245069156156
1074 -1 -1 90:0.339902662946 190:0.629076122313 195:0.329478801584 196:0.410515948633 284:0.127504347678 423:0.189968230645 457:0.189968230645 613:0.351022180634
1075 -1 -1 123:0.232011205397 391:0.491504593714 593:0.450789633005 640:0.50539177014 785:0.468715627508 812:0.162072702538
1076 1 1 276:0.322081884224 384:0.477705465419 401:0.182814024867 406:0.355444700032 557:0.410811571098 591:0.377195580277 847:0.171074617511 886:0.267659075517 890:0.121876016578 914:0.2380781315 948:0.157522466296
1077 -1 -1 308:1.0
1078 -1 -1 44:0.390472755231 65:0.380742441157 90:0.30831675196 215:0.358127008944 390:0.326485755123 423:0.172315177941 442:0.231311670207 611:0.358127008944 951:0.401505335823
1079 -1 -1 32:0.256072895962 198:0.354616559909 350:0.441379313877 429:0.229514368539 433:0.472561645579 490:0.425305422319 525:0.229514368539 784:0.322963104419
1080 -1 -1 521:0.716154136119 886:0.437503900646 903:0.543795540841
1081 -1 -1 187:0.455292126699 349:0.393795893515 423:0.173781675045 476:0.297925665945 536:0.321112758282 610:0.383982769107 732:0.404922367446 890:0.100468339428 959:0.209472720217 967:0.224015844759
1082 -1 -1 349:0.48435265674 423:0.21374427054 533:0.55999047931 610:0.472282919712 789:0.159714364959 890:0.12357190088 959:0.257642779477 967:0.275530220979
1083 1 -1 76:0.400617221874 175:0.441922529982 233:0.441922529982 287:0.26420552997 435:0.382042314442 509:0.441922529982 894:0.194572305147
1084 -1 -1 10:0.400439038759 216:0.47267208536 349:0.484751767967 610:0.47267208536 890:0.123673725309 959:0.257855079595 967:0.27575726052
1085 1 -1 76:0.446592480184 175:0.492638029365 233:0.492638029365 287:0.294526037487 435:0.425885896626 894:0.21690162975
1086 1 -1 9:0.248257093223 71:0.280338024242 76:0.373578148996 119:0.264704564103 300:0.33084631914 431:0.33084631914 435:0.356256927747 789:0.123186682264 800:0.325622151533 903:0.260169835329 948:0.123186682264 971:0.31661372311
1087 -1 -1 89:0.164953971449 95:0.412331494774 116:0.412331494774 198:0.280498486624 257:0.384353256012 492:0.384353256012 516:0.412331494774 553:0.158397474651 938:0.252020615759
1088 -1 -1 89:0.331095513097 95:0.413815765177 116:0.413815765177 257:0.3857368131 358:0.305898172054 429:0.182197289964 516:0.413815765177 553:0.317935316635
1089 -1 -1 198:0.647130357514 457:0.380560778782 700:0.510855459207 894:0.418834685569
1090 -1 -1 635:0.372008594018 816:0.354986414289 852:0.387407028627 947:0.765186281775
1091 -1 -1 83:0.255264657986 90:0.332298807973 110:0.410358044241 123:0.198656956367 256:0.447001779602 697:0.29982697634 744:0.366821577109 847:0.150711976613 949:0.249303976483 959:0.22386112791 967:0.239403200691
1092 1 -1 92:0.444694352208 119:0.343554181462 155:0.395368125071 178:0.363844502559 710:0.560575654034 789:0.159881262099 847:0.173636347905 948:0.159881262099
1093 -1 -1 176:0.241096198501 226:0.450867626402 501:0.218267904437 545:0.409499467098 614:0.534598156479 748:0.403033341506 949:0.273914679405
1094 -1 -1 82:0.333707931069 83:0.284109995476 159:0.369849134521 295:0.381948315967 581:0.481635850194 586:0.541548277297
1095 -1 -1 194:0.530380815369 392:0.568988842894 789:0.170086371009 805:0.401931075126 886:0.289007415215 938:0.347770957018
1096 -1 -1 36:0.600765103575 176:0.369605386848 433:0.708853403984
1097 -1 -1 90:0.328716884548 272:0.481320749273 429:0.202193428334 442:0.246616672972 601:0.481320749273 635:0.176414346425 723:0.428071398268 852:0.183716609924 938:0.280686622769
1098 -1 -1 16:0.648753198571 89:0.247624351327 450:0.648753198571 553:0.237781919209 847:0.200949033875
1099 -1 -1 160:0.707106781187 641:0.707106781187
1100 -1 -1 170:0.429211566457 326:0.429211566457 554:0.315796686102 628:0.407015909891 699:0.398063800386 700:0.247273536492 756:0.382839879785
1101 -1 -1 501:0.220185950855 526:0.427813578266 640:0.479632728394 720:0.495444577805 748:0.406575028767 894:0.226547688277 949:0.276321726244
1102 -1 -1 82:0.297723453812 410:0.814958118328 823:0.329967469955 847:0.149654613323 894:0.202962662173 914:0.208268714721 956:0.177085505157
1103 -1 -1 148:0.477606002556 308:0.430170323664 457:0.229803285597 703:0.477606002556 857:0.553108447966
1104 -1 -1 119:0.261131904502 124:0.378948818078 225:0.426087633491 273:0.239171412375 283:0.312340456945 374:0.406533651418 618:0.300515135749 710:0.426087633491 948:0.121524058558
1105 -1 -1 119:0.301568098608 126:0.316677543187 128:0.469485260763 692:0.492067170871 719:0.469485260763 925:0.325750229219 948:0.140342021189
1106 -1 -1 1:0.482351041838 89:0.24421005489 214:0.457138452488 270:0.234503332288 284:0.163910795186 553:0.234503332288 763:0.52773098959 812:0.182479061239 816:0.223773048275
1107 -1 -1 285:0.423860347442 501:0.222311392769 523:0.300385102451 565:0.449119790511 575:0.340782413499 587:0.245562588867 720:0.500227074908 894:0.228734539666
1108 -1 -1 429:0.262371017623 525:0.262371017623 635:0.457838931525 678:0.413469754715 784:0.36919761887 816:0.218444685469 894:0.262371017623 968:0.478419961605
1109 -1 -1 72:0.304953300163 189:0.284113227731 423:0.158788068052 457:0.158788068052 460:0.568226455463 784:0.245911879778 820:0.286780155979 925:0.275400271877 931:0.382183490754 940:0.297236457916
1110 -1 -1 32:0.15998911508 311:0.253902952458 339:0.295246864033 510:0.627194358284 558:0.281557529502 574:0.246864586736 635:0.250226650326 812:0.0973570904153 816:0.238776906736 852:0.260584203281 874:0.303588892455
1111 -1 -1 208:0.465481718143 256:0.448201137551 359:0.421974396199 457:0.186216815882 468:0.362884616599 636:0.487871060674
1112 -1 -1 53:0.354897038068 83:0.239181847969 89:0.174017418307 159:0.311362503513 347:0.263982901825 552:0.349224550146 553:0.167100672769 794:0.3257443816 806:0.343710184481 839:0.339111394559 853:0.361664818312
1113 -1 -1 35:0.402174851935 186:0.515880344633 263:0.445978893284 423:0.206378878931 589:0.480875927949 789:0.154210784253 812:0.154210784253 847:0.167478021087 948:0.154210784253
1114 -1 -1 270:0.223779958278 510:0.560905591576 572:0.54300458883 816:0.21354034895 874:0.54300458883
1115 -1 -1 2:0.413858574541 83:0.300224927647 90:0.390827255007 176:0.258083547763 389:0.572265302024 457:0.218429480599 847:0.177257175479 948:0.163215255754 949:0.293214379508
1116 -1 -1 83:0.2332469048 209:0.175857243045 262:0.424193613717 423:0.169699433908 466:0.384545379641 476:0.290927204175 488:0.444597027528 784:0.262810092103 789:0.126803105656 943:0.317661517417 959:0.204552073922 967:0.218753571297
1117 -1 -1 62:0.436119666625 81:0.311604501375 90:0.297846910443 190:0.551241281373 418:0.436119666625 423:0.16646368725 457:0.16646368725 575:0.272950282638
1118 -1 -1 13:0.480429375135 148:0.471761382438 436:0.430080299269 805:0.400811719227 880:0.448341070457
1119 -1 -1 49:0.344417666954 123:0.212416135737 186:0.496389576053 209:0.205787403436 589:0.462707681136 912:0.323973963584 916:0.477961569668
1120 -1 -1 634:0.75291042818 835:0.61223228623 948:0.241448783051
1121 -1 -1 98:0.403586917692 284:0.108367078129 306:0.403586917692 348:0.341722879215 401:0.140013480651 414:0.403586917692 423:0.161455687334 828:0.403586917692 890:0.0933423204342 932:0.38860412463 948:0.120643199026
1122 -1 -1 40:0.427700240546 579:0.557108738349 667:0.489899077333 703:0.481060230575 847:0.187835849825
1123 -1 -1 106:0.555056866192 176:0.296810177875 438:0.627933212707 847:0.203855434566 912:0.409827324345
1124 -1 -1 146:0.403418182939 243:0.379811941333 270:0.160948483136 429:0.184467568822 466:0.379811941333 495:0.370347287453 816:0.153583884438 905:0.390543306829 926:0.418972138158
1125 1 -1 53:0.37551643786 270:0.176809166241 347:0.27932022056 387:0.358813653716 439:0.353618332483 525:0.202645942394 664:0.382677423883 789:0.13758427379 806:0.363679631803 816:0.168718822486 839:0.358813653716
1126 -1 -1 151:0.77500167994 295:0.631959172803
1127 -1 -1 77:0.25460679726 86:0.331642721116 90:0.246541481329 97:0.360996152307 209:0.142789501872 352:0.34442934366 473:0.321058520583 618:0.25460679726 692:0.360996152307 863:0.360996152307 940:0.257929267231
1128 -1 -1 221:0.635539099581 270:0.244142855181 429:0.279818971034 816:0.23297149079 843:0.635539099581
1129 -1 -1 38:0.348305052744 169:0.26083162971 206:0.284174886959 331:0.64934249653 523:0.201391574013 716:0.307881645918 789:0.104117933357 937:0.289594016958 969:0.279632784768
1130 -1 -1 113:0.396168847286 176:0.194480172401 284:0.11047659483 401:0.142739038828 425:0.320756839309 447:0.431233434139 457:0.329197296089 554:0.282182582367 598:0.411443301364 977:0.355693001489
1131 -1 -1 87:0.433673520969 89:0.186120888732 368:0.300476580769 381:0.465241931344 448:0.357446122649 553:0.178723061324 599:0.421757021626 794:0.348400949703 890:0.107602004751
1132 1 -1 76:0.379904483182 218:0.419074221457 435:0.36228993687 509:0.419074221457 587:0.198087139996 755:0.40351647649 847:0.136050388484 859:0.390638463394
1133 1 1 71:0.347944225859 123:0.2188721332 197:0.463670100415 204:0.511476423539 486:0.4106330802 644:0.308126670825 789:0.15289433145 886:0.259795039844
1134 -1 -1 270:1.0
1135 -1 -1 1:0.456708488843 180:0.605794833925 612:0.401038349421 635:0.222036760011 678:0.401038349421 852:0.231227457712
1136 -1 -1 32:0.207012876953 37:0.421413793321 41:0.441683499731 123:0.180332331383 167:0.441683499731 311:0.32852972922 448:0.323772893854 708:0.319422657551 812:0.125972141096 956:0.161886446927
1137 -1 -1 142:0.336033085646 176:0.18759030862 252:0.396867068398 341:0.396867068398 423:0.158767399287 471:0.396867068398 554:0.272185678673 674:0.396867068398 696:0.284076245925 967:0.204661469987
1138 -1 -1 284:0.153838446121 401:0.198763837424 454:0.506440729667 612:0.397527674849 700:0.307676892242 785:0.495301821434 803:0.368017131825 890:0.13250922495 948:0.171265688747
1139 -1 -1 44:0.475597766134 103:0.327147270295 217:0.52463388139 284:0.140869384813 401:0.182007425367 423:0.209880747381 596:0.475597766134 847:0.170319813819 890:0.121338283578 948:0.156827456476
1140 -1 -1 89:0.231002021074 178:0.392810895968 181:0.499188803807 519:0.577430223768 553:0.2218202839 612:0.400647354604
1141 -1 -1 201:0.572757932182 476:0.392817945604 674:0.572757932182 769:0.400345917421 812:0.171213055174
1142 1 1 165:0.45169691784 188:0.364906563539 209:0.178665554974 284:0.115719082585 306:0.430967676389 401:0.149512488573 423:0.172409410117 623:0.414968397848 847:0.139911540235 859:0.401724902792 890:0.0996749923818 948:0.128828058783
1143 -1 -1 17:0.465858879648 107:0.48121665241 423:0.199933969937 451:0.465858879648 759:0.499770159859 789:0.149395008164 812:0.149395008164
1144 -1 -1 46:0.565677869769 80:0.51781542602 81:0.558872444225 789:0.223088909759 812:0.223088909759
1145 -1 -1 68:0.423237794702 135:0.329463975941 209:0.167408747968 412:0.366071134904 423:0.161546770947 476:0.276950543278 644:0.243268392727 784:0.250184227334 879:0.285252755373 883:0.403814597219 959:0.194725028078 967:0.208244260232
1146 -1 -1 421:0.686649270849 678:0.573017546027 789:0.246871478122 914:0.373119476948
1147 -1 -1 270:0.300237282918 284:0.209856854943 401:0.271141283925 421:0.649819420696 789:0.233630017114 890:0.18076085595 938:0.47769691456 948:0.233630017114
1148 1 1 178:0.502544361526 284:0.198358435513 345:0.653001855842 401:0.256284984815 635:0.283786763785 847:0.239827637857 890:0.170856656544 948:0.220829025082
1149 -1 -1 270:0.229166123269 275:0.471372910714 311:0.465066012957 411:0.596552504182 575:0.391317237466
1150 -1 -1 9:0.35993568724 178:0.406448243252 270:0.229521292903 284:0.160428499096 401:0.207278381422 422:0.556936001952 738:0.436799674325 789:0.178602281062 890:0.138185587615 948:0.178602281062
1151 -1 -1 168:0.482786006225 284:0.123683716932 401:0.159803032493 423:0.184275887787 539:0.460630026636 651:0.313354732788 728:0.443529560628 789:0.137694948832 847:0.14954127661 890:0.106535354996 917:0.336754426923 948:0.137694948832
1152 -1 -1 89:0.213296595592 178:0.362703436238 265:0.460927882426 553:0.204818603618 809:0.533172395415 825:0.533172395415
1153 1 1 9:0.299688876484 123:0.21287850064 166:0.521398023633 281:0.463714854113 442:0.267151262597 689:0.421215096949 927:0.359430106278
1154 -1 -1 93:0.4189276611 154:0.399702263949 206:0.326108808299 270:0.153545945493 429:0.175983312894 687:0.4189276611 747:0.4189276611 780:0.338433686717 816:0.146520068342 847:0.129761377588
1155 -1 -1 397:0.393936012868 429:0.204844161009 458:0.487630809139 525:0.204844161009 660:0.487630809139 812:0.139076730576 871:0.402211081957 925:0.322813341865
1156 -1 -1 317:0.636903532572 525:0.455646479317 635:0.397552860704 852:0.414008641101 890:0.239350671868
1157 -1 -1 83:0.202159107036 128:0.367655906229 161:0.385339896163 209:0.152418499402 341:0.367655906229 471:0.367655906229 480:0.299962847996 719:0.367655906229 774:0.354007018915 959:0.177288803219
1158 -1 -1 190:0.421339539926 284:0.170798481404 423:0.25447199174 457:0.25447199174 812:0.19014700351 848:0.562273669092 925:0.44135341257 949:0.341596962807
1159 -1 -1 199:0.481786334252 583:0.481786334252 761:0.481786334252 785:0.416504599147 794:0.36079038689
1160 1 -1 40:0.584682701796 123:0.338466153844 902:0.737283392545
1161 -1 -1 176:0.21817938377 205:0.461581480723 270:0.17731689628 681:0.483783224583 775:0.399037490137 807:0.461581480723 812:0.137979364555 816:0.169203320073 847:0.149850161508 956:0.17731689628
1162 -1 -1 419:0.546834210791 430:0.61485689801 823:0.419915086275 912:0.382876822486
1163 -1 -1 2:0.352290399084 9:0.279993214939 119:0.298543259933 171:0.367248290389 284:0.124796992413 401:0.161241417451 452:0.279993214939 785:0.401799284964 890:0.1074942783 894:0.20463443479 901:0.401799284964 948:0.277868678449
1164 1 1 149:0.459203823854 312:0.459203823854 347:0.347117514789 587:0.270360049679 789:0.170979068742 886:0.290524269639 914:0.258416327327 953:0.45195285081
1165 -1 -1 194:0.436876028088 287:0.280201153757 425:0.365376060016 511:0.389676278891 596:0.424871530119 943:0.35097375267 968:0.376272494055
1166 -1 -1 47:0.473737567704 392:0.451996838384 500:0.352371947184 524:0.375807296073 525:0.199007882144 624:0.451996838384 789:0.135114252078 890:0.209077310855
1167 -1 -1 119:0.418561555836 558:0.563327853678 612:0.452125153107 765:0.514886907303 948:0.194787761069
1168 -1 -1 144:0.480272179011 160:0.672185869189 270:0.246370494039 880:0.506760664414
1169 -1 -1 284:0.223704163405 401:0.289032417365 414:0.833131937688 847:0.270472193175 890:0.192688278244 948:0.249045986794
1170 -1 -1 72:0.711070005311 368:0.597740107795 457:0.370251551083
1171 -1 -1 455:0.420133091854 521:0.39517792418 526:0.39517792418 536:0.351344140479 752:0.49815591812 823:0.340214423897 847:0.154302053054
1172 -1 -1 100:0.516219379154 347:0.313280706218 393:0.414440908643 452:0.310983950372 526:0.429204349645 587:0.244005513085 886:0.262204136894 914:0.233226057672
1173 -1 -1 91:0.601067599392 194:0.534570446244 209:0.237748082798 287:0.342859864519 423:0.229423106863 784:0.355302940361
1174 -1 -1 25:0.338025133463 26:0.461126075651 89:0.176008450694 195:0.305267113382 284:0.118134714501 495:0.388902985693 553:0.169012566731 653:0.388902985693 737:0.439964111989 890:0.101755704461
1175 -1 -1 188:0.29408094598 196:0.300258447062 457:0.138946041231 509:0.347320094027 700:0.1865177592 847:0.112755763302 859:0.647506245384 904:0.334426155034 963:0.323753122692
1176 -1 -1 284:0.164159080348 401:0.212098403102 424:0.381233971463 449:0.640777207808 847:0.198478498636 890:0.141398935401 948:0.182755472827 977:0.528530374241
1177 -1 -1 202:0.460542525345 279:0.482694296184 564:0.460542525345 584:0.398139312537 892:0.429292987297
1178 -1 -1 83:0.336550127691 110:0.541030839436 302:0.589343261187 457:0.244857980859 959:0.295146581504 967:0.315637810568
1179 -1 -1 25:0.297404139108 37:0.387092955556 85:0.405711853862 162:0.360827246361 254:0.282993419613 391:0.350912420031 424:0.241380528884 448:0.297404139108 812:0.115712701358 954:0.3218437489
1180 -1 -1 284:0.130644709219 294:0.441077612032 368:0.314241342577 401:0.16879684109 429:0.214223161251 642:0.348274277481 666:0.441077612032 789:0.145444501486 847:0.157957547554 876:0.468491664996 890:0.112531227394 948:0.145444501486
1181 -1 -1 80:0.458872053686 234:0.427130535411 244:0.58459199798 803:0.424807598958 894:0.291181462032
1182 -1 -1 234:0.276330893271 250:0.293439024171 257:0.398824397998 612:0.296865978852 618:0.316276928141 803:0.274828076095 835:0.324305739237 910:0.427856035058 937:0.355735717574
1183 -1 -1 234:0.461673306072 651:0.486280662527 776:0.451296466955 803:0.45916250981 967:0.368632831163
1184 -1 -1 32:0.230504884522 123:0.200796606631 136:0.491806140755 314:0.405655008418 322:0.451816247179 378:0.303056286205 802:0.451816247179
1185 -1 -1 277:0.360944563011 343:0.392891476721 457:0.149963803307 470:0.30584127801 531:0.331355515159 594:0.288006254402 647:0.392891476721 847:0.121696760553 886:0.190403713287 940:0.280718257091 948:0.112056213491 955:0.331355515159
1186 -1 -1 10:0.18519455556 126:0.166810367555 153:0.209394230604 176:0.116894228634 251:0.213792791966 271:0.476242397779 457:0.0989336432598 574:0.187449681524 700:0.13280609715 765:0.195408603961 848:0.437201612736 879:0.349386053012 904:0.23812119889 940:0.370389111121
1187 -1 -1 82:0.264121689602 89:0.163601980149 291:0.428622255224 523:0.236457889885 553:0.157099221534 590:0.408951954478 599:0.370728317223 899:0.408951954478 964:0.408951954478
1188 -1 -1 90:0.328473252735 141:0.381539902624 273:0.269974609416 423:0.183580446518 442:0.246433890554 511:0.381539902624 926:0.458891648739 943:0.34364547875 959:0.221283950112 967:0.236647096407
1189 -1 -1 89:0.214132175134 178:0.364124310165 250:0.367101254264 283:0.411241942038 365:0.561006753943 520:0.400835466061 553:0.205620971019
1190 -1 -1 102:0.423988037468 209:0.17577201764 270:0.325750689764 339:0.384359018051 525:0.18667599909 607:0.444381563207 679:0.309966437973 688:0.444381563207 890:0.0980607287272
1191 -1 -1 12:0.484190769895 108:0.39115695273 121:0.39115695273 134:0.341494668012 569:0.399373644535 894:0.203399067837 957:0.376912029503
1192 -1 -1 18:0.583260166819 211:0.535833935088 457:0.222626140082 675:0.454031317556 700:0.298847872308 789:0.16635109094
1193 1 1 66:0.32911466061 288:0.362321668754 292:0.294623391189 347:0.235890036082 376:0.374266174051 429:0.171137480013 432:0.32911466061 789:0.116191943582 902:0.362321668754 903:0.245396972083 914:0.175611526875 960:0.323176715051
1194 -1 -1 9:0.278457684123 113:0.445067478153 150:0.445067478153 182:0.341684583928 424:0.288232203308 756:0.384313238914 812:0.138172399478 977:0.399595748768
1195 -1 -1 59:0.60460578689 214:0.499446884219 270:0.256206753146 424:0.41588743024 812:0.199367605318 816:0.244483375058 847:0.216519824922
1196 -1 -1 46:0.655307311123 80:0.599861250753 270:0.332115990318 816:0.316919196026
1197 -1 -1 83:0.241465153126 90:0.314334867913 137:0.460262010436 190:0.290878215105 196:0.379636556452 226:0.388174253228 581:0.409342424308 635:0.168695868355 949:0.23582670367
1198 1 1 135:0.274850620538 149:0.270457552526 275:0.266186942568 284:0.0904546888886 312:0.270457552526 347:0.204442011612 401:0.116870142216 406:0.227230228496 549:0.33687656537 591:0.241135225497 659:0.353080090705 700:0.180909377777 810:0.353080090705 886:0.171110253953 890:0.0779134281443 894:0.14832203707 948:0.100701645028 953:0.266186942568
1199 1 1 112:0.433710206468 149:0.426778010242 275:0.42003905101 284:0.142736158707 312:0.426778010242 401:0.184419352634 890:0.122946235089 948:0.158905703655 953:0.42003905101
1200 -1 -1 89:0.155830411989 130:0.408261455993 155:0.28794251986 209:0.161484961993 310:0.375064773757 331:0.363094781577 553:0.149636553252 631:0.408261455993 727:0.375064773757 969:0.312726197499
1201 -1 -1 64:0.400264633974 155:0.326387559583 263:0.381706074535 270:0.169615482507 419:0.411573878405 549:0.441533588797 738:0.322793526398 789:0.131986499797 938:0.26986919102
1202 -1 -1 2:0.351241245232 74:0.46339200437 89:0.18538082205 119:0.297654170103 452:0.279159368883 553:0.178012410393 734:0.409611895914 789:0.138520579731 796:0.378071949925 938:0.283229245787 948:0.138520579731
1203 -1 -1 89:0.234958522249 195:0.407509466555 284:0.157701279888 553:0.225619524313 638:0.507738690426 847:0.190670617786 885:0.5655164731 886:0.298318488316
1204 -1 -1 36:0.381638137484 83:0.273131500508 169:0.371980785683 276:0.303605466621 331:0.463024619185 675:0.405271392275 937:0.412999796369
1205 1 -1 119:0.457006640281 618:0.525931187168 755:0.685061247026 948:0.212679112577
1206 -1 -1 28:0.588894644691 209:0.23293315575 423:0.224776779079 500:0.438027226006 635:0.21584247929 648:0.509352741224 852:0.224776779079
1207 -1 -1 209:0.222910999674 261:0.563556929145 423:0.215105558359 442:0.288752427786 511:0.447059342901 776:0.339464460093 789:0.160731548807 943:0.402657548699
1208 1 -1 92:0.44154978579 119:0.341124807361 178:0.361271649545 650:0.426361695973 701:0.592591232696 948:0.158750694001
1209 -1 -1 209:0.233263360084 353:0.459067252981 393:0.451729763037 423:0.225095420993 480:0.459067252981 644:0.338964381363 789:0.16819619131 895:0.355229758542
1210 -1 -1 90:0.362134276653 153:0.428367736295 284:0.135843874586 377:0.505917586575 393:0.406170230615 401:0.175514317026 423:0.202393259281 457:0.202393259281 812:0.151232642617 890:0.117009544684 948:0.151232642617 949:0.271687749171
1211 -1 -1 46:0.437556102661 80:0.400534141099 176:0.272861403066 276:0.352830673016 423:0.230936745344 789:0.172560955833 849:0.605033194054
1212 1 -1 45:0.476578465607 72:0.403908212393 80:0.364765462276 89:0.210313528931 246:0.525715695073 368:0.339533571395 553:0.201954106197
1213 -1 -1 294:0.4481538978 375:0.518138824143 378:0.319282771749 579:0.476007759242 594:0.379817916252 812:0.147777893225 956:0.189908958126
1214 -1 -1 123:0.426763595595 153:0.844421906171 847:0.323766085089
1215 -1 -1 86:0.462187895537 89:0.192027978144 553:0.1843953591 590:0.480007741379 847:0.155832156563 899:0.480007741379 964:0.480007741379
1216 -1 -1 62:0.311845618365 83:0.163602140265 190:0.394162867243 305:0.311845618365 343:0.311845618365 423:0.11902919189 457:0.11902919189 470:0.242752179962 517:0.297534422377 573:0.242752179962 581:0.277345595632 677:0.277345595632 679:0.217519545196 789:0.0889411994356 959:0.286950492381
1217 -1 -1 276:0.468699494552 424:0.478180533073 501:0.328148011011 685:0.625649132177 812:0.229229596415
1218 -1 -1 189:0.430634458769 619:0.630552643022 673:0.630552643022 890:0.139142702567
1219 -1 -1 13:0.395072015256 198:0.317411973243 304:0.434933987991 426:0.422982853482 491:0.489037001377 880:0.368684804458
1220 -1 -1 284:0.163902903419 552:0.490066116588 638:0.527705581074 894:0.268757903162 914:0.275784040588 974:0.553362640383
1221 -1 -1 32:0.203478588612 89:0.165709104248 198:0.281782563663 452:0.249536324461 553:0.15912259286 734:0.366145859158 764:0.386112763512 796:0.33795277996 906:0.33795277996 936:0.434142728034 938:0.253174325677
1222 -1 -1 114:0.398288968132 243:0.374982865413 495:0.365638548802 624:0.413645164348 635:0.158902121872 726:0.433541205181 738:0.302405037046 852:0.165479507374 938:0.252823542092
1223 -1 -1 606:0.739032165552 635:0.294845673955 651:0.522128054848 852:0.307050128108
1224 -1 -1 1:0.321827617455 40:0.301076745261 240:0.42688391574 267:0.407293390741 361:0.42688391574 525:0.179325579781 583:0.407293390741 635:0.156462082943 847:0.132225799632 852:0.162938468681 890:0.0941995602997
1225 -1 -1 143:0.394579146512 273:0.221485075715 291:0.394579146512 324:0.341283405644 354:0.376471149587 394:0.341283405644 503:0.350926169774 910:0.376471149587
1226 -1 -1 89:0.26071277638 239:0.683043677564 383:0.563392901818 553:0.250350112975 890:0.150725786846 956:0.250350112975
1227 -1 -1 34:0.262646982717 89:0.158628124074 370:0.248814919228 448:0.304646126931 553:0.152323063466 587:0.187425749142 589:0.369613628865 693:0.350499938066 707:0.293112115816 796:0.323511588299 847:0.128727922384 871:0.342790868836 954:0.329680857414
1228 -1 -1 192:0.624723932638 612:0.413569480555 635:0.22897467944 754:0.573926186311 852:0.238452556256
1229 -1 -1 228:0.589899998709 500:0.477610646043 635:0.235347621921 648:0.555381668893 852:0.245089291938
1230 -1 -1 60:0.389137534116 278:0.437543760804 500:0.325450539462 524:0.347095414996 635:0.160369144092 648:0.378444796502 682:0.312622006868 852:0.167007253583 966:0.369014210936
1231 -1 -1 32:0.194379871463 126:0.266905781142 284:0.106248537246 311:0.308481131597 350:0.335042308853 391:0.358712200215 427:0.358712200215 671:0.381007041276 718:0.414729668843 800:0.312664535464
1232 -1 -1 79:0.476609708802 134:0.352316298639 427:0.432062283556 483:0.382640731365 523:0.27557791278 744:0.376598713671 812:0.142471714112 894:0.209844584526 956:0.183090002159
1233 -1 -1 32:0.212040379934 136:0.452410200138 182:0.319080165727 314:0.373160170924 554:0.296039843987 556:0.402359273429 700:0.231803633118 733:0.402359273429 812:0.129031493366 956:0.165818011989
1234 -1 -1 477:0.719313880352 525:0.358285553112 612:0.564621203612 890:0.188207067871
1235 -1 -1 270:0.190059671771 464:0.418914320447 525:0.217832718268 585:0.518550024286 626:0.403658545772 628:0.437333005711 678:0.343281973014
1236 -1 -1 270:0.207036847813 358:0.398396717698 494:0.476397997025 528:0.564869766748 625:0.502377242736
1237 -1 -1 209:0.280284741434 270:0.25971980375 784:0.418871906758 796:0.551606331385 886:0.343406535742 943:0.506295189957
1238 -1 -1 304:0.371283341897 320:0.398310181987 426:0.361081202532 464:0.33725499079 525:0.175370398689 628:0.352083305855 646:0.417468620977 851:0.361081202532
1239 -1 -1 140:0.60011363686 522:0.388642361614 633:0.353656025738 700:0.334698255886 867:0.416681941406 890:0.144146692838 956:0.239422474362
1240 -1 -1 20:0.359805714168 23:0.514758782009 150:0.495648835751 258:0.466645665683 522:0.320989429711 956:0.197744999249
1241 -1 -1 31:0.471939578086 270:0.172975946593 429:0.198252581889 464:0.381259740405 496:0.450281361973 525:0.198252581889 626:0.36737524802 628:0.398022841639 816:0.16506100135
1242 -1 -1 5:0.410740860737 20:0.287099344199 32:0.201769967218 36:0.315572862617 83:0.225849780251 133:0.395492484121 457:0.164317635382 523:0.237492243664 554:0.281700823375 565:0.35508574111 675:0.335114971057
1243 -1 -1 176:0.243268753103 290:0.514660685765 457:0.205890952162 523:0.297579161636 545:0.413189529228 584:0.4449244974 675:0.419901006452
1244 -1 -1 525:0.361155276009 619:0.859728871925 894:0.361155276009
1245 -1 -1 8:0.331639931879 292:0.269674407605 635:0.546694239025 773:0.372893823663 789:0.212705402837 816:0.130419720636 852:0.426992536154 938:0.217456463644 960:0.295809809368
1246 -1 -1 181:0.419533347231 214:0.363413991036 284:0.130305109816 429:0.213666307031 537:0.508631896902 612:0.336716137169 635:0.186424466011 682:0.363413991036 812:0.145066431328 816:0.177894150267 852:0.194141075238
1247 -1 -1 181:0.459340271974 214:0.397896097136 429:0.233939781501 525:0.233939781501 612:0.368665049027 635:0.408226261322 816:0.194773426012 852:0.42512384243
1248 -1 -1 44:0.495289046204 423:0.218570486636 500:0.425932893693 524:0.454260591305 525:0.240552642702 648:0.495289046204 890:0.126362079515
1249 -1 -1 83:0.242096007426 99:0.440287001212 159:0.315156102366 226:0.389188401206 265:0.380628398757 359:0.399134561571 423:0.17613762312 476:0.301964626895 644:0.265240315384
1250 -1 -1 209:0.422806749065 423:0.408001767381 635:0.39178474479 789:0.30486778904 852:0.408001767381 959:0.491796618054
1251 -1 -1 182:0.436788899438 273:0.347627808256 557:0.460646390164 812:0.176631235763 886:0.300128320637 948:0.176631235763 962:0.568947336527
1252 -1 -1 40:0.301751007349 550:0.370051654732 635:0.15681248015 700:0.219214439861 729:0.352893941942 749:0.427839923286 789:0.122023827505 816:0.14963713457 852:0.16330336977 889:0.427839923286 900:0.380507249007
1253 -1 -1 270:0.228319187391 372:0.622935518426 572:0.55401907939 894:0.261683021752 927:0.429425831024
1254 -1 -1 83:0.243066945477 98:0.442052794077 119:0.283947190116 126:0.298173775594 306:0.442052794077 401:0.153358168011 443:0.412057853659 581:0.412057853659 948:0.132141704496
1255 -1 -1 372:0.668838113431 490:0.520648360968 635:0.24514346997 784:0.395363430948 852:0.255290616441
1256 -1 -1 424:0.455598737595 552:0.586575417649 613:0.540089078551 812:0.218404363045 914:0.330094518502
1257 -1 -1 9:0.271948788756 23:0.451422765468 273:0.265580524561 351:0.313217648381 394:0.409229495948 584:0.390255274196 698:0.451422765468 956:0.173414417662
1258 -1 -1 234:0.310182286189 276:0.293545058442 442:0.257914342216 700:0.257914342216 803:0.30849536924 881:0.406651324067 894:0.211456040019 928:0.385579136993 942:0.480269728596
1259 -1 -1 8:0.318192723072 119:0.219265156165 178:0.232214963397 234:0.220464143719 276:0.208639122329 442:0.183314351403 600:0.34135493606 603:0.283815426631 620:0.357773867868 803:0.219265156165 847:0.110819204055 881:0.289030160471 928:0.274052961945 942:0.34135493606 948:0.102040352857
1260 -1 -1 635:0.230365421392 789:0.179259140701 817:0.543624495305 847:0.194681366106 852:0.239900864751 894:0.264028267908 925:0.416081410817 966:0.530077744587
1261 -1 -1 49:0.319364190966 176:0.217564877233 209:0.190818108114 252:0.460281427379 341:0.460281427379 696:0.329468052078 786:0.48242063959 959:0.221954120746
1262 -1 -1 89:0.233575491601 119:0.375037279153 178:0.39718699302 553:0.224291465582 650:0.468747880373 789:0.174532684393 817:0.529290958867 847:0.189548277955 948:0.174532684393
1263 -1 -1 138:0.820970276568 635:0.300903160718 789:0.234148170757 816:0.287134587182 852:0.313358350513
1264 -1 -1 318:0.495379242953 461:0.519206635352 635:0.190300333767 679:0.362158659713 816:0.181592668041 840:0.495379242953 852:0.198177375568
1265 -1 -1 521:0.70347908449 635:0.325029757791 852:0.338483612222 894:0.372525717834 914:0.382264657071
1266 -1 -1 89:0.131739477786 244:0.291087592912 257:0.306961371027 370:0.413277881408 492:0.306961371027 553:0.126503171823 558:0.284685268227 628:0.291087592912 756:0.273797501201 827:0.32930601985 847:0.106907582563 938:0.402549438729
1267 -1 -1 181:0.431478076836 205:0.499106711846 284:0.134015087374 345:0.441181644428 612:0.34630293936 635:0.191732243934 682:0.373760920276 812:0.149196685356 816:0.182959057592
1268 -1 -1 89:0.21705527928 553:0.20842788928 590:0.542567887077 789:0.162188422658 899:0.542567887077 964:0.542567887077
1269 -1 -1 92:0.46565174138 144:0.419403355972 178:0.380991630244 556:0.522054059398 805:0.395620926111 847:0.181819416791
1270 -1 -1 89:0.221446574719 104:0.532994865293 335:0.444407124241 370:0.347348314959 553:0.212644642002 756:0.460238038185 847:0.179705570176 894:0.243717985836
1271 -1 -1 89:0.299527125143 265:0.647269606617 284:0.201038934634 429:0.329651283771 553:0.287621691041 812:0.223813178521 938:0.457624692828
1272 1 1 89:0.295663427988 284:0.198445668467 401:0.25639769238 553:0.283911565927 786:0.774611194656 789:0.220926140024 890:0.17093179492 948:0.220926140024
1273 -1 -1 81:0.716575243294 635:0.367589472015 789:0.286040207276 816:0.350769500219 852:0.382804987297
1274 -1 -1 258:0.89634332141 890:0.228682234992 956:0.379832970611
1275 -1 -1 21:0.328807551002 31:0.357910043561 61:0.328807551002 89:0.136611646101 286:0.341484862388 288:0.318313833411 292:0.258838234501 370:0.214281142696 383:0.295213885517 470:0.278610434741 553:0.131181683959 938:0.208718534437 960:0.283923452303
1276 -1 -1 81:0.333577919593 118:0.466873522189 231:0.466873522189 419:0.415222493024 635:0.171119128782 840:0.445447797137 847:0.144612440343 852:0.178202209004
1277 -1 -1 25:0.255841065271 49:0.231047504308 188:0.281952202174 295:0.246154831213 333:0.332995614673 351:0.231047504308 831:0.310400613 870:0.263120364164 919:0.641266917599
1278 -1 -1 89:0.166204584019 196:0.359163383499 210:0.345427206464 262:0.415457621087 284:0.11155447937 452:0.250282452452 487:0.435440839811 499:0.333545467177 523:0.240219496064 553:0.159598378583 890:0.0960877984255 925:0.288263395276
1279 -1 -1 234:0.35187294373 284:0.146289912201 401:0.189010907603 600:0.544821321881 620:0.571026843426 803:0.349959293405 847:0.17687356726 890:0.126007271735 948:0.162862036127
1280 -1 -1 9:0.15749260894 31:0.274005281748 89:0.104585812143 130:0.274005281748 177:0.274005281748 342:0.21329586035 492:0.24369160122 553:0.100428794665 631:0.274005281748 650:0.209886651306 734:0.462179337905 796:0.426591720699 847:0.0848721775324 938:0.319577401436
1281 -1 -1 736:0.672615707137 745:0.699362785122 812:0.241825981442
1282 -1 -1 59:0.484835135985 143:0.560548303821 155:0.395348835253 270:0.205452939247 729:0.462355404013 816:0.196051928318
1283 -1 -1 59:0.439408717021 155:0.358306796642 270:0.186203114713 483:0.389146841204 715:0.508027972251 738:0.354361283156 789:0.144894186539 938:0.296261185537
1284 -1 -1 20:0.722728006487 287:0.618167762756 812:0.309083881378
1285 -1 -1 213:0.528734302536 378:0.34148313954 504:0.479314931964 522:0.329704180232 593:0.439609731093 886:0.268560861992
1286 -1 -1 181:0.419909912033 358:0.359054729743 482:0.509088434793 612:0.337018366888 635:0.37318359382 816:0.178053824524 852:0.388630664825
1287 -1 -1 125:0.58764274345 176:0.277765761837 340:0.58764274345 457:0.235087558321 696:0.420632896497
1288 -1 -1 126:0.685811778355 823:0.727778953164
1289 -1 -1 209:0.167881403502 273:0.238242492601 394:0.367104686317 416:0.35008361185 442:0.217468688904 444:0.389921140927 669:0.342881010517 881:0.342881010517 928:0.325113325106 933:0.342881010517
1290 -1 -1 81:0.747820986848 635:0.383617944228 816:0.366064549766 852:0.399496921015
1291 -1 -1 152:0.380156272969 210:0.328262782004 278:0.413803599715 563:0.394813355609 618:0.291851335658 635:0.151667867431 812:0.118020540684 816:0.144727926418 852:0.157945807716 879:0.278894320119 940:0.295659825098 943:0.295659825098
1292 -1 -1 265:0.423449766326 273:0.288170381035 554:0.335936181101 584:0.423449766326 613:0.362081572858 635:0.188164771861 784:0.303469106461 816:0.179554824089 968:0.393246518505
1293 -1 -1 39:0.415408761556 224:0.452503510735 308:0.351926611116 317:0.289222547376 494:0.415408761556 842:0.492554233457
1294 1 -1 703:0.796643267677 894:0.421860594994 914:0.432889295845
1295 -1 -1 20:0.570934996409 270:0.31377917579 525:0.359631110385 679:0.597150007573 816:0.299421428116
1296 -1 -1 273:0.329214284863 313:0.538810722476 764:0.521614865691 805:0.395288098087 847:0.181666455729 867:0.374116974023
1297 -1 -1 89:0.207789988745 195:0.360388662042 465:0.388963484488 553:0.199530870253 707:0.383953120557 734:0.459126517513 796:0.42377396621 847:0.168623147373 886:0.263823566543
1298 -1 -1 148:1.0
1299 -1 -1 284:0.118248576596 401:0.152780669897 415:0.366155404182 477:0.38927782309 480:0.359303592269 855:0.440388163766 867:0.294426669982 948:0.131644100839 968:0.353560672298 969:0.353560672298
1300 -1 -1 180:0.527010731563 626:0.410244673697 635:0.193160701898 678:0.34888299153 784:0.311526461775 852:0.201156142017 938:0.307331156259 968:0.403687538227
1301 -1 -1 89:0.192829919527 158:0.482012335061 552:0.386978168947 553:0.185165425372 734:0.426071197941 796:0.393263892527 847:0.15648293806 912:0.314590503547 938:0.294610154754
1302 -1 -1 32:0.206450014194 324:0.380986664249 335:0.337407409526 351:0.291601041035 523:0.243000867529 668:0.440482573503 708:0.318554155451 812:0.125629626041 815:0.371492737077 867:0.280975085177 956:0.161446281786
1303 -1 -1 457:0.222787597578 574:0.422115903523 706:0.492264783491 755:0.536222543566 793:0.492264783491
1304 -1 -1 32:0.224146670693 148:0.379379175525 221:0.456292865195 284:0.122519146198 429:0.200899362625 436:0.345860249314 452:0.274882663214 465:0.341699354392 525:0.200899362625 554:0.312942022849 635:0.175285270381 816:0.167264656276 852:0.18254079839
1305 -1 -1 2:0.461424452142 171:0.481016064116 522:0.379603842268 667:0.515442957027 700:0.326914295722 847:0.197629818771
1306 -1 -1 284:0.204940187005 382:0.711460675836 835:0.578527245509 890:0.176525868701 956:0.293203121355
1307 -1 -1 14:0.526111589951 423:0.238105875362 476:0.81640197638
1308 -1 -1 370:0.575120984729 690:0.762037822933 847:0.297546986785
1309 -1 -1 89:0.195391521028 178:0.332256480193 195:0.338884896539 370:0.306479861665 553:0.187625209791 613:0.361043304744 809:0.48841550903 825:0.48841550903
1310 -1 -1 179:0.832758380944 635:0.319904800403 816:0.305266759518 852:0.333146519087
1311 -1 -1 106:0.358153288298 263:0.350275887492 364:0.330575633739 589:0.377684336574 647:0.424665858555 700:0.217588128748 789:0.121118555448 890:0.0937101063667 933:0.34306933029 955:0.358153288298
1312 -1 -1 40:0.48336156839 89:0.261588432227 276:0.399661052027 423:0.261588432227 587:0.309077650406 890:0.151232029457 974:0.5927693491
1313 -1 -1 483:0.873056702447 890:0.251510227822 956:0.417749445976
1314 -1 -1 90:0.322556516614 209:0.186815152098 214:0.33745544775 396:0.47230048579 425:0.351303027625 519:0.450625706927 626:0.367656191945 635:0.173108226984 852:0.180273641322
1315 -1 -1 359:0.546287187567 390:0.456766784769 575:0.395291839645 962:0.580240273113
1316 -1 -1 89:0.164165127093 195:0.284726183703 284:0.110185620882 313:0.39512541529 368:0.265030843159 378:0.265030843159 553:0.157639984832 734:0.362734333615 746:0.410359639416 764:0.382515198437 796:0.334803940468
1317 -1 -1 132:0.329728459129 215:0.261567519892 301:0.329728459129 345:0.556170596262 400:0.329728459129 465:0.235588715572 468:0.245256165241 616:0.329728459129 635:0.241705061347 816:0.115322622142
1318 -1 -1 319:0.39512771772 345:0.374694626424 465:0.317434349692 490:0.345843295695 635:0.16283778444 784:0.262622150009 795:0.384270381588 816:0.155386736056 855:0.423890262215 890:0.0980381150879 956:0.16283778444
1319 -1 -1 60:0.400038809326 189:0.307190603325 619:0.449801085105 635:0.16486171554 738:0.313746680083 822:0.371008102267 852:0.171685784626 912:0.280095109566 938:0.26230564065 943:0.321379780752
1320 -1 -1 144:0.462780037581 635:0.23739735815 729:0.534243763276 784:0.382870626852 816:0.226534650775 968:0.49613795224
1321 -1 -1 127:0.392062452016 234:0.253213601554 284:0.105272645139 295:0.289817830771 337:0.410920379598 364:0.319875643792 401:0.136015381404 523:0.226692302339 600:0.392062452016 803:0.251836507067 847:0.127281150153 890:0.0906769209358 948:0.11719822015 971:0.301222211214
1322 -1 -1 240:0.478588621053 361:0.478588621053 457:0.182673776564 509:0.456625267553 587:0.215836691135 700:0.245216799036 755:0.439673474542
1323 -1 -1 311:0.561370841749 805:0.508664883039 851:0.652780832131
1324 -1 -1 284:0.287261144581 311:0.83403165108 894:0.471033162114
1325 -1 -1 91:0.527446392755 135:0.410583808507 198:0.342341785658 522:0.313807171344 633:0.285557643806 784:0.311783989718 890:0.116390466933 912:0.328445528616 956:0.193320381041
1326 -1 -1 270:0.332333063134 452:0.521165282572 521:0.719286014266 816:0.317126336135
1327 -1 -1 58:0.437582817062 134:0.356817904092 318:0.482699432361 569:0.417293973056 777:0.42667855246 890:0.111639607514 894:0.212525804582 956:0.185429374351
1328 -1 -1 13:0.47602439424 284:0.301913485223 401:0.195040590977 436:0.426136961082 805:0.397136740017 851:0.509654313208 890:0.130027060652 948:0.168057537932
1329 -1 -1 13:0.341869767771 452:0.243235741903 684:0.423180988873 773:0.423180988873 787:0.40376039832 789:0.120695057144 805:0.285214469522 880:0.319035982336 969:0.324154483754
1330 -1 -1 89:0.149837256439 92:0.31141057403 95:0.374544604035 116:0.374544604035 178:0.254793038942 516:0.374544604035 553:0.143881610246 645:0.360639980152 740:0.349130347565 789:0.11196165492 848:0.331075901
1331 -1 -1 17:0.394178089271 145:0.443211328863 451:0.394178089271 493:0.443211328863 612:0.293407486856 635:0.162446428973 784:0.261990978229 968:0.339497622245
1332 -1 -1 340:0.393632885148 358:0.290978716037 563:0.393632885148 595:0.412566349457 602:0.412566349457 635:0.151214388755 738:0.28777458913 812:0.117667665686 816:0.144295197789 838:0.316023723983 852:0.157473558341
1333 -1 -1 212:0.698114553527 525:0.319220847981 777:0.640885419063
1334 -1 -1 36:0.417944926807 83:0.299115611823 290:0.543985492141 823:0.389383168195 847:0.176602219239 963:0.507074035764
1335 -1 -1 270:0.193618573639 410:0.44552214566 511:0.419058912787 594:0.387237147277 627:0.44552214566 784:0.312264909925 943:0.377438112552
1336 -1 -1 241:0.366871511199 284:0.108665279293 329:0.342663221632 348:0.342663221632 635:0.155464867761 682:0.303061659597 707:0.299157824742 713:0.349861248065 816:0.148351185541 840:0.404697495651 852:0.161899976085 925:0.280797530807
1337 -1 -1 176:0.244229926081 295:0.381947254883 526:0.429599090866 575:0.338932994812 605:0.49751235354 962:0.49751235354
1338 -1 -1 56:0.779662531505 155:0.288168507916 283:0.299507987227 284:0.104673549565 317:0.23991488171 635:0.299507987227 789:0.11653125738 812:0.11653125738 816:0.142901626664 948:0.11653125738
1339 -1 -1 40:0.491879624037 284:0.178669024521 401:0.230845681545 421:0.55324665016 501:0.284743509583 635:0.255617585036 789:0.198909143415 847:0.216021920107 852:0.266198283254 890:0.15389712103 948:0.198909143415
1340 -1 -1 89:0.294175700293 204:0.367671978924 283:0.282482971587 284:0.0987235619375 336:0.385356741943 370:0.230713511663 553:0.282482971587 700:0.197447123875 749:0.385356741943 789:0.109907238776 812:0.109907238776 847:0.119362902813 878:0.290520297339 933:0.311313181218
1341 1 1 214:0.365312413646 231:0.511288917042 284:0.130985805036 345:0.431209157081 401:0.169237547008 429:0.2147824692 524:0.405596090588 635:0.187398320706 812:0.145824237577 867:0.32614104543
1342 -1 -1 151:0.471084690303 294:0.471084690303 295:0.384136317262 703:0.432061261221 778:0.471084690303
1343 -1 -1 635:0.43238374144 816:0.412598946473 852:0.450281265517 886:0.571706125662 948:0.336459949047
1344 -1 -1 812:0.614124247622 956:0.789209356561
1345 -1 -1 49:0.317076738327 212:0.440019517281 554:0.313416475145 598:0.456984652113 777:0.403948164815 890:0.105692246109 904:0.440019517281 956:0.17555102088
1346 -1 -1 89:0.333085484905 126:0.561609886519 390:0.631097430644 553:0.319846192173 847:0.270301390111
1347 -1 -1 22:0.379856300614 88:0.379856300614 209:0.163547964403 250:0.270563504855 323:0.341047077845 404:0.394501817696 603:0.32800375758 642:0.282383206634 697:0.254789066295 940:0.295426526899
1348 -1 -1 58:0.610574786019 308:0.504377697124 801:0.610574786019
1349 -1 -1 25:0.301872234864 181:0.33966965774 308:0.588466717927 525:0.172992115785 700:0.210999637312 795:0.356184405482 808:0.320565920689 916:0.378322137915
1350 -1 -1 17:0.354354187144 62:0.398433587374 423:0.152079186411 429:0.167374153548 451:0.354354187144 457:0.152079186411 476:0.521439246989 573:0.310155462219 679:0.277916660079 776:0.240000673625 789:0.113636873727
1351 -1 -1 89:0.190980036771 398:0.412702432921 553:0.183389070706 610:0.42198375257 766:0.459665628612 789:0.142704434676 794:0.357496821761 847:0.154981744213 951:0.444995645278
1352 -1 -1 159:0.398644521683 338:0.583711664626 635:0.213942806271 789:0.16647986221 812:0.16647986221 852:0.222798473493 886:0.282879306421 951:0.519134628705
1353 -1 -1 24:0.709095837685 603:0.562512681248 890:0.156474661278 894:0.297877285896 956:0.259898786718
1354 -1 -1 201:0.463793428609 448:0.356333235672 553:0.178166617836 562:0.409966731867 827:0.463793428609 870:0.366471780573 886:0.23557533978 890:0.107266992389 894:0.204201755724
1355 -1 -1 209:0.221284859379 624:0.533771726063 635:0.205048836967 663:0.513955941747 789:0.159559008876 852:0.213536358918 959:0.257392167248 966:0.471823524437
1356 -1 -1 284:0.201572302715 429:0.330525867956 507:0.722837872891 816:0.27518900494 867:0.501894090883
1357 -1 -1 20:0.26703325386 358:0.282404040406 407:0.400408681464 462:0.400408681464 608:0.382033155952 635:0.146758343475 855:0.382033155952 929:0.400408681464 938:0.233502006089
1358 -1 -1 74:0.701864973585 358:0.259414008014 448:0.269621992913 608:0.350932486793 635:0.269621992913 816:0.128642383559 852:0.140391185589 929:0.36781209204
1359 -1 -1 189:0.401964241368 382:0.523457732001 681:0.588572534393 703:0.466903762277
1360 -1 -1 2:0.275594851206 32:0.178608754491 150:0.350093827013 176:0.171861841991 602:0.381080350785 847:0.118038305611 921:0.76216070157
1361 -1 -1 209:0.331204003811 273:0.235007766737 495:0.353096549001 530:0.384627005586 635:0.306903038784 766:0.384627005586 852:0.319606579642 951:0.372351839878 959:0.192623473159 967:0.205996800038
1362 -1 -1 248:0.491288644971 272:0.491288644971 601:0.491288644971 635:0.180067793337 708:0.355296778569 852:0.187521282814 938:0.286499492844
1363 -1 -1 26:0.434692398563 140:0.399346555321 270:0.159324058862 408:0.414743527249 554:0.284445995721 678:0.28776792449 727:0.399346555321 816:0.152033789742 890:0.0959226414967 912:0.270686796975 956:0.159324058862
1364 -1 -1 26:0.32463519875 39:0.273789761026 118:0.32463519875 140:0.298238360701 364:0.252708063054 499:0.248668910056 554:0.212428794844 635:0.356957225514 678:0.214909664097 727:0.298238360701 816:0.113541252879 852:0.371732643565 912:0.202153206326
1365 -1 -1 32:0.211639961779 48:0.335872919399 82:0.278253629905 118:0.451555866366 368:0.278253629905 522:0.268655679657 554:0.295480800807 633:0.24447077659 635:0.165504880394 716:0.380831694215 816:0.157931792392 852:0.1723555718 890:0.0996438668547 956:0.165504880394
1366 -1 -1 194:0.57542147387 429:0.27179213797 684:0.64700023424 789:0.184530336421 938:0.377304138569
1367 -1 -1 177:0.633815938004 214:0.452857127158 276:0.369615594932 424:0.377092325192 587:0.285842013015 812:0.180770055526
1368 -1 -1 81:0.593630267504 525:0.349020098644 775:0.685300234132 789:0.236963426174
1369 -1 -1 275:0.354567925901 282:0.470311857638 574:0.340126501299 612:0.311348133952 635:0.172379352244 673:0.470311857638 852:0.179514596499 955:0.396650060147
1370 -1 -1 208:0.788659317159 387:0.614830449358
1371 -1 -1 33:0.511572256617 227:0.511572256617 423:0.204655420411 754:0.492580607182 789:0.152922978585 968:0.410710018706
1372 -1 -1 33:0.422027386198 209:0.174959193694 227:0.422027386198 276:0.257946829395 596:0.382581623572 604:0.393391244828 789:0.126155560836 968:0.338819929028 969:0.338819929028
1373 -1 -1 209:0.308361323158 424:0.463821346818 501:0.318294120935 789:0.222346107351 847:0.241475239466 862:0.693342500115
1374 -1 -1 1:0.389189929452 120:0.492544696014 424:0.307137336179 587:0.232815012612 727:0.474259427264 812:0.147235118845 944:0.459123690632
1375 -1 -1 635:0.466222158432 812:0.362791355541 816:0.444889002419 852:0.48552034545 956:0.466222158432
1376 -1 -1 20:0.420877080642 270:0.231309105771 358:0.445103320913 429:0.265109851032 525:0.265109851032 608:0.602130997024 816:0.220724981547 890:0.139261958215
1377 -1 -1 8:0.379251416029 105:0.391754037148 214:0.304679781291 635:0.468884800249 693:0.359639329962 816:0.149143269476 852:0.488293201162
1378 -1 -1 17:0.3502382221 22:0.361784377518 88:0.361784377518 103:0.234296850192 145:0.393805622537 451:0.3502382221 651:0.255601558515 879:0.265416133238 925:0.260700732345 940:0.281371407987
1379 -1 -1 32:0.303344198482 126:0.416526256765 198:0.420079117433 465:0.462431658964 808:0.503817211732 812:0.184591986423 956:0.237218646545
1380 -1 -1 49:0.407574592563 148:0.48839830253 270:0.225655581633 436:0.44524731344 816:0.215330148486 944:0.547555810022
1381 -1 -1 157:0.718016142136 198:0.218868303948 251:0.278140469016 377:0.321735407601 393:0.258301644715 457:0.128710840458 501:0.137677734001 759:0.321735407601 894:0.141655597208 949:0.172778276619
1382 -1 -1 40:0.217776457129 64:0.267069657962 73:0.30877597901 127:0.294605654684 234:0.190271112362 263:0.254686779983 267:0.294605654684 370:0.184864523391 419:0.274615555814 442:0.158209062776 483:0.236520828448 603:0.244946302922 658:0.294605654684 700:0.158209062776 803:0.189236328693 830:0.30877597901 914:0.133101774526
1383 -1 -1 89:0.281159801186 223:0.702808426347 350:0.595078057438 553:0.269984421048
1384 -1 -1 119:0.218094472363 124:0.316493852748 225:0.355863668914 250:0.232863505274 273:0.199753312739 283:0.260863287789 307:0.260863287789 374:0.339532399815 425:0.264695862216 710:0.355863668914 754:0.326927571806 835:0.257358309559 948:0.101495546786
1385 -1 -1 284:0.172849673865 635:0.247291976469 682:0.482068507652 736:0.535227095483 815:0.569026255542 852:0.257528055393
1386 -1 -1 104:0.448344491378 284:0.125026420067 636:0.488027102633 650:0.373826276868 664:0.387142921216 746:0.465630599036 812:0.139189757075 948:0.139189757075
1387 1 -1 32:0.215570242592 108:0.371567031373 119:0.281879590098 167:0.459941529181 294:0.397817301962 743:0.422542620792 894:0.19321243632 937:0.364863152549 948:0.131179496733
1388 -1 -1 301:0.439055545601 345:0.370289215001 358:0.30966126805 442:0.224961043274 538:0.390482067533 616:0.439055545601 635:0.160923245546 900:0.390482067533
1389 -1 -1 209:0.374144019039 276:0.551610129256 424:0.562768316847 812:0.26977918427 914:0.407741991469
1390 -1 -1 43:0.552250684103 354:0.552250684103 370:0.346536320283 525:0.243148247339 664:0.459162141685
1391 -1 -1 63:0.571877327375 107:0.571877327375 714:0.571877327375 890:0.13736435966
1392 -1 -1 635:0.313163670314 640:0.759895172666 816:0.298834086625 852:0.326126355522 894:0.358925662302
1393 -1 -1 209:0.203296804538 442:0.263344769694 524:0.407722077348 624:0.490381884084 635:0.188380594347 738:0.358505222844 835:0.371698997783 852:0.196178172978 971:0.376761188693
1394 -1 -1 74:0.662453889567 251:0.57269181816 635:0.254482193356 789:0.198025636961 816:0.242837726796 852:0.265015894664
1395 -1 -1 339:0.580684512605 457:0.512510815552 477:0.566214251595 894:0.282027626401
1396 -1 -1 155:0.452523223702 449:0.641613438227 635:0.235165044378 852:0.24489915702 894:0.269529250373 927:0.442301611895
1397 -1 -1 89:0.171509868005 368:0.276888311985 448:0.329385582307 523:0.247887351034 553:0.164692791153 590:0.428719112502 594:0.329385582307 890:0.0991549404135 899:0.428719112502 956:0.164692791153 964:0.428719112502
1398 -1 -1 671:0.610452726795 682:0.474768823425 843:0.633988984647
1399 -1 -1 442:0.427134656325 553:0.305545769973 562:0.703069981756 847:0.258216131339 886:0.403998512482
1400 -1 -1 53:0.326463253721 81:0.299646261568 123:0.17122738907 209:0.331768014436 439:0.307425667051 505:0.332688810212 611:0.332688810212 765:0.316172672992 806:0.316172672992 839:0.311942330779 847:0.129902414338 890:0.185088694439
1401 -1 -1 284:0.329123114644 401:0.425236830592 812:0.366407087002 816:0.44932295361 852:0.49035924572 948:0.366407087002
1402 -1 -1 317:0.349785575543 415:0.472553720483 488:0.595694794886 579:0.547257474818
1403 -1 -1 49:0.520668130248 816:0.275079820588 843:0.75040933505 852:0.300202632099
1404 -1 -1 525:0.415848940695 577:0.909433702104
1405 -1 -1 525:0.467981536899 664:0.883738242423
1406 -1 -1 2:0.320457230913 109:0.44311406194 171:0.334063518341 317:0.2601918105 511:0.351514232399 635:0.162410778566 812:0.126380150417 847:0.137253030643 852:0.169133396789 885:0.407083433791 943:0.316601948707 948:0.126380150417 956:0.162410778566
1407 -1 -1 20:0.299974624408 134:0.317241559721 351:0.297771407837 367:0.449803318857 523:0.248142839865 660:0.449803318857 812:0.128287987174 894:0.188953572546 961:0.449803318857
1408 -1 -1 20:0.515589087675 284:0.198061338233 660:0.773111003175 812:0.220498271804 948:0.220498271804
1409 -1 -1 121:0.679713356054 182:0.593415214147 700:0.43110107541
1410 -1 -1 284:0.206408720234 401:0.26668619156 415:0.639142309865 490:0.627182134369 890:0.177790794374 948:0.229791268215
1411 -1 -1 224:0.736848970616 270:0.293974662364 284:0.205479471028 682:0.57307126902
1412 -1 -1 32:0.20525159384 198:0.284237868478 370:0.262186557086 784:0.517732981341 816:0.153164609528 867:0.27934405472 883:0.417828369028 944:0.389477146726 968:0.335448795434
1413 -1 -1 113:0.423040924936 151:0.398286447559 182:0.324774488176 188:0.372005220048 632:0.388361421615 700:0.235940413695 758:0.460483937824
1414 -1 -1 214:0.687101070791 284:0.246365805094 429:0.403975498948 635:0.352469782059 852:0.367059452776 890:0.21220795393
1415 -1 -1 426:1.0
1416 -1 -1 123:0.24763742179 284:0.155385935401 400:0.60653218578 401:0.200763239495 446:0.55721365242 635:0.222307015233 816:0.212134804082 852:0.231508899523 890:0.133842159663 948:0.172988481872
1417 -1 -1 32:0.326312202339 270:0.255179889305 284:0.178363088334 401:0.230450402913 554:0.455580269671 678:0.460900805826 890:0.153633601942 948:0.198568549935 971:0.51035977861
1418 -1 -1 284:0.208080631845 635:0.297696082169 682:0.580325767598 735:0.595392164338 816:0.284074256499 852:0.310018522371
1419 -1 -1 209:0.342603159891 548:0.866159072392 894:0.363856477399
1420 -1 -1 270:0.456429692785 682:0.889759481851
1421 -1 -1 51:0.564998151391 270:0.20708390353 413:0.564998151391 429:0.237344667573 436:0.408603018086 525:0.237344667573 816:0.197608263769
1422 -1 -1 56:0.464067067956 189:0.33217780214 251:0.401186281915 549:0.464067067956 635:0.356543473222 805:0.327814820771 816:0.170114469306 852:0.185650882477
1423 -1 -1 635:0.69262662665 852:0.721296302539
1424 -1 -1 56:0.663444314108 284:0.178141358576 401:0.230163921487 635:0.509725331477 812:0.198321702021 816:0.243200789717 847:0.215383939288 852:0.26541211582
1425 -1 -1 270:0.442895101836 554:0.790713839088 816:0.422629333394
1426 -1 -1 32:0.321090079284 170:0.609287584969 270:0.251096129109 383:0.56507175145 816:0.239606600352 890:0.151174933314 956:0.251096129109
1427 -1 -1 284:0.209072098705 436:0.590191251137 635:0.299114550565 682:0.583090915714 816:0.285427819341 852:0.311495704983
1428 -1 -1 387:0.480404828934 453:0.593351112073 834:0.645868142997
1429 -1 -1 408:0.466771913703 743:0.449443435788 957:0.761659096056
1430 -1 -1 34:0.539378898789 398:0.703964536103 633:0.462065293492
1431 -1 -1 32:0.546856823582 284:0.149456672523 401:0.19310245591 547:0.556615153175 857:0.535951327641 890:0.128734970606 948:0.166387535775
1432 -1 -1 9:0.516053019379 123:0.36656880397 284:0.230012233539 351:0.594365262333 401:0.297182631166 890:0.198121754111 948:0.256068652477
1433 -1 -1 284:0.177961077813 401:0.22993099339 785:0.5729676047 797:0.662772902098 890:0.153287328927 894:0.291809633139 948:0.198120998556
1434 -1 -1 55:0.52254997214 270:0.221434916142 383:0.498321564495 678:0.399951311076 812:0.172309856874 835:0.436919400799 956:0.221434916142
1435 -1 -1 208:0.494009063415 241:0.447835367376 387:0.385124232781 499:0.396609607054 525:0.217505276855 635:0.189773978198 852:0.197629232728 927:0.356929477655
1436 -1 -1 205:0.582695165817 270:0.223842815614 284:0.1564594138 401:0.202150205441 415:0.484474837221 490:0.475408931261 847:0.189169124747 890:0.134766803627 948:0.17418356686
1437 -1 -1 40:0.30953165277 73:0.438871769606 214:0.31357086002 365:0.438871769606 429:0.184361442613 635:0.160855887714 678:0.290534683087 738:0.306123229258 745:0.361993307201 816:0.153495525951 852:0.16751414483
1438 -1 -1 6:0.571023013975 32:0.291321072931 270:0.227816424301 284:0.159236847081 370:0.372130942759 816:0.217392116416 885:0.571023013975
1439 -1 -1 89:0.217699005 125:0.544176992855 176:0.257220460356 239:0.570351522628 383:0.470441364066 553:0.209046028556
1440 -1 -1 89:0.228103498181 239:0.597610345093 382:0.531495673997 383:0.492925178196 553:0.21903696985 890:0.131873396169
1441 -1 -1 32:0.335277959206 465:0.511112932654 635:0.26219121413 808:0.556855240376 812:0.204024421115 816:0.250194002124 852:0.273044012507 956:0.26219121413
1442 -1 -1 20:0.543721215717 133:0.749000854994 812:0.232529336393 956:0.298822801195
1443 -1 -1 23:0.444366949353 273:0.261429454902 284:0.119316919869 417:0.465740686388 440:0.362549801118 613:0.328482017764 636:0.465740686388 948:0.132833468979 956:0.170703920238
1444 -1 -1 140:0.653177029961 390:0.514182806132 554:0.465244004722 890:0.156892466566 956:0.260592746281
1445 -1 -1 126:0.424412185414 295:0.465117189021 450:0.659469886176 912:0.410657724361
1446 -1 -1 215:0.418116504277 321:0.484214539833 415:0.418116504277 483:0.403734454449 883:0.502883632074
1447 -1 -1 55:0.535276496602 270:0.226827887201 284:0.158545889301 465:0.442176016538 678:0.409691987404 682:0.442176016538 812:0.176506404047 816:0.216448812294
1448 -1 -1 635:0.577824521496 816:0.551384721408 852:0.601742229991
1449 -1 -1 67:0.632394045889 80:0.43878375451 317:0.389195931785 678:0.43878375451 847:0.205303622157 890:0.146261251503
1450 -1 -1 270:0.353933490133 284:0.247388893133 401:0.319633791001 465:0.689954408683 816:0.3377383818 890:0.213089194 948:0.2754137879
1451 -1 -1 270:0.341984617796 284:0.239036989784 401:0.308842884037 816:0.326336259876 838:0.714715400766 890:0.205895256025 948:0.26611575795
1452 -1 -1 284:0.303198869705 651:0.768159327316 812:0.337546072238 852:0.451734814227
1453 -1 -1 270:0.577824521496 457:0.601742229991 816:0.551384721408
1454 -1 -1 89:0.333146519087 270:0.319904800403 816:0.305266759518 827:0.832758380944
1455 -1 -1 209:0.256509443933 374:0.618738620545 398:0.534899939673 525:0.272421955241 879:0.437074086923
1456 -1 -1 8:0.447886205549 287:0.287262801065 320:0.480489200324 525:0.211552670349 635:0.369160623881 707:0.355184070882 816:0.176134380059 852:0.384441173358
1457 -1 -1 89:0.226134041888 273:0.332554206028 390:0.428456415197 553:0.217145794387 802:0.544277026397 847:0.183509485234 900:0.526906715438
1458 -1 -1 60:0.401931695712 189:0.308644154574 284:0.11577865043 567:0.431189522394 629:0.451929434481 635:0.165641801096 812:0.128894374639 852:0.172498160018 905:0.401931695712 943:0.322900471739
1459 -1 -1 440:0.464318714885 769:0.397790639201 890:0.131622998549 918:0.596475618817 966:0.503053636088
1460 -1 -1 57:0.316858092332 104:0.291093628774 111:0.30231686426 126:0.2039189935 328:0.316858092332 525:0.133105884342 587:0.142898512836 635:0.116135266042 678:0.419522383597 695:0.251357694716 738:0.221015861941 816:0.110821207702 835:0.458299456426 852:0.120942416545 890:0.0699203972662
1461 -1 -1 81:0.523902618241 91:0.733250752808 784:0.433439015442
1462 -1 -1 134:0.438735141051 183:0.59351619163 461:0.622063902086 894:0.261316872783
1463 -1 -1 212:0.590367040921 427:0.555821381868 812:0.183281040787 974:0.555821381868
1464 -1 -1 65:0.567370520055 278:0.672736777494 635:0.246572413712 816:0.235289878819 847:0.20837786355 852:0.256778708002
1465 -1 -1 49:0.298435723046 80:0.298435723046 273:0.25304677525 365:0.450806810723 584:0.371837651962 890:0.0994785743488 961:0.450806810723 970:0.450806810723
1466 -1 -1 147:0.609609882639 270:0.251228952589 284:0.175601502081 697:0.422376475116 816:0.239733346163 838:0.525044672158 890:0.151254901017
1467 -1 -1 635:0.577824521496 816:0.551384721408 852:0.601742229991
1468 -1 -1 525:0.530298764956 635:0.462687194143 816:0.441515789224 852:0.481839059497 890:0.278565448093
1469 -1 -1 83:0.255973531434 125:0.465525308504 391:0.422013912286 523:0.269168861847 565:0.402446931817 605:0.44824310966 925:0.323002634216
1470 -1 -1 50:0.430304607279 231:0.542436137228 273:0.304480127717 330:0.542436137228 805:0.365589757567
1471 -1 -1 284:0.261986547182 635:0.374818011584 812:0.29166510438 816:0.357667279957 852:0.390332735529 867:0.652319282711
1472 -1 -1 777:0.891817478231 890:0.233342296372 956:0.387573165022
1473 -1 -1 284:0.169436690119 401:0.218917231535 440:0.51484096616 635:0.242409100631 671:0.607599630632 812:0.18863094476 816:0.231317068497 847:0.204859455825 852:0.252443064213 948:0.18863094476
1474 -1 -1 270:0.323005149438 831:0.783775632591 894:0.37020525744 914:0.379883532884
1475 -1 -1 816:0.67558325259 852:0.737283709857
1476 -1 -1 40:0.451492640637 126:0.411979997373 209:0.253207730309 390:0.462953954444 501:0.261363945086 525:0.268915420482 635:0.234629476037 789:0.182577220155 847:0.198284910328 852:0.244341420067 890:0.141261020308
1477 -1 -1 34:0.324276458887 514:0.513108672819 633:0.277795252066 655:0.513108672819 662:0.386832428162 971:0.376130600218
1478 -1 -1 290:0.462594085554 450:0.484844534992 708:0.350636439806 797:0.462594085554 924:0.462594085554
1479 -1 -1 20:0.469998613712 358:0.497052354261 429:0.29605143211 525:0.29605143211 635:0.25830572405 678:0.466546625945 852:0.268997691561
1480 -1 -1 49:0.403870568074 134:0.430278144808 569:0.503204784589 777:0.514521423606 890:0.134623522691 894:0.256279765872 956:0.22360483113
1481 -1 -1 525:0.530298764956 635:0.462687194143 816:0.441515789224 852:0.481839059497 890:0.278565448093
1482 -1 -1 452:0.468332506456 483:0.624135584137 525:0.342283143444 816:0.284977869463 847:0.252382634968 852:0.311004661556 890:0.179801016954
1483 -1 -1 270:0.253181738401 440:0.537720450565 465:0.493549950703 525:0.290178688503 707:0.487192374813 816:0.241596777396 890:0.152430595226
1484 -1 -1 415:0.617615616107 525:0.327056917268 577:0.715251510735
1485 -1 -1 6:0.328241501254 57:0.357293893204 104:0.328241501254 111:0.340896988358 328:0.357293893204 370:0.21391225279 383:0.294705668036 587:0.161134486446 635:0.130955851678 678:0.236529836777 695:0.283434671562 816:0.124963640531 835:0.258392638538 852:0.136376466016
1486 -1 -1 214:0.451317646801 635:0.231517369671 678:0.418162036729 733:0.561779504708 738:0.440598388035 852:0.241100495262
1487 -1 -1 20:0.484038240028 133:0.666784824927 270:0.26602173796 927:0.500337300598
1488 -1 -1 20:0.536463594158 133:0.739003149192 270:0.294834097533 816:0.281343229098
1489 -1 -1 522:0.603461952801 635:0.371761722842 812:0.289286849474 816:0.354750839318 852:0.38714993879 956:0.371761722842
1490 -1 -1 372:0.719497117423 635:0.263711078147 852:0.274626787777 894:0.302246659983 927:0.495991380214
1491 -1 -1 270:0.309638827387 284:0.216428252522 670:0.636897606215 682:0.603606835778 816:0.295470531666
1492 -1 -1 525:0.530298764956 635:0.462687194143 816:0.441515789224 852:0.481839059497 890:0.278565448093
1493 -1 -1 25:0.365934599256 32:0.233970093256 83:0.261892762714 125:0.476290296401 270:0.182967299628 296:0.443972213009 319:0.443972213009 522:0.297001539288
1494 -1 -1 40:0.625120054536 284:0.227066918193 635:0.324859316973 789:0.252789683702 812:0.252789683702 852:0.338306116402 914:0.382064203115 948:0.252789683702
1495 -1 -1 32:0.272759706229 171:0.438740319147 324:0.503355793041 894:0.48894102207 937:0.461659109839 948:0.165980612917
1496 -1 -1 23:0.447892168547 284:0.120263476081 357:0.469435466141 401:0.155383979821 709:0.417501004664 798:0.431264583803 867:0.299443560355 890:0.207178639761 948:0.133887253683 956:0.172058136021
1497 -1 -1 134:0.534724882726 155:0.534724882726 744:0.571579299001 894:0.31848972439
1498 -1 -1 400:0.720214326276 744:0.542969299466 890:0.158928154365 894:0.302547945388 956:0.263973950527
1499 -1 -1 284:0.668242833273 812:0.743943220804
1500 -1 -1 9:0.274754568083 134:0.337140634396 284:0.12246205236 351:0.316449211231 401:0.158224605615 453:0.439148673928 709:0.425133478259 838:0.366158873196 867:0.304917786864 890:0.10548307041 894:0.20080574366 948:0.136334890736
1501 -1 -1 2:0.486437700862 480:0.523595826453 555:0.672624502484 948:0.191838610189
1502 -1 -1 16:0.622122932305 155:0.438776774445 635:0.228021357203 700:0.318760178065 789:0.177435104221 816:0.217587672103 852:0.237459773451 938:0.362796711091
1503 -1 -1 270:0.254728917583 284:0.178047872627 401:0.230043134866 697:0.428260760592 838:0.532359266888 847:0.215270908984 870:0.523953146352 890:0.153362089911 948:0.198217625726
1504 -1 -1 429:0.414352086461 525:0.414352086461 816:0.34498098159 852:0.37648780807 867:0.62918180966
1505 -1 -1 270:0.341984617796 284:0.239036989784 401:0.308842884037 816:0.326336259876 838:0.714715400766 890:0.205895256025 948:0.26611575795
1506 -1 -1 214:0.379767319128 317:0.312102773644 494:0.448271505295 635:0.389626824631 697:0.327528342378 787:0.507127437979 852:0.202877262556
1507 -1 -1 32:0.294212426426 284:0.160817268332 401:0.207780682812 440:0.488650467293 867:0.400418289619 890:0.138520455208 922:0.627732806194 948:0.179035091148
1508 -1 -1 198:0.788292362914 270:0.445148639035 816:0.424779754386
1509 -1 -1 209:0.240845723907 612:0.403093294045 635:0.223174489725 705:0.580955417039 789:0.347327016466 852:0.232412281113 969:0.466413506818
1510 -1 -1 134:0.566959903569 284:0.20594098223 401:0.266081860179 870:0.606036028455 890:0.177387906786 894:0.337689360007 948:0.229270543561
1511 -1 -1 25:0.442734780867 270:0.221367390434 319:0.537150465786 522:0.359334459439 812:0.17225731166 816:0.211238174155 838:0.462636840773 956:0.221367390434
1512 -1 -1 135:0.566585826792 270:0.266772789522 678:0.481839670039 816:0.254565936124 838:0.557529816415
1513 -1 -1 209:0.262811214906 423:0.25360862949 635:0.243528337681 822:0.548041042246 852:0.25360862949 951:0.590924253844 959:0.305694426504
1514 -1 -1 49:0.397631669438 89:0.229263261637 553:0.220150635687 572:0.534197996691 700:0.307757381561 918:0.600648819491
1515 -1 -1 134:0.473757101888 274:0.597406494582 870:0.506409484469 890:0.148227026462 894:0.28217644939 956:0.246199761812
1516 -1 -1 270:0.544966537724 284:0.380915263236 816:0.520030236518 890:0.328102548976 948:0.424066392747
1517 -1 -1 143:0.560480123367 144:0.400459192138 442:0.287175949719 465:0.400459192138 635:0.205427949653 707:0.395300748295 816:0.196028082185 852:0.213931164095
1518 -1 -1 270:0.291064055258 465:0.567397360614 525:0.33359667391 707:0.560088532451 816:0.277745694497 847:0.245977662617 890:0.175238022585
1519 -1 -1 284:0.303198869705 651:0.768159327316 812:0.337546072238 852:0.451734814227
1520 -1 -1 525:0.55215456179 635:0.481756439597 816:0.459712473859 852:0.501697632224
1521 -1 -1 144:0.389512387149 465:0.389512387149 630:0.50083090364 816:0.190669530727 852:0.208083220583 912:0.339475353741 976:0.50083090364
1522 -1 -1 558:0.515492977458 635:0.229065230903 650:0.478724596918 769:0.416794251734 852:0.238546855887 878:0.471165384718
1523 -1 -1 525:0.658672499495 635:0.574693645902 847:0.485672473761
1524 -1 -1 20:0.429696324006 144:0.460360260364 270:0.236156058456 630:0.591926348954 927:0.444165524644
1525 -1 -1 525:0.344242395347 635:0.300352477761 816:0.286609102095 843:0.781860862286 852:0.312784873309
1526 -1 -1 228:0.698476226893 270:0.278665399775 524:0.603130253811 816:0.265914370375
1527 -1 -1 270:0.234591183413 626:0.498236869847 787:0.610674718967 789:0.182547422702 816:0.223856879552 838:0.490273313313
1528 -1 -1 20:0.419800978614 270:0.230717692722 358:0.443965277032 465:0.449758764548 538:0.559839079585 852:0.240267717537
1529 -1 -1 317:0.308016245321 635:0.192262616249 642:0.358247328003 666:0.453708143752 697:0.323239838844 847:0.16248076016 852:0.200220882191 876:0.481907215172 927:0.361610141929
1530 -1 -1 123:0.554237767664 635:0.497545738315 847:0.420474928267 852:0.518140492413
1531 -1 -1 270:0.381026156099 963:0.924564258648
1532 -1 -1 20:0.485489201831 214:0.520134622691 635:0.266819169545 852:0.277863531424 894:0.305808930671 927:0.50183712076
1533 -1 -1 626:0.506831126232 678:0.862045363936
1534 -1 -1 158:0.549798641122 317:0.338364024482 412:0.49841044358 490:0.44856933731 635:0.21120558925 816:0.201541351493 852:0.219947955709
1535 -1 -1 6:0.308496143765 9:0.193011455499 43:0.320390340428 49:0.222301391666 126:0.21610992793 136:0.335800889964 147:0.298650653901 198:0.217953289424 270:0.123078206418 378:0.206924156052 390:0.242849037254 465:0.239927425626 483:0.257221772699 490:0.261399850668 525:0.141063382956 644:0.193011455499 784:0.198498544424 816:0.117446456549
1536 -1 -1 32:0.186058810206 242:0.396975819366 279:0.396975819366 284:0.10170022378 351:0.262799413998 370:0.237669866289 401:0.131399706999 436:0.287090351536 547:0.378757834507 558:0.327436394144 672:0.378757834507 890:0.087599804666 948:0.113221105066
1537 -1 -1 284:0.277556418502 347:0.627321736791 635:0.397093461493 816:0.378923461177 852:0.413530226123 890:0.239074085983
1538 -1 -1 44:0.500809821767 58:0.500809821767 254:0.40387822131 337:0.579017639796
1539 -1 -1 151:0.390325399838 335:0.345677931513 390:0.326362546945 459:0.451279671331 523:0.248957298719 668:0.451279671331 778:0.390325399838
1540 -1 -1 35:0.463553614739 593:0.494383369426 656:0.623212953533 812:0.177745988164 894:0.261799566812 956:0.22842087329
1541 -1 -1 270:0.187093468011 317:0.299734959739 390:0.369159332959 496:0.487031308407 585:0.510457171039 754:0.4689507191 789:0.145587016071
1542 -1 -1 3:0.507073509172 457:0.193546250039 554:0.33180941212 565:0.418247946876 740:0.450975085582 962:0.465842190596
1543 -1 -1 89:0.30693831721 553:0.294738307254 735:0.589476614507 890:0.177450142709 977:0.66328498209
1544 -1 -1 74:0.739356610183 80:0.512999246984 816:0.271028189789 852:0.295780969226 890:0.170999748995
1545 -1 -1 270:0.819628335022 284:0.572895620884
1546 -1 -1 9:0.267736031527 240:0.465806536869 328:0.465806536869 361:0.465806536869 368:0.287035047868 594:0.341456111695 635:0.170728055848 789:0.132852250133 852:0.177794948511
1547 -1 -1 105:0.434412393753 248:0.472861886224 346:0.451161343614 429:0.198640025489 635:0.346627984494 789:0.134864499776 852:0.360975847523 938:0.275753758966
1548 -1 -1 511:0.49109224455 635:0.45380053741 784:0.365941090453 852:0.472584560179 943:0.442317116318
1549 -1 -1 150:0.710448388134 283:0.566883671845 284:0.198117341284 525:0.324860634635 890:0.170648989277
1550 -1 -1 126:0.268407956703 198:0.270697406784 233:0.397923952154 262:0.397923952154 270:0.15286280559 325:0.383151391478 429:0.175200347099 525:0.175200347099 775:0.344005515308 816:0.145868187206 840:0.397923952154 890:0.0920325794078
1551 -1 -1 270:0.274094348205 370:0.447724471646 554:0.489348817459 816:0.261552478654 894:0.314147216899 947:0.563785994547
1552 -1 -1 46:0.654638112351 270:0.331776834003 284:0.231902055102 613:0.638431289268
1553 -1 -1 525:0.335131445622 613:0.56266532084 664:0.632863588374 816:0.279023513698 852:0.304506499425
1554 -1 -1 548:0.888050940275 816:0.310596068348 852:0.338962549265
1555 -1 -1 635:0.479047551627 816:0.457127537806 852:0.498876616108 890:0.288415364778 956:0.479047551627
1556 -1 -1 11:0.505193685954 209:0.217512250905 287:0.313677485845 345:0.463779569549 635:0.403106061566 852:0.209895851929 969:0.421226709259
1557 -1 -1 525:0.427090245102 556:0.904209003792
1558 -1 -1 379:0.592698688519 784:0.381365632378 816:0.225644184457 883:0.615550432068 894:0.271018240474
1559 -1 -1 3:0.464525371245 358:0.327624868749 429:0.195138018675 435:0.383153091772 537:0.464525371245 635:0.170258481252 724:0.464525371245 852:0.177305936962
1560 -1 -1 270:0.358091051678 572:0.868911969491 816:0.341705703761
1561 -1 -1 894:1.0
1562 -1 -1 25:0.737378870422 284:0.257702856128 401:0.332959737249 852:0.383950480924 890:0.221973158166 948:0.286896145013
1563 -1 -1 224:0.736848970616 270:0.293974662364 284:0.205479471028 682:0.57307126902
1564 -1 -1 209:0.255415744421 241:0.558515206451 270:0.236675484639 905:0.574295728765 947:0.486818952546
1565 -1 -1 30:0.550158740799 243:0.475848889544 273:0.308814977776 452:0.316219946078 527:0.524910896672
1566 -1 -1 270:0.472604623272 317:0.75714095866 816:0.450979421683
1567 -1 -1 177:0.324680242105 288:0.288760302641 292:0.234806656465 317:0.19064874551 320:0.309780040516 376:0.298279741476 429:0.136391816398 496:0.309780040516 525:0.136391816398 561:0.324680242105 585:0.324680242105 635:0.238004502381 707:0.228993566961 852:0.123928073907 960:0.257562862209
1568 -1 -1 56:0.482008889291 80:0.334439692349 89:0.19282854104 488:0.505193177104 553:0.185164101677 635:0.185164101677 651:0.327898221938 689:0.408123896576 812:0.144085677246
1569 -1 -1 221:0.64814112447 270:0.248983933157 724:0.679316255691 816:0.237591053186
1570 -1 -1 525:0.550002463026 867:0.835163032387
1571 -1 -1 28:0.61324794215 511:0.486478309244 665:0.505823491251 784:0.362502981756
1572 -1 -1 89:0.374461406072 317:0.576064769336 406:0.631373137829 553:0.359577526718
1573 -1 -1 55:0.505571496014 270:0.214240145043 284:0.14974743511 383:0.482130307702 401:0.1934781298 440:0.45501428361 678:0.3869562596 847:0.181053926668 890:0.128985419867
1574 -1 -1 270:0.246931080712 284:0.172597418556 317:0.395598405024 370:0.403354131045 401:0.223000986468 835:0.487226593272 890:0.148667324312 948:0.192149729214 971:0.493862161424
1575 -1 -1 335:0.694626355262 664:0.719370715678
1576 -1 -1 358:0.412179715274 429:0.245500084544 537:0.584412092978 538:0.519757567451 635:0.214199528239 852:0.223065821872 890:0.128960966114 956:0.214199528239
1577 -1 -1 20:0.406525332761 32:0.285701116083 308:0.435535743684 598:0.581598559745 906:0.474514233052
1578 -1 -1 29:0.720382744053 89:0.288190439248 401:0.249917157803 553:0.2767356093 805:0.508875023536
1579 -1 -1 525:0.453827585049 775:0.89108951461
1580 -1 -1 155:0.576359797007 829:0.817196050158
1581 -1 -1 49:0.794137046174 270:0.439677694146 816:0.419559146206
1582 -1 -1 358:0.64316444787 816:0.318942713339 852:0.696142972818
1583 -1 -1 67:0.673660380037 270:0.258787175664 574:0.510620184458 678:0.467416214209
1584 -1 -1 270:0.556916140986 525:0.638297202706 816:0.531433055922
1585 -1 -1 123:0.465842738574 270:0.418192484932 317:0.669969448783 816:0.39905704625
1586 -1 -1 270:0.263092703226 317:0.421490293849 651:0.465898242757 667:0.579887884472 912:0.446986611141
1587 -1 -1 525:0.530298764956 635:0.462687194143 816:0.441515789224 852:0.481839059497 890:0.278565448093
1588 -1 -1 55:0.536972688896 176:0.279984545874 635:0.227546662856 678:0.410990225597 812:0.177065720222 816:0.217134698578 838:0.475550933794 852:0.23696543023 956:0.227546662856
1589 -1 -1 6:0.329442910085 57:0.358601637767 104:0.329442910085 111:0.342144718004 126:0.230783706683 370:0.21469520092 525:0.150641530946 587:0.161724260725 635:0.131435168023 678:0.237395568361 695:0.284472081262 707:0.252917971287 738:0.250132952204 816:0.125421024563 835:0.259338390969 852:0.136875622552 890:0.0791318561203
1590 -1 -1 284:0.221375817709 401:0.286024125634 635:0.31671719292 775:0.712746706022 812:0.246453879689 816:0.302225008955 852:0.329826967971
1591 -1 -1 273:0.423510088555 284:0.193290841382 635:0.276536675655 814:0.754489884891 847:0.233700602588 852:0.287983271205
1592 -1 -1 270:0.663277137516 816:0.632927240157 890:0.399332627661
1593 -1 -1 317:0.417729725234 412:0.615316176031 678:0.47095306564 769:0.474437656742
1594 -1 -1 25:0.646547927023 795:0.762873369611
1595 -1 -1 317:0.344309455934 370:0.351059659607 440:0.456451198422 635:0.214916705865 852:0.223812685406 919:0.538689804798 927:0.404218261598
1596 -1 -1 32:0.357994805571 284:0.195680880676 364:0.594585113741 401:0.252825504511 554:0.499813886497 812:0.217848149462 816:0.267145962584 948:0.217848149462
1597 -1 -1 61:0.62039627187 284:0.173005192183 697:0.416131538655 816:0.236188831725 838:0.51728176203 852:0.257759761529 890:0.149018561396
1598 -1 -1 81:0.377603486815 126:0.340118942671 270:0.19370340749 487:0.528491424417 594:0.387406814981 707:0.372739454674 738:0.368635015241
1599 -1 -1 150:0.44271040492 176:0.217327527044 290:0.45977928804 295:0.339875025543 359:0.416804956872 575:0.301598869468 777:0.406418462338
1600 -1 -1 221:0.854047179247 270:0.328082909358 587:0.403689261942
1601 -1 -1 270:0.230608159833 317:0.369448106542 429:0.26430647724 436:0.455019383433 525:0.26430647724 534:0.629180645044 816:0.220056109136 890:0.138839946709
1602 -1 -1 163:0.650180085451 270:0.238304903761 525:0.27312793124 587:0.293222011792 775:0.536286122072 816:0.227400669377 890:0.143473848292
1603 -1 -1 126:0.388279169252 182:0.425518686703 270:0.221131459339 538:0.536577976329 767:0.575637113988
1604 -1 -1 89:0.159825319675 119:0.256621328805 252:0.799023053348 465:0.29917809624 553:0.153472673616 699:0.345377974513 948:0.119424952874 956:0.153472673616
1605 -1 -1 587:0.437995789695 699:0.801068999233 894:0.407980571445
1606 -1 -1 
