# Supplementary material for: Semi-automated screening of biomedical citations for systematic reviews
Source: BMC Bioinformatics. 2010 Jan 26;11:55. doi: 10.1186/1471-2105-11-55 (PMC2824679; doi:10.1186/1471-2105-11-55)
Supplement: Additional file 1 — Curious snake: a zipped archive of source code. This is the source code used in experimentation. It is a modified version of our Python-based active learning framework. [file 1471-2105-11-55-S1.ZIP › curious_snake/data/copd/title_concepts]

1 -1 -1 110:0.24331832725101682 169:0.16297548593710626 232:0.16297548593710626 250:0.24331832725101682 430:0.3188625702399172 523:0.13223305205294003 626:0.37807846968463826 729:0.29992269366414215 740:0.36072772059615493 818:0.3188625702399172 1627:0.37807846968463826 1712:0.3188625702399172
2 1 -1 3:0.19617231600678559 7:0.07187495117211964 48:0.0881398490826791 49:0.09618958828357273 406:0.25200794160050827 436:0.19617231600678559 455:0.1350762909413457 486:0.027805026630780088 494:0.19991326333029558 502:0.19991326333029558 538:0.19991326333029558 541:0.07805857836986324 574:0.09618958828357273 589:0.09618958828357273 605:0.25200794160050827 622:0.25200794160050827 652:0.25200794160050827 678:0.25200794160050827 682:0.1336686316314234 684:0.0881398490826791 687:0.0881398490826791 745:0.0881398490826791 802:0.14591876426770242 813:0.12748500443367983 864:0.14591876426770242 1014:0.0881398490826791 1111:0.25200794160050827 1178:0.027805026630780088 1205:0.19617231600678559 1443:0.09618958828357273 1512:0.25200794160050827 1517:0.19991326333029558 1615:0.12577776065414892 1659:0.19991326333029558 1736:0.027805026630780088 1746:0.19991326333029558
3 -1 -1 88:0.11998794685657901 103:0.15417875506027867 111:0.2938834976887903 384:0.21542917170446604 549:0.2938834976887903 809:0.15417875506027867 831:0.11217318179136311 845:0.11998794685657901 857:0.15910750420565925 926:0.11998794685657901 947:0.2938834976887903 995:0.24240305854228378 1017:0.15417875506027867 1045:0.2938834976887903 1102:0.15417875506027867 1138:0.15057852908037556 1179:0.2938834976887903 1239:0.23313237149891847 1381:0.13253729597858763 1385:0.11998794685657901 1404:0.23313237149891847 1472:0.11217318179136311 1479:0.13253729597858763 1482:0.1945519278722714 1506:0.15417875506027867 1594:0.1780751012470402
4 -1 -1 124:0.4612220283674764 150:0.4612220283674764 271:0.29277182205071617 654:0.30420765929776655 1280:0.29277182205071617 1300:0.4465023733661975 1556:0.3076827517581668 1759:0.12861748091467973
5 -1 -1 5:0.27286474267639704 100:0.2306748801111822 301:0.31029928319061745 451:0.12379759034152034 455:0.1810413482601545 640:0.2512328215556005 682:0.17915467712354508 778:0.2306748801111822 824:0.1983311665089587 828:0.3377636238134017 857:0.18286405197653727 893:0.2512328215556005 938:0.12379759034152034 964:0.2306748801111822 1151:0.2306748801111822 1228:0.08653080225780113 1302:0.27286474267639704 1594:0.20466372552783502 1615:0.16857862479995095 1686:0.21922721189273137 1759:0.08653080225780113
6 -1 -1 87:0.2273207929467092 432:0.24328187219001993 539:0.2273207929467092 615:0.21776951921911422 686:0.26385928223946886 723:0.2273207929467092 1106:0.32940000208201126 1136:0.29165932816092804 1228:0.11512036044177398 1252:0.3028584471586782 1417:0.449359870739128 1706:0.3497983674782205 1753:0.21427964164023725
7 -1 -1 169:0.2892512425576737 232:0.2892512425576737 329:0.6710191199110048 564:0.34381335752307296 1440:0.5139972307904547
8 -1 -1 88:0.1888285007382876 486:0.051028665542792624 845:0.1888285007382876 899:0.33447192228277534 926:0.1888285007382876 995:0.3814767009358579 1092:0.3261914278103435 1114:0.3814767009358579 1178:0.051028665542792624 1260:0.3814767009358579 1385:0.1888285007382876 1418:0.441268263838772 1736:0.051028665542792624
9 -1 -1 51:0.2141663203403255 174:0.24376147067322562 178:0.10134295568397107 258:0.1383546586347947 303:0.1309381060168712 318:0.24376147067322562 334:0.24243578131369914 447:0.39558126200884797 458:0.24376147067322562 486:0.04364603533895707 647:0.1383546586347947 669:0.1383546586347947 824:0.23228106170084228 870:0.24243578131369914 886:0.11282336465635441 921:0.11282336465635441 939:0.24376147067322562 1037:0.11282336465635441 1121:0.2141663203403255 1178:0.04364603533895707 1356:0.24376147067322562 1415:0.11282336465635441 1514:0.1309381060168712 1531:0.1383546586347947 1597:0.11282336465635441 1620:0.10134295568397107 1715:0.11282336465635441 1730:0.24376147067322562 1736:0.04364603533895707 1759:0.10134295568397107
10 -1 -1 476:0.400401420633545 506:0.400401420633545 816:0.15974490992718215 859:0.1243057014022593 1141:0.16635718068942704 1307:0.400401420633545 1325:0.15974490992718215 1328:0.16635718068942704 1359:0.15974490992718215 1460:0.15974490992718215 1485:0.15974490992718215 1520:0.400401420633545 1745:0.400401420633545
11 -1 -1 178:0.0805945207735494 258:0.1100286382433085 299:0.1906231590168579 303:0.10413051241898048 330:0.27210010247044925 405:0.18716825878658286 455:0.16862135011476764 486:0.03471017080632683 647:0.1100286382433085 669:0.1100286382433085 682:0.16686411047125543 802:0.18215646037084887 817:0.25948398429141134 864:0.18215646037084887 886:0.08972448992798107 889:0.18716825878658286 921:0.08972448992798107 992:0.10413051241898048 1037:0.08972448992798107 1150:0.18082101612857504 1178:0.03471017080632683 1181:0.1928007278006496 1188:0.22751089860697643 1296:0.1859615451840724 1338:0.25948398429141134 1415:0.08972448992798107 1514:0.10413051241898048 1531:0.1100286382433085 1544:0.10413051241898048 1574:0.25948398429141134 1597:0.08972448992798107 1615:0.15701360814774082 1620:0.0805945207735494 1636:0.2890117897048514 1651:0.25948398429141134 1715:0.08972448992798107 1736:0.03471017080632683 1759:0.0805945207735494
12 -1 -1 7:0.1323336831012171 66:0.3554127049111382 451:0.17006164680192193 523:0.1622800526036501 541:0.14371876439390102 612:0.34980062633314296 725:0.3554127049111382 938:0.17006164680192193 1388:0.40131750830832913 1602:0.3554127049111382 1683:0.4639883372287821
13 1 1 7:0.12869184541833306 178:0.11559672969196486 258:0.1578140875001145 301:0.41452964062126746 303:0.14935440500482747 392:0.1991392066731033 486:0.04978480166827583 541:0.13976360800709575 640:0.3356225968712102 647:0.1578140875001145 669:0.1578140875001145 705:0.3401740741763341 886:0.12869184541833306 893:0.3356225968712102 921:0.12869184541833306 1037:0.12869184541833306 1150:0.25935160260796924 1178:0.04978480166827583 1228:0.11559672969196486 1415:0.12869184541833306 1514:0.14935440500482747 1531:0.1578140875001145 1597:0.12869184541833306 1620:0.11559672969196486 1652:0.1991392066731033 1715:0.12869184541833306 1736:0.04978480166827583 1759:0.11559672969196486
14 -1 -1 7:0.16823896091901014 190:0.325418571588707 523:0.20631049320253747 541:0.1827130857357023 737:0.4974905525411975 770:0.325418571588707 921:0.16823896091901014 1011:0.325418571588707 1257:0.325418571588707 1415:0.16823896091901014 1597:0.16823896091901014 1645:0.33383279052968895 1715:0.16823896091901014
15 -1 -1 103:0.17165385335469807 178:0.08382278329794358 258:0.11443590223646538 303:0.10830152339667073 450:0.2595563175605007 486:0.03610050779889024 523:0.11443590223646538 635:0.23076590497400662 647:0.11443590223646538 655:0.2433703815185357 669:0.11443590223646538 777:0.2506282990439079 809:0.17165385335469807 811:0.2595563175605007 886:0.09331845891712293 900:0.269877773027027 921:0.09331845891712293 1017:0.17165385335469807 1037:0.09331845891712293 1102:0.17165385335469807 1149:0.23076590497400662 1178:0.03610050779889024 1327:0.2829992374892837 1382:0.31217764036481505 1415:0.09331845891712293 1506:0.17165385335469807 1514:0.10830152339667073 1531:0.11443590223646538 1597:0.09331845891712293 1620:0.08382278329794358 1632:0.269877773027027 1715:0.09331845891712293 1736:0.03610050779889024 1759:0.08382278329794358
16 -1 -1 242:0.45521094988419053 432:0.24644962610271673 523:0.159210158889273 613:0.45521094988419053 651:0.45521094988419053 686:0.2672949729721618 1028:0.45521094988419053 1228:0.11661933350103941
17 -1 -1 66:0.18931536949760633 118:0.22705333546484222 120:0.22705333546484222 141:0.22705333546484222 315:0.1488731947674528 328:0.24714964403708928 561:0.16361394940004287 564:0.12663327527581295 582:0.15468131881280753 620:0.24714964403708928 638:0.16172522644215984 688:0.12335297283104518 695:0.16361394940004287 725:0.18931536949760633 847:0.22705333546484222 987:0.2198070493827098 995:0.20385571188372417 1201:0.23580747090416163 1225:0.16361394940004287 1230:0.21376718198705297 1381:0.11146098974714809 1388:0.21376718198705297 1430:0.1488731947674528 1479:0.11146098974714809 1504:0.15468131881280753 1585:0.16361394940004287 1602:0.18931536949760633 1639:0.16172522644215984 1645:0.1398703753321555
18 -1 -1 588:0.3075822007952035 625:0.39454384327022235 849:0.39454384327022235 984:0.39454384327022235 995:0.34108340898105194 1203:0.2884405665142237 1318:0.2884405665142237 1606:0.39454384327022235
19 -1 -1 88:0.14839355583704547 486:0.04010160065831059 548:0.29978887667659654 768:0.2936210365100378 824:0.21341783519341667 831:0.13872874527532592 845:0.14839355583704547 855:0.18849515649535606 857:0.1967741671391126 926:0.14839355583704547 1031:0.23184177849381082 1138:0.1862260664369698 1139:0.2936210365100378 1166:0.33390315020216044 1178:0.04010160065831059 1246:0.3065308684119015 1381:0.1639138025655047 1385:0.14839355583704547 1429:0.3065308684119015 1441:0.21195308909936258 1472:0.13872874527532592 1479:0.1639138025655047 1736:0.04010160065831059
20 -1 -1 57:0.20439362973907002 292:0.23642970045981737 306:0.23642970045981737 480:0.23642970045981737 486:0.027340946761480203 540:0.22765246532062977 674:0.2203870583287495 705:0.18681768210432792 816:0.09082465918778074 903:0.22765246532062977 935:0.20899026513704164 1005:0.23642970045981737 1033:0.23642970045981737 1093:0.17082425351464847 1153:0.16215197380262972 1174:0.22765246532062977 1178:0.027340946761480203 1195:0.23642970045981737 1237:0.23642970045981737 1284:0.10409668822603654 1325:0.09082465918778074 1359:0.09082465918778074 1399:0.23642970045981737 1485:0.09082465918778074 1638:0.20439362973907002 1713:0.17082425351464847 1736:0.027340946761480203 1740:0.23642970045981737
21 -1 -1 311:0.48298136300899636 440:0.48298136300899636 486:0.07555653623956661 498:0.5923030851046946 709:0.28767055014533766 1178:0.07555653623956661 1284:0.28767055014533766 1736:0.07555653623956661
22 -1 -1 98:0.2709091134241699 155:0.21764066247156955 227:0.2709091134241699 228:0.30460847883277115 387:0.25124931310422693 594:0.24608012329850817 739:0.2709091134241699 777:0.2333285445221029 920:0.1695352796109498 958:0.24608012329850817 1118:0.2333285445221029 1243:0.2333285445221029 1279:0.2709091134241699 1449:0.18006009356950253 1566:0.2333285445221029 1645:0.17238828091252634 1708:0.2709091134241699
23 -1 -1 221:0.42187993002975166 455:0.22612769982205344 486:0.04654767073993364 580:0.20757615467157825 682:0.2237711740419367 824:0.24772335666241926 831:0.16102848393164462 857:0.2284043278012622 902:0.42187993002975166 1063:0.20757615467157825 1140:0.20757615467157825 1178:0.04654767073993364 1472:0.16102848393164462 1594:0.2556329696800388 1615:0.21056127250223203 1645:0.23875617700468776 1686:0.2738233317422542 1736:0.04654767073993364
24 -1 -1 563:0.4595889538286707 567:0.4595889538286707 833:0.39583467798434124 1019:0.36045129898617606 1586:0.3788063638082733 1624:0.36045129898617606 1759:0.13238714287679013
25 -1 -1 18:0.1082723090440098 44:0.11581531214631226 85:0.11581531214631226 273:0.11581531214631226 278:0.21728484876388615 312:0.2392352417687801 340:0.28366356714279467 368:0.2392352417687801 394:0.11581531214631226 452:0.11581531214631226 499:0.11581531214631226 557:0.2392352417687801 659:0.11581531214631226 801:0.11581531214631226 816:0.10396876277996839 859:0.08090342275807282 883:0.21728484876388615 936:0.10396876277996839 953:0.11581531214631226 992:0.09389314862653012 1059:0.2392352417687801 1141:0.1082723090440098 1238:0.21728484876388615 1261:0.2453491754631481 1288:0.28366356714279467 1325:0.10396876277996839 1328:0.1082723090440098 1332:0.11581531214631226 1359:0.10396876277996839 1368:0.2392352417687801 1401:0.11581531214631226 1410:0.11581531214631226 1460:0.10396876277996839 1485:0.10396876277996839 1544:0.09389314862653012 1613:0.21728484876388615 1732:0.11581531214631226 1759:0.072671046571125
26 -1 -1 7:0.1093949577082801 128:0.29857776406284536 169:0.1653386195576285 232:0.1653386195576285 523:0.134150422443056 541:0.11880654859981356 672:0.29857776406284536 1118:0.2938054538465559 1170:0.3659582483623006 1243:0.2938054538465559 1451:0.29857776406284536 1566:0.2938054538465559 1584:0.29857776406284536 1645:0.21706995693591402 1703:0.3234860561324573
27 -1 -1 178:0.14868038124603758 258:0.20298029847416635 303:0.19209946454424998 486:0.06403315484808332 647:0.20298029847416635 669:0.20298029847416635 886:0.1655233040851665 921:0.1655233040851665 1034:0.5161517907770644 1037:0.1655233040851665 1065:0.501968950048893 1178:0.06403315484808332 1415:0.1655233040851665 1514:0.19209946454424998 1531:0.20298029847416635 1597:0.1655233040851665 1620:0.14868038124603758 1715:0.1655233040851665 1736:0.06403315484808332 1759:0.14868038124603758
28 1 -1 93:0.28386385748853166 291:0.24069113782448115 353:0.27595777662119 381:0.24828282463104903 508:0.27595777662119 513:0.2859641718170145 544:0.24828282463104903 766:0.2859641718170145 896:0.3813567068684905 1228:0.10985191097095401 1333:0.28058699639864415 1494:0.28058699639864415 1572:0.2223808250473062 1644:0.24069113782448115
29 -1 -1 80:0.2779148655029237 123:0.2779148655029237 260:0.2232688840705389 385:0.2702783090793084 387:0.25774665966934385 433:0.31248570177597806 486:0.03447777559880498 582:0.1955726080414678 1178:0.03447777559880498 1180:0.29814513112730795 1188:0.22598764357057038 1334:0.2779148655029237 1365:0.2702783090793084 1366:0.23558284859968734 1491:0.23558284859968734 1504:0.1955726080414678 1653:0.2779148655029237 1736:0.03447777559880498
30 -1 -1 88:0.10680525318411033 124:0.24032452282143393 150:0.24032452282143393 166:0.24032452282143393 174:0.1611979600664694 261:0.2615954535400245 271:0.15255179523611337 318:0.1611979600664694 334:0.1603212898533824 451:0.0958803272742102 458:0.1611979600664694 486:0.02886285450361659 673:0.2615954535400245 824:0.15360603628144337 845:0.10680525318411033 855:0.13566810768772694 870:0.1603212898533824 926:0.10680525318411033 927:0.2615954535400245 938:0.0958803272742102 939:0.1611979600664694 945:0.1845005277145967 1138:0.13403494554118717 1178:0.02886285450361659 1208:0.24032452282143393 1280:0.15255179523611337 1300:0.23265469387419205 1356:0.1611979600664694 1381:0.11797584527594784 1385:0.10680525318411033 1469:0.1845005277145967 1479:0.11797584527594784 1490:0.18246889078505993 1730:0.1611979600664694 1736:0.02886285450361659
31 -1 -1 7:0.1263202352247277 144:0.35134758405542504 200:0.35134758405542504 523:0.15490579523502837 541:0.1371879607594616 688:0.22105442929378535 836:0.3830810180846807 859:0.1263202352247277 1108:0.2651671117141512 1234:0.4068904408098635 1253:0.35134758405542504 1600:0.35134758405542504
32 -1 -1 102:0.1738613209421558 143:0.34834801785869424 287:0.34834801785869424 331:0.1738613209421558 451:0.12767699707939995 486:0.038434605877201905 500:0.1738613209421558 515:0.20591539976410905 554:0.29378860003600177 600:0.1738613209421558 789:0.20591539976410905 938:0.12767699707939995 1157:0.3323616564602835 1171:0.30129670798657426 1178:0.038434605877201905 1588:0.1738613209421558 1596:0.3323616564602835 1727:0.29378860003600177 1736:0.038434605877201905
33 -1 -1 78:0.29652272415885644 180:0.27301526725323794 561:0.2429874101325094 634:0.3670484829683366 655:0.27301526725323794 695:0.2429874101325094 807:0.30275151753859064 831:0.140099721590532 1225:0.2429874101325094 1472:0.140099721590532 1477:0.26225361584983903 1501:0.3670484829683366 1585:0.2429874101325094 1639:0.24018241763843
34 -1 -1 30:0.38709952495843675 383:0.42166634471441494 486:0.05064191624592104 841:0.36410649313366805 1098:0.36410649313366805 1143:0.3515822381154818 1178:0.05064191624592104 1422:0.36410649313366805 1632:0.3785854662878323 1736:0.05064191624592104
35 -1 -1 88:0.14290259523797075 122:0.3339452458297687 174:0.21567859401874728 318:0.21567859401874728 334:0.2145056325315253 445:0.3339452458297687 458:0.21567859401874728 580:0.1722131422558784 655:0.2603401761539231 845:0.14290259523797075 855:0.18152032883795427 860:0.229031634553479 870:0.2145056325315253 926:0.14290259523797075 939:0.21567859401874728 1063:0.1722131422558784 1138:0.17933520121335475 1140:0.1722131422558784 1356:0.21567859401874728 1381:0.15784855110323728 1385:0.14290259523797075 1479:0.15784855110323728 1730:0.21567859401874728
36 -1 -1 2:0.19550956842685643 102:0.12300712465765909 149:0.21919077022233224 174:0.1518692979577044 178:0.06313911501344559 255:0.2078558402282637 303:0.08157761020137252 311:0.17382332633296263 318:0.1518692979577044 331:0.12300712465765909 334:0.15104336139034927 440:0.17382332633296263 458:0.1518692979577044 460:0.14933741705852766 486:0.027192536733790844 488:0.15424763448124598 498:0.2131678369714985 500:0.12300712465765909 515:0.14568542968877202 583:0.19185102679463542 600:0.12300712465765909 669:0.08619830204508208 696:0.19185102679463542 789:0.14568542968877202 859:0.07029168775633188 870:0.15104336139034927 886:0.07029168775633188 921:0.07029168775633188 939:0.1518692979577044 1037:0.07029168775633188 1052:0.18878458071131304 1054:0.19185102679463542 1178:0.027192536733790844 1188:0.1782358981241401 1356:0.1518692979577044 1415:0.07029168775633188 1448:0.22641673968989245 1497:0.19185102679463542 1514:0.08157761020137252 1531:0.08619830204508208 1588:0.12300712465765909 1597:0.07029168775633188 1620:0.06313911501344559 1675:0.19185102679463542 1715:0.07029168775633188 1716:0.19185102679463542 1730:0.1518692979577044 1736:0.027192536733790844 1759:0.06313911501344559
37 -1 -1 816:0.3613723289191269 1141:0.37633049995497087 1228:0.2525884183115193 1325:0.3613723289191269 1328:0.37633049995497087 1359:0.3613723289191269 1460:0.3613723289191269 1485:0.3613723289191269
38 -1 -1 51:0.17328702090120984 87:0.16191811845260842 183:0.269943060990352 253:0.2846637717259753 275:0.15974975597147148 354:0.15974975597147148 357:0.14434889977750304 523:0.22389203479360656 539:0.16191811845260842 563:0.2846637717259753 564:0.1639979512361452 567:0.2846637717259753 723:0.16191811845260842 735:0.2491575573253669 812:0.14434889977750304 1121:0.17328702090120984 1154:0.24517515374611273 1250:0.26400579961230924 1255:0.25390891733467824 1476:0.14434889977750304 1658:0.269943060990352 1679:0.15974975597147148
39 -1 -1 592:0.3480829349694672 694:0.3480829349694672 717:0.31977950731480276 851:0.3480829349694672 859:0.09927641087771215 863:0.3321087387353475 866:0.3321087387353475 1187:0.2487028622843864 1215:0.2487028622843864 1534:0.2487028622843864 1672:0.3321087387353475 1759:0.0891744802921638
40 -1 -1 110:0.2785075853782036 250:0.2785075853782036 635:0.3052190056842809 662:0.38488038604370706 996:0.30920193540965035 1086:0.28648671725529046 1149:0.3052190056842809 1282:0.30920193540965035 1611:0.2983247071625771 1710:0.38488038604370706
41 -1 -1 100:0.24106411137942516 110:0.22716321515467397 214:0.2851541385362685 250:0.22716321515467397 451:0.1293732377457342 709:0.14827829484685198 778:0.24106411137942516 831:0.1347283434436436 938:0.1293732377457342 964:0.24106411137942516 1086:0.23367135118580143 1151:0.24106411137942516 1192:0.47080058032333405 1284:0.14827829484685198 1290:0.23540029016166703 1472:0.1347283434436436 1611:0.2433269440295512 1748:0.28000933657705873
42 -1 -1 151:0.2734931679014634 220:0.2734931679014634 432:0.190212236832095 603:0.2734931679014634 606:0.2734931679014634 921:0.10020429227203524 945:0.24779378546073605 965:0.2153198139583129 1306:0.26132832799669575 1415:0.10020429227203524 1469:0.24779378546073605 1490:0.245065191609609 1560:0.31246733011774347 1568:0.2153198139583129 1597:0.10020429227203524 1666:0.26132832799669575 1676:0.26132832799669575 1709:0.2153198139583129 1715:0.10020429227203524
43 1 1 64:0.17560157590057007 132:0.28309418169192974 178:0.08154684651800584 199:0.17560157590057007 258:0.11132876514797739 266:0.31830929185674756 303:0.10536094554034205 486:0.03512031518011401 647:0.11132876514797739 669:0.11132876514797739 688:0.15886892163349536 886:0.09078469775410271 921:0.09078469775410271 1037:0.09078469775410271 1110:0.31830929185674756 1178:0.03512031518011401 1198:0.31830929185674756 1204:0.28309418169192974 1209:0.31830929185674756 1358:0.31830929185674756 1415:0.09078469775410271 1446:0.31830929185674756 1514:0.10536094554034205 1531:0.11132876514797739 1597:0.09078469775410271 1620:0.08154684651800584 1715:0.09078469775410271 1736:0.03512031518011401 1759:0.08154684651800584
44 -1 -1 89:0.2622298441316386 134:0.2622298441316386 147:0.2622298441316386 209:0.3266282949153584 642:0.28237037327964604 827:0.27157113924053755 928:0.3266282949153584 1030:0.31450251993020056 1317:0.3266282949153584 1424:0.27157113924053755 1463:0.27157113924053755 1701:0.27157113924053755
45 -1 -1 22:0.14252456451610945 90:0.17732715288873097 131:0.2091911704863962 169:0.1013916197291089 226:0.14252456451610945 232:0.1013916197291089 252:0.23521321753151087 283:0.14252456451610945 315:0.141683162368597 367:0.2091911704863962 404:0.14252456451610945 451:0.08621067366023896 467:0.2091911704863962 564:0.12051734988421664 601:0.2091911704863962 638:0.1539144877820015 709:0.09880847005670729 753:0.14252456451610945 820:0.2091911704863962 857:0.12734361844723951 859:0.0670849435051312 899:0.17010468147661137 938:0.08621067366023896 940:0.20344300665985668 985:0.1557119923087838 1092:0.16589341356183848 1093:0.16214620681986106 1153:0.1539144877820015 1207:0.14252456451610945 1284:0.09880847005670729 1430:0.141683162368597 1455:0.18017212754316728 1459:0.2091911704863962 1467:0.18017212754316728 1486:0.2091911704863962 1500:0.2091911704863962 1594:0.14252456451610945 1713:0.16214620681986106 1759:0.06025867494210832
46 -1 -1 44:0.13480706901780212 85:0.13480706901780212 273:0.13480706901780212 394:0.13480706901780212 452:0.13480706901780212 455:0.17697631340588799 499:0.13480706901780212 564:0.16917574384867726 568:0.22253362864008402 627:0.22253362864008402 659:0.13480706901780212 682:0.1751320048787187 801:0.13480706901780212 802:0.19118207034611603 864:0.19118207034611603 921:0.09417021888906787 953:0.13480706901780212 965:0.20235374704868278 1042:0.22253362864008402 1187:0.23591105653998132 1215:0.23591105653998132 1332:0.13480706901780212 1335:0.22253362864008402 1401:0.13480706901780212 1410:0.13480706901780212 1415:0.09417021888906787 1461:0.22253362864008402 1534:0.23591105653998132 1568:0.20235374704868278 1597:0.09417021888906787 1615:0.1647934232861433 1709:0.20235374704868278 1715:0.09417021888906787 1732:0.13480706901780212
47 -1 -1 101:0.7126633577036096 787:0.39618874488548034 813:0.3778607088428206 824:0.43859628558104097
48 -1 -1 303:0.2001210682841434 451:0.22159593303732275 486:0.06670702276138113 886:0.17243515237292284 921:0.17243515237292284 938:0.22159593303732275 1037:0.17243515237292284 1178:0.06670702276138113 1191:0.5554313213185025 1228:0.1548889102759416 1312:0.5229299455236881 1415:0.17243515237292284 1514:0.2001210682841434 1597:0.17243515237292284 1715:0.17243515237292284 1736:0.06670702276138113 1759:0.1548889102759416
49 -1 -1 70:0.230890723757076 165:0.230890723757076 178:0.12205667458370198 299:0.28868995888209215 303:0.15770084549877889 451:0.17462362308329496 486:0.052566948499592966 669:0.1666332842983902 859:0.13588359064878805 886:0.13588359064878805 921:0.13588359064878805 938:0.17462362308329496 1037:0.13588359064878805 1178:0.052566948499592966 1181:0.2919877861025516 1191:0.43769499003505036 1228:0.12205667458370198 1312:0.41208302180670614 1415:0.13588359064878805 1514:0.15770084549877889 1531:0.1666332842983902 1597:0.13588359064878805 1620:0.12205667458370198 1715:0.13588359064878805 1736:0.052566948499592966 1759:0.12205667458370198
50 -1 -1 7:0.12065284409160638 125:0.6378487992333495 178:0.10837574175494218 201:0.2821214393275432 203:0.2821214393275432 541:0.13103298621404552 564:0.21675148350988435 983:0.2821214393275432 1035:0.2821214393275432 1150:0.24315067029033277 1228:0.10837574175494218 1319:0.31892439961667474 1620:0.10837574175494218
51 -1 -1 88:0.16584548148672656 387:0.3350457526025744 675:0.3281525393738316 709:0.17063718323634802 831:0.15504403426723595 845:0.16584548148672656 926:0.16584548148672656 992:0.13445333051124964 1043:0.27377048590774894 1093:0.28001822099178686 1109:0.3875598619648114 1153:0.2658024624742505 1284:0.17063718323634802 1385:0.16584548148672656 1472:0.15504403426723595 1544:0.13445333051124964 1678:0.27377048590774894 1713:0.28001822099178686
52 -1 -1 40:0.29107758490000024 102:0.24741173985036044 105:0.29107758490000024 331:0.24741173985036044 439:0.29107758490000024 500:0.24741173985036044 599:0.29107758490000024 600:0.24741173985036044 906:0.29107758490000024 1012:0.29107758490000024 1070:0.29107758490000024 1177:0.29107758490000024 1588:0.24741173985036044 1759:0.12699555689610956
53 -1 -1 116:0.2891846916330966 205:0.23835429592893828 483:0.3251574223793629 615:0.15757832452998033 623:0.27423019226392803 848:0.23835429592893828 952:0.27423019226392803 1058:0.3251574223793629 1228:0.08330125162947934 1361:0.2891846916330966 1536:0.3251574223793629 1551:0.21914879017112343 1630:0.2891846916330966 1706:0.25311458127011494 1753:0.15505304429945893
54 -1 -1 17:0.22891541927746342 132:0.21338264931408965 195:0.19382599569752515 268:0.18378216355081406 387:0.19789752877225283 441:0.19382599569752515 507:0.22041714491482473 635:0.16921735275574176 637:0.22041714491482473 667:0.22041714491482473 673:0.23992608958526276 730:0.18378216355081406 854:0.22041714491482473 869:0.21338264931408965 998:0.22891541927746342 1052:0.18378216355081406 1054:0.18676735489155546 1089:0.22891541927746342 1149:0.16921735275574176 1204:0.21338264931408965 1360:0.22891541927746342 1364:0.21338264931408965 1525:0.22041714491482473
55 1 -1 7:0.10213598901327883 48:0.12524878988763125 49:0.13668765782666298 392:0.15804637627785284 406:0.35810918734304115 486:0.03951159406946321 541:0.1109230680892496 574:0.13668765782666298 589:0.13668765782666298 605:0.35810918734304115 622:0.35810918734304115 652:0.35810918734304115 678:0.35810918734304115 684:0.12524878988763125 687:0.12524878988763125 745:0.12524878988763125 1014:0.12524878988763125 1178:0.03951159406946321 1443:0.13668765782666298 1512:0.35810918734304115 1652:0.15804637627785284 1736:0.03951159406946321
56 1 1 7:0.15371984348874712 178:0.13807798884457098 258:0.1885057810149419 303:0.1784008589438286 455:0.2888893274211847 486:0.059466952981276196 541:0.16694484315175384 647:0.1885057810149419 669:0.1885057810149419 682:0.2858787491143062 802:0.3120782586910954 864:0.3120782586910954 886:0.15371984348874712 921:0.15371984348874712 1037:0.15371984348874712 1164:0.2858787491143062 1178:0.059466952981276196 1228:0.13807798884457098 1415:0.15371984348874712 1514:0.1784008589438286 1531:0.1885057810149419 1597:0.15371984348874712 1615:0.2690024461487322 1620:0.13807798884457098 1715:0.15371984348874712 1736:0.059466952981276196 1759:0.13807798884457098
57 1 -1 35:0.2971126821745971 74:0.2515696043482866 337:0.2626305328919529 357:0.14043861076424438 362:0.23162589969712924 455:0.16691236803173493 543:0.2515696043482866 682:0.16517293806098549 802:0.18031029956813585 804:0.2424080908557126 812:0.14043861076424438 864:0.18031029956813585 907:0.2515696043482866 1175:0.2626305328919529 1187:0.22249572462077707 1215:0.22249572462077707 1228:0.07977769305927207 1242:0.22827215063415 1476:0.14043861076424438 1524:0.24703074056053886 1534:0.22249572462077707 1615:0.1554222708530615
58 -1 -1 88:0.12021966834763675 176:0.24833315120003524 184:0.22921160162039964 418:0.2809381217539805 486:0.03248794130012982 596:0.2809381217539805 688:0.1469612152958807 759:0.25467959250744887 845:0.12021966834763675 855:0.15270760964776658 926:0.12021966834763675 1056:0.1842854215393388 1138:0.15086932729964578 1178:0.03248794130012982 1219:0.25467959250744887 1277:0.1842854215393388 1381:0.13279325285300292 1385:0.12021966834763675 1398:0.1842854215393388 1420:0.1842854215393388 1445:0.2809381217539805 1464:0.2809381217539805 1479:0.13279325285300292 1635:0.24833315120003524 1699:0.2809381217539805 1736:0.03248794130012982
59 -1 -1 779:0.3868075374043453 894:0.3570235175563626 1075:0.3868075374043453 1306:0.3411432892982478 1666:0.3411432892982478 1676:0.3411432892982478 1704:0.45864148211024697 1759:0.11749819281199914
60 -1 -1 7:0.10033038697098395 135:0.22231830271619565 392:0.15525236740261206 505:0.257868600536256 518:0.2901563283070962 523:0.12303459024066188 541:0.10896212444720463 741:0.2901563283070962 758:0.2901563283070962 785:0.2901563283070962 911:0.296681692386909 1032:0.32317447247166364 1041:0.32317447247166364 1108:0.21061011233021368 1228:0.09012120841747497 1402:0.3356345981806983 1652:0.15525236740261206
61 -1 -1 48:0.11998328556357181 88:0.14006353942458905 103:0.17997492834535772 455:0.1838770698788104 682:0.18196084707248136 684:0.11998328556357181 687:0.11998328556357181 745:0.11998328556357181 809:0.17997492834535772 828:0.34305414788012967 845:0.14006353942458905 855:0.17791405182124814 857:0.18572832331813008 926:0.14006353942458905 1014:0.11998328556357181 1017:0.17997492834535772 1056:0.21470420572541524 1102:0.17997492834535772 1138:0.1757723362793702 1277:0.21470420572541524 1381:0.15471256294362934 1385:0.14006353942458905 1398:0.21470420572541524 1420:0.21470420572541524 1479:0.15471256294362934 1482:0.22710307437995447 1506:0.17997492834535772 1594:0.2078694537032569 1615:0.17121913789479137 1686:0.22266105366499075
62 -1 -1 7:0.09826273619195029 154:0.34452878895829775 178:0.08826395268052922 184:0.26819397052218136 486:0.03801321534240316 521:0.24916099749973708 541:0.10671658719473115 688:0.1719551347502977 759:0.29799334170991176 816:0.1262771680229324 859:0.09826273619195029 886:0.09826273619195029 1037:0.09826273619195029 1141:0.1315041190815779 1164:0.18274301787953745 1178:0.03801321534240316 1219:0.29799334170991176 1228:0.08826395268052922 1325:0.1262771680229324 1328:0.1315041190815779 1359:0.1262771680229324 1460:0.1262771680229324 1475:0.20091513271682615 1485:0.1262771680229324 1612:0.21230238221915976 1620:0.08826395268052922 1667:0.20365777805967095 1693:0.3064129702608721 1721:0.3064129702608721 1736:0.03801321534240316
63 -1 -1 21:0.31109158543981397 88:0.1631650708904886 419:0.3812960822623168 422:0.3671408159605005 585:0.31109158543981397 831:0.15253819769811217 845:0.1631650708904886 920:0.22242462701112525 926:0.1631650708904886 1061:0.31109158543981397 1258:0.31109158543981397 1385:0.1631650708904886 1441:0.2330515002035017 1472:0.15253819769811217 1611:0.27549253961682485
64 -1 -1 26:0.2588277467564796 178:0.09709151062578777 206:0.2527465674575979 258:0.13255053317032922 303:0.12544511284338164 486:0.04181503761446055 563:0.3370583035822442 567:0.3370583035822442 647:0.13255053317032922 669:0.13255053317032922 743:0.2950169004211251 886:0.10809030419962515 921:0.10809030419962515 934:0.3370583035822442 992:0.12544511284338164 993:0.23719267903975735 1037:0.10809030419962515 1078:0.2527465674575979 1178:0.04181503761446055 1289:0.29030150517969827 1415:0.10809030419962515 1514:0.12544511284338164 1531:0.13255053317032922 1544:0.12544511284338164 1597:0.10809030419962515 1620:0.09709151062578777 1715:0.10809030419962515 1736:0.04181503761446055 1759:0.09709151062578777
65 -1 -1 59:0.39337983400378107 67:0.22610665008439798 178:0.10077897745197392 179:0.22610665008439798 258:0.1375847085653617 303:0.13020942940551666 374:0.2883642411742923 486:0.04340314313517222 647:0.1375847085653617 669:0.1375847085653617 679:0.22610665008439798 886:0.11219549741785306 921:0.11219549741785306 1037:0.11219549741785306 1178:0.04340314313517222 1306:0.29260085655180706 1342:0.36139321083448794 1415:0.11219549741785306 1514:0.13020942940551666 1531:0.1375847085653617 1597:0.11219549741785306 1620:0.10077897745197392 1666:0.29260085655180706 1676:0.29260085655180706 1715:0.11219549741785306 1736:0.04340314313517222 1759:0.10077897745197392
66 -1 -1 2:0.2660440531939109 51:0.18156897319871848 102:0.16738471819549539 178:0.08591797428849589 197:0.33537151614438854 258:0.11729628293402983 303:0.11100857232962306 331:0.16738471819549539 465:0.33537151614438854 486:0.03700285744320769 500:0.16738471819549539 600:0.16738471819549539 647:0.11729628293402983 669:0.11729628293402983 702:0.33537151614438854 788:0.33537151614438854 886:0.09565099891022259 921:0.09565099891022259 1037:0.09565099891022259 1121:0.18156897319871848 1178:0.03700285744320769 1415:0.09565099891022259 1489:0.33537151614438854 1514:0.11100857232962306 1531:0.11729628293402983 1588:0.16738471819549539 1597:0.09565099891022259 1620:0.08591797428849589 1715:0.09565099891022259 1736:0.03700285744320769 1759:0.08591797428849589
67 -1 -1 7:0.05908087325765835 9:0.20714934778833488 22:0.125519606819601 39:0.16734707201943733 48:0.07245054316813014 49:0.07906739109260817 67:0.11906519106197525 112:0.11427800836796646 179:0.11906519106197525 226:0.125519606819601 247:0.1791697192188674 270:0.11627702422882495 283:0.125519606819601 323:0.1976428652840115 404:0.125519606819601 428:0.19030555572092903 432:0.11214993690912925 475:0.19030555572092903 486:0.022855601673593292 501:0.13213645474407906 515:0.12245007456311217 541:0.06416378585495014 574:0.07906739109260817 589:0.07906739109260817 636:0.16734707201943733 657:0.16734707201943733 679:0.11906519106197525 681:0.11427800836796646 684:0.07245054316813014 686:0.12163586867225076 687:0.07245054316813014 745:0.07245054316813014 753:0.125519606819601 783:0.1396140017975247 789:0.12245007456311217 806:0.16734707201943733 1006:0.11627702422882495 1014:0.07245054316813014 1108:0.12402054580892956 1164:0.10987498920213672 1178:0.022855601673593292 1187:0.14800678384253962 1193:0.11529266267667322 1207:0.125519606819601 1215:0.14800678384253962 1228:0.05306906365147088 1231:0.17470493232372164 1326:0.1396140017975247 1330:0.16432776622078027 1396:0.1791697192188674 1443:0.07906739109260817 1498:0.19030555572092903 1534:0.14800678384253962 1605:0.20714934778833488 1628:0.11627702422882495 1661:0.16734707201943733 1702:0.13213645474407906 1736:0.022855601673593292
68 -1 -1 7:0.16114009343979296 102:0.2819875321504133 135:0.35706422704643354 331:0.2819875321504133 434:0.425945264211439 500:0.2819875321504133 541:0.1750034804500337 600:0.2819875321504133 618:0.4085966661891992 992:0.18701249251566077 1544:0.18701249251566077 1588:0.2819875321504133
69 -1 -1 451:0.13818117711356917 460:0.22844285117235963 488:0.23595405693723742 816:0.13818117711356917 938:0.13818117711356917 1141:0.14390086707262406 1203:0.26297121455559375 1318:0.26297121455559375 1325:0.13818117711356917 1328:0.14390086707262406 1359:0.13818117711356917 1381:0.1700248803341714 1406:0.32608484474409294 1460:0.13818117711356917 1466:0.32608484474409294 1477:0.2693690057716224 1479:0.1700248803341714 1485:0.13818117711356917 1634:0.32608484474409294 1755:0.3597055536052203
70 -1 -1 7:0.10685282328321839 38:0.29163937468473367 135:0.2367711221888227 291:0.21029696476618356 381:0.21692998294585966 392:0.1653452585921977 523:0.13103301727033798 541:0.1160457063869234 544:0.21692998294585966 941:0.29163937468473367 1083:0.37464735085972534 1108:0.22430178726398664 1164:0.19871833568302222 1228:0.09597995032040997 1297:0.29163937468473367 1323:0.29163937468473367 1428:0.29163937468473367 1644:0.21029696476618356 1652:0.1653452585921977
71 -1 -1 145:0.38569306607560955 288:0.38569306607560955 451:0.14816430088638996 455:0.21667517697635522 558:0.38569306607560955 682:0.2144171579859443 857:0.21885663802996594 938:0.14816430088638996 1015:0.34964337444778637 1381:0.1823086042124246 1479:0.1823086042124246 1594:0.24494707632015514 1615:0.20175945282108332 1686:0.2623770502782156 1759:0.10356240203300318
72 -1 -1 454:0.3985222936418333 615:0.1931325290389884 745:0.13938328528295663 775:0.3361044149235381 831:0.15211304494523004 904:0.3361044149235381 1115:0.3361044149235381 1228:0.10209641108510208 1324:0.3004458016256072 1407:0.32194906567399195 1472:0.15211304494523004 1542:0.3985222936418333 1753:0.19003747292065806
73 -1 -1 88:0.16562180190842402 104:0.3726687529484705 169:0.17486199197667543 232:0.17486199197667543 565:0.4056533653046569 845:0.16562180190842402 855:0.21037913198908367 887:0.30582191376881457 926:0.16562180190842402 1040:0.3726687529484705 1074:0.3726687529484705 1138:0.20784660433286178 1381:0.18294392357827238 1385:0.16562180190842402 1479:0.18294392357827238
74 1 -1 93:0.2660333969978071 291:0.2255725036263239 353:0.25862392413047225 381:0.23268733059994198 508:0.25862392413047225 513:0.2680017833944163 544:0.23268733059994198 564:0.20590347288917718 566:0.32464623394276115 569:0.31878890853618513 766:0.2680017833944163 1228:0.10295173644458859 1333:0.2629623667689308 1494:0.2629623667689308 1572:0.2084123242667483 1644:0.2255725036263239
75 -1 -1 7:0.13816872412586398 48:0.16943553065151715 49:0.1849099369195642 421:0.31443291126716627 486:0.05345095880010541 541:0.15005581227617415 574:0.1849099369195642 589:0.1849099369195642 684:0.16943553065151715 687:0.16943553065151715 745:0.16943553065151715 813:0.24507064172607484 1014:0.16943553065151715 1178:0.05345095880010541 1443:0.1849099369195642 1571:0.4622149440780664 1697:0.44505563946815707 1736:0.05345095880010541 1761:0.31443291126716627
76 -1 -1 70:0.24826513427899688 165:0.24826513427899688 437:0.34164477956339423 640:0.38104513984726357 750:0.3498648839230725 784:0.4556113698623675 893:0.38104513984726357 1577:0.3498648839230725 1759:0.13124137779156636
77 1 1 7:0.16921192705920912 48:0.2075036361175752 541:0.1837697592007607 684:0.2075036361175752 687:0.2075036361175752 733:0.35298168625996984 745:0.2075036361175752 1014:0.2075036361175752 1056:0.3713175811822076 1228:0.15199366618246785 1277:0.3713175811822076 1398:0.3713175811822076 1420:0.3713175811822076 1759:0.15199366618246785
78 1 1 64:0.2200965955022521 110:0.25675984681134856 125:0.601558331823598 199:0.2200965955022521 250:0.25675984681134856 252:0.39896448021669173 564:0.20441938747429544 1086:0.2641159146027025 1150:0.22931659004053617 1611:0.27502951493075695 1759:0.10220969373714772
79 -1 -1 46:0.24231651248726221 182:0.23332073486680177 240:0.23332073486680177 260:0.18146107947607032 425:0.23332073486680177 469:0.24231651248726221 486:0.028021703087458653 568:0.17117125863031754 627:0.17117125863031754 685:0.24231651248726221 779:0.21419386859310033 830:0.24231651248726221 894:0.19770102960577648 944:0.24231651248726221 1042:0.17117125863031754 1043:0.17117125863031754 1075:0.21419386859310033 1178:0.028021703087458653 1283:0.23332073486680177 1335:0.17117125863031754 1405:0.24231651248726221 1461:0.17117125863031754 1590:0.24231651248726221 1678:0.17117125863031754 1736:0.028021703087458653
80 -1 -1 7:0.1393392829992907 44:0.19946773578496002 85:0.19946773578496002 273:0.19946773578496002 394:0.19946773578496002 452:0.19946773578496002 499:0.19946773578496002 521:0.3533171992603797 541:0.1513270779962594 598:0.3803064824522463 659:0.19946773578496002 688:0.24383714633539497 801:0.19946773578496002 859:0.1393392829992907 953:0.19946773578496002 1332:0.19946773578496002 1401:0.19946773578496002 1410:0.19946773578496002 1645:0.27648780888781144 1732:0.19946773578496002 1759:0.12516073089155205
81 -1 -1 86:0.198539823750862 280:0.1927903306896924 344:0.18079249078403292 388:0.22418305892467202 390:0.23051722086511314 451:0.0949994440724249 787:0.13747920846245565 912:0.23051722086511314 922:0.1653334879863434 938:0.0949994440724249 970:0.198539823750862 1101:0.4610344417302263 1211:0.198539823750862 1214:0.198539823750862 1218:0.21859657038205246 1272:0.23811658464319815 1298:0.166807135149636 1526:0.23051722086511314 1610:0.23051722086511314 1642:0.22418305892467202 1674:0.22418305892467202
82 -1 -1 5:0.2713084386869483 90:0.253187507093539 421:0.21797683347770466 451:0.24618300348606847 486:0.03705423423597853 654:0.2034964110209837 938:0.24618300348606847 1178:0.03705423423597853 1221:0.24979989680822434 1302:0.2713084386869483 1455:0.2572495586675188 1467:0.2572495586675188 1470:0.24979989680822434 1471:0.24979989680822434 1556:0.20582103639461818 1697:0.30852946856518837 1736:0.03705423423597853 1752:0.24979989680822434 1759:0.08603726750705569 1761:0.21797683347770466
83 -1 -1 48:0.14665974126334347 49:0.1600540536059142 138:0.36268858056572617 486:0.04626599720706749 574:0.1600540536059142 589:0.1600540536059142 684:0.14665974126334347 687:0.14665974126334347 745:0.14665974126334347 815:0.3264196774559704 822:0.41932701151744345 879:0.3264196774559704 1014:0.14665974126334347 1178:0.04626599720706749 1339:0.36268858056572617 1443:0.1600540536059142 1695:0.36268858056572617 1736:0.04626599720706749
84 1 -1 7:0.06055402853860554 48:0.0742570652181709 49:0.08103890130084115 74:0.17151979678302276 138:0.18363723642874352 187:0.19505074005801962 272:0.21231452458435648 275:0.10596668218854553 278:0.1626318452854586 337:0.17906112205940483 354:0.10596668218854553 371:0.16527348997444777 432:0.11494634567402781 486:0.0234254959295201 521:0.15354449446465232 533:0.17906112205940483 541:0.06576368129937862 543:0.17151979678302276 574:0.08103890130084115 589:0.08103890130084115 663:0.17151979678302276 684:0.0742570652181709 686:0.12466880492398257 687:0.0742570652181709 688:0.10596668218854553 745:0.0742570652181709 769:0.17512276305728067 804:0.16527348997444777 883:0.1626318452854586 907:0.17151979678302276 969:0.17512276305728067 980:0.17512276305728067 1014:0.0742570652181709 1060:0.17512276305728067 1175:0.17906112205940483 1178:0.0234254959295201 1228:0.05439231713542226 1238:0.1626318452854586 1339:0.18363723642874352 1443:0.08103890130084115 1524:0.1684252059380075 1540:0.17512276305728067 1549:0.17512276305728067 1613:0.1626318452854586 1654:0.19505074005801962 1679:0.10596668218854553 1685:0.16527348997444777 1695:0.18363723642874352 1736:0.0234254959295201
85 -1 -1 18:0.14627718698603204 66:0.2935544344856208 482:0.35207132768635796 725:0.2935544344856208 858:0.2889191174851659 936:0.14046304441230759 992:0.12685076895115965 1197:0.36564558362299726 1388:0.331469676161647 1421:0.36564558362299726 1544:0.12685076895115965 1602:0.2935544344856208 1689:0.2889191174851659
86 -1 -1 60:0.27475745697529774 169:0.14043269497483035 232:0.14043269497483035 279:0.32578260530705294 322:0.32578260530705294 450:0.25843734665482176 451:0.11940629087541044 523:0.11394255864779361 654:0.19740397429872716 811:0.25843734665482176 831:0.12434883787952775 938:0.11940629087541044 1062:0.31083181414777333 1228:0.08346141565093354 1322:0.2327694301630607 1327:0.28177920202239115 1374:0.31083181414777333 1472:0.12434883787952775 1556:0.19965900319682298 1758:0.2327694301630607
87 -1 -1 7:0.10888088526486724 48:0.13352001829194265 49:0.14571429065041325 135:0.24126502788554657 455:0.20462241568371925 486:0.04212087611889593 541:0.11824824889376108 558:0.36423852512401045 574:0.14571429065041325 589:0.14571429065041325 682:0.2024900011315529 684:0.13352001829194265 687:0.13352001829194265 745:0.13352001829194265 802:0.2210473046747028 813:0.19312263750265912 817:0.31488444174362445 864:0.2210473046747028 1014:0.13352001829194265 1108:0.22855902552113827 1178:0.04212087611889593 1443:0.14571429065041325 1574:0.31488444174362445 1615:0.190536392767228 1651:0.31488444174362445 1736:0.04212087611889593
88 1 -1 7:0.08554480510035435 54:0.2667546094990002 62:0.2999371811235305 215:0.28617248625391206 356:0.28617248625391206 413:0.28617248625391206 421:0.19467576531273523 486:0.03309324799740381 541:0.09290449265238454 804:0.23348221132976804 1164:0.15909098864719215 1178:0.03309324799740381 1189:0.28617248625391206 1228:0.07684014227624685 1293:0.2999371811235305 1344:0.2667546094990002 1412:0.2423063822632659 1645:0.1697446349286314 1736:0.03309324799740381 1750:0.28617248625391206 1761:0.19467576531273523
89 -1 -1 88:0.11512967869987159 103:0.1479361135635834 360:0.19669055727617768 588:0.20974343246430435 625:0.26904346132907125 653:0.28198426217382766 704:0.22780298916784128 708:0.25078785317403895 742:0.25905547031883214 809:0.1479361135635834 825:0.28198426217382766 831:0.1076313306187205 845:0.11512967869987159 855:0.14624211059153522 926:0.11512967869987159 1017:0.1479361135635834 1102:0.1479361135635834 1138:0.14448165941904656 1381:0.127170909258107 1385:0.11512967869987159 1441:0.1644417165543994 1472:0.1076313306187205 1479:0.127170909258107 1482:0.18667459134998163 1506:0.1479361135635834 1633:0.25078785317403895 1728:0.25905547031883214 1762:0.22780298916784128
90 -1 -1 129:0.23157173060099853 269:0.2059525475837409 310:0.23157173060099853 325:0.2059525475837409 437:0.15443559439928373 545:0.23157173060099853 750:0.15815137400063867 874:0.23157173060099853 877:0.2209444579160577 882:0.2059525475837409 960:0.2209444579160577 967:0.2059525475837409 1099:0.2059525475837409 1196:0.16747118162096206 1202:0.2209444579160577 1249:0.2209444579160577 1432:0.21274209816151762 1535:0.23157173060099853 1537:0.2209444579160577 1577:0.15815137400063867 1580:0.16545640834035433 1599:0.2209444579160577 1682:0.2209444579160577 1759:0.05932577168286744
91 -1 -1 7:0.09159764146292905 63:0.30642100080408324 103:0.16848851018079572 523:0.11232567345386381 541:0.09947807348775169 555:0.30642100080408324 688:0.16029153462406556 791:0.30642100080408324 809:0.16848851018079572 813:0.16246725093492337 859:0.09159764146292905 942:0.3211596349506553 1017:0.16848851018079572 1102:0.16848851018079572 1118:0.24600664587352378 1243:0.24600664587352378 1506:0.16848851018079572 1566:0.24600664587352378 1645:0.18175514214111121 1681:0.30642100080408324 1703:0.2708585515147105
92 -1 -1 21:0.2320694309142566 22:0.18064354395181473 116:0.26514050071571776 226:0.18064354395181473 283:0.18064354395181473 404:0.18064354395181473 451:0.10926819295559877 585:0.2320694309142566 709:0.12523533935431108 726:0.25785495882778336 753:0.18064354395181473 920:0.16592527418834352 938:0.10926819295559877 945:0.2102625203298715 985:0.19735802190980975 1061:0.2320694309142566 1207:0.18064354395181473 1258:0.2320694309142566 1284:0.12523533935431108 1361:0.26514050071571776 1469:0.2102625203298715 1490:0.20794720391050361 1554:0.24084020756213856 1630:0.26514050071571776
93 -1 -1 133:0.2768797141174488 159:0.3076441692589045 169:0.15332323845138765 192:0.2768797141174488 232:0.15332323845138765 437:0.23720809635628304 668:0.3076441692589045 719:0.3076441692589045 750:0.24291541408407363 780:0.3076441692589045 824:0.20885541336395214 846:0.2768797141174488 1577:0.24291541408407363 1627:0.3556867158731099
94 -1 -1 5:0.37853627941331397 88:0.19130899196845091 169:0.20198229359411182 232:0.20198229359411182 451:0.1717403237536936 813:0.2370379255000387 845:0.19130899196845091 855:0.24300798088335604 926:0.19130899196845091 938:0.1717403237536936 1138:0.24008266967757694 1230:0.4052789097425061 1302:0.37853627941331397 1381:0.21131769611988785 1385:0.19130899196845091 1479:0.21131769611988785
95 -1 -1 174:0.2530165451657259 248:0.4106005923304848 318:0.2530165451657259 330:0.35514083739295443 334:0.2516405223644851 458:0.2530165451657259 501:0.2619139628757471 870:0.2516405223644851 925:0.23944551266997952 939:0.2530165451657259 1356:0.2530165451657259 1702:0.2619139628757471 1730:0.2530165451657259
96 -1 -1 360:0.22372984343179553 384:0.2351227161732134 450:0.254444261104644 451:0.1175613580866067 584:0.32074897595514534 592:0.32074897595514534 694:0.32074897595514534 811:0.254444261104644 851:0.32074897595514534 880:0.3060291877407364 938:0.1175613580866067 1239:0.254444261104644 1404:0.254444261104644 1426:0.32074897595514534
97 -1 -1 44:0.14056127254332537 85:0.14056127254332537 273:0.14056127254332537 394:0.14056127254332537 452:0.14056127254332537 482:0.31627958123855443 499:0.14056127254332537 659:0.14056127254332537 709:0.14462244858223228 727:0.306185687119362 801:0.14056127254332537 920:0.1916114058421358 953:0.14056127254332537 986:0.2839658754876794 1284:0.14462244858223228 1332:0.14056127254332537 1401:0.14056127254332537 1410:0.14056127254332537 1437:0.2839658754876794 1449:0.20350671402491105 1546:0.2839658754876794 1587:0.306185687119362 1640:0.306185687119362 1732:0.14056127254332537
98 -1 -1 99:0.25327686285644607 112:0.16567348767972473 178:0.07693638512430562 270:0.1685715424701891 494:0.23823266209499816 502:0.23823266209499816 538:0.23823266209499816 661:0.3003128546672659 680:0.3003128546672659 681:0.16567348767972473 1006:0.1685715424701891 1010:0.3003128546672659 1073:0.3003128546672659 1193:0.16714447339704172 1419:0.23377464953099691 1517:0.23823266209499816 1620:0.07693638512430562 1628:0.1685715424701891 1659:0.23823266209499816 1746:0.23823266209499816
99 -1 -1 271:0.21925474320182367 299:0.2278189606915298 405:0.22368991475706088 486:0.04148307623956405 733:0.22368991475706088 790:0.37597750914638106 802:0.21770017713988604 859:0.10723219649382985 864:0.21770017713988604 889:0.22368991475706088 961:0.3454059092176487 1108:0.22509815451536644 1178:0.04148307623956405 1181:0.23042143281357597 1280:0.21925474320182367 1296:0.2222477382650012 1507:0.37597750914638106 1615:0.18765126549750455 1736:0.04148307623956405
100 -1 -1 47:0.28176892381974644 88:0.13640613993173392 133:0.26007283362484584 169:0.1440163618042301 192:0.26007283362484584 232:0.1440163618042301 360:0.23303982067913945 437:0.22280932344492851 451:0.12245339015602 471:0.28896985502298594 733:0.19877237867757672 750:0.22817020117696127 774:0.28176892381974644 831:0.12752206478130543 845:0.13640613993173392 846:0.26007283362484584 926:0.13640613993173392 930:0.28896985502298594 938:0.12245339015602 1385:0.13640613993173392 1441:0.19483125508765053 1472:0.12752206478130543 1577:0.22817020117696127 1759:0.08559124664831348
101 -1 -1 48:0.13413635681941352 49:0.1463869188636192 126:0.28526726050703277 198:0.23632941551579803 357:0.17296225428380285 392:0.16926123710609128 461:0.2584841016117718 486:0.04231530927652282 574:0.1463869188636192 589:0.1463869188636192 684:0.13413635681941352 687:0.13413635681941352 745:0.13413635681941352 812:0.17296225428380285 908:0.2740226629236614 943:0.31633797220018417 1007:0.31633797220018417 1009:0.31633797220018417 1014:0.13413635681941352 1127:0.3042396498529472 1178:0.04231530927652282 1443:0.1463869188636192 1476:0.17296225428380285 1652:0.16926123710609128 1736:0.04231530927652282
102 -1 -1 7:0.06276720059298563 50:0.22007434806578713 77:0.20997471240738516 103:0.11545659852400668 144:0.17458093113137865 146:0.18560557634150374 190:0.12140833875825037 268:0.1685758305796587 412:0.20997471240738516 443:0.1685758305796587 462:0.22007434806578713 521:0.15915634874510598 523:0.07697106568267112 541:0.06816725947836223 688:0.10983962847098071 701:0.17458093113137865 711:0.14569000650990044 730:0.1685758305796587 770:0.12140833875825037 809:0.11545659852400668 971:0.1685758305796587 1008:0.20997471240738516 1011:0.12140833875825037 1017:0.11545659852400668 1018:0.18152327537062915 1102:0.11545659852400668 1162:0.22007434806578713 1228:0.05638028654327676 1234:0.2021795943638459 1257:0.12140833875825037 1337:0.18560557634150374 1395:0.15350695754987706 1457:0.18152327537062915 1506:0.11545659852400668 1573:0.18560557634150374 1614:0.1903489418200467 1668:0.16591396510751585 1670:0.22007434806578713
103 -1 -1 48:0.14214227079600686 49:0.1551240063133588 190:0.22420446971352995 315:0.24480579419877074 392:0.17936357577082396 484:0.32239816051140174 486:0.04484089394270599 523:0.14214227079600686 574:0.1551240063133588 589:0.1551240063133588 636:0.3283218011589635 684:0.14214227079600686 687:0.14214227079600686 745:0.14214227079600686 770:0.22420446971352995 1011:0.22420446971352995 1014:0.14214227079600686 1178:0.04484089394270599 1228:0.10411733144543357 1257:0.22420446971352995 1322:0.29037767597919983 1430:0.24480579419877074 1443:0.1551240063133588 1652:0.17936357577082396 1736:0.04484089394270599 1758:0.29037767597919983
104 -1 -1 216:0.2025680796697706 260:0.20521147477591387 358:0.21652951773512213 444:0.23202679334668086 615:0.1391894749252917 816:0.10526958385772303 890:0.2025680796697706 976:0.2025680796697706 1141:0.10962697459908313 1206:0.23202679334668086 1275:0.23202679334668086 1295:0.26385874169854945 1325:0.10526958385772303 1328:0.10962697459908313 1359:0.10526958385772303 1366:0.21652951773512213 1372:0.2136323857645359 1390:0.2872126672500195 1414:0.21652951773512213 1439:0.2025680796697706 1460:0.10526958385772303 1485:0.10526958385772303 1491:0.21652951773512213 1552:0.2872126672500195 1749:0.21652951773512213 1753:0.1369588862299625
105 -1 -1 102:0.31218212771249876 331:0.31218212771249876 434:0.47155453241692047 500:0.31218212771249876 600:0.31218212771249876 618:0.4523482852395708 992:0.20703737281269424 1544:0.20703737281269424 1588:0.31218212771249876
106 -1 -1 482:0.3485370142929362 816:0.139052988039897 920:0.21115390072025672 945:0.2675767845501843 1141:0.14480876459414288 1224:0.37938574582000556 1325:0.139052988039897 1328:0.14480876459414288 1359:0.139052988039897 1438:0.37938574582000556 1449:0.2242624143393883 1460:0.139052988039897 1469:0.2675767845501843 1485:0.139052988039897 1490:0.26463034920003836 1696:0.37938574582000556
107 -1 -1 178:0.16345028763756045 308:0.526248328827969 486:0.0703942072958506 816:0.23384449493341106 839:0.4300047368822157 886:0.18196638612776542 1037:0.18196638612776542 1178:0.0703942072958506 1325:0.23384449493341106 1359:0.23384449493341106 1485:0.23384449493341106 1620:0.16345028763756045 1736:0.0703942072958506 1754:0.4300047368822157
108 -1 -1 57:0.1930151638268345 90:0.17641765823694702 285:0.1930151638268345 437:0.31211913371585037 522:0.18563331316363285 750:0.31962883971831135 877:0.2232678064675417 887:0.17641765823694702 960:0.2232678064675417 1202:0.2232678064675417 1249:0.2232678064675417 1264:0.1930151638268345 1455:0.17924804127813898 1467:0.17924804127813898 1537:0.2232678064675417 1577:0.31962883971831135 1599:0.2232678064675417 1638:0.1930151638268345 1682:0.2232678064675417 1705:0.18904408026495062 1759:0.05994961374256476
109 1 1 65:0.3028567275173978 153:0.2566213709527666 768:0.2663200577588353 891:0.24165658843846108 899:0.2384096728269032 956:0.24853230455824596 977:0.28513489596914376 982:0.2566213709527666 1092:0.23250738373625587 1139:0.2663200577588353 1228:0.08445535333432931 1246:0.2780295293233622 1429:0.2780295293233622 1543:0.24165658843846108 1562:0.2566213709527666 1572:0.17096881600098765 1759:0.08445535333432931
110 -1 -1 169:0.16031748873949486 232:0.16031748873949486 328:0.3719123183329755 558:0.35484454580497593 561:0.24620728656138563 695:0.24620728656138563 831:0.14195621197822522 1225:0.24620728656138563 1230:0.32167818224484734 1381:0.16772718917745633 1472:0.14195621197822522 1479:0.16772718917745633 1510:0.3719123183329755 1585:0.24620728656138563 1639:0.24336512453160913 1645:0.21047780893456966
111 -1 -1 88:0.12549978098669648 133:0.23927869872164353 169:0.13250152723313688 178:0.07874779474089265 192:0.23927869872164353 232:0.13250152723313688 258:0.10750746498448845 303:0.10174448758463307 360:0.2144071115204034 437:0.2049945941445651 451:0.11266262393577035 471:0.26586525749714607 486:0.03391482919487769 647:0.10750746498448845 669:0.10750746498448845 750:0.20992684266067496 831:0.11732603245744322 845:0.12549978098669648 846:0.23927869872164353 886:0.08766856168712191 921:0.08766856168712191 926:0.12549978098669648 930:0.26586525749714607 938:0.11266262393577035 966:0.24384167185555264 1037:0.08766856168712191 1092:0.2167943535529824 1125:0.29327707550302445 1178:0.03391482919487769 1385:0.12549978098669648 1415:0.08766856168712191 1441:0.17925351347894072 1472:0.11732603245744322 1514:0.10174448758463307 1531:0.10750746498448845 1577:0.20992684266067496 1597:0.08766856168712191 1620:0.07874779474089265 1715:0.08766856168712191 1736:0.03391482919487769 1759:0.07874779474089265
112 1 -1 7:0.1092149128631754 48:0.13392963446036033 49:0.1461613167232334 58:0.3517924421123089 371:0.29808635761771696 486:0.042250095632995255 541:0.11861101393269372 574:0.1461613167232334 589:0.1461613167232334 684:0.13392963446036033 687:0.13392963446036033 745:0.13392963446036033 803:0.27007602242886436 857:0.20731659692510496 1014:0.13392963446036033 1178:0.042250095632995255 1187:0.27360035675211475 1196:0.2769320058183447 1215:0.27360035675211475 1443:0.1461613167232334 1534:0.27360035675211475 1580:0.27360035675211475 1685:0.29808635761771696 1736:0.042250095632995255
113 1 1 178:0.07553064532575593 303:0.09758783507387633 357:0.1329622165408454 392:0.1301171134318351 486:0.032529278357958775 490:0.2948257014673884 505:0.21611984736742945 568:0.19870589241093603 627:0.19870589241093603 647:0.10311537274576987 812:0.1329622165408454 859:0.0840869647308437 860:0.19292260572152248 886:0.0840869647308437 1037:0.0840869647308437 1042:0.19870589241093603 1052:0.22583498684834663 1108:0.17651247664968545 1128:0.26220862172073034 1178:0.032529278357958775 1228:0.07553064532575593 1335:0.19870589241093603 1402:0.28129558224302836 1461:0.19870589241093603 1476:0.1329622165408454 1507:0.2948257014673884 1514:0.09758783507387633 1531:0.10311537274576987 1540:0.24318021370580417 1620:0.07553064532575593 1652:0.1301171134318351 1662:0.2948257014673884 1736:0.032529278357958775
114 -1 -1 169:0.13200607314021326 178:0.07845333838232982 232:0.13200607314021326 258:0.1071054695157669 279:0.3062341175726911 303:0.10136404123160708 322:0.3062341175726911 450:0.24292989101144508 451:0.11224135212619886 486:0.03378801374386903 647:0.1071054695157669 654:0.1855588078980967 669:0.1071054695157669 811:0.24292989101144508 831:0.11688732307649209 859:0.08734074850175247 886:0.08734074850175247 921:0.08734074850175247 938:0.11224135212619886 966:0.24292989101144508 1037:0.08734074850175247 1062:0.2921804441625949 1178:0.03378801374386903 1322:0.21880217016712475 1327:0.26487112533320967 1374:0.2921804441625949 1415:0.08734074850175247 1472:0.11688732307649209 1514:0.10136404123160708 1531:0.1071054695157669 1556:0.18767852446202568 1597:0.08734074850175247 1620:0.07845333838232982 1715:0.08734074850175247 1736:0.03378801374386903 1758:0.21880217016712475 1759:0.07845333838232982
115 -1 -1 156:0.2894712246575505 166:0.30746256964537355 249:0.3346758350279743 261:0.3346758350279743 422:0.30746256964537355 451:0.12266584972717087 824:0.1965180501501485 927:0.3346758350279743 938:0.12266584972717087 1182:0.2894712246575505 1208:0.30746256964537355 1419:0.2605240662336738 1729:0.2760496818262423
116 -1 -1 88:0.45259977084050335 845:0.45259977084050335 859:0.3161660571639884 926:0.45259977084050335 1385:0.45259977084050335 1759:0.28399439085635636
117 -1 -1 211:0.4301334002668577 299:0.2930552729081553 405:0.28774386827570897 486:0.053361819365490774 889:0.28774386827570897 1178:0.053361819365490774 1181:0.29640296695279095 1190:0.4301334002668577 1296:0.2858887223116532 1320:0.4301334002668577 1736:0.053361819365490774 1759:0.12390230757903756
118 1 1 70:0.2433700910572233 165:0.2433700910572233 178:0.1286536917733884 258:0.17563961389601115 303:0.16622438746919435 473:0.5021857652594972 486:0.05540812915639812 647:0.17563961389601115 669:0.17563961389601115 886:0.14322793610440368 921:0.14322793610440368 1037:0.14322793610440368 1178:0.05540812915639812 1228:0.1286536917733884 1415:0.14322793610440368 1514:0.16622438746919435 1531:0.17563961389601115 1597:0.14322793610440368 1620:0.1286536917733884 1715:0.14322793610440368 1736:0.05540812915639812 1747:0.5021857652594972 1759:0.1286536917733884
119 -1 -1 515:0.3674994828565705 524:0.5711486380200386 789:0.3674994828565705 816:0.22786654350821262 859:0.17731463575151454 1141:0.23729855160174104 1325:0.22786654350821262 1328:0.23729855160174104 1359:0.22786654350821262 1460:0.22786654350821262 1485:0.22786654350821262
120 -1 -1 102:0.1856371921325682 190:0.20518917828018418 238:0.35487297774726795 331:0.1856371921325682 500:0.1856371921325682 523:0.13008686125115196 600:0.1856371921325682 615:0.18025120054514204 654:0.22537376481427424 743:0.2895335210950211 770:0.20518917828018418 925:0.2169014676337214 1011:0.20518917828018418 1257:0.20518917828018418 1556:0.22794830443200126 1588:0.1856371921325682 1693:0.3307935149178786 1721:0.3307935149178786 1753:0.17736257487519597
121 -1 -1 70:0.17077033781575057 73:0.30478295401813377 165:0.17077033781575057 353:0.22677882818652645 486:0.038879325280574605 508:0.22677882818652645 561:0.23327595168344764 564:0.1805499953584613 695:0.23327595168344764 752:0.28467162408210367 859:0.1005015979036254 920:0.196122639809955 1178:0.038879325280574605 1225:0.23327595168344764 1449:0.20829800709514104 1585:0.23327595168344764 1595:0.29718797120018514 1639:0.2305830661007565 1722:0.29718797120018514 1736:0.038879325280574605 1751:0.29718797120018514
122 -1 -1 51:0.2731424927724854 278:0.3864556751672049 392:0.22266034870794763 735:0.39273291183043824 883:0.3864556751672049 1121:0.2731424927724854 1238:0.3864556751672049 1613:0.3864556751672049 1652:0.22266034870794763
123 -1 -1 100:0.23830380569099513 214:0.2818889797941522 451:0.1278918489067374 573:0.34893420965438454 654:0.21143240502248378 688:0.17415389065606046 733:0.207600352985537 778:0.23830380569099513 797:0.31033101160893506 938:0.1278918489067374 964:0.23830380569099513 1151:0.23830380569099513 1192:0.465409676166982 1290:0.232704838083491 1556:0.21384768660439404 1759:0.0893925661848837
124 -1 -1 30:0.40455753867916605 180:0.356797828660573 486:0.05292584379339153 711:0.31755506276034917 920:0.26697881519346833 1018:0.3956594998083625 1143:0.3674384382429395 1178:0.05292584379339153 1449:0.28355296051138834 1457:0.3956594998083625 1736:0.05292584379339153
125 -1 -1 7:0.08018401942569063 48:0.0983292128310264 49:0.10730953815897698 60:0.2371079321410234 392:0.12407765204070974 486:0.031019413010177434 501:0.17933438471422253 534:0.22302413746261604 541:0.0870825017934593 556:0.2371079321410234 574:0.10730953815897698 580:0.1383289511691544 589:0.10730953815897698 636:0.2271219116061327 684:0.0983292128310264 687:0.0983292128310264 745:0.0983292128310264 831:0.10730953815897698 945:0.19828593422932736 1014:0.0983292128310264 1032:0.25828095516116656 1041:0.25828095516116656 1063:0.1383289511691544 1140:0.1383289511691544 1178:0.031019413010177434 1196:0.2033194987020933 1228:0.07202484655524555 1263:0.22302413746261604 1443:0.10730953815897698 1469:0.19828593422932736 1472:0.10730953815897698 1478:0.22302413746261604 1490:0.19610249859595527 1513:0.25003805625447323 1580:0.20087344983896002 1652:0.12407765204070974 1702:0.17933438471422253 1736:0.031019413010177434
126 -1 -1 169:0.1420847311852074 184:0.2565845865790786 185:0.2662818831653132 232:0.1420847311852074 580:0.16217939234978898 588:0.2451718319508165 691:0.2383754989369285 813:0.1667446652182884 853:0.2931491902811101 1063:0.16217939234978898 1140:0.16217939234978898 1247:0.2662818831653132 1381:0.1486517333455357 1406:0.28509402443718257 1466:0.28509402443718257 1477:0.2355077065122195 1479:0.1486517333455357 1634:0.28509402443718257 1755:0.3144884085925452
127 -1 -1 109:0.3144554882647203 110:0.25997318947420556 250:0.25997318947420556 329:0.40395751008941483 564:0.20697769067880264 891:0.2961181300983288 1086:0.2674213182585784 1333:0.26433426617607314 1440:0.309429396841187 1494:0.26433426617607314 1543:0.2961181300983288 1611:0.27847150200485427
128 -1 -1 112:0.21717657871835375 270:0.22097555484390083 378:0.35011887290657123 446:0.35011887290657123 612:0.2967887352070205 662:0.35011887290657123 681:0.21717657871835375 1006:0.22097555484390083 1193:0.21910485130985038 1608:0.35011887290657123 1628:0.22097555484390083 1710:0.35011887290657123 1759:0.10085367993553247
129 -1 -1 48:0.20390164101880948 49:0.22252380851646408 169:0.2513060729711489 190:0.3216190303020331 232:0.2513060729711489 486:0.06432380606040662 523:0.20390164101880948 574:0.22252380851646408 589:0.22252380851646408 684:0.20390164101880948 687:0.20390164101880948 745:0.20390164101880948 770:0.3216190303020331 1011:0.3216190303020331 1014:0.20390164101880948 1178:0.06432380606040662 1257:0.3216190303020331 1443:0.22252380851646408 1736:0.06432380606040662
130 1 1 7:0.10852962051688173 44:0.1553629185117419 48:0.1330892643036531 49:0.14524419625819102 85:0.1553629185117419 273:0.1553629185117419 374:0.2789422248267918 394:0.1553629185117419 452:0.1553629185117419 486:0.041984988365055195 499:0.1553629185117419 541:0.11786676373916895 574:0.14524419625819102 589:0.14524419625819102 659:0.1553629185117419 684:0.1330892643036531 687:0.1330892643036531 745:0.1330892643036531 768:0.30741106587361666 801:0.1553629185117419 953:0.1553629185117419 1014:0.1330892643036531 1139:0.30741106587361666 1178:0.041984988365055195 1246:0.32092721319184697 1332:0.1553629185117419 1401:0.1553629185117419 1410:0.1553629185117419 1429:0.32092721319184697 1443:0.14524419625819102 1732:0.1553629185117419 1736:0.041984988365055195 1759:0.09748612404834069
131 -1 -1 388:0.36798464583193063 587:0.30768278544064404 923:0.30768278544064404 1218:0.35881472006831283 1642:0.36798464583193063 1649:0.30768278544064404 1674:0.36798464583193063 1707:0.4254501246780918
132 1 -1 7:0.15535681451223377 48:0.19051318939032036 49:0.20791260072223636 263:0.35643861766485535 424:0.35643861766485535 486:0.06010021981707361 541:0.16872264792020555 574:0.20791260072223636 589:0.20791260072223636 684:0.19051318939032036 687:0.19051318939032036 688:0.27186706791517795 718:0.48444959737301296 745:0.19051318939032036 1014:0.19051318939032036 1178:0.06010021981707361 1443:0.20791260072223636 1736:0.06010021981707361 1759:0.13954838890216942
133 1 1 7:0.18629896147831132 178:0.16734199919114873 258:0.22845737049109374 303:0.2162108286982934 392:0.28828110493105785 486:0.07207027623276446 541:0.20232684471610246 647:0.22845737049109374 669:0.22845737049109374 886:0.18629896147831132 921:0.18629896147831132 1037:0.18629896147831132 1164:0.34646739718163133 1178:0.07207027623276446 1228:0.16734199919114873 1415:0.18629896147831132 1514:0.2162108286982934 1531:0.22845737049109374 1597:0.18629896147831132 1620:0.16734199919114873 1652:0.28828110493105785 1715:0.18629896147831132 1736:0.07207027623276446 1759:0.16734199919114873
134 -1 -1 169:0.16232833078127204 232:0.16232833078127204 451:0.13802358408106044 495:0.34595680808973495 623:0.3175964070795696 938:0.13802358408106044 952:0.3175964070795696 1019:0.26267130083340673 1029:0.3592953161894811 1312:0.32571295111420934 1586:0.2760471681621209 1624:0.26267130083340673 1671:0.3592953161894811 1759:0.09647434516361166
135 -1 -1 7:0.0701756131574793 102:0.1228039996067976 112:0.13573816474688052 270:0.1381125738578543 331:0.1228039996067976 372:0.21882881446998298 457:0.21281582705461458 500:0.1228039996067976 523:0.08605596041620642 534:0.1951867180948847 541:0.0762130409826442 556:0.2075126021578208 561:0.16288579769625663 580:0.1210630127456075 600:0.1228039996067976 681:0.13573816474688052 695:0.16288579769625663 795:0.21882881446998298 897:0.24604972294200128 945:0.1735362870894996 1006:0.1381125738578543 1023:0.21882881446998298 1063:0.1210630127456075 1140:0.1210630127456075 1165:0.24604972294200128 1193:0.1369433600043346 1225:0.16288579769625663 1263:0.1951867180948847 1469:0.1735362870894996 1478:0.1951867180948847 1490:0.17162538345235065 1585:0.16288579769625663 1588:0.1228039996067976 1628:0.1381125738578543 1639:0.16100548035931733 1647:0.24604972294200128
136 -1 -1 103:0.2146301351709241 163:0.3245403842310706 451:0.149948001021971 593:0.3245403842310706 617:0.36385051309891947 733:0.24340298625549808 809:0.2146301351709241 831:0.15615475141837867 938:0.149948001021971 1017:0.2146301351709241 1102:0.2146301351709241 1299:0.37584541916062114 1315:0.36385051309891947 1472:0.15615475141837867 1506:0.2146301351709241
137 -1 -1 15:0.38469939523149954 88:0.19799605817937382 135:0.30647862361023304 178:0.12423729210067674 258:0.16961029034817346 303:0.16051826803883462 486:0.05350608934627821 647:0.16961029034817346 669:0.16961029034817346 845:0.19799605817937382 886:0.13831123452036492 921:0.13831123452036492 926:0.19799605817937382 965:0.29720432737970454 1037:0.13831123452036492 1178:0.05350608934627821 1385:0.19799605817937382 1415:0.13831123452036492 1514:0.16051826803883462 1531:0.16961029034817346 1568:0.29720432737970454 1597:0.13831123452036492 1620:0.12423729210067674 1709:0.29720432737970454 1715:0.13831123452036492 1736:0.05350608934627821 1759:0.12423729210067674
138 -1 -1 7:0.14100644151106284 48:0.17291540754871 49:0.18870762808312072 486:0.05454873773670786 541:0.15313766737717618 566:0.3994019353750437 574:0.18870762808312072 589:0.18870762808312072 684:0.17291540754871 687:0.17291540754871 745:0.17291540754871 833:0.3787054029850403 1014:0.17291540754871 1178:0.05454873773670786 1407:0.3994019353750437 1443:0.18870762808312072 1481:0.43970078835297244 1736:0.05454873773670786
139 -1 -1 263:0.28375717039483916 320:0.38566541372556595 424:0.28375717039483916 880:0.41373916842626285 942:0.433639730788307 1118:0.33216582683287654 1243:0.33216582683287654 1566:0.33216582683287654
140 1 -1 7:0.19625280041886164 169:0.2966148329441454 232:0.2966148329441454 525:0.6119756667562015 541:0.21313704360112565 618:0.4976305913053352 688:0.34343310647513975
141 -1 -1 5:0.3244127124940209 109:0.3125984416468889 124:0.3689191617702031 150:0.3689191617702031 635:0.2832244468085491 691:0.2904142079926454 857:0.21740963137077216 1149:0.2832244468085491 1300:0.357145303518377 1302:0.3244127124940209
142 -1 -1 14:0.2231178870160027 129:0.27618484277937083 178:0.07075509123015097 254:0.2231178870160027 258:0.09659572713024416 303:0.09141767747151103 310:0.27618484277937083 437:0.184188157371403 451:0.10122765038732133 486:0.030472559157170342 545:0.27618484277937083 647:0.09659572713024416 669:0.09659572713024416 750:0.18861979504297716 813:0.1397155410366331 874:0.27618484277937083 886:0.07877042272229241 921:0.07877042272229241 938:0.10122765038732133 1037:0.07877042272229241 1110:0.27618484277937083 1125:0.26351018845931873 1178:0.030472559157170342 1186:0.2231178870160027 1228:0.07075509123015097 1415:0.07877042272229241 1432:0.2537276151143419 1514:0.09141767747151103 1531:0.09659572713024416 1535:0.27618484277937083 1577:0.18861979504297716 1597:0.07877042272229241 1620:0.07075509123015097 1715:0.07877042272229241 1736:0.030472559157170342 1759:0.07075509123015097
143 -1 -1 102:0.2401431192732336 178:0.12326460007644918 331:0.2401431192732336 486:0.053087173693218435 500:0.2401431192732336 600:0.2401431192732336 816:0.17635177376966762 886:0.1372283532662403 1037:0.1372283532662403 1141:0.18365144721841004 1178:0.053087173693218435 1285:0.40579072123255366 1325:0.17635177376966762 1328:0.18365144721841004 1359:0.17635177376966762 1460:0.17635177376966762 1475:0.28058706563126234 1485:0.17635177376966762 1588:0.2401431192732336 1612:0.29648987434589563 1620:0.12326460007644918 1667:0.28441729383961084 1736:0.053087173693218435
144 -1 -1 706:0.4686693591078087 816:0.24041846809014564 925:0.3825213154537605 1067:0.4686693591078087 1141:0.2503700340460238 1325:0.24041846809014564 1328:0.2503700340460238 1359:0.24041846809014564 1460:0.24041846809014564 1485:0.24041846809014564
145 -1 -1 78:0.27497524582659233 139:0.25660940492750384 148:0.25660940492750384 174:0.20974344689897215 318:0.20974344689897215 334:0.20860276352921547 382:0.27497524582659233 458:0.20974344689897215 807:0.2807514101851724 844:0.25660940492750384 870:0.20860276352921547 939:0.20974344689897215 1354:0.27001409326985715 1356:0.20974344689897215 1387:0.27497524582659233 1473:0.27001409326985715 1730:0.20974344689897215
146 -1 -1 125:0.40611310144989327 178:0.06900194632165592 201:0.17962440761592027 203:0.17962440761592027 252:0.2693416313227254 564:0.13800389264331184 568:0.18153020224839342 627:0.18153020224839342 816:0.09871946706383174 821:0.25698102515527704 838:0.25698102515527704 931:0.25698102515527704 983:0.17962440761592027 1035:0.17962440761592027 1042:0.18153020224839342 1141:0.1028057308829927 1150:0.15481203844847585 1319:0.20305655072494663 1325:0.09871946706383174 1335:0.18153020224839342 1359:0.09871946706383174 1461:0.18153020224839342 1485:0.09871946706383174 1518:0.25698102515527704 1620:0.06900194632165592 1636:0.24744084099182123
147 -1 -1 40:0.21677673400156103 105:0.21677673400156103 109:0.2873810123995854 439:0.21677673400156103 599:0.21677673400156103 892:0.36917695046932403 906:0.21677673400156103 1012:0.21677673400156103 1070:0.21677673400156103 1177:0.21677673400156103 1259:0.36917695046932403 1416:0.2982422217483093 1645:0.20892977138326718 1670:0.36917695046932403
148 -1 -1 29:0.22970278318663556 86:0.20342817297484073 88:0.10842954530178447 144:0.21067480275306 169:0.11447892766604921 200:0.21067480275306 232:0.11447892766604921 313:0.2533860991167864 451:0.09733847334089343 521:0.19206125297578852 688:0.13254850866375095 787:0.1408641534538644 797:0.2361929017257134 813:0.1343476551561466 831:0.10136757412167532 836:0.22970278318663556 845:0.10842954530178447 855:0.1377313455095322 926:0.10842954530178447 938:0.09733847334089343 970:0.20342817297484073 996:0.1897506471928099 1138:0.13607334626629145 1211:0.20342817297484073 1214:0.20342817297484073 1228:0.06803667313314572 1234:0.24397937327555683 1253:0.21067480275306 1282:0.1897506471928099 1381:0.1197700195309102 1385:0.10842954530178447 1441:0.15487179983468796 1472:0.10136757412167532 1479:0.1197700195309102 1600:0.21067480275306
149 -1 -1 135:0.3027833120450451 523:0.16756524439973045 641:0.4040614935726275 773:0.44014296595406743 1152:0.4143877530396084 1187:0.3423134157854418 1215:0.3423134157854418 1534:0.3423134157854418
150 1 1 7:0.14441231101249197 48:0.17709200619616353 541:0.15683655450070524 636:0.4090490894761484 684:0.17709200619616353 687:0.17709200619616353 733:0.30124886551319724 745:0.17709200619616353 1014:0.17709200619616353 1031:0.32298322191973516 1056:0.31689746077608333 1228:0.1297175499040973 1277:0.31689746077608333 1398:0.31689746077608333 1420:0.31689746077608333 1759:0.1297175499040973
151 -1 -1 45:0.33764142553414195 88:0.15005492371834517 451:0.13470606329092075 486:0.04055056564837784 582:0.23002005621513727 704:0.29690832588443206 708:0.32686577954950835 787:0.1949409613619492 831:0.14028190895762577 845:0.15005492371834517 855:0.190605489366723 926:0.15005492371834517 938:0.13470606329092075 1138:0.18831099528508574 1178:0.04055056564837784 1228:0.09415549764254287 1381:0.16574893027942691 1385:0.15005492371834517 1441:0.21432604965405552 1472:0.14028190895762577 1479:0.16574893027942691 1504:0.23002005621513727 1633:0.32686577954950835 1736:0.04055056564837784 1762:0.29690832588443206
152 -1 -1 204:0.2858823423162624 349:0.22042870620975716 355:0.22042870620975716 405:0.19664858536749644 564:0.1693534854813311 716:0.2858823423162624 724:0.2858823423162624 889:0.19664858536749644 954:0.2858823423162624 1150:0.18997984624595185 1296:0.19538075008166425 1338:0.2726272006121029 1413:0.33052650310108356 1425:0.22042870620975716 1511:0.2858823423162624 1550:0.2858823423162624
153 -1 -1 88:0.12546602301827434 109:0.23921433555947677 112:0.16952853251897035 153:0.23921433555947677 270:0.1724940219443923 681:0.16952853251897035 824:0.18044373201954683 845:0.12546602301827434 855:0.1593717295220684 891:0.22526463802391739 926:0.12546602301827434 956:0.23167396339297505 982:0.23921433555947677 996:0.21956431710715407 1006:0.1724940219443923 1138:0.15745322501632922 1193:0.17103374650043246 1282:0.21956431710715407 1381:0.13858831544059824 1385:0.12546602301827434 1479:0.13858831544059824 1543:0.22526463802391739 1562:0.23921433555947677 1625:0.2823134744149054 1628:0.1724940219443923 1694:0.2823134744149054
154 1 -1 7:0.1261121308092089 48:0.15465059795867347 49:0.1687747086054004 169:0.19060481446566202 232:0.19060481446566202 277:0.35076876164036447 315:0.2663483722651448 486:0.048786831829872195 541:0.1369619524691883 574:0.1687747086054004 589:0.1687747086054004 638:0.2893418851148245 684:0.15465059795867347 687:0.15465059795867347 733:0.26307408327839726 745:0.15465059795867347 1014:0.15465059795867347 1178:0.048786831829872195 1222:0.35076876164036447 1430:0.2663483722651448 1443:0.1687747086054004 1668:0.3333550560330683 1736:0.048786831829872195
155 -1 -1 21:0.26728278378626247 70:0.16639884211096245 88:0.14018770164624075 165:0.16639884211096245 303:0.1136521972988635 486:0.03788406576628783 523:0.12008964722884062 585:0.26728278378626247 661:0.34335825532538355 680:0.34335825532538355 845:0.14018770164624075 886:0.09792888938070814 900:0.28321117694996756 920:0.19110215856885124 921:0.09792888938070814 926:0.14018770164624075 1037:0.09792888938070814 1061:0.26728278378626247 1073:0.34335825532538355 1178:0.03788406576628783 1258:0.26728278378626247 1385:0.14018770164624075 1415:0.09792888938070814 1514:0.1136521972988635 1597:0.09792888938070814 1715:0.09792888938070814 1736:0.03788406576628783 1759:0.08796407665130423
156 -1 -1 88:0.2037741880242558 169:0.2151429342077373 205:0.36586095262791424 232:0.2151429342077373 816:0.18293047631395712 845:0.2037741880242558 848:0.36586095262791424 855:0.25884174851585634 926:0.2037741880242558 1138:0.25572583164471313 1141:0.1905024599258649 1325:0.18293047631395712 1328:0.1905024599258649 1359:0.18293047631395712 1381:0.22508660726772245 1385:0.2037741880242558 1460:0.18293047631395712 1479:0.22508660726772245 1485:0.18293047631395712
157 -1 -1 7:0.12267192199110177 169:0.18540531177475542 178:0.11018936717476804 184:0.3348153237470711 232:0.18540531177475542 392:0.1898239095644577 541:0.13322577170999944 647:0.15043188919997474 688:0.21467005391394695 759:0.3720170777322671 802:0.24904552942818609 859:0.12267192199110177 864:0.24904552942818609 966:0.34120015171228935 1219:0.3720170777322671 1514:0.14236793217334326 1531:0.15043188919997474 1615:0.21467005391394695 1620:0.11018936717476804 1652:0.1898239095644577
158 -1 -1 178:0.11285160452855442 258:0.15406640861774784 303:0.14580762183425267 451:0.161454145139972 486:0.048602540611417555 647:0.15406640861774784 669:0.15406640861774784 768:0.3558643075856422 886:0.12563574492029148 921:0.12563574492029148 938:0.161454145139972 1037:0.12563574492029148 1139:0.3558643075856422 1178:0.048602540611417555 1246:0.3715108308913615 1381:0.19866107873952984 1415:0.12563574492029148 1429:0.3715108308913615 1479:0.19866107873952984 1514:0.14580762183425267 1531:0.15406640861774784 1597:0.12563574492029148 1620:0.11285160452855442 1645:0.24929618613852209 1715:0.12563574492029148 1736:0.048602540611417555 1759:0.11285160452855442
159 -1 -1 88:0.20867089461313387 169:0.22031283248435413 232:0.22031283248435413 449:0.4695343316885079 845:0.20867089461313387 926:0.20867089461313387 1107:0.4545493939608496 1381:0.2304954526350507 1385:0.20867089461313387 1479:0.2304954526350507 1655:0.44205926649674077
160 1 -1 64:0.36705951077551335 199:0.36705951077551335 421:0.4318560159531463 580:0.3273753576547724 859:0.189767014177551 1063:0.3273753576547724 1140:0.3273753576547724 1761:0.4318560159531463
161 1 1 7:0.11552199271855226 44:0.16537267757473362 85:0.16537267757473362 273:0.16537267757473362 394:0.16537267757473362 451:0.14845699041362165 452:0.16537267757473362 499:0.16537267757473362 501:0.2583690071104717 541:0.12546071162496697 659:0.16537267757473362 744:0.31530062270300524 801:0.16537267757473362 859:0.11552199271855226 938:0.14845699041362165 953:0.16537267757473362 988:0.33409058070939385 1332:0.16537267757473362 1369:0.31530062270300524 1401:0.16537267757473362 1410:0.16537267757473362 1702:0.2583690071104717 1732:0.16537267757473362 1748:0.3213133111628848 1759:0.1037669832331214
162 -1 -1 260:0.26036090941832507 275:0.18187263531528353 281:0.2943826946866723 354:0.18187263531528353 586:0.33476930089619217 615:0.176595866837275 839:0.2455970431342323 885:0.33476930089619217 1228:0.09335457007819035 1229:0.32408531723727385 1324:0.2747206130407124 1366:0.2747206130407124 1491:0.2747206130407124 1679:0.18187263531528353 1753:0.17376581992158316 1754:0.2455970431342323
163 -1 -1 88:0.1308560435270012 411:0.2772122423946845 455:0.17178936044689813 486:0.03536229569839782 671:0.32050245689592866 682:0.1699991062809492 814:0.32050245689592866 824:0.1881955949770179 845:0.1308560435270012 857:0.17351891620159585 899:0.23178530915444642 926:0.1308560435270012 1092:0.2260470189023228 1114:0.26435909614823183 1178:0.03536229569839782 1260:0.26435909614823183 1385:0.1308560435270012 1418:0.30579398191590085 1594:0.19420453312457162 1615:0.15996353550011094 1686:0.20802376299965808 1736:0.03536229569839782 1738:0.2772122423946845
164 -1 -1 48:0.11120980169728767 100:0.21715629278952678 582:0.19900448658447523 620:0.31796915360321043 684:0.11120980169728767 687:0.11120980169728767 745:0.11120980169728767 768:0.2568736393144099 778:0.21715629278952678 793:0.31796915360321043 964:0.21715629278952678 1014:0.11120980169728767 1021:0.28279167352452583 1139:0.2568736393144099 1151:0.21715629278952678 1246:0.26816777390021856 1429:0.26816777390021856 1504:0.19900448658447523 1645:0.17994954041631006 1720:0.28279167352452583
165 -1 -1 216:0.2621806239962753 321:0.354675135210079 614:0.354675135210079 649:0.29489034486204824 787:0.1971734552394506 890:0.2621806239962753 976:0.2621806239962753 1124:0.29489034486204824 1132:0.354675135210079 1157:0.354675135210079 1228:0.09523378088558992 1439:0.2621806239962753
166 -1 -1 110:0.24144372931700075 250:0.24144372931700075 455:0.20108883341985606 486:0.041393499402641316 587:0.27131736971647774 682:0.19899324309447622 831:0.14319798063954148 857:0.20311337293814752 923:0.27131736971647774 1056:0.23480153500442458 1086:0.24836099641584788 1178:0.041393499402641316 1277:0.23480153500442458 1398:0.23480153500442458 1420:0.23480153500442458 1472:0.14319798063954148 1594:0.22732701786231627 1611:0.25862358379547334 1615:0.18724605912585696 1649:0.27131736971647774 1686:0.24350318154971148 1736:0.041393499402641316
167 -1 -1 22:0.16283867594497067 39:0.21710214301481864 48:0.09399129602077377 58:0.2468865662008168 88:0.10972156274882694 226:0.16283867594497067 283:0.16283867594497067 294:0.2687382981146269 351:0.2687382981146269 404:0.16283867594497067 591:0.2687382981146269 595:0.2687382981146269 657:0.21710214301481864 684:0.09399129602077377 687:0.09399129602077377 745:0.09399129602077377 753:0.16283867594497067 806:0.21710214301481864 845:0.10972156274882694 857:0.14549398055270815 926:0.10972156274882694 1014:0.09399129602077377 1171:0.2324398600846834 1207:0.16283867594497067 1385:0.10972156274882694 1569:0.23900731313957538 1594:0.16283867594497067 1661:0.21710214301481864 1727:0.22664761770276687
168 1 -1 48:0.1796966393080048 49:0.19610818410597236 51:0.2781617070062253 64:0.28343989089054633 199:0.28343989089054633 486:0.05668797817810926 574:0.19610818410597236 589:0.19610818410597236 640:0.3821601334135522 684:0.1796966393080048 687:0.1796966393080048 745:0.1796966393080048 813:0.25991225418833025 893:0.3821601334135522 1014:0.1796966393080048 1121:0.2781617070062253 1178:0.05668797817810926 1443:0.19610818410597236 1736:0.05668797817810926
169 1 -1 48:0.2220834252547226 49:0.24236612000343627 486:0.07005952038413366 574:0.24236612000343627 580:0.31242564038756987 589:0.24236612000343627 684:0.2220834252547226 687:0.2220834252547226 745:0.2220834252547226 1014:0.2220834252547226 1063:0.31242564038756987 1140:0.31242564038756987 1178:0.07005952038413366 1251:0.4592113512637247 1443:0.24236612000343627 1736:0.07005952038413366
170 -1 -1 108:0.4947781101707667 451:0.19006940812612333 523:0.18137230897791914 615:0.25131343876301626 936:0.19006940812612333 938:0.19006940812612333 1087:0.4947781101707667 1409:0.4947781101707667 1753:0.2472860012301857
171 -1 -1 70:0.16249934533587798 88:0.1369024534826058 165:0.16249934533587798 169:0.14454036513682555 232:0.14454036513682555 303:0.11098879909713416 451:0.12289893664619303 486:0.036996266365711385 733:0.19949561170158936 768:0.27088400210903857 845:0.1369024534826058 855:0.1738987198483172 921:0.0956339612220553 926:0.1369024534826058 938:0.12289893664619303 1094:0.30804680318089034 1138:0.17180534056096328 1139:0.27088400210903857 1178:0.036996266365711385 1228:0.08590267028048164 1246:0.2827941396580974 1381:0.15122086403484505 1385:0.1369024534826058 1415:0.0956339612220553 1419:0.261019108269127 1429:0.2827941396580974 1479:0.15122086403484505 1514:0.11098879909713416 1597:0.0956339612220553 1645:0.18976432076001568 1715:0.0956339612220553 1729:0.27657422529108633 1736:0.036996266365711385
172 -1 -1 187:0.25995207545175814 274:0.28296022510778246 291:0.15883116843925765 376:0.25995207545175814 381:0.163840893752831 486:0.03122011371786686 515:0.16726338283356212 544:0.163840893752831 568:0.19070882818898535 580:0.1392239622509075 624:0.28296022510778246 627:0.19070882818898535 690:0.2046350093232382 709:0.1188660536309185 789:0.16726338283356212 980:0.2333932478392299 1042:0.19070882818898535 1063:0.1392239622509075 1140:0.1392239622509075 1178:0.03122011371786686 1284:0.1188660536309185 1316:0.2516558436324322 1335:0.19070882818898535 1405:0.26997463544444866 1461:0.19070882818898535 1523:0.20217313412136306 1644:0.15883116843925765 1736:0.03122011371786686
173 -1 -1 48:0.16107220332817418 49:0.17578279385901174 87:0.23297396999367206 190:0.2540631138826415 275:0.22985404727937953 354:0.22985404727937953 486:0.05081262277652831 523:0.16107220332817418 539:0.23297396999367206 574:0.17578279385901174 589:0.17578279385901174 684:0.16107220332817418 687:0.16107220332817418 723:0.23297396999367206 745:0.16107220332817418 770:0.2540631138826415 1011:0.2540631138826415 1014:0.16107220332817418 1173:0.3653338431397894 1178:0.05081262277652831 1257:0.2540631138826415 1443:0.17578279385901174 1679:0.22985404727937953 1736:0.05081262277652831
174 -1 -1 110:0.3023981475004554 178:0.12037716343323611 210:0.38756910129312333 250:0.3023981475004554 258:0.16434039486835764 303:0.15553086725419332 486:0.051843622418064436 647:0.16434039486835764 669:0.16434039486835764 740:0.4483155695370386 886:0.13401381985224325 921:0.13401381985224325 991:0.38756910129312333 1037:0.13401381985224325 1178:0.051843622418064436 1415:0.13401381985224325 1514:0.15553086725419332 1531:0.16434039486835764 1597:0.13401381985224325 1620:0.12037716343323611 1715:0.13401381985224325 1736:0.051843622418064436 1759:0.12037716343323611
175 -1 -1 152:0.3001593486376367 200:0.3158389864228067 207:0.3158389864228067 455:0.21340434401383498 523:0.13925039356562716 682:0.2111804110827821 683:0.29185535582028344 1050:0.3158389864228067 1228:0.1019990696615969 1253:0.3158389864228067 1301:0.3158389864228067 1600:0.3158389864228067 1615:0.19871378105564957 1686:0.2584163219814413
176 -1 -1 193:0.41846868518849795 244:0.5033072126177838 460:0.3196418112359968 486:0.05820290631037097 488:0.33015164073134096 772:0.41846868518849795 1178:0.05820290631037097 1576:0.41846868518849795 1736:0.05820290631037097
177 -1 -1 15:0.20060279278101084 86:0.19370261225270746 102:0.12621158614812206 178:0.06478395358003752 241:0.19370261225270746 258:0.08844385603405228 303:0.0837027904387111 331:0.12621158614812206 344:0.17638767416498563 390:0.22490091412007146 486:0.02790093014623703 500:0.12621158614812206 501:0.16130531351732047 515:0.1494806842356813 600:0.12621158614812206 647:0.08844385603405228 669:0.08844385603405228 787:0.13412967386849797 789:0.1494806842356813 799:0.20428860431122264 886:0.07212285816326316 921:0.07212285816326316 922:0.16130531351732047 970:0.19370261225270746 992:0.0837027904387111 1037:0.07212285816326316 1072:0.20857991624928235 1101:0.4498018282401429 1178:0.02790093014623703 1211:0.19370261225270746 1214:0.19370261225270746 1298:0.162743056835894 1415:0.07212285816326316 1514:0.0837027904387111 1526:0.22490091412007146 1531:0.08844385603405228 1544:0.0837027904387111 1588:0.12621158614812206 1597:0.07212285816326316 1620:0.06478395358003752 1702:0.16130531351732047 1715:0.07212285816326316 1736:0.02790093014623703 1759:0.06478395358003752
178 -1 -1 5:0.38180240998172743 90:0.3563014879058726 451:0.1732221535062091 515:0.2793698928010419 523:0.1652959424522489 789:0.2793698928010419 925:0.2756076375966405 938:0.1732221535062091 1302:0.38180240998172743 1455:0.36201786402716635 1467:0.36201786402716635
179 -1 -1 2:0.31069553328071864 70:0.1898062174998354 102:0.1954777175375801 165:0.1898062174998354 303:0.12963968622724642 331:0.1954777175375801 451:0.14355123863022407 486:0.043213228742415476 500:0.1954777175375801 600:0.1954777175375801 654:0.23732070407143693 675:0.31640415359988594 859:0.11170457583422964 886:0.11170457583422964 921:0.11170457583422964 938:0.14355123863022407 1037:0.11170457583422964 1043:0.2639690646293943 1178:0.043213228742415476 1346:0.33031570600286353 1415:0.11170457583422964 1514:0.12963968622724642 1556:0.24003171861761666 1588:0.1954777175375801 1597:0.11170457583422964 1678:0.2639690646293943 1715:0.11170457583422964 1736:0.043213228742415476 1759:0.10033800988780857
180 -1 -1 152:0.40428723272209394 670:0.43322255173662666 815:0.41744570833257383 816:0.19655125634975704 859:0.1529466058930395 879:0.41744570833257383 1141:0.20468704062129614 1325:0.19655125634975704 1328:0.20468704062129614 1359:0.19655125634975704 1460:0.19655125634975704 1485:0.19655125634975704
181 -1 -1 448:0.7071067811865475 707:0.7071067811865475
182 -1 -1 18:0.074538193710702 44:0.07973104340019473 85:0.07973104340019473 198:0.12033566858296274 273:0.07973104340019473 278:0.14958598639454418 340:0.1952832640501273 394:0.07973104340019473 452:0.07973104340019473 455:0.10467185606644958 461:0.13161652821605593 499:0.07973104340019473 501:0.12456731560073384 659:0.07973104340019473 682:0.10358104796347341 710:0.415812888018459 801:0.07973104340019473 802:0.11307378803772007 864:0.11307378803772007 883:0.29917197278908836 936:0.071575491909065 953:0.07973104340019473 972:0.1646973538371631 992:0.06463911005709946 1238:0.14958598639454418 1288:0.1952832640501273 1332:0.07973104340019473 1401:0.07973104340019473 1410:0.07973104340019473 1544:0.06463911005709946 1592:0.415812888018459 1613:0.14958598639454418 1615:0.09746633970922579 1646:0.415812888018459 1702:0.12456731560073384 1732:0.07973104340019473
183 -1 -1 88:0.14071394703670276 169:0.14856450536230242 232:0.14856450536230242 845:0.14071394703670276 855:0.17874022438608494 860:0.2255238628845027 887:0.25982937077645235 891:0.25264111814178314 926:0.14071394703670276 956:0.25982937077645235 1114:0.2842743128359766 1138:0.1765885634430188 1187:0.2462480354865944 1215:0.2462480354865944 1260:0.2842743128359766 1381:0.1554309956566791 1385:0.14071394703670276 1479:0.1554309956566791 1534:0.2462480354865944 1543:0.25264111814178314 1618:0.32883065249162674
184 -1 -1 178:0.11673605215819097 374:0.33402306660951353 423:0.38429854775607925 486:0.05027548114656578 582:0.28518391333558984 816:0.16701153330475677 859:0.129960233469586 886:0.129960233469586 925:0.2657261396064259 1037:0.129960233469586 1141:0.173924589120633 1178:0.05027548114656578 1325:0.16701153330475677 1328:0.173924589120633 1359:0.16701153330475677 1460:0.16701153330475677 1475:0.2657261396064259 1485:0.16701153330475677 1504:0.28518391333558984 1612:0.28078667690928333 1620:0.11673605215819097 1667:0.26935350479992215 1736:0.05027548114656578
185 -1 -1 103:0.17256359378188213 271:0.19181694646920952 451:0.12055886707686335 486:0.03629183523340265 556:0.2774095693871293 580:0.1618409575382109 683:0.2411177341537267 809:0.17256359378188213 817:0.27130808592547245 859:0.0938130331606967 938:0.12055886707686335 1017:0.17256359378188213 1050:0.26093192824794553 1063:0.1618409575382109 1102:0.17256359378188213 1140:0.1618409575382109 1178:0.03629183523340265 1280:0.19181694646920952 1301:0.26093192824794553 1381:0.14834152795731323 1479:0.14834152795731323 1482:0.21775101140041594 1506:0.17256359378188213 1574:0.27130808592547245 1632:0.27130808592547245 1651:0.27130808592547245 1736:0.03629183523340265
186 -1 -1 468:0.42345563935978225 803:0.3130240965336621 859:0.12658250487972378 1004:0.42345563935978225 1452:0.42345563935978225 1575:0.39472258565536367 1582:0.42345563935978225 1759:0.11370202636187193
187 1 -1 2:0.2754267078158314 7:0.09902435109096908 22:0.21038107477352486 39:0.28048731002042826 102:0.17328792475456525 178:0.08894806899982714 226:0.21038107477352486 258:0.12143300577369771 283:0.21038107477352486 303:0.11492354461236069 331:0.17328792475456525 404:0.21038107477352486 486:0.03830784820412023 500:0.17328792475456525 541:0.10754372620927248 600:0.17328792475456525 647:0.12143300577369771 657:0.28048731002042826 669:0.12143300577369771 753:0.21038107477352486 806:0.28048731002042826 886:0.09902435109096908 921:0.09902435109096908 1037:0.09902435109096908 1178:0.03830784820412023 1207:0.21038107477352486 1415:0.09902435109096908 1514:0.11492354461236069 1531:0.12143300577369771 1588:0.17328792475456525 1597:0.09902435109096908 1620:0.08894806899982714 1661:0.28048731002042826 1715:0.09902435109096908 1736:0.03830784820412023 1759:0.08894806899982714
188 -1 -1 6:0.2736216427496418 216:0.22311913830505084 231:0.2736216427496418 594:0.2555665151172441 649:0.2509555383506686 763:0.26093497725436926 890:0.22311913830505084 912:0.2813526631215608 958:0.2555665151172441 976:0.22311913830505084 993:0.19799183468117607 1124:0.2509555383506686 1370:0.2813526631215608 1439:0.22311913830505084 1484:0.22311913830505084 1610:0.2813526631215608
189 1 -1 48:0.11929442546753796 49:0.1301894862502417 64:0.1881660061567058 199:0.1881660061567058 247:0.2950143336509442 265:0.26551286363916304 357:0.15382431163040353 432:0.18466200120471085 486:0.03763320123134116 574:0.1301894862502417 589:0.1301894862502417 684:0.11929442546753796 686:0.2002811909336242 687:0.11929442546753796 745:0.11929442546753796 812:0.15382431163040353 823:0.30334979206185075 1014:0.11929442546753796 1031:0.21757107348984242 1178:0.03763320123134116 1231:0.2876627781732249 1396:0.2950143336509442 1407:0.2755475933963065 1443:0.1301894862502417 1476:0.15382431163040353 1498:0.3133501964274464 1736:0.03763320123134116
190 -1 -1 178:0.11831531038633902 258:0.16152552754449412 303:0.152866891933721 486:0.05095563064457367 647:0.16152552754449412 669:0.16152552754449412 757:0.46183101214798306 886:0.1317183944168207 921:0.1317183944168207 955:0.46183101214798306 1037:0.1317183944168207 1178:0.05095563064457367 1354:0.36636204462157496 1415:0.1317183944168207 1473:0.36636204462157496 1514:0.152866891933721 1531:0.16152552754449412 1597:0.1317183944168207 1620:0.11831531038633902 1715:0.1317183944168207 1736:0.05095563064457367 1759:0.11831531038633902
191 -1 -1 267:0.5776191786454461 688:0.28829110042921946 1015:0.49960025053559587 1038:0.5776191786454461
192 1 1 7:0.10163353893071662 93:0.2359033190671728 178:0.09129175736987434 258:0.12463263817237567 303:0.1179516595335864 353:0.22933301901587186 486:0.0393172198445288 508:0.22933301901587186 509:0.3005351742733351 513:0.23764877241779336 541:0.11037739065215883 564:0.18258351473974868 566:0.2878778565925183 569:0.28268391282507793 647:0.12463263817237567 669:0.12463263817237567 752:0.2878778565925183 766:0.23764877241779336 886:0.10163353893071662 921:0.10163353893071662 1037:0.10163353893071662 1164:0.1890118303412164 1178:0.0393172198445288 1228:0.09129175736987434 1333:0.23318010374111542 1415:0.10163353893071662 1494:0.23318010374111542 1514:0.1179516595335864 1531:0.12463263817237567 1597:0.10163353893071662 1620:0.09129175736987434 1715:0.10163353893071662 1736:0.0393172198445288 1759:0.09129175736987434
193 -1 -1 22:0.22903648836787993 110:0.24325935571241097 226:0.22903648836787993 250:0.24325935571241097 283:0.22903648836787993 404:0.22903648836787993 455:0.20260099608737342 486:0.041704773297914687 682:0.2004896471870267 753:0.22903648836787993 857:0.20464075988752284 985:0.2502286397874881 995:0.31177376797409556 1086:0.2502286397874881 1178:0.041704773297914687 1207:0.22903648836787993 1594:0.22903648836787993 1611:0.2605684005299686 1615:0.18865412587642927 1686:0.24533429476618918 1736:0.041704773297914687
194 1 -1 7:0.13584493202920717 102:0.23772219762531857 178:0.12202194969508584 258:0.16658587745024578 303:0.15765597991225286 327:0.4375704666541812 331:0.23772219762531857 486:0.05255199330408429 500:0.23772219762531857 541:0.14753209706615927 600:0.23772219762531857 647:0.16658587745024578 669:0.16658587745024578 886:0.13584493202920717 921:0.13584493202920717 1037:0.13584493202920717 1178:0.05255199330408429 1285:0.40169987930242457 1415:0.13584493202920717 1514:0.15765597991225286 1531:0.16658587745024578 1588:0.23772219762531857 1597:0.13584493202920717 1620:0.12202194969508584 1715:0.13584493202920717 1736:0.05255199330408429 1759:0.12202194969508584
195 1 1 7:0.09632564519004609 31:0.33773696081619947 42:0.2629069599300009 44:0.13789261671585987 85:0.13789261671585987 87:0.17085333769094163 273:0.13789261671585987 291:0.18957843312121875 381:0.19555796399445635 394:0.13789261671585987 452:0.13789261671585987 499:0.13789261671585987 539:0.17085333769094163 541:0.10461284218599229 544:0.19555796399445635 659:0.13789261671585987 723:0.17085333769094163 801:0.13789261671585987 953:0.13789261671585987 1235:0.2921188846855721 1332:0.13789261671585987 1357:0.33773696081619947 1401:0.13789261671585987 1410:0.13789261671585987 1644:0.18957843312121875 1688:0.33773696081619947 1732:0.13789261671585987
196 -1 -1 51:0.1744793875650205 103:0.16907445624741246 183:0.27180050597023536 346:0.22216402523257955 349:0.21492677768098625 355:0.21492677768098625 357:0.14534214679137236 523:0.11271630416494163 701:0.2556560333454424 735:0.2508719798126727 809:0.16907445624741246 812:0.14534214679137236 826:0.29607147117089166 1017:0.16907445624741246 1102:0.16907445624741246 1121:0.1744793875650205 1126:0.22216402523257955 1250:0.2658223910273688 1425:0.21492677768098625 1476:0.14534214679137236 1506:0.16907445624741246 1658:0.27180050597023536 1735:0.22009799834030636
197 1 1 7:0.1858101838629648 432:0.35271314129745035 541:0.20179601603141098 686:0.3825465311549483 1322:0.4654834331715559 1551:0.439088014672831 1758:0.4654834331715559 1759:0.16690295743448552
198 -1 -1 336:0.551069432879641 486:0.07810735259962621 709:0.29738241336907567 1178:0.07810735259962621 1284:0.29738241336907567 1411:0.7079177953639195 1736:0.07810735259962621
199 -1 -1 300:0.2585174677916867 429:0.2585174677916867 515:0.19263624118415087 551:0.3109281786966502 559:0.3109281786966502 783:0.21963822087417836 789:0.19263624118415087 816:0.11944330939420272 859:0.09294496055505924 999:0.3109281786966502 1141:0.12438738869421342 1236:0.2585174677916867 1325:0.11944330939420272 1326:0.21963822087417836 1328:0.12438738869421342 1359:0.11944330939420272 1460:0.11944330939420272 1485:0.11944330939420272 1609:0.3109281786966502 1656:0.2585174677916867 1669:0.2536798686594168
200 1 -1 7:0.11243298916114522 48:0.1378759433567708 49:0.15046803873304135 70:0.19104392309359272 93:0.2609701048965589 165:0.19104392309359272 353:0.2537016531411106 486:0.043495017482759815 508:0.2537016531411106 513:0.26290102789418657 541:0.12210595141520732 564:0.20198460616167402 569:0.31272154488646225 574:0.15046803873304135 589:0.15046803873304135 684:0.1378759433567708 687:0.1378759433567708 745:0.1378759433567708 752:0.31846739049463607 766:0.26290102789418657 1014:0.1378759433567708 1178:0.043495017482759815 1333:0.25795752418295415 1443:0.15046803873304135 1494:0.25795752418295415 1736:0.043495017482759815
201 -1 -1 7:0.07711424452125776 44:0.11039100690292303 48:0.09456476510087666 85:0.11039100690292303 88:0.11039100690292303 127:0.20710813445369194 257:0.24046556842284886 273:0.11039100690292303 346:0.18638731118473412 371:0.21047221178101824 394:0.11039100690292303 432:0.14638168295410528 452:0.11039100690292303 499:0.11039100690292303 505:0.19819860080733392 523:0.09456476510087666 533:0.2280304627781533 541:0.08374862453792299 659:0.11039100690292303 684:0.09456476510087666 686:0.15876302434530581 687:0.09456476510087666 688:0.13494627588954278 745:0.09456476510087666 769:0.22301504784322995 801:0.11039100690292303 845:0.11039100690292303 926:0.11039100690292303 953:0.11039100690292303 969:0.22301504784322995 1014:0.09456476510087666 1060:0.22301504784322995 1126:0.18638731118473412 1228:0.06926743843284751 1332:0.11039100690292303 1385:0.11039100690292303 1392:0.24046556842284886 1401:0.11039100690292303 1410:0.11039100690292303 1540:0.22301504784322995 1549:0.22301504784322995 1685:0.21047221178101824 1732:0.11039100690292303
202 -1 -1 3:0.28054384658190734 48:0.12604781756233274 49:0.13755966003516032 265:0.28054384658190734 299:0.21837617509888352 405:0.2144182724939383 436:0.28054384658190734 486:0.03976365923641131 574:0.13755966003516032 589:0.13755966003516032 684:0.12604781756233274 687:0.12604781756233274 721:0.31171542811467157 745:0.12604781756233274 889:0.2144182724939383 968:0.31171542811467157 1014:0.12604781756233274 1122:0.31171542811467157 1178:0.03976365923641131 1181:0.22087077829647878 1205:0.28054384658190734 1296:0.2130358722529858 1443:0.13755966003516032 1736:0.03976365923641131
203 -1 -1 156:0.3452599446094165 169:0.17207013200537122 232:0.17207013200537122 451:0.14630678587266388 623:0.3366563028621868 802:0.23113306039536244 857:0.21611286312223024 864:0.23113306039536244 938:0.14630678587266388 952:0.3366563028621868 1182:0.3452599446094165 1228:0.10226405475580483 1381:0.18002302686734137 1479:0.18002302686734137 1615:0.19923002292107192 1645:0.22590763273757863 1744:0.3366563028621868
204 1 -1 7:0.16111121576746096 44:0.2306348125737175 85:0.2306348125737175 273:0.2306348125737175 392:0.24930530438644888 394:0.2306348125737175 451:0.20704357371144755 452:0.2306348125737175 499:0.2306348125737175 541:0.1749721183410916 659:0.2306348125737175 801:0.2306348125737175 938:0.20704357371144755 953:0.2306348125737175 1228:0.1447172476148353 1332:0.2306348125737175 1401:0.2306348125737175 1410:0.2306348125737175 1652:0.24930530438644888 1732:0.2306348125737175 1759:0.1447172476148353
205 -1 -1 257:0.33951383949399966 583:0.2971661564574241 683:0.27983701942769496 696:0.2971661564574241 1050:0.3028330260762683 1301:0.3028330260762683 1392:0.33951383949399966 1497:0.2971661564574241 1551:0.2572890243646203 1675:0.2971661564574241 1716:0.2971661564574241
206 -1 -1 22:0.23165881934300273 178:0.09794419326701237 226:0.23165881934300273 258:0.13371462607599038 283:0.23165881934300273 303:0.12654680411853625 404:0.23165881934300273 486:0.04218226803951209 647:0.13371462607599038 669:0.13371462607599038 726:0.3306753954058638 753:0.23165881934300273 803:0.26964244692129674 859:0.10903958107750726 886:0.10903958107750726 921:0.10903958107750726 985:0.2530936082370725 1037:0.10903958107750726 1148:0.34001843637544904 1178:0.04218226803951209 1207:0.23165881934300273 1415:0.10903958107750726 1514:0.12654680411853625 1531:0.13371462607599038 1554:0.3088555334645728 1597:0.10903958107750726 1620:0.09794419326701237 1715:0.10903958107750726 1736:0.04218226803951209 1759:0.09794419326701237
207 -1 -1 112:0.18210816917061126 160:0.285516609921131 174:0.20341345917856968 248:0.3301036569446748 270:0.1852937087487231 318:0.20341345917856968 334:0.2023072012549005 458:0.20341345917856968 472:0.285516609921131 681:0.18210816917061126 720:0.285516609921131 831:0.1259981516881925 870:0.2023072012549005 939:0.20341345917856968 1006:0.1852937087487231 1129:0.285516609921131 1193:0.18372507553027317 1356:0.20341345917856968 1472:0.1259981516881925 1628:0.1852937087487231 1730:0.20341345917856968
208 -1 -1 37:0.23734404175892074 88:0.10156479229804212 103:0.13050588533850985 332:0.24876012286685384 552:0.23734404175892074 580:0.12239660165082837 635:0.17544790370854146 640:0.1850309007605982 664:0.23734404175892074 704:0.2009626322333404 708:0.22123935814060042 809:0.13050588533850985 824:0.1460692681825065 831:0.09494991962541142 845:0.10156479229804212 855:0.1290114743234591 893:0.1850309007605982 926:0.10156479229804212 1017:0.13050588533850985 1063:0.12239660165082837 1102:0.13050588533850985 1138:0.12745844421251123 1140:0.12239660165082837 1149:0.17544790370854146 1230:0.21516013370434095 1381:0.11218729289450545 1385:0.10156479229804212 1456:0.23734404175892074 1472:0.09494991962541142 1479:0.11218729289450545 1482:0.16468009215250176 1506:0.13050588533850985 1510:0.24876012286685384 1633:0.22123935814060042 1762:0.2009626322333404
209 -1 -1 67:0.2065597384387101 176:0.30308610604720443 179:0.2065597384387101 320:0.3196141948920843 419:0.3428798811240522 486:0.039650942995584644 511:0.359372161714633 587:0.2598956289173646 679:0.2065597384387101 813:0.18179808675298784 831:0.13716972590771062 923:0.2598956289173646 1178:0.039650942995584644 1472:0.13716972590771062 1611:0.24773621767609655 1635:0.30308610604720443 1649:0.2598956289173646 1736:0.039650942995584644
210 1 1 570:0.393565596882623 602:0.40530271388582906 1217:0.40530271388582906 1304:0.41188608480983296 1533:0.40530271388582906 1570:0.40530271388582906 1759:0.13555373310085947
211 1 -1 44:0.15132511204039906 85:0.15132511204039906 87:0.1874966266093361 173:0.32057498078558355 271:0.2161402816608207 273:0.15132511204039906 392:0.1635752759852193 394:0.15132511204039906 452:0.15132511204039906 499:0.15132511204039906 539:0.1874966266093361 659:0.15132511204039906 711:0.24536291397782894 723:0.1874966266093361 801:0.15132511204039906 953:0.15132511204039906 1173:0.29401938412602663 1235:0.32057498078558355 1280:0.2161402816608207 1332:0.15132511204039906 1401:0.15132511204039906 1410:0.15132511204039906 1558:0.3125864714584318 1652:0.1635752759852193 1732:0.15132511204039906
212 -1 -1 112:0.1576792392133625 236:0.23575359199133636 270:0.16043745406692103 437:0.19061509324923262 578:0.23575359199133636 681:0.1576792392133625 750:0.19520136546167766 816:0.10475981894466681 859:0.08151898410175658 929:0.23575359199133636 1006:0.16043745406692103 1022:0.23575359199133636 1052:0.218938081085925 1054:0.22249431337304537 1141:0.10909610914747606 1193:0.15907924540656013 1198:0.28582184822154083 1210:0.23575359199133636 1314:0.23575359199133636 1325:0.10475981894466681 1328:0.10909610914747606 1359:0.10475981894466681 1446:0.28582184822154083 1460:0.10475981894466681 1485:0.10475981894466681 1557:0.23575359199133636 1577:0.19520136546167766 1628:0.16043745406692103
213 -1 -1 18:0.18119120850083134 484:0.3765742885952998 658:0.4221870521596024 834:0.4361051142450183 859:0.135390009419956 936:0.17398932322373847 992:0.15712801564686302 1150:0.2728503566487163 1483:0.4747044280488008 1544:0.15712801564686302 1759:0.24322663601623487
214 -1 -1 64:0.2827066740903711 178:0.13128491383651955 199:0.2827066740903711 258:0.1792317908547342 303:0.16962400445422265 428:0.47078743747046814 475:0.47078743747046814 486:0.05654133481807422 647:0.1792317908547342 669:0.1792317908547342 859:0.1461572302454413 886:0.1461572302454413 921:0.1461572302454413 1037:0.1461572302454413 1178:0.05654133481807422 1415:0.1461572302454413 1514:0.16962400445422265 1531:0.1792317908547342 1597:0.1461572302454413 1620:0.13128491383651955 1715:0.1461572302454413 1736:0.05654133481807422 1759:0.13128491383651955
215 1 1 7:0.18863855556347503 64:0.36487677386199685 199:0.36487677386199685 392:0.2919014190895975 432:0.3580820820438817 541:0.20486772140919524 686:0.3883695907976048 1031:0.42189677616131926 1652:0.2919014190895975 1759:0.16944352648040664
216 -1 -1 38:0.23726258797242586 44:0.1244423468781715 85:0.1244423468781715 154:0.3047935490126566 190:0.168145350764807 273:0.1244423468781715 394:0.1244423468781715 452:0.1244423468781715 486:0.0336290701529614 499:0.1244423468781715 557:0.25705577604508245 564:0.15616856558619824 659:0.1244423468781715 715:0.29080598606806973 770:0.168145350764807 801:0.1244423468781715 816:0.11171335294606052 941:0.23726258797242586 953:0.1244423468781715 1011:0.168145350764807 1141:0.11633746859252649 1178:0.0336290701529614 1257:0.168145350764807 1297:0.23726258797242586 1323:0.23726258797242586 1325:0.11171335294606052 1328:0.11633746859252649 1332:0.1244423468781715 1359:0.11171335294606052 1401:0.1244423468781715 1410:0.1244423468781715 1428:0.23726258797242586 1460:0.11171335294606052 1485:0.11171335294606052 1732:0.1244423468781715 1735:0.20815804432509946 1736:0.0336290701529614
217 -1 -1 7:0.09062497055651565 44:0.12973195565086168 85:0.12973195565086168 87:0.1607420190871872 173:0.2748309162259087 273:0.12973195565086168 374:0.23292379344461836 392:0.14023409706134302 394:0.12973195565086168 452:0.12973195565086168 484:0.25206463876100205 499:0.12973195565086168 539:0.1607420190871872 541:0.09842172065636628 557:0.2679823177099541 659:0.12973195565086168 723:0.1607420190871872 801:0.12973195565086168 816:0.11646189672230918 946:0.31774925638367796 953:0.12973195565086168 1141:0.12128256734626545 1194:0.31774925638367796 1228:0.08140337245697342 1235:0.2748309162259087 1325:0.11646189672230918 1328:0.12128256734626545 1332:0.12973195565086168 1359:0.11646189672230918 1401:0.12973195565086168 1410:0.12973195565086168 1460:0.11646189672230918 1485:0.11646189672230918 1652:0.14023409706134302 1732:0.12973195565086168
218 1 -1 44:0.21083909408971338 85:0.21083909408971338 273:0.21083909408971338 394:0.21083909408971338 452:0.21083909408971338 499:0.21083909408971338 580:0.2540839992661279 659:0.21083909408971338 801:0.21083909408971338 953:0.21083909408971338 1051:0.45927239934160774 1063:0.2540839992661279 1140:0.2540839992661279 1332:0.21083909408971338 1401:0.21083909408971338 1410:0.21083909408971338 1732:0.21083909408971338 1759:0.13229595760404156
219 1 1 7:0.29193963952193397 523:0.3580039408596674 541:0.3170561212114207 688:0.5108805433107808 925:0.5969210068125173 1759:0.26223314683603977
220 -1 -1 152:0.34093377531718805 207:0.35874337588424415 319:0.4021963605410198 357:0.20394798321754454 523:0.15816652923926514 615:0.2191590027404354 812:0.20394798321754454 1228:0.11585488859969059 1476:0.20394798321754454 1706:0.35203026416026717 1735:0.30884739122615307 1749:0.34093377531718805 1753:0.21564685791587287
221 -1 -1 48:0.1161856118648184 49:0.1267967472836086 70:0.1609893253114366 165:0.1609893253114366 190:0.18326239865604718 486:0.036652479731209435 518:0.2740041680544207 574:0.1267967472836086 589:0.1267967472836086 684:0.1161856118648184 687:0.1161856118648184 741:0.2740041680544207 745:0.1161856118648184 758:0.2740041680544207 770:0.18326239865604718 785:0.2740041680544207 813:0.16805024512603753 816:0.12175690216639423 1011:0.18326239865604718 1014:0.1161856118648184 1141:0.1267967472836086 1142:0.31695079470211523 1178:0.036652479731209435 1257:0.18326239865604718 1325:0.12175690216639423 1359:0.12175690216639423 1443:0.1267967472836086 1485:0.12175690216639423 1564:0.3051842880100948 1612:0.20470272485724694 1667:0.1963675662581648 1736:0.036652479731209435
222 -1 -1 169:0.14967333943813732 232:0.14967333943813732 451:0.12726337202634644 470:0.34721950238085686 570:0.25826622268378513 733:0.20658017833541084 784:0.30880600538115904 831:0.13253114471680705 857:0.18798343176741203 878:0.3189862824248507 932:0.34721950238085686 938:0.12726337202634644 1069:0.3189862824248507 1228:0.08895327969707173 1371:0.3189862824248507 1381:0.15659107884077997 1472:0.13253114471680705 1479:0.15659107884077997 1594:0.2103933991792029
223 -1 -1 88:0.11075587909393612 302:0.2588224462230687 347:0.2588224462230687 402:0.27127162344588457 420:0.2588224462230687 460:0.16437371336082832 486:0.029930464358320665 761:0.2588224462230687 845:0.11075587909393612 857:0.14686551408203963 862:0.2588224462230687 926:0.11075587909393612 948:0.27127162344588457 979:0.2588224462230687 1031:0.1730387808482808 1084:0.2588224462230687 1178:0.029930464358320665 1216:0.2588224462230687 1255:0.21519478770213696 1384:0.21519478770213696 1385:0.11075587909393612 1589:0.2588224462230687 1594:0.16437371336082832 1736:0.029930464358320665
224 -1 -1 48:0.13607090278031483 49:0.14849814530014502 64:0.21462795289857445 126:0.28938145176492 199:0.21462795289857445 486:0.04292559057971489 574:0.14849814530014502 589:0.14849814530014502 684:0.13607090278031483 687:0.13607090278031483 688:0.1941765684876776 718:0.3460101333511934 745:0.13607090278031483 793:0.38905158652159233 859:0.1109610419698723 908:0.277974681961036 1014:0.13607090278031483 1021:0.3460101333511934 1178:0.04292559057971489 1443:0.14849814530014502 1720:0.3460101333511934 1736:0.04292559057971489
225 -1 -1 171:0.5717599692601828 335:0.46190035245190963 451:0.20956225436299894 523:0.1999732114871102 787:0.30326969946759486 859:0.16307113026578277 938:0.20956225436299894 1133:0.46190035245190963
226 -1 -1 76:0.3073898069273071 87:0.2030058038455264 357:0.18097829145739597 392:0.1771057484667289 523:0.14035298499095938 539:0.2030058038455264 611:0.3073898069273071 648:0.3073898069273071 698:0.3686646315930593 723:0.2030058038455264 812:0.18097829145739597 1039:0.31238276909590107 1251:0.2902138411170113 1476:0.18097829145739597 1652:0.1771057484667289 1756:0.3073898069273071
227 -1 -1 7:0.11103699689912643 48:0.13616404588361258 49:0.148599795085695 169:0.16782038378846292 232:0.16782038378846292 265:0.30305947327849186 392:0.1718198958292806 486:0.04295497395732015 541:0.12058985756593893 551:0.37145135150537983 559:0.37145135150537983 574:0.148599795085695 589:0.148599795085695 684:0.13616404588361258 687:0.13616404588361258 745:0.13616404588361258 1014:0.13616404588361258 1178:0.04295497395732015 1251:0.2815521934247539 1443:0.148599795085695 1609:0.37145135150537983 1652:0.1718198958292806 1668:0.29350661261167943 1736:0.04295497395732015
228 -1 -1 486:0.048143565767634934 824:0.2562165952468338 1093:0.3007975091548871 1153:0.285526843061527 1178:0.048143565767634934 1180:0.41631948347692144 1334:0.38807064472010716 1563:0.4363441571740724 1653:0.38807064472010716 1713:0.3007975091548871 1736:0.048143565767634934
229 -1 -1 397:0.5854412762907684 486:0.07031120328301761 1169:0.5667572302554768 1178:0.07031120328301761 1560:0.5667572302554768 1736:0.07031120328301761
230 -1 -1 358:0.7349556832348925 501:0.3109257700235063 1372:0.3625610440622312 1414:0.36747784161744623 1702:0.3109257700235063
231 -1 -1 191:0.39981428888558745 198:0.24636990781616144 276:0.39981428888558745 357:0.18031058279635712 461:0.2694658392271888 523:0.1398351609860666 670:0.32299281320886825 783:0.2694658392271888 812:0.18031058279635712 813:0.20225682598537945 859:0.11403066232381534 896:0.35558213924758497 1326:0.2694658392271888 1476:0.18031058279635712
232 -1 -1 245:0.296670085137119 324:0.296670085137119 662:0.3128482913528823 670:0.2841755492710434 783:0.23708144497521766 1106:0.2578585117935522 1252:0.23708144497521766 1287:0.2901449763529068 1326:0.23708144497521766 1453:0.3231618287294848 1458:0.35176462293915184 1710:0.3128482913528823
233 -1 -1 169:0.16556707598135126 232:0.16556707598135126 434:0.28956572815708037 473:0.38409056648768886 525:0.3415979595856622 618:0.2777718197822225 654:0.2327349682892287 733:0.2285168234442763 996:0.2744300672777847 1282:0.2744300672777847 1381:0.1732194066475613 1479:0.1732194066475613 1556:0.2353935980404992 1747:0.38409056648768886
234 -1 -1 972:1.0
235 -1 -1 88:0.1652833335530439 336:0.31513027881012834 486:0.044665863016969676 644:0.33391008537892586 709:0.1700587934056102 845:0.1652833335530439 859:0.11545958096121454 926:0.1652833335530439 1178:0.044665863016969676 1192:0.5399561595116835 1252:0.27284251662226283 1284:0.1700587934056102 1290:0.26997807975584176 1385:0.1652833335530439 1411:0.4048243631695093 1736:0.044665863016969676
236 1 -1 7:0.09357623926104452 59:0.32809699421458477 178:0.08405433304874048 258:0.11475201682491666 303:0.1086006925457586 486:0.0362002308485862 533:0.27670935864323953 541:0.1016268962524 647:0.11475201682491666 669:0.11475201682491666 769:0.27062327596347696 886:0.09357623926104452 921:0.09357623926104452 969:0.27062327596347696 1037:0.09357623926104452 1060:0.27062327596347696 1178:0.0362002308485862 1228:0.08405433304874048 1306:0.24404266116584422 1342:0.30141866957830254 1415:0.09357623926104452 1514:0.1086006925457586 1531:0.11475201682491666 1540:0.27062327596347696 1549:0.27062327596347696 1597:0.09357623926104452 1620:0.08405433304874048 1666:0.24404266116584422 1676:0.24404266116584422 1715:0.09357623926104452 1736:0.0362002308485862 1759:0.08405433304874048
237 1 1 7:0.10415343657118568 80:0.32478195803862364 123:0.32478195803862364 132:0.32478195803862364 178:0.09355524131829261 258:0.12772277450099548 263:0.23896156131312937 303:0.12087614796206385 314:0.30121262010881383 392:0.1611681972827518 424:0.23896156131312937 486:0.04029204932068795 541:0.11311408298022106 647:0.12772277450099548 669:0.12772277450099548 886:0.10415343657118568 921:0.10415343657118568 1037:0.10415343657118568 1164:0.19369818162159694 1178:0.04029204932068795 1204:0.32478195803862364 1228:0.09355524131829261 1415:0.10415343657118568 1514:0.12087614796206385 1531:0.12772277450099548 1551:0.24612496868913458 1597:0.10415343657118568 1620:0.09355524131829261 1652:0.1611681972827518 1715:0.10415343657118568 1736:0.04029204932068795 1759:0.09355524131829261
238 -1 -1 12:0.4043175554108423 88:0.1650764120249837 169:0.17428617429854734 178:0.10358108443300336 232:0.17428617429854734 258:0.14141017973108794 303:0.1338298347753462 486:0.044609944925115406 487:0.4043175554108423 647:0.14141017973108794 669:0.14141017973108794 845:0.1650764120249837 855:0.20968635695009913 859:0.11531503479065937 886:0.11531503479065937 921:0.11531503479065937 926:0.1650764120249837 966:0.32073767759287974 1037:0.11531503479065937 1138:0.20716216886600672 1178:0.044609944925115406 1381:0.1823414922316334 1385:0.1650764120249837 1415:0.11531503479065937 1479:0.1823414922316334 1514:0.1338298347753462 1531:0.14141017973108794 1597:0.11531503479065937 1620:0.10358108443300336 1715:0.11531503479065937 1736:0.044609944925115406 1759:0.10358108443300336
239 1 -1 7:0.09098991255651143 22:0.1933115984734153 39:0.25772969507797583 48:0.11158041890799905 49:0.1217709658794751 226:0.1933115984734153 283:0.1933115984734153 371:0.24834384703400905 404:0.1933115984734153 486:0.035199703102511914 541:0.09881805975980314 574:0.1217709658794751 589:0.1217709658794751 636:0.25772969507797583 657:0.25772969507797583 684:0.11158041890799905 687:0.11158041890799905 745:0.11158041890799905 753:0.1933115984734153 806:0.25772969507797583 1014:0.11158041890799905 1108:0.19100290832113848 1164:0.16921746596482695 1178:0.035199703102511914 1196:0.23071958153808733 1207:0.1933115984734153 1228:0.08173117956541626 1443:0.1217709658794751 1580:0.22794389414102803 1661:0.25772969507797583 1685:0.24834384703400905 1736:0.035199703102511914
240 -1 -1 77:0.2724940168967545 95:0.26237792718521225 174:0.17599030732353002 280:0.212433449033001 318:0.17599030732353002 334:0.17503318937886778 442:0.28560078703206554 443:0.2187687493398481 458:0.17599030732353002 842:0.26237792718521225 870:0.17503318937886778 922:0.18217906970721842 939:0.17599030732353002 971:0.2187687493398481 1026:0.26237792718521225 1155:0.26237792718521225 1228:0.07316733799906451 1298:0.18380286457512504 1356:0.17599030732353002 1395:0.19921316717038326 1648:0.26237792718521225 1730:0.17599030732353002
241 -1 -1 48:0.12639760731124605 49:0.13794139579127923 102:0.18037253484219115 178:0.09258457389653905 308:0.2980874368134607 331:0.18037253484219115 393:0.32141223485263065 486:0.039874005616453156 500:0.18037253484219115 574:0.13794139579127923 589:0.13794139579127923 600:0.18037253484219115 684:0.12639760731124605 687:0.12639760731124605 745:0.12639760731124605 816:0.13245857951299222 833:0.27682586237820433 886:0.10307280927207617 1014:0.12639760731124605 1037:0.10307280927207617 1141:0.13794139579127923 1178:0.039874005616453156 1188:0.26135771268533536 1325:0.13245857951299222 1328:0.13794139579127923 1359:0.13245857951299222 1443:0.13794139579127923 1460:0.13245857951299222 1475:0.21075015776012726 1485:0.13245857951299222 1528:0.2919546019788048 1588:0.18037253484219115 1620:0.09258457389653905 1667:0.21362705872258134 1736:0.039874005616453156
242 -1 -1 7:0.06800495154231674 22:0.14447915727567795 67:0.13704981159019572 131:0.2120600341702572 179:0.13704981159019572 226:0.14447915727567795 283:0.14447915727567795 315:0.1436262160748732 367:0.2120600341702572 404:0.14447915727567795 467:0.2120600341702572 515:0.14094597672416936 521:0.17243751006592667 523:0.0833940902646451 541:0.07385563054912803 564:0.12217013402206572 573:0.23843894955533992 601:0.2120600341702572 638:0.1560252828188626 679:0.13704981159019572 688:0.1190054445797582 753:0.14447915727567795 789:0.14094597672416936 820:0.2120600341702572 859:0.06800495154231674 899:0.17243751006592667 940:0.20623303958612643 985:0.1578474384599652 987:0.2120600341702572 1092:0.16816848850143895 1164:0.12647144336911642 1207:0.14447915727567795 1228:0.06108506701103286 1430:0.1436262160748732 1459:0.2120600341702572 1486:0.2120600341702572 1500:0.2120600341702572 1551:0.1607024897120808
243 -1 -1 610:0.4634091320812407 706:0.4253428599446899 859:0.16978699858904356 920:0.33132880534520465 1067:0.4253428599446899 1252:0.40122362820922486 1449:0.3518978222682321
244 -1 -1 103:0.2550636994478747 479:0.4205139065872812 522:0.38567962954638046 709:0.20423575344090253 777:0.3724133183795944 809:0.2550636994478747 816:0.17819628094172138 1017:0.2550636994478747 1102:0.2550636994478747 1284:0.20423575344090253 1325:0.17819628094172138 1359:0.17819628094172138 1485:0.17819628094172138 1506:0.2550636994478747
245 -1 -1 40:0.15829071276460527 81:0.26957359098154815 94:0.26957359098154815 105:0.15829071276460527 114:0.26957359098154815 198:0.1661141750208962 265:0.2098460681090281 357:0.12157387228924006 439:0.15829071276460527 599:0.15829071276460527 812:0.12157387228924006 816:0.09880448523865616 823:0.23975019610492912 906:0.15829071276460527 1012:0.15829071276460527 1070:0.15829071276460527 1141:0.10289426818836035 1177:0.15829071276460527 1281:0.21777694029055436 1325:0.09880448523865616 1328:0.10289426818836035 1359:0.09880448523865616 1386:0.26957359098154815 1460:0.09880448523865616 1476:0.12157387228924006 1485:0.09880448523865616 1505:0.26957359098154815 1623:0.26957359098154815 1641:0.26957359098154815
246 -1 -1 1150:1.0
247 -1 -1 44:0.14595997669528424 70:0.17325036955044232 85:0.14595997669528424 89:0.2738402278081244 134:0.2738402278081244 147:0.2738402278081244 165:0.17325036955044232 273:0.14595997669528424 394:0.14595997669528424 452:0.14595997669528424 499:0.14595997669528424 659:0.14595997669528424 801:0.14595997669528424 827:0.2835951143623782 953:0.14595997669528424 1273:0.34108995863682234 1332:0.14595997669528424 1401:0.14595997669528424 1410:0.14595997669528424 1424:0.2835951143623782 1463:0.2835951143623782 1701:0.2835951143623782 1732:0.14595997669528424
248 -1 -1 178:0.1355435048561751 303:0.1751262304219852 486:0.058375410140661735 647:0.18504567207433273 675:0.4274205555594838 886:0.1508982461778281 1037:0.1508982461778281 1178:0.058375410140661735 1292:0.45761673630638827 1384:0.41970895746402337 1388:0.45761673630638827 1514:0.1751262304219852 1531:0.18504567207433273 1620:0.1355435048561751 1736:0.058375410140661735
249 -1 -1 109:0.4155874812556093 243:0.42351261007772945 451:0.19567632373152655 938:0.19567632373152655 995:0.4403539129036978 1407:0.4312940952693073 1508:0.4155874812556093 1759:0.1367718808470813
250 1 -1 178:0.11242236371513022 258:0.15348040374140873 303:0.14525302996592218 486:0.0484176766553074 515:0.25940022062359236 523:0.15348040374140873 647:0.15348040374140873 669:0.15348040374140873 789:0.25940022062359236 803:0.30950115805418993 886:0.12515787852601176 900:0.3619576440218028 921:0.12515787852601176 1037:0.12515787852601176 1178:0.0484176766553074 1203:0.3060930703363598 1318:0.3060930703363598 1415:0.12515787852601176 1514:0.14525302996592218 1531:0.15348040374140873 1575:0.3902801692371998 1597:0.12515787852601176 1620:0.11242236371513022 1715:0.12515787852601176 1736:0.0484176766553074 1759:0.11242236371513022
251 -1 -1 7:0.11419127445055013 142:0.36782181346610615 421:0.25986702196139966 486:0.04417521508288531 541:0.12401550749589138 921:0.11419127445055013 1057:0.3176120462967358 1164:0.21236593766166198 1178:0.04417521508288531 1228:0.10257167299864335 1309:0.3176120462967358 1394:0.36782181346610615 1412:0.3234477484130699 1415:0.11419127445055013 1571:0.3820033359089551 1597:0.11419127445055013 1715:0.11419127445055013 1736:0.04417521508288531 1761:0.25986702196139966
252 -1 -1 178:0.1678169409092617 486:0.07227482249720682 671:0.6550552707221845 814:0.6550552707221845 886:0.18682770590155742 1037:0.18682770590155742 1178:0.07227482249720682 1620:0.1678169409092617 1736:0.07227482249720682
253 -1 -1 178:0.2094878861178909 258:0.285995457467694 303:0.2706645652539726 486:0.0902215217513242 647:0.285995457467694 669:0.285995457467694 886:0.23321925048517117 921:0.23321925048517117 1037:0.23321925048517117 1178:0.0902215217513242 1228:0.2094878861178909 1415:0.23321925048517117 1514:0.2706645652539726 1531:0.285995457467694 1597:0.23321925048517117 1620:0.2094878861178909 1715:0.23321925048517117 1736:0.0902215217513242 1759:0.2094878861178909
254 -1 -1 18:0.197070015281276 178:0.1322709784683423 258:0.18057797850642568 303:0.1708980292192366 486:0.05696600973974554 647:0.18057797850642568 669:0.18057797850642568 881:0.35591949958405145 886:0.14725499899295835 921:0.14725499899295835 945:0.3641448165655599 992:0.1708980292192366 1037:0.14725499899295835 1178:0.05696600973974554 1415:0.14725499899295835 1469:0.3641448165655599 1490:0.3601350174273244 1514:0.1708980292192366 1531:0.18057797850642568 1544:0.1708980292192366 1597:0.14725499899295835 1620:0.1322709784683423 1715:0.14725499899295835 1736:0.05696600973974554 1759:0.1322709784683423
255 -1 -1 88:0.10744058401983358 169:0.11343479134005176 232:0.11343479134005176 455:0.14104926847341168 464:0.2510750219955679 562:0.2510750219955679 623:0.22193588755597257 682:0.1395793634697975 704:0.21258885175438252 831:0.1004430234766218 845:0.10744058401983358 855:0.1364751291559468 857:0.14246933647616497 926:0.10744058401983358 952:0.22193588755597257 995:0.21705451972694434 1086:0.17420727081667925 1108:0.3150982578817967 1138:0.13483225214763295 1203:0.1835543066182693 1300:0.23403863985706644 1318:0.1835543066182693 1345:0.2276077162166904 1381:0.11867762435646854 1385:0.10744058401983358 1441:0.15345924928606888 1472:0.1004430234766218 1479:0.11867762435646854 1594:0.15945345660628704 1615:0.1313395637891419 1645:0.14892639927138757 1686:0.17079986513633905 1762:0.21258885175438252
256 -1 -1 26:0.2729227324634051 44:0.16316037871256178 48:0.13976883914367969 85:0.16316037871256178 127:0.30611045772626044 178:0.10237882418348701 258:0.13976883914367969 273:0.16316037871256178 303:0.13227647885683574 394:0.16316037871256178 452:0.16316037871256178 486:0.04409215961894524 499:0.16316037871256178 647:0.13976883914367969 659:0.16316037871256178 669:0.13976883914367969 684:0.13976883914367969 687:0.13976883914367969 745:0.13976883914367969 801:0.16316037871256178 886:0.11397657919078508 921:0.11397657919078508 953:0.16316037871256178 1014:0.13976883914367969 1037:0.11397657919078508 1146:0.3996246626137362 1178:0.04409215961894524 1332:0.16316037871256178 1401:0.16316037871256178 1410:0.16316037871256178 1415:0.11397657919078508 1514:0.13227647885683574 1531:0.13976883914367969 1597:0.11397657919078508 1620:0.10237882418348701 1715:0.11397657919078508 1732:0.16316037871256178 1736:0.04409215961894524 1759:0.10237882418348701
257 1 -1 7:0.11837027554549448 178:0.10632543733689169 263:0.2715795732585753 291:0.23296445429218537 303:0.13737562016370225 314:0.34232783875251016 381:0.24031243224448948 424:0.2715795732585753 486:0.04579187338790075 541:0.1285540411457618 544:0.24031243224448948 669:0.1451568043151875 886:0.11837027554549448 921:0.11837027554549448 1037:0.11837027554549448 1057:0.32923553588145316 1164:0.22013778792156327 1178:0.04579187338790075 1228:0.10632543733689169 1309:0.32923553588145316 1415:0.11837027554549448 1514:0.13737562016370225 1531:0.1451568043151875 1597:0.11837027554549448 1620:0.10632543733689169 1644:0.23296445429218537 1715:0.11837027554549448 1736:0.04579187338790075 1759:0.10632543733689169
258 1 -1 7:0.11346758697188675 44:0.16243174337548796 85:0.16243174337548796 110:0.25603619193510374 250:0.25603619193510374 273:0.16243174337548796 394:0.16243174337548796 451:0.14581687932255463 452:0.16243174337548796 499:0.16243174337548796 541:0.12322955891648633 659:0.16243174337548796 709:0.1671248134666902 801:0.16243174337548796 938:0.14581687932255463 953:0.16243174337548796 1086:0.2633715273012233 1284:0.1671248134666902 1332:0.16243174337548796 1401:0.16243174337548796 1410:0.16243174337548796 1493:0.33552901319531314 1551:0.2681352359564237 1611:0.2742543686138286 1677:0.2653202184709948 1732:0.16243174337548796
259 -1 -1 178:0.12080099987680613 258:0.16491902163201724 264:0.41936704689298165 291:0.2646811498652163 303:0.15607847651630175 381:0.2730295103887528 486:0.052026158838767246 544:0.2730295103887528 647:0.16491902163201724 669:0.16491902163201724 786:0.44989404564638 886:0.13448566965477587 921:0.13448566965477587 1037:0.13448566965477587 1178:0.052026158838767246 1228:0.12080099987680613 1415:0.13448566965477587 1514:0.15607847651630175 1531:0.16491902163201724 1597:0.13448566965477587 1620:0.12080099987680613 1644:0.2646811498652163 1715:0.13448566965477587 1736:0.052026158838767246 1759:0.12080099987680613
260 -1 -1 5:0.25873060464150766 178:0.0820485877679946 258:0.11201374851852033 303:0.10600921012410786 423:0.27010638566009704 451:0.11738499114269724 486:0.03533640337470262 532:0.3202677845367064 582:0.20044310999679021 647:0.11201374851852033 669:0.11201374851852033 776:0.3202677845367064 872:0.3202677845367064 886:0.09134327763396277 921:0.09134327763396277 938:0.11738499114269724 1037:0.09134327763396277 1123:0.3202677845367064 1178:0.03533640337470262 1302:0.25873060464150766 1381:0.14443623573753006 1415:0.09134327763396277 1479:0.14443623573753006 1504:0.20044310999679021 1514:0.10600921012410786 1531:0.11201374851852033 1597:0.09134327763396277 1620:0.0820485877679946 1697:0.29422607102797194 1715:0.09134327763396277 1736:0.03533640337470262 1759:0.0820485877679946
261 -1 -1 87:0.24166241703522567 243:0.3789584714563929 451:0.17509089169244776 539:0.24166241703522567 723:0.24166241703522567 733:0.2842161656949015 860:0.31259499277716585 938:0.17509089169244776 978:0.47770989654655915 1228:0.2447665626509352 1508:0.37186707763939547 1759:0.1223832813254676
262 -1 -1 40:0.19528262548446867 67:0.19115548208105854 105:0.19528262548446867 178:0.08520074049691785 179:0.19115548208105854 258:0.11631710647597816 303:0.11008188498755081 343:0.3173095079785459 374:0.2437894043188696 439:0.19528262548446867 486:0.036693961662516934 599:0.19528262548446867 647:0.11631710647597816 669:0.11631710647597816 679:0.19115548208105854 700:0.2804833659813865 859:0.09485251490050602 886:0.09485251490050602 906:0.19528262548446867 921:0.09485251490050602 1012:0.19528262548446867 1037:0.09485251490050602 1070:0.19528262548446867 1177:0.19528262548446867 1178:0.036693961662516934 1331:0.2804833659813865 1415:0.09485251490050602 1514:0.11008188498755081 1531:0.11631710647597816 1597:0.09485251490050602 1617:0.3173095079785459 1620:0.08520074049691785 1715:0.09485251490050602 1736:0.036693961662516934 1759:0.08520074049691785
263 -1 -1 88:0.22115145539841652 486:0.0597635611557838 640:0.40289407452148246 845:0.22115145539841652 855:0.28091501655420037 857:0.2932532561953901 893:0.40289407452148246 926:0.22115145539841652 1138:0.2775333833962669 1178:0.0597635611557838 1381:0.2442813354850585 1385:0.22115145539841652 1479:0.2442813354850585 1594:0.32821269838107914 1736:0.0597635611557838
264 -1 -1 7:0.13083331747507307 112:0.25306618072520015 270:0.25749295816331974 330:0.39676747251604294 521:0.331748953383607 541:0.14208931761304194 681:0.25306618072520015 688:0.22895210949863276 1006:0.25749295816331974 1164:0.24331578990312197 1166:0.4214275418767456 1193:0.2553131107717406 1228:0.11752029497833696 1628:0.25749295816331974
265 1 1 7:0.11605106652418261 233:0.335620666633308 247:0.35193855232145926 432:0.2202932873412997 541:0.12603530330742027 568:0.274240256058024 627:0.274240256058024 686:0.2389262634194448 1042:0.274240256058024 1231:0.3431684842365618 1335:0.274240256058024 1396:0.35193855232145926 1461:0.274240256058024 1759:0.10424222081711705
266 -1 -1 3:0.24972102719646663 436:0.24972102719646663 607:0.29471315194136843 639:0.29471315194136843 641:0.2705535372825957 706:0.22920794723883386 875:0.29471315194136843 1067:0.22920794723883386 1205:0.24972102719646663 1262:0.3207979765909951 1683:0.3207979765909951 1717:0.28530753890880944 1718:0.29471315194136843
267 -1 -1 53:0.3554217623492006 64:0.20550648804616914 199:0.20550648804616914 271:0.2172368895819621 455:0.19966932266074028 523:0.13028803088323146 682:0.19758852536470467 802:0.21569663056173125 864:0.21569663056173125 918:0.34222705637251394 950:0.3554217623492006 1020:0.28998126309873445 1031:0.23762138617161188 1280:0.2172368895819621 1524:0.29551111895270593 1615:0.1859242662097072
268 -1 -1 7:0.06283545221055457 9:0.22031365187572313 22:0.1334963554347646 39:0.17798194858418986 48:0.07705476225809932 49:0.08409210968744105 112:0.12154035540752459 198:0.13575966545506932 226:0.1334963554347646 247:0.19055592290346315 270:0.12366640836962824 283:0.1334963554347646 323:0.2102030341046249 392:0.09723228432601967 404:0.1334963554347646 428:0.20239943982810746 432:0.11927704538721988 461:0.14848644669847497 475:0.20239943982810746 486:0.024308071081504918 501:0.14053370286410635 541:0.06824138299638895 574:0.08409210968744105 589:0.08409210968744105 657:0.17798194858418986 681:0.12154035540752459 684:0.07705476225809932 686:0.12936580642118006 687:0.07705476225809932 745:0.07705476225809932 753:0.1334963554347646 806:0.17798194858418986 1006:0.12366640836962824 1014:0.07705476225809932 1091:0.2102030341046249 1108:0.13190202936436343 1164:0.11685752515939876 1178:0.024308071081504918 1193:0.12261949081649069 1207:0.1334963554347646 1228:0.0564415931766653 1231:0.18580739959784534 1330:0.17477076644080522 1396:0.19055592290346315 1443:0.08409210968744105 1575:0.1959399696738586 1605:0.22031365187572313 1628:0.12366640836962824 1652:0.09723228432601967 1661:0.17798194858418986 1702:0.14053370286410635 1736:0.024308071081504918
269 -1 -1 681:0.6804648352814399 709:0.5181542279791813 1284:0.5181542279791813
270 1 -1 48:0.14079012344715988 49:0.15364836847034058 73:0.3481730541105666 181:0.29111773090946624 357:0.18154196006008785 392:0.1776573557836233 486:0.044414338945905824 561:0.26648603367543494 574:0.15364836847034058 589:0.15364836847034058 684:0.14079012344715988 687:0.14079012344715988 695:0.26648603367543494 733:0.23949621371920923 745:0.14079012344715988 812:0.18154196006008785 936:0.14754124036025454 1014:0.14079012344715988 1178:0.044414338945905824 1225:0.26648603367543494 1443:0.15364836847034058 1476:0.18154196006008785 1585:0.26648603367543494 1639:0.26340977830965717 1652:0.1776573557836233 1736:0.044414338945905824
271 -1 -1 486:0.5773502691896258 1178:0.5773502691896258 1736:0.5773502691896258
272 -1 -1 87:0.20814295034988342 195:0.33239262386112195 291:0.23095489339480785 381:0.2382394873891918 441:0.33239262386112195 539:0.20814295034988342 544:0.2382394873891918 723:0.20814295034988342 1052:0.31516843414987256 1054:0.3202877453078299 1173:0.32639553670241656 1558:0.3470071519973572 1644:0.23095489339480785
273 -1 -1 133:0.23780823124708925 169:0.13168725004437737 192:0.23780823124708925 232:0.13168725004437737 437:0.20373481680224637 704:0.2467958987441786 708:0.2716971091744896 750:0.20863675459258704 787:0.16203866839390324 831:0.11660501501807695 846:0.23780823124708925 933:0.30549449622730496 994:0.28065403292327623 1472:0.11660501501807695 1502:0.30549449622730496 1530:0.28065403292327623 1577:0.20863675459258704 1633:0.2716971091744896 1762:0.2467958987441786
274 -1 -1 70:0.2358947048326907 165:0.2358947048326907 169:0.20982427159866676 180:0.36205861549285595 232:0.20982427159866676 360:0.339526773311726 688:0.24294335078847207 711:0.32223723669331805 831:0.18579294755319586 1018:0.4014932805084116 1457:0.4014932805084116 1472:0.18579294755319586
275 -1 -1 112:0.2031087518913131 234:0.36817097257167514 270:0.20666164559595804 295:0.3105068180683665 455:0.19733969132641613 681:0.2031087518913131 682:0.19528317162353614 802:0.21318000145432178 857:0.19932648490825366 864:0.21318000145432178 996:0.2630556269488872 1006:0.20666164559595804 1193:0.204912118726155 1282:0.2630556269488872 1495:0.36817097257167514 1615:0.18375500459955338 1628:0.20666164559595804
276 -1 -1 182:0.35032450725499337 240:0.35032450725499337 425:0.35032450725499337 1036:0.38133144835014804 1084:0.36383141380602235 1109:0.36383141380602235 1283:0.35032450725499337 1287:0.31453249374458025
277 -1 -1 48:0.19615854689003975 384:0.4111293407066821 451:0.20556467035334106 486:0.06188113182513398 684:0.19615854689003975 691:0.4056053767902174 745:0.19615854689003975 938:0.20556467035334106 1014:0.19615854689003975 1178:0.06188113182513398 1228:0.14368353852820706 1239:0.4449144813276401 1404:0.4449144813276401 1736:0.06188113182513398
278 -1 -1 7:0.11044207982615226 167:0.25634897170541 233:0.31939942962866547 486:0.042724828617568336 572:0.25634897170541 587:0.2800436853465511 734:0.30143573290532844 813:0.19589173706128896 923:0.2800436853465511 937:0.25634897170541 995:0.31939942962866547 1036:0.3872320015413634 1178:0.042724828617568336 1649:0.2800436853465511 1677:0.2582457028466278 1736:0.042724828617568336
279 -1 -1 15:0.3694640127963848 190:0.2569353464543629 205:0.34140829838254644 315:0.28054419087569543 770:0.2569353464543629 816:0.17070414919127322 848:0.34140829838254644 1011:0.2569353464543629 1141:0.1777700522939503 1257:0.2569353464543629 1325:0.17070414919127322 1328:0.1777700522939503 1359:0.17070414919127322 1430:0.28054419087569543 1460:0.17070414919127322 1485:0.17070414919127322
280 -1 -1 48:0.103094197781119 79:0.29476515837240164 97:0.29476515837240164 130:0.29476515837240164 451:0.10803773334484236 486:0.03252259840034425 560:0.22222333784440243 587:0.2131722609024854 684:0.103094197781119 687:0.103094197781119 703:0.29476515837240164 745:0.103094197781119 859:0.08406969729090374 923:0.2131722609024854 938:0.10803773334484236 1014:0.103094197781119 1066:0.22222333784440243 1178:0.03252259840034425 1228:0.0755151349444981 1271:0.22222333784440243 1362:0.22222333784440243 1583:0.29476515837240164 1649:0.2131722609024854 1657:0.21607546668968472 1726:0.29476515837240164 1736:0.03252259840034425 1759:0.0755151349444981
281 -1 -1 920:0.46217793161891246 1147:0.7385378075078207 1449:0.49087011154276344
282 -1 -1 303:0.10498352939081862 455:0.17000266352733795 486:0.03499450979693954 494:0.2516043859640033 502:0.2516043859640033 538:0.2516043859640033 582:0.19850374420202965 682:0.16823102891731034 802:0.1836486507828301 813:0.16044851515008696 864:0.1836486507828301 886:0.09045949555620783 921:0.09045949555620783 1037:0.09045949555620783 1111:0.3171690679656844 1178:0.03499450979693954 1188:0.2293746237849438 1228:0.08125473546432496 1415:0.09045949555620783 1440:0.24294989187248892 1504:0.19850374420202965 1514:0.10498352939081862 1517:0.2516043859640033 1554:0.25622728444902265 1597:0.09045949555620783 1615:0.15829983318830015 1659:0.2516043859640033 1715:0.09045949555620783 1736:0.03499450979693954 1746:0.2516043859640033 1759:0.08125473546432496
283 -1 -1 70:0.18913548748390374 165:0.18913548748390374 303:0.1291815704186394 384:0.2860879254102323 455:0.20918720467149482 486:0.0430605234728798 582:0.24425760458612183 682:0.2070072194637257 802:0.22597850587660923 813:0.19743088538457704 859:0.11130983843881741 864:0.22597850587660923 921:0.11130983843881741 1178:0.0430605234728798 1188:0.28224402710274116 1239:0.3095976091835407 1404:0.3095976091835407 1415:0.11130983843881741 1440:0.29894830881796886 1504:0.24425760458612183 1514:0.1291815704186394 1597:0.11130983843881741 1615:0.1947869457898191 1715:0.11130983843881741 1736:0.0430605234728798
284 -1 -1 76:0.3020352497224327 169:0.16996992599372066 232:0.16996992599372066 518:0.32523302788114844 611:0.3020352497224327 648:0.3020352497224327 741:0.32523302788114844 758:0.32523302788114844 785:0.32523302788114844 1039:0.3069412373038705 1228:0.10101586844903081 1645:0.2231503118543797 1756:0.3020352497224327
285 -1 -1 125:0.29001671933012424 152:0.29001671933012424 178:0.09855243787090212 207:0.3051665293606271 523:0.13454500914474601 564:0.19710487574180424 662:0.3421299896207199 670:0.3107735615308123 822:0.38468877766495013 1150:0.22111120938153536 1620:0.09855243787090212 1710:0.3421299896207199 1714:0.36703466881292446
286 -1 -1 256:0.34991093638639315 435:0.34991093638639315 484:0.3121068286376727 583:0.3062664197233715 658:0.34991093638639315 696:0.3062664197233715 860:0.2574504574835032 1497:0.3062664197233715 1675:0.3062664197233715 1716:0.3062664197233715
287 -1 -1 180:0.3684188717058002 271:0.2888454287342101 655:0.3684188717058002 1192:0.660648154501459 1228:0.12689257851829486 1280:0.2888454287342101 1290:0.3303240772507295
288 1 1 202:0.27057828666632955 391:0.31042769976018103 432:0.19430988168498672 434:0.27057828666632955 505:0.2630926622498085 509:0.302692053737951 523:0.125527101120165 618:0.25955772998139753 629:0.31042769976018103 686:0.21074511410118935 1255:0.28471267743815165 1256:0.31042769976018103 1442:0.27057828666632955 1528:0.2899438970774744
289 -1 -1 7:0.0831898140437081 44:0.11908833955859235 85:0.11908833955859235 273:0.11908833955859235 359:0.31053441852399144 392:0.1287288523845119 394:0.11908833955859235 452:0.11908833955859235 499:0.11908833955859235 521:0.21094117518219446 523:0.10201520189516027 541:0.09034689433812156 656:0.25941103417666067 659:0.11908833955859235 688:0.14557823482336427 760:0.31053441852399144 801:0.11908833955859235 859:0.0831898140437081 953:0.11908833955859235 986:0.24058564632520849 1322:0.20840343322908053 1332:0.11908833955859235 1401:0.11908833955859235 1410:0.11908833955859235 1437:0.24058564632520849 1546:0.24058564632520849 1553:0.25941103417666067 1652:0.1287288523845119 1691:0.31053441852399144 1732:0.11908833955859235 1758:0.20840343322908053
290 -1 -1 22:0.1492110123984684 23:0.21298740390590323 39:0.19893327162685434 87:0.12457123024627774 88:0.10053917083695245 226:0.1492110123984684 283:0.1492110123984684 404:0.1492110123984684 451:0.09025519172833023 455:0.13198901168349655 535:0.21298740390590323 539:0.12457123024627774 644:0.20311208877765854 657:0.19893327162685434 682:0.1306135255799849 683:0.18051038345666046 723:0.12457123024627774 753:0.1492110123984684 806:0.19893327162685434 831:0.09399109646343624 845:0.10053917083695245 855:0.1277086908115835 857:0.13331786205071483 926:0.10053917083695245 938:0.09025519172833023 1138:0.12617134350739836 1192:0.32844657352090373 1207:0.1492110123984684 1228:0.06308567175369918 1290:0.16422328676045186 1346:0.20767990343129147 1381:0.11105440331091325 1385:0.10053917083695245 1441:0.14360184115933708 1472:0.09399109646343624 1479:0.11105440331091325 1569:0.21900523912541214 1594:0.1492110123984684 1615:0.12290300692157206 1661:0.19893327162685434 1686:0.15982858783326098
291 1 -1 303:0.35386097309376585 486:0.11795365769792195 886:0.30490578197202756 921:0.30490578197202756 1037:0.30490578197202756 1178:0.11795365769792195 1228:0.273879911703532 1415:0.30490578197202756 1514:0.35386097309376585 1597:0.30490578197202756 1715:0.30490578197202756 1736:0.11795365769792195 1759:0.273879911703532
292 1 -1 44:0.13800092636422945 48:0.1182163796803921 85:0.13800092636422945 87:0.17098753678998552 112:0.18646557824964907 198:0.2082806524399153 265:0.26311346381006434 270:0.18972734010346945 273:0.13800092636422945 394:0.13800092636422945 452:0.13800092636422945 461:0.227805909017053 499:0.13800092636422945 539:0.17098753678998552 659:0.13800092636422945 681:0.18646557824964907 684:0.1182163796803921 687:0.1182163796803921 723:0.17098753678998552 745:0.1182163796803921 801:0.13800092636422945 813:0.17098753678998552 833:0.2589079963489315 953:0.13800092636422945 993:0.2115424142937357 1006:0.18972734010346945 1014:0.1182163796803921 1193:0.18812117327706065 1251:0.2444410400833548 1332:0.13800092636422945 1401:0.13800092636422945 1410:0.13800092636422945 1443:0.12901298343686463 1628:0.18972734010346945 1732:0.13800092636422945
293 -1 -1 88:0.1512295514799379 139:0.27924651416101814 148:0.27924651416101814 299:0.2244410242599115 405:0.22037320086217757 486:0.04086799488680976 580:0.18224802858854683 665:0.3534042867562597 844:0.27924651416101814 845:0.1512295514799379 889:0.22037320086217757 926:0.1512295514799379 1051:0.3294244801203352 1063:0.18224802858854683 1140:0.18224802858854683 1178:0.04086799488680976 1181:0.2270049087886922 1296:0.21895240793054924 1376:0.2992325199434454 1385:0.1512295514799379 1736:0.04086799488680976
294 -1 -1 18:0.12436014064114606 48:0.11395291552446844 256:0.28976704564116934 372:0.28976704564116934 435:0.28976704564116934 437:0.21728474085868127 457:0.2818048145106441 515:0.19259404267369426 684:0.11395291552446844 685:0.31086006739049443 687:0.11395291552446844 745:0.11395291552446844 750:0.22251269501593948 789:0.19259404267369426 795:0.28976704564116934 830:0.31086006739049443 831:0.12436014064114606 936:0.11941714438127754 1014:0.11395291552446844 1153:0.21319899067568315 1472:0.12436014064114606 1577:0.22251269501593948
295 -1 -1 88:0.13240172576609335 103:0.17012986538430305 109:0.25243799153059104 552:0.3094060453248878 580:0.15955845445850575 704:0.26197857269387564 764:0.3242882580087922 809:0.17012986538430305 831:0.12377845644448458 845:0.13240172576609335 855:0.16818172378011456 926:0.13240172576609335 1017:0.17012986538430305 1063:0.15955845445850575 1102:0.17012986538430305 1138:0.1661571652475396 1140:0.15955845445850575 1381:0.14624941234232253 1385:0.13240172576609335 1441:0.1891116808941944 1456:0.3094060453248878 1472:0.12377845644448458 1479:0.14624941234232253 1482:0.21467998808412705 1506:0.17012986538430305 1762:0.26197857269387564
296 -1 -1 159:0.2767870083669424 174:0.1971941416758905 178:0.08198275595320947 258:0.11192387410938717 303:0.1059241534658977 318:0.1971941416758905 334:0.19612170732168885 458:0.1971941416758905 486:0.03530805115529923 634:0.32001081717082214 647:0.11192387410938717 668:0.2767870083669424 669:0.11192387410938717 719:0.2767870083669424 780:0.2767870083669424 870:0.19612170732168885 886:0.09126998820999281 921:0.09126998820999281 925:0.18661725191992035 939:0.1971941416758905 1037:0.09126998820999281 1178:0.03530805115529923 1203:0.2232149605744064 1318:0.2232149605744064 1356:0.1971941416758905 1415:0.09126998820999281 1514:0.1059241534658977 1531:0.11192387410938717 1597:0.09126998820999281 1620:0.08198275595320947 1715:0.09126998820999281 1730:0.1971941416758905 1736:0.03530805115529923 1759:0.08198275595320947
297 -1 -1 10:0.4063307141548401 128:0.3442985922135138 511:0.44229471969265616 672:0.3442985922135138 1451:0.3442985922135138 1584:0.3442985922135138 1637:0.4063307141548401
298 1 1 7:0.10626967296492383 44:0.15212774597835013 85:0.15212774597835013 146:0.3142444415544324 273:0.15212774597835013 277:0.2955788737106239 315:0.22444117178686082 392:0.16444288524150982 394:0.15212774597835013 452:0.15212774597835013 499:0.15212774597835013 541:0.1154123858200266 638:0.24381688984959782 659:0.15212774597835013 705:0.28090503711678777 801:0.15212774597835013 953:0.15212774597835013 1222:0.2955788737106239 1332:0.15212774597835013 1337:0.3142444415544324 1401:0.15212774597835013 1410:0.15212774597835013 1430:0.22444117178686082 1652:0.16444288524150982 1732:0.15212774597835013 1759:0.09545613881165001
299 1 1 7:0.18593219536760475 178:0.16701255358547182 258:0.22800760726873126 271:0.38017048126605507 303:0.21578517519971738 486:0.07192839173323913 541:0.20192852456799634 647:0.22800760726873126 669:0.22800760726873126 886:0.18593219536760475 921:0.18593219536760475 1037:0.18593219536760475 1178:0.07192839173323913 1228:0.16701255358547182 1280:0.38017048126605507 1415:0.18593219536760475 1514:0.21578517519971738 1531:0.22800760726873126 1597:0.18593219536760475 1620:0.16701255358547182 1715:0.18593219536760475 1736:0.07192839173323913 1759:0.16701255358547182
300 -1 -1 839:0.2812863533264186 860:0.273099582398951 1135:0.4173527288318141 1200:0.4173527288318141 1228:0.10692053230175726 1522:0.3609809639199604 1541:0.3981996083555416 1660:0.3442438202737472 1754:0.2812863533264186
301 -1 -1 178:0.13716506844555157 258:0.18725945077605533 303:0.17722133869809456 431:0.4630913965512382 451:0.19623884801158312 486:0.05907377956603153 647:0.18725945077605533 669:0.18725945077605533 688:0.26722390184539835 736:0.4515514755891977 859:0.15270350495405918 886:0.15270350495405918 921:0.15270350495405918 938:0.19623884801158312 1037:0.15270350495405918 1178:0.05907377956603153 1415:0.15270350495405918 1514:0.17722133869809456 1531:0.18725945077605533 1597:0.15270350495405918 1620:0.13716506844555157 1715:0.15270350495405918 1736:0.05907377956603153 1759:0.13716506844555157
302 -1 -1 48:0.11642883068357465 384:0.24402356745138848 400:0.3176142881988917 571:0.30582314992114745 684:0.11642883068357465 687:0.11642883068357465 733:0.19805554135291528 745:0.11642883068357465 810:0.3176142881988917 816:0.12201178372569424 857:0.18022619906748155 901:0.3176142881988917 1014:0.11642883068357465 1141:0.12706217907504536 1213:0.3176142881988917 1325:0.12201178372569424 1328:0.12706217907504536 1359:0.12201178372569424 1371:0.30582314992114745 1460:0.12201178372569424 1485:0.12201178372569424 1594:0.20171140768336854 1749:0.2509666298655969
303 -1 -1 73:0.30448981283823334 444:0.2843978260410143 486:0.03884193102628242 504:0.32341459983400855 561:0.2330515861576945 695:0.2330515861576945 816:0.12903010193588468 1141:0.13437100432125046 1178:0.03884193102628242 1206:0.2843978260410143 1225:0.2330515861576945 1275:0.2843978260410143 1325:0.12903010193588468 1328:0.13437100432125046 1359:0.12903010193588468 1460:0.12903010193588468 1475:0.20529522843120748 1485:0.12903010193588468 1572:0.1825741553252347 1585:0.2330515861576945 1612:0.2169307282373849 1639:0.23036129060061544 1667:0.20809766543309668 1736:0.03884193102628242
304 -1 -1 44:0.15734496182396585 85:0.15734496182396585 273:0.15734496182396585 278:0.29519996622284694 340:0.3853811064857039 394:0.15734496182396585 452:0.15734496182396585 499:0.15734496182396585 659:0.15734496182396585 801:0.15734496182396585 883:0.29519996622284694 953:0.15734496182396585 992:0.12756183627523682 1238:0.29519996622284694 1288:0.3853811064857039 1332:0.15734496182396585 1401:0.15734496182396585 1410:0.15734496182396585 1544:0.12756183627523682 1613:0.29519996622284694 1732:0.15734496182396585
305 1 1 48:0.16644946306605174 49:0.18165115426197867 486:0.05250895935718271 684:0.16644946306605174 687:0.16644946306605174 690:0.344174639615784 733:0.28314497639371816 745:0.16644946306605174 1014:0.16644946306605174 1094:0.4372121475297527 1178:0.05250895935718271 1228:0.12192202796474118 1443:0.18165115426197867 1523:0.3400340235345639 1572:0.246815198120758 1697:0.4372121475297527 1736:0.05250895935718271 1759:0.12192202796474118
306 -1 -1 7:0.12089581176739048 51:0.22948979787690077 387:0.34963171088213574 392:0.18707553666045496 486:0.04676888416511374 541:0.131296857160074 816:0.155362870274624 859:0.12089581176739048 869:0.37698975431929876 1121:0.22948979787690077 1141:0.1617937566491797 1178:0.04676888416511374 1325:0.155362870274624 1328:0.1617937566491797 1359:0.155362870274624 1364:0.37698975431929876 1460:0.155362870274624 1475:0.24719236414000362 1485:0.155362870274624 1612:0.2612024642627317 1652:0.18707553666045496 1667:0.25056672911255606 1736:0.04676888416511374
307 -1 -1 7:0.09691672689215192 52:0.3242149030766055 265:0.26452023221137827 357:0.1532492327284291 405:0.20217150339064666 541:0.10525477649849471 803:0.239664011256859 812:0.1532492327284291 823:0.30221570562594163 889:0.20217150339064666 1150:0.19531547128950988 1161:0.3398094113797999 1296:0.2008680606767853 1338:0.2802839944662144 1476:0.1532492327284291 1516:0.3398094113797999 1591:0.3398094113797999
308 1 -1 26:0.22872879099479404 44:0.1367400795981001 48:0.11713629461175899 85:0.1367400795981001 87:0.16942530754638563 127:0.25654248099681004 173:0.28967729016501514 178:0.08580078496062046 258:0.11713629461175899 273:0.1367400795981001 303:0.11085716024050611 392:0.14780954698734147 394:0.1367400795981001 452:0.1367400795981001 486:0.03695238674683537 499:0.1367400795981001 539:0.16942530754638563 647:0.11713629461175899 659:0.1367400795981001 669:0.11713629461175899 684:0.11713629461175899 687:0.11713629461175899 723:0.16942530754638563 745:0.11713629461175899 801:0.1367400795981001 886:0.09552053405271486 921:0.09552053405271486 953:0.1367400795981001 1014:0.11713629461175899 1037:0.09552053405271486 1146:0.3349140802831384 1178:0.03695238674683537 1235:0.28967729016501514 1332:0.1367400795981001 1401:0.1367400795981001 1410:0.1367400795981001 1415:0.09552053405271486 1514:0.11085716024050611 1531:0.11713629461175899 1597:0.09552053405271486 1620:0.08580078496062046 1652:0.14780954698734147 1715:0.09552053405271486 1732:0.1367400795981001 1736:0.03695238674683537 1759:0.08580078496062046
309 -1 -1 7:0.10813934784558386 40:0.22263759466593944 105:0.22263759466593944 205:0.2779391481855721 439:0.22263759466593944 541:0.11744291468742953 599:0.22263759466593944 635:0.2674162728195901 816:0.13896957409278604 848:0.2779391481855721 906:0.22263759466593944 1012:0.22263759466593944 1070:0.22263759466593944 1108:0.22700241556589612 1141:0.14472189791978138 1149:0.2674162728195901 1177:0.22263759466593944 1325:0.13896957409278604 1328:0.14472189791978138 1359:0.13896957409278604 1460:0.13896957409278604 1485:0.13896957409278604 1748:0.3007791945548684
310 -1 -1 88:0.1141487580658942 118:0.2568482822240673 120:0.2568482822240673 141:0.2568482822240673 169:0.12051722048104718 232:0.12051722048104718 315:0.16840899635737852 564:0.1432506558884548 592:0.27958171763147494 638:0.18294752868935102 688:0.13953989759288038 691:0.20219169451229801 694:0.27958171763147494 831:0.10671429693758279 845:0.1141487580658942 847:0.2568482822240673 851:0.27958171763147494 926:0.1141487580658942 987:0.24865110630991707 1107:0.24865110630991707 1201:0.26675117418265815 1381:0.12608739569026203 1385:0.1141487580658942 1430:0.16840899635737852 1472:0.10671429693758279 1479:0.12608739569026203
311 -1 -1 88:0.21113399919170672 486:0.05705646227842604 787:0.2742906647693854 845:0.21113399919170672 926:0.21113399919170672 1178:0.05705646227842604 1385:0.21113399919170672 1406:0.44727723522844787 1466:0.44727723522844787 1477:0.3694824402290767 1634:0.44727723522844787 1736:0.05705646227842604
312 -1 -1 336:0.3614820662314278 374:0.3404023701644515 486:0.05123566200730688 587:0.33582869900141715 709:0.19507234992839959 859:0.13244226498851192 923:0.33582869900141715 1178:0.05123566200730688 1252:0.31297429443085417 1284:0.19507234992839959 1411:0.4643690470235857 1649:0.33582869900141715 1736:0.05123566200730688
313 -1 -1 88:0.13376328322712952 103:0.17187940139842042 430:0.27630967623867086 729:0.2598973668204936 809:0.17187940139842042 818:0.27630967623867086 845:0.13376328322712952 855:0.16991122601656788 926:0.13376328322712952 1017:0.17187940139842042 1053:0.3276230868764939 1102:0.17187940139842042 1138:0.16786584787035583 1381:0.14775337293947235 1385:0.13376328322712952 1479:0.14775337293947235 1482:0.21688765673663002 1506:0.17187940139842042 1595:0.27630967623867086 1712:0.27630967623867086 1722:0.27630967623867086 1751:0.27630967623867086
314 1 -1 7:0.11647432870833024 48:0.1428318153535079 49:0.15587652640250693 202:0.30787923512068843 486:0.04505842103157632 541:0.12649498006313964 574:0.15587652640250693 589:0.15587652640250693 684:0.1428318153535079 687:0.1428318153535079 745:0.1428318153535079 802:0.23646332744393445 864:0.23646332744393445 1014:0.1428318153535079 1178:0.04505842103157632 1187:0.2917863234207382 1215:0.2917863234207382 1442:0.30787923512068843 1443:0.15587652640250693 1534:0.2917863234207382 1615:0.2038245591784378 1664:0.40838227154821555 1736:0.04505842103157632
315 -1 -1 11:0.21437356839520444 45:0.21437356839520444 47:0.19679992849709574 54:0.20753195031521035 78:0.1885115169307203 88:0.09527210531670698 103:0.1224200844711448 124:0.21437356839520444 150:0.21437356839520444 531:0.21437356839520444 582:0.1460431585825013 620:0.2333476009562492 774:0.19679992849709574 798:0.20753195031521035 807:0.19247141340068752 809:0.1224200844711448 824:0.13701920111233606 845:0.09527210531670698 855:0.12101826322589912 926:0.09527210531670698 963:0.20753195031521035 1017:0.1224200844711448 1056:0.1460431585825013 1102:0.1224200844711448 1138:0.11956145476951935 1277:0.1460431585825013 1300:0.20753195031521035 1344:0.20753195031521035 1381:0.10523646375878637 1385:0.09527210531670698 1398:0.1460431585825013 1420:0.1460431585825013 1479:0.10523646375878637 1482:0.15447694745515278 1504:0.1460431585825013 1506:0.1224200844711448 1645:0.13205933051520252
316 -1 -1 88:0.13189596104070156 136:0.3230495010302815 169:0.13925455595518413 232:0.13925455595518413 451:0.11840454971750726 813:0.1634232905899043 825:0.3230495010302815 831:0.12330563196526545 845:0.13189596104070156 855:0.16753928212875843 926:0.13189596104070156 938:0.11840454971750726 999:0.3082241372897556 1138:0.16552245725890077 1147:0.2873099732863331 1367:0.3230495010302815 1381:0.14569075048618702 1385:0.13189596104070156 1441:0.1883892883664353 1472:0.12330563196526545 1479:0.14569075048618702 1655:0.279415257693851 1707:0.3230495010302815
317 -1 -1 164:0.30020405847069254 206:0.22511104016398595 281:0.27269016826138887 378:0.30020405847069254 409:0.2846797187220389 446:0.30020405847069254 536:0.33754752815201317 612:0.25447694972246393 714:0.33754752815201317 916:0.30020405847069254 1078:0.22511104016398595 1608:0.30020405847069254
318 1 1 90:0.3045579438690814 178:0.10349378446378994 258:0.1412909967315609 303:0.13371704062456397 486:0.04457234687485465 647:0.1412909967315609 654:0.24478478119535083 669:0.1412909967315609 886:0.1152178452406351 921:0.1152178452406351 1037:0.1152178452406351 1178:0.04457234687485465 1221:0.300483004963253 1415:0.1152178452406351 1455:0.3094441647156906 1467:0.3094441647156906 1470:0.300483004963253 1471:0.300483004963253 1514:0.13371704062456397 1531:0.1412909967315609 1556:0.24758106104417624 1597:0.1152178452406351 1620:0.10349378446378994 1715:0.1152178452406351 1736:0.04457234687485465 1752:0.300483004963253 1759:0.10349378446378994
319 1 1 7:0.12564292488288734 157:0.42031246844000864 178:0.11285805388976058 258:0.15407521336556748 303:0.1458159546003108 486:0.0486053182001036 521:0.31858787680664324 541:0.13645237928723689 610:0.34292424776913727 647:0.15407521336556748 669:0.15407521336556748 688:0.21986916827203418 693:0.42031246844000864 886:0.12564292488288734 921:0.12564292488288734 1037:0.12564292488288734 1164:0.23366301568744408 1178:0.0486053182001036 1228:0.11285805388976058 1415:0.12564292488288734 1514:0.1458159546003108 1531:0.15407521336556748 1597:0.12564292488288734 1620:0.11285805388976058 1715:0.12564292488288734 1736:0.0486053182001036 1759:0.11285805388976058
320 -1 -1 299:0.3167833409087303 357:0.2357747215702007 405:0.31104188303394986 486:0.0576824134499234 744:0.4069657184505621 812:0.2357747215702007 889:0.31104188303394986 1178:0.0576824134499234 1181:0.3204020906868047 1296:0.3090365298098462 1369:0.4069657184505621 1476:0.2357747215702007 1736:0.0576824134499234
321 -1 -1 87:0.17014862204382314 157:0.3209084338663897 507:0.30899500346100606 539:0.17014862204382314 693:0.3209084338663897 723:0.17014862204382314 733:0.20010968006050112 738:0.2991335927557022 763:0.2774255496846065 765:0.336343903331259 796:0.2991335927557022 865:0.2991335927557022 1183:0.336343903331259
322 1 1 7:0.3586263110750117 392:0.554942380750145 541:0.3894800560143211 1652:0.554942380750145 1759:0.3221340762268603
323 1 1 7:0.13916351653853176 44:0.1992161216155754 85:0.1992161216155754 173:0.4220297840720709 273:0.1992161216155754 392:0.2153431881502463 394:0.1992161216155754 452:0.1992161216155754 499:0.1992161216155754 541:0.15113618979629267 566:0.3941818348399759 659:0.1992161216155754 801:0.1992161216155754 953:0.1992161216155754 1332:0.1992161216155754 1401:0.1992161216155754 1410:0.1992161216155754 1652:0.2153431881502463 1732:0.1992161216155754 1759:0.12500284965216804
324 1 -1 52:0.261729443655616 100:0.18734514330422622 214:0.22161010464052835 451:0.10054357584177075 558:0.261729443655616 690:0.19838532999391162 733:0.16320728813922183 778:0.18734514330422622 802:0.1588370918600276 831:0.10470534442127129 857:0.14851505290139794 864:0.1588370918600276 938:0.10054357584177075 964:0.18734514330422622 978:0.27431844540583344 1151:0.18734514330422622 1191:0.25201297882337925 1192:0.36588690736117574 1228:0.14055388728416263 1290:0.18294345368058787 1312:0.23726629779274216 1472:0.10470534442127129 1523:0.19599864197829273 1615:0.13691298595648518 1744:0.23135378388323086
325 -1 -1 14:0.178327841938859 40:0.12961721828130662 105:0.12961721828130662 178:0.11310256558995596 254:0.178327841938859 258:0.1544090237679228 303:0.14613187097265726 357:0.09955143208718761 439:0.12961721828130662 482:0.4055855731583617 486:0.04871062365755242 599:0.12961721828130662 647:0.1544090237679228 669:0.1544090237679228 675:0.356655683877718 744:0.17183360375671913 812:0.09955143208718761 886:0.1259151355415138 906:0.12961721828130662 921:0.1259151355415138 1012:0.12961721828130662 1037:0.1259151355415138 1056:0.1381536880291683 1070:0.12961721828130662 1177:0.12961721828130662 1178:0.04871062365755242 1186:0.178327841938859 1277:0.1381536880291683 1331:0.18616850107628458 1369:0.17183360375671913 1398:0.1381536880291683 1415:0.1259151355415138 1420:0.1381536880291683 1476:0.09955143208718761 1514:0.14613187097265726 1531:0.1544090237679228 1597:0.1259151355415138 1620:0.11310256558995596 1715:0.1259151355415138 1736:0.04871062365755242 1759:0.11310256558995596
326 -1 -1 19:0.30709296477916753 432:0.1742560075504389 481:0.32186391991928265 560:0.2426530835974245 686:0.18899503141878757 871:0.30709296477916753 921:0.09179850992528724 965:0.19725739916511983 1066:0.2426530835974245 1168:0.30709296477916753 1271:0.2426530835974245 1322:0.22996955641338676 1362:0.2426530835974245 1415:0.09179850992528724 1568:0.19725739916511983 1597:0.09179850992528724 1657:0.2359400177793939 1709:0.19725739916511983 1715:0.09179850992528724 1758:0.22996955641338676
327 -1 -1 210:0.382422596591443 628:0.44236241646379126 732:0.44236241646379126 831:0.17696789680190517 991:0.382422596591443 1212:0.44236241646379126 1472:0.17696789680190517 1572:0.24045190732552577
328 -1 -1 88:0.21376617701850173 360:0.36520373338463985 709:0.21994243069298866 845:0.21376617701850173 857:0.28346016245826006 926:0.21376617701850173 945:0.3692699683924634 1284:0.21994243069298866 1385:0.21376617701850173 1469:0.3692699683924634 1490:0.36520373338463985 1594:0.3172521458448075
329 -1 -1 110:0.3126544722659131 250:0.3126544722659131 434:0.36625645541777346 523:0.1699142665199718 580:0.2390343784890698 740:0.46352092088124963 859:0.13855911641184623 898:0.48581595044588083 1063:0.2390343784890698 1140:0.2390343784890698
330 -1 -1 7:0.1154301388874443 275:0.20199727644325544 354:0.20199727644325544 486:0.044654473268080856 541:0.1253609553210365 554:0.3413323718913498 888:0.37181232295126304 962:0.3500555159986132 1057:0.32105782856669896 1178:0.044654473268080856 1309:0.32105782856669896 1509:0.35994613100367 1532:0.35994613100367 1679:0.20199727644325544 1736:0.044654473268080856
331 1 -1 7:0.16202877384452397 135:0.3590334202809226 169:0.24488892685079455 178:0.14554143902079533 232:0.24488892685079455 392:0.25072514405809904 541:0.17596861681377657 825:0.568105259352882 966:0.45066744956941274 1620:0.14554143902079533 1652:0.25072514405809904
332 -1 -1 18:0.26699285060595546 198:0.43103758737751346 461:0.4714451787180689 859:0.1995028614119286 936:0.25638057037570766 992:0.23153472596558486 1330:0.5548980196603057 1544:0.23153472596558486
333 -1 -1 169:0.25488132680379044 232:0.25488132680379044 523:0.2068024866486646 691:0.4276143040828402 942:0.5912861154244723 1251:0.4276143040828402 1645:0.33462888937320096
334 -1 -1 139:0.31760722397412156 148:0.31760722397412156 561:0.27889272912256535 695:0.27889272912256535 764:0.42128583155609794 844:0.31760722397412156 1225:0.27889272912256535 1230:0.3643828231017182 1585:0.27889272912256535 1639:0.2756732536303351
335 -1 -1 717:0.43387234502817396 839:0.3183020807205892 863:0.4506004730866137 866:0.4506004730866137 1672:0.4506004730866137 1754:0.3183020807205892
336 1 1 7:0.1609394931603479 178:0.14456299874434997 258:0.19735919687272604 303:0.18677968417195467 486:0.06225989472398489 541:0.17478562190016725 647:0.19735919687272604 669:0.19735919687272604 886:0.1609394931603479 921:0.1609394931603479 1037:0.1609394931603479 1086:0.37355936834390935 1164:0.299305411348137 1178:0.06225989472398489 1228:0.14456299874434997 1345:0.4880680025667793 1415:0.1609394931603479 1514:0.18677968417195467 1531:0.19735919687272604 1597:0.1609394931603479 1620:0.14456299874434997 1715:0.1609394931603479 1736:0.06225989472398489 1759:0.14456299874434997
337 -1 -1 7:0.14310819428195226 48:0.17549277517142572 49:0.19152038454985668 169:0.21629252193743445 232:0.21629252193743445 486:0.055361806696239406 523:0.17549277517142572 541:0.15542024052268932 574:0.19152038454985668 589:0.19152038454985668 684:0.17549277517142572 687:0.17549277517142572 688:0.250432562589691 745:0.17549277517142572 1000:0.47873892181916394 1014:0.17549277517142572 1178:0.055361806696239406 1443:0.19152038454985668 1619:0.47873892181916394 1736:0.055361806696239406
338 -1 -1 89:0.2287931187595854 134:0.2287931187595854 147:0.2287931187595854 486:0.032955367768209745 587:0.21600888617644415 665:0.2849801727041263 827:0.23694331252679737 831:0.11400684126116527 923:0.4320177723528883 935:0.2519060919013325 1116:0.2986875181324461 1178:0.032955367768209745 1299:0.2744005459441815 1424:0.23694331252679737 1463:0.23694331252679737 1472:0.11400684126116527 1649:0.21600888617644415 1701:0.23694331252679737 1736:0.032955367768209745
339 -1 -1 178:0.0782729817739818 258:0.10685924443961722 303:0.10113101514167974 312:0.25767697868964334 315:0.1840392872297912 368:0.25767697868964334 431:0.26426221233091507 486:0.03371033838055991 515:0.18060489096712268 580:0.1503289488492313 619:0.2915087496876196 647:0.10685924443961722 669:0.10685924443961722 736:0.25767697868964334 789:0.18060489096712268 859:0.08713996060036852 886:0.08713996060036852 921:0.08713996060036852 936:0.11198332015454174 973:0.2915087496876196 1037:0.08713996060036852 1059:0.25767697868964334 1063:0.1503289488492313 1140:0.1503289488492313 1178:0.03371033838055991 1305:0.2717287874399901 1368:0.25767697868964334 1415:0.08713996060036852 1430:0.1840392872297912 1514:0.10113101514167974 1531:0.10685924443961722 1597:0.08713996060036852 1620:0.0782729817739818 1715:0.08713996060036852 1736:0.03371033838055991 1759:0.0782729817739818
340 -1 -1 43:0.30625221298841715 178:0.08821764565809172 210:0.2840275735925992 224:0.3163483002378135 258:0.1204358227783662 303:0.11397981598009545 486:0.03799327199336515 527:0.30625221298841715 647:0.1204358227783662 669:0.1204358227783662 794:0.3163483002378135 861:0.30625221298841715 886:0.09821118338254824 921:0.09821118338254824 991:0.2840275735925992 1002:0.30625221298841715 1037:0.09821118338254824 1178:0.03799327199336515 1415:0.09821118338254824 1427:0.30625221298841715 1514:0.11397981598009545 1531:0.1204358227783662 1597:0.09821118338254824 1620:0.08821764565809172 1715:0.09821118338254824 1736:0.03799327199336515 1759:0.08821764565809172
341 -1 -1 7:0.2585992777843657 70:0.43940680493948875 165:0.43940680493948875 541:0.28084738371482987 688:0.4525364892228908 1645:0.5131327372693152
342 -1 -1 7:0.06643071004934054 98:0.20715107243700695 103:0.12219541014050785 202:0.175597802754732 227:0.20715107243700695 228:0.23291934429985928 327:0.21398013427699158 515:0.1376832289419115 518:0.1921181757260089 523:0.08146360676033856 541:0.07214595212919693 631:0.21398013427699158 739:0.20715107243700695 741:0.1921181757260089 758:0.1921181757260089 785:0.1921181757260089 789:0.1376832289419115 809:0.12219541014050785 859:0.06643071004934054 860:0.15241346531739786 911:0.19643874681358767 938:0.08536992007220821 1017:0.12219541014050785 1102:0.12219541014050785 1142:0.2222302270270036 1184:0.2222302270270036 1279:0.20715107243700695 1433:0.23291934429985928 1442:0.175597802754732 1506:0.12219541014050785 1564:0.21398013427699158 1657:0.17073984014441643 1708:0.20715107243700695
343 -1 -1 358:0.3210325279361892 484:0.3378025328623851 658:0.3787190466274378 834:0.3912041173488809 918:0.3912041173488809 992:0.14095025411093162 1372:0.316737161604566 1414:0.3210325279361892 1484:0.30033292169946724 1544:0.14095025411093162
344 -1 -1 484:0.29879251510269816 491:0.37665378195674126 658:0.334983919452158 746:0.2656499591117125 834:0.3460271927233349 1093:0.25964944772059345 1153:0.24646775606162138 1200:0.37665378195674126 1383:0.2538561784171556 1665:0.2538561784171556 1713:0.25964944772059345
345 -1 -1 80:0.37399080539401924 100:0.2871882889072795 123:0.37399080539401924 295:0.3546507593087457 385:0.3637142702323018 778:0.2871882889072795 964:0.2871882889072795 1151:0.2871882889072795 1365:0.3637142702323018
346 -1 -1 51:0.331691564738704 615:0.29690791151822793 816:0.22455269916324816 1121:0.331691564738704 1141:0.23384753834114214 1325:0.22455269916324816 1328:0.23384753834114214 1359:0.22455269916324816 1416:0.49494109138503956 1460:0.22455269916324816 1485:0.22455269916324816 1753:0.29214979721869605
347 -1 -1 102:0.1788521570996061 178:0.09180416946533132 331:0.1788521570996061 392:0.15815161488846152 486:0.03953790372211538 500:0.1788521570996061 534:0.2842705911878988 580:0.17631657799303863 600:0.1788521570996061 777:0.27449247010149236 816:0.13134207318744673 886:0.10220399847879169 1037:0.10220399847879169 1063:0.17631657799303863 1140:0.17631657799303863 1141:0.13677867427092327 1178:0.03953790372211538 1228:0.09180416946533132 1251:0.25915470295568127 1263:0.2842705911878988 1325:0.13134207318744673 1328:0.13677867427092327 1359:0.13134207318744673 1460:0.13134207318744673 1475:0.2089737240620306 1478:0.2842705911878988 1485:0.13134207318744673 1588:0.1788521570996061 1612:0.22081770964513783 1620:0.09180416946533132 1652:0.15815161488846152 1667:0.21182637534481608 1736:0.03953790372211538
348 -1 -1 486:0.05749910710249643 587:0.3768830063954416 813:0.26363124988989567 923:0.3768830063954416 1178:0.05749910710249643 1197:0.4972211382271168 1421:0.4972211382271168 1649:0.3768830063954416 1736:0.05749910710249643
349 -1 -1 100:0.24959926546789474 214:0.2952503511057998 389:0.33575599181957866 778:0.24959926546789474 859:0.10423635360010845 964:0.24959926546789474 997:0.33575599181957866 1151:0.24959926546789474 1192:0.487469820199011 1228:0.09362972107532841 1290:0.2437349100995055 1629:0.33575599181957866 1759:0.09362972107532841
350 -1 -1 7:0.12848036706926852 135:0.2846947769418481 167:0.29821794405162527 335:0.36392172382519045 515:0.2662863573278114 572:0.29821794405162527 582:0.28193650387817953 789:0.2662863573278114 824:0.2645157424746487 937:0.29821794405162527 1133:0.36392172382519045 1504:0.28193650387817953
351 -1 -1 125:0.2609968930678193 181:0.25036658311175075 299:0.20977311099045154 349:0.2308786007618472 355:0.2308786007618472 357:0.15612941228162125 405:0.2059711323997897 486:0.038197145355298646 564:0.17738204988992848 733:0.2059711323997897 812:0.15612941228162125 889:0.2059711323997897 1094:0.3180458374102554 1150:0.19898624742857876 1178:0.038197145355298646 1181:0.21216943775645214 1296:0.2046431926689686 1338:0.28555167650008895 1413:0.346195819332476 1425:0.2308786007618472 1476:0.15612941228162125 1736:0.038197145355298646
352 -1 -1 51:0.2784911374113708 87:0.2602200715371705 539:0.2602200715371705 615:0.24928647808780877 723:0.2602200715371705 816:0.18853640926331716 1121:0.2784911374113708 1141:0.1963404374928159 1325:0.18853640926331716 1328:0.1963404374928159 1359:0.18853640926331716 1417:0.5143940252622735 1460:0.18853640926331716 1485:0.18853640926331716 1753:0.2452915237263561
353 -1 -1 47:0.2874258203540738 184:0.2652941514737448 628:0.3251634738401333 688:0.17009588797359157 691:0.24646697046672655 732:0.3251634738401333 759:0.29477132010027157 774:0.2874258203540738 798:0.30309991230464556 963:0.30309991230464556 1212:0.3251634738401333 1219:0.29477132010027157
354 -1 -1 67:0.14795370319500367 78:0.20795010534379418 84:0.22264125410962643 139:0.19406093310862763 148:0.19406093310862763 163:0.204198232357197 178:0.06594508791607714 179:0.14795370319500367 194:0.257409515294532 258:0.09002905101487432 262:0.257409515294532 303:0.08520301045663024 382:0.20795010534379418 438:0.257409515294532 486:0.028401003485543412 580:0.12665233294446038 593:0.204198232357197 647:0.09002905101487432 669:0.09002905101487432 679:0.14795370319500367 807:0.21231833122987007 831:0.09825132945891699 844:0.19406093310862763 886:0.07341552899298057 921:0.07341552899298057 1037:0.07341552899298057 1063:0.12665233294446038 1080:0.23647895288589196 1140:0.12665233294446038 1178:0.028401003485543412 1376:0.20795010534379418 1387:0.20795010534379418 1395:0.1795491018582508 1415:0.07341552899298057 1472:0.09825132945891699 1514:0.08520301045663024 1531:0.09002905101487432 1597:0.07341552899298057 1620:0.06594508791607714 1645:0.1456767848425926 1715:0.07341552899298057 1736:0.028401003485543412 1759:0.06594508791607714
355 -1 -1 87:0.16614033567890427 155:0.2346541603816034 371:0.2556546519102998 476:0.30171583514143063 506:0.30171583514143063 539:0.16614033567890427 723:0.16614033567890427 859:0.09366849511193232 920:0.18278826318755825 1197:0.3133486141957794 1307:0.30171583514143063 1421:0.3133486141957794 1449:0.19413582735397128 1520:0.30171583514143063 1685:0.2556546519102998 1745:0.30171583514143063
356 1 -1 70:0.45866825196863503 165:0.45866825196863503 303:0.3132753449852875 486:0.10442511499509582 921:0.2699350063958172 1178:0.10442511499509582 1228:0.24246760831895658 1415:0.2699350063958172 1514:0.3132753449852875 1597:0.2699350063958172 1715:0.2699350063958172 1736:0.10442511499509582
357 -1 -1 47:0.32594869394951526 156:0.3342786903490392 233:0.3187796169422752 360:0.26957914364320507 580:0.19015872038466985 774:0.32594869394951526 880:0.36874421890043185 1063:0.19015872038466985 1140:0.19015872038466985 1182:0.3342786903490392 1228:0.09901146897368913 1440:0.29604213888377473 1645:0.21872246923053557
358 -1 -1 70:0.6528346082832042 165:0.6528346082832042 859:0.38420560700675693
359 -1 -1 7:0.07854729400221919 144:0.21847174312709464 146:0.23226805776927775 392:0.12154496474174145 412:0.26276375738728464 432:0.14910196110870502 462:0.2754025088989212 464:0.26276375738728464 523:0.09632210563356765 541:0.08530496375476146 562:0.26276375738728464 563:0.24493425070271566 567:0.24493425070271566 686:0.16171339066279194 705:0.20762584396396272 711:0.1823174471126122 1008:0.26276375738728464 1018:0.22715943907136715 1108:0.1648837895724052 1128:0.24493425070271566 1228:0.07055466710648584 1337:0.23226805776927775 1457:0.22715943907136715 1652:0.12154496474174145
360 -1 -1 70:0.13280543484279864 165:0.13280543484279864 372:0.2437219638980688 451:0.10044130755898865 457:0.23702496147031502 515:0.16199011937895882 560:0.20659821279266247 662:0.2437219638980688 691:0.19818354159661444 777:0.209912802067187 789:0.16199011937895882 795:0.2437219638980688 831:0.10459884297965832 938:0.10044130755898865 1066:0.20659821279266247 1271:0.20659821279266247 1274:0.2740394213497241 1362:0.20659821279266247 1406:0.23702496147031502 1466:0.23702496147031502 1472:0.10459884297965832 1477:0.19579928120984058 1634:0.23702496147031502 1657:0.2008826151179773 1710:0.2437219638980688
361 1 -1 178:0.14202826660046203 258:0.19389874914716473 291:0.31119117354583675 303:0.1835047350258517 381:0.32100651592978063 486:0.061168245008617235 544:0.32100651592978063 647:0.19389874914716473 669:0.19389874914716473 886:0.15811761958219958 921:0.15811761958219958 1037:0.15811761958219958 1178:0.061168245008617235 1251:0.40093269681016885 1415:0.15811761958219958 1514:0.1835047350258517 1531:0.19389874914716473 1597:0.15811761958219958 1620:0.14202826660046203 1644:0.31119117354583675 1715:0.15811761958219958 1736:0.061168245008617235 1759:0.14202826660046203
362 -1 -1 152:0.33965944754976596 358:0.6793188950995319 816:0.165131336692153 1141:0.17196656612160816 1325:0.165131336692153 1328:0.17196656612160816 1359:0.165131336692153 1372:0.3351148558705297 1414:0.33965944754976596 1460:0.165131336692153 1485:0.165131336692153
363 -1 -1 88:0.12534076493614982 110:0.19757081640316637 133:0.23897551768537784 169:0.13233363953336272 192:0.23897551768537784 232:0.13233363953336272 250:0.19757081640316637 295:0.2589116037187008 384:0.2250397467278472 437:0.20473485320726623 471:0.2655283896325778 750:0.20966085225685763 831:0.11717737305611986 845:0.12534076493614982 846:0.23897551768537784 926:0.12534076493614982 930:0.2655283896325778 1086:0.20323114194512182 1239:0.24353270924771128 1385:0.12534076493614982 1404:0.24353270924771128 1441:0.17902638809644258 1472:0.11717737305611986 1577:0.20966085225685763 1611:0.2116289072245809
364 -1 -1 7:0.10290547564800849 264:0.3208904379358937 291:0.20252819272015765 361:0.721614322502254 381:0.2089161745234298 541:0.11175875606958324 544:0.2089161745234298 1164:0.19137730033805891 1228:0.09243426740550344 1303:0.360807161251127 1644:0.20252819272015765 1759:0.09243426740550344
365 1 -1 64:0.24816602508150104 110:0.28950502591056887 125:0.3391382309268691 178:0.11524473316665182 199:0.24816602508150104 250:0.28950502591056887 258:0.15733353748288204 303:0.14889961504890062 486:0.04963320501630021 564:0.23048946633330364 647:0.15733353748288204 669:0.15733353748288204 886:0.12829997375774121 921:0.12829997375774121 1037:0.12829997375774121 1086:0.29779923009780124 1150:0.2585618669191168 1178:0.04963320501630021 1415:0.12829997375774121 1514:0.14889961504890062 1531:0.15733353748288204 1597:0.12829997375774121 1611:0.3101046672017283 1620:0.11524473316665182 1715:0.12829997375774121 1736:0.04963320501630021 1759:0.11524473316665182
366 -1 -1 138:0.23184008545673732 162:0.23184008545673732 206:0.1787595892447712 271:0.1563128265596122 505:0.19648834606627488 523:0.09374876621293232 540:0.24624951411201398 563:0.23839059222835793 567:0.23839059222835793 634:0.26804486105650854 674:0.23839059222835793 711:0.1774466578930607 1078:0.1787595892447712 1280:0.1563128265596122 1339:0.23184008545673732 1538:0.23839059222835793 1558:0.22606278904845165 1621:0.23839059222835793 1695:0.23184008545673732 1698:0.23184008545673732 1719:0.26804486105650854
367 -1 -1 23:0.22778498472302205 70:0.12762826226886587 86:0.20172974236736366 88:0.10752426234219092 103:0.13816351842830804 165:0.12762826226886587 313:0.25127056762497874 400:0.25127056762497874 535:0.22778498472302205 644:0.21722356905068477 787:0.13968807254912177 809:0.13816351842830804 831:0.10052125186465319 845:0.10752426234219092 894:0.20500645795526423 926:0.10752426234219092 970:0.20172974236736366 1017:0.13816351842830804 1102:0.13816351842830804 1138:0.1349372640177964 1192:0.3512658324378703 1211:0.20172974236736366 1214:0.20172974236736366 1290:0.17563291621893515 1346:0.2221087386523343 1381:0.11877005446189007 1385:0.10752426234219092 1441:0.15357876848496027 1472:0.10052125186465319 1479:0.11877005446189007 1482:0.1743429492690758 1506:0.13816351842830804
368 -1 -1 486:0.06298486519503274 920:0.3177204835984081 1021:0.5077018466354895 1169:0.5077018466354895 1178:0.06298486519503274 1449:0.33744469078624745 1720:0.5077018466354895 1736:0.06298486519503274
369 -1 -1 18:0.19522569099128584 32:0.5114734911767259 505:0.3749319421455779 936:0.18746597107278895 992:0.169298641377557 993:0.3201113012371329 1136:0.33197449198869633 1203:0.3567646124503459 1318:0.3567646124503459 1544:0.169298641377557
370 -1 -1 23:0.2619805145050225 88:0.12366601602134993 110:0.19493096088181316 250:0.19493096088181316 451:0.11101643163923296 535:0.2619805145050225 610:0.23578243051129522 644:0.24983359834588778 845:0.12366601602134993 855:0.1570852919563389 926:0.12366601602134993 938:0.11101643163923296 1056:0.18956834772396952 1086:0.20051565560993376 1138:0.15519431140848797 1192:0.4039985498693295 1277:0.18956834772396952 1290:0.20199927493466474 1346:0.25545213921345483 1381:0.13660004856575908 1385:0.12366601602134993 1398:0.18956834772396952 1420:0.18956834772396952 1479:0.13660004856575908 1611:0.20880121359358064
371 -1 -1 102:0.18727065296472142 175:0.37521491502453325 178:0.09612535313779784 331:0.18727065296472142 486:0.04139893623297621 500:0.18727065296472142 600:0.18727065296472142 709:0.15762044363457084 840:0.37521491502453325 886:0.10701469773198986 888:0.344705323385749 962:0.32453469774073096 1037:0.10701469773198986 1178:0.04139893623297621 1284:0.15762044363457084 1509:0.33370423686934386 1532:0.33370423686934386 1588:0.18727065296472142 1620:0.09612535313779784 1736:0.04139893623297621
372 -1 -1 5:0.313933662797885 29:0.3361122817273703 88:0.15865938310565686 103:0.203869695304489 451:0.14243038730568588 688:0.19395142308891927 809:0.203869695304489 831:0.1483259634843942 845:0.15865938310565686 855:0.20153520197870664 926:0.15865938310565686 938:0.14243038730568588 1017:0.203869695304489 1102:0.203869695304489 1138:0.19910913686527218 1302:0.313933662797885 1381:0.175253316431771 1385:0.15865938310565686 1441:0.2266159482071532 1472:0.1483259634843942 1479:0.175253316431771 1482:0.2572549132382987 1506:0.203869695304489
373 -1 -1 100:0.22751123612518964 214:0.26912247606400513 225:0.33313128648803153 778:0.22751123612518964 802:0.1928911658677088 824:0.19561110786252728 857:0.18035612064907344 864:0.1928911658677088 964:0.22751123612518964 1151:0.22751123612518964 1192:0.44433168166300685 1290:0.22216584083150342 1355:0.33313128648803153 1615:0.16626661426695227 1744:0.2809551634228377
374 -1 -1 66:0.3038861934386 87:0.20069195395001832 190:0.2188588826173082 335:0.3204938002902648 539:0.20069195395001832 723:0.20069195395001832 725:0.3038861934386 770:0.2188588826173082 816:0.1454066941964183 925:0.23135144476064665 1011:0.2188588826173082 1133:0.3204938002902648 1141:0.15142546770918897 1257:0.2188588826173082 1325:0.1454066941964183 1328:0.15142546770918897 1359:0.1454066941964183 1460:0.1454066941964183 1485:0.1454066941964183 1602:0.3038861934386
375 1 1 7:0.1112086752026299 110:0.250939025574624 250:0.250939025574624 486:0.04302138819097173 541:0.12077630589167539 597:0.38991983812025677 709:0.1637976940826471 957:0.38991983812025677 1046:0.37202566582980673 1086:0.2581283291458304 1108:0.23344544243902696 1178:0.04302138819097173 1284:0.1637976940826471 1313:0.38991983812025677 1611:0.26879451494490925 1736:0.04302138819097173
376 -1 -1 78:0.34217915380230846 139:0.3193247041996666 148:0.3193247041996666 382:0.34217915380230846 689:0.40412579426601253 807:0.34936701184567726 844:0.3193247041996666 1387:0.34217915380230846 1645:0.23970922680548132
377 -1 -1 78:0.24229601400409334 84:0.25941361431123133 163:0.23792446599165437 178:0.07683685429636561 194:0.29992434684982994 258:0.10489862541503253 303:0.09927549582463664 438:0.29992434684982994 486:0.033091831941545545 583:0.23347222065574352 593:0.23792446599165437 647:0.10489862541503253 669:0.10489862541503253 696:0.23347222065574352 807:0.24738571433733372 886:0.0855411446490618 921:0.0855411446490618 1037:0.0855411446490618 1178:0.033091831941545545 1395:0.2092041820625478 1415:0.0855411446490618 1477:0.21429388239578817 1497:0.23347222065574352 1514:0.09927549582463664 1531:0.10489862541503253 1597:0.0855411446490618 1620:0.07683685429636561 1645:0.16973737157736654 1675:0.23347222065574352 1715:0.0855411446490618 1716:0.23347222065574352 1736:0.033091831941545545 1759:0.07683685429636561
378 1 1 48:0.11275378917796583 49:0.12305149908150516 390:0.28671782748665936 392:0.1422794408406041 486:0.03556986021015102 493:0.28671782748665936 574:0.12305149908150516 589:0.12305149908150516 590:0.2788393829014947 684:0.11275378917796583 687:0.11275378917796583 705:0.2430449426351767 745:0.11275378917796583 767:0.28671782748665936 831:0.12305149908150516 1014:0.11275378917796583 1101:0.5734356549733187 1178:0.03556986021015102 1443:0.12305149908150516 1472:0.12305149908150516 1526:0.28671782748665936 1652:0.1422794408406041 1736:0.03556986021015102 1759:0.08259065775316575
379 -1 -1 72:0.4916331060655002 315:0.2961403866818168 486:0.05424381279378219 564:0.2519004657993868 638:0.3217058058678554 688:0.24537524790543178 709:0.20652544763157782 831:0.18765276109425247 987:0.4372428811060614 1178:0.05424381279378219 1284:0.20652544763157782 1430:0.2961403866818168 1472:0.18765276109425247 1736:0.05424381279378219
380 -1 -1 180:0.3802630459612086 432:0.27678087986611916 504:0.46966534808243676 686:0.300191722637026 1097:0.45467622903645555 1483:0.5112350512600321
381 -1 -1 610:0.4788152508054053 663:0.49691148004106633 816:0.22544665623978286 859:0.1754315974477985 925:0.35870019551558835 1141:0.2347784987014908 1325:0.22544665623978286 1328:0.2347784987014908 1359:0.22544665623978286 1460:0.22544665623978286 1485:0.22544665623978286
382 -1 -1 7:0.08951913903666588 128:0.24432958277359068 263:0.2053857648469262 424:0.2053857648469262 486:0.034630730237553434 533:0.2647123216827415 541:0.09722075098684473 582:0.19644023181047665 672:0.24432958277359068 769:0.2588901077756571 969:0.2588901077756571 1060:0.2588901077756571 1118:0.2404243470047049 1178:0.034630730237553434 1243:0.2404243470047049 1451:0.24432958277359068 1504:0.19644023181047665 1540:0.2588901077756571 1549:0.2588901077756571 1566:0.2404243470047049 1584:0.24432958277359068 1736:0.034630730237553434
383 -1 -1 19:0.3634193670543603 259:0.38089958244017735 444:0.3077124332533354 481:0.38089958244017735 523:0.13321973703968784 859:0.10863601645049621 871:0.3634193670543603 1168:0.3634193670543603 1206:0.3077124332533354 1275:0.3077124332533354
384 1 -1 21:0.3155187636925126 327:0.3723656369205416 330:0.350576452490141 357:0.18279512324282693 523:0.14176198140847568 585:0.3155187636925126 812:0.18279512324282693 816:0.14855970050188752 920:0.22558997611620016 1061:0.3155187636925126 1141:0.15470898541196237 1258:0.3155187636925126 1325:0.14855970050188752 1328:0.15470898541196237 1359:0.14855970050188752 1460:0.14855970050188752 1476:0.18279512324282693 1485:0.14855970050188752 1759:0.10383877450396195
385 -1 -1 7:0.13121962631576892 51:0.24908692104758967 70:0.22296580732466215 165:0.22296580732466215 190:0.25381340402261365 523:0.16091389102249237 541:0.14250886181341596 770:0.25381340402261365 813:0.2327449879248144 988:0.37948826993584683 1011:0.25381340402261365 1108:0.27545174570377445 1121:0.24908692104758967 1128:0.4091825346425703 1228:0.11786729473182074 1257:0.25381340402261365
386 -1 -1 137:0.37109398043749514 156:0.3608970443544013 178:0.10689567579818246 213:0.37109398043749514 486:0.04603746172569052 881:0.2876387237650479 886:0.11900511218929549 992:0.13811238517707158 1037:0.11900511218929549 1150:0.23983000993191247 1178:0.04603746172569052 1182:0.3608970443544013 1544:0.13811238517707158 1620:0.10689567579818246 1636:0.38332767882505403 1735:0.28496381121817804 1736:0.04603746172569052
387 1 -1 7:0.08460870732176878 86:0.2272362472165493 178:0.07599929768718489 202:0.22364811528562445 258:0.10375518275571365 303:0.0981933478317359 350:0.2966550352511356 486:0.03273111594391197 541:0.09188785944957939 647:0.10375518275571365 666:0.2966550352511356 669:0.10375518275571365 749:0.2966550352511356 860:0.1941196514286586 886:0.08460870732176878 921:0.08460870732176878 970:0.2272362472165493 1037:0.08460870732176878 1048:0.2966550352511356 1144:0.2966550352511356 1178:0.03273111594391197 1211:0.2272362472165493 1214:0.2272362472165493 1299:0.27253332894180754 1415:0.08460870732176878 1442:0.22364811528562445 1514:0.0981933478317359 1531:0.10375518275571365 1597:0.08460870732176878 1620:0.07599929768718489 1715:0.08460870732176878 1736:0.03273111594391197 1759:0.07599929768718489
388 -1 -1 93:0.20679487635218055 169:0.13465415960672678 232:0.13465415960672678 353:0.20103529487584443 450:0.2478031467745774 508:0.20103529487584443 513:0.20832495575609644 635:0.2203164151745705 704:0.25235620250696483 708:0.2778184364176421 766:0.20832495575609644 811:0.2478031467745774 887:0.23550110760120785 1149:0.2203164151745705 1327:0.27018452967650886 1333:0.20440768239976295 1381:0.14087772880841612 1479:0.14087772880841612 1494:0.20440768239976295 1633:0.2778184364176421 1762:0.25235620250696483
389 -1 -1 43:0.22161129293102413 48:0.08715018951433623 152:0.18785544118366415 198:0.15354638994514005 224:0.22891705874754015 357:0.1123758956712519 379:0.22891705874754015 455:0.133559615508183 486:0.027492823796992985 527:0.22161129293102413 564:0.12767271996405172 682:0.13216776180173664 684:0.08715018951433623 710:0.26528529986052957 745:0.08715018951433623 794:0.22891705874754015 802:0.144280346426496 812:0.1123758956712519 861:0.22161129293102413 864:0.144280346426496 1002:0.22161129293102413 1014:0.08715018951433623 1178:0.027492823796992985 1330:0.19766857972858115 1408:0.22891705874754015 1427:0.22161129293102413 1476:0.1123758956712519 1592:0.26528529986052957 1615:0.12436549179265638 1646:0.26528529986052957 1714:0.23774305081034738 1736:0.027492823796992985
390 -1 -1 9:0.29263819911399214 87:0.1480389144666389 112:0.16143961313026467 205:0.21451631459406917 270:0.1642636065812104 289:0.27920846858538595 393:0.2602631265544674 501:0.18666809510366378 539:0.1480389144666389 681:0.16143961313026467 723:0.1480389144666389 848:0.21451631459406917 868:0.27920846858538595 1006:0.1642636065812104 1096:0.27920846858538595 1173:0.23214449905201318 1193:0.16287300702116217 1330:0.23214449905201318 1454:0.27920846858538595 1628:0.1642636065812104 1702:0.18666809510366378 1735:0.19985657642596022
391 -1 -1 22:0.10880562114648204 70:0.08702141464369378 131:0.15970001606676917 155:0.12829844243398192 165:0.08702141464369378 226:0.10880562114648204 283:0.10880562114648204 315:0.10816328076393183 367:0.15970001606676917 404:0.10880562114648204 411:0.15531177227369533 467:0.15970001606676917 486:0.03962437422778086 564:0.0920049477618151 601:0.15970001606676917 638:0.11750087785513226 654:0.10880562114648204 713:0.1795656792376021 753:0.10880562114648204 820:0.15970001606676917 899:0.12986074078405757 920:0.09994048016893821 940:0.15531177227369533 985:0.11887312268334257 1013:0.15970001606676917 1092:0.12664578887147462 1148:0.15970001606676917 1178:0.03962437422778086 1180:0.1713250644045134 1192:0.23950533456565729 1207:0.10880562114648204 1221:0.13356320535669455 1228:0.04600247388090755 1290:0.11975266728282864 1334:0.15970001606676917 1354:0.14244614947657563 1430:0.10816328076393183 1449:0.10614482278789224 1459:0.15970001606676917 1470:0.13356320535669455 1471:0.13356320535669455 1473:0.14244614947657563 1486:0.15970001606676917 1500:0.15970001606676917 1556:0.11004855367016712 1627:0.3591313584752042 1653:0.15970001606676917 1736:0.03962437422778086 1738:0.15531177227369533 1752:0.13356320535669455
392 1 1 7:0.1250584348699165 178:0.11233303900775767 258:0.15335845654426244 303:0.14513761979335582 346:0.3022697759808741 486:0.04837920659778528 523:0.15335845654426244 541:0.1358176037675342 647:0.15335845654426244 669:0.15335845654426244 688:0.21884633842996393 859:0.1250584348699165 886:0.1250584348699165 900:0.3616700521266935 921:0.1250584348699165 1019:0.30584986539889875 1037:0.1250584348699165 1126:0.3022697759808741 1178:0.04837920659778528 1415:0.1250584348699165 1514:0.14513761979335582 1531:0.15335845654426244 1586:0.32142449121108596 1597:0.1250584348699165 1620:0.11233303900775767 1624:0.30584986539889875 1715:0.1250584348699165 1736:0.04837920659778528 1759:0.11233303900775767
393 -1 -1 88:0.14089107034516546 135:0.4361713229587628 400:0.3292445672052697 451:0.1264795647403414 486:0.03807414282536719 635:0.48676401307992323 845:0.14089107034516546 855:0.17896521317053266 926:0.14089107034516546 938:0.1264795647403414 1138:0.17681084382994833 1149:0.48676401307992323 1178:0.03807414282536719 1381:0.15562664401114662 1385:0.14089107034516546 1479:0.15562664401114662 1736:0.03807414282536719
394 -1 -1 20:0.4985139007586634 816:0.18271600407677066 859:0.142180687037442 917:0.4985139007586634 920:0.2774567992293612 1141:0.19027911010688942 1325:0.18271600407677066 1328:0.19027911010688942 1359:0.18271600407677066 1449:0.2946814217393531 1460:0.18271600407677066 1485:0.18271600407677066 1645:0.2821259430863162
395 -1 -1 44:0.14992942139083532 85:0.14992942139083532 273:0.14992942139083532 361:0.7344368150154622 394:0.14992942139083532 452:0.14992942139083532 499:0.14992942139083532 557:0.3097034468928978 659:0.14992942139083532 801:0.14992942139083532 816:0.1345933983809413 953:0.14992942139083532 1325:0.1345933983809413 1332:0.14992942139083532 1359:0.1345933983809413 1401:0.14992942139083532 1410:0.14992942139083532 1485:0.1345933983809413 1732:0.14992942139083532
396 -1 -1 26:0.28970944833800816 44:0.17319591842271642 70:0.20557866307424083 85:0.17319591842271642 165:0.20557866307424083 178:0.10867586004280144 273:0.17319591842271642 394:0.17319591842271642 452:0.17319591842271642 486:0.04680414534889951 499:0.17319591842271642 557:0.3577641561323014 659:0.17319591842271642 801:0.17319591842271642 816:0.15548000539170098 886:0.12098696060520775 953:0.17319591842271642 1037:0.12098696060520775 1141:0.1619157403032788 1178:0.04680414534889951 1325:0.15548000539170098 1332:0.17319591842271642 1359:0.15548000539170098 1401:0.17319591842271642 1410:0.17319591842271642 1485:0.15548000539170098 1612:0.2613993966519063 1620:0.10867586004280144 1667:0.25075564273843276 1732:0.17319591842271642 1736:0.04680414534889951
397 -1 -1 216:0.2854883035412655 260:0.2892137591296898 816:0.14836115817965764 890:0.2854883035412655 920:0.2252884868322384 976:0.2854883035412655 1141:0.15450222488989784 1295:0.3718679895907271 1325:0.14836115817965764 1328:0.15450222488989784 1359:0.14836115817965764 1366:0.3051647860096356 1439:0.2854883035412655 1449:0.23927448087639497 1460:0.14836115817965764 1485:0.14836115817965764 1491:0.3051647860096356
398 -1 -1 70:0.30122030525554583 165:0.30122030525554583 198:0.383010594950059 345:0.621557681345848 461:0.41891589892599806 992:0.20573670543030662 1544:0.20573670543030662 1759:0.15923527882939809
399 -1 -1 311:0.5267509430858033 440:0.5267509430858033 859:0.21301061024350698 992:0.24721125763033044 1484:0.5267509430858033 1544:0.24721125763033044
400 -1 -1 135:0.23568600337251305 271:0.21747776266471394 295:0.3145207636895567 451:0.13668694640323417 486:0.04114687088308841 580:0.18349165702403084 587:0.26970082117171046 626:0.3729303471721969 711:0.24688122529853046 923:0.26970082117171046 938:0.13668694640323417 1018:0.3076030382403619 1063:0.18349165702403084 1140:0.18349165702403084 1178:0.04114687088308841 1280:0.21747776266471394 1457:0.3076030382403619 1649:0.26970082117171046 1736:0.04114687088308841
401 -1 -1 38:0.22068475471207485 78:0.22902526162652223 84:0.245205316857205 139:0.2137284609844841 148:0.2137284609844841 194:0.28349724318735864 382:0.22902526162652223 580:0.1394881894397659 807:0.23383619487778606 831:0.10820882440660719 844:0.2137284609844841 941:0.22068475471207485 1063:0.1394881894397659 1080:0.2604454273505551 1140:0.1394881894397659 1297:0.22068475471207485 1323:0.22068475471207485 1376:0.22902526162652223 1387:0.22902526162652223 1395:0.1977458965933635 1428:0.22068475471207485 1472:0.10820882440660719 1645:0.1604407158454033
402 1 1 178:0.1019526907647383 258:0.13918707652104897 303:0.1317259018346355 360:0.2775872265442523 464:0.3796980866007642 486:0.043908633944878504 562:0.3796980866007642 647:0.13918707652104897 669:0.13918707652104897 886:0.11350217220540297 921:0.11350217220540297 993:0.24906844792027868 1037:0.11350217220540297 1092:0.2806779257762617 1178:0.043908633944878504 1415:0.11350217220540297 1487:0.3656021444178956 1514:0.1317259018346355 1531:0.13918707652104897 1597:0.11350217220540297 1620:0.1019526907647383 1715:0.11350217220540297 1733:0.3656021444178956 1736:0.043908633944878504 1759:0.1019526907647383
403 -1 -1 7:0.1710239551647429 346:0.41336973926454845 523:0.2097257160098155 541:0.18573768176039465 631:0.5508857102920152 925:0.34968800973095365 1126:0.41336973926454845 1164:0.318059876080065 1228:0.15362131028399376
404 -1 -1 87:0.2569552628621589 128:0.3953995158075635 374:0.3723419359249785 539:0.2569552628621589 672:0.3953995158075635 723:0.2569552628621589 859:0.14486917150514425 1451:0.3953995158075635 1584:0.3953995158075635 1759:0.1301279222839819
405 -1 -1 22:0.1695575486382418 162:0.2420305412891812 206:0.18661690906604336 209:0.2669849005467254 226:0.1695575486382418 283:0.1695575486382418 404:0.1695575486382418 486:0.030874378040366884 637:0.25707333171187213 667:0.25707333171187213 753:0.1695575486382418 854:0.25707333171187213 899:0.20236885410586963 940:0.2420305412891812 985:0.1852462682422013 1078:0.18661690906604336 1092:0.19735882466489518 1178:0.030874378040366884 1207:0.1695575486382418 1281:0.2260599759859357 1434:0.2798266860689032 1525:0.25707333171187213 1698:0.2420305412891812 1736:0.030874378040366884
406 1 1 7:0.15721962188107153 178:0.14122164519268074 258:0.1927975396080517 263:0.36071249831572405 303:0.18246255623113705 314:0.4546804771722325 424:0.36071249831572405 486:0.060820852077045684 541:0.17074571844223166 647:0.1927975396080517 669:0.1927975396080517 859:0.15721962188107153 886:0.15721962188107153 921:0.15721962188107153 1037:0.15721962188107153 1178:0.060820852077045684 1228:0.14122164519268074 1415:0.15721962188107153 1514:0.18246255623113705 1531:0.1927975396080517 1597:0.15721962188107153 1620:0.14122164519268074 1715:0.15721962188107153 1736:0.060820852077045684 1759:0.14122164519268074
407 1 -1 7:0.3939041790828505 541:0.42779298951485556 1164:0.7325588644340921 1228:0.3538222236689516
408 -1 -1 64:0.23128556404264064 128:0.32635699551500563 199:0.23128556404264064 582:0.26239001894152925 672:0.32635699551500563 816:0.15366280262702367 1141:0.16002331863669456 1325:0.15366280262702367 1328:0.16002331863669456 1359:0.15366280262702367 1382:0.40000645993958245 1451:0.32635699551500563 1460:0.15366280262702367 1485:0.15366280262702367 1504:0.26239001894152925 1584:0.32635699551500563
409 -1 -1 156:0.2266477662529384 157:0.2500160971828686 534:0.20787285546715806 560:0.1975531317496725 580:0.12893148876376292 655:0.1949099009335325 693:0.2500160971828686 765:0.26204169522432963 816:0.09604388439324867 859:0.07473666873230855 1063:0.12893148876376292 1066:0.1975531317496725 1140:0.12893148876376292 1141:0.10001939866131138 1182:0.2266477662529384 1183:0.26204169522432963 1192:0.34951213478723986 1263:0.20787285546715806 1271:0.1975531317496725 1290:0.17475606739361993 1325:0.09604388439324867 1328:0.10001939866131138 1359:0.09604388439324867 1362:0.1975531317496725 1460:0.09604388439324867 1478:0.20787285546715806 1485:0.09604388439324867 1657:0.19208776878649733
410 -1 -1 45:0.3177703636062514 52:0.3300221316585276 80:0.30762889196303617 88:0.14122380746217172 123:0.30762889196303617 433:0.3458959635630739 451:0.12677826674912596 582:0.21648278727819614 733:0.20579273153839442 845:0.14122380746217172 926:0.14122380746217172 938:0.12677826674912596 1084:0.3300221316585276 1203:0.2412704500184552 1318:0.2412704500184552 1385:0.14122380746217172 1504:0.21648278727819614 1759:0.0886142056593495
411 -1 -1 241:0.2916048310177268 344:0.2655384835563649 745:0.13314562665638746 775:0.32106312357415034 787:0.20192221688708514 799:0.3075412522640808 831:0.14530570613778168 904:0.32106312357415034 922:0.24283311486328296 1030:0.34973309190870366 1072:0.3140015022214211 1115:0.32106312357415034 1298:0.24499753016250742 1472:0.14530570613778168
412 -1 -1 11:0.34097336456858884 33:0.37115264352636784 47:0.31302148986392275 531:0.34097336456858884 774:0.31302148986392275 798:0.3300913815270589 963:0.3300913815270589 1056:0.23228995779133288 1277:0.23228995779133288 1398:0.23228995779133288 1420:0.23228995779133288
413 -1 -1 7:0.08368251055879908 102:0.14644043039135632 178:0.07516734662997104 180:0.21824025768804153 308:0.2420105288169888 331:0.14644043039135632 500:0.14644043039135632 533:0.24745313563825885 541:0.09088197907777847 600:0.14644043039135632 769:0.2420105288169888 816:0.10754016075607664 969:0.2420105288169888 1060:0.2420105288169888 1141:0.11199153677211784 1285:0.24745313563825885 1325:0.10754016075607664 1328:0.11199153677211784 1359:0.10754016075607664 1460:0.10754016075607664 1485:0.10754016075607664 1540:0.4840210576339776 1549:0.2420105288169888 1588:0.14644043039135632 1620:0.07516734662997104 1662:0.2934076043180126
414 -1 -1 206:0.7071067811865475 1078:0.7071067811865475
415 -1 -1 51:0.19151168442865393 275:0.3531014001401108 354:0.3531014001401108 523:0.12371942367780363 735:0.27536155473936463 1001:0.35373644976176283 1103:0.32497332175743215 1121:0.19151168442865393 1679:0.3531014001401108 1692:0.35373644976176283 1743:0.32497332175743215
416 -1 -1 198:0.2515824581313116 284:0.3367548828938595 676:0.36310533803604983 712:0.3367548828938595 816:0.1496409037194633 1141:0.1558349425339153 1196:0.29526063516670376 1325:0.1496409037194633 1328:0.1558349425339153 1359:0.1496409037194633 1460:0.1496409037194633 1485:0.1496409037194633 1580:0.2917084822960353 1687:0.3367548828938595 1717:0.36310533803604983
417 -1 -1 360:0.49481573879928215 486:0.07826975115383661 1178:0.07826975115383661 1272:0.65170756395703 1328:0.2707688519244555 1460:0.2600064853377724 1475:0.41368711641828404 1736:0.07826975115383661
418 -1 -1 78:0.40895258973731274 88:0.20668113457127463 691:0.36609429248951464 807:0.4175430989160166 831:0.19322007825353146 845:0.20668113457127463 926:0.20668113457127463 1363:0.4378440554284241 1385:0.20668113457127463 1441:0.29520624857219485 1472:0.19322007825353146
419 -1 -1 7:0.10134196440504242 44:0.14507360555297769 48:0.12427508196857756 49:0.1356250219721998 85:0.14507360555297769 263:0.2325111377790886 273:0.14507360555297769 314:0.2930818188082901 394:0.14507360555297769 424:0.2325111377790886 452:0.14507360555297769 486:0.039204423420753656 499:0.14507360555297769 541:0.11006073105668318 574:0.1356250219721998 589:0.1356250219721998 659:0.14507360555297769 684:0.12427508196857756 687:0.12427508196857756 745:0.12427508196857756 801:0.14507360555297769 819:0.299672974631277 833:0.2721772782720437 953:0.14507360555297769 1014:0.12427508196857756 1019:0.2478475458675226 1178:0.039204423420753656 1332:0.14507360555297769 1401:0.14507360555297769 1410:0.14507360555297769 1443:0.1356250219721998 1586:0.26046855121052337 1624:0.2478475458675226 1732:0.14507360555297769 1736:0.039204423420753656
420 -1 -1 193:0.4025385238657027 615:0.24591378513280288 772:0.4025385238657027 859:0.14472494853901957 921:0.14472494853901957 965:0.31098616923463623 1415:0.14472494853901957 1568:0.31098616923463623 1576:0.4025385238657027 1597:0.14472494853901957 1709:0.31098616923463623 1715:0.14472494853901957 1753:0.24197288005045187
421 -1 -1 48:0.16114279884626181 49:0.1758598368071242 70:0.22328298701253976 165:0.22328298701253976 315:0.27752962317301105 486:0.050834893182943444 574:0.1758598368071242 589:0.1758598368071242 684:0.16114279884626181 687:0.16114279884626181 745:0.16114279884626181 816:0.1688698598650179 859:0.13140629260607434 896:0.4097646166675237 1014:0.16114279884626181 1141:0.1758598368071242 1178:0.050834893182943444 1325:0.1688698598650179 1359:0.1688698598650179 1430:0.27752962317301105 1443:0.1758598368071242 1485:0.1688698598650179 1612:0.2839109721549047 1667:0.2723505838768248 1736:0.050834893182943444
422 -1 -1 21:0.2988890676638538 48:0.1342902905598744 49:0.14655491124472705 271:0.2239100923125525 275:0.1916355904849773 354:0.1916355904849773 486:0.04236386996499049 523:0.1342902905598744 574:0.14655491124472705 585:0.2988890676638538 589:0.14655491124472705 684:0.1342902905598744 687:0.1342902905598744 745:0.1342902905598744 813:0.19423675517490868 920:0.21370005652466423 1014:0.1342902905598744 1020:0.2988890676638538 1031:0.24492077112459334 1061:0.2988890676638538 1178:0.04236386996499049 1258:0.2988890676638538 1280:0.2239100923125525 1443:0.14655491124472705 1679:0.1916355904849773 1736:0.04236386996499049
423 -1 -1 169:0.2716717389422416 190:0.34768280848151994 232:0.2716717389422416 505:0.46199091584164137 523:0.22042568543544988 770:0.34768280848151994 1011:0.34768280848151994 1257:0.34768280848151994 1572:0.32685241646027585
424 -1 -1 51:0.1856619251700859 64:0.18918490391475845 189:0.3150469524948488 190:0.18918490391475845 199:0.18918490391475845 523:0.11994039136297088 583:0.2669505859303551 696:0.2669505859303551 770:0.18918490391475845 873:0.3150469524948488 1011:0.18918490391475845 1031:0.21874919637996362 1121:0.1856619251700859 1257:0.18918490391475845 1497:0.2669505859303551 1675:0.2669505859303551 1684:0.3150469524948488 1716:0.2669505859303551
425 -1 -1 88:0.15904239161260164 143:0.3895385791021968 181:0.28171178735801267 287:0.3895385791021968 311:0.2747374713014775 357:0.17567638319120088 440:0.2747374713014775 460:0.23603612471874352 486:0.042979322385096504 488:0.2437969974779842 812:0.17567638319120088 845:0.15904239161260164 926:0.15904239161260164 1178:0.042979322385096504 1268:0.3895385791021968 1385:0.15904239161260164 1476:0.17567638319120088 1736:0.042979322385096504
426 1 1 178:0.11671054533250969 258:0.15933468241161705 277:0.3613929074546403 303:0.15079348786402197 315:0.2744155785098137 486:0.050264495954673985 619:0.43466013909475487 638:0.2981055229121637 647:0.15933468241161705 669:0.15933468241161705 886:0.1299318371604825 921:0.1299318371604825 1037:0.1299318371604825 1178:0.050264495954673985 1222:0.3613929074546403 1228:0.11671054533250969 1415:0.1299318371604825 1430:0.2744155785098137 1514:0.15079348786402197 1531:0.15933468241161705 1597:0.1299318371604825 1620:0.11671054533250969 1715:0.1299318371604825 1736:0.050264495954673985 1759:0.11671054533250969
427 -1 -1 18:0.19728517018020078 66:0.3959191296875191 501:0.3297005579792189 725:0.3959191296875191 859:0.1474157674101084 936:0.1894435912522528 992:0.17108461035970404 1228:0.1324153877990181 1251:0.3737964265857762 1544:0.17108461035970404 1602:0.3959191296875191 1702:0.3297005579792189
428 -1 -1 178:0.1200220793913486 422:0.4303989357596098 580:0.23051112433278867 674:0.41666298331665447 777:0.35886340708403247 839:0.3157538809792428 887:0.3531968408316352 1063:0.23051112433278867 1140:0.23051112433278867 1620:0.1200220793913486 1754:0.3157538809792428
429 -1 -1 83:0.5471640433539536 762:0.6094282075392937 1137:0.573767173613127
430 -1 -1 42:0.28926972703420295 44:0.15171967911404474 85:0.15171967911404474 152:0.2801515385559128 202:0.2801515385559128 207:0.29478601410848937 273:0.15171967911404474 291:0.2085882458765939 381:0.2151673690156487 394:0.15171967911404474 452:0.15171967911404474 499:0.15171967911404474 509:0.31340151350691653 523:0.12996833908052816 544:0.2151673690156487 659:0.15171967911404474 801:0.15171967911404474 953:0.15171967911404474 1332:0.15171967911404474 1401:0.15171967911404474 1410:0.15171967911404474 1442:0.2801515385559128 1644:0.2085882458765939 1732:0.15171967911404474
431 1 1 7:0.12591848498670874 44:0.18025552129401393 85:0.18025552129401393 273:0.18025552129401393 394:0.18025552129401393 452:0.18025552129401393 499:0.18025552129401393 541:0.13675164668998255 570:0.3283897964781791 602:0.33818320701622706 659:0.18025552129401393 801:0.18025552129401393 953:0.18025552129401393 1031:0.2816211283866303 1217:0.33818320701622706 1332:0.18025552129401393 1401:0.18025552129401393 1410:0.18025552129401393 1570:0.33818320701622706 1732:0.18025552129401393 1759:0.11310557421035113
432 1 1 7:0.13011426486101 93:0.30201041173644233 353:0.29359891913187947 508:0.29359891913187947 513:0.3042449927807962 541:0.14130840265015748 766:0.3042449927807962 1108:0.2731314087930876 1164:0.24197853989563825 1228:0.11687440999322422 1333:0.2985240708696765 1444:0.4191113996167101 1494:0.2985240708696765 1759:0.11687440999322422
433 -1 -1 149:0.29769067245077413 174:0.20625901988390283 178:0.08575144650130145 255:0.2822963064895886 258:0.11706893713584392 303:0.11079341348698565 318:0.20625901988390283 334:0.2051372864647071 458:0.20625901988390283 486:0.036931137828995216 582:0.20948912212903464 647:0.11706893713584392 669:0.11706893713584392 824:0.19654485998828713 859:0.09546560639691716 870:0.2051372864647071 886:0.09546560639691716 921:0.09546560639691716 939:0.20625901988390283 1037:0.09546560639691716 1160:0.3193604790179128 1178:0.036931137828995216 1356:0.20625901988390283 1415:0.09546560639691716 1448:0.30750451501232373 1504:0.20948912212903464 1514:0.11079341348698565 1531:0.11706893713584392 1597:0.09546560639691716 1620:0.08575144650130145 1715:0.09546560639691716 1730:0.20625901988390283 1736:0.036931137828995216 1759:0.08575144650130145
434 -1 -1 102:0.1474072844651011 238:0.28179084901484885 268:0.22623260619241395 331:0.1474072844651011 443:0.22623260619241395 500:0.1474072844651011 515:0.17458414409995027 523:0.10329692418492736 600:0.1474072844651011 730:0.22623260619241395 789:0.17458414409995027 817:0.24360837215199208 971:0.22623260619241395 988:0.24360837215199208 1187:0.2110218206916492 1215:0.2110218206916492 1395:0.20600983519263436 1407:0.23859638665297722 1534:0.2110218206916492 1574:0.24360837215199208 1588:0.1474072844651011 1614:0.25545261764893584 1651:0.24360837215199208
435 -1 -1 169:0.15005883064878117 232:0.15005883064878117 451:0.12759114523924606 496:0.34811378366591683 517:0.34811378366591683 660:0.33213817172570775 938:0.12759114523924606 995:0.2871336653638985 996:0.2487249034657659 1095:0.34811378366591683 1282:0.2487249034657659 1650:0.34811378366591683 1663:0.34811378366591683
436 -1 -1 7:0.07934067744358171 38:0.2165489394265108 79:0.2781842697863673 130:0.2781842697863673 164:0.24740826054861284 178:0.07126731934109432 343:0.2654178579104087 541:0.08616660445885937 561:0.18415898278163914 695:0.18415898278163914 703:0.2781842697863673 916:0.24740826054861284 941:0.2165489394265108 1225:0.18415898278163914 1297:0.2165489394265108 1323:0.2165489394265108 1428:0.2165489394265108 1583:0.2781842697863673 1585:0.18415898278163914 1617:0.2654178579104087 1620:0.07126731934109432 1639:0.18203309253844469
437 -1 -1 357:0.286580127532182 451:0.2329069679797617 486:0.07011198356105867 650:0.4237844611330196 812:0.286580127532182 938:0.2329069679797617 951:0.4946598461364854 1178:0.07011198356105867 1228:0.16279498441870302 1321:0.4237844611330196 1476:0.286580127532182 1736:0.07011198356105867
438 -1 -1 96:0.39860409676855824 178:0.11115569434119937 271:0.25302357760508043 360:0.3026443017377029 477:0.4338842256000642 675:0.35051645358682876 992:0.14361645554737765 1030:0.39860409676855824 1280:0.25302357760508043 1544:0.14361645554737765 1551:0.29242821036898375 1620:0.11115569434119937
439 -1 -1 11:0.26353657520983953 47:0.24193271374786762 100:0.19591172517822766 145:0.2736973370761128 288:0.2736973370761128 531:0.26353657520983953 774:0.24193271374786762 778:0.19591172517822766 798:0.2551259459928484 963:0.2551259459928484 964:0.19591172517822766 1056:0.17953572417429076 1151:0.19591172517822766 1197:0.2736973370761128 1277:0.17953572417429076 1398:0.17953572417429076 1420:0.17953572417429076 1421:0.2736973370761128 1645:0.16234493808640293 1759:0.0734904413658352
440 -1 -1 176:0.3342367213236743 816:0.14525526479598438 849:0.37812042514712124 925:0.23111051080115297 984:0.37812042514712124 1141:0.15126777023925916 1325:0.14525526479598438 1328:0.15126777023925916 1359:0.14525526479598438 1460:0.14525526479598438 1485:0.14525526479598438 1606:0.37812042514712124 1635:0.3342367213236743 1700:0.37812042514712124
441 -1 -1 64:0.7071067811865475 199:0.7071067811865475
442 -1 -1 21:0.23071924569609564 88:0.12101041571594241 112:0.163508157047795 270:0.1663683346443964 516:0.27228782804555696 585:0.23071924569609564 681:0.163508157047795 845:0.12101041571594241 897:0.2963878052675069 920:0.16495991717580713 926:0.12101041571594241 988:0.24446867917558104 1006:0.1663683346443964 1061:0.23071924569609564 1193:0.16495991717580713 1223:0.2827859980914139 1252:0.19975871524183636 1258:0.23071924569609564 1347:0.2827859980914139 1385:0.12101041571594241 1628:0.1663683346443964 1645:0.16773592261544507 1647:0.2963878052675069
443 -1 -1 67:0.15654578762817273 179:0.15654578762817273 372:0.24222656484129737 457:0.2355706530520461 486:0.030050329015522834 515:0.16099620045654733 560:0.20533059305253099 608:0.25985897086302573 662:0.24222656484129737 679:0.15654578762817273 691:0.196967551554391 789:0.16099620045654733 795:0.24222656484129737 1032:0.25021194561257626 1041:0.25021194561257626 1047:0.25985897086302573 1066:0.20533059305253099 1178:0.030050329015522834 1271:0.20533059305253099 1274:0.272358004190391 1362:0.20533059305253099 1657:0.1996500644345484 1710:0.24222656484129737 1736:0.030050329015522834
444 -1 -1 48:0.19361419312352493 49:0.21129681655045912 486:0.06107847757768107 574:0.21129681655045912 589:0.21129681655045912 684:0.19361419312352493 687:0.19361419312352493 745:0.19361419312352493 816:0.20289831065824657 1014:0.19361419312352493 1141:0.21129681655045912 1178:0.06107847757768107 1325:0.20289831065824657 1328:0.21129681655045912 1359:0.20289831065824657 1443:0.21129681655045912 1460:0.20289831065824657 1475:0.32282432091380364 1485:0.20289831065824657 1612:0.34112100687248675 1667:0.3272311199853259 1736:0.06107847757768107
445 -1 -1 74:0.39271030468806245 178:0.12453619836060625 258:0.17001836087737052 303:0.16090446379647372 486:0.05363482126549124 543:0.39271030468806245 647:0.17001836087737052 669:0.17001836087737052 886:0.13864400170417648 907:0.39271030468806245 918:0.44658655732152064 921:0.13864400170417648 1037:0.13864400170417648 1178:0.05363482126549124 1415:0.13864400170417648 1514:0.16090446379647372 1531:0.17001836087737052 1597:0.13864400170417648 1620:0.12453619836060625 1715:0.13864400170417648 1736:0.05363482126549124 1759:0.12453619836060625
446 1 -1 102:0.2249068129463672 245:0.380044608864185 275:0.2249068129463672 324:0.380044608864185 331:0.2249068129463672 354:0.2249068129463672 492:0.40076944888488375 500:0.2249068129463672 600:0.2249068129463672 670:0.3640386775820757 1588:0.2249068129463672 1679:0.2249068129463672 1759:0.1154438587963854
447 -1 -1 64:0.26812384624312285 199:0.26812384624312285 803:0.3427865467604735 841:0.38555268290803485 1098:0.38555268290803485 1143:0.3722907383540457 1281:0.3926367045433561 1422:0.38555268290803485
448 1 -1 90:0.22895440017508667 185:0.24534093942897658 253:0.2700953473870433 329:0.3036934854921566 564:0.1556049206448709 580:0.14942527821322277 588:0.2258910251697211 853:0.2700953473870433 921:0.08661613718365276 965:0.18612147365444406 1056:0.19006990292786122 1063:0.14942527821322277 1140:0.14942527821322277 1247:0.24534093942897658 1277:0.19006990292786122 1398:0.19006990292786122 1415:0.08661613718365276 1420:0.19006990292786122 1440:0.23262766427992743 1455:0.23262766427992743 1467:0.23262766427992743 1568:0.18612147365444406 1597:0.08661613718365276 1709:0.18612147365444406 1715:0.08661613718365276 1759:0.07780246032243544
449 -1 -1 178:0.12842448672967913 258:0.1753267003307244 303:0.16592824775124104 357:0.226075182332326 451:0.18373390264675948 486:0.1106188318341607 647:0.1753267003307244 650:0.3343119083143513 669:0.1753267003307244 812:0.226075182332326 886:0.14297276608244253 921:0.14297276608244253 938:0.18373390264675948 951:0.3902235506376069 1037:0.14297276608244253 1178:0.1106188318341607 1228:0.12842448672967913 1321:0.3343119083143513 1415:0.14297276608244253 1476:0.226075182332326 1514:0.16592824775124104 1531:0.1753267003307244 1597:0.14297276608244253 1620:0.12842448672967913 1715:0.14297276608244253 1736:0.1106188318341607 1759:0.12842448672967913
450 1 1 16:0.2938184929468305 178:0.09125865975166504 258:0.12458745289395086 303:0.11790889642871395 407:0.2938184929468305 486:0.03930296547623799 560:0.26855284032964816 647:0.12458745289395086 669:0.12458745289395086 859:0.10159669192321341 886:0.10159669192321341 921:0.10159669192321341 1037:0.10159669192321341 1066:0.26855284032964816 1178:0.03930296547623799 1271:0.26855284032964816 1362:0.26855284032964816 1415:0.10159669192321341 1514:0.11790889642871395 1531:0.12458745289395086 1572:0.18474121996523718 1597:0.10159669192321341 1601:0.2938184929468305 1620:0.09125865975166504 1657:0.2611232504558061 1715:0.10159669192321341 1731:0.2938184929468305 1736:0.03930296547623799 1749:0.26855284032964816 1759:0.09125865975166504
451 -1 -1 816:0.3083710248018574 925:0.4906382233947261 992:0.27848678477700173 1141:0.3211353295433999 1325:0.3083710248018574 1328:0.3211353295433999 1359:0.3083710248018574 1460:0.3083710248018574 1485:0.3083710248018574
452 -1 -1 13:0.41968396652108775 44:0.1713502727016555 85:0.1713502727016555 113:0.41968396652108775 273:0.1713502727016555 394:0.1713502727016555 452:0.1713502727016555 499:0.1713502727016555 659:0.1713502727016555 801:0.1713502727016555 953:0.1713502727016555 1019:0.29273929196808596 1332:0.1713502727016555 1401:0.1713502727016555 1410:0.1713502727016555 1586:0.30764629520309206 1624:0.29273929196808596 1732:0.1713502727016555
453 -1 -1 51:0.1627940171596515 70:0.14572222142764263 165:0.14572222142764263 169:0.12961740276654765 232:0.12961740276654765 379:0.27624274036562607 468:0.2868933936948915 816:0.11021032744569612 925:0.1753517513276483 1004:0.2868933936948915 1071:0.300692763704263 1121:0.1627940171596515 1141:0.1147722288308407 1325:0.11021032744569612 1328:0.1147722288308407 1359:0.11021032744569612 1408:0.27624274036562607 1436:0.300692763704263 1450:0.300692763704263 1452:0.2868933936948915 1460:0.11021032744569612 1485:0.11021032744569612 1582:0.2868933936948915
454 -1 -1 366:0.3344772583681438 486:0.03867925601641369 654:0.21242079191746974 706:0.2504765512703983 816:0.1284897072502657 859:0.09998442635822256 1057:0.27809706482601887 1067:0.2504765512703983 1141:0.13380824124854845 1178:0.03867925601641369 1199:0.3344772583681438 1221:0.26075492749321083 1309:0.27809706482601887 1325:0.1284897072502657 1328:0.13380824124854845 1359:0.1284897072502657 1460:0.1284897072502657 1470:0.26075492749321083 1471:0.26075492749321083 1485:0.1284897072502657 1556:0.21484736425995668 1736:0.03867925601641369 1752:0.26075492749321083
455 -1 -1 184:0.39421115364508535 604:0.5064136643145069 1112:0.5064136643145069 1203:0.3532352659627843 1318:0.3532352659627843 1645:0.2865966875128196
456 -1 -1 7:0.09495026957478214 21:0.25915307049528713 102:0.1661584750440349 178:0.08528854808582678 190:0.1836588916634048 271:0.19414222270230821 331:0.1661584750440349 486:0.03673177833268096 500:0.1661584750440349 541:0.10311913869818075 585:0.25915307049528713 600:0.1661584750440349 770:0.1836588916634048 816:0.12202032641850777 886:0.09495026957478214 920:0.18528956661495408 1011:0.1836588916634048 1020:0.25915307049528713 1037:0.09495026957478214 1061:0.25915307049528713 1141:0.12707107537285292 1178:0.03673177833268096 1257:0.1836588916634048 1258:0.25915307049528713 1280:0.19414222270230821 1325:0.12202032641850777 1328:0.12707107537285292 1359:0.12202032641850777 1460:0.12202032641850777 1475:0.19414222270230821 1485:0.12202032641850777 1588:0.1661584750440349 1612:0.20514560457282502 1620:0.08528854808582678 1667:0.19679241263944197 1736:0.03673177833268096
457 -1 -1 73:0.25831503842802045 486:0.032951693234489744 561:0.19771015940693845 610:0.23248350249731886 695:0.19771015940693845 805:0.2986542143816022 816:0.10946315552976131 821:0.284948397326546 838:0.284948397326546 850:0.2986542143816022 859:0.08517889134642301 931:0.284948397326546 1178:0.032951693234489744 1225:0.19771015940693845 1325:0.10946315552976131 1359:0.10946315552976131 1485:0.10946315552976131 1515:0.2986542143816022 1518:0.284948397326546 1585:0.19771015940693845 1612:0.18403397104989222 1639:0.1954278374017067 1736:0.032951693234489744
458 -1 -1 172:0.5203440192608536 178:0.14988797587300165 362:0.4351835197787855 783:0.3943250303113382 1242:0.4288824268371476 1326:0.3943250303113382 1620:0.14988797587300165
459 -1 -1 5:0.34722290965525915 178:0.11011124647345848 258:0.15032523785071175 303:0.14226699790908043 486:0.047422332636360136 568:0.2896804787066755 627:0.2896804787066755 647:0.15032523785071175 669:0.15032523785071175 886:0.122584951561716 921:0.122584951561716 1037:0.122584951561716 1042:0.2896804787066755 1178:0.047422332636360136 1302:0.34722290965525915 1335:0.2896804787066755 1381:0.19383702249653534 1415:0.122584951561716 1461:0.2896804787066755 1479:0.19383702249653534 1514:0.14226699790908043 1531:0.15032523785071175 1597:0.122584951561716 1620:0.11011124647345848 1715:0.122584951561716 1736:0.047422332636360136 1759:0.11011124647345848
460 -1 -1 67:0.1612419505817173 84:0.24263745561867256 87:0.1419128352003304 89:0.21488330967093983 134:0.21488330967093983 147:0.21488330967093983 179:0.1612419505817173 262:0.28052837778369544 299:0.16998273012729617 405:0.16690192202145823 486:0.030951798445027483 539:0.1419128352003304 580:0.27605485727888857 679:0.1612419505817173 723:0.1419128352003304 859:0.08000923831027543 889:0.16690192202145823 961:0.2577179672521431 1063:0.27605485727888857 1140:0.27605485727888857 1178:0.030951798445027483 1181:0.17192451458212288 1296:0.16582586980569186 1395:0.1956750441769102 1419:0.21837367991637543 1729:0.2313873943840257 1736:0.030951798445027483
461 -1 -1 7:0.09283470173491865 51:0.1762229528521632 167:0.21548018984960787 402:0.32549701546634174 420:0.31055933057484963 486:0.03591336497493465 572:0.21548018984960787 816:0.1193016160921792 937:0.21548018984960787 948:0.32549701546634174 1056:0.20371588159929083 1121:0.1762229528521632 1141:0.1242398303259502 1178:0.03591336497493465 1277:0.20371588159929083 1325:0.1193016160921792 1328:0.1242398303259502 1359:0.1193016160921792 1398:0.20371588159929083 1420:0.20371588159929083 1460:0.1193016160921792 1468:0.31055933057484963 1475:0.18981657892532935 1485:0.1193016160921792 1612:0.20057479665972258 1667:0.192407720514042 1736:0.03591336497493465
462 -1 -1 40:0.20621362178020194 105:0.20621362178020194 358:0.5295204940481288 439:0.20621362178020194 599:0.20621362178020194 816:0.1287177901554545 859:0.10016190935608638 906:0.20621362178020194 1012:0.20621362178020194 1070:0.20621362178020194 1141:0.13404576511762173 1177:0.20621362178020194 1325:0.1287177901554545 1328:0.13404576511762173 1359:0.1287177901554545 1372:0.26121779524096833 1414:0.2647602470240644 1460:0.1287177901554545 1485:0.1287177901554545 1714:0.33507099109927696
463 1 -1 451:0.18774170065386642 486:0.05651588333378186 650:0.3416042728730595 709:0.21517602658530766 938:0.18774170065386642 951:0.39873551901166554 1178:0.05651588333378186 1191:0.47057551748116516 1228:0.13122581732008454 1284:0.21517602658530766 1312:0.4430395267178277 1321:0.3416042728730595 1736:0.05651588333378186
464 1 -1 7:0.1591328493111229 364:0.5579515692453901 541:0.1728235468212785 1164:0.29594552577975686 1228:0.14294019102091077 1487:0.512583238056363 1733:0.512583238056363
465 -1 -1 4:0.35354287917759347 193:0.28045906114983543 275:0.17645408853293196 354:0.17645408853293196 615:0.17133453126379036 643:0.35354287917759347 772:0.28045906114983543 925:0.20617178235184533 1158:0.33731811558884145 1281:0.28561212620445264 1465:0.35354287917759347 1576:0.28045906114983543 1679:0.17645408853293196 1753:0.16858880017484365
466 -1 -1 83:0.3212740077540833 178:0.09978621517873373 190:0.2148779184817401 258:0.13622937721063022 451:0.14276179887508178 486:0.04297558369634802 534:0.30898690709220666 580:0.1916466767648879 669:0.13622937721063022 770:0.2148779184817401 886:0.11109027230166311 921:0.11109027230166311 938:0.14276179887508178 1011:0.2148779184817401 1037:0.11109027230166311 1063:0.1916466767648879 1140:0.1916466767648879 1178:0.04297558369634802 1257:0.2148779184817401 1263:0.30898690709220666 1415:0.11109027230166311 1478:0.30898690709220666 1597:0.11109027230166311 1620:0.09978621517873373 1715:0.11109027230166311 1736:0.04297558369634802 1737:0.3716295733668034
467 -1 -1 178:0.14750100667037683 258:0.20137020169223574 303:0.19057567759547545 426:0.575754219644019 486:0.06352522586515848 647:0.20137020169223574 669:0.20137020169223574 886:0.16421032671127633 921:0.16421032671127633 1037:0.16421032671127633 1178:0.06352522586515848 1415:0.16421032671127633 1440:0.4410248020238142 1514:0.19057567759547545 1531:0.20137020169223574 1597:0.16421032671127633 1620:0.14750100667037683 1715:0.16421032671127633 1736:0.06352522586515848 1759:0.14750100667037683
468 -1 -1 178:0.16978362677860587 258:0.23179071072274599 303:0.21936548399468261 392:0.29248731199291017 486:0.07312182799822754 647:0.23179071072274599 669:0.23179071072274599 886:0.18901718335960052 921:0.18901718335960052 993:0.41477811018842675 1037:0.18901718335960052 1178:0.07312182799822754 1228:0.16978362677860587 1415:0.18901718335960052 1514:0.21936548399468261 1531:0.23179071072274599 1597:0.18901718335960052 1620:0.16978362677860587 1652:0.29248731199291017 1715:0.18901718335960052 1736:0.07312182799822754 1759:0.16978362677860587
469 -1 -1 88:0.12301233207749677 161:0.301291049283485 299:0.18256361628987805 375:0.301291049283485 400:0.287464222796687 451:0.11042961190329265 486:0.03324262559242331 588:0.2241040629726156 625:0.287464222796687 677:0.301291049283485 781:0.301291049283485 831:0.11500059006095063 845:0.12301233207749677 926:0.12301233207749677 938:0.11042961190329265 1010:0.301291049283485 1178:0.03324262559242331 1228:0.07718698631086933 1385:0.12301233207749677 1419:0.23453611245216652 1441:0.17570064706700114 1472:0.11500059006095063 1680:0.301291049283485 1736:0.03324262559242331
470 -1 -1 3:0.28720924483806237 48:0.12904256834232114 49:0.1408279189162117 436:0.28720924483806237 486:0.04070839792222432 570:0.2744343206619563 574:0.1408279189162117 589:0.1408279189162117 602:0.28261864306416407 684:0.12904256834232114 687:0.12904256834232114 745:0.12904256834232114 1014:0.12904256834232114 1178:0.04070839792222432 1205:0.28720924483806237 1217:0.28261864306416407 1304:0.28720924483806237 1443:0.1408279189162117 1481:0.3281380175171916 1533:0.28261864306416407 1570:0.28261864306416407 1736:0.04070839792222432
471 1 1 7:0.2704601588203607 70:0.45956058063618566 135:0.5993024175087124 165:0.45956058063618566 541:0.29372869350058145 1228:0.242939323544344
472 1 1 7:0.2205148670258791 178:0.19807624479848182 258:0.27041614335993225 303:0.2559203860377389 486:0.08530679534591298 541:0.23948645179930952 647:0.27041614335993225 669:0.27041614335993225 886:0.2205148670258791 921:0.2205148670258791 1037:0.2205148670258791 1178:0.08530679534591298 1228:0.19807624479848182 1415:0.2205148670258791 1514:0.2559203860377389 1531:0.27041614335993225 1597:0.2205148670258791 1620:0.19807624479848182 1715:0.2205148670258791 1736:0.08530679534591298 1759:0.19807624479848182
473 1 1 7:0.07976970034484074 60:0.23588277105268549 110:0.1799979258672142 217:0.27968850980994453 250:0.1799979258672142 533:0.23588277105268549 541:0.08663253754422867 650:0.18652475907593546 769:0.23069464856056163 787:0.1483508025655483 831:0.10675505873109475 860:0.18301740938577093 969:0.23069464856056163 1056:0.17504612528472324 1060:0.23069464856056163 1108:0.16744982310327503 1128:0.24874608388408276 1164:0.1483508025655483 1228:0.07165268676035301 1277:0.17504612528472324 1321:0.18652475907593546 1398:0.17504612528472324 1420:0.17504612528472324 1472:0.10675505873109475 1539:0.27968850980994453 1540:0.23069464856056163 1549:0.23069464856056163
474 1 1 7:0.13091267752282848 87:0.23220055112742147 110:0.29540051325210537 217:0.45900600771101996 250:0.29540051325210537 392:0.2025757472091859 539:0.23220055112742147 541:0.14217550525430123 650:0.30611191378896196 723:0.23220055112742147 787:0.24346337885889416 1164:0.24346337885889416 1228:0.1175915796969522 1321:0.30611191378896196 1652:0.2025757472091859 1759:0.1175915796969522
475 1 1 8:0.3115592012661465 178:0.10253566306578936 186:0.40023686622053345 258:0.13998295752887138 303:0.1324791193468419 392:0.1766388257957892 484:0.3175005419395736 486:0.0441597064489473 647:0.13998295752887138 669:0.13998295752887138 786:0.38186922564172504 886:0.11415118521338298 921:0.11415118521338298 1037:0.11415118521338298 1178:0.0441597064489473 1228:0.10253566306578936 1294:0.3115592012661465 1415:0.11415118521338298 1514:0.1324791193468419 1531:0.13998295752887138 1597:0.11415118521338298 1620:0.10253566306578936 1643:0.3115592012661465 1652:0.1766388257957892 1715:0.11415118521338298 1736:0.0441597064489473 1759:0.10253566306578936
476 -1 -1 88:0.1322094991550004 103:0.1698828634114866 112:0.178640255247038 270:0.18176513210415637 681:0.178640255247038 809:0.1698828634114866 824:0.19014211865541222 831:0.12359874947260813 845:0.1322094991550004 855:0.167937550204408 887:0.24412584324106532 926:0.1322094991550004 996:0.23136533460392286 1006:0.18176513210415637 1017:0.1698828634114866 1102:0.1698828634114866 1138:0.1659159310143788 1193:0.18022637060977031 1282:0.23136533460392286 1381:0.14603708105474877 1385:0.1322094991550004 1441:0.1888371202921626 1472:0.12359874947260813 1479:0.14603708105474877 1482:0.21436830629644557 1506:0.1698828634114866 1625:0.29748709777519833 1628:0.18176513210415637 1694:0.29748709777519833
477 -1 -1 48:0.14772059544995964 49:0.16121179472416586 88:0.1724429310919868 107:0.3287808140462858 178:0.10820338039943797 190:0.23300329721167995 357:0.19047846384831013 486:0.04660065944233599 574:0.16121179472416586 589:0.16121179472416586 684:0.14772059544995964 687:0.14772059544995964 745:0.14772059544995964 770:0.23300329721167995 812:0.19047846384831013 845:0.1724429310919868 926:0.1724429310919868 1011:0.23300329721167995 1014:0.14772059544995964 1178:0.04660065944233599 1257:0.23300329721167995 1385:0.1724429310919868 1443:0.16121179472416586 1476:0.19047846384831013 1529:0.3287808140462858 1620:0.10820338039943797 1657:0.309608079683548 1736:0.04660065944233599
478 -1 -1 110:0.29065724253160563 178:0.11570340187757976 250:0.29065724253160563 291:0.2535120527438197 381:0.26150812656488687 544:0.26150812656488687 650:0.3011966492151589 787:0.23955406704442966 1108:0.270394803779615 1166:0.41491216686474386 1321:0.3011966492151589 1572:0.23422640300831507 1620:0.11570340187757976 1644:0.2535120527438197
479 -1 -1 29:0.2594796203072506 88:0.12248548691782594 112:0.1655012596440245 234:0.3000006605209409 270:0.16839630172381984 320:0.2668110660603508 451:0.10995665683014662 640:0.2231442556195991 681:0.1655012596440245 688:0.14973104036104462 797:0.2668110660603508 845:0.12248548691782594 855:0.15558573884663088 893:0.2231442556195991 926:0.12248548691782594 938:0.10995665683014662 1006:0.16839630172381984 1138:0.1537128098026834 1193:0.16697071617894674 1381:0.13529604979501492 1385:0.12248548691782594 1479:0.13529604979501492 1495:0.3000006605209409 1625:0.275606913691178 1628:0.16839630172381984 1694:0.275606913691178
480 1 1 64:0.2051299077407873 70:0.18019913354057196 165:0.18019913354057196 199:0.2051299077407873 303:0.12307794464447237 421:0.24134120519751565 486:0.04102598154815746 886:0.10605062385726512 921:0.10605062385726512 1037:0.10605062385726512 1178:0.04102598154815746 1198:0.3718346793686035 1292:0.3216110299627113 1340:0.34159994250071374 1415:0.10605062385726512 1446:0.3718346793686035 1514:0.12307794464447237 1571:0.35477046984219834 1597:0.10605062385726512 1715:0.10605062385726512 1736:0.04102598154815746 1759:0.09525937917699732 1761:0.24134120519751565
481 1 1 7:0.08616787211435743 178:0.0773998087334615 258:0.10566717778698258 291:0.16958692722587124 303:0.10000284966259844 381:0.1749359020557043 432:0.16356768084781895 486:0.03333428322086615 534:0.23966764815404554 541:0.09358116407336078 544:0.1749359020557043 556:0.2548024671295214 580:0.14865195657974123 647:0.10566717778698258 656:0.26869752114415646 669:0.10566717778698258 686:0.17740265839605995 886:0.08616787211435743 921:0.08616787211435743 945:0.21308331940858435 1037:0.08616787211435743 1063:0.14865195657974123 1140:0.14865195657974123 1178:0.03333428322086615 1263:0.23966764815404554 1322:0.21586393225066516 1415:0.08616787211435743 1469:0.21308331940858435 1478:0.23966764815404554 1490:0.21073694161692608 1514:0.10000284966259844 1531:0.10566717778698258 1553:0.26869752114415646 1597:0.08616787211435743 1620:0.0773998087334615 1644:0.16958692722587124 1715:0.08616787211435743 1736:0.03333428322086615 1758:0.21586393225066516 1759:0.0773998087334615
482 1 1 7:0.11501911497631671 178:0.1033152761164168 258:0.14104729492419218 291:0.22636903758265906 303:0.13348640254266186 381:0.23350898819141366 432:0.21833439109273353 486:0.04449546751422063 541:0.1249145697353015 544:0.23350898819141366 647:0.14104729492419218 656:0.3586644339704139 669:0.14104729492419218 686:0.2368016786590787 886:0.11501911497631671 921:0.11501911497631671 1037:0.11501911497631671 1178:0.04449546751422063 1322:0.2881407865083178 1415:0.11501911497631671 1514:0.13348640254266186 1531:0.14104729492419218 1553:0.3586644339704139 1597:0.11501911497631671 1620:0.1033152761164168 1644:0.22636903758265906 1715:0.11501911497631671 1736:0.04449546751422063 1758:0.2881407865083178 1759:0.1033152761164168
483 -1 -1 70:0.3459363434357604 165:0.3459363434357604 523:0.24966143345596406 737:0.6020256291874704 920:0.39729352151323627 1449:0.4219576528401239
484 -1 -1 11:0.28652772375186575 33:0.3118880627190626 47:0.263039123567923 70:0.15114770563912108 90:0.23513228874794892 165:0.15114770563912108 303:0.10323550719849761 486:0.03441183573283254 531:0.28652772375186575 774:0.263039123567923 798:0.27738334429354367 886:0.08895330495034844 921:0.08895330495034844 963:0.27738334429354367 1037:0.08895330495034844 1056:0.19519856907467956 1178:0.03441183573283254 1277:0.19519856907467956 1398:0.19519856907467956 1415:0.08895330495034844 1420:0.19519856907467956 1455:0.2389046687305411 1467:0.2389046687305411 1514:0.10323550719849761 1597:0.08895330495034844 1715:0.08895330495034844 1736:0.03441183573283254 1759:0.07990180818471271
485 1 1 7:0.0880669349505978 93:0.20441364606108314 178:0.0791056312945984 258:0.10799598788083456 263:0.2020539405003051 303:0.10220682303054157 353:0.19872038581144966 392:0.1362757640407221 424:0.2020539405003051 486:0.03406894101018053 508:0.19872038581144966 513:0.2059261066947052 541:0.09564360923422047 647:0.10799598788083456 656:0.27461937419766547 669:0.10799598788083456 752:0.249450336345501 766:0.2059261066947052 886:0.0880669349505978 921:0.0880669349505978 986:0.2546903212674287 1037:0.0880669349505978 1164:0.1637814912545815 1178:0.03406894101018053 1228:0.0791056312945984 1333:0.2020539405003051 1415:0.0880669349505978 1437:0.2546903212674287 1494:0.2020539405003051 1514:0.10220682303054157 1531:0.10799598788083456 1546:0.2546903212674287 1553:0.27461937419766547 1597:0.0880669349505978 1620:0.0791056312945984 1652:0.1362757640407221 1715:0.0880669349505978 1736:0.03406894101018053 1759:0.0791056312945984
486 -1 -1 7:0.150398850974682 48:0.18443326654055364 49:0.20127740356905816 171:0.5273284257605635 486:0.05818221770440521 523:0.18443326654055364 541:0.16333813524868904 574:0.20127740356905816 589:0.20127740356905816 684:0.18443326654055364 687:0.18443326654055364 745:0.18443326654055364 1014:0.18443326654055364 1064:0.5273284257605635 1178:0.05818221770440521 1228:0.13509492591071134 1443:0.20127740356905816 1736:0.05818221770440521
487 -1 -1 53:0.360336033793521 152:0.2847237148338448 207:0.2995970304167363 523:0.13208947023650647 654:0.22884325836757682 802:0.2186789797155915 864:0.2186789797155915 912:0.3358858821169963 950:0.360336033793521 992:0.12500876535855507 1031:0.24090687996046914 1544:0.12500876535855507 1556:0.23145743147420522 1610:0.3358858821169963 1615:0.1884949650498725
488 1 -1 7:0.06926609853063627 14:0.19619680854682162 59:0.2428607829117341 75:0.2231132115465927 178:0.06221788523301664 254:0.19619680854682162 303:0.08038735398828299 305:0.2231132115465927 421:0.1576300363985876 486:0.026795784662760995 541:0.07522527796339774 608:0.23171543387546412 669:0.08494062773575055 786:0.23171543387546412 813:0.12285766785615829 835:0.2428607829117341 859:0.06926609853063627 886:0.06926609853063627 921:0.06926609853063627 994:0.2231132115465927 1037:0.06926609853063627 1047:0.23171543387546412 1164:0.12881684728891973 1178:0.026795784662760995 1186:0.19619680854682162 1228:0.06221788523301664 1306:0.18064289767871744 1342:0.2231132115465927 1412:0.19619680854682162 1415:0.06926609853063627 1499:0.2231132115465927 1514:0.08038735398828299 1530:0.2231132115465927 1531:0.08494062773575055 1597:0.06926609853063627 1620:0.06221788523301664 1666:0.18064289767871744 1676:0.18064289767871744 1715:0.06926609853063627 1736:0.026795784662760995 1759:0.06221788523301664 1761:0.1576300363985876
489 -1 -1 100:0.22602402585643616 110:0.21299041206070396 250:0.21299041206070396 388:0.2862517964508017 778:0.22602402585643616 964:0.22602402585643616 1056:0.2071309776176358 1086:0.21909250290350665 1119:0.3309536521938051 1151:0.22602402585643616 1218:0.279118597408701 1277:0.2071309776176358 1398:0.2071309776176358 1420:0.2071309776176358 1611:0.22814567948000633 1642:0.2862517964508017 1674:0.2862517964508017
490 -1 -1 816:0.37348295566587897 1141:0.38894241806172003 1325:0.37348295566587897 1328:0.38894241806172003 1359:0.37348295566587897 1460:0.37348295566587897 1485:0.37348295566587897
491 1 1 2:0.24133725811534104 48:0.10640329287791774 102:0.15184014998548542 178:0.07793900329167194 258:0.10640329287791774 303:0.10069950503198437 331:0.15184014998548542 376:0.27948910934564514 486:0.03356650167732812 500:0.15184014998548542 532:0.30422646619835825 600:0.15184014998548542 615:0.1474347301390608 647:0.10640329287791774 669:0.10640329287791774 684:0.10640329287791774 687:0.10640329287791774 745:0.10640329287791774 776:0.30422646619835825 872:0.30422646619835825 886:0.08676814811628698 921:0.08676814811628698 1014:0.10640329287791774 1037:0.08676814811628698 1123:0.30422646619835825 1178:0.03356650167732812 1316:0.2705693635114223 1415:0.08676814811628698 1513:0.2705693635114223 1514:0.10069950503198437 1531:0.10640329287791774 1588:0.15184014998548542 1597:0.08676814811628698 1620:0.07793900329167194 1715:0.08676814811628698 1736:0.03356650167732812 1753:0.1450720066463282 1759:0.07793900329167194
492 -1 -1 271:0.21123739052071955 335:0.2926295710901051 455:0.1941549925846319 615:0.17554419366899254 682:0.1921316613177234 683:0.2655296203408054 744:0.28197275994309345 762:0.3327756648183919 1055:0.3327756648183919 1133:0.2926295710901051 1280:0.21123739052071955 1369:0.28197275994309345 1484:0.2554765741288437 1615:0.18078953765262898 1686:0.23510683116554504 1753:0.17273100040032832
493 -1 -1 280:0.3831902293747299 344:0.35934331231719957 442:0.5151704290948054 451:0.18882097786935648 787:0.2732537946095306 831:0.19663678515757094 922:0.3286169848776463 938:0.18882097786935648 1228:0.13198019972007538 1298:0.33154600726429495 1472:0.19663678515757094
494 -1 -1 7:0.0880796320292386 22:0.18712859461148992 39:0.24948630092788748 226:0.18712859461148992 264:0.27465896753417063 283:0.18712859461148992 291:0.1733494605413977 381:0.17881711017907342 392:0.1362954116427856 404:0.18712859461148992 486:0.0340738529106964 541:0.09565739868231037 544:0.17881711017907342 568:0.20814096384165098 627:0.20814096384165098 657:0.24948630092788748 753:0.18712859461148992 806:0.24948630092788748 1042:0.20814096384165098 1108:0.18489374710621537 1164:0.16380510450370314 1178:0.0340738529106964 1207:0.18712859461148992 1228:0.0791170363744055 1335:0.20814096384165098 1461:0.20814096384165098 1644:0.1733494605413977 1652:0.1362954116427856 1661:0.24948630092788748 1736:0.0340738529106964
495 -1 -1 64:0.29310567379824926 146:0.4480915237841678 178:0.13611405975260912 199:0.29310567379824926 258:0.18582460068753306 303:0.17586340427894956 486:0.058621134759649855 647:0.18582460068753306 669:0.18582460068753306 859:0.15153343510341638 886:0.15153343510341638 921:0.15153343510341638 1037:0.15153343510341638 1178:0.058621134759649855 1337:0.4480915237841678 1415:0.15153343510341638 1514:0.17586340427894956 1531:0.18582460068753306 1597:0.15153343510341638 1620:0.13611405975260912 1715:0.15153343510341638 1736:0.058621134759649855 1759:0.13611405975260912
496 -1 -1 7:0.13605360366715127 51:0.25826299149281484 392:0.21053087405205279 417:0.4770311220856865 521:0.3449858299988835 523:0.16684177030827618 526:0.4770311220856865 541:0.14775872137878 688:0.23808736310932413 1121:0.25826299149281484 1164:0.25302415840480635 1228:0.12220938782566353 1652:0.21053087405205279
497 -1 -1 40:0.22194527525031624 52:0.3606329334887086 102:0.18865027590534963 105:0.22194527525031624 331:0.18865027590534963 439:0.22194527525031624 500:0.18865027590534963 515:0.2234309320103677 599:0.22194527525031624 600:0.18865027590534963 690:0.273352063556777 709:0.15878163347669316 789:0.2234309320103677 906:0.22194527525031624 1012:0.22194527525031624 1070:0.22194527525031624 1177:0.22194527525031624 1284:0.15878163347669316 1523:0.27006348322598506 1588:0.18865027590534963
498 -1 -1 70:0.14845565911345945 125:0.4618888359215454 165:0.14845565911345945 418:0.2922749011029905 596:0.2922749011029905 610:0.23846104536117893 615:0.14845565911345945 816:0.11227763783566201 1141:0.1169251107489028 1150:0.17607398522805484 1325:0.11227763783566201 1328:0.1169251107489028 1359:0.11227763783566201 1403:0.30633311782533823 1445:0.2922749011029905 1460:0.11227763783566201 1464:0.2922749011029905 1485:0.11227763783566201 1699:0.2922749011029905 1753:0.1460765746664934
499 -1 -1 7:0.08051569035979142 8:0.21975596776325013 119:0.2823040998737494 151:0.21975596776325013 168:0.2823040998737494 204:0.2441733312160739 220:0.21975596776325013 432:0.15283845847480093 541:0.08744270741698054 603:0.21975596776325013 606:0.21975596776325013 716:0.2441733312160739 724:0.2441733312160739 754:0.2823040998737494 954:0.2441733312160739 1164:0.1497381491012054 1228:0.0723227681150095 1294:0.21975596776325013 1511:0.2441733312160739 1550:0.2441733312160739 1643:0.21975596776325013
500 -1 -1 48:0.15730901829441463 49:0.17167592026211367 170:0.4497752413710751 486:0.04962547007353145 574:0.17167592026211367 589:0.17167592026211367 684:0.15730901829441463 687:0.15730901829441463 745:0.15730901829441463 813:0.2275309193678017 1007:0.3709867856561216 1009:0.3709867856561216 1014:0.15730901829441463 1127:0.3567984234806418 1178:0.04962547007353145 1443:0.17167592026211367 1735:0.3071729534071103 1736:0.04962547007353145
501 -1 -1 169:0.2274265412220227 178:0.13516326159223405 232:0.2274265412220227 258:0.18452655925957726 303:0.174634944841551 486:0.05821164828051701 647:0.18452655925957726 669:0.18452655925957726 784:0.46922639647159026 886:0.15047492791030562 921:0.15047492791030562 1037:0.15047492791030562 1119:0.5275951666993346 1178:0.05821164828051701 1415:0.15047492791030562 1514:0.174634944841551 1531:0.18452655925957726 1597:0.15047492791030562 1620:0.13516326159223405 1715:0.15047492791030562 1736:0.05821164828051701 1759:0.13516326159223405
502 1 -1 7:0.0681379475017627 21:0.1859727033046604 44:0.09754120888708942 85:0.09754120888708942 190:0.13179678135128362 268:0.18300021325766214 271:0.1393198001185954 273:0.09754120888708942 377:0.23890525996577622 394:0.09754120888708942 452:0.09754120888708942 486:0.026359356270256724 499:0.09754120888708942 541:0.07400006856757518 570:0.17770073007872175 585:0.1859727033046604 602:0.18300021325766214 659:0.09754120888708942 730:0.18300021325766214 770:0.13179678135128362 801:0.09754120888708942 878:0.21947932131022774 920:0.13296698175975738 921:0.0681379475017627 953:0.09754120888708942 965:0.14641538647616703 1011:0.13179678135128362 1020:0.1859727033046604 1031:0.15239292041530586 1061:0.1859727033046604 1178:0.026359356270256724 1217:0.18300021325766214 1228:0.06120452988705444 1257:0.13179678135128362 1258:0.1859727033046604 1280:0.1393198001185954 1304:0.1859727033046604 1332:0.09754120888708942 1401:0.09754120888708942 1410:0.09754120888708942 1415:0.0681379475017627 1533:0.18300021325766214 1551:0.1610167724417922 1568:0.14641538647616703 1570:0.18300021325766214 1597:0.0681379475017627 1673:0.23890525996577622 1709:0.14641538647616703 1715:0.0681379475017627 1732:0.09754120888708942 1736:0.026359356270256724
503 -1 -1 103:0.29918854334514 178:0.14610109790093262 258:0.19945902889676 303:0.1887669539241525 451:0.20902341587565013 486:0.06292231797471749 647:0.19945902889676 669:0.19945902889676 809:0.29918854334514 886:0.16265183242309747 921:0.16265183242309747 938:0.20902341587565013 1017:0.29918854334514 1037:0.16265183242309747 1102:0.29918854334514 1178:0.06292231797471749 1415:0.16265183242309747 1506:0.29918854334514 1514:0.1887669539241525 1531:0.19945902889676 1597:0.16265183242309747 1620:0.14610109790093262 1715:0.16265183242309747 1736:0.06292231797471749 1759:0.14610109790093262
504 -1 -1 88:0.11966181845302722 104:0.2692533238051176 133:0.22814800138289543 169:0.12633785949157317 192:0.22814800138289543 232:0.12633785949157317 437:0.19545871487201427 471:0.2534978143026659 565:0.2930847194911266 750:0.20016152647741867 831:0.11186829399506912 845:0.11966181845302722 846:0.22814800138289543 926:0.11966181845302722 930:0.2534978143026659 1040:0.2692533238051176 1074:0.2692533238051176 1385:0.11966181845302722 1441:0.1709150503558093 1472:0.11186829399506912 1577:0.20016152647741867 1655:0.2534978143026659 1707:0.2930847194911266
505 -1 -1 51:0.23797882328484438 67:0.2526527864752415 179:0.2526527864752415 280:0.3269537702905343 344:0.30660659323832273 357:0.19823747406388859 515:0.25983540837193986 679:0.2526527864752415 787:0.2331514520596309 789:0.25983540837193986 812:0.19823747406388859 859:0.12536785203803402 922:0.2803896183954721 1121:0.23797882328484438 1298:0.2828887815764927 1476:0.19823747406388859 1759:0.11261097124681033
506 -1 -1 485:0.3623884595452617 561:0.23990245793880294 610:0.2820965996215332 695:0.23990245793880294 816:0.13282311917657388 859:0.20671295253421335 1034:0.3222967944515256 1065:0.3134407095079387 1141:0.1383210247303832 1225:0.23990245793880294 1262:0.3623884595452617 1325:0.13282311917657388 1328:0.1383210247303832 1359:0.13282311917657388 1460:0.13282311917657388 1485:0.13282311917657388 1585:0.23990245793880294 1639:0.2371330774451281
507 -1 -1 169:0.22031331473152532 232:0.22031331473152532 486:0.11278192175596889 582:0.3198735155424022 709:0.21470040245835187 746:0.36046892170757544 925:0.29804890974827325 1153:0.33443997718011037 1178:0.11278192175596889 1284:0.21470040245835187 1383:0.34446556366438896 1504:0.3198735155424022 1665:0.34446556366438896 1736:0.11278192175596889
508 -1 -1 88:0.17840625463327375 103:0.22924347782368126 809:0.22924347782368126 831:0.16678672948388015 845:0.17840625463327375 855:0.22661843162366013 926:0.17840625463327375 1017:0.22924347782368126 1086:0.28927306194231817 1102:0.22924347782368126 1138:0.22389041653932024 1345:0.37794508049543707 1381:0.1970654819439889 1385:0.17840625463327375 1441:0.2548207472411675 1472:0.16678672948388015 1479:0.1970654819439889 1482:0.28927306194231817 1506:0.22924347782368126
509 -1 -1 451:0.17945379520759416 455:0.262432870826955 682:0.2596980009895117 824:0.2874957455940482 857:0.2650750151412468 938:0.17945379520759416 1086:0.3241258511593622 1228:0.1254328200143671 1345:0.42348143337143646 1381:0.2208087287504219 1479:0.2208087287504219 1594:0.2966752598816724 1615:0.24436722821318146 1686:0.3177861142401855
510 -1 -1 92:0.3506921464089941 311:0.28596469464484986 357:0.1828554475572667 358:0.3056740110369972 440:0.28596469464484986 812:0.1828554475572667 992:0.13420705312246842 1000:0.3868499708045243 1372:0.3015841393224353 1414:0.3056740110369972 1476:0.1828554475572667 1544:0.13420705312246842 1619:0.3868499708045243
511 -1 -1 64:0.18027195505350554 196:0.32677519014524115 199:0.18027195505350554 290:0.32677519014524115 523:0.11428971547659843 737:0.27559457989570585 859:0.09319924874900032 1015:0.2826377185886166 1113:0.32677519014524115 1118:0.25030813257296514 1170:0.3117788473561879 1243:0.25030813257296514 1480:0.27559457989570585 1566:0.25030813257296514 1703:0.27559457989570585
512 -1 -1 7:0.117287656395535 125:0.31002912264539895 152:0.31002912264539895 207:0.3262243348485093 271:0.2398148674052988 523:0.1438291945299239 541:0.12737828087902497 564:0.2107059614925262 1031:0.26231797613686725 1096:0.39236164251271133 1150:0.23636883559664512 1164:0.21812439914017104 1228:0.1053529807462631 1280:0.2398148674052988 1454:0.39236164251271133
513 -1 -1 7:0.07802125484430131 38:0.2129477656813948 91:0.5824820089838803 190:0.1509137073023977 380:0.2610040019759341 541:0.08473366780026935 663:0.2209958626802067 770:0.1509137073023977 876:0.2610040019759341 941:0.2129477656813948 1011:0.1509137073023977 1257:0.1509137073023977 1297:0.2129477656813948 1322:0.1954553879138429 1323:0.2129477656813948 1329:0.2610040019759341 1428:0.2129477656813948 1758:0.1954553879138429
514 1 -1 7:0.194322929920628 48:0.23829711794158395 49:0.26006059577503193 486:0.07517437094983605 541:0.21104114029860638 574:0.26006059577503193 589:0.26006059577503193 684:0.23829711794158395 687:0.23829711794158395 745:0.23829711794158395 988:0.5619835580615585 1014:0.23829711794158395 1178:0.07517437094983605 1228:0.17454948392390868 1443:0.26006059577503193 1736:0.07517437094983605
515 -1 -1 119:0.28968048707316646 168:0.28968048707316646 292:0.27638649164616275 309:0.27638649164616275 556:0.2443097718141605 580:0.14253051000979639 754:0.28968048707316646 1033:0.27638649164616275 1063:0.14253051000979639 1093:0.19969367649312145 1140:0.14253051000979639 1153:0.18955577520780292 1171:0.2505533910013436 1268:0.28968048707316646 1399:0.27638649164616275 1713:0.19969367649312145 1727:0.2443097718141605
516 -1 -1 11:0.34097336456858884 33:0.37115264352636784 47:0.31302148986392275 531:0.34097336456858884 774:0.31302148986392275 798:0.3300913815270589 963:0.3300913815270589 1056:0.23228995779133288 1277:0.23228995779133288 1398:0.23228995779133288 1420:0.23228995779133288
517 -1 -1 7:0.19600887826835947 48:0.24036458693470217 49:0.2623168849938908 486:0.07582658480100839 523:0.24036458693470217 541:0.21287213606392924 574:0.2623168849938908 589:0.2623168849938908 684:0.24036458693470217 687:0.24036458693470217 745:0.24036458693470217 1014:0.24036458693470217 1178:0.07582658480100839 1440:0.5264271648713367 1443:0.2623168849938908 1736:0.07582658480100839
518 -1 -1 7:0.1392220416571732 70:0.23656335402739231 110:0.3141503431122122 165:0.23656335402739231 250:0.3141503431122122 523:0.17072720802634292 541:0.15119975001422084 650:0.3255416237732381 787:0.2589166253022243 860:0.31942024707808364 1321:0.3255416237732381 1521:0.48814029882852933
519 -1 -1 73:0.21816890658551905 159:0.21816890658551905 269:0.22433314214957206 325:0.22433314214957206 486:0.027830493055530328 561:0.16698295833318197 564:0.129240807440407 568:0.17000324747390202 627:0.17000324747390202 668:0.21816890658551905 695:0.16698295833318197 719:0.21816890658551905 746:0.1779013456433898 780:0.21816890658551905 882:0.22433314214957206 921:0.07194078092512644 967:0.22433314214957206 1034:0.22433314214957206 1042:0.17000324747390202 1065:0.21816890658551905 1099:0.22433314214957206 1178:0.027830493055530328 1225:0.16698295833318197 1335:0.17000324747390202 1383:0.17000324747390202 1415:0.07194078092512644 1461:0.17000324747390202 1585:0.16698295833318197 1597:0.07194078092512644 1639:0.16505534428721835 1665:0.17000324747390202 1715:0.07194078092512644 1736:0.027830493055530328
520 -1 -1 360:0.3120772906527912 1406:0.38697647969815774 1466:0.38697647969815774 1477:0.3196697769720053 1564:0.41102801489534113 1634:0.38697647969815774 1755:0.42687537033886236
521 -1 -1 7:0.13704430661615846 167:0.31809584837983296 572:0.31809584837983296 935:0.4052464865966381 937:0.31809584837983296 1192:0.6408988917798002 1290:0.3204494458899001
522 -1 -1 486:0.05503497132182156 587:0.36073160947841004 655:0.37101644226359387 831:0.1903897199215064 923:0.7214632189568201 1178:0.05503497132182156 1472:0.1903897199215064 1649:0.36073160947841004 1736:0.05503497132182156
523 -1 -1 166:0.2686295362325118 268:0.2239812941118554 299:0.17717966057429424 405:0.17396841356068218 455:0.15672950617858364 486:0.032262272399949526 582:0.18300533155106127 587:0.21146593100249633 673:0.2924057209808926 682:0.15509619401866054 730:0.2239812941118554 824:0.17169749389020053 831:0.11160912522947482 857:0.15830744103227262 889:0.17396841356068218 923:0.21146593100249633 1178:0.032262272399949526 1181:0.1792036586025468 1188:0.21146593100249633 1208:0.2686295362325118 1296:0.17284680216988427 1472:0.11160912522947482 1504:0.18300533155106127 1533:0.2239812941118554 1594:0.17717966057429424 1615:0.14594038804435988 1649:0.21146593100249633 1686:0.18978743249018148 1736:0.032262272399949526
524 -1 -1 80:0.23911580169634636 88:0.10977136680642215 90:0.20269366162505836 118:0.24699863125397956 120:0.24699863125397956 123:0.23911580169634636 141:0.24699863125397956 169:0.11589561060558042 232:0.11589561060558042 315:0.16195082649936138 385:0.2325453675883049 433:0.26886028195574274 451:0.09854304222840365 564:0.13775726130734356 638:0.17593183332309495 824:0.1578718653778674 831:0.10262200334989766 845:0.10977136680642215 847:0.24699863125397956 855:0.139435778381154 926:0.10977136680642215 938:0.09854304222840365 1138:0.13775726130734356 1365:0.2325453675883049 1381:0.12125218001927299 1385:0.10977136680642215 1430:0.16195082649936138 1441:0.15678834675833078 1455:0.20594560764992922 1467:0.20594560764992922 1472:0.10262200334989766 1479:0.12125218001927299
525 -1 -1 40:0.13113312768953508 66:0.1710646263690957 69:0.21307470710016413 105:0.13113312768953508 107:0.17384324553146613 178:0.057212665771506944 191:0.22332345031814355 198:0.1376143359493911 276:0.22332345031814355 308:0.18420322279769377 370:0.21307470710016413 408:0.21307470710016413 439:0.13113312768953508 599:0.13113312768953508 725:0.1710646263690957 816:0.081852819744183 832:0.18041343563488713 884:0.21307470710016413 896:0.19861678888370468 906:0.13113312768953508 1012:0.13113312768953508 1070:0.13113312768953508 1141:0.08524092774116691 1177:0.13113312768953508 1232:0.18834579346104202 1325:0.081852819744183 1328:0.08524092774116691 1359:0.081852819744183 1388:0.193159188361894 1460:0.081852819744183 1485:0.081852819744183 1529:0.17384324553146613 1559:0.18834579346104202 1602:0.1710646263690957 1620:0.057212665771506944 1623:0.22332345031814355 1641:0.22332345031814355 1724:0.21307470710016413
526 -1 -1 40:0.21689154070753058 105:0.21689154070753058 439:0.21689154070753058 599:0.21689154070753058 816:0.13538290818170123 858:0.2784697606269815 896:0.3285081512991843 906:0.21689154070753058 1012:0.21689154070753058 1070:0.21689154070753058 1141:0.14098677027587128 1177:0.21689154070753058 1287:0.3046684045428488 1325:0.13538290818170123 1328:0.14098677027587128 1359:0.13538290818170123 1431:0.3693724695585772 1460:0.13538290818170123 1485:0.13538290818170123 1689:0.2784697606269815
527 -1 -1 70:0.14680182207507064 90:0.22837163336964594 165:0.14680182207507064 286:0.2498570079024693 816:0.11102683394482814 821:0.2890188779933148 838:0.2890188779933148 931:0.2890188779933148 1000:0.2890188779933148 1016:0.26200506223486414 1325:0.11102683394482814 1354:0.24030124511719325 1359:0.11102683394482814 1455:0.23203554776822957 1467:0.23203554776822957 1473:0.24030124511719325 1485:0.11102683394482814 1518:0.2890188779933148 1619:0.2890188779933148
528 -1 -1 172:0.5471806419259708 362:0.45762800934353653 432:0.33309227499956906 523:0.2151826110110143 686:0.36126608123210396 1242:0.45100193898812385
529 -1 -1 40:0.2335553297228468 70:0.1927589260196891 105:0.2335553297228468 165:0.1927589260196891 366:0.3794978000539924 439:0.2335553297228468 599:0.2335553297228468 860:0.26027321107641066 906:0.2335553297228468 1012:0.2335553297228468 1070:0.2335553297228468 1177:0.2335553297228468 1199:0.3794978000539924 1565:0.3654092933249302
530 -1 -1 7:0.14763103533785446 518:0.42695020373234915 523:0.18103910976492735 541:0.16033219576243807 741:0.42695020373234915 758:0.42695020373234915 785:0.42695020373234915 911:0.4365519433861373
531 -1 -1 112:0.1552501119958446 160:0.24340745321205998 174:0.17341321074591037 270:0.15796583517576263 318:0.17341321074591037 334:0.17247010826276463 451:0.10314594175468116 458:0.17341321074591037 472:0.24340745321205998 561:0.18630013439501353 681:0.1552501119958446 695:0.18630013439501353 720:0.24340745321205998 831:0.10741542924708129 870:0.17247010826276463 938:0.10314594175468116 939:0.17341321074591037 1006:0.15796583517576263 1053:0.28141862028652564 1129:0.24340745321205998 1165:0.28141862028652564 1193:0.15662855039631596 1225:0.18630013439501353 1356:0.17341321074591037 1472:0.10741542924708129 1585:0.18630013439501353 1628:0.15796583517576263 1639:0.1841495271749151 1730:0.17341321074591037
532 -1 -1 40:0.18916739319907377 105:0.18916739319907377 174:0.19851692441898008 318:0.19851692441898008 334:0.19743729615097969 349:0.21484737460569722 355:0.21484737460569722 439:0.18916739319907377 458:0.19851692441898008 460:0.1952073601037509 488:0.20162578222128782 504:0.29596208980124583 599:0.18916739319907377 870:0.19743729615097969 906:0.18916739319907377 939:0.19851692441898008 1012:0.18916739319907377 1070:0.18916739319907377 1177:0.18916739319907377 1356:0.19851692441898008 1375:0.30737303081966266 1425:0.21484737460569722 1730:0.19851692441898008
533 -1 -1 43:0.31664902992485516 178:0.09121250634341001 224:0.3270878646433457 258:0.12452444368920781 303:0.11784926485568206 451:0.13049559462863738 486:0.039283088285227356 527:0.31664902992485516 647:0.12452444368920781 669:0.12452444368920781 794:0.3270878646433457 813:0.180111486700286 831:0.13589715769163593 861:0.31664902992485516 886:0.10154531012983126 921:0.10154531012983126 938:0.13049559462863738 1002:0.31664902992485516 1037:0.10154531012983126 1178:0.039283088285227356 1415:0.10154531012983126 1427:0.31664902992485516 1472:0.13589715769163593 1514:0.11784926485568206 1531:0.12452444368920781 1597:0.10154531012983126 1620:0.09121250634341001 1715:0.10154531012983126 1736:0.039283088285227356 1759:0.09121250634341001
534 -1 -1 103:0.17329043115591353 271:0.1926248789108729 357:0.14896634205788523 369:0.29376961553418307 392:0.14577878536732283 432:0.1788301377395373 523:0.11552695410394236 551:0.3151539964807548 559:0.3151539964807548 581:0.29376961553418307 686:0.19395605337122754 701:0.26203097279941917 809:0.17329043115591353 812:0.14896634205788523 1017:0.17329043115591353 1031:0.2106998992022996 1102:0.17329043115591353 1280:0.1926248789108729 1476:0.14896634205788523 1506:0.17329043115591353 1609:0.3151539964807548 1652:0.14577878536732283
535 1 -1 109:0.2851862313233287 178:0.09385618915164569 243:0.2906246473571895 258:0.12813363221152338 303:0.1212649814931483 312:0.3089773597964397 368:0.3089773597964397 451:0.13427784964936182 486:0.0404216604977161 647:0.12813363221152338 669:0.12813363221152338 886:0.10448847660347778 921:0.10448847660347778 938:0.13427784964936182 978:0.3663574789325142 1037:0.10448847660347778 1059:0.3089773597964397 1178:0.0404216604977161 1228:0.09385618915164569 1368:0.3089773597964397 1415:0.10448847660347778 1508:0.2851862313233287 1514:0.1212649814931483 1531:0.12813363221152338 1597:0.10448847660347778 1620:0.09385618915164569 1715:0.10448847660347778 1736:0.0404216604977161 1759:0.09385618915164569
536 -1 -1 88:0.1731329206308199 178:0.10863633059385425 258:0.14831166441918456 303:0.14036136282565317 486:0.0467871209418844 647:0.14831166441918456 669:0.14831166441918456 839:0.2858002725357389 841:0.33639119118725 845:0.1731329206308199 859:0.12094295315147666 886:0.12094295315147666 921:0.12094295315147666 926:0.1731329206308199 1037:0.12094295315147666 1098:0.33639119118725 1143:0.3248202658020937 1178:0.0467871209418844 1385:0.1731329206308199 1415:0.12094295315147666 1422:0.33639119118725 1514:0.14036136282565317 1531:0.14831166441918456 1597:0.12094295315147666 1620:0.10863633059385425 1715:0.12094295315147666 1736:0.0467871209418844 1754:0.2858002725357389 1759:0.10863633059385425
537 -1 -1 133:0.20383010947964006 135:0.1654820574537848 169:0.11287173052361162 192:0.20383010947964006 232:0.11287173052361162 380:0.24982875085421452 388:0.22647793068081487 437:0.1746251161948566 455:0.1403491365709617 653:0.2618453376693252 682:0.13888652779367852 742:0.2405540882948478 750:0.17882666342990317 824:0.15375276555411266 846:0.20383010947964006 857:0.141762155725301 876:0.24982875085421452 1218:0.2208342555031571 1329:0.24982875085421452 1577:0.17882666342990317 1594:0.15866197109817873 1615:0.13068762833667288 1642:0.22647793068081487 1674:0.22647793068081487 1686:0.16995205900582624 1728:0.2405540882948478
538 -1 -1 46:0.23262073447457318 88:0.09954358409858853 111:0.24380962783152593 332:0.24380962783152593 455:0.13068199364716365 524:0.2239849036937409 549:0.24380962783152593 644:0.20110077616880115 682:0.12932012826194578 845:0.09954358409858853 857:0.13199768510535317 926:0.09954358409858853 944:0.23262073447457318 947:0.24380962783152593 1045:0.24380962783152593 1069:0.2239849036937409 1166:0.2239849036937409 1167:0.24380962783152593 1179:0.24380962783152593 1192:0.3251941391698309 1290:0.16259706958491546 1385:0.09954358409858853 1594:0.14773345391131237 1615:0.12168596283042273 1686:0.15824588905890682
539 -1 -1 7:0.09627223619342656 22:0.20453409992676894 128:0.2627611877744503 167:0.22345910898104343 226:0.20453409992676894 283:0.20453409992676894 404:0.20453409992676894 572:0.22345910898104343 582:0.21125918544640684 672:0.2627611877744503 726:0.29195691560149395 753:0.20453409992676894 937:0.22345910898104343 985:0.22345910898104343 1207:0.20453409992676894 1228:0.0864759972002636 1451:0.2627611877744503 1504:0.21125918544640684 1554:0.2726919213511331 1584:0.2627611877744503 1759:0.0864759972002636
540 -1 -1 4:0.3869141840493438 512:0.3263144058194089 643:0.3869141840493438 746:0.27288651301596256 1158:0.36915794701258514 1228:0.0991225590628088 1289:0.2963742958342035 1383:0.2607714586798946 1465:0.3869141840493438 1665:0.2607714586798946
541 -1 -1 7:0.21836008908322202 87:0.38730651598288013 392:0.33789285379931605 523:0.26777375126678604 539:0.38730651598288013 541:0.2371462915604001 688:0.38211981466753014 723:0.38730651598288013 1652:0.33789285379931605
542 1 1 7:0.09687979552277508 42:0.2644194333635765 44:0.13868589704409648 85:0.13868589704409648 273:0.13868589704409648 291:0.19066905599309356 381:0.19668298641814758 394:0.13868589704409648 452:0.13868589704409648 499:0.13868589704409648 541:0.1052146678077228 544:0.19668298641814758 570:0.25265818865220513 602:0.2601930919707832 659:0.13868589704409648 801:0.13868589704409648 878:0.31205976331268626 953:0.13868589704409648 1217:0.2601930919707832 1304:0.2644194333635765 1332:0.13868589704409648 1401:0.13868589704409648 1410:0.13868589704409648 1533:0.2601930919707832 1570:0.2601930919707832 1644:0.19066905599309356 1732:0.13868589704409648 1759:0.0870217339665539
543 -1 -1 48:0.1512262958529543 49:0.1650376678328581 216:0.3049556331216965 275:0.2158036920004701 354:0.2158036920004701 486:0.047706584788014386 523:0.1512262958529543 574:0.1650376678328581 589:0.1650376678328581 649:0.3430019749291577 684:0.1512262958529543 687:0.1512262958529543 745:0.1512262958529543 890:0.3049556331216965 976:0.3049556331216965 1014:0.1512262958529543 1124:0.3430019749291577 1178:0.047706584788014386 1439:0.3049556331216965 1443:0.1650376678328581 1679:0.2158036920004701 1736:0.047706584788014386
544 -1 -1 7:0.15304106271955772 51:0.2905093405382201 152:0.4045369125942414 171:0.5365925481319899 207:0.4256689955661637 392:0.23681745894087383 523:0.18767339596867857 541:0.1662076647467092 1121:0.2905093405382201 1652:0.23681745894087383
545 -1 -1 169:0.17517296031409005 190:0.22418462461041339 232:0.17517296031409005 494:0.32236962394944957 502:0.32236962394944957 523:0.1421296892983018 538:0.32236962394944957 770:0.22418462461041339 1011:0.22418462461041339 1257:0.22418462461041339 1517:0.32236962394944957 1659:0.32236962394944957 1668:0.306365776565953 1746:0.32236962394944957
546 -1 -1 88:0.14197785605006877 133:0.27069590381636194 169:0.14989892900223276 192:0.27069590381636194 232:0.14989892900223276 437:0.23191030892384235 471:0.30077326797602627 635:0.24525937240062487 750:0.23749015985519686 824:0.20419085257908395 831:0.13273089734662052 845:0.14197785605006877 846:0.27069590381636194 887:0.262163188358699 926:0.14197785605006877 930:0.30077326797602627 1149:0.24525937240062487 1385:0.14197785605006877 1441:0.20278943383877238 1472:0.13273089734662052 1577:0.23749015985519686
547 -1 -1 44:0.1742131690391385 85:0.1742131690391385 273:0.1742131690391385 291:0.2395128934537309 381:0.24706741702144758 394:0.1742131690391385 452:0.1742131690391385 499:0.1742131690391385 544:0.24706741702144758 659:0.1742131690391385 709:0.1792466347652382 801:0.1742131690391385 857:0.23101172452519653 953:0.1742131690391385 1093:0.2941464622995191 1153:0.2792134516474722 1284:0.1792466347652382 1332:0.1742131690391385 1401:0.1742131690391385 1410:0.1742131690391385 1644:0.2395128934537309 1713:0.2941464622995191 1732:0.1742131690391385
548 1 1 48:0.21348293270614618 49:0.2329801516146377 271:0.3559526379018085 486:0.06734636706200041 574:0.2329801516146377 589:0.2329801516146377 684:0.21348293270614618 687:0.21348293270614618 745:0.21348293270614618 859:0.1740878334150735 992:0.20203910118600124 1014:0.21348293270614618 1031:0.38935357338449333 1178:0.06734636706200041 1280:0.3559526379018085 1443:0.2329801516146377 1544:0.20203910118600124 1736:0.06734636706200041 1759:0.15637342176985564
549 -1 -1 30:0.30644953994413227 48:0.12708533941924263 49:0.13869193790141526 70:0.17609222623781692 165:0.17609222623781692 486:0.08018192188232777 574:0.13869193790141526 589:0.13869193790141526 684:0.12708533941924263 687:0.12708533941924263 745:0.12708533941924263 816:0.13317928950148422 841:0.2882469755638796 859:0.1036336306507852 1014:0.12708533941924263 1098:0.2882469755638796 1141:0.13869193790141526 1143:0.2783320778670192 1178:0.08018192188232777 1325:0.13317928950148422 1328:0.13869193790141526 1359:0.13317928950148422 1422:0.2882469755638796 1443:0.13869193790141526 1460:0.13317928950148422 1475:0.21189685391474733 1485:0.13317928950148422 1498:0.3338145593475755 1667:0.21478940815739786 1736:0.08018192188232777
550 -1 -1 70:0.1804617949190303 103:0.19535827006228307 165:0.1804617949190303 184:0.2898717941850769 210:0.3071463520127174 523:0.1302388467081887 688:0.18585407916649255 759:0.3220798157709316 809:0.19535827006228307 991:0.3071463520127174 1017:0.19535827006228307 1102:0.19535827006228307 1187:0.26606057028320323 1215:0.26606057028320323 1219:0.3220798157709316 1506:0.19535827006228307 1534:0.26606057028320323
551 -1 -1 19:0.41671584940151624 178:0.11189232611400927 258:0.15275678984173743 303:0.14456820565682146 481:0.4367595880202471 486:0.04818940188560715 647:0.15275678984173743 669:0.15275678984173743 859:0.12456779680647585 871:0.41671584940151624 886:0.12456779680647585 921:0.12456779680647585 1037:0.12456779680647585 1168:0.41671584940151624 1178:0.04818940188560715 1415:0.12456779680647585 1514:0.14456820565682146 1531:0.15275678984173743 1597:0.12456779680647585 1620:0.11189232611400927 1715:0.12456779680647585 1736:0.04818940188560715 1759:0.11189232611400927
552 -1 -1 54:0.2092788220312495 182:0.21617802849268428 198:0.1450016702211625 211:0.2092788220312495 240:0.21617802849268428 425:0.21617802849268428 437:0.15692983483215464 461:0.15859484261627224 580:0.1157796552539028 750:0.16070562681444667 877:0.22451286196498554 960:0.22451286196498554 1043:0.15859484261627224 1063:0.1157796552539028 1140:0.1157796552539028 1190:0.2092788220312495 1202:0.22451286196498554 1249:0.22451286196498554 1283:0.21617802849268428 1320:0.2092788220312495 1344:0.2092788220312495 1537:0.22451286196498554 1577:0.16070562681444667 1599:0.22451286196498554 1677:0.15692983483215464 1678:0.15859484261627224 1682:0.22451286196498554 1759:0.060283923454926565
553 -1 -1 0:0.4291069653285756 44:0.1751975328882066 51:0.23231701959323126 85:0.1751975328882066 273:0.1751975328882066 394:0.1751975328882066 452:0.1751975328882066 499:0.1751975328882066 523:0.15008028288387398 639:0.3942152865671469 641:0.3618988142505171 659:0.1751975328882066 801:0.1751975328882066 953:0.1751975328882066 1121:0.23231701959323126 1332:0.1751975328882066 1401:0.1751975328882066 1410:0.1751975328882066 1732:0.1751975328882066
554 -1 -1 7:0.1403908444238159 392:0.2172423691015239 486:0.05431059227538097 534:0.3904836301488535 541:0.15246910854415446 580:0.24219437241975247 1063:0.24219437241975247 1080:0.4522133169848089 1140:0.24219437241975247 1178:0.05431059227538097 1228:0.12610529005417964 1263:0.3904836301488535 1478:0.3904836301488535 1652:0.2172423691015239 1736:0.05431059227538097
555 -1 -1 44:0.13813416900039738 85:0.13813416900039738 235:0.33832858882646494 273:0.13813416900039738 299:0.20500605914878847 394:0.13813416900039738 405:0.20129047975846745 415:0.33832858882646494 452:0.13813416900039738 486:0.037329122894018865 499:0.13813416900039738 659:0.13813416900039738 709:0.14212521978663592 801:0.13813416900039738 808:0.3108183095931709 813:0.17115262865388814 889:0.20129047975846745 953:0.13813416900039738 1150:0.19446432489622328 1178:0.037329122894018865 1181:0.20734792987002168 1284:0.14212521978663592 1296:0.1999927171914856 1332:0.13813416900039738 1338:0.27906257196747 1401:0.13813416900039738 1410:0.13813416900039738 1572:0.17546329189441626 1732:0.13813416900039738 1736:0.037329122894018865
556 1 1 7:0.19738041822740024 135:0.43736778950547806 178:0.17729585567874204 258:0.24204649868600517 303:0.229071506653193 486:0.07635716888439767 541:0.21436167390199753 647:0.24204649868600517 669:0.24204649868600517 859:0.19738041822740024 886:0.19738041822740024 921:0.19738041822740024 1037:0.19738041822740024 1178:0.07635716888439767 1415:0.19738041822740024 1514:0.229071506653193 1531:0.24204649868600517 1597:0.19738041822740024 1620:0.17729585567874204 1715:0.19738041822740024 1736:0.07635716888439767 1759:0.17729585567874204
557 -1 -1 88:0.1373306122956932 93:0.22267182727897153 169:0.14499241131719637 232:0.14499241131719637 353:0.21647004629522154 421:0.2183164795052237 455:0.18028925084526218 508:0.21647004629522154 682:0.17841041747885406 824:0.19750724225597746 831:0.12838632664476954 845:0.1373306122956932 855:0.17444258350885516 857:0.1821043825303583 926:0.1373306122956932 996:0.24032723267413522 1138:0.17234265723298337 1282:0.24032723267413522 1333:0.2201013533444584 1381:0.15169380329935164 1385:0.1373306122956932 1441:0.1961516949963979 1472:0.12838632664476954 1479:0.15169380329935164 1494:0.2201013533444584 1594:0.20381349401790105 1615:0.16787830109414228 1686:0.2183164795052237 1761:0.2183164795052237
558 -1 -1 1759:1.0
559 -1 -1 46:0.44046635909632587 72:0.46165248048995744 315:0.278081240661408 486:0.050935932545083974 564:0.23653914563143605 638:0.3020876369687141 709:0.19393117348511954 944:0.44046635909632587 1178:0.050935932545083974 1228:0.11826957281571802 1284:0.19393117348511954 1430:0.278081240661408 1736:0.050935932545083974
560 -1 -1 102:0.17889595821006918 260:0.25609962867746594 281:0.2895645854316651 331:0.17889595821006918 486:0.03954758660274984 500:0.17889595821006918 600:0.17889595821006918 615:0.17370555366411003 709:0.15057169850747895 839:0.2415773999694501 1163:0.3292901912336592 1178:0.03954758660274984 1228:0.0918266524179159 1265:0.35843540189219425 1284:0.15057169850747895 1324:0.27022430958224475 1366:0.27022430958224475 1491:0.27022430958224475 1588:0.17889595821006918 1736:0.03954758660274984 1753:0.1709218256234156 1754:0.2415773999694501
561 -1 -1 486:0.06020107171985876 1178:0.06020107171985876 1187:0.3898460927162951 1215:0.3898460927162951 1434:0.5456260973140646 1481:0.4852625338954962 1534:0.3898460927162951 1736:0.06020107171985876
562 -1 -1 103:0.30723605080079686 701:0.4645689939910876 809:0.30723605080079686 1017:0.30723605080079686 1046:0.558753698210365 1102:0.30723605080079686 1506:0.30723605080079686
563 -1 -1 102:0.19278839290595567 331:0.19278839290595567 451:0.14157630313981842 486:0.042618713920302025 500:0.19278839290595567 600:0.19278839290595567 650:0.2576043037944938 709:0.1622645702162268 733:0.2298136336088683 831:0.14743652648155037 938:0.14157630313981842 951:0.3006870637455569 1178:0.042618713920302025 1191:0.3548617162892325 1228:0.09895758921951638 1284:0.1622645702162268 1312:0.3340967836078516 1321:0.2576043037944938 1472:0.14743652648155037 1539:0.3862702421161075 1588:0.19278839290595567 1736:0.042618713920302025
564 -1 -1 88:0.18707128106519277 169:0.1975081569682181 232:0.1975081569682181 455:0.2455893886593032 682:0.24303004840088202 813:0.2317872669134164 831:0.17488740634883582 845:0.18707128106519277 855:0.23762507880660488 857:0.2480619547096302 926:0.18707128106519277 1138:0.23476456655807607 1381:0.20663676975210732 1385:0.18707128106519277 1441:0.26719715475437283 1472:0.17488740634883582 1479:0.20663676975210732 1594:0.27763403065739817 1615:0.22868323619725273 1686:0.29738994690236226
565 -1 -1 178:0.11237505560611807 258:0.1534158181248865 303:0.14519190648524727 426:0.43864387036043045 455:0.23511317411722366 486:0.04839730216174908 647:0.1534158181248865 669:0.1534158181248865 682:0.23266300876159357 787:0.23266300876159357 857:0.23748026683031043 886:0.12510521122419233 921:0.12510521122419233 1037:0.12510521122419233 1178:0.04839730216174908 1415:0.12510521122419233 1440:0.3359989722772292 1514:0.14519190648524727 1531:0.1534158181248865 1594:0.2657908737310046 1597:0.12510521122419233 1615:0.218928194834684 1620:0.11237505560611807 1686:0.28470405316967806 1715:0.12510521122419233 1736:0.04839730216174908 1759:0.11237505560611807
566 -1 -1 88:0.15968315172439007 169:0.16859201912970084 232:0.16859201912970084 328:0.3911079769272711 561:0.25891488129082113 695:0.25891488129082113 831:0.14928305447886486 845:0.15968315172439007 855:0.20283563193952694 926:0.15968315172439007 1138:0.2003939123511946 1225:0.25891488129082113 1230:0.3382810863682793 1381:0.17638415938716237 1385:0.15968315172439007 1441:0.22807821467849362 1472:0.14928305447886486 1479:0.17638415938716237 1585:0.25891488129082113 1639:0.2559260256203559
567 -1 -1 7:0.07615454682108368 44:0.10901717517958387 85:0.10901717517958387 215:0.2547593156330564 273:0.10901717517958387 292:0.2547593156330564 356:0.2547593156330564 392:0.11784240088564221 394:0.10901717517958387 413:0.2547593156330564 452:0.10901717517958387 499:0.10901717517958387 541:0.08270636103834826 542:0.2670130591385396 659:0.10901717517958387 801:0.10901717517958387 908:0.1907789937501244 953:0.10901717517958387 1033:0.2547593156330564 1143:0.2045306443731432 1150:0.1534736229768762 1189:0.2547593156330564 1332:0.10901717517958387 1334:0.23747294034979752 1399:0.2547593156330564 1401:0.10901717517958387 1410:0.10901717517958387 1652:0.11784240088564221 1653:0.23747294034979752 1732:0.10901717517958387 1750:0.2547593156330564
568 1 1 7:0.10829628846696727 178:0.09727653484076693 258:0.13280313052087855 277:0.3012157097977756 303:0.125684169619584 315:0.22872137652777672 432:0.20557282330773421 486:0.041894723206528005 541:0.11761335740208732 619:0.3622828772162871 638:0.24846659916781796 647:0.13280313052087855 669:0.13280313052087855 686:0.22296070446035096 886:0.10829628846696727 921:0.10829628846696727 1037:0.10829628846696727 1164:0.2014028038151433 1178:0.041894723206528005 1222:0.3012157097977756 1228:0.09727653484076693 1322:0.27129905964959716 1415:0.10829628846696727 1430:0.22872137652777672 1514:0.125684169619584 1531:0.13280313052087855 1597:0.10829628846696727 1620:0.09727653484076693 1715:0.10829628846696727 1736:0.041894723206528005 1758:0.27129905964959716 1759:0.09727653484076693
569 -1 -1 88:0.12126967977413011 133:0.2312135602357762 169:0.1280354248494586 192:0.2312135602357762 232:0.1280354248494586 233:0.24499245179042464 295:0.2505021194722079 320:0.2641626641288558 384:0.21773042502205495 437:0.19808503721591678 471:0.2569039912759949 635:0.20948707340769493 750:0.20285103914366895 831:0.1133714359771797 845:0.12126967977413011 846:0.2312135602357762 926:0.12126967977413011 930:0.2569039912759949 1149:0.20948707340769493 1239:0.23562273359382194 1385:0.12126967977413011 1404:0.23562273359382194 1441:0.17321158656271424 1472:0.1133714359771797 1577:0.20285103914366895
570 -1 -1 7:0.10804762050567118 48:0.13249819039607974 103:0.19874728559411964 166:0.34803247363968925 261:0.378836548678299 392:0.16719410123052528 523:0.13249819039607974 541:0.11734329575712812 684:0.13249819039607974 687:0.13249819039607974 745:0.13249819039607974 809:0.19874728559411964 813:0.19164467112093386 927:0.378836548678299 1014:0.13249819039607974 1017:0.19874728559411964 1102:0.19874728559411964 1164:0.20094034637239075 1208:0.34803247363968925 1228:0.09705317023664958 1506:0.19874728559411964 1652:0.16719410123052528
571 -1 -1 51:0.4030526944824019 858:0.5612545618554723 859:0.21232918907628986 1121:0.4030526944824019 1689:0.5612545618554723
572 -1 -1 7:0.09812265643421675 109:0.2678116430207066 320:0.3059761591531831 460:0.20846538950101212 488:0.21531973590477016 523:0.1203272626786591 541:0.10656445593663971 588:0.25589951451315474 892:0.3440376413355078 933:0.3440376413355078 1043:0.23187363314757478 1187:0.24581252781385352 1215:0.24581252781385352 1502:0.3440376413355078 1534:0.24581252781385352 1678:0.23187363314757478
573 -1 -1 523:0.23151512291882806 598:0.5152817746599396 859:0.18879245118503493 1251:0.47871367397906056 1645:0.3746166195140758 1748:0.5251080438043632
574 -1 -1 67:0.2059368270317596 179:0.2059368270317596 357:0.1615830047910772 476:0.3291551624965216 506:0.3291551624965216 679:0.2059368270317596 692:0.3291551624965216 705:0.27011350140077395 812:0.1615830047910772 813:0.1812498477648086 859:0.10218710832635065 992:0.11859410915768685 1307:0.3291551624965216 1476:0.1615830047910772 1520:0.3291551624965216 1544:0.11859410915768685 1745:0.3291551624965216
575 1 -1 183:0.4245933065865902 421:0.32676319409807975 1250:0.41525459111332186 1293:0.5034444383729751 1658:0.4245933065865902 1761:0.32676319409807975
576 1 1 64:0.2027011218717395 199:0.2027011218717395 379:0.33755531964512464 421:0.23848366913532718 486:0.0405402243743479 859:0.10479495977851111 888:0.33755531964512464 962:0.3178030804856881 1178:0.0405402243743479 1408:0.33755531964512464 1509:0.32678242168400673 1532:0.32678242168400673 1571:0.35056990487632794 1736:0.0405402243743479 1759:0.09413148594783582 1761:0.23848366913532718
577 -1 -1 320:0.36801732087670813 388:0.35790492537509666 451:0.1516652021098594 587:0.29925483470479136 813:0.20933001692849074 923:0.29925483470479136 938:0.1516652021098594 1218:0.34898617935322657 1642:0.35790492537509666 1649:0.29925483470479136 1674:0.35790492537509666
578 -1 -1 7:0.10808521263845151 216:0.2672824026270278 505:0.27780001017838996 514:0.37896835420787295 541:0.11738412205884896 584:0.37896835420787295 649:0.30062862268327195 890:0.2672824026270278 976:0.2672824026270278 1124:0.30062862268327195 1426:0.37896835420787295 1439:0.2672824026270278
579 -1 -1 68:0.3925313501503274 348:0.3925313501503274 564:0.20112321307051292 895:0.3745173305434906 935:0.33105179280131813 1049:0.3925313501503274 1508:0.30556094214812207 1622:0.3925313501503274
580 -1 -1 102:0.15553190707073108 178:0.07983396893578201 331:0.15553190707073108 486:0.03438261895860078 500:0.15553190707073108 511:0.31162325955119935 548:0.2570352939929909 597:0.31162325955119935 600:0.15553190707073108 886:0.0888777806845673 957:0.31162325955119935 1036:0.31162325955119935 1037:0.0888777806845673 1178:0.03438261895860078 1313:0.31162325955119935 1522:0.2695323567849571 1541:0.29732226803714107 1588:0.15553190707073108 1611:0.21482011097568887 1620:0.07983396893578201 1660:0.2570352939929909 1736:0.03438261895860078 1753:0.14859920685298358
581 1 1 7:0.10908233425077817 48:0.1337670540523361 49:0.14598388798159628 110:0.24614100127009136 247:0.3308050494483364 250:0.24614100127009136 432:0.20706493031633622 486:0.04219880722461012 541:0.1184670291669692 574:0.14598388798159628 589:0.14598388798159628 684:0.1337670540523361 686:0.2245790177393884 687:0.1337670540523361 740:0.36491243112080163 745:0.1337670540523361 1014:0.1337670540523361 1178:0.04219880722461012 1231:0.3225616138049464 1396:0.3308050494483364 1443:0.14598388798159628 1498:0.35136539279638335 1736:0.04219880722461012
582 -1 -1 7:0.10817887093844583 66:0.2905393716357036 432:0.20534993614155647 541:0.11748583807577656 686:0.22271896492111345 725:0.2905393716357036 727:0.3373344814962741 816:0.1390203651091116 831:0.14477479131265453 1141:0.14477479131265453 1325:0.1390203651091116 1328:0.14477479131265453 1359:0.1390203651091116 1388:0.3280651903523277 1460:0.1390203651091116 1472:0.14477479131265453 1485:0.1390203651091116 1587:0.3373344814962741 1602:0.2905393716357036 1640:0.3373344814962741
583 -1 -1 204:0.21003241663522113 299:0.14714085879221167 321:0.23168763565232536 335:0.1961732713893182 405:0.14447404228604352 414:0.23168763565232536 459:0.23168763565232536 486:0.026792570050817477 576:0.23168763565232536 614:0.23168763565232536 654:0.14714085879221167 716:0.21003241663522113 724:0.21003241663522113 889:0.14447404228604352 954:0.21003241663522113 1132:0.23168763565232536 1133:0.1961732713893182 1178:0.026792570050817477 1181:0.14882171091206292 1221:0.1806212264784261 1226:0.23168763565232536 1296:0.1435425873846276 1470:0.1806212264784261 1471:0.1806212264784261 1511:0.21003241663522113 1550:0.21003241663522113 1556:0.14882171091206292 1736:0.026792570050817477 1752:0.1806212264784261
584 -1 -1 44:0.13581194033740907 85:0.13581194033740907 112:0.18350784052987343 198:0.20497688158953223 265:0.25893992881343386 270:0.18671786395476483 273:0.13581194033740907 352:0.27437113965872506 394:0.13581194033740907 452:0.13581194033740907 499:0.13581194033740907 659:0.13581194033740907 681:0.18350784052987343 801:0.13581194033740907 925:0.19398254950304256 953:0.13581194033740907 986:0.27437113965872506 1006:0.18671786395476483 1150:0.19119510749352997 1193:0.18513717432501248 1332:0.13581194033740907 1379:0.26387783571774437 1401:0.13581194033740907 1410:0.13581194033740907 1437:0.27437113965872506 1546:0.27437113965872506 1628:0.18671786395476483 1732:0.13581194033740907
585 -1 -1 87:0.4309592124641077 357:0.38419720265203566 539:0.4309592124641077 723:0.4309592124641077 812:0.38419720265203566 1476:0.38419720265203566
586 -1 -1 35:0.24826346198544047 44:0.10623745498256823 74:0.21020826323768774 85:0.10623745498256823 273:0.10623745498256823 336:0.2025530226735836 337:0.21945063011656255 357:0.11734866196074498 362:0.19354356509935025 394:0.10623745498256823 452:0.10623745498256823 499:0.10623745498256823 543:0.21020826323768774 641:0.21945063011656255 659:0.10623745498256823 747:0.2602047595093145 773:0.23904690933542636 801:0.10623745498256823 804:0.2025530226735836 812:0.11734866196074498 907:0.21020826323768774 953:0.10623745498256823 1079:0.2602047595093145 1152:0.2250589451449006 1175:0.21945063011656255 1242:0.19074121635101787 1332:0.10623745498256823 1401:0.10623745498256823 1410:0.10623745498256823 1476:0.11734866196074498 1524:0.20641564816256136 1732:0.10623745498256823 1735:0.17770623439701666
587 -1 -1 7:0.10239150026000421 44:0.14657604288513637 48:0.1255621218949306 49:0.13702960618591098 85:0.14657604288513637 265:0.2794628367442417 273:0.14657604288513637 394:0.14657604288513637 395:0.2900247884533096 452:0.14657604288513637 486:0.03961043931253892 499:0.14657604288513637 541:0.11120056176892018 574:0.13702960618591098 589:0.13702960618591098 659:0.14657604288513637 684:0.1255621218949306 687:0.1255621218949306 745:0.1255621218949306 783:0.24196133728437152 801:0.14657604288513637 819:0.30277650171884674 953:0.14657604288513637 1014:0.1255621218949306 1178:0.03961043931253892 1270:0.2900247884533096 1278:0.2900247884533096 1326:0.24196133728437152 1332:0.14657604288513637 1401:0.14657604288513637 1410:0.14657604288513637 1443:0.13702960618591098 1732:0.14657604288513637 1736:0.03961043931253892
588 -1 -1 70:0.13657071728725761 88:0.11505810212256186 133:0.2193705258831246 165:0.13657071728725761 192:0.2193705258831246 259:0.2818089514410128 373:0.26887619594340384 437:0.18793888532888148 444:0.22766136314708196 449:0.2588944145067411 523:0.09856276073050872 750:0.1924607669528867 845:0.11505810212256186 846:0.2193705258831246 926:0.11505810212256186 1097:0.25063193737227724 1206:0.22766136314708196 1228:0.072195917299526 1275:0.22766136314708196 1310:0.26887619594340384 1311:0.26887619594340384 1385:0.11505810212256186 1577:0.1924607669528867 1655:0.24374506240126823
589 -1 -1 166:0.3644703825813547 178:0.10163708494485477 303:0.13131812974998938 486:0.08754541983332627 554:0.33459229963969894 669:0.1387562075457123 886:0.11315081368951928 921:0.11315081368951928 951:0.30882883142932216 1037:0.11315081368951928 1178:0.08754541983332627 1188:0.2869121164274793 1208:0.3644703825813547 1328:0.15142869671914283 1415:0.11315081368951928 1460:0.14540979486151792 1475:0.23135637811914486 1514:0.13131812974998938 1531:0.1387562075457123 1596:0.3785226892176155 1597:0.11315081368951928 1620:0.10163708494485477 1715:0.11315081368951928 1736:0.08754541983332627 1759:0.10163708494485477
590 1 1 7:0.09898392803461528 82:0.30866186483884533 178:0.08891175921575759 258:0.12138343520664506 271:0.20238973397869492 303:0.11487663129387829 486:0.038292210431292766 541:0.10749982543075527 570:0.25814567245888576 602:0.26584422636075256 647:0.12138343520664506 669:0.12138343520664506 886:0.09898392803461528 921:0.09898392803461528 1031:0.22138104272928474 1037:0.09898392803461528 1178:0.038292210431292766 1217:0.26584422636075256 1228:0.08891175921575759 1266:0.30866186483884533 1280:0.20238973397869492 1304:0.2701623596724153 1415:0.09898392803461528 1514:0.11487663129387829 1531:0.12138343520664506 1533:0.26584422636075256 1551:0.23390890392364802 1570:0.26584422636075256 1597:0.09898392803461528 1620:0.08891175921575759 1715:0.09898392803461528 1736:0.038292210431292766 1759:0.08891175921575759
591 1 1 7:0.08062634821025007 178:0.07242216590968857 258:0.09887163813609036 303:0.09357158742661469 453:0.2697188040563475 486:0.0311905291422049 510:0.2826920884102458 541:0.08756288550895006 580:0.13909203185877658 647:0.09887163813609036 656:0.25141737136375314 669:0.09887163813609036 689:0.2697188040563475 762:0.2597057415686024 886:0.08062634821025007 909:0.25141737136375314 921:0.08062634821025007 986:0.23317208143791282 1037:0.08062634821025007 1063:0.13909203185877658 1080:0.2597057415686024 1140:0.13909203185877658 1164:0.14994394379335985 1178:0.0311905291422049 1228:0.07242216590968857 1415:0.08062634821025007 1437:0.23317208143791282 1514:0.09357158742661469 1531:0.09887163813609036 1546:0.23317208143791282 1548:0.2697188040563475 1553:0.25141737136375314 1597:0.08062634821025007 1620:0.07242216590968857 1715:0.08062634821025007 1736:0.0311905291422049 1759:0.07242216590968857
592 1 1 7:0.13603098910556677 60:0.402250058863786 505:0.34962608885740626 541:0.1477341612156222 655:0.35476275649137384 831:0.18204902573829124 1108:0.2855515936981193 1128:0.42418582093967394 1228:0.12218907442232324 1402:0.45506359286518044 1472:0.18204902573829124
593 1 -1 7:0.11478216552793379 48:0.14075672514598556 49:0.1536119199300632 93:0.2664228177296461 353:0.2590024988468143 392:0.17761521181976406 486:0.044403802954941014 508:0.2590024988468143 513:0.268394085457997 541:0.12465723478362964 574:0.1536119199300632 589:0.1536119199300632 684:0.14075672514598556 687:0.14075672514598556 745:0.14075672514598556 752:0.32512145237562506 766:0.268394085457997 972:0.3394162840666631 1014:0.14075672514598556 1178:0.044403802954941014 1333:0.2633472921146539 1443:0.1536119199300632 1494:0.2633472921146539 1652:0.17761521181976406 1736:0.044403802954941014
594 -1 -1 7:0.08175803855227735 167:0.18976996036763022 236:0.23644493948557693 299:0.17369812407255494 405:0.17054997726840124 486:0.03162832672793837 572:0.18976996036763022 578:0.23644493948557693 734:0.2231467780279164 889:0.17054997726840124 929:0.23644493948557693 937:0.18976996036763022 1003:0.22740212026481257 1022:0.23644493948557693 1120:0.28666002089538256 1172:0.22740212026481257 1178:0.03162832672793837 1181:0.17568235104022434 1210:0.23644493948557693 1296:0.16945040526398195 1314:0.23644493948557693 1338:0.23644493948557693 1384:0.22740212026481257 1557:0.23644493948557693 1736:0.03162832672793837
595 -1 -1 51:0.18382709538934963 93:0.2247783093683009 253:0.30197826730944494 304:0.3239601809052008 353:0.21851785935253257 392:0.14985220624553394 486:0.037463051561383486 508:0.21851785935253257 513:0.22644144855084886 514:0.3395424372515009 564:0.17397302388118033 569:0.26935276816662335 752:0.2743017697475076 766:0.22644144855084886 936:0.12444956350197367 1121:0.18382709538934963 1178:0.037463051561383486 1333:0.22218351867414063 1494:0.22218351867414063 1572:0.1760928155218946 1652:0.14985220624553394 1736:0.037463051561383486
596 -1 -1 709:0.4555424879357846 1284:0.4555424879357846 1484:0.7648281397611825
597 -1 -1 7:0.11641455388934173 210:0.33667187516987124 360:0.28470990920815603 364:0.40817268908802345 523:0.14275851382858615 541:0.12643006262922882 859:0.11641455388934173 899:0.29518785548464566 991:0.33667187516987124 1092:0.2878799134936192 1228:0.10456872130796134 1487:0.3749832246943551 1733:0.3749832246943551
598 -1 -1 162:0.2990699013660573 178:0.08858282359892812 258:0.12093436822737534 303:0.11445163671602672 451:0.12673336917093705 453:0.3299052567805209 486:0.038150545572008907 580:0.17012974919207965 647:0.12093436822737534 669:0.12093436822737534 768:0.27933555145897265 859:0.09861772968569657 886:0.09861772968569657 909:0.30751994748395284 921:0.09861772968569657 938:0.12673336917093705 1037:0.09861772968569657 1063:0.17012974919207965 1139:0.27933555145897265 1140:0.17012974919207965 1178:0.038150545572008907 1415:0.09861772968569657 1514:0.11445163671602672 1531:0.12093436822737534 1548:0.3299052567805209 1597:0.09861772968569657 1620:0.08858282359892812 1677:0.2305969333057673 1698:0.2990699013660573 1715:0.09861772968569657 1736:0.038150545572008907 1759:0.08858282359892812
599 1 1 7:0.08617815945226714 26:0.20635799848852932 42:0.23521086071375405 44:0.12336623219272977 85:0.12336623219272977 110:0.19445842079642975 178:0.07740904927714733 250:0.19445842079642975 258:0.10567979309170332 273:0.12336623219272977 291:0.16960717372822337 303:0.10001478871924648 381:0.17495678715699356 394:0.12336623219272977 432:0.16358720872941448 452:0.12336623219272977 486:0.03333826290641549 499:0.12336623219272977 541:0.09359233646317597 544:0.17495678715699356 647:0.10567979309170332 656:0.26872960017927344 659:0.12336623219272977 669:0.10567979309170332 686:0.1774238379963938 762:0.2775886953134136 801:0.12336623219272977 886:0.08617815945226714 921:0.08617815945226714 953:0.12336623219272977 1037:0.08617815945226714 1086:0.20002957743849295 1178:0.03333826290641549 1332:0.12336623219272977 1401:0.12336623219272977 1410:0.12336623219272977 1415:0.08617815945226714 1514:0.10001478871924648 1531:0.10567979309170332 1553:0.26872960017927344 1597:0.08617815945226714 1611:0.20829505006340907 1620:0.07740904927714733 1644:0.16960717372822337 1715:0.08617815945226714 1732:0.12336623219272977 1736:0.03333826290641549 1759:0.07740904927714733
600 -1 -1 655:0.5459220614403141 743:0.5713347464286255 860:0.48026940719497463 1572:0.3806402591275438
601 -1 -1 7:0.13586365563625297 392:0.21023694633612602 393:0.4236640245055065 523:0.16660883810444294 541:0.14755243152377095 783:0.3210593821031464 833:0.3648932623741956 859:0.13586365563625297 1106:0.3491960093086519 1108:0.28520033300997927 1252:0.3210593821031464 1326:0.3210593821031464 1652:0.21023694633612602
602 -1 -1 7:0.09676748843571763 48:0.11866542777064847 49:0.1295030427161898 90:0.2557876972078915 137:0.30175033492199693 156:0.29345882646199906 213:0.30175033492199693 486:0.03743477455039341 541:0.10509269859016367 574:0.1295030427161898 589:0.1295030427161898 683:0.2487112586094526 684:0.11866542777064847 687:0.11866542777064847 745:0.11866542777064847 813:0.17163703753650447 1014:0.11866542777064847 1031:0.21642389747052265 1050:0.26914946141855517 1178:0.03743477455039341 1182:0.29345882646199906 1301:0.26914946141855517 1443:0.1295030427161898 1455:0.25989146532021046 1467:0.25989146532021046 1736:0.03743477455039341
603 1 1 26:0.22728708364683264 110:0.2141806359681566 178:0.08525997144256449 250:0.2141806359681566 258:0.11639796929678548 291:0.18680894447816815 303:0.11015841312695838 486:0.03671947104231946 647:0.11639796929678548 669:0.11639796929678548 729:0.2640065546891521 886:0.09491845569071218 921:0.09491845569071218 1020:0.25906623908577103 1031:0.2122884705860011 1037:0.09491845569071218 1086:0.22031682625391677 1178:0.03671947104231946 1187:0.2377855061961507 1215:0.2377855061961507 1289:0.25492546033968705 1415:0.09491845569071218 1514:0.11015841312695838 1531:0.11639796929678548 1534:0.2377855061961507 1597:0.09491845569071218 1611:0.2294205934044028 1620:0.08525997144256449 1644:0.18680894447816815 1715:0.09491845569071218 1736:0.03671947104231946 1757:0.33280307323247404 1759:0.08525997144256449
604 -1 -1 99:0.2887017597755864 112:0.18884562490970597 178:0.0876971924148814 270:0.19214901989216573 432:0.18532896417825 493:0.30444543208533215 681:0.18884562490970597 686:0.201004567360705 706:0.24458278530390473 757:0.3423165015858968 767:0.30444543208533215 777:0.26221269804109737 955:0.3423165015858968 1006:0.19214901989216573 1067:0.24458278530390473 1193:0.19052235195221862 1620:0.0876971924148814 1628:0.19214901989216573
605 1 -1 7:0.11304058133761546 299:0.2401590995833393 312:0.33426633736938427 368:0.33426633736938427 405:0.2358063979875183 486:0.043730066221881074 541:0.12276581664990281 859:0.11304058133761546 889:0.2358063979875183 1020:0.30852796811854144 1031:0.2528192431249488 1059:0.33426633736938427 1164:0.21022594909366493 1178:0.043730066221881074 1181:0.24290253831918546 1228:0.10153806935187051 1296:0.2342861039491205 1368:0.33426633736938427 1736:0.043730066221881074 1759:0.10153806935187051
606 -1 -1 93:0.20172683722789223 174:0.18777280355114312 234:0.3047216707158611 253:0.2710097826925114 304:0.2907374064047395 318:0.18777280355114312 334:0.18675160685837328 353:0.19610840907593483 458:0.18777280355114312 508:0.19610840907593483 513:0.20321941810950864 564:0.15613173695073762 569:0.24173009474771523 766:0.20321941810950864 870:0.18675160685837328 936:0.11168700801335087 939:0.18777280355114312 1333:0.1993981475893219 1356:0.18777280355114312 1494:0.1993981475893219 1495:0.3047216707158611 1730:0.18777280355114312
607 -1 -1 216:0.2918172040871853 378:0.36798074848408907 446:0.36798074848408907 612:0.311929888316157 646:0.3947671827866275 890:0.2918172040871853 976:0.2918172040871853 1439:0.2918172040871853 1608:0.36798074848408907
608 -1 -1 103:0.16599939887408857 133:0.2463092223837537 192:0.2463092223837537 437:0.21101777695372367 486:0.034911319941546254 524:0.29068664379565157 750:0.21609494555710068 809:0.16599939887408857 813:0.1600670927826683 831:0.12077332405414792 846:0.2463092223837537 888:0.29068664379565157 936:0.11597289454342394 962:0.2736769515332338 1017:0.16599939887408857 1102:0.16599939887408857 1178:0.034911319941546254 1472:0.12077332405414792 1506:0.16599939887408857 1509:0.2814095346226645 1532:0.2814095346226645 1577:0.21609494555710068 1632:0.26098772160618117 1736:0.034911319941546254
609 -1 -1 80:0.42136523928948805 123:0.42136523928948805 509:0.3995753368933439 642:0.3907868790361514 945:0.33415233415207557 1469:0.33415233415207557 1490:0.33047279875690083
610 1 1 7:0.15099121544751162 178:0.13562701398219884 258:0.18515967976777256 263:0.3464225259936013 303:0.17523412669087607 314:0.43666787304972776 424:0.3464225259936013 486:0.058411375563625356 541:0.1639814626926989 647:0.18515967976777256 669:0.18515967976777256 886:0.15099121544751162 921:0.15099121544751162 1037:0.15099121544751162 1108:0.3169555884945677 1178:0.058411375563625356 1228:0.13562701398219884 1415:0.15099121544751162 1514:0.17523412669087607 1531:0.18515967976777256 1597:0.15099121544751162 1620:0.13562701398219884 1715:0.15099121544751162 1736:0.058411375563625356 1759:0.13562701398219884
611 -1 -1 178:0.11197368515200573 198:0.269331696368421 392:0.19289776526423852 486:0.04822444131605963 816:0.1601981264680654 859:0.12465837242024214 1037:0.12465837242024214 1141:0.16682915707989554 1178:0.04822444131605963 1325:0.1601981264680654 1328:0.16682915707989554 1354:0.3467252725124737 1359:0.1601981264680654 1460:0.1601981264680654 1473:0.3467252725124737 1475:0.25488556913529387 1485:0.1601981264680654 1565:0.401537410174038 1612:0.269331696368421 1620:0.11197368515200573 1652:0.19289776526423852 1667:0.2583649522444424 1736:0.04822444131605963
612 -1 -1 48:0.3006577088015522 49:0.32811652759667453 486:0.09484694706176117 523:0.3006577088015522 574:0.32811652759667453 589:0.32811652759667453 684:0.3006577088015522 687:0.3006577088015522 745:0.3006577088015522 1014:0.3006577088015522 1178:0.09484694706176117 1443:0.32811652759667453 1736:0.09484694706176117
613 -1 -1 7:0.1006634499825978 167:0.23365162927009095 548:0.2911195493556976 572:0.23365162927009095 582:0.22089523717743215 637:0.3242473026114423 667:0.3242473026114423 787:0.1872077183363917 854:0.3242473026114423 937:0.23365162927009095 1019:0.24618813324979902 1504:0.22089523717743215 1525:0.3242473026114423 1586:0.25872463722950717 1624:0.24618813324979902
614 1 1 132:0.2687868532196488 185:0.24415236957254777 266:0.30222222299805385 392:0.13338146259208994 450:0.23974732886098618 580:0.14870137790581345 588:0.22479668166561848 811:0.23974732886098618 853:0.2687868532196488 921:0.08619651977297355 1063:0.14870137790581345 1140:0.14870137790581345 1204:0.2687868532196488 1209:0.30222222299805385 1247:0.24415236957254777 1327:0.2614011167034556 1358:0.30222222299805385 1415:0.08619651977297355 1572:0.1567378811079025 1597:0.08619651977297355 1652:0.13338146259208994 1715:0.08619651977297355
615 1 1 7:0.20402463584077027 178:0.1832639869536543 258:0.25019426544152645 303:0.23678250936002115 486:0.07892750312000704 541:0.2215775143696687 647:0.25019426544152645 669:0.25019426544152645 886:0.20402463584077027 921:0.20402463584077027 1037:0.20402463584077027 1164:0.37943252060968274 1178:0.07892750312000704 1228:0.1832639869536543 1415:0.20402463584077027 1514:0.23678250936002115 1531:0.25019426544152645 1597:0.20402463584077027 1620:0.1832639869536543 1715:0.20402463584077027 1736:0.07892750312000704 1759:0.1832639869536543
616 -1 -1 18:0.20677787679388623 101:0.5168777100413101 580:0.26655008783569256 831:0.20677787679388623 936:0.19855898715331308 992:0.17931663312541898 1063:0.26655008783569256 1140:0.26655008783569256 1218:0.45689018534843245 1472:0.20677787679388623 1544:0.17931663312541898 1572:0.28095567482201805
617 -1 -1 88:0.1415744099274413 451:0.12709300669038376 455:0.18586055853097583 568:0.23370485979167607 627:0.23370485979167607 682:0.1839236653594192 802:0.20077944721417873 824:0.20361062119624085 845:0.1415744099274413 855:0.17983321718036985 864:0.20077944721417873 926:0.1415744099274413 938:0.12709300669038376 972:0.29244482063369603 1042:0.23370485979167607 1138:0.17766839887491037 1156:0.29991858674522837 1228:0.08883419943745519 1335:0.23370485979167607 1381:0.15638145299690445 1385:0.1415744099274413 1461:0.23370485979167607 1479:0.15638145299690445 1496:0.29991858674522837 1615:0.1730660849734657 1759:0.08883419943745519
618 -1 -1 6:0.27567262583011637 87:0.16123431487080347 178:0.0816526821101698 198:0.1964002109594723 398:0.3187224096391441 421:0.20686841420058857 461:0.21481173630215344 539:0.16123431487080347 594:0.257482162553514 723:0.16123431487080347 756:0.3187224096391441 859:0.09090252269346574 958:0.257482162553514 1085:0.3187224096391441 1595:0.2688030524863462 1620:0.0816526821101698 1722:0.2688030524863462 1751:0.2688030524863462 1761:0.20686841420058857
619 -1 -1 178:0.12096988350474751 258:0.16514958365317733 303:0.15629667917509196 343:0.45052301178652343 486:0.05209889305836399 515:0.27912252894322115 647:0.16514958365317733 669:0.16514958365317733 789:0.27912252894322115 859:0.13467368488495265 886:0.13467368488495265 921:0.13467368488495265 1037:0.13467368488495265 1178:0.05209889305836399 1415:0.13467368488495265 1514:0.15629667917509196 1531:0.16514958365317733 1551:0.3182473624180868 1597:0.13467368488495265 1617:0.45052301178652343 1620:0.12096988350474751 1715:0.13467368488495265 1736:0.05209889305836399 1759:0.12096988350474751
620 -1 -1 48:0.11773290037697356 49:0.12848534837028047 153:0.2620373869199849 180:0.2503820944481315 486:0.03714059491104844 574:0.12848534837028047 589:0.12848534837028047 636:0.2719407653400361 684:0.11773290037697356 687:0.11773290037697356 745:0.11773290037697356 816:0.1233783856958424 859:0.09600704509953521 891:0.2467567713916848 956:0.25377760008784067 977:0.291152692318865 982:0.2620373869199849 1014:0.11773290037697356 1141:0.12848534837028047 1178:0.03714059491104844 1228:0.08623779078479395 1325:0.1233783856958424 1328:0.12848534837028047 1359:0.1233783856958424 1443:0.12848534837028047 1460:0.1233783856958424 1475:0.19630298275271935 1485:0.1233783856958424 1543:0.2467567713916848 1562:0.2620373869199849 1612:0.20742882983268052 1667:0.19898266871839573 1736:0.03714059491104844
621 1 1 64:0.2300273142689632 178:0.10682137671851806 199:0.2300273142689632 258:0.14583386690316288 277:0.3307712066688407 291:0.2340510827631929 303:0.13801638856137793 315:0.2511636785340392 381:0.24143333427912522 486:0.04600546285379264 544:0.24143333427912522 638:0.2728463162788504 647:0.14583386690316288 669:0.14583386690316288 886:0.11892239630537407 921:0.11892239630537407 1037:0.11892239630537407 1178:0.04600546285379264 1222:0.3307712066688407 1415:0.11892239630537407 1430:0.2511636785340392 1514:0.13801638856137793 1531:0.14583386690316288 1597:0.11892239630537407 1620:0.10682137671851806 1644:0.2340510827631929 1715:0.11892239630537407 1736:0.04600546285379264 1759:0.10682137671851806
622 -1 -1 498:0.5410931499905293 816:0.22929274266781088 1141:0.2387837849741255 1325:0.22929274266781088 1328:0.2387837849741255 1359:0.22929274266781088 1460:0.22929274266781088 1485:0.22929274266781088 1565:0.5747234133907833
623 -1 -1 7:0.16895615253739318 51:0.3207200706875414 135:0.37438353623050447 190:0.32680580954318983 523:0.20718998125751045 541:0.1834919795956188 770:0.32680580954318983 1011:0.32680580954318983 1121:0.3207200706875414 1164:0.3142143034128947 1228:0.1517639181501482 1257:0.32680580954318983
624 -1 -1 0:0.42954466028470134 300:0.3407498757310776 429:0.3407498757310776 523:0.150233366818976 598:0.3343734737136865 1236:0.3407498757310776 1656:0.3407498757310776 1668:0.3238335517290348 1669:0.3343734737136865
625 1 1 67:0.22226899727444263 70:0.1874046892738104 102:0.19300443050615898 107:0.30102401199583595 165:0.1874046892738104 179:0.22226899727444263 208:0.34392145899439536 331:0.19300443050615898 500:0.19300443050615898 577:0.34392145899439536 600:0.19300443050615898 679:0.22226899727444263 1150:0.22226899727444263 1529:0.30102401199583595 1588:0.19300443050615898 1741:0.34392145899439536 1759:0.09906848054328667
626 -1 -1 
627 -1 -1 7:0.1627638352718881 277:0.45271195222710064 315:0.3437566418878867 523:0.1995963773613954 541:0.176766917878318 638:0.37343271122216226 1108:0.34166826885480484 1222:0.45271195222710064 1430:0.3437566418878867
628 1 -1 7:0.40660334219381233 541:0.4415847014084034 688:0.711536592674142 1759:0.3652291758396981
629 -1 -1 44:0.12485271589651738 48:0.10695316658668894 85:0.12485271589651738 169:0.13181836179656078 232:0.13181836179656078 273:0.12485271589651738 300:0.2425844470847352 394:0.12485271589651738 429:0.2425844470847352 452:0.12485271589651738 499:0.12485271589651738 659:0.12485271589651738 676:0.2719676189165871 684:0.10695316658668894 687:0.10695316658668894 745:0.10695316658668894 749:0.3057986556555659 801:0.12485271589651738 953:0.12485271589651738 1014:0.10695316658668894 1048:0.3057986556555659 1144:0.3057986556555659 1236:0.2425844470847352 1332:0.12485271589651738 1379:0.2425844470847352 1401:0.12485271589651738 1410:0.12485271589651738 1656:0.2425844470847352 1669:0.238045000211981 1732:0.12485271589651738
630 -1 -1 128:0.2547837172595698 474:0.25964236645410316 523:0.11447384037208234 579:0.32730163688177666 632:0.27603857280449584 672:0.2547837172595698 737:0.27603857280449584 777:0.25071138809387167 813:0.1655743480305456 1251:0.23670243225633966 1306:0.2434510644017809 1451:0.2547837172595698 1584:0.2547837172595698 1666:0.2434510644017809 1676:0.2434510644017809 1727:0.27603857280449584
631 -1 -1 7:0.17592290983633718 541:0.19105810884837 859:0.17592290983633718 895:0.5885137786897462 1015:0.5335069815586531 1480:0.5202123523650778
632 -1 -1 43:0.2353037848923204 115:0.26457407458057325 260:0.1890363560632557 281:0.2137380454538146 479:0.2288380975431795 527:0.2353037848923204 615:0.1282183229323165 746:0.1866013178713299 839:0.1783169762224599 840:0.26457407458057325 859:0.0754589262985714 861:0.2353037848923204 1002:0.2353037848923204 1228:0.067780558106281 1324:0.19946229155790784 1366:0.19946229155790784 1383:0.1783169762224599 1397:0.26457407458057325 1427:0.2353037848923204 1491:0.19946229155790784 1513:0.2353037848923204 1665:0.1783169762224599 1753:0.12616355304529447 1754:0.1783169762224599
633 -1 -1 169:0.16315420455257718 232:0.16315420455257718 315:0.22798929257173667 561:0.2505637676201655 564:0.1939303505326969 635:0.2669471895459121 638:0.2476713153442244 695:0.2505637676201655 824:0.22224705907643122 894:0.2946330247772593 1149:0.2669471895459121 1225:0.2505637676201655 1430:0.22798929257173667 1585:0.2505637676201655 1639:0.2476713153442244 1704:0.3784930698329543 1759:0.09696517526634844
634 -1 -1 48:0.15730901829441463 49:0.17167592026211367 170:0.4497752413710751 486:0.04962547007353145 574:0.17167592026211367 589:0.17167592026211367 684:0.15730901829441463 687:0.15730901829441463 745:0.15730901829441463 813:0.2275309193678017 1007:0.3709867856561216 1009:0.3709867856561216 1014:0.15730901829441463 1127:0.3567984234806418 1178:0.04962547007353145 1443:0.17167592026211367 1735:0.3071729534071103 1736:0.04962547007353145
635 -1 -1 35:0.2349969796063918 126:0.1832011559690072 151:0.19172917415140467 178:0.06309901271019404 220:0.19172917415140467 357:0.11107788838956816 362:0.1832011559690072 432:0.13334605526397808 560:0.18568560103152298 603:0.19172917415140467 606:0.19172917415140467 721:0.21303244512699945 783:0.16600077460946303 812:0.11107788838956816 908:0.17597977601808515 943:0.2031550416299408 968:0.21303244512699945 1066:0.18568560103152298 1122:0.21303244512699945 1242:0.18054855664409938 1271:0.18568560103152298 1326:0.16600077460946303 1362:0.18568560103152298 1380:0.2262729329109356 1476:0.11107788838956816 1492:0.2349969796063918 1527:0.2349969796063918 1528:0.19897534076947226 1620:0.06309901271019404 1657:0.18054855664409938
636 -1 -1 48:0.15520211493215125 49:0.16937659516593292 246:0.3300677251224156 455:0.23785071394463306 456:0.3300677251224156 486:0.0489608160639556 574:0.16937659516593292 589:0.16937659516593292 682:0.23537202009301395 684:0.15520211493215125 687:0.15520211493215125 745:0.15520211493215125 802:0.25694281370268324 864:0.25694281370268324 992:0.1468824481918668 1014:0.15520211493215125 1178:0.0489608160639556 1196:0.32091801914184276 1443:0.16937659516593292 1544:0.1468824481918668 1580:0.3170571933927539 1615:0.22147728488441462 1736:0.0489608160639556
637 -1 -1 243:0.6294706145541157 709:0.3333347042040434 1284:0.3333347042040434 1508:0.6176914240616179
638 -1 -1 421:0.5936225377552178 709:0.3842034391686976 1284:0.3842034391686976 1761:0.5936225377552178
639 -1 -1 18:0.40491033247545594 486:0.11704533493133588 709:0.44563313205470245 936:0.3888161864839059 992:0.35113600479400764 1178:0.11704533493133588 1284:0.44563313205470245 1544:0.35113600479400764 1736:0.11704533493133588
640 -1 -1 101:0.7126633577036096 787:0.39618874488548034 813:0.3778607088428206 824:0.43859628558104097
641 -1 -1 18:0.19522569099128584 32:0.5114734911767259 505:0.3749319421455779 936:0.18746597107278895 992:0.169298641377557 993:0.3201113012371329 1136:0.33197449198869633 1203:0.3567646124503459 1318:0.3567646124503459 1544:0.169298641377557
642 -1 -1 18:0.24018419658499668 155:0.44960242111331067 920:0.35022624592112794 936:0.23063749151311164 992:0.20828640921043046 1013:0.559644470449442 1228:0.16120868844296812 1449:0.37196842306668143 1544:0.20828640921043046
643 -1 -1 26:0.16456067464901997 116:0.21429905614305902 178:0.061730029687677365 258:0.0842746013012247 303:0.07975703014697179 390:0.21429905614305902 391:0.20841053761850112 451:0.08831570640333464 460:0.14600463098890207 486:0.02658567671565726 488:0.15080526633535576 590:0.20841053761850112 629:0.20841053761850112 647:0.0842746013012247 669:0.0842746013012247 675:0.19465841326596367 831:0.09197133063301412 859:0.0687229773662696 886:0.0687229773662696 921:0.0687229773662696 938:0.08831570640333464 1037:0.0687229773662696 1101:0.42859811228611805 1178:0.02658567671565726 1244:0.24095649157741447 1245:0.24095649157741447 1256:0.20841053761850112 1361:0.21429905614305902 1415:0.0687229773662696 1472:0.09197133063301412 1477:0.17216175549244667 1514:0.07975703014697179 1526:0.21429905614305902 1528:0.19465841326596367 1531:0.0842746013012247 1597:0.0687229773662696 1620:0.061730029687677365 1630:0.21429905614305902 1715:0.0687229773662696 1736:0.02658567671565726 1759:0.061730029687677365
644 -1 -1 103:0.17329043115591353 271:0.1926248789108729 357:0.14896634205788523 369:0.29376961553418307 392:0.14577878536732283 432:0.1788301377395373 523:0.11552695410394236 551:0.3151539964807548 559:0.3151539964807548 581:0.29376961553418307 686:0.19395605337122754 701:0.26203097279941917 809:0.17329043115591353 812:0.14896634205788523 1017:0.17329043115591353 1031:0.2106998992022996 1102:0.17329043115591353 1280:0.1926248789108729 1476:0.14896634205788523 1506:0.17329043115591353 1609:0.3151539964807548 1652:0.14577878536732283
645 -1 -1 51:0.1856619251700859 64:0.18918490391475845 189:0.3150469524948488 190:0.18918490391475845 199:0.18918490391475845 523:0.11994039136297088 583:0.2669505859303551 696:0.2669505859303551 770:0.18918490391475845 873:0.3150469524948488 1011:0.18918490391475845 1031:0.21874919637996362 1121:0.1856619251700859 1257:0.18918490391475845 1497:0.2669505859303551 1675:0.2669505859303551 1684:0.3150469524948488 1716:0.2669505859303551
646 -1 -1 7:0.09942376429710793 153:0.27136282933354006 190:0.192311811620808 346:0.24031005179716525 501:0.22236475202789657 515:0.20606410637215902 541:0.10797750218469801 770:0.192311811620808 789:0.20606410637215902 891:0.25553840400073924 956:0.26280909144595 973:0.3326016791814335 982:0.27136282933354006 1011:0.192311811620808 1126:0.24031005179716525 1257:0.192311811620808 1543:0.25553840400073924 1562:0.27136282933354006 1702:0.22236475202789657
647 -1 -1 7:0.10324844215932795 57:0.29859536860993324 67:0.20807572425240284 70:0.17543772153161344 165:0.17543772153161344 179:0.20807572425240284 346:0.2495544064207841 541:0.11213122906421469 679:0.20807572425240284 915:0.34539634943251185 988:0.29859536860993324 1108:0.2167355938473998 1126:0.2495544064207841 1322:0.25865341891800403 1573:0.30531051938432374 1638:0.29859536860993324 1758:0.25865341891800403
648 -1 -1 190:0.20845854630383426 352:0.31167610471484614 357:0.17041331239159718 523:0.13215959153856885 770:0.20845854630383426 783:0.25467482566427924 812:0.17041331239159718 905:0.3471430773573791 1011:0.20845854630383426 1106:0.2769937206344341 1252:0.25467482566427924 1257:0.20845854630383426 1326:0.25467482566427924 1373:0.3778684326445449 1379:0.299756075144747 1476:0.17041331239159718
649 -1 -1 7:0.06956623849581461 57:0.20118615053203143 67:0.1401962601643406 102:0.12173762280801521 179:0.1401962601643406 190:0.1345594732542676 268:0.18683621897971206 331:0.12173762280801521 417:0.24391313360670036 443:0.18683621897971206 500:0.12173762280801521 521:0.17639640465600753 523:0.08530868768992221 526:0.24391313360670036 541:0.07555123990996934 568:0.16439196665297634 600:0.12173762280801521 627:0.16439196665297634 679:0.1401962601643406 688:0.12173762280801521 730:0.18683621897971206 770:0.1345594732542676 915:0.2327194901703904 971:0.18683621897971206 1011:0.1345594732542676 1023:0.21692859972613904 1042:0.16439196665297634 1164:0.12937502921167637 1228:0.06248748427646571 1257:0.1345594732542676 1322:0.1742742558811779 1335:0.16439196665297634 1395:0.17013506287987978 1461:0.16439196665297634 1588:0.12173762280801521 1614:0.21096782649183682 1638:0.20118615053203143 1758:0.1742742558811779
650 -1 -1 260:0.26036090941832507 275:0.18187263531528353 281:0.2943826946866723 354:0.18187263531528353 586:0.33476930089619217 615:0.176595866837275 839:0.2455970431342323 885:0.33476930089619217 1228:0.09335457007819035 1229:0.32408531723727385 1324:0.2747206130407124 1366:0.2747206130407124 1491:0.2747206130407124 1679:0.18187263531528353 1753:0.17376581992158316 1754:0.2455970431342323
651 -1 -1 102:0.18727065296472142 175:0.37521491502453325 178:0.09612535313779784 331:0.18727065296472142 486:0.04139893623297621 500:0.18727065296472142 600:0.18727065296472142 709:0.15762044363457084 840:0.37521491502453325 886:0.10701469773198986 888:0.344705323385749 962:0.32453469774073096 1037:0.10701469773198986 1178:0.04139893623297621 1284:0.15762044363457084 1509:0.33370423686934386 1532:0.33370423686934386 1588:0.18727065296472142 1620:0.09612535313779784 1736:0.04139893623297621
652 -1 -1 48:0.14665974126334347 49:0.1600540536059142 138:0.36268858056572617 486:0.04626599720706749 574:0.1600540536059142 589:0.1600540536059142 684:0.14665974126334347 687:0.14665974126334347 745:0.14665974126334347 815:0.3264196774559704 822:0.41932701151744345 879:0.3264196774559704 1014:0.14665974126334347 1178:0.04626599720706749 1339:0.36268858056572617 1443:0.1600540536059142 1695:0.36268858056572617 1736:0.04626599720706749
653 -1 -1 169:0.16232833078127204 232:0.16232833078127204 451:0.13802358408106044 495:0.34595680808973495 623:0.3175964070795696 938:0.13802358408106044 952:0.3175964070795696 1019:0.26267130083340673 1029:0.3592953161894811 1312:0.32571295111420934 1586:0.2760471681621209 1624:0.26267130083340673 1671:0.3592953161894811 1759:0.09647434516361166
654 -1 -1 152:0.3001593486376367 200:0.3158389864228067 207:0.3158389864228067 455:0.21340434401383498 523:0.13925039356562716 682:0.2111804110827821 683:0.29185535582028344 1050:0.3158389864228067 1228:0.1019990696615969 1253:0.3158389864228067 1301:0.3158389864228067 1600:0.3158389864228067 1615:0.19871378105564957 1686:0.2584163219814413
655 -1 -1 88:0.14197785605006877 133:0.27069590381636194 169:0.14989892900223276 192:0.27069590381636194 232:0.14989892900223276 437:0.23191030892384235 471:0.30077326797602627 635:0.24525937240062487 750:0.23749015985519686 824:0.20419085257908395 831:0.13273089734662052 845:0.14197785605006877 846:0.27069590381636194 887:0.262163188358699 926:0.14197785605006877 930:0.30077326797602627 1149:0.24525937240062487 1385:0.14197785605006877 1441:0.20278943383877238 1472:0.13273089734662052 1577:0.23749015985519686
656 -1 -1 93:0.2660333969978071 291:0.2255725036263239 353:0.25862392413047225 381:0.23268733059994198 508:0.25862392413047225 513:0.2680017833944163 544:0.23268733059994198 564:0.20590347288917718 566:0.32464623394276115 569:0.31878890853618513 766:0.2680017833944163 1228:0.10295173644458859 1333:0.2629623667689308 1494:0.2629623667689308 1572:0.2084123242667483 1644:0.2255725036263239
657 -1 -1 88:0.11075587909393612 302:0.2588224462230687 347:0.2588224462230687 402:0.27127162344588457 420:0.2588224462230687 460:0.16437371336082832 486:0.029930464358320665 761:0.2588224462230687 845:0.11075587909393612 857:0.14686551408203963 862:0.2588224462230687 926:0.11075587909393612 948:0.27127162344588457 979:0.2588224462230687 1031:0.1730387808482808 1084:0.2588224462230687 1178:0.029930464358320665 1216:0.2588224462230687 1255:0.21519478770213696 1384:0.21519478770213696 1385:0.11075587909393612 1589:0.2588224462230687 1594:0.16437371336082832 1736:0.029930464358320665
658 -1 -1 7:0.10213598901327883 48:0.12524878988763125 49:0.13668765782666298 392:0.15804637627785284 406:0.35810918734304115 486:0.03951159406946321 541:0.1109230680892496 574:0.13668765782666298 589:0.13668765782666298 605:0.35810918734304115 622:0.35810918734304115 652:0.35810918734304115 678:0.35810918734304115 684:0.12524878988763125 687:0.12524878988763125 745:0.12524878988763125 1014:0.12524878988763125 1178:0.03951159406946321 1443:0.13668765782666298 1512:0.35810918734304115 1652:0.15804637627785284 1736:0.03951159406946321
659 -1 -1 7:0.09153356991986791 50:0.32093498731724907 164:0.2854293919002997 268:0.24583456692964845 392:0.14164007391880037 432:0.17375308666836425 434:0.24195276167133176 443:0.24583456692964845 541:0.09940848966913679 618:0.23209811236474137 686:0.18844957218759664 688:0.16017941245804715 730:0.24583456692964845 916:0.2854293919002997 971:0.24583456692964845 1162:0.32093498731724907 1395:0.2238595906672967 1614:0.2775863510026478 1652:0.14164007391880037
660 -1 -1 100:0.22751123612518964 214:0.26912247606400513 225:0.33313128648803153 778:0.22751123612518964 802:0.1928911658677088 824:0.19561110786252728 857:0.18035612064907344 864:0.1928911658677088 964:0.22751123612518964 1151:0.22751123612518964 1192:0.44433168166300685 1290:0.22216584083150342 1355:0.33313128648803153 1615:0.16626661426695227 1744:0.2809551634228377
661 -1 -1 44:0.13424883780923177 74:0.26563338741677406 85:0.13424883780923177 186:0.3288123436530732 273:0.13424883780923177 337:0.27731266768849244 394:0.13424883780923177 452:0.13424883780923177 499:0.13424883780923177 543:0.26563338741677406 659:0.13424883780923177 801:0.13424883780923177 804:0.2559597073662712 907:0.26563338741677406 953:0.13424883780923177 1079:0.3288123436530732 1175:0.27731266768849244 1332:0.13424883780923177 1401:0.13424883780923177 1410:0.13424883780923177 1524:0.26084078233999547 1732:0.13424883780923177 1735:0.22456162417641612
662 -1 -1 18:0.21053863595307273 99:0.4651998458204967 112:0.30429657117489994 178:0.1413109515577784 270:0.30961949971443853 681:0.30429657117489994 859:0.15731904511702852 936:0.2021702657927584 992:0.18257794270493996 1006:0.30961949971443853 1193:0.3069983668351213 1544:0.18257794270493996 1620:0.1413109515577784 1628:0.30961949971443853
663 -1 -1 711:0.27241177188576454 787:0.21826334540024386 1003:0.3264321412720485 1018:0.33941296501253365 1056:0.25753923971602816 1120:0.41149591889908765 1172:0.3264321412720485 1277:0.25753923971602816 1398:0.25753923971602816 1420:0.25753923971602816 1457:0.33941296501253365
664 -1 -1 229:0.6166711521777296 621:0.7129721893321233 992:0.23599507125229366 1544:0.23599507125229366
665 -1 -1 454:0.3985222936418333 615:0.1931325290389884 745:0.13938328528295663 775:0.3361044149235381 831:0.15211304494523004 904:0.3361044149235381 1115:0.3361044149235381 1228:0.10209641108510208 1324:0.3004458016256072 1407:0.32194906567399195 1472:0.15211304494523004 1542:0.3985222936418333 1753:0.19003747292065806
666 -1 -1 18:0.29619768694723686 67:0.4460351315649379 179:0.4460351315649379 486:0.08562033293316314 679:0.4460351315649379 709:0.3259869960212894 936:0.28442458946428434 1178:0.08562033293316314 1284:0.3259869960212894 1736:0.08562033293316314
667 -1 -1 7:0.06055402853860554 48:0.0742570652181709 49:0.08103890130084115 74:0.17151979678302276 138:0.18363723642874352 187:0.19505074005801962 272:0.21231452458435648 275:0.10596668218854553 278:0.1626318452854586 337:0.17906112205940483 354:0.10596668218854553 371:0.16527348997444777 432:0.11494634567402781 486:0.0234254959295201 521:0.15354449446465232 533:0.17906112205940483 541:0.06576368129937862 543:0.17151979678302276 574:0.08103890130084115 589:0.08103890130084115 663:0.17151979678302276 684:0.0742570652181709 686:0.12466880492398257 687:0.0742570652181709 688:0.10596668218854553 745:0.0742570652181709 769:0.17512276305728067 804:0.16527348997444777 883:0.1626318452854586 907:0.17151979678302276 969:0.17512276305728067 980:0.17512276305728067 1014:0.0742570652181709 1060:0.17512276305728067 1175:0.17906112205940483 1178:0.0234254959295201 1228:0.05439231713542226 1238:0.1626318452854586 1339:0.18363723642874352 1443:0.08103890130084115 1524:0.1684252059380075 1540:0.17512276305728067 1549:0.17512276305728067 1613:0.1626318452854586 1654:0.19505074005801962 1679:0.10596668218854553 1685:0.16527348997444777 1695:0.18363723642874352 1736:0.0234254959295201
668 -1 -1 7:0.08554480510035435 54:0.2667546094990002 62:0.2999371811235305 215:0.28617248625391206 356:0.28617248625391206 413:0.28617248625391206 421:0.19467576531273523 486:0.03309324799740381 541:0.09290449265238454 804:0.23348221132976804 1164:0.15909098864719215 1178:0.03309324799740381 1189:0.28617248625391206 1228:0.07684014227624685 1293:0.2999371811235305 1344:0.2667546094990002 1412:0.2423063822632659 1645:0.1697446349286314 1736:0.03309324799740381 1750:0.28617248625391206 1761:0.19467576531273523
669 -1 -1 48:0.1356103625405748 49:0.14799554430287012 286:0.3198141660666345 432:0.20991828270846802 486:0.042780306309730426 574:0.14799554430287012 589:0.14799554430287012 684:0.1356103625405748 686:0.22767371405764147 687:0.1356103625405748 745:0.1356103625405748 1014:0.1356103625405748 1016:0.3353635392791864 1019:0.2704540203673719 1055:0.35620720392546373 1178:0.042780306309730426 1443:0.14799554430287012 1501:0.38773481778362656 1586:0.28422620287636124 1624:0.2704540203673719 1736:0.042780306309730426
670 -1 -1 169:0.1420847311852074 184:0.2565845865790786 185:0.2662818831653132 232:0.1420847311852074 580:0.16217939234978898 588:0.2451718319508165 691:0.2383754989369285 813:0.1667446652182884 853:0.2931491902811101 1063:0.16217939234978898 1140:0.16217939234978898 1247:0.2662818831653132 1381:0.1486517333455357 1406:0.28509402443718257 1466:0.28509402443718257 1477:0.2355077065122195 1479:0.1486517333455357 1634:0.28509402443718257 1755:0.3144884085925452
671 1 -1 48:0.13413635681941352 49:0.1463869188636192 126:0.28526726050703277 198:0.23632941551579803 357:0.17296225428380285 392:0.16926123710609128 461:0.2584841016117718 486:0.04231530927652282 574:0.1463869188636192 589:0.1463869188636192 684:0.13413635681941352 687:0.13413635681941352 745:0.13413635681941352 812:0.17296225428380285 908:0.2740226629236614 943:0.31633797220018417 1007:0.31633797220018417 1009:0.31633797220018417 1014:0.13413635681941352 1127:0.3042396498529472 1178:0.04231530927652282 1443:0.1463869188636192 1476:0.17296225428380285 1652:0.16926123710609128 1736:0.04231530927652282
672 -1 -1 102:0.31218212771249876 331:0.31218212771249876 434:0.47155453241692047 500:0.31218212771249876 600:0.31218212771249876 618:0.4523482852395708 992:0.20703737281269424 1544:0.20703737281269424 1588:0.31218212771249876
673 -1 -1 482:0.3485370142929362 816:0.139052988039897 920:0.21115390072025672 945:0.2675767845501843 1141:0.14480876459414288 1224:0.37938574582000556 1325:0.139052988039897 1328:0.14480876459414288 1359:0.139052988039897 1438:0.37938574582000556 1449:0.2242624143393883 1460:0.139052988039897 1469:0.2675767845501843 1485:0.139052988039897 1490:0.26463034920003836 1696:0.37938574582000556
674 -1 -1 70:0.17077033781575057 73:0.30478295401813377 165:0.17077033781575057 353:0.22677882818652645 486:0.038879325280574605 508:0.22677882818652645 561:0.23327595168344764 564:0.1805499953584613 695:0.23327595168344764 752:0.28467162408210367 859:0.1005015979036254 920:0.196122639809955 1178:0.038879325280574605 1225:0.23327595168344764 1449:0.20829800709514104 1585:0.23327595168344764 1595:0.29718797120018514 1639:0.2305830661007565 1722:0.29718797120018514 1736:0.038879325280574605 1751:0.29718797120018514
675 -1 -1 51:0.2731424927724854 278:0.3864556751672049 392:0.22266034870794763 735:0.39273291183043824 883:0.3864556751672049 1121:0.2731424927724854 1238:0.3864556751672049 1613:0.3864556751672049 1652:0.22266034870794763
676 -1 -1 7:0.15535681451223377 48:0.19051318939032036 49:0.20791260072223636 263:0.35643861766485535 424:0.35643861766485535 486:0.06010021981707361 541:0.16872264792020555 574:0.20791260072223636 589:0.20791260072223636 684:0.19051318939032036 687:0.19051318939032036 688:0.27186706791517795 718:0.48444959737301296 745:0.19051318939032036 1014:0.19051318939032036 1178:0.06010021981707361 1443:0.20791260072223636 1736:0.06010021981707361 1759:0.13954838890216942
677 -1 -1 7:0.0701756131574793 102:0.1228039996067976 112:0.13573816474688052 270:0.1381125738578543 331:0.1228039996067976 372:0.21882881446998298 457:0.21281582705461458 500:0.1228039996067976 523:0.08605596041620642 534:0.1951867180948847 541:0.0762130409826442 556:0.2075126021578208 561:0.16288579769625663 580:0.1210630127456075 600:0.1228039996067976 681:0.13573816474688052 695:0.16288579769625663 795:0.21882881446998298 897:0.24604972294200128 945:0.1735362870894996 1006:0.1381125738578543 1023:0.21882881446998298 1063:0.1210630127456075 1140:0.1210630127456075 1165:0.24604972294200128 1193:0.1369433600043346 1225:0.16288579769625663 1263:0.1951867180948847 1469:0.1735362870894996 1478:0.1951867180948847 1490:0.17162538345235065 1585:0.16288579769625663 1588:0.1228039996067976 1628:0.1381125738578543 1639:0.16100548035931733 1647:0.24604972294200128
678 -1 -1 7:0.14100644151106284 48:0.17291540754871 49:0.18870762808312072 486:0.05454873773670786 541:0.15313766737717618 566:0.3994019353750437 574:0.18870762808312072 589:0.18870762808312072 684:0.17291540754871 687:0.17291540754871 745:0.17291540754871 833:0.3787054029850403 1014:0.17291540754871 1178:0.05454873773670786 1407:0.3994019353750437 1443:0.18870762808312072 1481:0.43970078835297244 1736:0.05454873773670786
679 -1 -1 5:0.3244127124940209 109:0.3125984416468889 124:0.3689191617702031 150:0.3689191617702031 635:0.2832244468085491 691:0.2904142079926454 857:0.21740963137077216 1149:0.2832244468085491 1300:0.357145303518377 1302:0.3244127124940209
680 -1 -1 14:0.2231178870160027 129:0.27618484277937083 178:0.07075509123015097 254:0.2231178870160027 258:0.09659572713024416 303:0.09141767747151103 310:0.27618484277937083 437:0.184188157371403 451:0.10122765038732133 486:0.030472559157170342 545:0.27618484277937083 647:0.09659572713024416 669:0.09659572713024416 750:0.18861979504297716 813:0.1397155410366331 874:0.27618484277937083 886:0.07877042272229241 921:0.07877042272229241 938:0.10122765038732133 1037:0.07877042272229241 1110:0.27618484277937083 1125:0.26351018845931873 1178:0.030472559157170342 1186:0.2231178870160027 1228:0.07075509123015097 1415:0.07877042272229241 1432:0.2537276151143419 1514:0.09141767747151103 1531:0.09659572713024416 1535:0.27618484277937083 1577:0.18861979504297716 1597:0.07877042272229241 1620:0.07075509123015097 1715:0.07877042272229241 1736:0.030472559157170342 1759:0.07075509123015097
681 -1 -1 102:0.2401431192732336 178:0.12326460007644918 331:0.2401431192732336 486:0.053087173693218435 500:0.2401431192732336 600:0.2401431192732336 816:0.17635177376966762 886:0.1372283532662403 1037:0.1372283532662403 1141:0.18365144721841004 1178:0.053087173693218435 1285:0.40579072123255366 1325:0.17635177376966762 1328:0.18365144721841004 1359:0.17635177376966762 1460:0.17635177376966762 1475:0.28058706563126234 1485:0.17635177376966762 1588:0.2401431192732336 1612:0.29648987434589563 1620:0.12326460007644918 1667:0.28441729383961084 1736:0.053087173693218435
682 -1 -1 29:0.22970278318663556 86:0.20342817297484073 88:0.10842954530178447 144:0.21067480275306 169:0.11447892766604921 200:0.21067480275306 232:0.11447892766604921 313:0.2533860991167864 451:0.09733847334089343 521:0.19206125297578852 688:0.13254850866375095 787:0.1408641534538644 797:0.2361929017257134 813:0.1343476551561466 831:0.10136757412167532 836:0.22970278318663556 845:0.10842954530178447 855:0.1377313455095322 926:0.10842954530178447 938:0.09733847334089343 970:0.20342817297484073 996:0.1897506471928099 1138:0.13607334626629145 1211:0.20342817297484073 1214:0.20342817297484073 1228:0.06803667313314572 1234:0.24397937327555683 1253:0.21067480275306 1282:0.1897506471928099 1381:0.1197700195309102 1385:0.10842954530178447 1441:0.15487179983468796 1472:0.10136757412167532 1479:0.1197700195309102 1600:0.21067480275306
683 -1 -1 135:0.3027833120450451 523:0.16756524439973045 641:0.4040614935726275 773:0.44014296595406743 1152:0.4143877530396084 1187:0.3423134157854418 1215:0.3423134157854418 1534:0.3423134157854418
684 -1 -1 7:0.1261121308092089 48:0.15465059795867347 49:0.1687747086054004 169:0.19060481446566202 232:0.19060481446566202 277:0.35076876164036447 315:0.2663483722651448 486:0.048786831829872195 541:0.1369619524691883 574:0.1687747086054004 589:0.1687747086054004 638:0.2893418851148245 684:0.15465059795867347 687:0.15465059795867347 733:0.26307408327839726 745:0.15465059795867347 1014:0.15465059795867347 1178:0.048786831829872195 1222:0.35076876164036447 1430:0.2663483722651448 1443:0.1687747086054004 1668:0.3333550560330683 1736:0.048786831829872195
685 -1 -1 88:0.20867089461313387 169:0.22031283248435413 232:0.22031283248435413 449:0.4695343316885079 845:0.20867089461313387 926:0.20867089461313387 1107:0.4545493939608496 1381:0.2304954526350507 1385:0.20867089461313387 1479:0.2304954526350507 1655:0.44205926649674077
686 -1 -1 88:0.1308560435270012 411:0.2772122423946845 455:0.17178936044689813 486:0.03536229569839782 671:0.32050245689592866 682:0.1699991062809492 814:0.32050245689592866 824:0.1881955949770179 845:0.1308560435270012 857:0.17351891620159585 899:0.23178530915444642 926:0.1308560435270012 1092:0.2260470189023228 1114:0.26435909614823183 1178:0.03536229569839782 1260:0.26435909614823183 1385:0.1308560435270012 1418:0.30579398191590085 1594:0.19420453312457162 1615:0.15996353550011094 1686:0.20802376299965808 1736:0.03536229569839782 1738:0.2772122423946845
687 -1 -1 110:0.24144372931700075 250:0.24144372931700075 455:0.20108883341985606 486:0.041393499402641316 587:0.27131736971647774 682:0.19899324309447622 831:0.14319798063954148 857:0.20311337293814752 923:0.27131736971647774 1056:0.23480153500442458 1086:0.24836099641584788 1178:0.041393499402641316 1277:0.23480153500442458 1398:0.23480153500442458 1420:0.23480153500442458 1472:0.14319798063954148 1594:0.22732701786231627 1611:0.25862358379547334 1615:0.18724605912585696 1649:0.27131736971647774 1686:0.24350318154971148 1736:0.041393499402641316
688 -1 -1 22:0.16283867594497067 39:0.21710214301481864 48:0.09399129602077377 58:0.2468865662008168 88:0.10972156274882694 226:0.16283867594497067 283:0.16283867594497067 294:0.2687382981146269 351:0.2687382981146269 404:0.16283867594497067 591:0.2687382981146269 595:0.2687382981146269 657:0.21710214301481864 684:0.09399129602077377 687:0.09399129602077377 745:0.09399129602077377 753:0.16283867594497067 806:0.21710214301481864 845:0.10972156274882694 857:0.14549398055270815 926:0.10972156274882694 1014:0.09399129602077377 1171:0.2324398600846834 1207:0.16283867594497067 1385:0.10972156274882694 1569:0.23900731313957538 1594:0.16283867594497067 1661:0.21710214301481864 1727:0.22664761770276687
689 1 1 44:0.15132511204039906 85:0.15132511204039906 87:0.1874966266093361 173:0.32057498078558355 271:0.2161402816608207 273:0.15132511204039906 392:0.1635752759852193 394:0.15132511204039906 452:0.15132511204039906 499:0.15132511204039906 539:0.1874966266093361 659:0.15132511204039906 711:0.24536291397782894 723:0.1874966266093361 801:0.15132511204039906 953:0.15132511204039906 1173:0.29401938412602663 1235:0.32057498078558355 1280:0.2161402816608207 1332:0.15132511204039906 1401:0.15132511204039906 1410:0.15132511204039906 1558:0.3125864714584318 1652:0.1635752759852193 1732:0.15132511204039906
690 -1 -1 48:0.1796966393080048 49:0.19610818410597236 51:0.2781617070062253 64:0.28343989089054633 199:0.28343989089054633 486:0.05668797817810926 574:0.19610818410597236 589:0.19610818410597236 640:0.3821601334135522 684:0.1796966393080048 687:0.1796966393080048 745:0.1796966393080048 813:0.25991225418833025 893:0.3821601334135522 1014:0.1796966393080048 1121:0.2781617070062253 1178:0.05668797817810926 1443:0.19610818410597236 1736:0.05668797817810926
691 -1 -1 48:0.2220834252547226 49:0.24236612000343627 486:0.07005952038413366 574:0.24236612000343627 580:0.31242564038756987 589:0.24236612000343627 684:0.2220834252547226 687:0.2220834252547226 745:0.2220834252547226 1014:0.2220834252547226 1063:0.31242564038756987 1140:0.31242564038756987 1178:0.07005952038413366 1251:0.4592113512637247 1443:0.24236612000343627 1736:0.07005952038413366
692 -1 -1 108:0.4947781101707667 451:0.19006940812612333 523:0.18137230897791914 615:0.25131343876301626 936:0.19006940812612333 938:0.19006940812612333 1087:0.4947781101707667 1409:0.4947781101707667 1753:0.2472860012301857
693 -1 -1 187:0.25995207545175814 274:0.28296022510778246 291:0.15883116843925765 376:0.25995207545175814 381:0.163840893752831 486:0.03122011371786686 515:0.16726338283356212 544:0.163840893752831 568:0.19070882818898535 580:0.1392239622509075 624:0.28296022510778246 627:0.19070882818898535 690:0.2046350093232382 709:0.1188660536309185 789:0.16726338283356212 980:0.2333932478392299 1042:0.19070882818898535 1063:0.1392239622509075 1140:0.1392239622509075 1178:0.03122011371786686 1284:0.1188660536309185 1316:0.2516558436324322 1335:0.19070882818898535 1405:0.26997463544444866 1461:0.19070882818898535 1523:0.20217313412136306 1644:0.15883116843925765 1736:0.03122011371786686
694 -1 -1 48:0.16107220332817418 49:0.17578279385901174 87:0.23297396999367206 190:0.2540631138826415 275:0.22985404727937953 354:0.22985404727937953 486:0.05081262277652831 523:0.16107220332817418 539:0.23297396999367206 574:0.17578279385901174 589:0.17578279385901174 684:0.16107220332817418 687:0.16107220332817418 723:0.23297396999367206 745:0.16107220332817418 770:0.2540631138826415 1011:0.2540631138826415 1014:0.16107220332817418 1173:0.3653338431397894 1178:0.05081262277652831 1257:0.2540631138826415 1443:0.17578279385901174 1679:0.22985404727937953 1736:0.05081262277652831
695 -1 -1 88:0.14071394703670276 169:0.14856450536230242 232:0.14856450536230242 845:0.14071394703670276 855:0.17874022438608494 860:0.2255238628845027 887:0.25982937077645235 891:0.25264111814178314 926:0.14071394703670276 956:0.25982937077645235 1114:0.2842743128359766 1138:0.1765885634430188 1187:0.2462480354865944 1215:0.2462480354865944 1260:0.2842743128359766 1381:0.1554309956566791 1385:0.14071394703670276 1479:0.1554309956566791 1534:0.2462480354865944 1543:0.25264111814178314 1618:0.32883065249162674
696 -1 -1 178:0.11673605215819097 374:0.33402306660951353 423:0.38429854775607925 486:0.05027548114656578 582:0.28518391333558984 816:0.16701153330475677 859:0.129960233469586 886:0.129960233469586 925:0.2657261396064259 1037:0.129960233469586 1141:0.173924589120633 1178:0.05027548114656578 1325:0.16701153330475677 1328:0.173924589120633 1359:0.16701153330475677 1460:0.16701153330475677 1475:0.2657261396064259 1485:0.16701153330475677 1504:0.28518391333558984 1612:0.28078667690928333 1620:0.11673605215819097 1667:0.26935350479992215 1736:0.05027548114656578
697 -1 -1 7:0.11243298916114522 48:0.1378759433567708 49:0.15046803873304135 70:0.19104392309359272 93:0.2609701048965589 165:0.19104392309359272 353:0.2537016531411106 486:0.043495017482759815 508:0.2537016531411106 513:0.26290102789418657 541:0.12210595141520732 564:0.20198460616167402 569:0.31272154488646225 574:0.15046803873304135 589:0.15046803873304135 684:0.1378759433567708 687:0.1378759433567708 745:0.1378759433567708 752:0.31846739049463607 766:0.26290102789418657 1014:0.1378759433567708 1178:0.043495017482759815 1333:0.25795752418295415 1443:0.15046803873304135 1494:0.25795752418295415 1736:0.043495017482759815
698 -1 -1 156:0.3452599446094165 169:0.17207013200537122 232:0.17207013200537122 451:0.14630678587266388 623:0.3366563028621868 802:0.23113306039536244 857:0.21611286312223024 864:0.23113306039536244 938:0.14630678587266388 952:0.3366563028621868 1182:0.3452599446094165 1228:0.10226405475580483 1381:0.18002302686734137 1479:0.18002302686734137 1615:0.19923002292107192 1645:0.22590763273757863 1744:0.3366563028621868
699 -1 -1 7:0.16111121576746096 44:0.2306348125737175 85:0.2306348125737175 273:0.2306348125737175 392:0.24930530438644888 394:0.2306348125737175 451:0.20704357371144755 452:0.2306348125737175 499:0.2306348125737175 541:0.1749721183410916 659:0.2306348125737175 801:0.2306348125737175 938:0.20704357371144755 953:0.2306348125737175 1228:0.1447172476148353 1332:0.2306348125737175 1401:0.2306348125737175 1410:0.2306348125737175 1652:0.24930530438644888 1732:0.2306348125737175 1759:0.1447172476148353
700 -1 -1 112:0.18210816917061126 160:0.285516609921131 174:0.20341345917856968 248:0.3301036569446748 270:0.1852937087487231 318:0.20341345917856968 334:0.2023072012549005 458:0.20341345917856968 472:0.285516609921131 681:0.18210816917061126 720:0.285516609921131 831:0.1259981516881925 870:0.2023072012549005 939:0.20341345917856968 1006:0.1852937087487231 1129:0.285516609921131 1193:0.18372507553027317 1356:0.20341345917856968 1472:0.1259981516881925 1628:0.1852937087487231 1730:0.20341345917856968
701 -1 -1 44:0.21083909408971338 85:0.21083909408971338 273:0.21083909408971338 394:0.21083909408971338 452:0.21083909408971338 499:0.21083909408971338 580:0.2540839992661279 659:0.21083909408971338 801:0.21083909408971338 953:0.21083909408971338 1051:0.45927239934160774 1063:0.2540839992661279 1140:0.2540839992661279 1332:0.21083909408971338 1401:0.21083909408971338 1410:0.21083909408971338 1732:0.21083909408971338 1759:0.13229595760404156
702 -1 -1 37:0.23734404175892074 88:0.10156479229804212 103:0.13050588533850985 332:0.24876012286685384 552:0.23734404175892074 580:0.12239660165082837 635:0.17544790370854146 640:0.1850309007605982 664:0.23734404175892074 704:0.2009626322333404 708:0.22123935814060042 809:0.13050588533850985 824:0.1460692681825065 831:0.09494991962541142 845:0.10156479229804212 855:0.1290114743234591 893:0.1850309007605982 926:0.10156479229804212 1017:0.13050588533850985 1063:0.12239660165082837 1102:0.13050588533850985 1138:0.12745844421251123 1140:0.12239660165082837 1149:0.17544790370854146 1230:0.21516013370434095 1381:0.11218729289450545 1385:0.10156479229804212 1456:0.23734404175892074 1472:0.09494991962541142 1479:0.11218729289450545 1482:0.16468009215250176 1506:0.13050588533850985 1510:0.24876012286685384 1633:0.22123935814060042 1762:0.2009626322333404
703 -1 -1 169:0.14967333943813732 232:0.14967333943813732 451:0.12726337202634644 470:0.34721950238085686 570:0.25826622268378513 733:0.20658017833541084 784:0.30880600538115904 831:0.13253114471680705 857:0.18798343176741203 878:0.3189862824248507 932:0.34721950238085686 938:0.12726337202634644 1069:0.3189862824248507 1228:0.08895327969707173 1371:0.3189862824248507 1381:0.15659107884077997 1472:0.13253114471680705 1479:0.15659107884077997 1594:0.2103933991792029
704 -1 -1 48:0.13607090278031483 49:0.14849814530014502 64:0.21462795289857445 126:0.28938145176492 199:0.21462795289857445 486:0.04292559057971489 574:0.14849814530014502 589:0.14849814530014502 684:0.13607090278031483 687:0.13607090278031483 688:0.1941765684876776 718:0.3460101333511934 745:0.13607090278031483 793:0.38905158652159233 859:0.1109610419698723 908:0.277974681961036 1014:0.13607090278031483 1021:0.3460101333511934 1178:0.04292559057971489 1443:0.14849814530014502 1720:0.3460101333511934 1736:0.04292559057971489
705 -1 -1 76:0.3073898069273071 87:0.2030058038455264 357:0.18097829145739597 392:0.1771057484667289 523:0.14035298499095938 539:0.2030058038455264 611:0.3073898069273071 648:0.3073898069273071 698:0.3686646315930593 723:0.2030058038455264 812:0.18097829145739597 1039:0.31238276909590107 1251:0.2902138411170113 1476:0.18097829145739597 1652:0.1771057484667289 1756:0.3073898069273071
706 -1 -1 169:0.16556707598135126 232:0.16556707598135126 434:0.28956572815708037 473:0.38409056648768886 525:0.3415979595856622 618:0.2777718197822225 654:0.2327349682892287 733:0.2285168234442763 996:0.2744300672777847 1282:0.2744300672777847 1381:0.1732194066475613 1479:0.1732194066475613 1556:0.2353935980404992 1747:0.38409056648768886
707 -1 -1 77:0.2724940168967545 95:0.26237792718521225 174:0.17599030732353002 280:0.212433449033001 318:0.17599030732353002 334:0.17503318937886778 442:0.28560078703206554 443:0.2187687493398481 458:0.17599030732353002 842:0.26237792718521225 870:0.17503318937886778 922:0.18217906970721842 939:0.17599030732353002 971:0.2187687493398481 1026:0.26237792718521225 1155:0.26237792718521225 1228:0.07316733799906451 1298:0.18380286457512504 1356:0.17599030732353002 1395:0.19921316717038326 1648:0.26237792718521225 1730:0.17599030732353002
708 -1 -1 26:0.2729227324634051 44:0.16316037871256178 48:0.13976883914367969 85:0.16316037871256178 127:0.30611045772626044 178:0.10237882418348701 258:0.13976883914367969 273:0.16316037871256178 303:0.13227647885683574 394:0.16316037871256178 452:0.16316037871256178 486:0.04409215961894524 499:0.16316037871256178 647:0.13976883914367969 659:0.16316037871256178 669:0.13976883914367969 684:0.13976883914367969 687:0.13976883914367969 745:0.13976883914367969 801:0.16316037871256178 886:0.11397657919078508 921:0.11397657919078508 953:0.16316037871256178 1014:0.13976883914367969 1037:0.11397657919078508 1146:0.3996246626137362 1178:0.04409215961894524 1332:0.16316037871256178 1401:0.16316037871256178 1410:0.16316037871256178 1415:0.11397657919078508 1514:0.13227647885683574 1531:0.13976883914367969 1597:0.11397657919078508 1620:0.10237882418348701 1715:0.11397657919078508 1732:0.16316037871256178 1736:0.04409215961894524 1759:0.10237882418348701
709 -1 -1 178:0.12080099987680613 258:0.16491902163201724 264:0.41936704689298165 291:0.2646811498652163 303:0.15607847651630175 381:0.2730295103887528 486:0.052026158838767246 544:0.2730295103887528 647:0.16491902163201724 669:0.16491902163201724 786:0.44989404564638 886:0.13448566965477587 921:0.13448566965477587 1037:0.13448566965477587 1178:0.052026158838767246 1228:0.12080099987680613 1415:0.13448566965477587 1514:0.15607847651630175 1531:0.16491902163201724 1597:0.13448566965477587 1620:0.12080099987680613 1644:0.2646811498652163 1715:0.13448566965477587 1736:0.052026158838767246 1759:0.12080099987680613
710 -1 -1 15:0.3694640127963848 190:0.2569353464543629 205:0.34140829838254644 315:0.28054419087569543 770:0.2569353464543629 816:0.17070414919127322 848:0.34140829838254644 1011:0.2569353464543629 1141:0.1777700522939503 1257:0.2569353464543629 1325:0.17070414919127322 1328:0.1777700522939503 1359:0.17070414919127322 1430:0.28054419087569543 1460:0.17070414919127322 1485:0.17070414919127322
711 1 1 70:0.45866825196863503 165:0.45866825196863503 303:0.3132753449852875 486:0.10442511499509582 921:0.2699350063958172 1178:0.10442511499509582 1228:0.24246760831895658 1415:0.2699350063958172 1514:0.3132753449852875 1597:0.2699350063958172 1715:0.2699350063958172 1736:0.10442511499509582
712 -1 -1 67:0.17014237057500572 88:0.12085751452703869 103:0.15529610779765313 169:0.12760026453059056 177:0.28242868739995247 179:0.17014237057500572 232:0.12760026453059056 333:0.29601330818364974 450:0.2348219109777077 528:0.24965072555279214 679:0.17014237057500572 792:0.28242868739995247 809:0.15529610779765313 811:0.2348219109777077 831:0.1129861148811755 845:0.12085751452703869 926:0.12085751452703869 975:0.24965072555279214 1017:0.15529610779765313 1102:0.15529610779765313 1107:0.2632648414419666 1131:0.24965072555279214 1269:0.24965072555279214 1385:0.12085751452703869 1472:0.1129861148811755 1506:0.15529610779765313
713 -1 -1 135:0.22853384524858833 169:0.15587799060104962 232:0.15587799060104962 263:0.23662587839062088 267:0.36161335433418795 424:0.23662587839062088 451:0.13253902654306668 748:0.3322097370202395 928:0.345018221098141 938:0.13253902654306668 996:0.258370253833499 1038:0.36161335433418795 1228:0.092640803957499 1282:0.258370253833499 1317:0.345018221098141
714 -1 -1 107:0.3017406021781299 190:0.21384020054237207 315:0.23348919043535332 615:0.187850807706553 770:0.21384020054237207 816:0.1420723539996107 832:0.3131445144335083 1011:0.21384020054237207 1141:0.14795311021840452 1232:0.3269127481076958 1257:0.21384020054237207 1325:0.1420723539996107 1328:0.14795311021840452 1359:0.1420723539996107 1430:0.23348919043535332 1460:0.1420723539996107 1485:0.1420723539996107 1529:0.3017406021781299 1559:0.3269127481076958 1753:0.18484039410808514
715 -1 -1 501:0.22439943989486727 523:0.12303842522864275 683:0.515753276600244 813:0.17796211757831304 1050:0.27906801927247965 1096:0.33564505991058635 1301:0.27906801927247965 1306:0.2616653332051319 1454:0.33564505991058635 1666:0.2616653332051319 1676:0.2616653332051319 1702:0.22439943989486727
716 -1 -1 271:0.2692940632392811 486:0.050950533580630716 587:0.3339597993946292 824:0.27115507611226064 831:0.17625988685527533 923:0.3339597993946292 1031:0.2945633622256438 1114:0.38089260721429713 1178:0.050950533580630716 1260:0.38089260721429713 1280:0.2692940632392811 1472:0.17625988685527533 1649:0.3339597993946292 1736:0.050950533580630716
717 -1 -1 91:0.5062344512568528 164:0.21144645279674323 185:0.192067252805134 190:0.13115893130611841 275:0.11866111037069049 278:0.18211455661950401 346:0.1638942991082709 354:0.11866111037069049 588:0.17684072107437063 670:0.192067252805134 700:0.20051200178170223 770:0.13115893130611841 783:0.16023750792166247 883:0.18211455661950401 916:0.21144645279674323 972:0.20051200178170223 1011:0.13115893130611841 1126:0.1638942991082709 1238:0.18211455661950401 1247:0.192067252805134 1257:0.13115893130611841 1326:0.16023750792166247 1370:0.21144645279674323 1613:0.18211455661950401 1660:0.19610184150699494 1679:0.11866111037069049
718 1 1 7:0.09569704146711057 65:0.30824999112359225 153:0.2611912767028437 421:0.21777938197321509 486:0.03702066913559206 541:0.1039301577156704 859:0.09569704146711057 891:0.24596000178610544 899:0.24265526519779812 956:0.2529581604542839 977:0.29021256972561693 982:0.2611912767028437 1057:0.2661721161372513 1092:0.236647868318373 1164:0.1779714959868545 1178:0.03702066913559206 1228:0.08595933175746064 1309:0.2661721161372513 1543:0.24596000178610544 1562:0.2611912767028437 1736:0.03702066913559206 1759:0.08595933175746064 1761:0.21777938197321509
719 -1 -1 44:0.14185913987917462 51:0.18810934169842747 85:0.14185913987917462 189:0.3191999371094012 190:0.1916787607479757 273:0.14185913987917462 386:0.347452067470136 392:0.15334300859838057 394:0.14185913987917462 452:0.14185913987917462 499:0.14185913987917462 523:0.12152145918809752 659:0.14185913987917462 770:0.1916787607479757 801:0.14185913987917462 873:0.3191999371094012 953:0.14185913987917462 1011:0.1916787607479757 1121:0.18810934169842747 1257:0.1916787607479757 1332:0.14185913987917462 1401:0.14185913987917462 1410:0.14185913987917462 1572:0.18019489202876976 1652:0.15334300859838057 1684:0.3191999371094012 1732:0.14185913987917462
720 -1 -1 206:0.5605293598908332 936:0.308060360039564 993:0.5260346832415519 1078:0.5605293598908332
721 -1 -1 431:0.4058246998190747 501:0.29929296822844914 736:0.3957118257833383 744:0.36524217942561443 859:0.13381992090722195 1369:0.36524217942561443 1468:0.4476669206434716 1702:0.29929296822844914 1759:0.12020299479137443
722 1 -1 14:0.21913777092092152 64:0.14964485315960527 75:0.24920146358884487 112:0.14964485315960527 199:0.14964485315960527 254:0.21913777092092152 305:0.24920146358884487 486:0.029928970631921053 550:0.2712580852133816 608:0.2588095292861276 650:0.18090249408603548 835:0.2712580852133816 859:0.07736526676870069 951:0.21115734081202356 1047:0.2588095292861276 1178:0.029928970631921053 1186:0.21913777092092152 1321:0.18090249408603548 1389:0.2712580852133816 1487:0.24920146358884487 1499:0.24920146358884487 1733:0.24920146358884487 1736:0.029928970631921053 1759:0.06949291776131626
723 -1 -1 18:0.10010972449445558 44:0.10708406510933416 85:0.10708406510933416 206:0.1749138866526397 273:0.10708406510933416 349:0.1749138866526397 355:0.1749138866526397 394:0.10708406510933416 401:0.23326203200764142 452:0.10708406510933416 499:0.10708406510933416 639:0.48190376562880033 641:0.4423988802732951 659:0.10708406510933416 801:0.10708406510933416 936:0.09613062000646308 953:0.10708406510933416 992:0.08681460037116422 1078:0.1749138866526397 1145:0.24095188281440016 1332:0.10708406510933416 1401:0.10708406510933416 1410:0.10708406510933416 1425:0.1749138866526397 1521:0.26227834066267913 1544:0.08681460037116422 1717:0.23326203200764142 1732:0.10708406510933416
724 -1 -1 7:0.14435342116375155 87:0.2560404735859663 152:0.3815726726036226 207:0.40150515620707977 345:0.5061319407835565 392:0.2233741048444295 523:0.17701978990528836 539:0.2560404735859663 541:0.15677259817380512 688:0.25261165066063795 723:0.2560404735859663 1652:0.2233741048444295
725 -1 -1 18:0.1381807568366598 44:0.1478073907073179 85:0.1478073907073179 125:0.2729274683310139 137:0.3219699613283642 213:0.3219699613283642 273:0.1478073907073179 394:0.1478073907073179 452:0.1478073907073179 499:0.1478073907073179 564:0.18549046019196846 659:0.1478073907073179 715:0.34540713094129016 801:0.1478073907073179 808:0.3325842089432177 936:0.1326884265714476 953:0.1478073907073179 992:0.11982958942639008 1150:0.20808221931308102 1332:0.1478073907073179 1401:0.1478073907073179 1410:0.1478073907073179 1544:0.11982958942639008 1732:0.1478073907073179 1735:0.24724137850399286
726 -1 -1 112:0.17147392314606008 117:0.2764398309387902 205:0.2278496171357814 270:0.17447344244979945 289:0.2965627243253362 357:0.14017865782058744 395:0.2511039470847387 681:0.17147392314606008 812:0.14017865782058744 848:0.2278496171357814 858:0.23433249143087329 868:0.2965627243253362 1006:0.17447344244979945 1193:0.1729964099082618 1270:0.2511039470847387 1278:0.2511039470847387 1476:0.14017865782058744 1628:0.17447344244979945 1689:0.23433249143087329 1735:0.21227870013939748 1748:0.24657348476860952
727 -1 -1 44:0.1723413530845895 85:0.1723413530845895 273:0.1723413530845895 336:0.3285871447566848 374:0.30942570414858567 394:0.1723413530845895 452:0.1723413530845895 499:0.1723413530845895 659:0.1723413530845895 801:0.1723413530845895 953:0.1723413530845895 1106:0.30942570414858567 1252:0.2844935873621809 1332:0.1723413530845895 1401:0.1723413530845895 1410:0.1723413530845895 1498:0.3877885423019255 1732:0.1723413530845895 1735:0.2882799940244643
728 -1 -1 48:0.12377229380235577 49:0.135076314580412 126:0.2632260486036958 357:0.15959830326056873 392:0.1561832456553887 486:0.03904581141384718 574:0.135076314580412 589:0.135076314580412 684:0.12377229380235577 687:0.12377229380235577 711:0.23427486848308307 745:0.12377229380235577 812:0.15959830326056873 908:0.25285026631185953 943:0.2918960777257067 1007:0.2918960777257067 1009:0.2918960777257067 1014:0.12377229380235577 1127:0.2807325338246761 1178:0.03904581141384718 1443:0.135076314580412 1476:0.15959830326056873 1538:0.3147364132130374 1621:0.3147364132130374 1652:0.1561832456553887 1736:0.03904581141384718
729 -1 -1 98:0.3046058582436886 174:0.21105030014881432 227:0.3046058582436886 318:0.21105030014881432 334:0.20990250949732442 458:0.21105030014881432 688:0.17094100603975676 739:0.3046058582436886 764:0.34249688373489234 831:0.13072855571786285 870:0.20990250949732442 939:0.21105030014881432 1279:0.3046058582436886 1356:0.21105030014881432 1472:0.13072855571786285 1708:0.3046058582436886 1730:0.21105030014881432
730 1 1 7:0.17399961837631883 178:0.15629418310514817 303:0.20193672247985364 486:0.06731224082661788 541:0.1889693505993325 669:0.21337475509940196 886:0.17399961837631883 921:0.17399961837631883 1037:0.17399961837631883 1057:0.4839632022084634 1178:0.06731224082661788 1228:0.15629418310514817 1309:0.4839632022084634 1415:0.17399961837631883 1514:0.20193672247985364 1531:0.21337475509940196 1597:0.17399961837631883 1620:0.15629418310514817 1715:0.17399961837631883 1736:0.06731224082661788 1759:0.15629418310514817
731 -1 -1 2:0.2377977169603491 5:0.24216693612664114 7:0.08549557448385907 70:0.14527239806038553 102:0.14961320639604214 165:0.14527239806038553 167:0.19844521797126435 303:0.09922260898563218 331:0.14961320639604214 427:0.27539001908239136 451:0.10987012414579826 486:0.03307420299521072 500:0.14961320639604214 521:0.21678780223053135 572:0.19844521797126435 600:0.14961320639604214 645:0.27539001908239136 688:0.14961320639604214 797:0.26660109352730343 886:0.08549557448385907 921:0.08549557448385907 937:0.19844521797126435 938:0.10987012414579826 990:0.27539001908239136 1024:0.27539001908239136 1037:0.08549557448385907 1178:0.03307420299521072 1228:0.07679592115058752 1302:0.24216693612664114 1415:0.08549557448385907 1514:0.09922260898563218 1588:0.14961320639604214 1597:0.08549557448385907 1715:0.08549557448385907 1736:0.03307420299521072 1759:0.07679592115058752
732 -1 -1 315:0.2714112454533176 376:0.41394173517337174 451:0.165146979488094 486:0.04971419451922053 564:0.23086556993774693 587:0.32585610516581637 638:0.2948418296420054 923:0.32585610516581637 938:0.165146979488094 1178:0.04971419451922053 1316:0.4007310055082046 1430:0.2714112454533176 1649:0.32585610516581637 1736:0.04971419451922053
733 -1 -1 7:0.107027194411543 44:0.15321215724065326 85:0.15321215724065326 235:0.3752587308802614 273:0.15321215724065326 299:0.22738342581624743 394:0.15321215724065326 405:0.22326227362117862 452:0.15321215724065326 486:0.04140377060854245 499:0.15321215724065326 541:0.11623507920963562 659:0.15321215724065326 801:0.15321215724065326 808:0.34474557647301557 889:0.22326227362117862 953:0.15321215724065326 1150:0.21569101214640046 1178:0.04140377060854245 1181:0.22998092263962813 1228:0.09613657821024633 1296:0.2218228542225439 1332:0.15321215724065326 1338:0.30952355210634475 1401:0.15321215724065326 1410:0.15321215724065326 1732:0.15321215724065326 1736:0.04140377060854245
734 -1 -1 88:0.16982405659273647 103:0.21821576508889795 176:0.35079903066523804 784:0.3699290317766376 809:0.21821576508889795 845:0.16982405659273647 855:0.2157169962237183 859:0.11863152799394777 926:0.16982405659273647 1017:0.21821576508889795 1102:0.21821576508889795 1138:0.21312021177229262 1381:0.1875856854173832 1385:0.16982405659273647 1479:0.1875856854173832 1482:0.27535763778589084 1506:0.21821576508889795 1635:0.35079903066523804 1759:0.10656010588614631
735 -1 -1 392:0.1369770742212249 496:0.31036933518648524 517:0.31036933518648524 583:0.24160298645483771 696:0.24160298645483771 859:0.08852015008009123 860:0.20309376211848532 921:0.08852015008009123 965:0.19021283235115902 1095:0.31036933518648524 1415:0.08852015008009123 1497:0.24160298645483771 1568:0.19021283235115902 1597:0.08852015008009123 1650:0.31036933518648524 1652:0.1369770742212249 1663:0.31036933518648524 1675:0.24160298645483771 1709:0.19021283235115902 1715:0.08852015008009123 1716:0.24160298645483771
736 -1 -1 41:0.37424080536788257 88:0.15279655448226834 122:0.35706617408558217 169:0.16132121240122244 232:0.16132121240122244 445:0.35706617408558217 455:0.20059312252996744 460:0.22676662633582623 488:0.23422271779272374 682:0.19850269811523202 824:0.21975017512504344 845:0.15279655448226834 855:0.19408801336840995 926:0.15279655448226834 1138:0.19175159693323723 1381:0.16877730385811995 1385:0.15279655448226834 1479:0.16877730385811995 1615:0.18678447252744246 1686:0.24290291361457114
737 -1 -1 7:0.10243137999181617 144:0.284903030995487 200:0.284903030995487 412:0.3426630366191089 523:0.12561102618614808 541:0.11124387247898325 711:0.23775520139245288 836:0.31063524589924474 1008:0.3426630366191089 1018:0.2962324179059514 1253:0.284903030995487 1457:0.2962324179059514 1600:0.284903030995487 1668:0.2707591902350364
738 -1 -1 414:0.3157311987160443 459:0.3157311987160443 576:0.3157311987160443 628:0.3157311987160443 655:0.24614069796617238 683:0.2425767867790188 732:0.3157311987160443 824:0.19431128246177992 1050:0.2625108806060909 1212:0.3157311987160443 1226:0.3157311987160443 1228:0.08477694885337413 1301:0.2625108806060909
739 1 1 48:0.1045755073843683 49:0.11412630160521657 151:0.2327530588568676 208:0.2659215491040947 220:0.2327530588568676 392:0.13195959820725922 432:0.16187782786086977 486:0.032989899551814805 574:0.11412630160521657 577:0.2659215491040947 583:0.2327530588568676 589:0.11412630160521657 603:0.2327530588568676 606:0.2327530588568676 684:0.1045755073843683 687:0.1045755073843683 696:0.2327530588568676 705:0.22541635521589332 733:0.1778920101289722 745:0.1045755073843683 1014:0.1045755073843683 1178:0.032989899551814805 1251:0.21623522782029045 1443:0.11412630160521657 1497:0.2327530588568676 1652:0.13195959820725922 1675:0.2327530588568676 1716:0.2327530588568676 1736:0.032989899551814805 1741:0.2659215491040947
740 -1 -1 48:0.16142051416487696 49:0.17616291563509648 282:0.4403502243058207 360:0.3219283999229564 486:0.050922502611711884 574:0.17616291563509648 589:0.17616291563509648 636:0.3728509025346683 684:0.16142051416487696 687:0.16142051416487696 711:0.3055350156702713 745:0.16142051416487696 1014:0.16142051416487696 1178:0.050922502611711884 1228:0.1182383894761089 1443:0.17616291563509648 1626:0.4403502243058207 1736:0.050922502611711884
741 1 -1 169:0.2264496086672142 232:0.2264496086672142 451:0.19254424937146233 733:0.31254731616242265 857:0.28441120322063 938:0.19254424937146233 1228:0.1345826548180465 1371:0.4826131300101889 1381:0.23691586395670525 1416:0.4243906275851256 1479:0.23691586395670525 1594:0.31831656251638185
742 -1 -1 7:0.06954959275778619 22:0.14776080745030437 39:0.19699980833731306 55:0.23266380529003397 88:0.09956201505811024 226:0.14776080745030437 283:0.14776080745030437 291:0.13688050355880163 317:0.23266380529003397 326:0.23266380529003397 338:0.23266380529003397 381:0.14119787860773886 403:0.23266380529003397 404:0.14776080745030437 541:0.07553316208695551 544:0.14119787860773886 657:0.19699980833731306 753:0.14776080745030437 806:0.19699980833731306 845:0.09956201505811024 926:0.09956201505811024 1108:0.14599612326297712 1114:0.20113801091676523 1207:0.14776080745030437 1227:0.23266380529003397 1228:0.062472532335469434 1260:0.20113801091676523 1385:0.09956201505811024 1435:0.23266380529003397 1575:0.21687669327381398 1631:0.23266380529003397 1644:0.13688050355880163 1661:0.19699980833731306
743 1 1 7:0.09153356991986791 50:0.32093498731724907 164:0.2854293919002997 268:0.24583456692964845 392:0.14164007391880037 432:0.17375308666836425 434:0.24195276167133176 443:0.24583456692964845 541:0.09940848966913679 618:0.23209811236474137 686:0.18844957218759664 688:0.16017941245804715 730:0.24583456692964845 916:0.2854293919002997 971:0.24583456692964845 1162:0.32093498731724907 1395:0.2238595906672967 1614:0.2775863510026478 1652:0.14164007391880037
744 -1 -1 7:0.09942376429710793 153:0.27136282933354006 190:0.192311811620808 346:0.24031005179716525 501:0.22236475202789657 515:0.20606410637215902 541:0.10797750218469801 770:0.192311811620808 789:0.20606410637215902 891:0.25553840400073924 956:0.26280909144595 973:0.3326016791814335 982:0.27136282933354006 1011:0.192311811620808 1126:0.24031005179716525 1257:0.192311811620808 1543:0.25553840400073924 1562:0.27136282933354006 1702:0.22236475202789657
745 -1 -1 7:0.10324844215932795 57:0.29859536860993324 67:0.20807572425240284 70:0.17543772153161344 165:0.17543772153161344 179:0.20807572425240284 346:0.2495544064207841 541:0.11213122906421469 679:0.20807572425240284 915:0.34539634943251185 988:0.29859536860993324 1108:0.2167355938473998 1126:0.2495544064207841 1322:0.25865341891800403 1573:0.30531051938432374 1638:0.29859536860993324 1758:0.25865341891800403
746 -1 -1 48:0.13789300788650752 49:0.15048666175210376 299:0.2388978105094484 405:0.23456796882180592 486:0.04350040074253061 574:0.15048666175210376 589:0.15048666175210376 684:0.13789300788650752 687:0.13789300788650752 706:0.28169699934884096 733:0.23456796882180592 745:0.13789300788650752 857:0.21345170730872526 889:0.23456796882180592 1014:0.13789300788650752 1067:0.28169699934884096 1178:0.04350040074253061 1181:0.24162684100797013 1188:0.28512724175050075 1296:0.23305565919983484 1371:0.36220301944424377 1443:0.15048666175210376 1594:0.2388978105094484 1736:0.04350040074253061
747 -1 -1 44:0.12675050257509868 51:0.16807484959837168 85:0.12675050257509868 273:0.12675050257509868 312:0.2618236446106548 368:0.2618236446106548 394:0.12675050257509868 452:0.12675050257509868 499:0.12675050257509868 523:0.10857887647471842 540:0.28520370619063623 659:0.12675050257509868 674:0.2761015820464975 711:0.2055169313317794 801:0.12675050257509868 953:0.12675050257509868 1059:0.2618236446106548 1081:0.31044685742565964 1121:0.16807484959837168 1332:0.12675050257509868 1368:0.2618236446106548 1401:0.12675050257509868 1410:0.12675050257509868 1538:0.2761015820464975 1621:0.2761015820464975 1732:0.12675050257509868
748 -1 -1 103:0.19351789659256236 190:0.20349366468135355 395:0.2979931961123981 451:0.13519826436731533 701:0.2926167495804982 770:0.20349366468135355 783:0.24860920550109286 809:0.19351789659256236 938:0.13519826436731533 1011:0.20349366468135355 1017:0.19351789659256236 1102:0.19351789659256236 1106:0.27039652873463066 1252:0.24860920550109286 1257:0.20349366468135355 1270:0.2979931961123981 1278:0.2979931961123981 1326:0.24860920550109286 1506:0.19351789659256236
749 -1 -1 48:0.21710482287661753 49:0.23693282600575397 190:0.342444730991798 486:0.0684889461983596 574:0.23693282600575397 589:0.23693282600575397 684:0.21710482287661753 687:0.21710482287661753 745:0.21710482287661753 770:0.342444730991798 859:0.17704135763666837 1011:0.342444730991798 1014:0.21710482287661753 1178:0.0684889461983596 1257:0.342444730991798 1443:0.23693282600575397 1736:0.0684889461983596 1759:0.15902640836720017
750 1 -1 7:0.07593017773086241 48:0.09311275064372125 49:0.10161666081330527 63:0.2540087351587445 103:0.13966912596558187 486:0.029373802409001802 493:0.23677328957643493 541:0.08246268877245873 555:0.2540087351587445 574:0.10161666081330527 589:0.10161666081330527 598:0.20724047220011296 684:0.09311275064372125 687:0.09311275064372125 688:0.1328742150820964 701:0.2111924859479302 718:0.23677328957643493 733:0.15839286650332116 745:0.09311275064372125 767:0.23677328957643493 791:0.2540087351587445 809:0.13966912596558187 1014:0.09311275064372125 1017:0.13966912596558187 1102:0.13966912596558187 1118:0.20392804930146372 1178:0.029373802409001802 1243:0.20392804930146372 1443:0.10161666081330527 1506:0.13966912596558187 1566:0.20392804930146372 1632:0.21959071666357607 1645:0.15066654583959008 1681:0.2540087351587445 1703:0.22452912136126815 1736:0.029373802409001802
751 -1 -1 100:0.21824268085649332 178:0.08186723345126892 298:0.2935757348122525 423:0.2695093618678882 582:0.20000006491527553 587:0.23110364910908618 711:0.2115497899307007 778:0.21824268085649332 790:0.3195598875842551 859:0.09114137900104989 923:0.23110364910908618 964:0.21824268085649332 1151:0.21824268085649332 1393:0.2935757348122525 1503:0.2935757348122525 1504:0.20000006491527553 1593:0.263581639483143 1620:0.08186723345126892 1649:0.23110364910908618
752 -1 -1 275:0.29905964248932915 354:0.29905964248932915 357:0.27022845887099367 709:0.25171009325868154 812:0.27022845887099367 992:0.19833461687568402 1154:0.45898031819011237 1284:0.25171009325868154 1476:0.27022845887099367 1544:0.19833461687568402 1572:0.3107533035482539 1679:0.29905964248932915
753 1 1 22:0.17104358246704587 131:0.2510501073407839 226:0.17104358246704587 283:0.17104358246704587 315:0.1700338166200523 367:0.2510501073407839 404:0.17104358246704587 467:0.2510501073407839 564:0.1446327469486909 601:0.2510501073407839 638:0.18471261759819851 753:0.17104358246704587 820:0.2510501073407839 899:0.20414245230608458 940:0.24415174187770144 985:0.18686980092168673 1092:0.19908851403714942 1150:0.1622482522243155 1207:0.17104358246704587 1430:0.1700338166200523 1459:0.2510501073407839 1486:0.2510501073407839 1500:0.2510501073407839 1759:0.07231637347434546
754 -1 -1 64:0.2580320044523184 155:0.3341892954982297 199:0.2580320044523184 859:0.13340061109903148 920:0.2603230251731098 1088:0.46772919999363144 1449:0.2764839765418281 1480:0.3944719068785666 1670:0.46772919999363144
755 1 -1 14:0.21594434583549893 70:0.12954185021649212 112:0.14746412627726097 165:0.12954185021649212 254:0.21594434583549893 364:0.26730512735356693 486:0.02949282525545219 550:0.26730512735356693 608:0.25503798027522256 650:0.1782662595373217 692:0.2455699298655425 813:0.13522349783657017 835:0.26730512735356693 859:0.07623784732566577 951:0.20808021199809773 1047:0.25503798027522256 1157:0.25503798027522256 1178:0.02949282525545219 1186:0.21594434583549893 1228:0.06848021955823799 1321:0.1782662595373217 1389:0.26730512735356693 1487:0.2455699298655425 1733:0.2455699298655425 1736:0.02949282525545219 1759:0.06848021955823799
756 1 -1 7:0.1224277660036516 392:0.18944609984786479 455:0.23008138816549192 486:0.047361524961966196 512:0.3620246857376954 541:0.13296061021812988 568:0.2893090335404803 627:0.2893090335404803 682:0.22768366014206226 709:0.18032213518009607 802:0.24854984992654755 864:0.24854984992654755 1042:0.2893090335404803 1178:0.047361524961966196 1284:0.18032213518009607 1335:0.2893090335404803 1461:0.2893090335404803 1615:0.21424279249879485 1652:0.18944609984786479 1736:0.047361524961966196
757 -1 -1 82:0.21152537714262698 139:0.1793058129805547 148:0.1793058129805547 149:0.21152537714262698 174:0.14655822639933605 178:0.06093105609384848 255:0.20058684474252347 258:0.08318383265246804 271:0.13869729204153908 303:0.07872473255482652 318:0.14655822639933605 334:0.14576117393344765 382:0.192138943685226 458:0.14655822639933605 486:0.026241577518275508 580:0.11702252050791946 647:0.08318383265246804 669:0.08318383265246804 844:0.1793058129805547 859:0.06783349384450953 870:0.14576117393344765 886:0.06783349384450953 921:0.06783349384450953 939:0.14655822639933605 1037:0.06783349384450953 1063:0.11702252050791946 1140:0.11702252050791946 1159:0.21152537714262698 1160:0.22692295063388157 1178:0.026241577518275508 1228:0.06093105609384848 1266:0.21152537714262698 1276:0.21152537714262698 1280:0.13869729204153908 1356:0.14655822639933605 1376:0.192138943685226 1387:0.192138943685226 1415:0.06783349384450953 1447:0.21152537714262698 1448:0.21849864483677486 1488:0.21152537714262698 1514:0.07872473255482652 1531:0.08318383265246804 1597:0.06783349384450953 1620:0.06093105609384848 1715:0.06783349384450953 1730:0.14655822639933605 1736:0.026241577518275508 1759:0.06093105609384848
758 -1 -1 163:0.22071243851614938 174:0.17144656068595854 202:0.2097553013691156 318:0.17144656068595854 334:0.17051415376947143 451:0.10197618097542395 458:0.17144656068595854 568:0.1875188076635161 593:0.22071243851614938 627:0.1875188076635161 729:0.22071243851614938 870:0.17051415376947143 938:0.10197618097542395 939:0.17144656068595854 1019:0.1940698489260076 1042:0.1875188076635161 1053:0.2782270990403792 1228:0.0712782916585627 1335:0.1875188076635161 1356:0.17144656068595854 1363:0.24064701021931928 1442:0.2097553013691156 1461:0.1875188076635161 1586:0.2039523619508479 1624:0.1940698489260076 1730:0.17144656068595854 1757:0.2782270990403792
759 -1 -1 18:0.14646459611746976 32:0.3837238732751379 44:0.15666833992460039 85:0.15666833992460039 273:0.15666833992460039 349:0.2559061259361933 355:0.2559061259361933 394:0.15666833992460039 401:0.34127183428051144 452:0.15666833992460039 499:0.15666833992460039 659:0.15666833992460039 801:0.15666833992460039 936:0.14064300451199782 953:0.15666833992460039 992:0.12701328911524795 1332:0.15666833992460039 1401:0.15666833992460039 1410:0.15666833992460039 1425:0.2559061259361933 1544:0.12701328911524795 1605:0.3837238732751379 1732:0.15666833992460039
760 -1 -1 88:0.14743289722427028 90:0.2722359632733471 315:0.21751464205389728 451:0.1323522393835874 486:0.03984199404775951 688:0.1802277285278949 797:0.32115419933109485 845:0.14743289722427028 899:0.2611478900140513 926:0.14743289722427028 938:0.1323522393835874 1057:0.28645694727933285 1092:0.25468267270974076 1178:0.03984199404775951 1309:0.28645694727933285 1385:0.14743289722427028 1418:0.34453198715506483 1430:0.21751464205389728 1455:0.27660362159821006 1467:0.27660362159821006 1736:0.03984199404775951
761 1 -1 22:0.16117233267108463 48:0.09302947437110022 49:0.10152577898788152 126:0.19784541588512938 181:0.19236100390791558 226:0.16117233267108463 275:0.13275537776622953 283:0.16117233267108463 354:0.13275537776622953 357:0.1199569451832165 404:0.16117233267108463 486:0.058695063339840474 574:0.10152577898788152 589:0.10152577898788152 684:0.09302947437110022 687:0.09302947437110022 745:0.09302947437110022 753:0.16117233267108463 812:0.1199569451832165 908:0.19004679195124757 943:0.2193943236211678 985:0.17608519001952141 986:0.2193943236211678 1007:0.2193943236211678 1009:0.2193943236211678 1014:0.09302947437110022 1127:0.2110036039429016 1154:0.20374566431432398 1178:0.058695063339840474 1207:0.16117233267108463 1437:0.2193943236211678 1443:0.10152577898788152 1476:0.1199569451832165 1546:0.2193943236211678 1555:0.2537815600347044 1679:0.13275537776622953 1719:0.26598827418511384 1736:0.058695063339840474
762 -1 -1 70:0.33696410567463375 165:0.33696410567463375 303:0.23015010522267063 486:0.07671670174089021 610:0.5412579983020863 859:0.19830979717921063 921:0.19830979717921063 1150:0.39965208008403286 1178:0.07671670174089021 1415:0.19830979717921063 1514:0.23015010522267063 1597:0.19830979717921063 1715:0.19830979717921063 1736:0.07671670174089021
763 -1 -1 14:0.3013161103202541 15:0.29587971117600703 93:0.24691538055173115 254:0.3013161103202541 353:0.24003837626064664 508:0.24003837626064664 513:0.24874231236433972 515:0.22047699867432738 654:0.2260038328690741 766:0.24874231236433972 789:0.22047699867432738 859:0.10637783326291982 1186:0.3013161103202541 1333:0.24406504444278349 1494:0.24406504444278349 1556:0.22858557002006455 1759:0.09555329319381152
764 1 1 7:0.09595334810487847 34:0.3090755811063717 56:0.3364316128393739 541:0.10420851521636645 561:0.2227189324675525 631:0.3090755811063717 695:0.2227189324675525 949:0.3090755811063717 1105:0.3090755811063717 1164:0.17844815937221728 1220:0.3090755811063717 1225:0.2227189324675525 1228:0.08618955775995521 1585:0.2227189324675525 1639:0.22014791476124346 1734:0.3090755811063717 1759:0.08618955775995521
765 -1 -1 86:0.2155575823539684 241:0.2155575823539684 344:0.19628904410664388 357:0.12691130963341826 390:0.2502759087919449 692:0.25852664888269816 709:0.11821426106219073 787:0.14926318176494055 799:0.2273379648093937 812:0.12691130963341826 922:0.17950497929929954 970:0.2155575823539684 992:0.09314676210824943 1072:0.23211345449297147 1101:0.5005518175838898 1211:0.2155575823539684 1214:0.2155575823539684 1284:0.11821426106219073 1298:0.18110493951766232 1476:0.12691130963341826 1526:0.2502759087919449 1544:0.09314676210824943
766 -1 -1 7:0.07258096173970346 22:0.15420106843080822 70:0.12332814217707194 131:0.22632941980782273 165:0.12332814217707194 226:0.15420106843080822 283:0.15420106843080822 315:0.15329073335582025 367:0.22632941980782273 371:0.19809927005558234 404:0.15420106843080822 467:0.22632941980782273 541:0.0788253292381556 564:0.13039088510595112 601:0.22632941980782273 638:0.16652412546247491 713:0.25448335573274106 753:0.15420106843080822 820:0.22632941980782273 859:0.07258096173970346 899:0.18404072110538525 940:0.22011033044188028 985:0.16846889280472285 1092:0.1794844397786462 1164:0.1349816268397299 1207:0.15420106843080822 1228:0.06519544255297556 1430:0.15329073335582025 1459:0.22632941980782273 1486:0.22632941980782273 1500:0.22632941980782273 1685:0.19809927005558234
767 -1 -1 237:0.29145267658691776 298:0.2806327640743452 357:0.13776325097874578 706:0.21825717433281488 783:0.20588081666609517 812:0.13776325097874578 905:0.2806327640743452 921:0.08712319881263099 986:0.25196102836873424 1067:0.21825717433281488 1326:0.20588081666609517 1393:0.2806327640743452 1415:0.08712319881263099 1432:0.2806327640743452 1437:0.25196102836873424 1476:0.13776325097874578 1503:0.2806327640743452 1546:0.25196102836873424 1593:0.25196102836873424 1597:0.08712319881263099 1715:0.08712319881263099
768 -1 -1 280:0.410411136770447 922:0.3519611409345754 1027:0.5264452455430838 1117:0.5517668907694263 1298:0.3550982339896152
769 -1 -1 1555:1.0
770 -1 -1 135:0.22853384524858833 169:0.15587799060104962 232:0.15587799060104962 263:0.23662587839062088 267:0.36161335433418795 424:0.23662587839062088 451:0.13253902654306668 748:0.3322097370202395 928:0.345018221098141 938:0.13253902654306668 996:0.258370253833499 1038:0.36161335433418795 1228:0.092640803957499 1282:0.258370253833499 1317:0.345018221098141
771 1 -1 51:0.15186428015908768 87:0.14190086698724932 212:0.24947199481940127 302:0.26763181765546473 303:0.0928475643791613 347:0.26763181765546473 460:0.1699683946407886 486:0.0309491881263871 539:0.14190086698724932 598:0.21835526338112088 723:0.14190086698724932 761:0.26763181765546473 815:0.21835526338112088 862:0.26763181765546473 879:0.21835526338112088 886:0.0800024907344751 921:0.0800024907344751 979:0.26763181765546473 1037:0.0800024907344751 1121:0.15186428015908768 1173:0.22251923286849581 1178:0.0309491881263871 1216:0.26763181765546473 1415:0.0800024907344751 1514:0.0928475643791613 1589:0.26763181765546473 1597:0.0800024907344751 1668:0.21147239849529642 1715:0.0800024907344751 1736:0.0309491881263871 1759:0.07186178942461256
772 -1 -1 22:0.1373643227821154 131:0.2016171988556676 178:0.058076950477086005 226:0.1373643227821154 258:0.07928737230502941 283:0.1373643227821154 303:0.07503714340461091 315:0.13655338442511797 367:0.2016171988556676 373:0.2162935260104363 404:0.1373643227821154 451:0.08308933161195632 467:0.2016171988556676 486:0.050024762269740605 564:0.11615390095417201 601:0.2016171988556676 638:0.14834186269792887 647:0.07928737230502941 669:0.07928737230502941 733:0.13487469857874393 753:0.1373643227821154 820:0.2016171988556676 859:0.064656067287385 886:0.064656067287385 899:0.16394587454053294 921:0.064656067287385 938:0.08308933161195632 940:0.19607715294179984 962:0.19607715294179984 985:0.15007428680922183 1037:0.064656067287385 1092:0.1598870797136142 1178:0.050024762269740605 1207:0.1373643227821154 1310:0.2162935260104363 1311:0.2162935260104363 1415:0.064656067287385 1430:0.13655338442511797 1459:0.2016171988556676 1486:0.2016171988556676 1500:0.2016171988556676 1509:0.2016171988556676 1514:0.07503714340461091 1531:0.07928737230502941 1532:0.2016171988556676 1597:0.064656067287385 1620:0.058076950477086005 1715:0.064656067287385 1736:0.050024762269740605 1759:0.058076950477086005
773 -1 -1 8:0.34421050678884535 87:0.22368945260643847 311:0.31186601525379454 440:0.31186601525379454 486:0.04878762968535837 539:0.22368945260643847 723:0.22368945260643847 803:0.31186601525379454 1178:0.04878762968535837 1268:0.44218156291800237 1294:0.34421050678884535 1643:0.34421050678884535 1736:0.04878762968535837
774 -1 -1 486:0.0506672850909508 530:0.39719117321756936 709:0.19290833727832737 831:0.17528000807414534 924:0.39719117321756936 1086:0.3040037105457048 1093:0.31656552455124154 1153:0.3004943594818453 1178:0.0506672850909508 1284:0.19290833727832737 1345:0.39719117321756936 1472:0.17528000807414534 1713:0.31656552455124154 1736:0.0506672850909508
775 1 1 51:0.21443031953440575 93:0.262199022402879 275:0.197678920442834 353:0.2548963432495851 354:0.197678920442834 508:0.2548963432495851 513:0.26413903818558293 564:0.20293575885641524 566:0.31996706476394016 569:0.3141941617644253 709:0.16638078975071557 766:0.26413903818558293 1121:0.21443031953440575 1228:0.10146787942820762 1284:0.16638078975071557 1333:0.2591722553395404 1494:0.2591722553395404 1679:0.197678920442834 1759:0.10146787942820762
776 -1 -1 67:0.2002495415815612 70:0.16883912546282287 110:0.22421422545763323 165:0.16883912546282287 179:0.2002495415815612 180:0.25913960234694844 250:0.22421422545763323 285:0.28736454431361147 426:0.3483936956179045 522:0.2763743085727284 564:0.178508186541912 650:0.23234436832196914 679:0.2002495415815612 787:0.1847930198806322 1264:0.28736454431361147 1321:0.23234436832196914 1645:0.19716782178379438 1705:0.2814523216904406
777 -1 -1 422:0.31250498381330644 530:0.29421857912774063 746:0.23991448625422687 924:0.29421857912774063 935:0.2868868533086402 972:0.2868868533086402 1043:0.22926325617013046 1086:0.22519014972501347 1093:0.2344952887038987 1153:0.22259060483758572 1345:0.29421857912774063 1383:0.22926325617013046 1665:0.22926325617013046 1678:0.22926325617013046 1713:0.2344952887038987
778 -1 -1 7:0.10091256250176135 31:0.35381960951600805 88:0.1444589057817031 169:0.15251839874152862 190:0.19519154044518758 232:0.15251839874152862 523:0.12374850882544769 541:0.10959438636256065 580:0.17408866543035806 770:0.19519154044518758 845:0.1444589057817031 926:0.1444589057817031 1011:0.19519154044518758 1051:0.31467593119327003 1063:0.17408866543035806 1140:0.17408866543035806 1164:0.18767100254063565 1228:0.09064414432880477 1257:0.19519154044518758 1357:0.35381960951600805 1385:0.1444589057817031 1668:0.26674446551147113 1688:0.35381960951600805
779 -1 -1 233:0.4552134827729742 709:0.23183802769685163 746:0.38924195249660193 1284:0.23183802769685163 1299:0.5070141947806925 1383:0.37196118859128696 1665:0.37196118859128696
780 -1 -1 73:0.22074010823084508 82:0.22697699160192303 139:0.19240383615825618 148:0.19240383615825618 244:0.24349933495488135 399:0.25521148132675553 451:0.09354046495307837 486:0.028158485759231966 561:0.1689509145553918 580:0.12557084172766708 695:0.1689509145553918 844:0.19240383615825618 938:0.09354046495307837 1063:0.12557084172766708 1140:0.12557084172766708 1178:0.028158485759231966 1203:0.17801592223077423 1225:0.1689509145553918 1228:0.06538197919384639 1266:0.22697699160192303 1306:0.1898295021329091 1318:0.17801592223077423 1342:0.23445964613838247 1376:0.2061744079900062 1391:0.25521148132675553 1400:0.25521148132675553 1585:0.1689509145553918 1639:0.16700058286150984 1666:0.1898295021329091 1676:0.1898295021329091 1736:0.028158485759231966
781 -1 -1 48:0.15447010728499705 49:0.16857773386842673 53:0.4213897269712273 455:0.23672889584592563 486:0.048729893361739884 574:0.16857773386842673 589:0.16857773386842673 682:0.23426189270390238 684:0.15447010728499705 687:0.15447010728499705 745:0.15447010728499705 802:0.25573094810024666 864:0.25573094810024666 950:0.4213897269712273 1014:0.15447010728499705 1176:0.3383079915075135 1178:0.048729893361739884 1443:0.16857773386842673 1615:0.22043269173388172 1736:0.048729893361739884
782 1 -1 7:0.135023405172404 48:0.16557844367818517 49:0.18070058539695483 135:0.2991932471422786 486:0.0522341833333114 493:0.4210438690898451 541:0.14663989168043104 574:0.18070058539695483 589:0.18070058539695483 636:0.38245493446166995 684:0.16557844367818517 687:0.16557844367818517 733:0.28166329685283503 745:0.16557844367818517 767:0.4210438690898451 1014:0.16557844367818517 1178:0.0522341833333114 1228:0.12128401779511296 1443:0.18070058539695483 1736:0.0522341833333114
783 -1 -1 6:0.3348320169993088 385:0.3348320169993088 411:0.3348320169993088 486:0.04271250321464 523:0.1353954318142725 582:0.24228348565376293 1153:0.2533166375958403 1156:0.3348320169993088 1178:0.04271250321464 1228:0.09917536121703939 1365:0.3348320169993088 1496:0.3348320169993088 1504:0.24228348565376293 1736:0.04271250321464 1738:0.3348320169993088
784 1 1 42:0.31691362138223544 44:0.16621868259756564 85:0.16621868259756564 273:0.16621868259756564 291:0.22852186108884942 371:0.31691362138223544 381:0.23572971432981782 394:0.16621868259756564 452:0.16621868259756564 486:0.04491863001650659 499:0.16621868259756564 544:0.23572971432981782 659:0.16621868259756564 801:0.16621868259756564 935:0.3433515480878746 953:0.16621868259756564 1178:0.04491863001650659 1332:0.16621868259756564 1401:0.16621868259756564 1410:0.16621868259756564 1644:0.22852186108884942 1685:0.31691362138223544 1732:0.16621868259756564 1736:0.04491863001650659
785 1 -1 7:0.07877817289521769 16:0.2278271427840562 151:0.2150136643659035 178:0.07076205277959334 220:0.2150136643659035 242:0.276212016434366 357:0.12456770816635221 392:0.12190222933329214 407:0.2278271427840562 432:0.14954022567481104 521:0.19975474834566184 541:0.08555570588215314 603:0.2150136643659035 606:0.2150136643659035 613:0.276212016434366 651:0.276212016434366 688:0.1378580717426544 812:0.12456770816635221 919:0.276212016434366 1028:0.276212016434366 1228:0.07076205277959334 1251:0.19975474834566184 1476:0.12456770816635221 1601:0.2278271427840562 1620:0.07076205277959334 1652:0.12190222933329214 1731:0.2278271427840562
786 -1 -1 7:0.08732981176880618 69:0.2921438575802179 102:0.15282303477778977 135:0.19351082075045478 323:0.2921438575802179 331:0.15282303477778977 370:0.2921438575802179 392:0.13513513135210714 408:0.2921438575802179 486:0.033783782838026785 500:0.15282303477778977 541:0.0948430690360597 600:0.15282303477778977 654:0.18553557238474672 884:0.2921438575802179 1178:0.033783782838026785 1221:0.22775225667830318 1470:0.22775225667830318 1471:0.22775225667830318 1556:0.18765502351960187 1588:0.15282303477778977 1652:0.13513513135210714 1724:0.2921438575802179 1736:0.033783782838026785 1752:0.22775225667830318
787 -1 -1 70:0.16556523468983542 165:0.16556523468983542 210:0.28179237537745316 301:0.3138587491456006 392:0.15077711262961688 421:0.2217419834033658 640:0.2541147317743624 816:0.12521768162758012 893:0.2541147317743624 991:0.28179237537745316 1141:0.1304007776994334 1164:0.1812097736334056 1228:0.08752340347017588 1292:0.29549312812110307 1325:0.12521768162758012 1328:0.1304007776994334 1340:0.3138587491456006 1359:0.12521768162758012 1412:0.275994794257197 1460:0.12521768162758012 1485:0.12521768162758012 1652:0.15077711262961688 1761:0.2217419834033658
788 -1 -1 65:0.3135871969446374 70:0.16542198679884812 153:0.26571368268035334 165:0.16542198679884812 486:0.037661664874437825 816:0.12510934264662754 891:0.2502186852932551 899:0.24685672872160944 956:0.25733801383736526 977:0.29523746594973066 982:0.26571368268035334 1037:0.09735399141514893 1092:0.24074531654772374 1141:0.1302879542771519 1178:0.037661664874437825 1325:0.12510934264662754 1328:0.1302879542771519 1359:0.12510934264662754 1460:0.12510934264662754 1475:0.1990570470934001 1485:0.12510934264662754 1543:0.2502186852932551 1562:0.26571368268035334 1572:0.17702638542712681 1667:0.20177432814529886 1736:0.037661664874437825
789 -1 -1 709:0.4072085316235297 736:0.8175343561869541 1284:0.4072085316235297
790 -1 -1 48:0.12941193895698724 125:0.2789521976105299 211:0.32907727766043454 275:0.18467406120303864 354:0.18467406120303864 357:0.16687034912818552 392:0.1632996855106729 486:0.04082492137766822 564:0.18958506383675106 684:0.12941193895698724 745:0.12941193895698724 812:0.16687034912818552 1014:0.12941193895698724 1150:0.212675524072431 1154:0.2834276088437957 1178:0.04082492137766822 1190:0.32907727766043454 1320:0.32907727766043454 1476:0.16687034912818552 1555:0.35303181037667675 1652:0.1632996855106729 1679:0.18467406120303864 1736:0.04082492137766822
791 -1 -1 389:0.4738178188618552 477:0.5157550538968866 997:0.4738178188618552 1629:0.4738178188618552 1753:0.2459405374613994
792 -1 -1 30:0.34515536439459 229:0.35397620950320274 486:0.04515461251826118 757:0.409254092995497 841:0.3246537420305053 955:0.409254092995497 1098:0.3246537420305053 1143:0.31348655239100104 1178:0.04515461251826118 1422:0.3246537420305053 1736:0.04515461251826118
793 1 1 7:0.09508826944738656 38:0.2595297212501881 93:0.22071098382477589 178:0.08541250569882955 258:0.11660621095318116 303:0.11035549191238794 353:0.21456381559466856 486:0.03678516397079598 508:0.21456381559466856 513:0.2223440287847157 541:0.10326901113211015 647:0.11660621095318116 669:0.11660621095318116 766:0.2223440287847157 886:0.09508826944738656 921:0.09508826944738656 941:0.2595297212501881 1037:0.09508826944738656 1083:0.3333984741973036 1164:0.17683933907370208 1178:0.03678516397079598 1228:0.08541250569882955 1297:0.2595297212501881 1323:0.2595297212501881 1333:0.21816314542997278 1415:0.09508826944738656 1428:0.2595297212501881 1494:0.21816314542997278 1514:0.11035549191238794 1531:0.11660621095318116 1597:0.09508826944738656 1620:0.08541250569882955 1715:0.09508826944738656 1736:0.03678516397079598 1759:0.08541250569882955
794 -1 -1 190:0.20845854630383426 352:0.31167610471484614 357:0.17041331239159718 523:0.13215959153856885 770:0.20845854630383426 783:0.25467482566427924 812:0.17041331239159718 905:0.3471430773573791 1011:0.20845854630383426 1106:0.2769937206344341 1252:0.25467482566427924 1257:0.20845854630383426 1326:0.25467482566427924 1373:0.3778684326445449 1379:0.299756075144747 1476:0.17041331239159718
795 1 1 112:0.15447335130102663 270:0.15717548694147657 327:0.25724229344949406 369:0.24903254287726553 534:0.22212725897532434 556:0.23615441649951954 580:0.137772669405733 581:0.24903254287726553 681:0.15447335130102663 859:0.07986156409477588 945:0.1974885389753153 1006:0.15717548694147657 1021:0.24903254287726553 1063:0.137772669405733 1140:0.137772669405733 1193:0.15584489298009824 1263:0.22212725897532434 1306:0.2082753996149235 1469:0.1974885389753153 1478:0.22212725897532434 1490:0.19531388390027307 1572:0.14521853516994152 1628:0.15717548694147657 1666:0.2082753996149235 1676:0.2082753996149235 1720:0.24903254287726553 1759:0.0717352028594518
796 -1 -1 706:0.5141272094968423 1044:0.6865467390571306 1067:0.5141272094968423
797 -1 -1 23:0.2518276890051282 88:0.11887344782861958 233:0.24015151594823733 451:0.10671408701568855 535:0.2518276890051282 644:0.24015151594823733 654:0.17642106405044722 768:0.23521065162216226 845:0.11887344782861958 855:0.15099758898023802 857:0.15762964610887711 926:0.11887344782861958 938:0.10671408701568855 1138:0.1491798917281402 1139:0.23521065162216226 1192:0.3883419397325667 1246:0.2455523151829955 1290:0.19417096986628335 1346:0.2455523151829955 1381:0.13130623326432125 1385:0.11887344782861958 1429:0.2455523151829955 1479:0.13130623326432125 1556:0.17843639631049857 1594:0.17642106405044722
798 -1 -1 137:0.39308667796296193 169:0.1905228355476464 213:0.39308667796296193 232:0.1905228355476464 249:0.4419841529518751 824:0.25952834009694 1096:0.4217006489868108 1454:0.4217006489868108
799 -1 -1 102:0.1873935655636377 198:0.2313632590237827 331:0.1873935655636377 461:0.2530523930938102 500:0.1873935655636377 600:0.1873935655636377 755:0.3582305456050855 859:0.10708493540357504 992:0.24855664724041535 993:0.2349865041203336 1167:0.37546118233672393 1308:0.34493156613380843 1544:0.24855664724041535 1567:0.3582305456050855 1588:0.1873935655636377
800 -1 -1 48:0.11212195589787745 49:0.12236196099279625 190:0.1768526950114941 257:0.285111159837426 358:0.4833660054888642 486:0.03537053900229881 574:0.12236196099279625 589:0.12236196099279625 670:0.2589805432522409 684:0.11212195589787745 687:0.11212195589787745 745:0.11212195589787745 770:0.1768526950114941 816:0.11749838724304566 1011:0.1768526950114941 1014:0.11212195589787745 1141:0.12236196099279625 1178:0.03537053900229881 1257:0.1768526950114941 1325:0.11749838724304566 1328:0.12236196099279625 1359:0.11749838724304566 1372:0.2384493209752116 1392:0.285111159837426 1414:0.2416830027444321 1443:0.12236196099279625 1460:0.11749838724304566 1475:0.18694752532510386 1485:0.11749838724304566 1667:0.18949950213618813 1736:0.03537053900229881
801 -1 -1 163:0.3631932288302085 169:0.19735616613244172 232:0.19735616613244172 451:0.16780684714118602 593:0.3631932288302085 733:0.2723923455458392 921:0.13057910792585084 938:0.16780684714118602 965:0.28058946965172354 1228:0.11729195267388842 1259:0.4578364460467131 1415:0.13057910792585084 1568:0.28058946965172354 1597:0.13057910792585084 1709:0.28058946965172354 1715:0.13057910792585084
802 -1 -1 112:0.16577427322230598 117:0.26725120194830054 251:0.286705227173134 270:0.16867409101075256 365:0.286705227173134 395:0.24275746170318716 681:0.16577427322230598 913:0.286705227173134 1006:0.16867409101075256 1193:0.16724615379670435 1270:0.24275746170318716 1278:0.24275746170318716 1341:0.286705227173134 1343:0.286705227173134 1373:0.3004955465054451 1378:0.286705227173134 1628:0.16867409101075256
803 1 1 7:0.18545731454313713 135:0.410947835848156 178:0.16658599454341724 258:0.22742526357989035 303:0.21523404825957596 486:0.07174468275319199 541:0.20141278825863482 647:0.22742526357989035 669:0.22742526357989035 886:0.18545731454313713 921:0.18545731454313713 1037:0.18545731454313713 1108:0.3893056433609291 1178:0.07174468275319199 1415:0.18545731454313713 1514:0.21523404825957596 1531:0.22742526357989035 1597:0.18545731454313713 1620:0.16658599454341724 1715:0.18545731454313713 1736:0.07174468275319199 1759:0.16658599454341724
804 -1 -1 64:0.3115291204370234 199:0.3115291204370234 392:0.24922329634961873 421:0.3665229230025328 486:0.06230582408740468 1057:0.4479679441848804 1178:0.06230582408740468 1309:0.4479679441848804 1652:0.24922329634961873 1736:0.06230582408740468 1761:0.3665229230025328
805 -1 -1 260:0.30912775538905257 281:0.34952198406888324 615:0.20967311893460674 697:0.43265322878875534 839:0.29159854620222797 1228:0.11084032840434468 1366:0.32617710031090663 1491:0.32617710031090663 1706:0.3367932985772724 1753:0.20631299067016015 1754:0.29159854620222797
806 -1 -1 34:0.29147459152785316 54:0.2821723354233153 56:0.3172727737933606 357:0.1430855283025375 432:0.17177037699518913 455:0.1700582498650642 682:0.16828603597776107 686:0.1862991598015697 802:0.18370869899450853 812:0.1430855283025375 864:0.18370869899450853 949:0.29147459152785316 1105:0.29147459152785316 1150:0.18236187482023347 1220:0.29147459152785316 1344:0.2821723354233153 1476:0.1430855283025375 1615:0.15835159301257018 1734:0.29147459152785316 1759:0.08128130359610397
807 -1 -1 198:0.2966806611161305 387:0.3971209361460678 421:0.3124938491117038 859:0.1373166576454778 869:0.4281949248111105 1292:0.4164289665644784 1364:0.4281949248111105 1761:0.3124938491117038
808 -1 -1 40:0.1810496392357942 105:0.1810496392357942 430:0.2600406057455943 439:0.1810496392357942 479:0.26668624461391977 599:0.1810496392357942 729:0.2445946505373502 818:0.2600406057455943 906:0.1810496392357942 1012:0.1810496392357942 1070:0.1810496392357942 1135:0.30833269079586956 1177:0.1810496392357942 1522:0.26668624461391977 1541:0.2941827098190676 1660:0.25432114387259086 1700:0.2941827098190676 1712:0.2600406057455943
809 -1 -1 92:0.22128352720379826 178:0.06554293683887033 181:0.185021665423757 258:0.08948002938203316 269:0.22753576456189337 311:0.1804410989374428 325:0.22753576456189337 352:0.21102355631466324 357:0.11538010992898412 397:0.23503683993032465 440:0.1804410989374428 486:0.028227806443786474 560:0.19287749677152377 669:0.08948002938203316 812:0.11538010992898412 882:0.22753576456189337 886:0.07296782113480305 921:0.07296782113480305 967:0.22753576456189337 1037:0.07296782113480305 1066:0.19287749677152377 1099:0.22753576456189337 1169:0.22753576456189337 1178:0.028227806443786474 1271:0.19287749677152377 1274:0.25583976207817843 1362:0.19287749677152377 1379:0.2029529760128476 1415:0.07296782113480305 1476:0.11538010992898412 1560:0.22753576456189337 1597:0.07296782113480305 1620:0.06554293683887033 1657:0.18754148656531364 1715:0.07296782113480305 1736:0.028227806443786474
810 -1 -1 88:0.20498610075590995 169:0.21642246064638887 178:0.12862335902222394 232:0.21642246064638887 831:0.19163544128544766 845:0.20498610075590995 855:0.2603811663074397 926:0.20498610075590995 1138:0.2572467180444479 1203:0.3502036212283428 1318:0.3502036212283428 1381:0.2264252720305045 1385:0.20498610075590995 1441:0.2927852023800749 1472:0.19163544128544766 1479:0.2264252720305045 1645:0.28413696895601454
811 -1 -1 7:0.07213137412441126 40:0.14850427670360433 105:0.14850427670360433 144:0.2006264791078291 200:0.2006264791078291 371:0.1968721854829802 373:0.2413006218890592 412:0.2413006218890592 439:0.14850427670360433 462:0.25290701171231106 523:0.08845429910939559 541:0.07833706219198584 599:0.14850427670360433 711:0.16742534741828083 836:0.21874690295080565 859:0.07213137412441126 906:0.14850427670360433 1008:0.2413006218890592 1012:0.14850427670360433 1018:0.20860454448100094 1070:0.14850427670360433 1164:0.13414551133141275 1177:0.14850427670360433 1228:0.06479160299446392 1253:0.2006264791078291 1310:0.2413006218890592 1311:0.2413006218890592 1457:0.20860454448100094 1600:0.2006264791078291 1645:0.14312866518644976 1685:0.1968721854829802
812 -1 -1 76:0.3908096505366915 523:0.17844215969422114 611:0.3908096505366915 648:0.3908096505366915 803:0.3598378276623709 1039:0.39715760924019067 1572:0.2645982521466468 1756:0.3908096505366915
813 -1 -1 70:0.5021644264411964 165:0.5021644264411964 178:0.26546116270193404 1150:0.5955858626829915 1620:0.26546116270193404
814 1 1 7:0.08356160714583898 87:0.14821369174863447 195:0.2366889573231214 231:0.2534104332632992 441:0.2366889573231214 539:0.14821369174863447 541:0.09075067396547126 570:0.2179249469758798 602:0.22442401757766367 723:0.14821369174863447 771:0.2795381068931601 878:0.269160511820321 1052:0.22442401757766367 1054:0.2280693584583199 1217:0.22442401757766367 1228:0.07505874581613273 1304:0.2280693584583199 1308:0.269160511820321 1484:0.20663832341270796 1513:0.2605703976664365 1533:0.22442401757766367 1570:0.22442401757766367
815 -1 -1 22:0.17624866457079105 178:0.07451705622402763 216:0.20514704044620452 226:0.17624866457079105 258:0.10173160834676342 283:0.17624866457079105 303:0.09627824787697721 404:0.17624866457079105 478:0.24531236032503248 486:0.03209274929232574 547:0.24531236032503248 630:0.24531236032503248 647:0.10173160834676342 649:0.23074123702394286 669:0.10173160834676342 753:0.17624866457079105 763:0.2399168387762627 859:0.08295855346570745 881:0.20051317128556914 886:0.08295855346570745 890:0.20514704044620452 921:0.08295855346570745 976:0.20514704044620452 985:0.19255649575395442 992:0.09627824787697721 1037:0.08295855346570745 1091:0.2775207152960274 1124:0.23074123702394286 1178:0.03209274929232574 1207:0.17624866457079105 1415:0.08295855346570745 1439:0.20514704044620452 1514:0.09627824787697721 1531:0.10173160834676342 1544:0.09627824787697721 1597:0.08295855346570745 1620:0.07451705622402763 1715:0.08295855346570745 1736:0.03209274929232574 1759:0.07451705622402763
816 -1 -1 1:0.547433132344024 178:0.17003018925160687 275:0.3312514703505728 296:0.5597444285295629 354:0.3312514703505728 1620:0.17003018925160687 1679:0.3312514703505728
817 -1 -1 38:0.24513395910967672 327:0.2892996338680028 579:0.31490531237586034 615:0.15260993012757865 690:0.22773749034665672 697:0.31490531237586034 743:0.24513395910967672 860:0.20606193122488337 941:0.24513395910967672 993:0.19708694790653788 1163:0.2892996338680028 1297:0.24513395910967672 1323:0.24513395910967672 1428:0.24513395910967672 1523:0.22499767919764604 1677:0.21001090664236893 1753:0.150164271178723
818 -1 -1 44:0.15971775013285006 85:0.15971775013285006 273:0.15971775013285006 394:0.15971775013285006 452:0.15971775013285006 499:0.15971775013285006 637:0.3593839342398628 659:0.15971775013285006 667:0.3593839342398628 801:0.15971775013285006 854:0.3593839342398628 953:0.15971775013285006 1106:0.28676099157483126 1252:0.26365509430814615 1332:0.15971775013285006 1401:0.15971775013285006 1410:0.15971775013285006 1525:0.3593839342398628 1732:0.15971775013285006
819 -1 -1 178:0.12276926047954866 216:0.33798638488120486 486:0.05287384254054786 649:0.380153651620386 859:0.13667690023635123 881:0.3303519355505729 886:0.13667690023635123 890:0.33798638488120486 976:0.33798638488120486 992:0.15862152762164358 1037:0.13667690023635123 1124:0.380153651620386 1178:0.05287384254054786 1439:0.33798638488120486 1544:0.15862152762164358 1620:0.12276926047954866 1736:0.05287384254054786
820 -1 -1 82:0.21688194341354852 185:0.19700457729844872 285:0.20114288005529415 299:0.1477643844362621 315:0.14689204870373315 405:0.14508626700054097 486:0.026906106526231786 491:0.24386067354647387 522:0.19345018548614323 568:0.1643566097521656 580:0.11998594217750137 588:0.18138662887918403 627:0.1643566097521656 746:0.17199237352677274 853:0.21688194341354852 889:0.14508626700054097 1042:0.1643566097521656 1063:0.11998594217750137 1140:0.11998594217750137 1178:0.026906106526231786 1181:0.14945235935265802 1228:0.0624740446672898 1247:0.19700457729844872 1264:0.20114288005529415 1266:0.21688194341354852 1296:0.14415086495608082 1335:0.1643566097521656 1383:0.1643566097521656 1405:0.23266943760335682 1430:0.14689204870373315 1461:0.1643566097521656 1665:0.1643566097521656 1704:0.24386067354647387 1705:0.19700457729844872 1736:0.026906106526231786
821 -1 -1 64:0.16931560184054167 76:0.23509520435164077 199:0.16931560184054167 321:0.2928299255732557 363:0.30691483858139385 463:0.30691483858139385 611:0.23509520435164077 614:0.2928299255732557 648:0.23509520435164077 688:0.15318192301055422 1076:0.30691483858139385 1132:0.2928299255732557 1540:0.25315166101270664 1662:0.30691483858139385 1756:0.23509520435164077
822 -1 -1 40:0.1634738649791547 64:0.15358518760916723 76:0.2132534785563784 87:0.1408364651708511 105:0.1634738649791547 199:0.15358518760916723 349:0.18566588096108305 355:0.18566588096108305 439:0.1634738649791547 509:0.23479661739280905 539:0.1408364651708511 599:0.1634738649791547 611:0.2132534785563784 648:0.2132534785563784 698:0.2557632469788362 723:0.1408364651708511 906:0.1634738649791547 909:0.24760069938573684 1012:0.1634738649791547 1039:0.21671737529842253 1070:0.1634738649791547 1177:0.1634738649791547 1425:0.18566588096108305 1595:0.23479661739280905 1722:0.23479661739280905 1751:0.23479661739280905 1756:0.2132534785563784
823 -1 -1 8:0.3085997069958664 393:0.35257672891798897 676:0.35257672891798897 816:0.1453019132990603 1001:0.3964350246844118 1141:0.151316349649136 1294:0.3085997069958664 1325:0.1453019132990603 1328:0.151316349649136 1359:0.1453019132990603 1460:0.1453019132990603 1485:0.1453019132990603 1643:0.3085997069958664 1692:0.3964350246844118
824 -1 -1 102:0.1709465746448704 198:0.2110571753615434 331:0.1709465746448704 430:0.28886329963278845 461:0.23084271690419284 500:0.1709465746448704 600:0.1709465746448704 615:0.16598680983503056 729:0.2717053270360059 818:0.28886329963278845 1200:0.3425080409752898 1229:0.3046157811391901 1522:0.29624553582689456 1588:0.1709465746448704 1660:0.2825098971554229 1712:0.28886329963278845 1753:0.16332677895417186
[truncated: 351,029 more chars]
