# Supplementary material for: Semi-automated screening of biomedical citations for systematic reviews
Source: BMC Bioinformatics. 2010 Jan 26;11:55. doi: 10.1186/1471-2105-11-55 (PMC2824679; doi:10.1186/1471-2105-11-55)
Supplement: Additional file 1 — Curious snake: a zipped archive of source code. This is the source code used in experimentation. It is a modified version of our Python-based active learning framework. [file 1471-2105-11-55-S1.ZIP › curious_snake/data/micro_nutrients/abstracts]

1 -1 -1 473:0.016379937063 512:0.0380330360591 578:0.0877563646474 676:0.0129807930045 734:0.106072106036 1074:0.150038116002 1175:0.0544129731221 1183:0.251810590311 1339:0.016379937063 1407:0.0933728438146 1636:0.0696785703757 1811:0.021170761536 2143:0.0587214601351 2192:0.0734530988058 2198:0.127989244136 2331:0.0623642339998 2459:0.025961586009 2634:0.0447125731565 2693:0.032759874126 2776:0.0190165180295 2971:0.0190165180295 2972:0.0081899685315 3001:0.0129807930045 3050:0.0760660721182 3051:0.0245699055945 3086:0.0245699055945 3187:0.0413134290981 3303:0.0669523840871 3311:0.0614886018442 3327:0.186745687629 3369:0.0495033976296 3392:0.0495033976296 3584:0.0432872778488 3642:0.0129807930045 3814:0.122849527973 3820:0.0319973110341 3823:0.0389423790136 3841:0.065519748252 3907:0.027206486561 3965:0.0816194596831 4036:0.0546469535796 4267:0.0370478300704 4512:0.016379937063 4713:0.040574711881 4750:0.0129807930045 4814:0.0190165180295 4983:0.040574711881 5052:0.0397867114767 5270:0.0566652721871 5373:0.0566652721871 5523:0.0129807930045 5526:0.0293607300675 5604:0.0229921484684 5702:0.0720525710476 5706:0.0413134290981 5712:0.049139811189 5786:0.049139811189 5847:0.0397867114767 5876:0.0129807930045 5965:0.049139811189 5982:0.016379937063 6260:0.0559611541952 6304:0.016379937063 6370:0.0429803611907 6417:0.163940860739 6450:0.0452377986019 6477:0.049139811189 6861:0.0341515545405 6873:0.0245699055945 6894:0.136606218162 6906:0.154431739141 6965:0.0229921484684 7121:0.426702311089 7204:0.032759874126 7241:0.0245699055945 7395:0.016379937063 7510:0.0303064848443 7626:0.0283326360935 7629:0.021170761536 7683:0.0081899685315 7708:0.0570495540886 7724:0.0459842969368 7886:0.0524927100731 7904:0.0283326360935 7924:0.0734530988058 8014:0.027206486561 8040:0.0707929101851 8164:0.0503662353855 8198:0.0570495540886 8466:0.0510138290636 8485:0.0229921484684 8700:0.0319973110341 8858:0.021170761536 8868:0.0293607300675 9001:0.0384964533758 9008:0.042341523072 9125:0.0319973110341 9154:0.163940860739 9247:0.0546469535796 9319:0.0540530784882 9344:0.021170761536 9363:0.0303064848443 9459:0.0245699055945 9493:0.200794540118 9512:0.0334761920435 9535:0.0245699055945 9683:0.081899685315 9861:0.0334761920435 9949:0.0635122846081 9984:0.025961586009 10002:0.0544129731221 10024:0.0245699055945 10062:0.0129807930045 10250:0.0081899685315 10409:0.0401872795656 10504:0.0859607223814 10524:0.032759874126 10713:0.016379937063 10726:0.0283326360935 11097:0.0696785703757 11115:0.0081899685315 11329:0.395061904608 11419:0.384261214322 11536:0.0606129696886
2 1 1 309:0.0926764432464 544:0.0300742678851 676:0.0184399529282 687:0.0232686299138 827:0.0672621597862 1000:0.0601485357703 1175:0.03864835772 1250:0.0810421282895 1284:0.0430520811598 1373:0.03864835772 1509:0.0820833779644 1625:0.0465372598275 1891:0.0430520811598 2005:0.0764357693686 2018:0.104344294215 2026:0.0442959663159 2218:0.112241569867 2671:0.0833001981829 2717:0.532844140483 2776:0.0270140427632 2818:0.0717828507271 2863:0.0300742678851 2907:0.0810421282895 3001:0.0184399529282 3223:0.0815708261239 3278:0.0715480948935 3323:0.0533428977989 3347:0.0646238361564 3493:0.0753407223127 3510:0.0614920340881 3601:0.041708582842 3791:0.0232686299138 3888:0.0989823624326 3919:0.120807286158 3922:0.0518824319799 3953:0.0116343149569 4036:0.0776290979548 4625:0.0485142208134 4639:0.152157266323 4750:0.0184399529282 4772:0.0300742678851 4829:0.076785464694 5345:0.0184399529282 5523:0.0184399529282 5876:0.0184399529282 6003:0.0656624004832 6411:0.521721471077 6474:0.0638939486196 6487:0.121216842418 6503:0.088931030397 6866:0.0442959663159 6958:0.0300742678851 6965:0.065323302718 6987:0.0949345131397 7053:0.065323302718 7135:0.0741692166069 7233:0.072909768382 7254:0.040248117023 7272:0.257051437923 7614:0.0764357693686 7683:0.0116343149569 8184:0.0300742678851 8222:0.0804962340461 8409:0.0735513025907 8485:0.032661651359 8504:0.0596756941221 8650:0.041708582842 8761:0.104708834612 8926:0.102354765076 9250:0.157176977397 9267:0.0859043412872 9949:0.0300742678851 9990:0.0684405220152 10062:0.0184399529282 10373:0.0851856175476 10618:0.0606084212089 10713:0.0232686299138 10742:0.0184399529282 10983:0.109372792233 11115:0.0232686299138 11134:0.0454539956914 11182:0.0586880699513 11213:0.0494217266054 11532:0.0610560415623 11579:0.0576386802333
3 -1 -1 154:0.0803878413628 209:0.0625538992721 259:0.0866314057317 819:0.0826750704438 921:0.0682882655944 934:0.0472717187806 1183:0.053145177456 1264:0.0625538992721 1284:0.0447737507462 1369:0.0599436736293 1471:0.113538841075 1517:0.0604978788422 1661:0.135871214353 1938:0.110830557269 2033:0.0241991515369 2093:0.157483108669 2138:0.0895475014924 2213:0.724122495584 2459:0.0383547477352 2566:0.0620621485013 2592:0.142354970589 2711:0.0539572307539 2993:0.209261156871 3047:0.0339678035884 3367:0.0725974546107 3533:0.0339678035884 3922:0.0539572307539 3953:0.0120995757684 4055:0.0975310011719 4125:0.0853659243961 4144:0.0561886898259 4259:0.0893396895386 4298:0.0401939206814 4385:0.0418576549855 4606:0.102940705871 4743:0.101439265307 4866:0.101439265307 5252:0.0679356071767 5786:0.0120995757684 5895:0.0853659243961 6001:0.066832756399 6030:0.0383547477352 6293:0.0989131326968 6545:0.0791210474969 6664:0.0987309815001 6740:0.0401939206814 6848:0.0418576549855 7004:0.108517063406 7104:0.0539572307539 7341:0.0522934964499 7395:0.0241991515369 7492:0.0513981208078 7510:0.0447737507462 7683:0.0120995757684 7866:0.125638416844 8032:0.104630578435 8077:0.0648241064133 8116:0.0339678035884 8190:0.0953025135864 8736:0.0975310011719 8789:0.0494565663484 8803:0.028094344913 8826:0.0975310011719 9208:0.0362987273053 9271:0.0643930722183 9440:0.0689729022831 9535:0.0120995757684 9627:0.0751317514781 9813:0.132724923348 10243:0.0675756769414 10503:0.0312769496361 10507:0.0943091253457 10748:0.102940705871 10906:0.0967966061476 10958:0.0634976965762 11115:0.0120995757684
4 -1 -1 25:0.0235231591027 135:0.0121883668443 145:0.0281059082101 157:0.0353031299754 194:0.0101995768507 209:0.0087885078941 322:0.0353031299754 331:0.0289253017543 367:0.025525442804 383:0.0121883668443 396:0.0101995768507 461:0.208386977237 471:0.0149332597021 539:0.200089958499 551:0.0175770157882 676:0.00538864894387 795:0.0353031299754 876:0.0211771049743 882:0.0087885078941 893:0.0248935227664 902:0.0525012963648 950:0.0467165419665 987:0.0451763478618 993:0.0169992947512 1000:0.0087885078941 1047:0.0200001566224 1128:0.0231000555948 1202:0.0101995768507 1204:0.0238371837365 1208:0.231000555948 1242:0.131199991513 1264:0.0087885078941 1284:0.0125809730955 1325:0.0161659468316 1390:0.0101995768507 1428:0.0125809730955 1444:0.0285034120749 1472:0.0121883668443 1561:0.0289253017543 1664:0.0225881739309 1693:0.0213061903096 1707:0.0236826840456 1715:0.0440331605292 1806:0.0311422705474 1818:0.0146939459157 1830:0.0304922020685 1833:0.0225881739309 1860:0.0199163091166 1915:0.0200825948595 1954:0.0233582709833 1972:0.0867759052628 2033:0.00679971790047 2036:0.0175770157882 2043:0.025525442804 2060:0.022232217611 2078:0.022232217611 2098:0.0391316115637 2122:0.0251035531247 2138:0.0125809730955 2170:0.0226853050187 2230:0.0897324248395 2240:0.0377696372445 2353:0.0135994358009 2358:0.0319032710251 2360:0.0236826840456 2412:0.020321908646 2415:0.0224387727473 2433:0.0146939459157 2440:0.0182149211343 2459:0.0107772978877 2469:0.0180938048659 2500:0.0187793315535 2507:0.017711406651 2729:0.0087885078941 2744:0.0191883149807 2776:0.0157884560304 2822:0.610413388401 2838:0.0153794726033 2971:0.0157884560304 2977:0.0129444697085 3047:0.0190892215165 3086:0.00339985895024 3173:0.0112940869654 3187:0.0171502284952 3216:0.0327999978782 3262:0.0336871373342 3286:0.0101995768507 3303:0.0138967971246 3346:0.0270825429959 3367:0.0203991537014 3393:0.0338920610188 3398:0.0677841220375 3570:0.12762721402 3590:0.0211112656012 3698:0.0239869651348 3740:0.0223365823917 3772:0.0281059082101 3787:0.0353031299754 3791:0.00339985895024 3806:0.0259880328811 3869:0.0299108082798 3905:0.00789422801521 3907:0.0112940869654 3965:0.0112940869654 4066:0.0494120985197 4151:0.0338920610188 4179:0.0248935227664 4219:0.0311764515892 4227:0.0213694809896 4239:0.0209082727859 4260:0.0338920610188 4310:0.025525442804 4319:0.051472882684 4334:0.0299108082798 4377:0.0745887338864 4420:0.0175770157882 4446:0.0236826840456 4571:0.0609844041371 4633:0.0353031299754 4659:0.0311422705474 4675:0.0304922020685 4707:0.0107772978877 4733:0.0211771049743 4749:0.0235231591027 4778:0.0243767336887 4807:0.0298665194042 4818:0.00538864894387 4849:0.025736441342 5041:0.0274052292085 5059:0.116154311353 5062:0.0364298422685 5268:0.025888939417 5326:0.0267790466375 5334:0.0304922020685 5341:0.0353031299754 5385:0.0456549754346 5401:0.037558663107 5477:0.0299108082798 5539:0.0225881739309 5604:0.0190892215165 5628:0.0209768747384 5678:0.0215545957755 5786:0.0441981663531 5959:0.0251619461911 5982:0.00679971790047 6000:0.0149332597021 6024:0.0299108082798 6030:0.0107772978877 6053:0.0759148741814 6093:0.0179696220394 6310:0.0190892215165 6311:0.0265657539182 6401:0.0992400978658 6411:0.0609844041371 6420:0.0327999978782 6493:0.0215545957755 6603:0.0135994358009 6625:0.0221255838538 6692:0.0267790466375 6726:0.0338920610188 6738:0.0319032710251 6756:0.0578506035085 6815:0.0163443286587 6835:0.0339985895024 6875:0.0338822608963 6881:0.0180938048659 6935:0.0125809730955 7012:0.0179696220394 7016:0.0165164501664 7062:0.0541650859917 7081:0.0216742348688 7104:0.0303228770032 7143:0.0243425526469 7160:0.0277424115971 7237:0.036565100533 7241:0.0203991537014 7297:0.0677645217927 7451:0.0338920610188 7488:0.0225881739309 7496:0.0253049580605 7520:0.0216742348688 7626:0.0235231591027 7676:0.0149332597021 7683:0.00339985895024 7694:0.0270825429959 7836:0.0611974611043 7839:0.0281059082101 7858:0.0129444697085 7904:0.0235231591027 7919:0.0201636704186 7946:0.0336871373342 8030:0.14700069464 8044:0.0235231591027 8108:0.0195658057818 8112:0.068482463152 8116:0.00954461075825 8184:0.0263655236823 8444:0.0311422705474 8464:0.0232308622706 8569:0.0327999978782 8650:0.0121883668443 8666:0.0338920610188 8847:0.0107772978877 8858:0.0087885078941 8881:0.0251035531247 8890:0.0157884560304 8930:0.029400138928 9001:0.0159808320458 9118:0.0132828769591 9168:0.0155882257946 9182:0.0609844041371 9183:0.025888939417 9202:0.0241679804974 9208:0.0101995768507 9231:0.0204752011107 9239:0.0159808320458 9358:0.0135994358009 9432:0.0323318936632 9535:0.0169992947512 9536:0.0209768747384 9623:0.0289253017543 9757:0.0289253017543 9781:0.0225881739309 9827:0.0146939459157 9857:0.0241679804974 9903:0.0311422705474 9977:0.0285034120749 9997:0.180155089394 10002:0.0112940869654 10170:0.229991000645 10202:0.0132828769591 10247:0.0112940869654 10249:0.0319032710251 10272:0.0135994358009 10377:0.0144423543765 10445:0.0235231591027 10459:0.0225881739309 10482:0.200828424997 10504:0.0178422133268 10596:0.0304922020685 10782:0.0377429192866 10857:0.0129444697085 10862:0.0353031299754 10885:0.0957098130754 10964:0.0470463182054 10983:0.0159808320458 11010:0.0157884560304 11049:0.0180938048659 11086:0.108330171983 11115:0.00679971790047 11134:0.0132828769591 11187:0.0087885078941 11207:0.247121909828 11210:0.0327999978782 11263:0.0217910251398 11342:0.0144423543765 11383:0.0706062599508 11396:0.0311422705474 11548:0.0165164501664
5 1 1 45:0.0112087469906 154:0.0372346515364 232:0.502637584638 538:0.0260259045459 676:0.0177654436601 687:0.0224174939811 787:0.0224174939811 882:0.0289741906507 921:0.126521112165 996:0.339394385075 1175:0.0372346515364 1390:0.0336262409717 1437:0.0401829376412 1514:0.0448349879622 1532:0.0467396343108 1952:0.0903503012661 1983:0.210359134497 2671:0.0802531862989 2680:0.0853513560492 2729:0.144870953253 2855:0.0355308873202 2863:0.0289741906507 2916:0.0702428247785 3001:0.0177654436601 3051:0.0224174939811 3065:0.0653793883925 3188:0.111736263918 3352:0.17473127077 3691:0.111736263918 3805:0.30778395933 3907:0.0372346515364 4219:0.0513916846318 4232:0.0736398492783 4355:0.119304291035 4512:0.0224174939811 4750:0.0177654436601 5206:0.0448349879622 5345:0.0177654436601 5462:0.0401829376412 5526:0.0401829376412 5646:0.0513916846318 5712:0.0224174939811 5876:0.0177654436601 6616:0.0224174939811 6740:0.0744693030728 6788:0.0873656353851 6958:0.0579483813013 7023:0.0856780500634 7116:0.062259981075 7254:0.0387758937444 7544:0.0672524819434 7683:0.0224174939811 7761:0.0336262409717 7913:0.0458153368209 8188:0.322525389854 8211:0.0684689051217 8382:0.0458153368209 8576:0.0544518798593 8605:0.0570240838114 8607:0.0785870723994 8858:0.0289741906507 8901:0.049984640735 8942:0.0592427362146 9454:0.0387758937444 9478:0.0892864606282 9504:0.0224174939811 9512:0.0458153368209 9542:0.30103311696 9683:0.0672524819434 10062:0.0710617746404 10247:0.0744693030728 10482:0.0827620732675 10503:0.0289741906507 10713:0.0224174939811 10842:0.0224174939811 11053:0.0953617175696 11107:0.0986107621519 11115:0.0112087469906 11267:0.08342607051
6 -1 -1 99:0.237394988856 154:0.0389154807198 396:0.0351441809771 551:0.0605642599628 656:0.0871920510734 736:0.040526296961 815:0.0886787918231 1210:0.121642260956 1313:0.0968431474283 1522:0.0514547994716 2349:0.0904505690766 2754:0.153208920464 2783:0.0821346131786 2863:0.0302821299814 2869:0.11678020996 3319:0.0605642599628 3495:0.075477324081 3514:0.0667790950344 3542:0.587131566075 3589:0.0922712456796 3819:0.0478835112766 3953:0.0117147269924 4027:0.0705503947772 4265:0.0702883619541 4622:0.0563168504672 4850:0.0871920510734 4854:0.0871920510734 4908:0.0982128069709 5639:0.110128736084 5712:0.0234294539847 5855:0.243284521911 5909:0.0537115839661 6073:0.129414040681 6302:0.128503368371 6474:0.0643355597056 6802:0.11678020996 6864:0.0610273239577 7188:0.162105187844 7270:0.0773161771195 7683:0.0117147269924 7820:0.0328873964825 7969:0.0671010243591 7992:0.0647070203406 8094:0.072042608577 8382:0.0478835112766 8464:0.240136323254 8634:0.0933169881748 8650:0.0419968569738 8709:0.054401507455 8803:0.0272007537275 8890:0.10880301491 9016:0.0677270506885 9098:0.134833871919 9239:0.055064368042 9659:0.226034683272 9712:0.0605642599628 9827:0.0506302077122 9927:0.113819842184 9949:0.0302821299814 10155:0.0446021234749 10345:0.158263325904 10346:0.147263542062 10374:0.0537115839661 10906:0.0468589079694 10958:0.0614780380956 11115:0.0351441809771 11278:0.0769640648308 11556:0.0913094539392
7 -1 -1 62:0.0359563456665 218:0.122329726482 242:0.274296555061 304:0.0997915593386 473:0.0226859283107 535:0.0697563611409 641:0.0695242375591 786:0.0980878109661 1076:0.0545296545629 1189:0.0685613458366 1990:0.0505831730034 2138:0.0419739550819 2228:0.0858646008264 2252:0.136115569864 2433:0.0980469509245 2575:0.539569151236 2904:0.0858646008264 2972:0.0113429641553 3043:0.039240208848 3047:0.0318437262522 3086:0.0113429641553 3559:0.219246231385 3642:0.0179781728332 3791:0.0226859283107 3953:0.034028892466 4103:0.113074230112 4458:0.0839479101637 4578:0.0937698634109 4707:0.0359563456665 4756:0.0581812734038 5120:0.113074230112 5319:0.0520070652993 5473:0.0914321850202 5560:0.114436763363 5755:0.0590906427952 5758:0.0770688156285 5974:0.178581161024 6001:0.0626535652773 6118:0.0795280994432 6754:0.0481840895195 6877:0.0830523679283 6897:0.0867039867692 7053:0.0318437262522 7204:0.0453718566214 7691:0.0443157199848 7746:0.0431866904076 7758:0.156960835392 7761:0.034028892466 7816:0.0443157199848 7818:0.235563971178 8049:0.199340605351 8485:0.0318437262522 8650:0.0406641011439 8795:0.0817765711059 8997:0.0950960572785 9001:0.0533169192372 9264:0.178686098788 9271:0.0603664396176 9389:0.124425358118 9454:0.039240208848 9535:0.0567148207767 9564:0.117284547954 9699:0.227055244449 9767:0.109430775121 9827:0.0490234754623 9939:0.065277482655 10051:0.0419739550819 10480:0.103900092241 10752:0.0643421173278 10873:0.0741734440005 11134:0.0443157199848 11273:0.0980878109661 11427:0.0817765711059 11448:0.0914321850202 11454:0.039240208848
8 -1 -1 92:0.143304971686 473:0.0179900643257 736:0.0311176986748 746:0.0568659465447 1179:0.0708495232656 1212:0.122231978491 1227:0.0934017540803 1343:0.0541713921747 1428:0.0332855742814 1468:0.0529145634316 1541:0.0844067219175 1853:0.0510236483924 2111:0.0597617001124 2139:0.0472052767717 2855:0.0285135773418 3051:0.00899503216285 3151:0.0754116897546 3202:0.0406895852854 3239:0.122231978491 3245:0.0986699845662 3514:0.0512756386071 3704:0.0653649786541 3791:0.00899503216285 3834:0.148720021634 4135:0.0563699464913 4519:0.0844067219175 4558:0.0510236483924 4593:0.280205262241 4661:0.342472799793 5202:0.0648492649004 5446:0.128806545912 5554:0.073398305119 5848:0.0322468529966 5909:0.0412418851594 6226:0.0630662146636 6311:0.0351426065642 6331:0.0614620654426 6401:0.0375086095046 6617:0.0864846242843 6879:0.0541713921747 6894:0.0750172190093 6914:0.33762688767 7063:0.161346892525 7341:0.0777517644381 7514:0.0791352483829 7623:0.12531490736 7724:0.0252522478164 7962:0.0950847259045 7985:0.0754116897546 8279:0.0517653981755 8318:0.0406895852854 8319:0.0809552894656 8455:0.0453744873457 8485:0.0252522478164 8589:0.0351426065642 8605:0.0457618918843 8709:0.0835432715733 8761:0.0269850964885 8851:0.168813443835 8853:0.0934017540803 9344:0.0232518208337 9454:0.0311176986748 9542:0.241579417523 9823:0.0896684784255 9927:0.0436976952977 10134:0.0934017540803 10167:0.0611159892456 10213:0.0252522478164 10250:0.00899503216285 10396:0.0687567322752 10727:0.133899032263 10842:0.0269850964885 10993:0.358673913702 11289:0.073398305119 11362:0.00899503216285 11420:0.334747580657
9 -1 -1 262:0.1128838358 396:0.0261477337671 406:0.054783007946 477:0.0244686563639 548:0.181006890237 836:0.0404754384343 1015:0.0546207553471 1175:0.0289536304729 1202:0.0522954675342 1292:0.0348636450228 1549:0.179644467571 1716:0.312972332116 1791:0.0868860151071 1861:0.0409686154461 2033:0.0174318225114 2131:0.0781701038514 2252:0.139454580091 2331:0.0331845676196 2575:0.184268386761 2729:0.0450606075112 2758:0.0457404704835 2898:0.0607131576515 2972:0.0087159112557 3001:0.0138143924999 3047:0.0244686563639 3066:0.0463854529842 3148:0.0905034451186 3351:0.0868860151071 3369:0.0526824027388 3392:0.0526824027388 3426:0.034052111717 3559:0.280780618676 3642:0.0138143924999 3770:0.301481920929 3791:0.0261477337671 3948:0.122986431183 3953:0.0087159112557 4040:0.343255113551 4385:0.0301520989832 4512:0.0174318225114 4750:0.0138143924999 4818:0.0276287849998 4841:0.224624494941 4956:0.0546207553471 4983:0.0863606707693 5029:0.0382830488638 5200:0.0225303037556 5233:0.0331845676196 5604:0.0244686563639 5786:0.0087159112557 5868:0.0781701038514 5876:0.0138143924999 5943:0.0510576424911 6099:0.0414431774997 6272:0.0261477337671 6300:0.0289536304729 6309:0.0409686154461 6574:0.245362601589 6616:0.0174318225114 6636:0.177658577176 6745:0.0595548629834 6791:0.0301520989832 6849:0.0551013642399 7101:0.0868860151071 7172:0.0202377192172 7605:0.0552575699996 7626:0.0301520989832 7665:0.191216398899 7683:0.0174318225114 7708:0.0202377192172 7746:0.0331845676196 7789:0.0261477337671 7993:0.0957330084339 8014:0.0579072609457 8211:0.0532413570685 8279:0.0501590887554 8550:0.0520974413637 8667:0.076679637117 8709:0.0404754384343 8754:0.079836625685 9129:0.0460670966903 9146:0.0409686154461 9535:0.0348636450228 9544:0.0289536304729 9866:0.0681042234341 10051:0.0645054083808 10062:0.0138143924999 10298:0.06543727181 10589:0.0592195257254 10597:0.0514839342284 10713:0.0348636450228 10906:0.0348636450228 11115:0.0087159112557 11134:0.034052111717 11494:0.076679637117 11532:0.0457404704835 11536:0.129010816762 11540:0.286824598348 11546:0.0450606075112
10 -1 -1 55:0.0363538667656 183:0.0377011909502 262:0.256728326919 473:0.0158578687437 477:0.0667779988065 615:0.0544746709723 678:0.0624523859481 736:0.0274296062681 889:0.114351605038 934:0.0309774791306 975:0.0951472124623 1007:0.300104441614 1056:0.0612200887458 1175:0.0526786997048 1257:0.0823317098718 1264:0.0204959980219 1506:0.0674577453514 1508:0.0381172016792 1552:0.0368208309611 1762:0.057163282593 1855:0.0764940647186 1875:0.057163282593 2575:0.125722821967 2691:0.0381172016792 2709:0.0697560808643 2863:0.0204959980219 2904:0.120041776646 2911:0.0655468079473 2971:0.0184104154805 2972:0.00792893437185 2977:0.0301882673074 3051:0.0158578687437 3066:0.126591655788 3107:0.0764940647186 3187:0.4399633691 3252:0.0754023819004 3415:0.146762791247 3419:0.0358670258766 3548:0.0464475468619 3559:0.10217135228 3638:0.0353585406399 3686:0.0618014118712 3770:0.0685651303467 3948:0.055940871406 3953:0.0396446718593 4040:0.0624523859481 4112:0.0535590596939 4126:0.0416104728423 4179:0.0580550873398 4287:0.0726280186839 4385:0.0548592125362 4467:0.0595288109795 4613:0.173951091654 4617:0.0555915607744 4837:0.0301882673074 4841:0.204342704561 4877:0.0726280186839 4955:0.0595288109795 4982:0.0762344033584 5105:0.0456301253221 5127:0.0529052226376 5548:0.0251341273001 5604:0.044518665871 5629:0.0251341273001 5764:0.0655468079473 5786:0.00792893437185 5940:0.126591655788 6266:0.107744954999 6300:0.0263393498524 6369:0.0655468079473 6472:0.0600208883229 6512:0.0655468079473 6648:0.0646990843121 6683:0.0251341273001 6689:0.0348263965856 6710:0.0324092246157 6875:0.0790180495571 7104:0.0707170812799 7348:0.0563630238985 7395:0.0317157374874 7629:0.0204959980219 7683:0.00792893437185 7781:0.0535590596939 7789:0.0237868031156 7816:0.0309774791306 7836:0.0237868031156 7900:0.0823317098718 8049:0.0464475468619 8070:0.0790409047781 8217:0.0646990843121 8730:0.0744027754999 8847:0.0502682546003 9020:0.0413054138493 9105:0.0764940647186 9180:0.124904771896 9205:0.0823317098718 9385:0.229482194156 9434:0.0646990843121 9638:0.112726047797 9705:0.066126123344 9771:0.0790409047781 9786:0.0711119704063 9834:0.0437959602484 10062:0.0125670636501 10136:0.18948054244 10263:0.0744027754999 10310:0.0487609413141 10340:0.0125670636501 10499:0.0903968248317 10537:0.0552312464416 10696:0.0567701499402 10883:0.2232083265 11029:0.0664738411281 11115:0.00792893437185 11266:0.0764940647186
11 -1 -1 473:0.0234287495649 477:0.0328864077043 676:0.0185668447496 1181:0.0720404425752 1292:0.0468574991298 1339:0.0234287495649 1471:0.10992422893 1655:0.0647050748874 1738:0.0506286854863 2095:0.0815998077643 2198:0.183067122684 2252:0.0937149982596 2315:0.0550627125006 2459:0.0371336894992 2539:0.0955877910156 2691:0.0563151572693 2900:0.132228493251 2972:0.0117143747825 3642:0.0371336894992 3814:0.210858746084 3841:0.140572497389 4042:0.486554414849 4051:0.420641638881 4347:0.30389870677 4502:0.0677250144364 4607:0.321906497394 4707:0.0371336894992 4778:0.083991188629 4818:0.0371336894992 5339:0.098659223113 5786:0.0234287495649 5808:0.0600863436258 6605:0.101299568923 6683:0.0371336894992 6749:0.0529907001049 6848:0.040525078515 7241:0.0351431243474 7286:0.0750820075532 7395:0.0468574991298 7510:0.0433483377182 7676:0.0514532524539 7708:0.0543998718428 8040:0.0506286854863 8099:0.244101956547 8124:0.0389143107039 8164:0.0720404425752 8617:0.0623430602688 8761:0.0351431243474 9096:0.0664489163813 9229:0.0478820716318 9535:0.0585718739123 9683:0.0234287495649 9861:0.0957641432635 10062:0.0185668447496 10164:0.0705482736396 10250:0.0117143747825 10320:0.0815998077643 10726:0.121575235545 10857:0.0446007824868 10899:0.070806298047 10916:0.0667770872831 11219:0.0982098541473 11310:0.0996634949874
12 -1 -1 45:0.0114854785003 130:0.215947197299 366:0.150210735871 396:0.034456435501 510:0.228989816261 882:0.0593790624524 1000:0.0296895312262 1202:0.034456435501 1381:0.0619333458263 1558:0.0886805187309 1644:0.0381539337135 1700:0.0648223889267 1715:0.0743768970953 2094:0.0694227587055 2198:0.224362539695 2650:0.0579372802051 2689:0.0743768970953 2693:0.0459419140014 2717:0.105205505304 2816:0.0546121581776 2898:0.0266684552132 2972:0.0114854785003 3051:0.0229709570007 3086:0.0114854785003 3087:0.0848053769041 3268:0.060274958627 3367:0.068912871002 3514:0.0654722778252 3642:0.0182040527259 3723:0.0411750097266 3730:0.0869434138402 3823:0.0182040527259 3828:0.119261812405 3953:0.0459419140014 4207:0.11449490813 4813:0.123866691653 4895:0.11449490813 5206:0.0459419140014 5373:0.0397332274793 5462:0.0411750097266 5650:0.0664016826924 5781:0.0611248907142 5786:0.0114854785003 6590:0.0512187059796 6603:0.183767656005 6821:0.0526604882269 7272:0.0634407520916 7302:0.107776333905 7395:0.0229709570007 7478:0.228989816261 7492:0.0487894801267 7510:0.0425013208245 7683:0.0114854785003 7724:0.0322438146001 7968:0.119261812405 8116:0.0322438146001 8362:0.549896526213 8459:0.0962908554044 8485:0.0322438146001 8763:0.228989816261 9008:0.0296895312262 9229:0.0469464665841 9250:0.0775831151783 9303:0.195432184851 9432:0.0546121581776 9504:0.0229709570007 9782:0.0993201978396 9949:0.0296895312262 10089:0.0895225958557 10128:0.0533369104263 10175:0.0657879072325 10237:0.0552147716008 10247:0.0381539337135 10561:0.0381539337135 10698:0.0962908554044 10726:0.0397332274793 10810:0.177361037462 10992:0.0296895312262 11116:0.0411750097266 11140:0.210411010609 11362:0.0114854785003
13 1 -1 22:0.0357851478236 26:0.0291427458371 45:0.0336965710553 107:0.075553329467 303:0.0454256517973 477:0.0236495586521 544:0.0435521862904 643:0.0534078015255 674:0.0428575132803 687:0.0168482855276 734:0.0545525029229 758:0.0527923044892 889:0.0404978441798 1010:0.0603157783116 1295:0.0267039007627 1339:0.0168482855276 1351:0.03291220414 1373:0.0279843965225 1552:0.0782410150346 1625:0.0336965710553 1653:0.0534078015255 2064:0.0168482855276 2134:0.0643929358087 2143:0.060400471818 2147:0.0809956883595 2353:0.0336965710553 2441:0.0417348569987 2647:0.0344333705165 2729:0.0217760931452 2880:0.075553329467 2947:0.0537042422946 2972:0.00842414276382 3001:0.0267039007627 3003:0.0291427458371 3043:0.0582854916741 3047:0.0236495586521 3049:0.143140591294 3086:0.0168482855276 3121:0.0582854916741 3141:0.0465312744826 3277:0.0428575132803 3469:0.0217760931452 3763:0.0782410150346 3791:0.00842414276382 3823:0.0133519503814 3909:0.0364085392863 3934:0.0375668886009 3955:0.0671049040398 3966:0.0509188389822 4021:0.0839774722308 4154:0.0391205075173 4174:0.030200235909 4472:0.0252724282915 4503:0.0400558511441 4512:0.0168482855276 4515:0.0790496646132 4750:0.0133519503814 4814:0.0195602537586 4818:0.0133519503814 5216:0.0751337772018 5345:0.0133519503814 5656:0.0133519503814 5678:0.0534078015255 5786:0.0421207138191 5876:0.0267039007627 5917:0.114321395156 6304:0.0168482855276 6311:0.03291220414 6427:0.0663529032395 6439:0.11017361476 6454:0.0509188389822 6603:0.168482855276 6616:0.0505448565829 6707:0.0291427458371 6740:0.0279843965225 6815:0.0404978441798 6965:0.0945982346085 7053:0.0236495586521 7083:0.0267039007627 7105:0.0267039007627 7172:0.0195602537586 7560:0.030200235909 7683:0.00842414276382 7691:0.03291220414 7789:0.0252724282915 7849:0.0728474243286 7904:0.0291427458371 7905:0.087770357747 8108:0.0484799939079 8160:0.167954944462 8198:0.0195602537586 8251:0.0291427458371 8319:0.0252724282915 8426:0.0320737014159 8718:0.0344333705165 8761:0.0505448565829 8771:0.603157783116 8827:0.0472991173042 9054:0.00842414276382 9208:0.0252724282915 9493:0.0516339551746 9553:0.0438851788735 9564:0.217760931452 9672:0.0391205075173 9978:0.0728474243286 10164:0.0507332862332 10175:0.048252819649 10213:0.283794703825 10250:0.00842414276382 10340:0.0133519503814 10377:0.0715702956472 10486:0.0279843965225 10524:0.0336965710553 10591:0.0320737014159 10693:0.0133519503814 10713:0.0336965710553 10726:0.0291427458371 10742:0.0133519503814 10822:0.0417348569987 10873:0.05508680738 10915:0.0424946962184 11085:0.0417348569987 11115:0.00842414276382 11342:0.429421773883 11349:0.0391205075173 11362:0.00842414276382
14 -1 -1 45:0.0119868085324 62:0.0379972840543 92:0.0477421655153 194:0.0179802127986 343:0.115242212941 349:0.0336512259332 360:0.0302330932354 441:0.0399905425105 473:0.0239736170648 477:0.0168256129666 538:0.0139162537497 544:0.0309854505596 676:0.00949932101359 687:0.0239736170648 787:0.0239736170648 855:0.0432091685585 893:0.0438832750807 914:0.0744315285846 1000:0.0309854505596 1022:0.0359604255972 1043:0.0777091868463 1076:0.028812421499 1086:0.0189986420272 1183:0.0526498679604 1202:0.143841702389 1258:0.0402411877299 1284:0.044356462387 1292:0.0239736170648 1339:0.0239736170648 1373:0.0199096580159 1383:0.0477421655153 1407:0.0341650397259 1428:0.0221782311935 1472:0.064458388638 1615:0.0271115355258 1625:0.0119868085324 1653:0.0189986420272 1811:0.0154927252798 1980:0.0537528458205 2048:0.028812421499 2064:0.0119868085324 2066:0.0753419129466 2067:0.0378898708145 2070:0.0518277142249 2129:0.0302330932354 2306:0.0274795338122 2315:0.0563432709194 2331:0.0456380344656 2459:0.0189986420272 2488:0.0527279421216 2556:0.0719208511944 2579:0.0509906526925 2740:0.0348058257652 2775:0.0472071502703 2776:0.0139162537497 2876:0.0249920462934 2898:0.0139162537497 2916:0.0375593851884 2932:0.0449972484263 2971:0.0278325074994 2972:0.0059934042662 2977:0.0456380344656 2998:0.0824386014365 3001:0.0284979630408 3049:0.0254595468816 3051:0.0119868085324 3052:0.0527279421216 3085:0.0263249339802 3086:0.0179802127986 3262:0.118770005209 3286:0.0179802127986 3319:0.0309854505596 3371:0.0411768732207 3419:0.0542230710517 3459:0.177726532303 3623:0.0449972484263 3642:0.0379972840543 3723:0.021486129546 3763:0.0278325074994 3790:0.0411768732207 3819:0.0244978172307 3841:0.0719208511944 3881:0.107505691641 3953:0.0119868085324 4089:0.0446085693011 4219:0.0274795338122 4326:0.0341650397259 4330:0.248934950422 4341:0.311168688027 4403:0.042972259092 4454:0.0254595468816 4512:0.0119868085324 4729:0.0207337722218 4749:0.0207337722218 4750:0.0189986420272 4778:0.021486129546 4786:0.197231903924 4845:0.038208188525 4863:0.0384140709804 5184:0.181132487508 5192:0.0329148957769 5200:0.0309854505596 5270:0.0414675444435 5339:0.0168256129666 5345:0.00949932101359 5385:0.0402411877299 5462:0.021486129546 5523:0.0284979630408 5542:0.393682333375 5630:0.0395559457849 5656:0.00949932101359 5706:0.120932372941 5876:0.00949932101359 5926:0.0569959260815 5982:0.0119868085324 6128:0.0537528458205 6167:0.0527279421216 6211:0.0622337376055 6304:0.0119868085324 6370:0.0314529511478 6417:0.0799810850209 6450:0.033104939792 6477:0.059934042662 6581:0.0549590676244 6690:0.0622337376055 6784:0.0329148957769 6861:0.0499840925867 6894:0.0249920462934 6906:0.0753419129466 6908:0.109797623895 6958:0.0154927252798 6965:0.0336512259332 7053:0.0168256129666 7083:0.0189986420272 7128:0.0622337376055 7203:0.231284473964 7237:0.021486129546 7262:0.0548988119477 7341:0.0259030622821 7390:0.0221782311935 7510:0.0221782311935 7626:0.0207337722218 7629:0.0154927252798 7683:0.0059934042662 7708:0.0278325074994 7724:0.0168256129666 7750:0.0346500259715 7759:0.028812421499 7761:0.0179802127986 7789:0.0359604255972 7816:0.0234155747633 7865:0.0548988119477 7878:0.137438160894 8014:0.0199096580159 8040:0.0259030622821 8198:0.0417487612491 8319:0.0179802127986 8464:0.0409522721614 8474:0.0207337722218 8485:0.0168256129666 8740:0.0296925013023 8803:0.0278325074994 9008:0.0154927252798 9018:0.045812720298 9054:0.0119868085324 9208:0.0179802127986 9351:0.0518277142249 9480:0.0369788548258 9504:0.0119868085324 9535:0.0239736170648 9648:0.0284979630408 9683:0.107881276792 9705:0.0249920462934 9861:0.0244978172307 9973:0.026727176488 9984:0.00949932101359 10007:0.131487935949 10050:0.0372157642923 10051:0.044356462387 10085:0.0368579206221 10170:0.0368579206221 10202:0.0234155747633 10247:0.0199096580159 10250:0.0059934042662 10340:0.00949932101359 10346:0.0376709564733 10392:0.0518277142249 10393:0.164696435843 10411:0.0563432709194 10524:0.0239736170648 10540:0.0411768732207 10673:0.0259030622821 10693:0.00949932101359 10700:0.0360944849432 10713:0.0119868085324 10735:0.169029812758 10742:0.00949932101359 10786:0.045812720298 10842:0.0119868085324 10856:0.0409522721614 10888:0.163809088645 10906:0.0479472341296 10992:0.0154927252798 11038:0.0249920462934 11115:0.0239736170648 11152:0.195621630726 11187:0.0154927252798 11349:0.0139162537497 11362:0.0059934042662 11454:0.0207337722218 11498:0.0375593851884 11509:0.0274795338122 11510:0.155418373693 11527:0.0139162537497 11579:0.0296925013023
15 -1 -1 544:0.0179063658956 620:0.0402282903877 687:0.0138542558282 975:0.0277085116564 993:0.0346356395705 1096:0.33414589283 1175:0.0230114208347 1213:0.0940058768909 1253:0.0363530651695 1264:0.0179063658956 1292:0.0415627674846 1339:0.0138542558282 1359:0.0958557013295 1373:0.0230114208347 1380:0.0248334938097 1423:0.055180006676 1508:0.166505812368 1521:0.227959030718 1625:0.0138542558282 1664:0.0460228416694 1730:0.133658357132 1738:0.0299385487488 1761:0.0599020506519 1811:0.0179063658956 2010:0.0420205757606 2033:0.0138542558282 2352:0.0434108319777 2714:0.130004239884 2898:0.0160842929206 2926:0.372762612572 2971:0.0160842929206 2972:0.0069271279141 3001:0.0329377139446 3043:0.0718917759971 3051:0.0069271279141 3086:0.0277085116564 3144:0.0580749920279 3352:0.0539929157219 3367:0.145469686196 3642:0.0109792379815 3823:0.0329377139446 3882:0.0283143779455 3906:0.0363530651695 3959:0.025633419266 4154:0.128674343365 4155:0.0219584759631 4351:0.135240977734 4388:0.200487535698 4512:0.0138542558282 4531:0.0465104375475 4597:0.0336518557575 4733:0.0431478238228 4747:0.0589345817395 4750:0.0109792379815 4794:0.145469686196 4814:0.0160842929206 4818:0.0109792379815 5030:0.0270635309022 5158:0.0414053826085 5345:0.0109792379815 5506:0.0589345817395 5523:0.0219584759631 5629:0.0658754278893 5656:0.0109792379815 5782:0.137155321439 5786:0.0277085116564 5848:0.0496669876195 5876:0.0109792379815 5909:0.0317606217238 5982:0.0415627674846 6003:0.195478568777 6172:0.0410829761622 6300:0.0230114208347 6304:0.0277085116564 6474:0.0380427688837 6670:0.0409177867304 6707:0.0239639253324 6773:0.299510253259 6791:0.0239639253324 6866:0.131870172797 7053:0.0194469066454 7083:0.0219584759631 7135:0.0441607135984 7274:0.0382624202111 7417:0.0492416581926 7472:0.0160842929206 7492:0.0882778117663 7593:0.227959030718 7619:0.0479278506648 7626:0.0239639253324 7683:0.0069271279141 8027:0.151972687145 8116:0.0194469066454 8133:0.0719292478561 8184:0.0179063658956 8220:0.0690542300095 8474:0.0239639253324 8503:0.0420205757606 8589:0.108254123609 8623:0.0719292478561 8650:0.0248334938097 8700:0.135317654511 8789:0.0283143779455 8895:0.0415627674846 9054:0.0069271279141 9168:0.0317606217238 9239:0.0325605471801 9340:0.0492416581926 9363:0.0512668385319 9492:0.0308910532465 9602:0.119804101304 9649:0.171795263418 9973:0.0308910532465 10051:0.025633419266 10213:0.0583407199361 10247:0.0230114208347 10250:0.0069271279141 10340:0.0109792379815 10547:0.0589345817395 10555:0.0470657878078 10599:0.055180006676 10618:0.0360865498262 10693:0.0109792379815 10706:0.0488728439008 10713:0.0138542558282 10742:0.0109792379815 10802:0.0485676680331 10898:0.0529499695835 11038:0.0288856038772 11209:0.0283143779455 11272:0.142775685687 11362:0.0069271279141 11378:0.126903200853 11425:0.0457184404797
16 -1 -1 45:0.018541096047 97:0.462075021183 135:0.0332345670254 154:0.0307960939343 448:0.073019628611 538:0.0215255459108 544:0.0479280380037 687:0.018541096047 882:0.0239640190019 987:0.0615921878685 1000:0.0239640190019 1151:0.211384800648 1164:0.116193091157 1213:0.0419358983509 1264:0.0239640190019 1339:0.018541096047 1373:0.0307960939343 1380:0.0332345670254 1399:0.0715788208231 1625:0.018541096047 1644:0.0307960939343 1911:0.0479280380037 2033:0.018541096047 2048:0.133700444013 2458:0.0924150042366 2505:0.0777215332582 2627:0.0293869419568 2693:0.037082192094 2711:0.0413413749781 2794:0.0445668146709 2829:0.0777215332582 2895:0.0486511640372 2916:0.116193091157 2971:0.0645766377323 2972:0.0092705480235 3001:0.0440804129351 3047:0.0260257186239 3086:0.0278116440705 3257:0.0629879585806 3277:0.0471635685876 3286:0.0278116440705 3319:0.0239640190019 3377:0.0471635685876 3423:0.0999794752516 3449:0.0393806160137 3459:0.274905926513 3823:0.0293869419568 3841:0.037082192094 3907:0.0307960939343 3933:0.078871918786 3953:0.0092705480235 4163:0.0756464790932 4512:0.018541096047 4550:0.0440804129351 4626:0.0722585066041 4713:0.0459281148133 4750:0.0146934709784 4814:0.0215255459108 4818:0.0146934709784 4949:0.0413413749781 5173:0.0658999173528 5327:0.0678782860282 5345:0.0146934709784 5428:0.0352962666474 5523:0.0293869419568 5526:0.0332345670254 5629:0.0293869419568 5656:0.0146934709784 5712:0.018541096047 5722:0.385050517221 5786:0.0278116440705 5787:0.052321639845 5876:0.0146934709784 5982:0.018541096047 6030:0.0293869419568 6099:0.176321651741 6272:0.0278116440705 6286:0.0831444562131 6304:0.037082192094 6477:0.018541096047 6616:0.018541096047 6683:0.0587738839135 6744:0.160333357247 6849:0.0586077380047 7083:0.0146934709784 7105:0.0293869419568 7413:0.0558306500258 7683:0.0092705480235 7689:0.0506119230016 7759:0.133700444013 7858:0.0352962666474 7905:0.0482944876022 8014:0.0615921878685 8026:0.0849170271167 8044:0.0641416539092 8055:0.0626215089821 8116:0.104102874496 8127:0.0801666786236 8294:0.0894372266471 8305:0.0506119230016 8351:0.056235971155 8400:0.0580965455785 8474:0.0320708269546 8540:0.254562439338 8650:0.0332345670254 8761:0.0278116440705 8877:0.184830008473 8999:0.0568218125582 9054:0.0092705480235 9363:0.0343051041151 9490:0.0352962666474 9512:0.0378930205641 9535:0.0278116440705 9648:0.0440804129351 9683:0.074164384188 9687:0.102915312345 9827:0.0400666419578 9837:0.0766376416255 9866:0.0362190168891 9984:0.0146934709784 10144:0.0496674431472 10213:0.0260257186239 10250:0.0092705480235 10340:0.0146934709784 10502:0.0641416539092 10523:0.0393806160137 10524:0.074164384188 10693:0.0146934709784 10742:0.0146934709784 10756:0.0611848089544 10777:0.0831444562131 10906:0.037082192094 11134:0.0362190168891 11209:0.0378930205641 11222:0.0558306500258 11278:0.0609061619245 11324:0.0831444562131 11361:0.0618570395659 11362:0.0092705480235
17 -1 -1 45:0.00821611508464 81:0.0722825995721 130:0.0386193536727 566:0.0428014683801 687:0.0164322301693 701:0.0381544568917 787:0.0164322301693 865:0.0634374395144 889:0.0394977812923 1086:0.0260444686215 1213:0.185830528117 1288:0.0945656360339 1292:0.0164322301693 1339:0.00821611508464 1380:0.02945446448 1437:0.02945446448 1472:0.02945446448 1598:0.0390667029323 1615:0.0371661056235 1625:0.0164322301693 1685:0.130276418696 1738:0.0355094586151 1789:0.040704247038 1811:0.0637150481862 1887:0.0498396869025 1889:0.0568461766123 2033:0.0328644603386 2263:0.0445828157044 2546:0.0355094586151 2647:0.0335830651079 2703:0.15492476395 2740:0.143141689131 2776:0.0381544568917 2898:0.0190772284459 2971:0.114463370675 2972:0.00821611508464 2976:0.0320994627566 3001:0.0130222343108 3003:0.0852692649185 3049:0.0349014613217 3051:0.0492966905078 3058:0.0349014613217 3086:0.0246483452539 3087:0.363992185308 3131:0.0360877854338 3173:0.0272933435305 3359:0.0891656314087 3469:0.0212383493954 3483:0.0483324722954 3570:0.0616849047957 3642:0.0260444686215 3791:0.0164322301693 3823:0.0260444686215 3890:0.0342605837062 3953:0.0328644603386 3965:0.054586687061 4091:0.0403155778413 4291:0.0491100197446 4307:0.0770975943872 4512:0.0164322301693 4597:0.039913730935 4750:0.0260444686215 4794:0.0246483452539 4818:0.0390667029323 4837:0.0625633324154 4895:0.49142228168 4937:0.0514886394292 5007:0.0451216970674 5138:0.0349014613217 5217:0.0558237026908 5327:0.0601578038691 5345:0.0390667029323 5355:0.0691966533692 5475:0.0564477072096 5629:0.0520889372431 5656:0.0130222343108 5814:0.0403155778413 5876:0.0130222343108 5982:0.0164322301693 6012:0.0628028021456 6030:0.0260444686215 6300:0.0272933435305 6304:0.0164322301693 6665:0.0483324722954 6749:0.0371661056235 6791:0.0284230883062 6803:0.0376705795647 6866:0.0625633324154 6958:0.0212383493954 6965:0.0461311022461 7035:0.0520889372431 7083:0.0390667029323 7172:0.0190772284459 7417:0.0584044550189 7447:0.0529359652457 7472:0.0190772284459 7626:0.0284230883062 7683:0.00821611508464 7691:0.0320994627566 7919:0.0487276205022 8295:0.05422564346 8503:0.0498396869025 8589:0.0320994627566 8660:0.0539786897675 8891:0.0492966905078 9054:0.00821611508464 9231:0.0494804670339 9363:0.030403238588 9490:0.0625633324154 9504:0.0328644603386 9512:0.0335830651079 9532:0.0634374395144 9535:0.0164322301693 9610:0.118493343877 9730:0.0736875985287 9782:0.426291081728 9827:0.0355094586151 9841:0.0588263268942 9973:0.146556813563 9984:0.0130222343108 10062:0.0390667029323 10069:0.0328644603386 10211:0.0548214145033 10213:0.0922622044922 10250:0.00821611508464 10270:0.0360877854338 10272:0.131457841354 10275:0.0394977812923 10340:0.0130222343108 10636:0.0561398107171 10693:0.0130222343108 10713:0.0164322301693 10742:0.0260444686215 10899:0.0496614377016 10924:0.0403155778413 10992:0.0212383493954 11213:0.0349014613217 11286:0.0770975943872 11342:0.0698029226433 11362:0.0246483452539 11426:0.0611520803304 11515:0.188245014601
18 -1 -1 45:0.0234002621642 120:0.0252835626188 209:0.0151222000504 326:0.0971674853886 538:0.0135834315367 629:0.126527324112 676:0.0741770760745 687:0.0117001310821 787:0.0234002621642 806:0.0256953448003 824:0.0642554011106 901:0.0374953570546 957:0.0483612430769 1002:0.0216478148818 1076:0.0562466827462 1086:0.0185442690186 1106:0.0378834649975 1183:0.154172068802 1284:0.0216478148818 1295:0.0185442690186 1339:0.0175501966231 1428:0.0216478148818 1434:0.0289823731189 1437:0.0209722655914 1552:0.0271668630733 1653:0.0185442690186 1965:0.0794955562625 2033:0.0351003932462 2048:0.0281233413731 2064:0.0702007864925 2076:0.0487886691193 2091:0.0309199493911 2143:0.0209722655914 2210:0.0702007864925 2252:0.0234002621642 2335:0.0289823731189 2531:0.0728779951653 2627:0.0185442690186 2774:0.038609922692 2776:0.0135834315367 2854:0.0483612430769 2855:0.0185442690186 2863:0.0302444001007 2898:0.0135834315367 2971:0.0135834315367 2972:0.0117001310821 3001:0.00927213450931 3009:0.0202379017038 3051:0.0117001310821 3086:0.0117001310821 3173:0.0194334970777 3383:0.0185442690186 3410:0.0342695727597 3493:0.0378834649975 3533:0.016423210291 3548:0.0342695727597 3568:0.0256953448003 3642:0.0278164035279 3790:0.0401920839004 3791:0.0117001310821 3814:0.0175501966231 3823:0.00927213450931 3925:0.0483612430769 3953:0.0292503277052 4174:0.0209722655914 4298:0.0583004912331 4312:0.0564382640992 4472:0.0175501966231 4512:0.0117001310821 4729:0.0607137051113 4750:0.00927213450931 4794:0.122851376362 4814:0.0135834315367 4818:0.0278164035279 5057:0.045711132092 5200:0.0302444001007 5206:0.0234002621642 5268:0.022273275832 5278:0.0460781403725 5289:0.0483612430769 5303:0.235777997534 5307:0.0663681200544 5319:0.0268223311324 5339:0.016423210291 5345:0.0278164035279 5354:0.151701375713 5355:0.016423210291 5481:0.0497711562549 5537:0.119918563253 5656:0.00927213450931 5678:0.0185442690186 5786:0.0117001310821 5848:0.0209722655914 5865:0.0415853339722 5876:0.00927213450931 5907:0.0564382640992 5926:0.185442690186 6003:0.0330169286144 6030:0.0185442690186 6096:0.042175774704 6127:0.0369836937008 6290:0.0344138473933 6304:0.0117001310821 6310:0.016423210291 6448:0.0380710251728 6468:0.0295100362131 6477:0.0117001310821 6616:0.0117001310821 6661:0.032846420582 6749:0.0264631339219 6800:0.035487019342 6848:0.0404758034076 6873:0.0351003932462 6926:0.0524672885559 6958:0.0151222000504 6986:0.0564382640992 7012:0.0618398987822 7083:0.0185442690186 7125:0.0256953448003 7130:0.033666469069 7172:0.0135834315367 7395:0.0351003932462 7406:0.0780682511365 7423:0.0374953570546 7544:0.0175501966231 7560:0.0629167967742 7629:0.0453666001511 7635:0.488211551206 7683:0.00585006554104 7708:0.0135834315367 7724:0.016423210291 7761:0.0175501966231 7913:0.0239119255179 7931:0.189272462048 8108:0.033666469069 8116:0.065692841164 8120:0.0243943345597 8184:0.0302444001007 8198:0.04075029461 8233:0.0374953570546 8382:0.0239119255179 8426:0.022273275832 8617:0.0311336281598 8650:0.0209722655914 8700:0.022855566046 8706:0.234204753409 8732:0.0344138473933 9041:0.045711132092 9054:0.00585006554104 9093:0.0185442690186 9168:0.0268223311324 9344:0.0151222000504 9358:0.0234002621642 9380:0.0397477781312 9381:0.0894341193929 9492:0.0260879672448 9504:0.0117001310821 9610:0.0281233413731 9672:0.0271668630733 9683:0.117001310821 9689:0.0439210907138 9705:0.0243943345597 9744:0.0390341255682 9781:0.0194334970777 9784:0.0451689363028 9973:0.0260879672448 9984:0.00927213450931 9992:0.0388669941554 10062:0.0370885380372 10155:0.022273275832 10202:0.022855566046 10250:0.00585006554104 10340:0.00927213450931 10524:0.0234002621642 10566:0.0292503277052 10650:0.0490452195877 10693:0.00927213450931 10741:0.0338213332405 10742:0.0185442690186 10842:0.0175501966231 10915:0.0885301086393 10921:0.303529191349 10924:0.028705631587 10992:0.0302444001007 11009:0.0369836937008 11115:0.0117001310821 11116:0.14680585914 11323:0.112876528198 11331:0.349904124582 11362:0.0117001310821 11468:0.0761420503456 11579:0.0289823731189
19 -1 -1 45:0.00888332611911 135:0.0318463910187 349:0.0249386493047 360:0.0448109980356 369:0.0600058685796 544:0.0229630648996 660:0.0281594775609 687:0.0177666522382 736:0.0307312592551 787:0.0177666522382 865:0.137178084183 914:0.165481797805 1022:0.0266499783573 1339:0.00888332611911 1373:0.0295097706111 1383:0.0707626595951 1625:0.0177666522382 1641:0.0448109980356 1701:0.0530981268657 1703:0.0951857633142 1738:0.0383930967302 1891:0.0328722128004 1911:0.229630648996 2033:0.0355333044764 2252:0.0355333044764 2331:0.0338219754238 2502:0.0383930967302 2722:0.0661180943597 2876:0.0740856073601 2972:0.00888332611911 3001:0.0281594775609 3051:0.00888332611911 3086:0.0177666522382 3469:0.0229630648996 3584:0.0469519515808 3642:0.0281594775609 3791:0.0444166305956 3823:0.0140797387805 3841:0.0710666089529 3902:0.252589363901 4174:0.0318463910187 4219:0.0407297171378 4265:0.0532999567147 4413:0.0768181933037 4454:0.0377357254323 4512:0.0177666522382 4552:0.143211581416 4729:0.0307312592551 4750:0.0140797387805 4772:0.0229630648996 4778:0.0636927820374 4818:0.0140797387805 4853:0.159343183955 4918:0.0857015194228 4923:0.0636034720555 5121:0.041252888984 5137:0.0679028673414 5224:0.0603570119296 5252:0.0498772986095 5310:0.0755775143433 5313:0.0833585054353 5339:0.0249386493047 5345:0.0140797387805 5356:0.0857015194228 5373:0.0307312592551 5385:0.298224162886 5449:0.0422392163414 5629:0.0563189551219 5656:0.0140797387805 5677:0.0566315542908 5786:0.0532999567147 5789:0.0692403380488 5843:0.0563189551219 5847:0.0431550294602 5876:0.0140797387805 5901:0.0724867981746 5926:0.0281594775609 6240:0.13669528139 6284:0.0707626595951 6304:0.0177666522382 6322:0.061879333476 6477:0.0532999567147 6478:0.0857015194228 6616:0.0177666522382 6740:0.0295097706111 6751:0.0490676021948 6873:0.0266499783573 6894:0.14817121472 6965:0.0249386493047 7017:0.0781524964197 7053:0.0249386493047 7083:0.0140797387805 7165:0.0969958229867 7310:0.0515886276621 7371:0.0440097414833 7395:0.0177666522382 7401:0.181551327093 7535:0.415442028293 7629:0.0229630648996 7683:0.00888332611911 7700:0.0281594775609 7708:0.020626444492 7969:0.0508829853822 8014:0.0295097706111 8099:0.0462772731492 8124:0.0295097706111 8157:0.14549373448 8161:0.0551605992683 8319:0.0266499783573 8334:0.0857015194228 8352:0.0692403380488 8394:0.286423162833 8426:0.0338219754238 8449:0.0444166305956 8761:0.0266499783573 8803:0.020626444492 9008:0.0229630648996 9054:0.00888332611911 9125:0.069412366545 9295:0.230454579911 9363:0.0328722128004 9504:0.0177666522382 9535:0.00888332611911 9628:0.0469519515808 9677:0.0813701242937 9817:0.0880194829665 9915:0.0885549180967 10062:0.0422392163414 10250:0.00888332611911 10340:0.0140797387805 10486:0.0590195412222 10524:0.0177666522382 10544:0.0563189551219 10693:0.0140797387805 10713:0.0177666522382 10742:0.0140797387805 10815:0.0636927820374 10842:0.00888332611911 11164:0.0755775143433 11349:0.041252888984 11362:0.00888332611911 11387:0.0596448325772 11419:0.0833585054353 11527:0.020626444492 11536:0.0986166384011
20 -1 -1 26:0.0630632546626 45:0.00911468437804 120:0.0393930104895 209:0.0471222346463 442:0.0788188542293 538:0.0211636417334 544:0.0235611173231 660:0.0288928658902 673:0.080187908073 787:0.0182293687561 882:0.0235611173231 1002:0.0337283400908 1022:0.109376212536 1264:0.0235611173231 1387:0.0474825232098 1403:0.0519577088469 1625:0.0182293687561 1662:0.111732960326 1738:0.0393930104895 1746:0.0540567989609 2033:0.0182293687561 2076:0.0380075502682 2306:0.0417904860792 2360:0.0634909252002 2556:0.0364587375121 2651:0.0812926234186 2855:0.0288928658902 2971:0.0211636417334 3009:0.0315316273313 3086:0.00911468437804 3204:0.136862357041 3244:0.0514419678448 3286:0.0273440531341 3303:0.037255933705 3356:0.0550927446544 3425:0.799859967702 3536:0.054270620094 3568:0.0400345869968 3814:0.0546881062682 3823:0.0433392988353 3905:0.0211636417334 4174:0.0326758017012 4386:0.0696713366009 4503:0.173357195341 4554:0.0647919568171 4772:0.0235611173231 4778:0.196054810207 4794:0.109376212536 5339:0.0255881540517 5354:0.0393930104895 5456:0.0546881062682 5548:0.0288928658902 5678:0.0866785976706 5848:0.0326758017012 6310:0.0255881540517 6382:0.0494586905908 6460:0.0717919659662 6790:0.0567737164119 6791:0.0630632546626 7626:0.0315316273313 7629:0.0235611173231 7761:0.0273440531341 7915:0.0494586905908 7965:0.0417904860792 8092:0.0442789634851 8218:0.0774370370916 9208:0.0273440531341 9229:0.037255933705 9304:0.104907966427 9781:0.181669956669 9795:0.0956664058477 9861:0.037255933705 9949:0.0235611173231 9973:0.0406463117093 9992:0.0302783261114 10340:0.0144464329451 10524:0.0364587375121 10566:0.0455734218902 10591:0.0694056768594 10795:0.140750764313 10842:0.0273440531341 11134:0.106830224035 11349:0.0846545669336 11404:0.0619289561549
21 -1 -1 73:0.132172365893 116:0.245745533499 361:0.106785263047 374:0.10285848732 687:0.0274004530624 853:0.140544678549 878:0.245745533499 994:0.118472139361 1000:0.0354145718345 1092:0.0696993933941 1177:0.136572993281 1369:0.0678736117322 1373:0.0455111674202 1522:0.0601757436889 1614:0.0818900889922 1672:0.0966589676078 1696:0.110433360263 1707:0.0954328226672 1860:0.0802556666486 1915:0.0809257392547 1929:0.113256848292 1973:0.104722561372 2033:0.0274004530624 2143:0.0491147983657 2500:0.075674050057 2776:0.0318109408891 2863:0.0354145718345 2897:0.136572993281 2966:0.0581975692222 3001:0.0217143453033 3004:0.0724112077068 3051:0.0137002265312 3129:0.0636218817781 3286:0.0411006795935 3454:0.14225910104 3469:0.0354145718345 3638:0.0610952233756 3771:0.12549231231 3779:0.0936121410567 3791:0.0411006795935 3909:0.0592113939514 3934:0.0610952233756 3953:0.0137002265312 4174:0.0491147983657 4391:0.14225910104 4416:0.0882697854207 4450:0.100312073545 4652:0.0643970889347 4707:0.0868573812132 4837:0.0521616249168 5200:0.0354145718345 5339:0.0384613983856 5523:0.0217143453033 5604:0.115384195157 5786:0.0274004530624 5812:0.111792085779 5876:0.0217143453033 6163:0.113256848292 6240:0.0702723392747 6300:0.0455111674202 6360:0.132172365893 6397:0.103708736642 6743:0.140544678549 6749:0.123947647052 6873:0.0411006795935 6875:0.0455111674202 6945:0.132172365893 7016:0.0665554401174 7086:0.225718894487 7237:0.245573991828 7242:0.091986684578 7354:0.113256848292 7423:0.087810107752 7453:0.0784738077801 7480:0.0802556666486 7560:0.0491147983657 7561:0.107910066445 7700:0.13028607182 7746:0.0521616249168 7770:0.132172365893 7820:0.0384613983856 7836:0.0411006795935 8100:0.0610952233756 8107:0.0601757436889 8112:0.091986684578 8474:0.0473949968444 8847:0.0434286906066 9001:0.257588355739 9208:0.0411006795935 9535:0.0685011326559 9638:0.0973883953603 9947:0.218266098397 10002:0.0455111674202 10447:0.0592113939514 10459:0.0910223348405 10486:0.0455111674202 10537:0.0954328226672 10673:0.0592113939514 10793:0.0987711442751 10842:0.0274004530624 11454:0.0473949968444
22 1 1 26:0.0365204748395 126:0.0806945441995 473:0.0422271388661 538:0.024512095025 572:0.0744810977859 622:0.0966987897335 676:0.0167321079039 730:0.0579763108327 806:0.0463687494389 880:0.0463687494389 882:0.0272888926204 900:0.10184614167 1396:0.11854656614 1625:0.0211135694331 1653:0.0669284316155 1968:0.0850950316162 2331:0.0401934262516 2507:0.0549950776717 2627:0.0334642158078 2693:0.0422271388661 2972:0.0105567847165 3051:0.0527839235826 3072:0.0507502109681 3085:0.0463687494389 3086:0.0422271388661 3173:0.070137759483 3202:0.0955085394439 3229:0.456446784766 3305:0.24452994573 3715:0.09468028453 3791:0.0105567847165 3814:0.0633407082992 3841:0.168908555464 3907:0.0350688797415 4423:0.328781489769 4472:0.0316703541496 4600:0.078573552143 4660:0.0431504652519 4661:0.160773705006 4749:0.0365204748395 5234:0.0693565512758 5526:0.151382709348 5527:0.083150693721 5604:0.029636641535 5648:0.0704393578723 5678:0.0334642158078 5712:0.0211135694331 6310:0.0592732830701 6401:0.0880420010486 6683:0.0334642158078 6710:0.0431504652519 6965:0.029636641535 7146:0.0661571163745 7193:0.09468028453 7297:0.070137759483 7444:0.09468028453 7466:0.0840930697915 7746:0.0401934262516 8021:0.210413278449 8184:0.0272888926204 8942:0.0557968533648 9041:0.0412442029289 9343:0.0713098931447 9504:0.0211135694331 9536:0.195403709872 9653:0.0518009876454 10213:0.0592732830701 10250:0.0105567847165 10272:0.0422271388661 10304:0.483493948667 10386:0.058638598696 10613:0.0990617460592 10713:0.0211135694331 10842:0.0316703541496 11362:0.0105567847165
23 -1 -1 
24 -1 -1 209:0.0242419464998 473:0.0187561301126 477:0.0263275570951 676:0.0445916443306 701:0.0435503854597 780:0.0520912956119 787:0.0187561301126 1000:0.0242419464998 1047:0.220671236879 1175:0.0311532577861 1181:0.0576727285664 1264:0.0242419464998 1380:0.0336200115561 1514:0.0375122602251 1937:0.306095216989 2064:0.0187561301126 2197:0.0672400231122 2431:0.0601076851702 2507:0.0488545925705 2531:0.0584142669032 2906:0.268582956764 2972:0.00937806505628 3001:0.0148638814435 3047:0.0263275570951 3051:0.0562683903377 3065:0.054701222019 3081:0.0765238042472 3086:0.00937806505628 3155:0.0383324924404 3345:0.04242225831 3410:0.0549365268708 3477:0.0671457391909 3584:0.0495668458571 3642:0.0445916443306 3723:0.0336200115561 3953:0.00937806505628 3965:0.0311532577861 4184:0.0553952042859 4298:0.0311532577861 4632:0.0568881790653 4948:0.0623065155723 5057:0.0366390741734 5233:0.0714112443028 5519:0.157245848535 5523:0.0148638814435 5786:0.0375122602251 5876:0.0148638814435 5982:0.0187561301126 6000:0.0411914385386 6342:0.0782116558867 6370:0.0492154056317 6477:0.112536780675 6642:0.0534590945261 6687:0.0998187757974 6879:0.0564781571434 6957:0.153047608494 7135:0.0597855345235 7254:0.0324427747773 7390:0.0347029644136 7395:0.0375122602251 7602:0.0418208398336 7655:0.0523761416686 7683:0.00937806505628 7708:0.0217751927299 7836:0.0281341951688 7855:0.0929215506008 7904:0.0324427747773 7952:0.38951621752 8190:0.590931906734 9239:0.0440810294698 9273:0.0755937308463 9334:0.0825050421326 9373:0.0747036432458 9459:0.0281341951688 9535:0.0375122602251 9704:0.0810964276948 9788:0.0786229242674 9834:0.155400970099 10250:0.00937806505628 10447:0.0405313228424 10499:0.0534590945261 10713:0.0187561301126 10815:0.134480046224 11017:0.0825050421326 11116:0.0672400231122
25 -1 -1 26:0.0300065903214 194:0.0260215494589 250:0.0737953330055 342:0.0407709082015 360:0.0437543170224 471:0.0761966033708 511:0.0630310151254 683:0.260215494589 712:0.0518460283864 746:0.0548354548657 1284:0.0320970583818 1390:0.0260215494589 1653:0.0274954534021 2173:0.0496831218018 2203:0.726744627836 2513:0.450040534276 2793:0.0750067557127 2876:0.0723386064434 3003:0.0300065903214 3051:0.0346953992786 3071:0.0663016606331 3383:0.0549909068041 3386:0.0676075926566 3446:0.0510251623527 3469:0.0224215765207 3514:0.0494447580211 3642:0.0274954534021 4558:0.0984035310588 4661:0.066048849608 5007:0.0476355089891 5094:0.0651214831858 5260:0.0836806055323 5650:0.0501466459085 5673:0.0777928688466 5712:0.0173476996393 5808:0.0444906305714 5848:0.0310954263403 5981:0.0470666055639 5982:0.0173476996393 5984:0.0600131806428 6401:0.0723386064434 6469:0.053517002861 6661:0.0243505749844 7016:0.0421373975784 7026:0.045519735116 7683:0.00867384981965 7746:0.033024424804 8215:0.0621036487032 8279:0.0499170299227 8319:0.0260215494589 8650:0.0310954263403 8792:0.0690940165809 8851:0.16278568357 8886:0.0635093046853 8901:0.038680440141 9328:0.0473542899607 9344:0.0448431530413 9504:0.0173476996393 9544:0.0288139054067 9843:0.0640451421456 10213:0.0487011499687 10270:0.0380983016854 10560:0.0690940165809 10583:0.0635093046853 10591:0.033024424804 10830:0.0727189919652 10842:0.0346953992786 11221:0.051645804593 11339:0.0545186349025
26 -1 -1 715:0.128522942841 853:0.0807893312029 1369:0.0780316089484 1629:0.0955445989421 1644:0.052322390518 1990:0.0702387637463 2006:0.0869994646062 2145:0.144273551831 2265:0.147799057196 2343:0.108976309511 2500:0.0869994646062 2763:0.104644781036 2863:0.0407147336047 2874:0.118252337761 3004:0.249744911125 3047:0.0442175496757 3051:0.0472518269723 3086:0.0157506089908 3303:0.0643800289769 3759:0.106393591823 3791:0.0157506089908 3880:0.128522942841 3922:0.0702387637463 4312:0.15195334543 5030:0.0615359061412 5045:0.111124994961 5233:0.0599681586664 5345:0.0249641246139 5398:0.117230892744 5604:0.0442175496757 5685:0.11277233385 5907:0.15195334543 6000:0.138363348579 6210:0.0978026720085 6510:0.110431099046 6616:0.0315012179816 7083:0.0499282492278 7086:0.0865000307551 7268:0.0838236084996 7341:0.0680729995088 7683:0.0157506089908 7713:0.161578662406 7746:0.0599681586664 8014:0.052322390518 8165:0.174976314215 8184:0.0407147336047 8244:0.128522942841 8382:0.0643800289769 8525:0.11196358922 8768:0.514091771363 8977:0.0722159515862 9041:0.0615359061412 9056:0.157012572819 9168:0.0722159515862 9171:0.125465953573 9208:0.0472518269723 9271:0.0838236084996 9512:0.0643800289769 9535:0.0157506089908 9618:0.0838236084996 10002:0.052322390518 10166:0.0869994646062 10205:0.30390669086 10215:0.116297839214 10433:0.132048448205 10693:0.0249641246139 10756:0.10395264655 11025:0.0884350993513 11115:0.0157506089908 11213:0.0669074452854
27 -1 -1 45:0.0185420726914 194:0.0185420726914 349:0.0173513930117 421:0.0510944523205 471:0.0271475563122 506:0.0596279584767 660:0.019592326601 735:0.173993327105 783:0.0241472831403 820:0.0452545743254 1013:0.0362063698121 1108:0.094488624742 1615:0.0279587382043 1904:0.0381343992923 2129:0.031177840815 2166:0.114403197877 2331:0.0470641678177 2574:0.0419941842964 2627:0.0587769798029 2680:0.0235320839089 2753:0.0641784665989 2841:0.0641784665989 2855:0.019592326601 2976:0.0241472831403 3049:0.0525102538279 3051:0.00618069089712 3086:0.0185420726914 3171:0.203395162258 3303:0.0252633443752 3319:0.0159768541976 3841:0.0247227635885 3854:0.0481748751935 3905:0.0143511198398 4057:0.0641784665989 4129:0.0486823165926 4174:0.0221575450947 4198:0.0616132481051 4326:0.0352326558755 4434:0.0407920212255 4524:0.0467869376509 4595:0.0481748751935 4749:0.0213816775145 4772:0.0639074167904 4807:0.0271475563122 4814:0.0143511198398 4818:0.00979616330048 5021:0.0396144642151 5045:0.0436065199257 5339:0.0173513930117 5373:0.0213816775145 5523:0.00979616330048 5678:0.019592326601 5686:0.0486823165926 6342:0.0257730174981 6468:0.031177840815 6557:0.0326674373817 6640:0.0534472675796 7099:0.055432557208 7105:0.019592326601 7329:0.0460025331126 7401:0.0252633443752 7703:0.0348829305768 7746:0.0470641678177 7765:0.0498206699694 7965:0.0283382359918 8164:0.0380096860411 8245:0.813769861482 8495:0.047244312371 8589:0.0241472831403 8761:0.0370841453827 8901:0.0275623684116 8914:0.22193723495 9008:0.0159768541976 9457:0.0634050257031 9504:0.0123613817942 9574:0.0424636006822 9776:0.0442529515958 10247:0.0205318107369 10250:0.00618069089712 10259:0.047244312371 10345:0.0417498716957 10368:0.0579977757017 10504:0.0324358178111 10673:0.0267125016341 10699:0.135596774839 10727:0.0460025331126 10928:0.0677983874194 10991:0.030025678915 10992:0.0159768541976 11086:0.0492340504166 11219:0.0518170848046 11223:0.0641784665989 11369:0.0414986761521 11527:0.0143511198398 11548:0.210179752405
28 -1 -1 14:0.063043194044 461:0.0539687880427 476:0.0491760058386 676:0.0139557114626 824:0.0483561706807 917:0.0515799537744 934:0.0344004592181 959:0.0499461225926 1013:0.154739861323 1052:0.217306574829 1063:0.0621222810711 1431:0.0789697711542 1445:0.0727896638768 2181:0.0773493563116 2282:0.0581127182895 2331:0.100572120862 2459:0.0279114229252 2627:0.0279114229252 2668:0.080653341232 2700:0.0551795166888 2776:0.0204447477555 2824:0.069353311379 3179:0.0761415078461 3286:0.026415220782 3319:0.0227607850566 3397:0.056730591643 3456:0.0965862556015 3638:0.0392656235896 3642:0.0139557114626 3646:0.0701393168605 3934:0.0785312471791 4091:0.0432055328121 4179:0.128940231451 4450:0.0644701157255 4498:0.0877748447482 4578:0.0727896638768 4634:0.16989316288 4690:0.0462083879719 4818:0.0139557114626 5045:0.0621222810711 5121:0.040889495511 5216:0.0785312471791 5316:0.0609210999911 5604:0.0988758667729 5668:0.247872620639 5712:0.035220294376 6047:0.0413877176424 6112:0.354875104487 6310:0.0247189666932 6331:0.0601640994345 6661:0.0247189666932 6753:0.426447699938 6815:0.0423291138812 7602:0.0392656235896 7751:0.225740635542 7913:0.10797123339 7962:0.046538355511 8040:0.0380548949435 8081:0.0774640571903 8115:0.0468599685375 8251:0.121842199982 8319:0.026415220782 8369:0.080653341232 8399:0.0598253317315 8661:0.0601640994345 8868:0.0315658586506 8901:0.0785312471791 9027:0.157939542308 9229:0.07198082226 9504:0.017610147188 9687:0.0325826440484 9712:0.0455215701132 9781:0.0292498213495 9831:0.154928114381 9861:0.07198082226 9909:0.0617343719683 10113:0.0738191332856 10272:0.035220294376 10468:0.0436220631121 10544:0.0558228458504 10815:0.0315658586506 10822:0.218110315561 10908:0.0474797517498 10914:0.309856228761 11064:0.0279114229252 11123:0.0826242068797 11306:0.080653341232 11349:0.0613342432664
29 -1 -1 130:0.139799765906 473:0.0198278989895 539:0.129657780383 676:0.0157132381832 701:0.0460389557263 758:0.0621286052588 787:0.0198278989895 1000:0.0256271876779 1121:0.0556639498222 1198:0.0669676135391 1264:0.0256271876779 1270:0.217499887922 1292:0.039655797979 1339:0.00991394949474 1380:0.0710822743454 1396:0.0556639498222 1472:0.0710822743454 1625:0.0198278989895 1900:0.0435452130943 1992:0.0808965523164 2026:0.0754918488116 2033:0.0198278989895 2143:0.0355411371727 2217:0.0857304660977 2246:0.0465999219687 2627:0.0314264763664 2680:0.0377459244058 2729:0.0512543753559 2776:0.0230194778631 2813:0.0609682823482 2863:0.0512543753559 2972:0.00991394949474 2977:0.0377459244058 3051:0.00991394949474 3086:0.00991394949474 3367:0.0892255454526 3791:0.00991394949474 3814:0.148709242421 3823:0.0314264763664 3907:0.0658668547157 3909:0.0428473768526 3953:0.0198278989895 3998:0.0460389557263 4267:0.0448463647687 4355:0.0527613263473 4402:0.0476598739006 4503:0.0942794290992 4661:0.0377459244058 4750:0.0157132381832 4807:0.0435452130943 4818:0.0157132381832 5122:0.0481617782321 5759:0.144085109507 5782:0.196293607761 5786:0.0198278989895 6578:0.0628529527328 6617:0.0476598739006 6683:0.157132381832 6724:0.205887039848 6740:0.0329334273579 6773:0.514382796586 6791:0.205779782086 6835:0.0495697474737 7105:0.0314264763664 7371:0.0491156520082 7683:0.00991394949474 7708:0.0230194778631 7709:0.07727344524 7761:0.0297418484842 7783:0.141965205643 7846:0.0843458463745 7858:0.0377459244058 7904:0.0342966303477 8021:0.0329334273579 8124:0.0329334273579 8150:0.0481617782321 8184:0.0256271876779 8284:0.296486577353 8485:0.0278319749111 8700:0.0387327160463 8709:0.0460389557263 8737:0.0988288591176 8746:0.0908105018111 9125:0.0774654320927 9129:0.0523992106572 9454:0.137186521391 9459:0.0297418484842 9464:0.205887039848 9472:0.108891908459 9535:0.00991394949474 9667:0.0665646909574 9705:0.0413404258611 9949:0.0256271876779 9984:0.0157132381832 10024:0.0594836969684 10175:0.0567863140964 10213:0.0278319749111 10250:0.00991394949474 10386:0.110135826679 10503:0.0512543753559 10512:0.0780873912027 10523:0.210568694128 10534:0.0448463647687 10726:0.0342966303477 10976:0.114107328089 11115:0.00991394949474 11187:0.0256271876779 11333:0.0615602070568 11454:0.0342966303477
30 -1 -1 1:0.0676423777769 22:0.0332282508297 45:0.00782222642089 62:0.0247958710985 303:0.0421799278143 511:0.0568424496736 593:0.0467556369426 864:0.171610050136 880:0.0343577013934 946:0.0479446395562 975:0.0312889056836 993:0.0391111321044 1002:0.0578913546643 1086:0.0247958710985 1093:0.162447372127 1284:0.0578913546643 1292:0.0312889056836 1305:0.280881754467 1330:0.0676423777769 1408:0.0688173004296 1508:0.0752084373718 1515:0.117455339194 1541:0.0734014596424 1661:0.0439195316883 1774:0.0572737793957 1887:0.0474503231371 1891:0.0289456773321 1919:0.0754646041978 2033:0.0156444528418 2082:0.033807100133 2147:0.150416874744 2181:0.0687154027868 2280:0.374509005956 2315:0.036767903753 2361:0.0577570068006 2566:0.0802448262707 2635:0.0456261863789 2813:0.0481047144 2855:0.0247958710985 2863:0.0202201619701 2898:0.0181626472912 2971:0.0181626472912 3051:0.00782222642089 3131:0.0687154027868 3257:0.0531474593043 3466:0.162447372127 3483:0.0460153658854 3533:0.0219597658441 3617:0.0812236860633 3636:0.111581419943 3747:0.0441475210033 3791:0.0156444528418 3909:0.033807100133 3953:0.0860444906298 4015:0.0779771687708 4027:0.0471083246234 4155:0.0247958710985 4461:0.280881754467 4738:0.1403098847 4778:0.028042388391 5629:0.0247958710985 5712:0.0156444528418 5748:0.0717292296238 5758:0.0531474593043 5786:0.0312889056836 5891:0.0404403239403 5917:0.106152977548 5982:0.0156444528418 6155:0.0812236860633 6300:0.0779546211364 6616:0.0156444528418 6654:0.0779771687708 6743:0.120367239406 6949:0.0572737793957 7072:0.0754646041978 7118:0.0779771687708 7287:0.0812236860633 7472:0.0181626472912 7514:0.0688173004296 7639:0.0701549423499 7683:0.00782222642089 7700:0.17357109769 7724:0.0219597658441 7761:0.0234666792627 7789:0.0234666792627 7820:0.0219597658441 7993:0.257751110338 8049:0.229112268566 8116:0.0658792975324 8147:0.257415075205 8485:0.0219597658441 9035:0.0445901301739 9118:0.061121165681 9213:0.0413436128814 9535:0.0156444528418 9565:0.0646646760945 9610:0.0376042186859 9708:0.0563939765968 9893:0.0779771687708 9939:0.0450160330687 10002:0.0519697474242 10191:0.0665498960181 10673:0.033807100133 10713:0.0312889056836 11115:0.00782222642089 11285:0.0779771687708 11299:0.0456261863789 11317:0.274217035401 11536:0.0289456773321
31 -1 -1 396:0.0399748188003 477:0.0748156695449 880:0.058527364363 921:0.225612128521 993:0.0666246980005 1138:0.138831302893 1181:0.0819450089233 1428:0.049308135738 1558:0.102883180336 1700:0.225612128521 1818:0.115178861641 1891:0.049308135738 1895:0.0889096646679 2033:0.0266498792002 2509:0.128551800827 2814:0.0647323033385 2885:0.0799496376006 2898:0.0309395516201 3023:0.0723046501105 3085:0.117054728726 3131:0.117054728726 3258:0.122054732307 3367:0.159899275201 3383:0.0422390591811 3723:0.0477694087907 4030:0.231108806967 4182:0.0477694087907 4218:0.111712353322 4385:0.046096717369 4495:0.103860120637 4622:0.0640577139726 4652:0.0626330753381 4735:0.100867868762 4914:0.125037292922 5103:0.305561766122 5233:0.0507327743725 5252:0.14963133909 5421:0.119506943313 5483:0.0532997584004 5548:0.0422390591811 5639:0.0626330753381 5646:0.122188696782 6073:0.0736011294418 6130:0.0759580149382 6172:0.0790267168071 6293:0.0544651954773 6821:0.122188696782 6823:0.113365849711 6886:0.0602761898417 7472:0.0618791032403 7503:0.104954112572 7683:0.0133249396001 7781:0.0900084679718 7816:0.0520590812107 7890:0.0759580149382 8170:0.0744192879909 8207:0.0867159705105 8456:0.0763241940912 8474:0.092193434738 8621:0.125037292922 8868:0.0477694087907 9118:0.104118162421 9219:0.0885289824405 9354:0.122054732307 9472:0.0731786108012 9535:0.119924456401 9799:0.0968294917415 9989:0.119506943313 10155:0.0507327743725 10462:0.0875429291624 10592:0.119506943313 11115:0.0266498792002 11209:0.0544651954773 11272:0.457735974595 11362:0.0133249396001
32 -1 -1 130:0.100846485583 233:0.0792075500515 359:0.0545749737085 500:0.0982611083318 544:0.0277297869127 695:0.0712709435321 958:0.0762556007662 1002:0.0793917937602 1015:0.0672259869738 1386:0.117672403648 1403:0.0611505887025 1598:0.0510073230046 1622:0.082826901812 1653:0.0340048820031 1983:0.301986725622 1990:0.0478378655405 2033:0.0429093836448 2134:0.0819982894433 2170:0.0715774147101 2353:0.0429093836448 2412:0.0641203493475 2431:0.137511507304 2459:0.102014646009 2619:0.111389587785 2627:0.0340048820031 2680:0.0408428132557 2772:0.0617346689158 2831:0.0899348959627 2860:0.117672403648 3009:0.0371105196293 3091:0.0899348959627 3093:0.096209991053 3469:0.0277297869127 3611:0.096209991053 3791:0.0107273459112 3953:0.0321820377336 4033:0.111389587785 4661:0.0408428132557 4707:0.0340048820031 5076:0.0691156835664 5119:0.0510073230046 5198:0.0899348959627 5216:0.143513596622 5233:0.0408428132557 5260:0.206983247409 5678:0.0680097640061 5712:0.0214546918224 5776:0.077953332885 5786:0.0214546918224 5966:0.0943755583976 5982:0.0214546918224 6095:0.0510073230046 6249:0.111389587785 6311:0.0419105668563 6477:0.0643640754673 6633:0.106937336964 6676:0.082826901812 6873:0.0321820377336 6875:0.035635471766 7104:0.0478378655405 7204:0.0429093836448 7274:0.0592531597646 7341:0.0463628176772 7395:0.0429093836448 7524:0.0737007788831 7713:0.0550235931993 7913:0.0876952555946 8100:0.0478378655405 8188:0.246938675663 8910:0.0785448554109 9006:0.0737007788831 9017:0.091266056047 9020:0.0558836082614 9051:0.154710477501 9125:0.0419105668563 9215:0.0773383000838 9356:0.111389587785 9454:0.0371105196293 9458:0.0694674325428 9690:0.0396958968801 9714:0.353017210945 9773:0.0633652586788 9820:0.385199248678 10192:0.0720260342008 10267:0.0737007788831 10312:0.100662241874 10350:0.0672259869738 10503:0.0554595738255 10504:0.112592667507 10561:0.0712709435321 10664:0.0704771136973 10925:0.144052068402 10938:0.0698113642245 10976:0.0617346689158 11040:0.0672259869738 11174:0.0943755583976 11187:0.0277297869127 11213:0.0455689878425 11377:0.0864698735443 11454:0.0371105196293
33 -1 -1 154:0.0478172638933 209:0.0372090636885 235:0.118995686323 402:0.12663732953 466:0.0879287322318 975:0.0575777229699 1028:0.131851133567 1042:0.139855741965 1292:0.0287888614849 1339:0.0143944307425 1361:0.0713128356745 1443:0.0839611313373 1574:0.116029129325 1911:0.074418127377 1990:0.0641909795853 2006:0.0795085300282 2033:0.0287888614849 2181:0.0632249089411 2197:0.051603494431 2315:0.0676601539819 2651:0.0641909795853 2663:0.0941274686205 2723:0.06919913748 2826:0.0972327603231 2876:0.0600236966346 2898:0.0334228331508 2964:0.10460125558 2969:0.12663732953 3043:0.0497965488428 3383:0.0912585317842 3791:0.0287888614849 3864:0.0879287322318 3882:0.0588367007808 3953:0.0431832922274 3959:0.0532657232395 4385:0.0497965488428 4537:0.0611464983913 4653:0.0699278709826 4670:0.263786196695 5071:0.516877515934 5117:0.0828383295806 5233:0.0548047067376 5786:0.0287888614849 5886:0.129098853007 5948:0.367394582158 6310:0.0404102759951 6386:0.108963762285 6401:0.120047393269 6404:0.0863665844548 6716:0.0983555620798 6875:0.0478172638933 7026:0.0755409291338 7204:0.0575777229699 7395:0.0287888614849 7401:0.117673401562 7626:0.0497965488428 7676:0.0632249089411 7700:0.0912585317842 7789:0.0431832922274 7913:0.0588367007808 8124:0.0478172638933 8260:0.143944307425 8670:0.143493283749 8703:0.0732311315233 8905:0.0932144963787 9219:0.0956345277866 9238:0.0781079922019 9535:0.0143944307425 9689:0.108070429977 9984:0.022814632946 10051:0.0532657232395 10128:0.0668456663017 10149:0.0983555620798 10213:0.0808205519902 10685:0.12663732953 10842:0.0287888614849 11089:0.180949573856 11196:0.0910005561207 11247:0.0945693315421
34 1 1 55:0.0474889337062 209:0.0267738531799 215:0.0845161959126 473:0.0207150805263 512:0.0480989274618 574:0.0667330466713 644:0.215099270579 671:0.068814007988 730:0.0568820895644 769:0.0414301610525 783:0.0404657766477 836:0.0480989274618 1000:0.0267738531799 1025:0.0716624045551 1175:0.034407003994 1202:0.0621452415788 1339:0.0207150805263 1390:0.0310726207894 1468:0.0609297122374 1514:0.0414301610525 1568:0.0497923721644 1598:0.0492489387503 2026:0.0394348319012 2237:0.0572105153557 2331:0.0394348319012 2647:0.0423360609523 2810:0.0881198255363 2863:0.0535477063598 2972:0.0103575402631 3157:0.227231725113 3286:0.0310726207894 3814:0.0932178623681 3820:0.0809315532953 3823:0.0164163129168 3905:0.0240494637309 3937:0.0492489387503 4060:0.0535477063598 4155:0.0328326258335 4267:0.0468529750926 4344:0.544335996912 4729:0.0716624045551 4750:0.0164163129168 4793:0.10754963529 4818:0.0164163129168 4960:0.154181173869 5020:0.053126755369 5373:0.0358312022776 5438:0.068814007988 5462:0.037131393443 5483:0.0414301610525 5523:0.0164163129168 5580:0.0667330466713 5678:0.0656652516671 5847:0.0503167337545 6661:0.0290772916381 6740:0.240849027958 6873:0.0310726207894 7006:0.0632692880094 7254:0.0358312022776 7284:0.0651013065518 7376:0.0770905869344 7487:0.0611808571739 7560:0.037131393443 7648:0.0711600792055 7683:0.0103575402631 7700:0.0656652516671 7708:0.0240494637309 7802:0.0928933274171 7904:0.0716624045551 8021:0.034407003994 8092:0.0503167337545 8516:0.0703734359002 8525:0.0736268282725 8599:0.0474889337062 8761:0.0621452415788 8915:0.0721483911926 8977:0.0474889337062 8991:0.146150743787 9008:0.0267738531799 9146:0.0486849936351 9208:0.0310726207894 9347:0.0480989274618 9460:0.318455231884 9683:0.0207150805263 9861:0.0846721219046 10002:0.034407003994 10062:0.0164163129168 10090:0.10754963529 10153:0.0895663988257 10277:0.0626050554575 10486:0.103221011982 10498:0.0752660341788 10523:0.0439980802553 10524:0.0414301610525 10778:0.0999239390889 10957:0.309752603041 11115:0.0207150805263 11476:0.123341656039 11477:0.0895663988257
35 -1 -1 146:0.0975644726925 185:0.188326242738 271:0.136223480348 595:0.192117055636 1077:0.285765413416 1178:0.243146929781 1614:0.145792540968 1873:0.137659963277 2190:0.218755811608 3050:0.113268845104 3533:0.136949051316 3586:0.292693418078 3603:0.127064392658 3922:0.108770523595 3998:0.113268845104 4387:0.207514624462 4638:0.101709133483 4656:0.17463726788 4707:0.0773180153102 4894:0.160246124523 5166:0.181541714363 5486:0.128002820144 5535:0.145792540968 5918:0.204487922126 6443:0.169903267656 6665:0.143484241787 6809:0.1666618278 7395:0.0487822363463 7472:0.0566344225519 7683:0.0243911181731 7789:0.0731733545194 8135:0.228879040299 8456:0.139710384694 9190:0.207514624462 9690:0.0902578624577 10974:0.169903267656 11010:0.113268845104 11115:0.0243911181731 11186:0.17463726788
36 1 -1 26:0.104713219641 38:0.079991678467 146:0.0605378172972 154:0.0502755690207 303:0.0816097817372 477:0.04248778484 674:0.0769959739975 727:0.0674910641446 907:0.1219942344 1164:0.0948443946603 1468:0.0890305925368 1624:0.0727566934886 1887:0.0918069497802 1978:0.0816097817372 2080:0.103412061822 2163:0.212222197309 2423:0.0605378172972 2472:0.138629654363 2680:0.0576222391643 2776:0.0351411146964 3051:0.0302689086486 3086:0.0151344543243 3198:0.10282977659 3260:0.0831161998422 3421:0.227252750117 3779:0.103412061822 3799:0.0788422340167 3934:0.0674910641446 4047:0.438027056703 4060:0.0782439937944 4213:0.0933784481187 4550:0.143925255437 4600:0.112644888376 4614:0.146009018901 4671:0.10397922104 4837:0.0576222391643 5066:0.201967033141 5216:0.0674910641446 5370:0.0942697719657 5604:0.04248778484 5615:0.0959501702916 5777:0.128760829383 5897:0.110813386318 5986:0.123723039346 6012:0.115685592366 6056:0.0911452505905 6065:0.0845253598701 6227:0.123495200039 6272:0.0454033629729 6310:0.08497556968 6343:0.0664753274129 6740:0.0502755690207 6875:0.0502755690207 6935:0.0560041358941 7683:0.0151344543243 8024:0.0684616418071 8426:0.0576222391643 8491:0.111748335359 8576:0.147045782958 8901:0.0674910641446 9029:0.0918069497802 9096:0.0858490622461 9184:0.112644888376 9276:0.087097082043 9432:0.0719626277187 9449:0.135735877932 9502:0.0763441523932 9504:0.0302689086486 9554:0.329936546954 10272:0.121075634594 10671:0.0951261327913 11195:0.120557798414 11509:0.0693909055458 11565:0.119206785962
37 -1 -1 120:0.0981571774582 135:0.0407098166187 209:0.0293541004542 536:0.0868014612937 637:0.0490785887291 689:0.240353354395 783:0.0443655406896 1002:0.0840422862464 1202:0.0340671484936 1213:0.0513682856257 1264:0.0293541004542 1269:0.1095537996 1292:0.0454228646582 1388:0.0838472501882 1472:0.0407098166187 1532:0.0473524847438 1653:0.0359967685793 1861:0.320261155726 2033:0.0227114323291 2064:0.0227114323291 2139:0.0595939752948 2147:0.0545909579971 2306:0.0520655327833 2693:0.0454228646582 2734:0.0852563849558 2847:0.0785686471038 2971:0.0263671564 2972:0.0113557161645 3267:0.139204796465 3359:0.123238244776 3449:0.0964765182604 3453:0.165039130769 3548:0.133043138956 3568:0.0997558199153 3591:0.0653508690334 3791:0.0227114323291 3814:0.102201445481 3823:0.0359967685793 3905:0.0263671564 3953:0.0227114323291 4403:0.0407098166187 4408:0.113201350642 4502:0.0656514799519 4503:0.0539951528689 4818:0.0359967685793 4989:0.0634212489478 5030:0.0443655406896 5138:0.192953036521 5339:0.031879525668 5354:0.0981571774582 5456:0.136268593974 5548:0.0719935371585 5712:0.0227114323291 5786:0.0567785808227 5828:0.0746054155302 5917:0.0513682856257 5974:0.0595939752948 6001:0.0627240017902 6408:0.0825195653844 6581:0.104131065567 6616:0.0227114323291 6659:0.0608388399012 6661:0.063759051336 6689:0.0498779099576 6873:0.0340671484936 6958:0.0293541004542 7164:0.104016899004 7233:0.0711638492199 7395:0.0227114323291 7472:0.0263671564 7525:0.185322365679 7556:0.31879525668 7700:0.0719935371585 7890:0.129465150905 7915:0.0616191223881 8318:0.0513682856257 8349:0.076706585198 8660:0.0746054155302 8847:0.0359967685793 9093:0.0719935371585 9229:0.0464160678583 9407:0.0698347827728 9504:0.0227114323291 9535:0.0113557161645 9564:0.0587082009083 9781:0.0377228725646 9795:0.11918795059 9841:0.0813054666751 9881:0.076706585198 9973:0.0506400397164 10024:0.0340671484936 10213:0.095638577004 10272:0.0908457293163 10340:0.0179983842896 10419:0.375501126196 10446:0.187091774938 10726:0.0392843235519 10842:0.0227114323291 11134:0.0443655406896 11342:0.0482382591302 11349:0.0527343128 11515:0.195133916685 11527:0.0263671564
38 -1 -1 33:0.0565019125122 55:0.0483540150174 154:0.0350337785667 209:0.0272615785973 608:0.0778701566667 624:0.33675728992 659:0.0897250587616 736:0.0364839207328 800:0.0549400319488 865:0.0814283968653 928:0.224904150217 939:0.0561262149867 965:0.174366669508 1042:0.307399965808 1138:0.0549400319488 1238:0.0595213389233 1284:0.0390256447405 1395:0.0620396372502 1428:0.0390256447405 1434:0.0522480353446 1480:0.105131735264 1594:0.0744065480981 1662:0.0646407561677 1715:0.0682944978329 1785:0.0527310910501 2033:0.02109243642 2181:0.0926446759766 3051:0.0316386546301 3203:0.105131735264 3260:0.0579182811313 3306:0.08400889928 3723:0.0378077968073 3783:0.0884163748767 3890:0.0879538779693 3909:0.0455799967767 3953:0.01054621821 4385:0.109451762198 4537:0.0447995704971 4622:0.050699414021 4670:0.193265495587 4818:0.0167153603873 4960:0.0784949062321 5038:0.0989625930867 5067:0.050699414021 5165:0.0749680500724 5195:0.28980600568 5548:0.0334307207746 6073:0.11650537937 6401:0.0439769389846 6627:0.0601180811606 6734:0.0884163748767 6788:0.0822016105462 6800:0.063974300284 7026:0.0553457887071 7099:0.094585517054 7310:0.0612456322311 7401:0.129321825148 7544:0.0316386546301 7570:0.0927820581895 7595:0.0884163748767 7673:0.0585799060967 7678:0.0644218318624 7683:0.01054621821 7746:0.080306391622 7767:0.0700675571334 7820:0.029606977601 8107:0.0463223379883 8116:0.029606977601 8251:0.0729678414656 8498:0.0630376983756 9098:0.0606922993719 9250:0.071238517582 9302:0.0672325569405 9504:0.02109243642 9535:0.01054621821 9574:0.434738193091 9672:0.0489751207133 9827:0.0455799967767 10062:0.0334307207746 10155:0.040153195811 10213:0.029606977601 10246:0.0791788405516 10247:0.0350337785667 10374:0.0483540150174 10694:0.063974300284 10713:0.02109243642 10974:0.14692536214 11039:0.0860557836834 11064:0.0334307207746 11221:0.0627942535546 11361:0.0703688536465 11491:0.0814283968653 11543:0.161227550687
39 -1 -1 32:0.0927049398157 55:0.0384759577306 56:0.0404796334283 59:0.0263728296638 95:0.0399019295181 196:0.0647937002694 209:0.010846207346 223:0.0393729512135 303:0.0226255478857 360:0.0423314029029 473:0.00839177151929 516:0.060981212329 527:0.0290307597302 538:0.0194850900565 612:0.121438900285 633:0.0207872417492 676:0.0266012863454 687:0.00839177151929 769:0.0335670860772 772:0.161358432942 787:0.00839177151929 806:0.0368593242522 821:0.0249831275089 882:0.010846207346 889:0.040342224118 898:0.516795758003 912:0.0229071513844 998:0.0393729512135 1000:0.010846207346 1017:0.126994208709 1022:0.0503506291157 1042:0.0611505998342 1047:0.0246828981999 1189:0.0253615872111 1264:0.021692414692 1295:0.0133006431727 1339:0.00419588575964 1361:0.0207872417492 1368:0.0167835430386 1395:0.0493657963998 1464:0.0251753145579 1524:0.0334235208444 1582:0.0178238185617 1625:0.00839177151929 1715:0.0271714376862 1811:0.010846207346 1891:0.0155266223178 1922:0.0393729512135 2064:0.0167835430386 2111:0.0278768615758 2138:0.0155266223178 2143:0.0150420931056 2144:0.0435688369732 2283:0.0274375633356 2502:0.0181343165475 2516:0.0296031591014 2583:0.142542963894 2627:0.0133006431727 2707:0.0418273870402 2729:0.010846207346 2785:0.0258036363641 2837:0.0266012863454 2838:0.0189803491943 2863:0.010846207346 2898:0.00974254502826 2972:0.00419588575964 3023:0.0227679870123 3047:0.0117793405397 3051:0.00839177151929 3073:0.0330489652917 3086:0.0209794287982 3129:0.0194850900565 3187:0.0423314029029 3202:0.0189803491943 3319:0.021692414692 3469:0.010846207346 3472:0.0231762349539 3536:0.0249831275089 3791:0.00839177151929 3814:0.0377629718368 3819:0.0171505271287 3882:0.0171505271287 3890:0.0174965289323 3906:0.0220197043213 3909:0.0181343165475 3953:0.0167835430386 3959:0.0155266223178 3985:0.118118853641 4073:0.052108313904 4154:0.0194850900565 4155:0.0133006431727 4169:0.0836547740804 4273:0.0624594812481 4313:0.0278768615758 4472:0.0125876572789 4578:0.0346864919241 4653:0.0203835332781 4749:0.0145153798651 4766:0.0194850900565 4829:0.0276924803094 4856:0.0315018486171 5001:0.0265260880668 5029:0.0184296621261 5121:0.0194850900565 5159:0.0376315012806 5200:0.021692414692 5456:0.0125876572789 5462:0.0601683724225 5483:0.0503506291157 5523:0.0133006431727 5589:0.0218582711924 5604:0.0471173621589 5629:0.0133006431727 5712:0.0335670860772 5786:0.00839177151929 5814:0.0205887523742 5848:0.0150420931056 5926:0.0399019295181 6184:0.0369139827145 6336:0.0418273870402 6401:0.0174965289323 6417:0.0279967344747 6710:0.051451581386 6923:0.566714867997 7083:0.00665032158635 7254:0.0290307597302 7348:0.0596531130806 7395:0.0167835430386 7401:0.0171505271287 7472:0.0292276350848 7489:0.0369139827145 7531:0.0418273870402 7544:0.138464230068 7626:0.0145153798651 7629:0.021692414692 7683:0.00419588575964 7691:0.0327857332292 7761:0.0251753145579 7789:0.0125876572789 7820:0.0588967026986 7877:0.0580615194604 8021:0.0139384307879 8124:0.0139384307879 8251:0.0145153798651 8260:0.293712003175 8510:0.0527456593275 8589:0.0163928666146 8617:0.0223302023072 8761:0.0125876572789 8803:0.00974254502826 8977:0.0192379788653 9054:0.00419588575964 9093:0.0266012863454 9115:0.0537861443139 9118:0.0163928666146 9164:0.0404796334283 9183:0.0159752262994 9208:0.0377629718368 9262:0.0224796761627 9343:0.0283427362783 9344:0.010846207346 9454:0.0145153798651 9535:0.0125876572789 9586:0.0914718184934 9683:0.0251753145579 9795:0.0220197043213 9829:0.0231762349539 9984:0.00665032158635 10002:0.0139384307879 10069:0.0167835430386 10111:0.043384829384 10183:0.0376315012806 10213:0.0117793405397 10298:0.0315018486171 10329:0.184105170788 10385:0.0286700259077 10524:0.0167835430386 10539:0.0262947204048 10561:0.0139384307879 10612:0.0304906061645 10713:0.00839177151929 10842:0.0461547433561 10924:0.0205887523742 10995:0.0530521761337 11035:0.0334235208444 11049:0.0669906069216 11064:0.0133006431727 11115:0.00839177151929 11133:0.0231762349539 11173:0.0218582711924 11187:0.010846207346 11209:0.0171505271287 11212:0.0296031591014 11247:0.0275663635899 11295:0.0242579248934 11306:0.0384337737022 11315:0.0243669978187 11349:0.0194850900565 11362:0.00839177151929 11527:0.0194850900565
40 -1 -1 32:0.0256582336279 62:0.0147250410002 130:0.0436692776876 194:0.0139356997343 196:0.0358663066376 349:0.0260816368277 396:0.0139356997343 400:0.034299028649 449:0.0482347283834 473:0.00929046648956 477:0.0260816368277 496:0.0252062654335 676:0.0294500820003 687:0.00929046648956 701:0.0215717951567 769:0.0185809329791 772:0.119092463421 799:0.034574208566 824:0.0255109385785 889:0.0223312849034 934:0.0181484180784 1040:0.0258023607949 1057:0.023432387263 1189:0.168465723047 1270:0.152866076831 1298:0.0448146946102 1339:0.00464523324478 1351:0.0181484180784 1377:0.0302302240129 1380:0.0166529869896 1395:0.0273262490601 1437:0.0166529869896 1472:0.0666119479586 1504:0.03516374493 1514:0.0185809329791 1625:0.0185809329791 1651:0.153949401767 1653:0.0147250410002 1780:0.0384011516664 1818:0.0401527281359 1839:0.0305185116852 2033:0.0185809329791 2070:0.0401694613654 2116:0.0425497388515 2138:0.017189405599 2181:0.0204033389139 2243:0.0384011516664 2252:0.0185809329791 2505:0.0389442618938 2627:0.0147250410002 2680:0.0353721033173 2838:0.0210130003831 2863:0.0120077537449 2876:0.0193702742449 2898:0.0107858975784 2911:0.0384011516664 2966:0.0197326141069 2972:0.00464523324478 2977:0.0353721033173 3013:0.0248870786825 3086:0.00464523324478 3121:0.0321397335259 3187:0.023432387263 3226:0.112331438154 3303:0.0949360913849 3319:0.0120077537449 3345:0.0210130003831 3452:0.0245519260991 3469:0.0120077537449 3592:0.0327734325207 3623:0.0348754572577 3642:0.0220875615003 3814:0.0278713994687 3820:0.0181484180784 3823:0.0294500820003 3887:0.0355074948911 3907:0.0462933924694 3941:0.0337559184216 3953:0.00929046648956 3976:0.0355074948911 4043:0.278002960943 4064:0.0607518358045 4159:0.0509553589438 4298:0.0154311308231 4355:0.0494431946254 4385:0.0160698667629 4626:0.036206879706 4638:0.0193702742449 4661:0.0176860516586 4807:0.0408066778279 5076:0.0299289753212 5121:0.0431435903135 5200:0.0120077537449 5345:0.0147250410002 5462:0.0166529869896 5477:0.0817343795925 5631:0.0200763640679 5677:0.0296135451033 5759:0.0675118368431 5782:0.0306581345472 5786:0.0510975656926 5851:0.0408671897962 6047:0.0218346388438 6121:0.0408671897962 6149:0.0416615491491 6439:0.0607518358045 6616:0.00929046648956 6617:0.0223312849034 6661:0.0130408184138 6707:0.0160698667629 6740:0.0154311308231 6773:0.401694613654 6791:0.0160698667629 6875:0.0308622616463 6935:0.017189405599 6953:0.0264798720886 6958:0.0240155074897 7254:0.0160698667629 7274:0.0256582336279 7395:0.0185809329791 7488:0.0154311308231 7577:0.0680241276046 7683:0.00464523324478 7724:0.0130408184138 7761:0.041807099203 7836:0.0278713994687 7851:0.0272116880659 7852:0.0408671897962 7863:0.0463067823939 7904:0.0321397335259 7919:0.055099316493 7965:0.0212982202344 7972:0.0379045056068 8014:0.0308622616463 8044:0.0160698667629 8124:0.0154311308231 8150:0.0451329096422 8211:0.0567510417664 8251:0.112489067341 8284:0.509374606333 8316:0.0567510417664 8438:0.0416615491491 8485:0.0130408184138 8510:0.0583943186878 8515:0.0395206905024 8627:0.0252062654335 8650:0.0166529869896 8723:0.2894083703 8740:0.0230133974022 8816:0.0557427989374 8847:0.0147250410002 8868:0.0333059739793 9054:0.00464523324478 9070:0.101910717888 9125:0.0181484180784 9213:0.0245519260991 9221:0.0365882583733 9229:0.018987218277 9344:0.0120077537449 9432:0.0220875615003 9464:0.0482347283834 9492:0.0207151000077 9535:0.00464523324478 9553:0.0241991259612 9566:0.0311892364923 9687:0.017189405599 9827:0.0200763640679 9984:0.00736252050008 10024:0.0139356997343 10069:0.0185809329791 10135:0.0313780279898 10155:0.0353721033173 10164:0.0279753031774 10170:0.0285670097665 10175:0.026607526519 10183:0.208307745746 10213:0.0260816368277 10292:0.0255109385785 10323:0.0463067823939 10377:0.0394652282137 10386:0.0516047215898 10456:0.07032748986 10503:0.0120077537449 10504:0.0487556947033 10524:0.00929046648956 10534:0.0420260007662 10544:0.0147250410002 10632:0.0247215973127 10726:0.0160698667629 10924:0.0227936513232 10976:0.0534655894901 11049:0.0247215973127 11115:0.00929046648956 11205:0.0280776205078 11298:0.037443812718 11333:0.0576887184119 11406:0.0435894951386 11425:0.0306581345472 11429:0.224073473051
41 -1 -1 44:0.0582176908515 55:0.0154337792834 154:0.0111821863328 167:0.0161823907594 194:0.0100985205098 209:0.00870143227687 229:0.0914847306379 302:0.023290094102 466:0.0205623531705 473:0.00673234700653 543:0.0248548297453 562:0.0234480384885 633:0.01667668435 682:0.0265137226436 736:0.011645047051 758:0.0210950908039 767:0.114554851556 771:0.0485471722783 842:0.227325132503 855:0.0242682708924 912:0.0918869702878 934:0.0263025432062 1010:0.144608215084 1175:0.0111821863328 1181:0.0207011158055 1325:0.0160057763208 1357:0.120873095276 1409:0.0252725393858 1452:0.0335562620222 1582:0.0142992610396 1604:0.0349533502551 1653:0.0106705175472 1693:0.0421901816078 1811:0.00870143227687 1873:0.0189981991623 1891:0.0124563221296 1910:0.029614455119 1929:0.0278274378105 2026:0.0128162172562 2096:0.0278274378105 2183:0.0195485642627 2197:0.0120676057801 2266:0.01667668435 2320:0.118457820476 2353:0.0673234700653 2360:0.0234480384885 2365:0.0244612643072 2441:0.0333533687 2460:0.0262373561628 2469:0.0179145333393 2471:0.029614455119 2542:0.0489225286144 2609:0.0278274378105 2647:0.0137591091118 2650:0.0169803058246 2665:0.029614455119 2729:0.0348057291075 2733:0.0197189804084 2740:0.0195485642627 2855:0.0106705175472 2885:0.0201970410196 2901:0.0231268396768 2966:0.0142992610396 2998:0.0154337792834 3009:0.011645047051 3023:0.018265748639 3043:0.011645047051 3047:0.0094500437529 3085:0.0147853025265 3086:0.00336617350327 3093:0.0301900885189 3121:0.0931603764082 3169:0.0335562620222 3257:0.228711826595 3345:0.0304541887937 3394:0.0239285266737 3446:0.0396039943239 3469:0.00870143227687 3486:0.0286387128891 3492:0.0147853025265 3603:0.175359238859 3638:0.0300224411086 3805:0.0554595911301 3819:0.0137591091118 3832:0.101090157543 3850:0.0315871767518 3900:0.0666493551997 4024:0.018265748639 4030:0.155688479044 4077:0.029614455119 4204:0.0335562620222 4239:0.0207011158055 4264:0.104860050765 4298:0.0111821863328 4386:0.0257305461688 4474:0.229333026351 4485:0.34745894427 4494:0.0236010074126 4495:0.0262373561628 4537:0.0142992610396 4563:0.0629018532978 4566:0.0447287453311 4594:0.0291088454257 4617:0.0472020148252 4660:0.0275182182236 4707:0.0106705175472 4723:0.0219063658825 4750:0.0106705175472 4818:0.0213410350944 4882:0.0236010074126 5029:0.0147853025265 5103:0.0514610923376 5121:0.015632025659 5122:0.0163528069052 5268:0.0128162172562 5417:0.0265137226436 5428:0.0128162172562 5452:0.0603801770378 5510:0.0514610923376 5523:0.0053352587736 5536:0.0970730835697 5656:0.0053352587736 5712:0.00673234700653 5719:0.0259905595051 5755:0.0876796194294 5764:0.0278274378105 5765:0.128046210566 5834:0.0335562620222 5866:0.0335562620222 5876:0.0053352587736 5885:0.0236010074126 5894:0.0197189804084 5897:0.0492937606917 5982:0.0336617350327 6065:0.0375999055733 6215:0.064950037858 6335:0.0349533502551 6487:0.0175359238859 6508:0.0252725393858 6738:0.0315871767518 6741:0.0222164517332 6821:0.0154337792834 6823:0.0286387128891 6864:0.0175359238859 6873:0.0100985205098 6935:0.0747379327779 6958:0.00870143227687 7142:0.0497096594906 7353:0.0242682708924 7390:0.137019543426 7408:0.064950037858 7493:0.0905702655567 7504:0.143571160042 7544:0.0201970410196 7563:0.0335562620222 7626:0.011645047051 7683:0.00673234700653 7708:0.0078160128295 7709:0.0262373561628 7761:0.0100985205098 7764:0.0228711826595 7816:0.0263025432062 7820:0.0189000875058 7875:0.0169803058246 7891:0.0183773940576 7904:0.011645047051 7926:0.0315871767518 8024:0.0152270943969 8198:0.015632025659 8218:0.0285985220791 8260:0.0168308675163 8279:0.0193719498241 8333:0.0183773940576 8426:0.0128162172562 8599:0.0154337792834 8718:0.0137591091118 8767:0.10396223802 8824:0.0733837929216 8869:0.0259905595051 8977:0.0308675585668 8984:0.160885271951 9041:0.0131512716031 9093:0.0106705175472 9118:0.0131512716031 9208:0.0100985205098 9231:0.0202723349591 9276:0.174347548417 9344:0.00870143227687 9380:0.0228711826595 9459:0.0807881640784 9490:0.0128162172562 9609:0.0231268396768 9614:0.0603801770378 9690:0.0124563221296 9777:0.402910317585 9797:0.0291088454257 9886:0.0237493047924 9992:0.0223643726655 10024:0.0100985205098 10062:0.0053352587736 10138:0.0248548297453 10247:0.0111821863328 10281:0.0197189804084 10350:0.0210950908039 10377:0.0142992610396 10396:0.0257305461688 10447:0.0872901590162 10501:0.0262373561628 10538:0.0363029520595 10539:0.0210950908039 10700:0.0405446699183 10702:0.0509628947446 10713:0.0134646940131 10726:0.011645047051 10822:0.05003005305 10842:0.0168308675163 10906:0.0134646940131 11064:0.0106705175472 11115:0.00336617350327 11187:0.00870143227687 11221:0.0601285735598 11269:0.0349533502551 11349:0.015632025659 11362:0.00336617350327 11417:0.227325132503 11487:0.0335562620222 11496:0.0204195087014 11509:0.154337792834 11510:0.0290967196721
42 -1 -1 1:0.0723120955002 26:0.0289285865565 223:0.0784687578106 327:0.0541516167179 361:0.0651787515707 366:0.0546819947689 1058:0.0489858245357 1079:0.0691288270298 1202:0.0250867105457 1213:0.151308385903 1264:0.0216160686757 1403:0.0476684270641 1508:0.0402002404734 1587:0.0658653002489 1672:0.0589979427592 1766:0.0749981159406 1853:0.284604985292 1895:0.0557964010639 1952:0.0674054485451 2036:0.0432321373514 2138:0.0928318601008 2283:0.0546819947689 2317:0.0735681293927 2431:0.053596845063 2444:0.0456530602536 2652:0.0765970136205 2702:0.0476684270641 2863:0.0216160686757 2870:0.0589979427592 2898:0.0388330253496 2930:0.058629542909 2977:0.0318380036248 3001:0.0132538318271 3042:0.068234776772 3047:0.0234757667762 3072:0.0402002404734 3187:0.0421824183836 3259:0.068234776772 3286:0.0250867105457 3319:0.0216160686757 3408:0.0765970136205 3670:0.55037164905 3701:0.0501734210914 3723:0.0299783055243 3755:0.070106520962 3791:0.0250867105457 3820:0.0326703445019 3905:0.0194165126748 3953:0.05853565794 4225:0.0612276969176 4393:0.0917286081749 4402:0.0402002404734 4503:0.119284486444 4638:0.209219403017 4750:0.0132538318271 4794:0.0250867105457 4807:0.0367295986034 4929:0.0784687578106 5138:0.0710443519659 5345:0.0132538318271 5355:0.0234757667762 5460:0.070106520962 5486:0.0438844128315 5536:0.0602871565921 5560:0.0421824183836 5604:0.0939030671049 5781:0.0445032232205 5876:0.0132538318271 5884:0.235406273432 6030:0.0265076636543 6075:0.106619179288 6300:0.0277787495234 6310:0.0469515335525 6399:0.0602871565921 6477:0.0167244736971 6512:0.13825765406 6553:0.0515943742 6566:0.0674054485451 6717:0.136469553544 6743:0.042892279451 6751:0.0461893333243 6831:0.0784687578106 6873:0.0250867105457 6916:0.0784687578106 7012:0.0441977851941 7083:0.0132538318271 7237:0.0299783055243 7241:0.125433552729 7297:0.0277787495234 7342:0.0574516170212 7544:0.0752601316371 7560:0.0299783055243 7586:0.0574516170212 7653:0.0557964010639 7758:0.0578571731129 7890:0.0953368541282 7931:0.135275506356 7937:0.0833603527891 7981:0.0833603527891 8024:0.0378270964757 8107:0.0367295986034 8233:0.053596845063 8373:0.0711441938403 8455:0.0421824183836 8485:0.0469515335525 8605:0.0425425692368 8718:0.0341803323883 8761:0.0250867105457 8847:0.212061309234 9100:0.0749981159406 9125:0.0326703445019 9183:0.0636760072496 9211:0.0571382446587 9220:0.0666117748729 9271:0.0445032232205 9363:0.0309439533669 9415:0.0476684270641 9535:0.0250867105457 9610:0.0804004809467 9705:0.0348699005028 9866:0.0326703445019 9949:0.0216160686757 9984:0.0132538318271 10002:0.0277787495234 10062:0.0132538318271 10213:0.0234757667762 10272:0.0668978947885 10297:0.0555574990467 10503:0.0216160686757 10534:0.0378270964757 10544:0.0265076636543 10867:0.0868309946592 11076:0.0622396563628 11115:0.00836223684857 11342:0.0710443519659 11372:0.0658653002489 11454:0.0289285865565 11481:0.0582495380244 11532:0.0438844128315
43 -1 -1 38:0.12486708474 244:0.235508729453 537:0.216401019838 1086:0.0748891526859 1264:0.122138947335 1472:0.0846943709922 1661:0.132646943575 2353:0.0944995892986 2672:0.0817287167919 2680:0.0899483691121 2701:0.245313947759 2776:0.0548553128369 2901:0.162311661083 2998:0.108319268317 3023:0.256389895372 3086:0.0236248973246 3252:0.112333729029 3286:0.0708746919739 3319:0.0610694736676 3533:0.0663234717874 3998:0.109710625674 4265:0.141749383948 4508:0.227920214769 4896:0.17297979946 5615:0.149778305372 5897:0.17297979946 5986:0.0965658899428 6155:0.245313947759 6293:0.0965658899428 6379:0.200995774834 6873:0.0708746919739 7125:0.10376804813 7272:0.130493584078 7297:0.156960420323 7492:0.100356851348 8014:0.0784802101616 8116:0.26529388715 8206:0.216401019838 8576:0.114769302215 9093:0.0748891526859 9116:0.155922263248 10446:0.129744465523 10726:0.0817287167919 10842:0.0708746919739 10866:0.190433113751 11195:0.188190835835
44 -1 -1 
45 -1 -1 22:0.0449756931985 59:0.06654782148 349:0.0297233729328 396:0.0317630371913 400:0.0781762913505 610:0.474786828181 662:0.061211181199 758:0.066350724654 1017:0.213633704028 1042:0.154304231023 1258:0.0710882766964 1264:0.054737506699 1361:0.0524534405533 1368:0.0423507162551 1390:0.0317630371913 1428:0.0391790681305 1516:0.0639961050707 1615:0.0478940222158 1891:0.0391790681305 1911:0.054737506699 2006:0.0584817012796 2033:0.0635260743826 2124:0.0900777991909 2138:0.0391790681305 2174:0.0529383953188 2197:0.0759128648266 2306:0.0485441114771 2537:0.1021441936 2855:0.0335621485715 3047:0.0297233729328 3051:0.0105876790638 3085:0.0465044472186 3086:0.0105876790638 3090:0.0715185809848 3282:0.0900777991909 3303:0.0865534894965 3637:0.0758064198517 3687:0.380184069235 3882:0.0432767447482 3890:0.0441498276353 3953:0.0423507162551 4587:0.0737514884334 4653:0.0514347436743 4670:0.258700386006 4707:0.067124297143 4731:0.137125974539 4733:0.0659487332414 4766:0.0491676589556 4818:0.0167810742857 4928:0.0678605742261 5268:0.0806221039932 5510:0.0809306961469 5604:0.0297233729328 5712:0.0635260743826 5770:0.0657436993967 5786:0.0211753581275 5823:0.109939328542 5909:0.0485441114771 5982:0.0423507162551 6073:0.0584817012796 6224:0.0969817779792 6343:0.0465044472186 6401:0.0882996552705 6741:0.0698777590219 6777:0.061211181199 6821:0.0485441114771 6893:0.072344446548 7204:0.0423507162551 7237:0.0379564324133 7395:0.0423507162551 7401:0.259660468489 7453:0.0606453834757 7489:0.0931468167474 7510:0.0391790681305 7650:0.109939328542 7683:0.0105876790638 7761:0.0317630371913 7789:0.0635260743826 7820:0.0297233729328 7836:0.0317630371913 7891:0.0578027098487 8014:0.0351715085416 8116:0.0297233729328 8222:0.0732547034424 8319:0.0317630371913 8389:0.0817485202296 8832:0.111126744525 8900:0.0617567674842 8999:0.194684644423 9051:0.0508987310604 9093:0.0335621485715 9125:0.0413649037636 9183:0.0806221039932 9314:0.0809306961469 9344:0.0273687533495 9470:0.1021441936 9949:0.054737506699 9984:0.0167810742857 10002:0.0351715085416 10155:0.0403110519966 10213:0.0594467458657 10250:0.0105876790638 10399:0.0737514884334 10534:0.0478940222158 10742:0.0335621485715 10815:0.0379564324133 10842:0.0211753581275 10906:0.0423507162551 10968:0.0703430170832 11064:0.100686445714 11209:0.0432767447482 11213:0.0449756931985
46 -1 -1 254:0.0626209121112 435:0.0752421468847 473:0.0342100666926 578:0.0916411056936 676:0.0271108364275 772:0.0548164228461 800:0.0891078735351 1022:0.0256575500195 1057:0.0431422648118 1202:0.0769726500584 1292:0.0171050333463 1387:0.0445539367676 1407:0.0975062114675 1508:0.0411149831247 1568:0.0411149831247 1653:0.054221672855 1894:0.286807082977 1990:0.0381393632712 2064:0.0171050333463 2198:0.0668274939183 2315:0.0402005890606 2386:0.0916411056936 2691:0.0411149831247 2855:0.0271108364275 2882:0.0532720757045 2898:0.0198583287454 2948:0.156679904664 3050:0.0397166574908 3051:0.00855251667316 3155:0.0349580941007 3186:0.221872597118 3228:0.582671846733 3401:0.383523361424 3426:0.0668274939183 3814:0.179602850136 3907:0.0284108454186 4129:0.0673640425119 4155:0.054221672855 4729:0.029586846598 4749:0.0591736931961 4750:0.0135554182137 4818:0.0271108364275 5096:0.0591736931961 5138:0.0726609417702 5354:0.110890086275 5526:0.0306604515601 5847:0.0830959269174 6300:0.0284108454186 6784:0.0469691651729 6886:0.0773756781025 6930:0.0524207951969 7094:0.0496674997978 7184:0.0369633620917 7635:0.0375653679921 7673:0.0475057137665 7789:0.0256575500195 7820:0.0480198995567 8092:0.0415479634587 8124:0.0284108454186 8319:0.179602850136 8424:0.0475057137665 8817:0.103760657884 8890:0.0397166574908 9229:0.0349580941007 9407:0.0525958147753 9459:0.0256575500195 9504:0.0513151000389 9535:0.00855251667316 9683:0.205260400156 10062:0.054221672855 10085:0.0525958147753 10544:0.054221672855 10713:0.0171050333463 10790:0.0524207951969 11033:0.0752421468847 11085:0.0423708465467 11394:0.143403541488 11519:0.187631722236
47 1 1 22:0.032161029895 26:0.0261913329158 62:0.0239994803145 551:0.0391414665151 580:0.133214069423 633:0.0750163721672 687:0.0151419862007 787:0.0151419862007 1013:0.044350733696 1022:0.022712979301 1258:0.0508335064882 1340:0.0854591925441 1373:0.0503005893724 1451:0.141035185764 1494:0.06441245452 1624:0.0363964509457 1811:0.0195707332576 2197:0.0271417263579 2333:0.0462475965155 2680:0.0288254578454 2863:0.0195707332576 2966:0.032161029895 2972:0.00757099310033 2976:0.0295790417431 2982:0.05420733649 3001:0.0119997401572 3051:0.045425958602 3086:0.045425958602 3323:0.0694254389165 3326:0.0534154946401 3536:0.0450791791839 3642:0.0119997401572 3723:0.0271417263579 3743:0.628919628433 3791:0.022712979301 3905:0.0175793015859 3907:0.0251502946862 4047:0.584326729459 4060:0.0391414665151 4215:0.0452539450596 4279:0.0693493226906 4313:0.0503005893724 4355:0.0402922808868 4385:0.0261913329158 4512:0.0151419862007 4597:0.0367797405956 4713:0.0375081860836 5029:0.0332542049023 5119:0.0359992204717 5368:0.0550167907612 5526:0.0271417263579 5604:0.0212544647451 5648:0.0505168862265 5754:0.0603088978579 5755:0.0394407354877 5876:0.0239994803145 6030:0.0239994803145 6092:0.05420733649 6300:0.0251502946862 6616:0.0151419862007 6689:0.0332542049023 6740:0.100601178745 6873:0.045425958602 6883:0.0391414665151 7172:0.0175793015859 7290:0.208061935555 7391:0.116912777369 7560:0.0271417263579 7683:0.00757099310033 7746:0.0288254578454 8151:0.0610274732827 8474:0.0261913329158 8589:0.0295790417431 8605:0.0770342921386 8700:0.0295790417431 8858:0.0195707332576 8942:0.0400157437315 9160:0.0603088978579 9344:0.0195707332576 9454:0.0523826658315 9459:0.022712979301 9683:0.0302839724013 9866:0.0295790417431 9981:0.0302839724013 10024:0.045425958602 10069:0.0302839724013 10241:0.0590114687452 10503:0.0195707332576 10589:0.10288095129 10742:0.0119997401572 10842:0.0151419862007 10908:0.0408251980026 10991:0.0367797405956 11038:0.0315704734148 11134:0.0295790417431 11274:0.115743164945
48 -1 -1 22:0.0664754387668 45:0.0156489108057 154:0.0519845564597 253:0.0912783755709 473:0.0312978216113 1514:0.0625956432226 1598:0.0744088104123 1629:0.0949276886806 1774:0.114580199682 1811:0.0404518476098 1831:0.162493662305 1850:0.1468447515 1891:0.0579078510909 2064:0.0312978216113 2147:0.0752298683864 2198:0.0611385824581 2890:0.140349866692 3051:0.0312978216113 3319:0.0404518476098 3642:0.0248029368041 3791:0.0156489108057 3814:0.046946732417 3823:0.0496058736082 4707:0.0496058736082 4749:0.0541363368383 5138:0.132950877534 5233:0.0595809575808 5604:0.0439320467751 5712:0.0312978216113 5840:0.077527776175 5854:0.111240665184 5917:0.0707888175742 6012:0.119618023725 6115:0.115546929888 6290:0.092056956381 6310:0.0439320467751 6450:0.0864377283799 6454:0.0945881844481 6616:0.0312978216113 6661:0.0439320467751 6740:0.259922782299 6754:0.0664754387668 6791:0.108272673677 7026:0.0821243495724 7237:0.0561007584154 7480:0.091671022094 7629:0.0404518476098 7703:0.441601010569 7713:0.0802676924292 7773:0.123258911156 8198:0.218013873924 8732:0.092056956381 8868:0.0561007584154 9008:0.0404518476098 9492:0.139570495288 9504:0.0312978216113 9535:0.0156489108057 9683:0.0312978216113 9768:0.343317902531 9888:0.133137719477 9992:0.155953669379 10024:0.140840197251 10051:0.0579078510909 10123:0.129366205225 10250:0.0156489108057 10272:0.0625956432226 10486:0.311907338758 10524:0.0625956432226 10566:0.0782445540283 10842:0.0156489108057 10882:0.0924364040695 11009:0.0989312888767 11133:0.0864377283799 11237:0.0924364040695 11349:0.036335645654 11362:0.0156489108057
49 -1 -1 45:0.0140446107222 120:0.121399595324 135:0.100698805553 473:0.0280892214444 773:0.117745863198 934:0.0548707575495 1000:0.0363047920541 1004:0.108439832453 1175:0.0466551869398 1292:0.0842676643331 1339:0.0421338321666 1351:0.164612272649 1437:0.0503494027763 1651:0.0775762774727 1877:0.0880145774431 2459:0.0445203626638 2863:0.0363047920541 2876:0.058564973386 2894:0.145219168216 2971:0.0326105762176 2972:0.0140446107222 3009:0.0485863704038 3051:0.0842676643331 3289:0.117745863198 3327:0.24018137036 3459:0.249884691605 3568:0.123376776742 3642:0.0445203626638 3791:0.0140446107222 3953:0.0561784428888 4224:0.119488663826 4298:0.0466551869398 4772:0.0363047920541 5021:0.180034801329 5184:0.169782324916 5223:0.196939914974 5345:0.0222601813319 5401:0.0775762774727 5565:0.108439832453 5786:0.0561784428888 5812:0.114602216468 5982:0.0280892214444 6247:0.229204432936 6310:0.0394282070393 6481:0.125961433807 6616:0.0280892214444 6875:0.0933103738796 6958:0.0363047920541 7395:0.0561784428888 7683:0.0140446107222 7938:0.0954249259276 8156:0.370679194189 8198:0.195663457306 8318:0.127063333501 8905:0.0909491551786 9051:0.135034856967 9054:0.0140446107222 9493:0.258250181937 9688:0.232207597775 9949:0.0726095841082 9973:0.062630981126 9992:0.186620747759 10340:0.0222601813319 10527:0.119488663826 10663:0.160120913573 10713:0.0280892214444 10782:0.0519712353422 11115:0.0140446107222 11187:0.0363047920541 11224:0.117745863198 11342:0.0596604883024 11349:0.0652211524352
50 -1 -1 146:0.0652144961645 153:0.0786442675686 176:0.157288535137 209:0.0421442567721 383:0.0292239404066 473:0.0163036240411 618:0.178840753806 676:0.0129203163655 701:0.0378558427095 806:0.0358053459651 912:0.0890085205884 1027:0.0502960687927 1358:0.0649355760849 1380:0.0292239404066 1390:0.0244554360617 1506:0.0693539426164 1509:0.0575133361661 1624:0.0391886536407 1653:0.025840632731 2129:0.0822419052372 2131:0.146221771546 2252:0.163036240411 2285:0.054392357109 2307:0.0368752267291 2353:0.0326072480822 2423:0.0652144961645 2433:0.105694636188 2503:0.0499647629749 2564:0.0812626977937 2575:0.215428026706 2672:0.0282006362531 2837:0.051681265462 2838:0.0368752267291 2876:0.0339924447516 2904:0.0617080399419 2932:0.0612021305958 2972:0.00815181202056 3047:0.0228850295996 3066:0.173533429666 3084:0.0635386129525 3087:0.120381138815 3097:0.050618296587 3108:0.125881898357 3377:0.0414720407434 3412:0.0579473551152 3468:0.0445042602942 3559:0.157564992712 3747:0.0460076547301 3770:0.070492455548 3822:0.0812626977937 3829:0.0596869814576 3906:0.0427801185871 3953:0.0326072480822 4036:0.108784714218 4040:0.12841577105 4076:0.0683423814282 4123:0.113567528129 4403:0.0292239404066 4472:0.0244554360617 4664:0.0635386129525 4707:0.025840632731 4728:0.0746695492699 4766:0.0378558427095 4841:0.105043328474 5523:0.0129203163655 5758:0.110773601864 5765:0.051681265462 5786:0.0244554360617 5876:0.025840632731 5921:0.0445042602942 5982:0.0326072480822 6466:0.0673892898938 6487:0.0424664845665 6648:0.0665177372494 6745:0.0557004349526 6835:0.28531342072 6873:0.0244554360617 7125:0.0358053459651 7390:0.120661155903 7395:0.0163036240411 7626:0.0282006362531 7683:0.00815181202056 7788:0.0746695492699 7789:0.0244554360617 7821:0.390288755694 7836:0.0489108721233 7858:0.0310368416202 7992:0.0450270387497 8099:0.169865938266 8184:0.0210721283861 8261:0.29271656677 8409:0.051535169437 8431:0.0450270387497 8474:0.0282006362531 8485:0.0228850295996 8718:0.0999606861687 8847:0.025840632731 8878:0.0665177372494 8959:0.0535562279213 9016:0.0471285576079 9118:0.0318482377203 9127:0.152988386897 9239:0.0383171009962 9393:0.19712783397 9490:0.0310368416202 9510:0.0693539426164 9935:0.0764941934487 10050:0.101236593174 10250:0.00815181202056 10483:0.114308413239 10502:0.0564012725062 10503:0.0421442567721 10857:0.0931105248605 11029:0.0683423814282 11115:0.0163036240411 11134:0.0636964754406 11474:0.0812626977937
51 -1 -1 17:0.0728149604288 45:0.0176162672328 149:0.0630651034106 538:0.0204518529075 624:0.0468762537567 882:0.0227686950998 939:0.0937525075134 1042:0.128369237133 1091:0.0774909782316 1238:0.0497118394313 1532:0.0734585131662 2048:0.042343824495 2266:0.0436372230638 2353:0.140930137863 2574:0.0598461227962 2583:0.0598461227962 3051:0.0528488016984 3260:0.290237855245 3278:0.0541677943357 3323:0.0403849623326 3531:0.0914610548414 3814:0.0264244008492 3907:0.0292599865239 4390:0.0774909782316 4434:0.0581329141706 4524:0.333381498275 4710:0.299230613981 4729:0.0609422718676 4807:0.077376237491 4818:0.0139605614833 4837:0.0335356908786 4976:0.315988861902 5206:0.0352325344656 5345:0.0279211229667 5428:0.0335356908786 5462:0.0315768287162 5483:0.0352325344656 5526:0.0315768287162 5982:0.0176162672328 6047:0.0414021010933 6401:0.0367292565831 6581:0.0403849623326 6625:0.057321524739 7053:0.0247275572622 7089:0.137308512825 7204:0.0352325344656 7431:0.236991646426 7494:0.145629920858 7592:0.0621438703934 7746:0.100607072636 7820:0.0247275572622 7932:0.0818074116298 7941:0.0575977845471 8021:0.0585199730477 8498:0.0526486802289 8820:0.161362741287 9229:0.0720058377157 9239:0.0414021010933 9504:0.0352325344656 9672:0.0409037058149 9683:0.105697603397 9829:0.0973045434949 9844:0.0709996868075 9991:0.3306116849 10024:0.0264244008492 10088:0.039844138131 10213:0.0247275572622 10842:0.00880813361641 10860:0.339904411516 10899:0.0532398310335 10943:0.157994430951 11064:0.0279211229667 11133:0.0973045434949 11138:0.154981956463
52 1 -1 26:0.0710869187608 33:0.0550454389758 38:0.0543041458207 61:0.0777754512853 154:0.0341306981382 178:0.0591278084729 396:0.0616461834752 414:0.086137228836 676:0.0162844815201 715:0.0838374875935 821:0.244702318798 1031:0.04199608071 1189:0.0621023048131 1213:0.0464767217174 1381:0.0554026315335 1532:0.0428433269528 1629:0.0623252078687 1641:0.0518279409005 1692:0.0785357601888 1891:0.0380196643006 1990:0.0916356465859 2307:0.0464767217174 2360:0.0715690026768 2487:0.0579870323638 2663:0.0671856973072 2681:0.086137228836 3047:0.0576875722017 3051:0.0102743639125 3184:0.102421710356 3206:0.0746616093938 3383:0.0325689630403 3642:0.0162844815201 3791:0.0102743639125 3937:0.0488534445604 4087:0.106685956661 4182:0.0368332093452 4184:0.0606895435708 4223:0.0724885392481 4395:0.41390761108 4443:0.0543041458207 4458:0.0380196643006 4472:0.0308230917376 4481:0.0564252972659 4486:0.0800826650965 4721:0.351017992899 4734:0.0671856973072 4818:0.0162844815201 5037:0.0623252078687 5216:0.0916356465859 5339:0.0288437861009 5345:0.0162844815201 5444:0.0777754512853 5604:0.0576875722017 5712:0.0205487278251 5742:0.0720359002957 5840:0.0509012157871 5986:0.20998040355 6030:0.0325689630403 6418:0.0637981835764 6485:0.0710869187608 6754:0.0436447531472 6875:0.0341306981382 6883:0.159353072596 6886:0.0464767217174 6958:0.0265588454327 7071:0.077137814314 7213:0.106685956661 7364:0.225406938035 7602:0.045817823293 7683:0.0102743639125 7713:0.0527001203265 7751:0.0658524149356 7761:0.0308230917376 8014:0.0341306981382 8044:0.0355434593804 8124:0.0341306981382 8382:0.04199608071 8449:0.0513718195627 8803:0.0238563342256 8995:0.0702035985799 9008:0.0265588454327 9048:0.0678099063317 9093:0.0325689630403 9125:0.0401408157457 9168:0.0471075732577 9208:0.0616461834752 9231:0.0618759985262 9276:0.0591278084729 9460:0.045128267621 9490:0.0391181500134 9615:0.177694269584 9638:0.0730355671501 9984:0.0162844815201 10213:0.0288437861009 10350:0.0643872454813 10538:0.221610526134 10591:0.0782363000268 10713:0.0205487278251 10816:0.368589385774 10842:0.0102743639125 10924:0.0504151796583 10992:0.0265588454327 11115:0.0102743639125 11310:0.0874121782265 11364:0.0518279409005 11510:0.0444050620507
53 1 1 349:0.0573824268431 381:0.052421356695 473:0.0204400328552 527:0.212132687836 538:0.0237301432735 576:0.0721051023922 717:0.152134009595 1339:0.0102200164276 1428:0.0378185547088 1532:0.0426167020166 1706:0.0726492367243 2331:0.0389112298492 2689:0.132364204091 2855:0.032396685589 2863:0.0264183592221 2864:0.305639815163 2898:0.0711904298204 3058:0.0434138889707 3086:0.0102200164276 3122:0.0630567348718 3202:0.0462308775022 3260:0.0561268288625 3383:0.097190056767 3469:0.0792550776663 3510:0.0540168975033 3602:0.150923158331 3642:0.0161983427945 3745:0.0515537907672 3937:0.145785085151 4457:0.179824490637 4501:0.144210204784 4729:0.106066343918 5036:0.0721051023922 5094:0.0767297845579 5523:0.0161983427945 5646:0.0468583920773 5712:0.0204400328552 5926:0.129586742356 5982:0.0204400328552 6272:0.0613200985656 6401:0.2557002121 6661:0.0286912134215 6710:0.0417739373848 6754:0.0434138889707 6809:0.0698322481928 6960:0.101879938388 6965:0.0573824268431 7151:0.0869498009855 7297:0.203700958206 7691:0.0798569721359 7898:0.101879938388 7962:0.0540168975033 8021:0.101850479103 8184:0.0264183592221 8251:0.176777239863 8252:0.0711904298204 8260:0.408800657104 8305:0.167386442484 8447:0.0547542694989 8449:0.051100082138 8599:0.140575176232 8627:0.0554565149336 8803:0.0237301432735 8901:0.0455754644003 9115:0.0655040806583 9229:0.0417739373848 9457:0.157264070085 9459:0.0306600492828 9504:0.143080229986 9618:0.0543901925563 9683:0.102200164276 9847:0.0551095726437 10062:0.064793371178 10069:0.0817601314208 10167:0.0694390417701 10202:0.039928486068 10213:0.172147280529 10250:0.0102200164276 10272:0.0817601314208 10503:0.0264183592221 10524:0.0204400328552 10713:0.0204400328552 10842:0.0306600492828 10919:0.0936140355366 10992:0.0264183592221 11115:0.0102200164276 11315:0.178053788113 11362:0.0102200164276 11420:0.0760670047973 11536:0.113455664126
54 1 -1 253:0.0571990523904 349:0.055059512823 382:0.359297678653 396:0.0294188912793 683:0.0980629709312 862:0.0800181225701 921:0.0553453305478 1181:0.0603062473014 1209:0.0736236647559 1369:0.0485823208773 1396:0.055059512823 1403:0.111800410875 1568:0.0471423505978 1625:0.0196125941862 1651:0.108331379107 1761:0.0847995464302 1818:0.0423821109136 2025:0.0946058435233 2087:0.077239465237 2119:0.0781148472751 2170:0.065431785235 2717:0.0898244196632 2894:0.0506978205133 3051:0.00980629709312 3086:0.0196125941862 3097:0.0608917444892 3131:0.043072369575 3267:0.060105570232 3386:0.0764343576527 3493:0.0635029659199 3601:0.0351552073498 3707:0.083429961849 3747:0.0553453305478 3878:0.684289957374 3890:0.0408915234202 5067:0.0471423505978 5144:0.195511416393 5297:0.0742322530473 5339:0.0275297564115 5357:0.0847995464302 5384:0.0879494111032 5523:0.0155426131635 5629:0.031085226327 5648:0.065431785235 5843:0.0621704526541 6030:0.031085226327 6078:0.258817447942 6272:0.0294188912793 6642:0.0559002054375 7683:0.00980629709312 7754:0.0810665648234 7761:0.0294188912793 8021:0.0977274414613 8024:0.0443593924602 8077:0.0525377466491 8495:0.074957924734 8529:0.0946058435233 8761:0.0294188912793 8868:0.0351552073498 9008:0.0253489102566 9231:0.0590571279786 9386:0.0706980415823 9504:0.0196125941862 9618:0.104376816013 9690:0.0362876112513 9788:0.0822130950328 10024:0.0294188912793 10062:0.0621704526541 10447:0.0423821109136 10491:0.112868273167 10512:0.077239465237 10555:0.0666280605596 10624:0.0521884080067 10698:0.0822130950328 10726:0.0339242142257 11125:0.0724067979397 11548:0.0476388049109
55 1 1 349:0.0746686723736 435:0.116997979302 473:0.0265975177513 538:0.0308787618605 544:0.0343767929997 566:0.0692792641835 687:0.0265975177513 880:0.0584123703109 1000:0.0343767929997 1175:0.0441775207362 1213:0.240631038851 1292:0.0531950355026 1326:0.128299223376 1339:0.0132987588757 1368:0.106390071005 1373:0.0883550414723 1472:0.0476755518753 1625:0.0265975177513 1685:0.0702892896695 1784:0.108516161364 1968:0.107197251565 2033:0.0265975177513 2048:0.0639318539381 2064:0.0531950355026 2237:0.0734565185883 2627:0.0421560682481 2630:0.0726036646944 2703:0.0835880485451 2771:0.107197251565 2776:0.0308787618605 2998:0.121948621502 3001:0.021078034124 3043:0.0920122938861 3086:0.0132987588757 3173:0.0883550414723 3790:0.182734647587 3818:0.0758087732968 3922:0.0593049058187 4100:0.0958767819348 4213:0.3282093795 4693:0.124791620746 4729:0.0460061469431 4818:0.0421560682481 4937:0.0833404831299 5339:0.0373343361868 5409:0.138090379622 5462:0.0476755518753 5523:0.021078034124 5876:0.0421560682481 5926:0.168624272992 5986:0.108716365478 6310:0.0373343361868 6436:0.0932406206923 6477:0.0265975177513 6478:0.128299223376 6683:0.168624272992 6710:0.054358182739 6740:0.132532562208 7003:0.0803829399428 7410:0.132570895994 7447:0.0856831520008 7544:0.039896276627 7629:0.0343767929997 7683:0.0132987588757 7820:0.0373343361868 8021:0.0441775207362 8373:0.113143109484 8426:0.0506330950625 8431:0.0734565185883 8474:0.0460061469431 8485:0.0373343361868 8891:0.0797925532539 9054:0.0132987588757 9093:0.0421560682481 9183:0.0506330950625 9208:0.0797925532539 9276:0.153065722496 9344:0.0343767929997 9358:0.0531950355026 9457:0.0682130980473 9535:0.0132987588757 9657:0.116997979302 9683:0.106390071005 10006:0.0788714458071 10062:0.021078034124 10063:0.132570895994 10202:0.0519567959846 10213:0.261340353308 10330:0.105935044457 10528:0.21513338756 10538:0.0717111291865 10599:0.105935044457 10700:0.160180034812 10735:0.125020028842 10737:0.0945345527124 10842:0.039896276627 10992:0.0343767929997 11244:0.0593049058187 11342:0.22596865489 11362:0.0265975177513 11420:0.0989819108764 11509:0.121948621502 11527:0.0308787618605
56 -1 -1 62:0.00995004689354 130:0.059016658873 178:0.0180639606576 194:0.0565000257111 255:0.115007325786 289:0.0256129411293 326:0.0104271679317 357:0.017238324508 366:0.0205257022754 383:0.0112528040813 397:0.017623958364 403:0.0281516613561 477:0.0264359375461 573:0.0295083294365 608:0.0231766379093 630:0.0287518314466 701:0.0145765552289 758:0.0196707555931 824:0.034476649016 881:0.0186895691459 888:0.0589088370878 889:0.0301795196332 896:0.0185410816958 917:0.0183875598244 1022:0.0188333419037 1025:0.0217175528221 1047:0.0184649713077 1064:0.0242356834822 1207:0.017623958364 1264:0.00811391376405 1283:0.0325933088612 1288:0.0180639606576 1329:0.0210752802433 1387:0.0163519027277 1390:0.00941667095184 1457:0.0475218929444 1524:0.0250037231607 1605:0.0169258929461 1655:0.0173378551408 1701:0.0187620260756 1703:0.0504503043349 2033:0.0188333419037 2048:0.0301795196332 2049:0.0200105495433 2066:0.019729188165 2093:0.020427253583 2098:0.0361279213152 2137:0.181693883047 2138:0.0580763720048 2266:0.0155506788286 2331:0.131459564492 2353:0.0125555612691 2441:0.0311013576572 2506:0.0312905516734 2556:0.0125555612691 2627:0.0199000937871 2650:0.0316675997156 2770:0.0276148945782 2772:0.0180639606576 2776:0.0218648328434 2863:0.0162278275281 2961:0.0217175528221 2977:0.0119508694993 3043:0.0325763292331 3051:0.0345277934901 3058:0.0133337785405 3068:0.0215653212945 3086:0.00627778063456 3155:0.0128300975346 3190:0.0214476923045 3230:0.019729188165 3252:0.0149250703403 3291:0.0229827292009 3345:0.0141989648235 3377:0.0159689878519 3388:0.0325933088612 3410:0.0183875598244 3413:0.0479864523616 3419:0.0141989648235 3430:0.0281516613561 3521:0.0312905516734 3671:0.0193033816871 3755:0.0263155282266 3781:0.0267050342175 3788:0.0281516613561 3791:0.0345277934901 3818:0.035786110071 3819:0.0128300975346 3841:0.0125555612691 3876:0.0198438388836 3882:0.0384902926039 3934:0.0139976667283 3953:0.021972232221 3954:0.0250037231607 3965:0.0104271679317 3998:0.0145765552289 4037:0.068428937731 4126:0.0164726688577 4219:0.0143916943986 4298:0.041708671727 4344:0.164963007302 4385:0.010858776411 4402:0.0452692794497 4503:0.0149250703403 4594:0.0271434235239 4661:0.107557825494 4664:0.0244658164918 4707:0.00995004689354 4749:0.0217175528221 4772:0.00811391376405 4811:0.10379414491 4837:0.0119508694993 4980:0.0400210990867 5052:0.0152486695071 5148:0.0256129411293 5193:0.0276148945782 5355:0.00881197918202 5358:0.0193667178454 5370:0.0391031573514 5393:0.0669386357626 5456:0.00941667095184 5476:0.0500074463214 5483:0.0125555612691 5629:0.00995004689354 5677:0.0200105495433 5782:0.103582012576 5786:0.0533611353938 5828:0.0206220561549 6095:0.0149250703403 6311:0.0735798063674 6343:0.0137870026288 6661:0.00881197918202 6707:0.010858776411 6740:0.041708671727 6754:0.0133337785405 6855:0.0542868470478 6873:0.00941667095184 6944:0.0259485362276 6965:0.00881197918202 7006:0.0191739882703 7295:0.0304973390143 7297:0.0208543358635 7324:0.022474050812 7390:0.011615274401 7395:0.0251111225383 7420:0.0276148945782 7596:0.0271434235239 7676:0.0551480105151 7691:0.0122633010612 7700:0.0199000937871 7711:0.0267050342175 7761:0.00941667095184 7820:0.00881197918202 7891:0.0171365570456 7946:0.0155506788286 7992:0.0173378551408 8014:0.0104271679317 8100:0.0139976667283 8107:0.0275740052576 8115:0.0167049485663 8184:0.0162278275281 8223:0.0233625832712 8272:0.0434351056442 8319:0.00941667095184 8377:0.0263155282266 8447:0.0168167681116 8449:0.0156944515864 8474:0.010858776411 8485:0.0352479167281 8761:0.0282500128555 8847:0.0199000937871 8889:0.0212028509749 8955:0.0325933088612 8962:0.0183875598244 8991:0.0885830308899 9018:0.0239932261808 9093:0.00995004689354 9118:0.0122633010612 9125:0.0367899031837 9168:0.0143916943986 9194:0.0302823138412 9344:0.00811391376405 9347:0.0145765552289 9358:0.0125555612691 9363:0.011615274401 9457:0.0161002567965 9459:0.00941667095184 9460:0.0827220157727 9535:0.00313889031728 9564:0.0162278275281 9588:0.0325933088612 9687:0.011615274401 9690:0.0232305488019 9712:0.0162278275281 9817:0.0311013576572 9827:0.0271321164981 9861:0.0128300975346 9927:0.0304973390143 9939:0.0180639606576 9949:0.00811391376405 9981:0.0125555612691 9984:0.00497502344677 10002:0.0208543358635 10051:0.0232305488019 10062:0.00995004689354 10111:0.0324556550562 10144:0.0336335362233 10213:0.00881197918202 10345:0.424057019497 10374:0.0143916943986 10377:0.0133337785405 10385:0.0214476923045 10462:0.0206220561549 10463:0.675639872546 10503:0.00811391376405 10523:0.0533351141618 10524:0.00627778063456 10556:0.0226296833623 10586:0.0189035520154 10673:0.0542642329961 10726:0.010858776411 10752:0.0178051209814 10766:0.0201183751491 10815:0.033758412244 10820:0.0287518314466 10842:0.00313889031728 10906:0.0125555612691 11064:0.0298501406806 11115:0.00941667095184 11135:0.0215653212945 11187:0.00811391376405 11339:0.019729188165 11342:0.0133337785405 11362:0.00941667095184 11408:0.0247235227775 11454:0.010858776411 11476:0.261653968042 11477:0.0814302705717 11548:0.0152486695071
57 1 1 26:0.0325942809919 45:0.00942186017388 53:0.0884119497567 388:0.375693538582 473:0.0188437203478 787:0.0376874406955 880:0.0413838005967 884:0.0563170956593 2048:0.0452942258818 2680:0.035872365708 2855:0.0298665901253 2972:0.00942186017388 2998:0.0431988755843 3051:0.0376874406955 3088:0.0814751441535 3173:0.0625974840354 3549:0.363588017309 3791:0.00942186017388 3805:0.0517434719691 3937:0.0895997703758 4216:0.0814751441535 4355:0.150427387096 4734:0.123222079946 4872:0.0720193442093 4928:0.0603883852 5064:0.0392884502991 5067:0.0452942258818 5188:0.0789900895828 5191:0.195667619861 5199:0.413408103989 5206:0.0376874406955 5234:0.0619002609043 5366:0.0759467499725 5462:0.0337770154104 5538:0.0651885619838 5808:0.0966547747558 5865:0.0669755234744 5876:0.0149332950626 5981:0.10225101557 5986:0.0770230067124 6030:0.0298665901253 6034:0.0483273873779 6096:0.0679264615411 6593:0.0778885068737 6740:0.0312987420177 7302:0.0884119497567 7492:0.0400233790604 7560:0.0337770154104 7614:0.0619002609043 7629:0.048710310473 7688:0.206704051995 7700:0.0597331802505 7789:0.0282655805216 8062:0.451095544685 8072:0.080159251488 8120:0.0392884502991 8123:0.0863030269458 8426:0.0717447314159 8485:0.0264505055341 8599:0.0431988755843 8607:0.0660588028479 9183:0.035872365708 9229:0.0385115033562 9504:0.0188437203478 9653:0.0924640741607 9683:0.113062322087 9823:0.0939233846455 9981:0.075374881391 10062:0.0149332950626 10247:0.0312987420177 10250:0.00942186017388 10503:0.048710310473 10713:0.0188437203478 10842:0.00942186017388 10984:0.0656306455315 11244:0.0420161411658 11342:0.0400233790604 11532:0.0494452392343
58 -1 -1 45:0.0131099437184 473:0.0262198874367 674:0.0666963515181 819:0.0895788035195 1000:0.0338887128985 1031:0.0535864077997 1046:0.632388184981 1117:0.130688660606 1381:0.0706929779242 1653:0.0415575383604 1802:0.422701079981 2006:0.0724135863688 2335:0.0649492347989 2438:0.10837710628 2627:0.0415575383604 2644:0.120085397693 2672:0.0453529538179 2776:0.0608806932841 2863:0.0338887128985 2961:0.0907059076358 2972:0.0131099437184 3047:0.110412795077 3155:0.0535864077997 3266:0.150185429565 3953:0.0131099437184 3966:0.0792416667164 3968:0.0885561949773 4182:0.0469986566169 4458:0.0970251128761 4606:0.1115367089 4750:0.0207787691802 5299:0.123019835144 5355:0.0368042650257 5459:0.0967999477074 5528:0.0623363075405 5560:0.0661317229981 5629:0.0831150767207 5872:0.0975765703296 5883:0.252955273992 6056:0.0789529030801 6073:0.0724135863688 6320:0.0743651769799 6348:0.0806228386189 6777:0.07579330046 6800:0.0795260878775 7241:0.117989493465 7395:0.0524397748735 7683:0.0131099437184 7720:0.100210524439 7789:0.0393298311551 7800:0.0800824118306 7836:0.0393298311551 8107:0.115166068412 8287:0.0853168214637 8485:0.0736085300513 8736:0.105675269995 8847:0.0415575383604 9242:0.0844666266112 9847:0.0706929779242 10051:0.048512556438 10085:0.0806228386189 10503:0.0338887128985 10534:0.0593036426505 11115:0.0131099437184
59 -1 -1 12:0.0925728242477 45:0.00928637963012 154:0.0308486853931 245:0.053687901078 396:0.0557182777807 459:0.299418730018 477:0.0260701635627 535:0.0571088863809 796:0.0697202312138 806:0.0407887270439 844:0.0850620425963 883:0.0638008149834 922:0.0803035817837 975:0.0371455185205 1092:0.047244111298 1243:0.0964270200268 1292:0.0185727592602 1339:0.00928637963012 1370:0.0679942039135 1380:0.0332913227414 1390:0.0278591388903 1738:0.0401350650232 1935:0.131036062188 1942:0.203731775093 2129:0.0468441587963 2283:0.0607251111816 2331:0.0353565431928 2446:0.079006610844 2459:0.0294371269624 2469:0.0494214446533 2500:0.0512938932344 2530:0.0581957588778 2566:0.0476324693257 2567:0.0816984247863 2592:0.218513826339 2772:0.0534420700737 2890:0.166572889235 3086:0.00928637963012 3173:0.0308486853931 3230:0.0583686311323 3319:0.0240049431113 3334:0.0506983545753 3366:0.165878781991 3383:0.0294371269624 3560:0.0925728242477 3705:0.0757756629662 3818:0.0529364472812 3876:0.0587078242834 3884:0.0748546825046 3934:0.0414119749452 3953:0.0278591388903 3965:0.0308486853931 3984:0.0850620425963 3998:0.0431246115259 4374:0.0587078242834 4385:0.0642511906302 4465:0.0674821385079 4818:0.0147185634812 4977:0.0669497208788 5168:0.0543994353868 5216:0.0828239498904 5258:0.0627284497038 5438:0.0616973707861 5521:0.0651089179669 5567:0.0634528106424 5604:0.0260701635627 5888:0.079006610844 6000:0.0407887270439 6300:0.0308486853931 6320:0.052676295149 6454:0.112261076853 6603:0.0742910370409 6720:0.0850620425963 6816:0.0420075136043 6883:0.0480098862226 7204:0.0371455185205 7241:0.0278591388903 7308:0.053929302453 7338:0.0578431750071 7395:0.0185727592602 7422:0.0604338515837 7427:0.0651089179669 7432:0.147946593838 7592:0.262072124375 7623:0.0646869172889 7700:0.0588742539248 7703:0.26205495578 7761:0.083577416671 8021:0.0308486853931 8137:0.0850620425963 8198:0.021562305763 8234:0.0543994353868 8279:0.0534420700737 8316:0.0567260770855 8318:0.0420075136043 8336:0.0588742539248 8379:0.0925728242477 8446:0.1261910502 8495:0.0709837504163 8847:0.0294371269624 8895:0.0557182777807 8949:0.0925728242477 9363:0.034363688021 9397:0.0757756629662 9458:0.0601361190234 9504:0.0185727592602 9535:0.00928637963012 9566:0.436457229648 9595:0.0871406403967 9949:0.0240049431113 10026:0.0576633412487 10256:0.0895899614138 10272:0.0742910370409 10445:0.0642511906302 10486:0.123394741572 10833:0.0601361190234 11091:0.0431246115259 11278:0.061010173294 11362:0.00928637963012 11576:0.0816984247863
60 -1 -1 32:0.060923570981 45:0.0110297614955 466:0.134751135696 473:0.022059522991 477:0.0309644552236 674:0.0561135017563 769:0.0441190459821 787:0.022059522991 1132:0.0616008043444 1148:0.109952017157 1292:0.0441190459821 1295:0.0349635167246 1339:0.0110297614955 1361:0.0546436037055 1368:0.176476183928 1383:0.0878607007846 1811:0.0285115198578 2010:0.0669075169813 2026:0.0419942167191 2062:0.14492788084 2423:0.132357137946 2475:0.109952017157 2671:0.0789716731833 2855:0.0349635167246 2863:0.0285115198578 2898:0.0256103130964 2971:0.0256103130964 3051:0.0110297614955 3072:0.0530239782146 3086:0.022059522991 3426:0.0861841429173 3536:0.0656733652011 3723:0.0395412813533 3820:0.129276214376 3823:0.0174817583623 3953:0.022059522991 4091:0.0541218329542 4273:0.0820938915838 4472:0.0330892844866 4652:0.0518447290152 4653:0.053582371726 4670:0.404253407087 4794:0.0330892844866 4837:0.125982650157 5119:0.0524452750869 5355:0.0309644552236 5373:0.0381567056636 5523:0.0174817583623 5786:0.022059522991 5965:0.0661785689731 6272:0.0330892844866 6487:0.0574590281449 6707:0.0381567056636 6791:0.0763134113273 6816:0.0498938094855 7005:0.310500060871 7083:0.0174817583623 7165:0.0602162286547 7204:0.0441190459821 7254:0.0381567056636 7295:0.053582371726 7395:0.022059522991 7401:0.180334961043 7571:0.146560298367 7761:0.0330892844866 7820:0.0309644552236 8021:0.0366400745919 8022:0.114529781786 8184:0.0285115198578 8319:0.0661785689731 8455:0.0556384640259 8466:0.068702384555 8485:0.0309644552236 8740:0.0546436037055 8795:0.079518551136 9001:0.0518447290152 9008:0.0570230397156 9093:0.0349635167246 9287:0.154664328836 9504:0.022059522991 9677:0.202062392349 9683:0.0441190459821 9690:0.0816299350393 9861:0.0450837402608 10051:0.0408149675196 10062:0.0174817583623 10250:0.0110297614955 10561:0.0366400745919 10631:0.0789716731833 10686:0.425636661927 10713:0.022059522991 10992:0.0285115198578 11089:0.27730594951 11115:0.0110297614955 11196:0.139458718157 11333:0.0684887896404 11362:0.0110297614955 11536:0.0816299350393 11546:0.0570230397156
61 1 -1 26:0.113257563726 45:0.0654775559752 62:0.103779470859 65:0.121836437342 135:0.117367291405 186:0.146811595493 326:0.163133799584 381:0.0839632289636 396:0.0491081669814 477:0.0459546847628 660:0.311338412578 933:0.16997489476 1339:0.0163693889938 1641:0.165147299156 1703:0.087699852818 1785:0.0818469449689 1818:0.0707473221884 2006:0.09041733429 2033:0.0327387779876 2075:0.109908096678 2093:0.106528621957 2217:0.14155361079 2307:0.0740479452962 2323:0.103779470859 2365:0.118952855619 2556:0.0654775559752 2693:0.0654775559752 2863:0.0423142567087 3002:0.137236116772 3047:0.0459546847628 3051:0.0163693889938 3086:0.0163693889938 3129:0.0760170884016 3280:0.137236116772 3319:0.0423142567087 3323:0.0750530346962 3383:0.103779470859 3469:0.0846285134173 3791:0.0327387779876 3959:0.0605739371943 4465:0.118952855619 4652:0.0769433261881 4772:0.253885540252 4778:0.0586836457025 4794:0.0491081669814 5233:0.0623240737566 5266:0.109908096678 5268:0.0623240737566 5678:0.0518897354297 5706:0.0825736495778 5766:0.135322244613 6041:0.139267399945 6310:0.0459546847628 6642:0.0933127151819 6804:0.0839632289636 6816:0.0740479452962 6821:0.0750530346962 6886:0.0740479452962 6965:0.0459546847628 7350:0.0769433261881 7653:0.109223525955 7713:0.0839632289636 7816:0.0639534119157 8061:0.113257563726 8485:0.0459546847628 8590:0.153605505766 8761:0.0982163339627 8803:0.0380085442008 8868:0.0586836457025 8962:0.191783139255 9535:0.0327387779876 9560:0.16997489476 9781:0.108755866389 9972:0.0846285134173 10264:0.131948667266 10468:0.0810971665563 10591:0.18697222127 10761:0.109908096678 10842:0.0327387779876 10995:0.103486100176 11049:0.0871167111822 11064:0.155669206289 11115:0.0491081669814 11191:0.115490662648 11222:0.0985824813951 11280:0.130395021596 11349:0.0760170884016 11572:0.128933769814
62 -1 -1 140:0.211651037097 730:0.116600988631 916:0.140126902301 1175:0.0705299455816 1410:0.165488147603 1509:0.149795140661 1624:0.102067977199 1700:0.119828261951 2033:0.0849265168505 2826:0.143417266819 3051:0.0212316292126 3136:0.310912924864 3332:0.194478991858 3469:0.0548829653438 3701:0.127389775276 3791:0.0424632584252 3841:0.0849265168505 4298:0.0705299455816 4403:0.0761145945564 4585:0.14166646081 4653:0.309428553631 4853:0.190419407885 5712:0.127389775276 5771:0.16912657832 5786:0.0212316292126 6099:0.100954008394 6401:0.088534301475 6477:0.0424632584252 6557:0.11221770015 6832:0.153068440685 7165:0.231825255677 7172:0.049298316369 7241:0.0636948876378 7395:0.0424632584252 7655:0.118577852982 7683:0.0212316292126 7746:0.080836347986 7836:0.0636948876378 8157:0.347737883516 8161:0.131836811472 8184:0.0548829653438 8198:0.147894949107 8589:0.0829496525002 8703:0.108015124678 8803:0.098596632738 9502:0.107100705545 9817:0.105185659109 10213:0.0596047187733 10673:0.0917615747942 10815:0.152229189113 11069:0.199231330179 11182:0.107100705545
63 -1 -1 32:0.0519780002241 55:0.0431455614667 367:0.0706500903937 473:0.018820464272 477:0.0264178615047 481:0.320241290119 544:0.0243250971947 699:0.34478606246 768:0.065549647128 788:0.17239303123 914:0.116864795217 980:0.0938074686105 1292:0.056461392816 1339:0.018820464272 1437:0.0337353293307 1532:0.0392399622533 1625:0.018820464272 1712:0.0694823714158 1721:0.0733472626669 1738:0.040670346648 1811:0.0243250971947 2004:0.0612398582577 2026:0.0358280936407 2033:0.018820464272 2103:0.238637840938 2143:0.0337353293307 2160:0.0574826331467 2237:0.0519780002241 2331:0.0716561872814 2487:0.053109996888 2680:0.0358280936407 2729:0.0486501943893 2855:0.0298297301173 2863:0.0243250971947 2971:0.043699764752 3001:0.0149148650586 3014:0.0663918455031 3051:0.084692089224 3173:0.062520229024 3291:0.068901043056 3311:0.0706500903937 3410:0.0551249610125 3422:0.141300180787 3642:0.0298297301173 3723:0.0337353293307 3820:0.0367647474347 3890:0.0392399622533 4267:0.0425677680881 4270:0.0843972364744 4326:0.053642461025 4652:0.044232228889 4660:0.0769279483669 4729:0.03255405459 4750:0.0149148650586 4818:0.0149148650586 4856:0.0706500903937 4937:0.117943832189 5141:0.0973003887786 5345:0.0149148650586 5355:0.0528357230094 5406:0.067376051343 5462:0.0337353293307 5483:0.037640928544 5523:0.0298297301173 5548:0.0298297301173 5712:0.018820464272 5786:0.028230696408 5843:0.0596594602346 5847:0.0457147288765 5891:0.0973003887786 5933:0.068901043056 5965:0.056461392816 6101:0.0516796124933 6225:0.337904117074 6304:0.018820464272 6385:0.06510810918 6593:0.0777923803667 6661:0.0264178615047 7015:0.0621067119224 7105:0.0298297301173 7683:0.00941023213601 7761:0.028230696408 7789:0.028230696408 7823:0.135685259489 7836:0.028230696408 7858:0.0358280936407 7913:0.11539192255 8014:0.031260114512 8625:0.187614937221 8660:0.185471599123 8724:0.0609381548363 8761:0.056461392816 8891:0.112922785632 8942:0.0497368618117 8999:0.0576779760167 9001:0.044232228889 9008:0.0486501943893 9229:0.0384639741835 9504:0.075281857088 9535:0.00941023213601 9628:0.0497368618117 9683:0.075281857088 9687:0.034821996753 9705:0.0392399622533 9781:0.031260114512 9861:0.0384639741835 10024:0.056461392816 10032:0.0646517268703 10062:0.0596594602346 10069:0.037640928544 10096:0.074959879264 10213:0.0528357230094 10246:0.0706500903937 10247:0.031260114512 10250:0.00941023213601 10253:0.0570833074399 10456:0.0712340985104 10469:0.337904117074 10833:0.0609381548363 11088:0.0758530198949 11115:0.018820464272 11133:0.0519780002241 11333:0.116864795217 11362:0.018820464272 11476:0.0560303694641
64 -1 -1 158:0.0564867737051 209:0.0159408562027 360:0.0311075929588 383:0.0221076211744 461:0.151191391243 539:0.120976366503 551:0.0318817124053 566:0.032125474537 683:0.123335299434 901:0.0790504150301 950:0.0423679244957 987:0.0819421992566 1027:0.0380484773771 1047:0.036276877098 1063:0.130524805767 1208:0.167598263072 1376:0.0407001113316 1564:0.049123119499 1707:0.0429563545272 1759:0.0594936086904 1811:0.0159408562027 1818:0.0799569443576 1860:0.0361247920058 1913:0.0524655699738 1955:0.0542531109307 1972:0.0524655699738 2078:0.0403254555009 2098:0.0354890386646 2240:0.0342538439629 2500:0.0340625083898 2604:0.442874361197 2892:0.0594936086904 2915:0.0334624994166 3047:0.0173122979965 3239:0.0418995657679 3262:0.0916540928098 3286:0.0185002949152 3324:0.0389858447293 3378:0.0614744251951 3516:0.0594936086904 3593:0.0553076602233 3642:0.00977409123094 3698:0.0435082685889 3872:0.0497084173193 3905:0.0143187848424 4066:0.134437694088 4151:0.0614744251951 4182:0.0221076211744 4219:0.0282743861461 4334:0.0542531109307 4420:0.0318817124053 4446:0.0429563545272 4558:0.0349805139036 4571:0.0553076602233 4659:0.0564867737051 4707:0.0195481824619 4807:0.054172778455 4849:0.0466815204065 5059:0.042136826795 5138:0.078587911777 5192:0.0338669673043 5221:0.0405147554347 5268:0.0234790629683 5401:0.0340625083898 5487:0.0497084173193 5604:0.0173122979965 5631:0.0266523147859 5786:0.0616676497172 5959:0.0456394840676 5982:0.0246670598869 6053:0.0458988832367 6093:0.0651876665295 6125:0.0503200087334 6311:0.0481857521467 6401:0.205719579469 6420:0.237974434762 6445:0.192101591723 6875:0.0614566494424 7226:0.039732118265 7241:0.0185002949152 7297:0.0204855498141 7694:0.049123119499 7836:0.0370005898303 7946:0.0305513642699 8030:0.0533268437187 8044:0.0213335017279 8112:0.0414051740699 8184:0.0159408562027 8291:0.0411472788753 8474:0.0426670034558 8577:0.0524655699738 8840:0.0542531109307 9001:0.0289865070055 9168:0.0282743861461 9182:0.0553076602233 9208:0.0185002949152 9220:0.049123119499 9361:0.03532273922 9490:0.0234790629683 9535:0.00616676497172 9861:0.0252064226726 9903:0.0564867737051 9911:0.0614744251951 9997:0.0466815204065 10006:0.0365734632698 10128:0.0859127090545 10170:0.49301258658 10213:0.0173122979965 10247:0.0204855498141 10275:0.02964582794 10482:0.18213427597 10486:0.0204855498141 10538:0.0332531541992 10596:0.0553076602233 10665:0.192101591723 10668:0.0308338248586 10726:0.0213335017279 10782:0.0684592261014 10795:0.0476142040201 10815:0.0221076211744 10885:0.0578670989359 11025:0.0346245959931 11032:0.0614744251951 11086:0.049123119499 11268:0.0578670989359 11292:0.0594936086904 11342:0.0523919411847 11396:0.0564867737051 11514:0.0471378646
65 -1 -1 209:0.0174146603615 357:0.0739962428089 360:0.067967260874 396:0.0202107307436 473:0.0134738204957 512:0.0312852423545 684:0.0223795314251 800:0.0350956197647 806:0.0295906482574 881:0.0401128861413 1000:0.0174146603615 1175:0.0447590628503 1202:0.0202107307436 1253:0.0353548166454 1292:0.0404214614872 1525:0.0442605275748 1625:0.0134738204957 1690:0.0425902621688 1811:0.0348293207229 1818:0.029116441673 2026:0.0256498083917 2129:0.033983630437 2197:0.0241515706093 2415:0.0444630204616 2444:0.110339102457 2546:0.029116441673 2635:0.0392956565111 2651:0.0300427905713 2712:0.0549723208301 2729:0.0174146603615 2855:0.0213555002272 2863:0.0522439810844 2886:0.0505793386505 2898:0.0156426211773 2971:0.0469278635318 3001:0.0106777501136 3043:0.0233058803234 3051:0.0202107307436 3155:0.055073740606 3173:0.0223795314251 3303:0.027536870303 3390:0.0469278635318 3419:0.0609496617973 3603:0.0350956197647 3638:0.0600855811426 3642:0.0106777501136 3791:0.0202107307436 3880:0.0549723208301 3905:0.0156426211773 3953:0.0134738204957 4023:0.0320332503408 4155:0.0213555002272 4227:0.0423441906202 4385:0.0233058803234 4512:0.0134738204957 4638:0.16855446285 4749:0.0233058803234 4750:0.0106777501136 4818:0.0106777501136 5020:0.0345555193211 5127:0.0449515306645 5200:0.0348293207229 5204:0.0397941917866 5233:0.0256498083917 5345:0.0320332503408 5428:0.0256498083917 5523:0.0106777501136 5548:0.0213555002272 5589:0.0350956197647 5629:0.0427110004544 5678:0.0640665006816 5786:0.0134738204957 5863:0.107329547559 5876:0.0106777501136 5965:0.0404214614872 6008:0.0449515306645 6039:0.194982184617 6075:0.0429480684756 6099:0.0320332503408 6237:0.370255386468 6492:0.10994464166 6566:0.0543041850272 6603:0.0269476409915 6689:0.0295906482574 6791:0.0466117606468 6803:0.0308884808572 6965:0.0756515925753 7106:0.645093461731 7241:0.0202107307436 7254:0.0233058803234 7472:0.0156426211773 7683:0.00673691024787 7904:0.0233058803234 7992:0.0372117411465 8184:0.0174146603615 8218:0.0572358127951 8382:0.027536870303 8485:0.0189128981438 9001:0.0316664405066 9333:0.160994321339 9415:0.0384033507545 9457:0.0345555193211 9508:0.234639317659 9556:0.268632053907 9610:0.0323867186396 9653:0.0330572815387 9687:0.0498590605175 9712:0.0348293207229 9973:0.0300427905713 9984:0.0213555002272 10036:0.0549723208301 10051:0.0498590605175 10250:0.00673691024787 10253:0.0408666984317 10377:0.0286179063975 10447:0.029116441673 10468:0.0333759758934 10713:0.0134738204957 10815:0.0241515706093 10913:0.0617092310779 11010:0.0312852423545 11115:0.0404214614872 11139:0.0457733698783 11186:0.192941642329 11196:0.0425902621688 11273:0.0582571512912 11480:0.0530633877348
66 1 1 473:0.0236954194761 538:0.0275095301009 637:0.153614848731 660:0.0375563513085 676:0.0187781756543 687:0.0236954194761 769:0.0473908389523 882:0.0306258853923 1043:0.051204949577 1086:0.0375563513085 1292:0.0236954194761 1339:0.0236954194761 1517:0.0592385486904 1640:0.108523496836 1666:0.0848280773601 1785:0.0592385486904 1811:0.0306258853923 2064:0.0236954194761 2147:0.0569561457244 2197:0.0424735951304 2237:0.0654415587756 2344:0.0881818341357 2456:0.0767226100312 2898:0.0275095301009 2971:0.0275095301009 2972:0.0118477097381 3001:0.0187781756543 3009:0.0409863416763 3014:0.0835889384159 3404:0.152668248795 3449:0.0503282121677 3642:0.0187781756543 3763:0.0550190602018 3791:0.0118477097381 3814:0.106629387643 3953:0.0355431292142 3965:0.0787144796779 4120:0.208464280264 4144:0.0550190602018 4378:0.263236625716 4403:0.127420785391 4512:0.0236954194761 4729:0.122959025029 4772:0.0612517707847 4818:0.0187781756543 5184:0.214836681206 5339:0.166303631241 5371:0.102452577409 5373:0.0819726833527 5462:0.0424735951304 5523:0.0187781756543 5631:0.051204949577 5678:0.0375563513085 5786:0.0355431292142 5876:0.0187781756543 6253:0.0612517707847 6304:0.0236954194761 6390:0.246046228926 6477:0.0236954194761 6616:0.0236954194761 6661:0.0665214524966 6710:0.0484270733083 6740:0.196786199195 6754:0.0503282121677 6866:0.0451084359864 6886:0.321563094225 7006:0.0723720246918 7015:0.156387703302 7254:0.0409863416763 7297:0.039357239839 7390:0.131525207051 7573:0.0966757870982 7626:0.0409863416763 7700:0.112669053926 7708:0.0275095301009 7823:0.0854155108461 8307:0.258284332988 8424:0.065809156429 8455:0.0597645173306 8521:0.0966757870982 8761:0.106629387643 9008:0.0612517707847 9344:0.0306258853923 9683:0.0947816779046 9688:0.293827462202 9949:0.122503541569 10062:0.0375563513085 10386:0.131618312858 10408:0.188752600082 10544:0.0375563513085 10673:0.051204949577 10713:0.0236954194761 10856:0.08095409756 10888:0.16190819512 10992:0.0306258853923
67 -1 -1 45:0.0294178904081 135:0.0351540113212 349:0.0275288198113 473:0.0196119269388 634:0.184032522999 687:0.0196119269388 774:0.101822224969 887:0.378410499609 1163:0.0706956363375 1164:0.0614518798884 1346:0.0790428898439 1373:0.0325747055464 1443:0.1143942128 1789:0.0485806680398 1841:0.101822224969 1961:0.0898213637126 2033:0.0588357808163 2139:0.0514609854868 2198:0.0383108264594 2212:0.0847966614328 2290:0.0920162614994 2680:0.0373347832807 2722:0.0729852320249 2728:0.0946026249022 2876:0.0408901322342 2972:0.00980596346938 3001:0.0155420843824 3051:0.0196119269388 3277:0.0498874747731 3449:0.0416550220174 3471:0.054468095367 3510:0.0518284610791 3601:0.0351540113212 3642:0.0155420843824 3698:0.0691838418287 3723:0.0351540113212 3791:0.00980596346938 3994:0.101822224969 4254:0.184032522999 4550:0.0466262531472 4625:0.0408901322342 4661:0.0373347832807 4750:0.0155420843824 4832:0.0879464189431 5030:0.0383108264594 5233:0.0373347832807 5595:0.134006139738 5604:0.0825864594338 5781:0.0521866324851 5918:0.0822102980301 5964:0.0810638068272 6091:0.352114100937 6218:0.0724043345607 6272:0.0588357808163 6549:0.0898213637126 6731:0.0736211599774 6754:0.0416550220174 6795:0.120207050715 6849:0.0619925959545 7272:0.0541638467619 7378:0.0658396462707 7492:0.0416550220174 7683:0.00980596346938 7689:0.0535349870159 7805:0.0790428898439 8105:0.195504764825 8115:0.0521866324851 8157:0.0535349870159 8181:0.0800154002433 8465:0.0541638467619 8718:0.0400815113037 8803:0.045537484154 8842:0.0583866315092 9209:0.0847966614328 9257:0.0920162614994 9344:0.0253480478518 9504:0.0196119269388 9535:0.0196119269388 9566:0.0658396462707 9690:0.0362863766967 9779:0.0834271234468 9806:0.305397842682 10049:0.430261614039 10062:0.0155420843824 10226:0.118110237547 10247:0.0325747055464 10250:0.00980596346938 10503:0.0253480478518 10544:0.0310841687648 10726:0.0339230600772 10797:0.066238180086 10842:0.00980596346938 10893:0.0749553745621 10924:0.0481167899288 11115:0.00980596346938 11340:0.0862695475385 11514:0.0749553745621 11532:0.0514609854868
68 -1 -1 45:0.018655541437 146:0.037311082874 326:0.0309861836124 564:0.0520952496781 637:0.120941862993 660:0.266115002475 676:0.0147841668041 768:0.0649752386818 771:0.0448419044754 1183:0.0409705298425 1264:0.0241119375226 1292:0.018655541437 1339:0.0093277707185 1368:0.037311082874 1369:0.0462116072777 1380:0.0334397082411 1472:0.0334397082411 1517:0.093277707185 1861:0.0438446239669 1990:0.0415965556735 2033:0.018655541437 2210:0.074622165748 2520:0.317435030895 2531:0.058100992592 2550:0.0782012714119 2627:0.0591366672166 2774:0.061562473754 2807:0.0806615094997 2876:0.0388961043268 2971:0.0216584128939 3051:0.018655541437 3117:0.0526445965064 3510:0.0493010200526 3533:0.0261863630384 3820:0.0364425796981 3951:0.0906282657547 3953:0.0279833121555 4112:0.0630080418494 4144:0.173267303152 4372:0.0462116072777 4385:0.032268784955 4403:0.0334397082411 4439:0.371941752864 4503:0.0443525004124 4772:0.168783562658 4949:0.0415965556735 4974:0.113957831122 4989:0.260476248391 5057:0.0728851593962 5217:0.0633767533674 5372:0.0836576674975 5428:0.0355141337569 5560:0.0470529517591 5567:0.127471262794 5677:0.059464906137 5703:0.092985438216 5712:0.018655541437 5756:0.055966624311 5848:0.0668794164823 5872:0.0694260704 6310:0.0261863630384 6342:0.0388961043268 6448:0.0607032162868 6477:0.018655541437 6590:0.0415965556735 6603:0.037311082874 6804:0.0478447759323 6894:0.0388961043268 7038:0.0626289427365 7237:0.0334397082411 7376:0.0694260704 7395:0.018655541437 7447:0.0600982996815 7506:0.356500689717 7541:0.0727045240859 7602:0.0415965556735 7623:0.0649752386818 7636:0.0899892802182 7683:0.0093277707185 7691:0.0364425796981 8116:0.0261863630384 8121:0.0968568128489 8184:0.0241119375226 8251:0.032268784955 8319:0.0279833121555 8708:0.1388521408 8890:0.0433168257879 8977:0.0427674789596 8998:0.0968568128489 9125:0.0364425796981 9208:0.0279833121555 9504:0.018655541437 9781:0.0619723672249 9949:0.0241119375226 9964:0.0555393779962 10036:0.0761134089219 10062:0.0147841668041 10088:0.042194748757 10440:0.359957120873 10631:0.0667856382034 10901:0.0591366672166 10926:0.0607032162868 10976:0.0536802711309 11116:0.0334397082411 11362:0.0093277707185
69 -1 -1 26:0.0370606138838 32:0.0591734768839 45:0.0321387597467 194:0.0321387597467 466:0.0654401333078 473:0.0428516796623 671:0.0711750992916 769:0.0428516796623 787:0.0214258398311 799:0.0797356576071 1000:0.0553849925099 1022:0.0321387597467 1043:0.0463004695614 1137:0.0942486433708 1295:0.0339591526788 1325:0.0509387290182 1339:0.0107129199156 1361:0.0530739083192 1368:0.0857033593246 1464:0.0642775194934 1625:0.0214258398311 1644:0.0355875496458 1811:0.027692496255 2048:0.103001616571 2523:0.206704899023 2816:0.101877458036 2863:0.027692496255 2876:0.0446720725944 2972:0.0107129199156 3051:0.0321387597467 3058:0.136523121776 3065:0.0624872835981 3260:0.058833782409 3419:0.0484605569684 3477:0.0767031282367 3642:0.101877458036 3790:0.0736016670316 3791:0.0107129199156 3814:0.0964162792401 3820:0.0418542060696 3839:0.0491183360861 3937:0.101877458036 3953:0.0214258398311 4054:0.384681237725 4155:0.0339591526788 4472:0.0321387597467 4486:0.0835009529648 4580:0.0791010327655 4653:0.0520431613522 4660:0.0875773241524 4670:0.458080933154 4729:0.0741212277677 4794:0.0642775194934 4818:0.0339591526788 5119:0.0509387290182 5168:0.0627560812677 5206:0.0857033593246 5339:0.0902249053637 5373:0.0370606138838 5428:0.0407878883702 5462:0.0384054161705 5523:0.0339591526788 5848:0.0768108323411 6047:0.0503554342684 6127:0.0677263093925 6261:0.141408675456 6277:0.0767031282367 6320:0.0607682384156 6348:0.0658817483923 6477:0.0428516796623 6590:0.0955470675988 6661:0.0300749684546 6740:0.0355875496458 6749:0.0484605569684 6809:0.0732002035136 6873:0.0321387597467 6965:0.0300749684546 7254:0.0370606138838 7395:0.0428516796623 7401:0.131365986229 7544:0.0321387597467 7569:0.047054544794 7571:0.0711750992916 7708:0.0248746297302 7861:0.0827155172688 7875:0.0540401902233 7965:0.0491183360861 7993:0.117667564818 8540:0.176501347227 8599:0.0491183360861 8703:0.0545015819917 8803:0.0497492594605 8849:0.10679352902 8868:0.0384054161705 8878:0.0874160481523 8921:0.208122040922 8928:0.0835009529648 9008:0.027692496255 9041:0.0418542060696 9146:0.0503554342684 9287:0.0751107160972 9328:0.058486453715 9490:0.0407878883702 9504:0.0214258398311 9577:0.0640341211334 9683:0.0428516796623 9705:0.0446720725944 9829:0.177520430652 9984:0.0339591526788 10062:0.0339591526788 10524:0.0214258398311 10586:0.0645171440831 10686:0.206704899023 10752:0.0607682384156 10857:0.0815757767403 11091:0.0497492594605 11115:0.0107129199156 11196:0.0677263093925 11315:0.0622137282013 11536:0.0396425143528 11546:0.0553849925099 11552:0.0835009529648
70 -1 -1 535:0.103274536416 676:0.0266167477001 773:0.140790045092 851:0.259325440167 880:0.516330469809 1615:0.0759655242541 1979:0.153824449617 2078:0.109814043024 2228:0.127122841557 2263:0.0911248814179 2327:0.244066624739 2331:0.0639380460542 3050:0.0779856611767 3086:0.0335865961346 3129:0.0779856611767 3260:0.0922263259886 3289:0.140790045092 3790:0.115376082567 3937:0.0798502431004 4326:0.0957291833015 4385:0.116190532631 4403:0.0602033438348 4458:0.0621425871669 4490:0.153824449617 4660:0.0686419818322 4801:0.138826610437 5067:0.0807313441215 5306:0.174376641226 6199:0.117741629118 6374:0.114100650837 6765:0.0961906754994 6897:0.128365555379 6965:0.0471447479869 7268:0.178745449581 7569:0.073761495687 7614:0.11032954349 7874:0.193287082335 8072:0.142873931288 8106:0.102582271954 8115:0.0893727247903 8184:0.0434100457675 8474:0.0580952663153 8535:0.117741629118 8599:0.0769966419021 8740:0.0831972953244 8868:0.0602033438348 9213:0.088759334867 9459:0.050379894202 9490:0.127876092108 9504:0.0335865961346 9879:0.162012644948 9927:0.163163045713 10459:0.111572257311 11224:0.140790045092
71 -1 -1 26:0.162149656251 45:0.0156239207406 473:0.0312478414811 518:0.150731125803 637:0.0675254620009 821:0.0930278912272 1138:0.0813920864862 1351:0.0610409490078 2556:0.0624956829622 2691:0.075109732274 2776:0.0362776205198 3051:0.0781196037028 3206:0.11353569695 3277:0.0794861162022 3642:0.024763328488 4027:0.0940929973812 4060:0.0807744984572 4326:0.178126436685 4403:0.0560111699691 4458:0.0578153768614 5007:0.0858042774958 5033:0.115362410637 5548:0.049526656976 5604:0.0438618907928 5678:0.049526656976 5712:0.0312478414811 5982:0.0312478414811 6074:0.129159617691 6310:0.0438618907928 6477:0.0312478414811 6581:0.0716350907097 6587:0.602924503211 6883:0.0807744984572 7237:0.0560111699691 7683:0.0156239207406 7746:0.0594858115334 7751:0.100139815981 8169:0.10675653201 8251:0.054049885417 8386:0.098773303482 8498:0.0933885477689 8533:0.0831493827415 8550:0.0933885477689 8563:0.170595453796 8803:0.0362776205198 8995:0.10675653201 9208:0.0468717622217 9296:0.120633841754 9344:0.0807744984572 9490:0.0594858115334 9504:0.0312478414811 9827:0.0675254620009 9921:0.105537826945 10062:0.049526656976 10277:0.0944371346456 10673:0.0675254620009 10803:0.492248305939 10842:0.0156239207406 11064:0.049526656976
72 -1 -1 69:0.106656573932 245:0.0867437431582 396:0.0450121152063 656:0.111674210036 677:0.125789421156 695:0.0996846734095 710:0.558371050182 736:0.0519054448555 881:0.0893369900948 939:0.079850413509 1392:0.107426984491 1625:0.0300080768042 2006:0.0828757357051 2033:0.0300080768042 2052:0.112647239097 2464:0.113578404246 2564:0.149570259383 2647:0.0613284494373 3003:0.103810889711 3047:0.0842433221178 3069:0.140793459558 3252:0.0713425146802 3383:0.0475616764535 3708:0.114688711812 3711:0.134566220981 3953:0.0300080768042 4174:0.053788915031 4212:0.0910158351643 4291:0.0896833375124 4583:0.110785382754 4585:0.100113326066 4707:0.0475616764535 4813:0.0809065376878 5020:0.0769599593615 5560:0.0756862830822 5594:0.111674210036 5725:0.0775697532577 5786:0.0150040384021 6272:0.0450121152063 6300:0.0498423367047 6454:0.181380642969 6616:0.0300080768042 6642:0.0855296164399 6849:0.0948544519111 6935:0.0555215396357 7295:0.0728893334076 7341:0.0648463751069 7395:0.0300080768042 7683:0.0150040384021 7904:0.0519054448555 8051:0.125789421156 8424:0.0833412644385 8490:0.0922710419443 8525:0.106656573932 8780:0.140793459558 8832:0.314960423773 8895:0.0900242304127 9001:0.0705255780378 9242:0.0966701716344 9438:0.134566220981 9535:0.0150040384021 9690:0.0555215396357 9818:0.149570259383 9929:0.149570259383 10108:0.101350591484 10161:0.104514894908 10247:0.0498423367047 10342:0.118179562741 10544:0.0475616764535 10992:0.0387848766288 11115:0.0450121152063 11209:0.0613284494373 11352:0.116947714981
73 -1 -1 89:0.133143594494 135:0.0271273674298 194:0.0454019266719 357:0.041556785262 396:0.0227009633359 538:0.0175700015169 769:0.0302679511146 787:0.0151339755573 836:0.0351400030338 855:0.0545538455084 882:0.0195603796512 1000:0.0391207593024 1022:0.0227009633359 1027:0.0933754941621 1043:0.0981119312226 1047:0.0445138880606 1339:0.0151339755573 1373:0.0251369892955 1447:0.0665717972468 1625:0.0302679511146 1788:0.0474206971648 1821:0.0541786589021 1901:0.0643783780656 1906:0.603462238348 2084:0.0730022000079 2133:0.0435471633963 2146:0.0654352122293 2252:0.0605359022291 2611:0.0558724001423 2672:0.0261774767793 2972:0.00756698777864 2976:0.0295633933895 2998:0.138777420834 3001:0.0359801756177 3051:0.0227009633359 3086:0.0302679511146 3252:0.0359801756177 3303:0.123719125462 3562:0.0617456466807 3642:0.0119933918726 3905:0.0175700015169 4089:0.168961987411 4481:0.041556785262 4512:0.0151339755573 4563:0.0471333949064 4665:0.042031505956 4722:0.0478379526315 4750:0.0239867837451 4768:0.0295633933895 4779:0.2156757884 4814:0.0175700015169 4845:0.0964796909307 5019:0.0474206971648 5097:0.0980035914597 5207:0.13573158403 5282:0.397679732009 5355:0.0212432203855 5373:0.0261774767793 5456:0.0227009633359 5523:0.0119933918726 5555:0.0405405305424 5630:0.149824379451 5631:0.0654079541484 5712:0.0151339755573 5845:0.0754327797935 5876:0.0119933918726 5926:0.0719603512354 5986:0.0309297813654 6095:0.0359801756177 6260:0.05170439523 6304:0.0302679511146 6309:0.0355681699014 6458:0.0519879658679 6477:0.0151339755573 6581:0.069388710417 6642:0.0431351576801 6751:0.0417967258161 6770:0.0454019266719 6791:0.0261774767793 6815:0.0363771959428 6830:0.0625546727221 6873:0.0227009633359 7172:0.0175700015169 7204:0.0302679511146 7254:0.0261774767793 7390:0.0280011821228 7626:0.0261774767793 7629:0.0195603796512 7683:0.0151339755573 7708:0.0175700015169 7724:0.0212432203855 7813:0.0568113902869 7996:0.271716604575 8218:0.0321440155788 8465:0.0417967258161 8858:0.0195603796512 9008:0.0195603796512 9125:0.0295633933895 9344:0.0195603796512 9346:0.0523549535586 9460:0.0997098367743 9469:0.0634393879209 9504:0.0151339755573 9683:0.0908038533437 9690:0.0840035463683 9817:0.0374883429337 9984:0.0119933918726 10069:0.0302679511146 10247:0.0251369892955 10503:0.0195603796512 10528:0.0408036000367 10544:0.0479735674903 10563:0.046535061295 10742:0.0119933918726 10842:0.0302679511146 10849:0.0665717972468 10991:0.036760282819 11209:0.0309297813654 11349:0.0175700015169 11509:0.0346943552085 11510:0.130815908297 11527:0.0175700015169
74 -1 -1 
75 -1 -1 45:0.0119934221895 282:0.0885558829021 383:0.0859919376094 551:0.124010186461 573:0.056374358016 766:0.119558429517 932:0.0926024023372 939:0.0638281305042 959:0.0680317919647 1284:0.0443809358265 1452:0.119558429517 1552:0.0556957278713 1811:0.0310025466152 2021:0.119558429517 2033:0.047973688758 2036:0.0620050932304 2066:0.226150447325 2133:0.483145568266 2217:0.103712619775 2412:0.0716880416674 2433:0.103669416629 2511:0.097864781954 2672:0.041490423938 2758:0.0629406102887 2972:0.0119934221895 2999:0.0885558829021 3086:0.0119934221895 3259:0.097864781954 3276:0.10551406896 3283:0.115706041964 3630:0.0791555411303 3642:0.0380182488514 3708:0.0916759944398 3792:0.0610160897285 3820:0.0468569883613 3953:0.0119934221895 4131:0.109858204144 4223:0.0846169809152 4334:0.10551406896 4420:0.0620050932304 4707:0.0380182488514 4772:0.0930076398456 5036:0.0846169809152 5062:0.0642553830936 5122:0.0582638170632 5187:0.0907884742243 5487:0.09667532945 5604:0.067339585632 5712:0.023986844379 5771:0.0955370139965 5786:0.0359802665685 6095:0.0570273732771 6397:0.0907884742243 6485:0.165961695752 6563:0.115706041964 6816:0.0542529883394 6829:0.109858204144 6875:0.159365144501 6935:0.0443809358265 7016:0.0582638170632 7031:0.097864781954 7104:0.106967692255 7107:0.0991470611331 7125:0.0526789172417 7215:0.0944663931229 7242:0.0805267811774 7246:0.112542727281 7341:0.0518347083147 7371:0.0594177679602 7375:0.188932786246 7432:0.0955370139965 7480:0.0702572392527 7637:0.112542727281 7683:0.0119934221895 7789:0.0359802665685 7816:0.0468569883613 7836:0.107940799706 8044:0.041490423938 8115:0.0638281305042 8485:0.033669792816 8789:0.049022667539 9001:0.056374358016 9016:0.0693382878737 9183:0.0913264300111 9321:0.115706041964 9358:0.047973688758 9415:0.0683677802055 9432:0.0570273732771 9460:0.0526789172417 9605:0.0852555349546 9834:0.0662464105289 10066:0.112542727281 10069:0.047973688758 10108:0.0810142176561 10160:0.102037573022 10161:0.083543591807 10374:0.0549893909942 10435:0.0727531687004 10446:0.065866112787 10668:0.0599671109475 10815:0.0429959688047 10914:0.10551406896 11049:0.0638281305042 11115:0.0119934221895 11124:0.0907884742243 11427:0.0864660179695 11454:0.041490423938 11511:0.115706041964
76 1 1 154:0.102893064545 253:0.0903336724285 326:0.205786129089 1022:0.0464608481606 1057:0.0781222764139 1250:0.107878748656 1451:0.0961654899936 1624:0.0744512623626 1818:0.0669334816592 2160:0.189204818181 2371:0.277794577388 2424:0.126371514396 2677:0.0936092258007 3009:0.10715208477 3047:0.0434773635889 3051:0.0154869493869 3323:0.142014164379 3403:0.110089358477 3533:0.0434773635889 3791:0.0309738987737 4060:0.0800663668312 4184:0.0914797156879 4213:0.191106632436 4460:0.0860236364108 4707:0.147277404172 4749:0.0535760423851 4818:0.0245462340287 5152:0.0736387020862 5486:0.0812743877866 5604:0.173909454355 5814:0.0759927663011 5827:0.277794577388 6030:0.0490924680575 6033:0.321623805651 6532:0.256054609495 6659:0.082972136733 7492:0.0657874383998 7683:0.0154869493869 7761:0.0464608481606 7919:0.0918490289736 8184:0.0400331834156 8790:0.149409700362 8803:0.143838331542 8962:0.0907222551807 9001:0.145590944022 9079:0.141858463783 9146:0.0727954720108 10241:0.362135172067 10319:0.124835589917 10591:0.0589643129757 10782:0.057308522624 10842:0.0619477975474 11102:0.169882333861 11115:0.0619477975474 11187:0.0400331834156 11244:0.069062991772 11480:0.121983219296
77 -1 -1 154:0.108348321514 282:0.120413799425 396:0.1467724264 461:0.0999566378319 638:0.141023161716 736:0.0564165747368 881:0.0971013155262 958:0.115926153627 1086:0.0516952871074 1292:0.065232189511 1339:0.0326160947555 1393:0.106129423317 1591:0.124656368891 2058:0.169337941558 2063:0.149379615734 2138:0.0603469462419 2197:0.0584637383092 2579:0.138745518072 2668:0.149379615734 2855:0.0516952871074 3260:0.0895614004865 3311:0.122437470695 3366:0.0971013155262 3383:0.103390574215 3638:0.0727246221145 3745:0.0822642182905 3791:0.0326160947555 3959:0.0603469462419 4182:0.0584637383092 4374:0.20619660578 4402:0.0783985718305 4652:0.0766549936197 4690:0.427917252621 4792:0.143472680977 5725:0.0843113818629 6095:0.0775429306611 6130:0.0929630409974 6740:0.0541741607569 6886:0.368852313478 6935:0.181040838726 7020:0.141023161716 7071:0.122437470695 7241:0.0489241421332 7297:0.0541741607569 7371:0.0807932681484 7395:0.0326160947555 7472:0.113598340137 7676:0.143260241257 7683:0.0163080473777 7700:0.0516952871074 7816:0.0637137569328 7836:0.0489241421332 8014:0.0541741607569 8107:0.0716301206287 8640:0.128450611536 8816:0.0978482842664 8868:0.0584637383092 8916:0.0978482842664 9023:0.128450611536 9041:0.0637137569328 9118:0.0637137569328 9125:0.0637137569328 9198:0.115926153627 9214:0.143472680977 9358:0.065232189511 9535:0.0163080473777 9712:0.0843113818629 9949:0.0421556909314 10015:0.114339426258 10111:0.0843113818629 10503:0.0421556909314 11115:0.0163080473777 11187:0.0421556909314 11548:0.0792241842287
78 -1 -1 135:0.0215220265623 141:0.0579177206098 193:0.0623377119156 194:0.018010252457 209:0.0310372181533 220:0.0472860195633 264:0.0483917229031 383:0.0215220265623 471:0.0791067456557 473:0.0120068349714 496:0.0325761327103 537:0.0549905317498 633:0.0297421087573 676:0.019030383182 710:0.491514068407 835:0.0598460685352 939:0.0319497561824 953:0.0472860195633 1264:0.0155186090767 1292:0.0240136699427 1325:0.0285455747729 1339:0.0240136699427 1390:0.018010252457 1409:0.0450724256219 1472:0.0430440531247 1552:0.250911067056 1582:0.0255020823121 1625:0.0120068349714 1737:0.0496289708688 2033:0.0120068349714 2095:0.041818511176 2138:0.0666458535258 2143:0.0215220265623 2150:0.197561420548 2266:0.0297421087573 2316:0.14185805869 2354:0.0598460685352 2433:0.103785354787 2441:0.0594842175146 2464:0.0454450035231 2550:0.0503308769442 2647:0.0245387458932 2672:0.0207684122699 2680:0.0228571411133 2729:0.0310372181533 2735:0.0503308769442 2764:0.0510758431076 2776:0.0278790074507 2863:0.0310372181533 2972:0.00600341748568 3001:0.00951519159098 3047:0.0168537236276 3050:0.0278790074507 3051:0.0240136699427 3086:0.018010252457 3173:0.0398858424221 3278:0.0369194993898 3282:0.0510758431076 3419:0.0543136618891 3483:0.0353159621446 3635:0.107685302099 3738:0.0853508800425 3791:0.00600341748568 3806:0.0917785198155 3905:0.0139395037253 3922:0.0267718297555 3953:0.0600341748568 3959:0.0222152845086 3962:0.0563342944299 4027:0.0361547882339 4091:0.029458112802 4112:0.0405524097443 4123:0.0278790074507 4126:0.0315054997978 4174:0.0215220265623 4225:0.0439565911538 4286:0.0467931325027 4320:0.0351679055369 4447:0.0623377119156 4458:0.0222152845086 4512:0.0120068349714 4707:0.0380607663639 4736:0.0623377119156 4750:0.00951519159098 4766:0.0278790074507 4778:0.0215220265623 4837:0.0228571411133 4942:0.0538426510495 5026:0.0463529818782 5030:0.070364085949 5045:0.0423558059397 5052:0.0291644880513 5096:0.0415368245397 5105:0.0690979845173 5122:0.0291644880513 5159:0.0538426510495 5245:0.0483917229031 5268:0.0457142822266 5338:0.0478219286617 5469:0.0623377119156 5523:0.019030383182 5560:0.0302836038608 5589:0.0625490468521 5594:0.0446830971279 5755:0.0312745234261 5786:0.0300170874284 5876:0.00951519159098 5921:0.0655504944824 5981:0.0325761327103 6187:0.161527953149 6300:0.0398858424221 6317:0.0467931325027 6485:0.0415368245397 6505:0.131707613699 6707:0.0207684122699 6763:0.183557039631 6819:0.0563342944299 6955:0.0443274594586 7026:0.0315054997978 7125:0.0527378304372 7149:0.0463529818782 7241:0.0360205049141 7254:0.0415368245397 7295:0.0291644880513 7341:0.0259463386967 7395:0.0360205049141 7472:0.0139395037253 7483:0.0415368245397 7560:0.0430440531247 7683:0.00600341748568 7819:0.0579177206098 7858:0.0228571411133 7891:0.0327752472412 8014:0.019942921211 8116:0.0168537236276 8251:0.0415368245397 8252:0.0836370223521 8330:0.0458892599077 8387:0.0345489922586 8485:0.0337074472552 8597:0.131707613699 8629:0.0623377119156 8650:0.0215220265623 8660:0.0394415860375 8718:0.0490774917865 8832:0.315054997978 8977:0.027525444048 8985:0.0382720231941 9141:0.0927059637564 9208:0.0360205049141 9217:0.041818511176 9239:0.0282187019943 9454:0.0207684122699 9532:0.0463529818782 9535:0.0120068349714 9610:0.0577211171979 9866:0.0234546953163 10002:0.019942921211 10073:0.0563342944299 10247:0.019942921211 10250:0.00600341748568 10302:0.0291644880513 10471:0.289588603049 10483:0.0420913243013 10494:0.0598460685352 10503:0.0155186090767 10523:0.0255020823121 10566:0.0900512622852 10671:0.113201680756 10693:0.00951519159098 10713:0.0120068349714 10731:0.040789715017 10741:0.0347079159952 10764:0.0623377119156 10915:0.0605672077217 10924:0.029458112802 10964:0.124610473619 11009:0.0759063473362 11049:0.0319497561824 11115:0.00600341748568 11139:0.040789715017 11454:0.0415368245397 11496:0.0728345318314 11518:0.0623377119156 11546:0.0310372181533 11571:0.0623377119156
79 1 1 137:0.293917956359 169:0.0798073809651 194:0.0313221673657 209:0.0269888760272 473:0.0208814449105 512:0.0484852135994 574:0.0672689848349 676:0.016548153572 769:0.0417628898209 783:0.0815815207434 907:0.0841594890187 1043:0.0451240517102 1184:0.068907858214 1202:0.0313221673657 1288:0.0600851831712 1339:0.0104407224552 1468:0.0614190433816 1598:0.0496444607159 1625:0.0417628898209 1651:0.173009932042 1783:0.0685940389775 2026:0.0397515360298 2064:0.0626443347314 2132:0.104080083236 2810:0.0888275225444 2863:0.0269888760272 2972:0.0104407224552 3049:0.0443514321778 3051:0.0208814449105 3058:0.0443514321778 3086:0.0208814449105 3484:0.270857140121 3534:0.0851949518977 3540:0.0888275225444 3642:0.0496444607159 3792:0.15935036258 3814:0.21925517156 3905:0.0242426067997 3953:0.0104407224552 4155:0.033096307144 4267:0.0472292548922 4537:0.0443514321778 4772:0.0809666280816 4818:0.016548153572 5121:0.0969704271989 5339:0.0293108135745 5373:0.036118965383 5523:0.033096307144 5580:0.0672689848349 5678:0.033096307144 6046:0.290911281597 6311:0.0407907603717 6477:0.0208814449105 6661:0.0293108135745 6683:0.0661926142879 6740:0.104049987765 6790:0.0650333671714 6848:0.108356896149 7254:0.036118965383 7284:0.0656241400866 7560:0.0374295984824 7648:0.0717315712034 7683:0.0104407224552 7697:0.0701015739462 7700:0.0661926142879 7708:0.0484852135994 7875:0.158001356865 8014:0.0346833292549 8021:0.0346833292549 8211:0.191332225393 8431:0.0576699773475 8474:0.0722379307661 8516:0.070938610306 8529:0.302179307487 8563:0.114000820587 8761:0.0626443347314 8847:0.033096307144 8915:0.0727278203992 9008:0.0269888760272 9229:0.0853521301431 9440:0.11903341794 9459:0.0939665020971 9460:0.412730704319 9705:0.0435370295992 10062:0.033096307144 10069:0.0417628898209 10155:0.0397515360298 10277:0.0631078414102 10427:0.108413374575 10479:0.0936393607812 10486:0.0693666585099 10524:0.0208814449105 10726:0.0722379307661 10778:0.100726435829 10938:0.0679460776339 11115:0.0208814449105 11498:0.0654297789576 11536:0.0772705281188
80 -1 -1 
81 -1 -1 13:0.114679322451 22:0.155743222681 381:0.0626855538826 406:0.0768146187611 914:0.531205074028 1022:0.109990028446 1083:0.0952564469848 1202:0.0366633428155 1213:0.0552829675807 1339:0.0244422285436 1380:0.0438122363815 1564:0.0973507600076 1692:0.0934164399726 2029:0.069665725195 2033:0.171095599806 2138:0.0452234966514 2166:0.0754033584912 2306:0.112066701307 2363:0.0962598136679 2550:0.10245820818 2600:0.0806582890285 2678:0.180474187815 2680:0.0465301195759 2703:0.0768146187611 2728:0.117902691862 2806:0.105681577591 2831:0.10245820818 3047:0.034309005304 3051:0.0122211142718 3085:0.0536790131419 3319:0.0315911221097 3327:0.069665725195 3329:0.114679322451 3426:0.0477465564164 3591:0.0703311377854 3668:0.111943834322 3774:0.105681577591 3791:0.0244422285436 3823:0.0193700078379 4182:0.0438122363815 4194:0.103974730499 4355:0.0650398913941 4818:0.0193700078379 5563:0.0985106860916 5786:0.0366633428155 5849:0.0925120704106 6075:0.0779100853779 6186:0.111943834322 6272:0.0366633428155 6330:0.121828216017 6342:0.0509611299476 6343:0.107358026284 6477:0.0488844570873 6663:0.130079782788 6754:0.0519144075602 7071:0.0917536162273 7165:0.133440675341 7626:0.0422781091269 7683:0.0122211142718 7691:0.0954931128329 7697:0.0820555617205 7855:0.0605457992343 7904:0.0422781091269 7932:0.0567530971572 8014:0.0405976628504 8198:0.0283765485786 8251:0.0845562182539 8330:0.0934164399726 8382:0.0499533504648 8489:0.0835055296699 8761:0.0366633428155 8847:0.0387400156757 8868:0.0438122363815 8890:0.113506194314 8962:0.0715910551436 8999:0.0749066681544 9125:0.0477465564164 9208:0.0366633428155 9535:0.0122211142718 9712:0.0631822442194 9730:0.109607101746 9781:0.324781302803 9881:0.165104504115 10024:0.0366633428155 10213:0.034309005304 10377:0.0519144075602 10815:0.087624472763 10822:0.0605457992343 10842:0.0366633428155 10976:0.0703311377854 10984:0.0851296457357 11040:0.076587114431 11091:0.0567530971572 11115:0.0122211142718 11116:0.0438122363815 11454:0.0422781091269
82 -1 -1 38:0.0488085035741 131:0.0845876234895 279:0.081242765687 381:0.0473668073116 473:0.0184691728474 684:0.0613532641712 904:0.0866546282634 1175:0.0306766320856 1207:0.0518495232995 1300:0.068185455416 1381:0.0497958212647 1396:0.103699046599 1582:0.0784557074891 1614:0.0551977080323 1715:0.0598007200252 1818:0.0399112185093 1900:0.040561234841 2006:0.0510078102499 2307:0.0835464476524 2331:0.140637392294 2447:0.0507149920444 2503:0.0566013937353 2566:0.0473668073116 2649:0.0845876234895 2814:0.0448614453442 2972:0.00923458642371 3015:0.0763403547564 3051:0.0369383456948 3058:0.0392278537445 3133:0.0623785924212 3586:0.0554075185422 3723:0.0331056460387 3791:0.0831112778134 3920:0.0616170884762 3953:0.00923458642371 4625:0.0770150656124 4660:0.0754920577224 5062:0.0494747770062 5222:0.150706074132 5252:0.0518495232995 5462:0.0331056460387 5909:0.127020697387 6382:0.0501093108352 6504:0.0774200418397 6647:0.0958892146871 6663:0.098291609866 6682:0.0671057683327 6689:0.081122469682 6754:0.0392278537445 6784:0.0507149920444 6843:0.718701319661 7027:0.243728297061 7184:0.0399112185093 7280:0.0920565150309 7472:0.0428840913237 7498:0.0687325049592 7560:0.0331056460387 7680:0.0763403547564 7683:0.00923458642371 7761:0.0277037592711 7793:0.0558174798742 7875:0.0465828934505 7993:0.0507149920444 8014:0.0306766320856 8485:0.0259247616498 8921:0.0598007200252 8962:0.108192063536 9417:0.0845876234895 9990:0.0543237756392 10089:0.0719782069401 10161:0.0643261369856 10164:0.11122815209 10170:0.113580742518 10250:0.00923458642371 10671:0.232172359991 10694:0.112035649766 10741:0.0533884659211 11115:0.0184691728474 11241:0.0735607234093 11532:0.0969248803365 11536:0.0683440607658
83 -1 -1 26:0.0780800182211 55:0.0517417302991 130:0.0530449014894 149:0.161599634294 349:0.0316812626511 746:0.0713435493539 889:0.0542514495571 1092:0.0574124936021 1212:0.0766756180103 1393:0.0734410706875 1428:0.0417598080364 1568:0.0542514495571 1653:0.0715457997605 1853:0.0640138500893 1984:0.0786095266258 2240:0.0626840542841 2263:0.0612359048575 2647:0.0461274001491 2677:0.0682115525037 3245:0.247581104031 3383:0.0357728998803 3642:0.0178864499401 3791:0.011285093453 3841:0.045140373812 4060:0.0583430867862 4298:0.0374882689949 4423:0.140585602048 4501:0.159239043244 4555:0.195174752947 4587:0.0786095266258 4661:0.300764492729 4783:0.157219053252 4807:0.0495677125913 5052:0.0548227695229 5119:0.107318699641 5121:0.0524063510839 5189:0.150597887085 5216:0.100650205127 5260:0.108872469926 5554:0.0920849105999 5604:0.0316812626511 5712:0.022570186906 5752:0.105895979876 5909:0.0517417302991 6001:0.124667825735 6401:0.376463946666 6510:0.0791223547976 6594:0.106089802979 6873:0.033855280359 6914:0.211791959752 7026:0.0592233524237 7193:0.20242448582 7290:0.0775327079166 7371:0.0559085683472 7683:0.011285093453 7700:0.0357728998803 8092:0.109645539046 8115:0.0600584559009 8198:0.104812702168 8761:0.033855280359 8789:0.0461274001491 8868:0.0404566368461 9344:0.0583430867862 9347:0.0524063510839 9454:0.156160036442 9504:0.022570186906 10015:0.0791223547976 10213:0.28513136386 10361:0.0879607114633 10544:0.0715457997605 10589:0.0766756180103 10727:0.083994312916 10842:0.011285093453 10906:0.0902807476239 10938:0.0734410706875 10993:0.224994672726 11060:0.0909657068853 11225:0.108872469926 11244:0.0503251025636 11349:0.0524063510839
84 -1 -1 26:0.0787228341028 528:0.0808807996828 624:0.181658712488 662:0.0657803176633 1072:0.109768793395 1213:0.0514690932901 1292:0.0227560023672 1401:0.104221026911 1434:0.16910655445 1653:0.0360674104183 1785:0.056890005918 1891:0.0421036074928 1939:0.0917146078513 1945:0.124809692823 1984:0.396283509178 2005:0.0747518248876 2033:0.0455120047344 2174:0.056890005918 2469:0.0605529041626 2630:0.0621174194186 2651:0.050739418235 2672:0.0787228341028 2795:0.100099803254 2876:0.0474454116019 2885:0.0682680071016 2994:0.0814650245442 3051:0.0227560023672 3085:0.0499757928351 3086:0.0113780011836 3210:0.0802750119017 3294:0.100099803254 3359:0.123480093603 3421:0.0854236963024 3449:0.0483329242758 3469:0.0294117063927 3481:0.11814579973 3586:0.0682680071016 3638:0.050739418235 3821:0.0953897973627 3841:0.0455120047344 3934:0.050739418235 3942:0.0840117961791 4080:0.0940595070445 4362:0.0983907922113 4443:0.060137312702 4661:0.216600444048 4707:0.0360674104183 4881:0.124809692823 4934:0.0928430257278 4995:0.0802750119017 5096:0.0787228341028 5256:0.0878506757078 5268:0.0433200888095 5391:0.0808807996828 5539:0.0755938035909 5629:0.0360674104183 5712:0.0227560023672 5840:0.0563688514833 5843:0.0721348208366 5848:0.0407897075763 5885:0.0797737520106 5959:0.0421036074928 5981:0.0617400468015 5982:0.0227560023672 5983:0.0792567018355 6023:0.0699718300045 6030:0.0360674104183 6253:0.0588234127855 6272:0.0341340035508 6401:0.0474454116019 6430:0.106767798546 6460:0.0896190191406 6546:0.0697389894214 6661:0.0319420876259 7035:0.0721348208366 7079:0.249619385646 7148:0.109768793395 7398:0.0953897973627 7413:0.0685225081047 7647:0.0528378012237 7683:0.0113780011836 7751:0.0729260576575 7820:0.0958262628778 8049:0.066652114696 8116:0.0319420876259 8157:0.0621174194186 8244:0.0928430257278 8489:0.0777446306685 8650:0.0407897075763 8677:0.0854236963024 8680:0.0906347030191 8803:0.0264189006118 8970:0.113423502572 8977:0.10433541752 9006:0.0781710179111 9208:0.0341340035508 9216:0.0833089065298 9320:0.11814579973 9339:0.124809692823 9462:0.11814579973 9503:0.0773068717692 9535:0.0113780011836 9621:0.0983907922113 9738:0.102045501388 9847:0.0613537940187 10002:0.0377969017954 10236:0.0886848729528 10237:0.109396179986 10246:0.0854236963024 10247:0.0377969017954 10250:0.0113780011836 10591:0.0866401776191 10673:0.049174902979 10705:0.0896190191406 10842:0.0341340035508 10857:0.0433200888095 10938:0.0740456951188 10960:0.0953897973627 10992:0.0294117063927 11064:0.108202231255 11116:0.0407897075763 11222:0.0685225081047 11342:0.0483329242758 11544:0.113423502572 11557:0.0886848729528
85 -1 -1 95:0.0422036819857 194:0.00887585289168 196:0.068531340561 275:0.0589869466551 357:0.0162482933952 371:0.318715541901 393:0.0251713112197 440:0.0589869466551 473:0.00591723526112 477:0.0166117795353 564:0.0165237685207 637:0.0127869326595 676:0.0234464899921 687:0.00591723526112 704:0.0307214105902 709:0.022843780187 769:0.0118344705222 772:0.132740559174 787:0.0236689410445 825:0.260289164981 850:0.046607203811 862:0.0241419392001 889:0.0142231250288 914:0.0183713982037 934:0.104030958572 975:0.0118344705222 1040:0.0493017135213 1052:0.0182544488885 1189:0.0178830510076 1325:0.0140678939952 1354:0.162271101792 1368:0.130179175745 1387:0.0154127805731 1391:0.0277627929597 1571:0.300994998875 1589:0.0542011136613 1625:0.00591723526112 1653:0.00937859599682 1661:0.0498353386058 1690:0.0748166716827 1780:0.0244582604074 1922:0.0277627929597 2062:0.0388753812661 2143:0.0106065332595 2197:0.0636391995572 2331:0.056322536991 2459:0.0468929799841 2546:0.0255738653191 2550:0.0248041753291 2645:0.0294934733275 2776:0.00686969739843 2972:0.00295861763056 2977:0.0225290147964 3051:0.00591723526112 3072:0.0142231250288 3081:0.0482838784002 3086:0.00591723526112 3131:0.012995187766 3187:0.0447733001311 3266:0.0338934528866 3323:0.0135651508901 3345:0.0267669803122 3347:0.0164339045071 3367:0.00887585289168 3533:0.00830588976764 3601:0.0318195997786 3642:0.00468929799841 3744:0.0158509478175 3791:0.0118344705222 3823:0.00468929799841 3841:0.0118344705222 3882:0.0120932396264 3907:0.029484945087 3909:0.0127869326595 3985:0.0555255859194 4014:0.129816881434 4108:0.0389855632981 4174:0.0212130665191 4180:0.0233036019055 4227:0.0185961018199 4229:0.0649084407169 4298:0.0687982052029 4373:0.0147930881528 4494:0.0207435405698 4766:0.0137393947969 4778:0.0106065332595 4814:0.00686969739843 4818:0.0234464899921 4913:0.135502784153 5121:0.0137393947969 5233:0.0112645073982 5319:0.0135651508901 5339:0.0332235590706 5428:0.0112645073982 5456:0.00887585289168 5462:0.0636391995572 5523:0.00468929799841 5633:0.324428206603 5656:0.00468929799841 5677:0.0188613040571 5748:0.0135651508901 5759:0.0429992855536 5848:0.0106065332595 5982:0.0177517057834 6163:0.0244582604074 6310:0.0249176693029 6352:0.0973626610754 6464:0.0260289164981 6469:0.0182544488885 6477:0.0118344705222 6586:0.0973626610754 6608:0.177064189945 6616:0.00591723526112 6659:0.031701895635 6661:0.0249176693029 6683:0.0281357879905 6747:0.292087983226 6839:0.199801984134 6873:0.026627558675 6894:0.0493488545095 7005:0.0277627929597 7089:0.0230606962021 7094:0.0343634853186 7254:0.0102351353786 7371:0.131918152942 7380:0.0542011136613 7395:0.00591723526112 7472:0.0206090921953 7629:0.00764791562897 7683:0.00295861763056 7691:0.0115589953968 7708:0.0274787895937 7724:0.0249176693029 7868:0.14697118563 7966:0.0503426224394 7993:0.0974897603715 8014:0.00982831502899 8044:0.0204702707572 8100:0.0131937530092 8128:0.0241419392001 8164:0.0181947502513 8184:0.0229437468869 8198:0.048087881789 8319:0.0621309702418 8431:0.0163421077867 8510:0.0185961018199 8707:0.0307214105902 8732:0.0870224572007 8761:0.00887585289168 8844:0.0271005568307 8901:0.0131937530092 9020:0.0616511222925 9054:0.00295861763056 9118:0.0231179907937 9125:0.0115589953968 9151:0.0285431405906 9262:0.0158509478175 9344:0.0305916625159 9459:0.00887585289168 9504:0.0177517057834 9535:0.00591723526112 9627:0.0183713982037 9687:0.0109481861909 9705:0.0246744272548 9851:0.0818810830289 9876:0.0223963082636 9884:0.212477027934 9949:0.00764791562897 9984:0.0140678939952 10002:0.019656630058 10024:0.026627558675 10069:0.0118344705222 10291:0.0260289164981 10468:0.0439727176475 10486:0.0687982052029 10499:0.016865421452 10511:0.0193468705476 10524:0.00591723526112 10713:0.00591723526112 10742:0.00468929799841 10752:0.0167825376248 10992:0.0152958312579 11010:0.0137393947969 11115:0.00591723526112 11251:0.292087983226 11362:0.00591723526112 11429:0.0570862811812 11527:0.00686969739843 11536:0.109481861909 11554:0.094814685124
86 -1 -1 255:0.218130988751 461:0.048653760723 473:0.0158758408083 676:0.0251626123486 687:0.0317516816166 787:0.0158758408083 888:0.148974195539 889:0.228962404355 934:0.0310125865756 975:0.0317516816166 1031:0.0324459546888 1175:0.0263692008055 1205:0.0791304835398 1340:0.0448004812069 1428:0.0293737959429 1655:0.0438455951546 1685:0.0419551021172 1703:0.255166928242 1900:0.0348658660918 2026:0.0302224803216 2066:0.299358135128 2133:0.274091033562 2138:0.0293737959429 2166:0.048976373561 2246:0.0373117163471 2306:0.0363950673867 2502:0.0686142424193 2506:0.0791304835398 2693:0.0317516816166 2776:0.0184312804014 2855:0.0251626123486 2876:0.0331005327527 2898:0.0368625608027 2977:0.0604449606433 3051:0.0317516816166 3085:0.0348658660918 3187:0.0400419990066 3383:0.0251626123486 3430:0.0711925631357 3469:0.0205192265784 3536:0.0472639363825 3791:0.00793792040415 3950:0.0675341966687 3953:0.0158758408083 4155:0.0251626123486 4182:0.0284571469826 4227:0.0498930225214 4344:0.178788828794 4661:0.0906674409649 4707:0.0251626123486 4713:0.0393260159784 4772:0.0410384531569 4818:0.0125813061743 4837:0.0302224803216 5030:0.0310125865756 5200:0.0410384531569 5233:0.0302224803216 5617:0.0581208824221 5712:0.0158758408083 5786:0.0238137612124 6028:0.0744870977697 6135:0.0466959522918 6290:0.0466959522918 6477:0.0158758408083 6553:0.048976373561 6683:0.0251626123486 6838:0.0586112569614 6855:0.137285673375 7297:0.0263692008055 7395:0.0635033632332 7683:0.00793792040415 7836:0.0238137612124 7896:0.0711925631357 8107:0.0348658660918 8474:0.0274606928323 8605:0.0403838750929 8696:0.0791304835398 8761:0.0238137612124 8942:0.0419551021172 9017:0.0675341966687 9125:0.0620251731513 9183:0.0302224803216 9344:0.0205192265784 9459:0.0238137612124 9653:0.0389505069798 9687:0.0293737959429 9866:0.0310125865756 9981:0.0317516816166 9984:0.0251626123486 10002:0.0263692008055 10051:0.0293737959429 10250:0.00793792040415 10345:0.160859277993 10463:0.640733068221 10523:0.0674394209686 10561:0.0263692008055 10586:0.0478050763443 10742:0.0125813061743 10992:0.0205192265784 11115:0.00793792040415 11205:0.0479799194108 11341:0.0498930225214 11548:0.0385622664642
87 -1 -1 45:0.00855656311759 348:0.0852975266142 473:0.0171131262352 660:0.0271236633529 781:0.0698204541246 787:0.0171131262352 916:0.11294514161 951:0.0825490869503 1054:0.187720496262 1086:0.0271236633529 1142:0.0825490869503 1175:0.056848574832 1198:0.0577986212645 1351:0.0334295559749 1625:0.0171131262352 1988:0.0562153841862 2197:0.0306749579116 2210:0.136905009881 2283:0.0559527251032 2353:0.102678757411 2423:0.0342262524704 2531:0.0532972802733 2776:0.0596031728952 2972:0.00855656311759 2999:0.0631791318202 3047:0.0240213095841 3116:0.061263891007 3117:0.0482920117144 3206:0.0621787176975 3286:0.0513393787056 3403:0.0608245381874 3436:0.165098173901 3533:0.0240213095841 3606:0.088848821173 3779:0.0584660546818 3791:0.0342262524704 3884:0.137943707022 3951:0.0415676210089 4313:0.056848574832 4385:0.0296008449959 4387:0.0727974818304 4409:0.0660660725454 4463:0.122527782014 4503:0.0406854950293 4652:0.0804392182574 4671:0.058786709364 4707:0.0271236633529 4749:0.0296008449959 4772:0.022118394794 4982:0.123403307458 5007:0.140974162954 5057:0.0668591119497 5268:0.0325778727017 5786:0.00855656311759 6395:0.281580744393 6477:0.0171131262352 6661:0.0240213095841 6689:0.0375831412605 6804:0.0438890338825 7124:0.0825490869503 7209:0.0536221545799 7293:0.307250433746 7308:0.0496909989368 7350:0.0402196091287 7590:0.0767409634966 7691:0.0334295559749 7836:0.0256696893528 7981:0.170595053228 8116:0.0960852383363 8251:0.0296008449959 8297:0.0526206993853 8424:0.0475281901017 9421:0.061263891007 9535:0.0256696893528 10024:0.0256696893528 10088:0.0387061433933 10241:0.666934113252 10250:0.00855656311759 10409:0.0839722381849 10503:0.022118394794 10713:0.0171131262352 11187:0.022118394794 11454:0.0592016899917
88 -1 -1 209:0.085419529459 695:0.109772398897 935:0.0902028713854 975:0.198268708583 1007:0.250144249271 1045:0.14056912135 1202:0.0495671771458 1290:0.128782397332 1292:0.0330447847639 1325:0.0785621170427 1428:0.0611401170088 1715:0.106994608707 1739:0.257564794664 1818:0.0714085918302 2500:0.0912624579839 2776:0.115091421199 2787:0.0890939843071 2898:0.0383638070663 3051:0.0330447847639 3086:0.0330447847639 3131:0.0725715919251 3155:0.0675346649097 3366:0.0983775677592 3559:0.106452840533 3770:0.142876701228 3791:0.0330447847639 3953:0.0165223923819 4040:0.130138903594 4112:0.111606901807 4298:0.0548861994483 4313:0.109772398897 4385:0.171474259865 4771:0.277037703869 4778:0.0592321571114 4841:0.106452840533 4877:0.151342988394 5122:0.160530936371 5319:0.0757545494933 5428:0.0629066119595 5483:0.0660895695277 5548:0.0523747446951 5560:0.166690917938 5725:0.085419529459 5758:0.11226000495 5786:0.0165223923819 5909:0.0757545494933 6266:0.11226000495 6603:0.132179139055 6921:0.127571030416 7395:0.0330447847639 7472:0.0383638070663 7480:0.0967878605674 7683:0.0165223923819 7965:0.151509098987 8320:0.155041244316 8391:0.131613813581 8504:0.0847480266439 8847:0.0523747446951 9001:0.0776625093907 9118:0.0645511794139 9146:0.155325018781 9220:0.131613813581 9535:0.0660895695277 9672:0.0767276141327 9984:0.0261873723476 10002:0.0548861994483 10051:0.0611401170088 10446:0.0907385517615 10503:0.0427097647295 10673:0.0714085918302 10882:0.0975959641778 10883:0.155041244316 11029:0.277037703869 11090:0.142876701228 11115:0.0495671771458 11454:0.0571580866216 11537:0.117449830331
89 -1 -1 45:0.0287187513358 154:0.0477008134562 209:0.0742368952706 396:0.0430781270037 526:0.118705893504 593:0.0858300078937 727:0.0640346538773 1374:0.138531479786 1582:0.0609975869755 1812:0.0929874890604 2005:0.0943390247639 2252:0.0574375026716 2470:0.105138316128 2946:0.0920348522544 3051:0.0430781270037 3319:0.0742368952706 3383:0.0910362878695 3519:0.124172104118 3791:0.0143593756679 3953:0.0143593756679 4125:0.101309450934 4360:0.208693035673 4585:0.0958118621014 4638:0.0598775196027 4692:0.0885962709385 5216:0.0640346538773 5781:0.076419564792 5944:0.0958118621014 6272:0.0430781270037 6310:0.0403118639589 6689:0.0630709359263 6707:0.0496752782094 6803:0.0658371989711 7422:0.0934478680081 7683:0.0143593756679 7734:0.134744135092 7793:0.0867937258447 8100:0.0640346538773 8337:0.787567709532 8543:0.0867937258447 8579:0.089441947544 8761:0.0430781270037 9098:0.08263659157 9294:0.14910351076 9510:0.122166619344 9535:0.0143593756679 9776:0.102811282259 10002:0.0477008134562 10077:0.134744135092 10340:0.0227590719674 10673:0.0620601891241 10915:0.0724343501768 11115:0.0143593756679
90 -1 -1 194:0.0508510391563 210:0.0975473365709 507:0.288420132255 684:0.0563078318759 1178:0.168972355146 1476:0.118842730566 1515:0.127259719742 1613:0.144210066128 1889:0.117277128465 2111:0.112615663752 2198:0.0662231488856 2469:0.0902085246467 2470:0.124109217418 2502:0.0732581782613 2863:0.0438160097806 2909:0.159057038136 3001:0.0268656633952 3009:0.0586385642326 3047:0.0475856383557 3533:0.0951712767115 3777:0.490583286203 3859:0.168972355146 3953:0.0169503463854 4766:0.157429941962 5030:0.0662231488856 5077:0.176007384521 5127:0.113099920777 5523:0.0268656633952 5725:0.0876320195612 5876:0.0268656633952 6348:0.104240343858 6603:0.0678013855417 6784:0.0930888122807 6816:0.0766759420511 6850:0.176007384521 6875:0.0563078318759 6886:0.153351884102 7016:0.0823444606013 7053:0.0475856383557 7241:0.101702078313 7341:0.0732581782613 7372:0.168972355146 7395:0.0339006927709 7479:0.176007384521 7492:0.0720038427731 7520:0.108059126582 7560:0.060766356166 7626:0.0586385642326 7683:0.0169503463854 7761:0.0508510391563 8100:0.0755889106181 8163:0.133509690555 8577:0.144210066128 8724:0.109765924755 8942:0.0895893983961 9030:0.133509690555 9239:0.159348162773 9866:0.0662231488856 9949:0.0438160097806 10248:0.15202200876 10340:0.0268656633952 10363:0.144210066128 10663:0.0966244277718
91 -1 -1 62:0.0310195524297 544:0.0252953555001 614:0.0896346472082 697:0.0668637869806 881:0.0582652600749 1000:0.0505907110001 1138:0.0509775189419 1264:0.0252953555001 1325:0.0465293286446 1350:0.0700634886378 1747:0.268903941625 2263:0.0530991439796 2351:0.0975491792725 2469:0.0520781493226 2592:0.057565069966 2678:0.144507647545 2843:0.0762728744419 3072:0.0940855054837 3081:0.079849067923 3086:0.0293567378556 3104:0.169240780095 3138:0.214683603029 3175:0.0860902143855 3202:0.0442656741725 3280:0.0820394030576 3383:0.0310195524297 3483:0.057565069966 3540:0.166507397988 3542:0.0700634886378 3907:0.0325069907522 3935:0.468509523199 3963:0.195098358545 4169:0.0975491792725 4182:0.0350809347852 4385:0.0338525423859 4822:0.107341801515 4844:0.0747995607897 5109:0.0975491792725 5268:0.0372571734567 5313:0.275474947028 5629:0.0310195524297 5726:0.101610561628 5928:0.308305124287 5931:0.322025404544 6047:0.0459965255371 6118:0.0686089201944 6561:0.0846203900475 6681:0.0747995607897 6753:0.0677050847718 6861:0.0408051317149 7560:0.0350809347852 7607:0.0918249823428 8044:0.101557627158 9817:0.0969593615794 9834:0.216205013831 10017:0.0944059693327 10247:0.0325069907522 10663:0.0557821048223 10842:0.00978557928519 11025:0.0549431883429 11556:0.0762728744419
92 -1 -1 62:0.0255611502045 262:0.104436032296 396:0.0241909352993 477:0.0226375137606 544:0.0416884404041 701:0.0374464082087 953:0.0635134372795 1022:0.0483818705987 1063:0.0568912936386 1094:0.0738619516194 1175:0.0267868492041 1181:0.0495893782251 1202:0.072572805898 1284:0.0298390326002 1292:0.0483818705987 1339:0.00806364509978 1549:0.110800365609 1625:0.0161272901996 1791:0.241151373415 2085:0.0803837911383 2331:0.0307011588604 2575:0.085239215405 2646:0.0616373435081 2729:0.0416884404041 2758:0.0423174249778 2794:0.0387648039601 2802:0.0884532398704 2972:0.00806364509978 3001:0.0127805751023 3043:0.0557912576393 3047:0.0226375137606 3066:0.0858282788074 3086:0.00806364509978 3148:0.0837305062355 3351:0.0803837911383 3367:0.0241909352993 3369:0.0487398490217 3392:0.0487398490217 3559:0.103907219497 3770:0.278920143064 3791:0.0241909352993 3835:0.050226983311 3948:0.0568912936386 4040:0.254053749118 4506:0.0777936808658 4512:0.0161272901996 4625:0.0336247953043 4679:0.0547877582065 4750:0.0127805751023 4771:0.067603216036 4818:0.0127805751023 4841:0.103907219497 4983:0.0798977616032 5029:0.0354180888629 5200:0.020844220202 5233:0.122804635441 5604:0.0226375137606 5677:0.0514060554715 5786:0.0161272901996 5840:0.0399488808016 5868:0.0723201460385 5876:0.0127805751023 5982:0.0161272901996 6034:0.0827214357299 6300:0.0267868492041 6309:0.0379026777 6343:0.0354180888629 6424:0.0657983065196 6574:0.378334305679 6616:0.0161272901996 6636:0.109575516413 6745:0.05509800008 6791:0.0278956288196 6849:0.0509777845035 7025:0.0529769839824 7124:0.0777936808658 7172:0.0187232041044 7204:0.0322545803991 7218:0.0622602036379 7626:0.0278956288196 7647:0.0374464082087 7665:0.0884532398704 7683:0.0161272901996 7724:0.0226375137606 7746:0.0307011588604 7789:0.0241909352993 7961:0.0738619516194 7962:0.085239215405 7993:0.0442843543089 8014:0.0535736984083 8070:0.160767582277 8211:0.0492569733028 8319:0.0241909352993 8612:0.0657983065196 8614:0.167461012471 8667:0.0709412202524 8754:0.0738619516194 9146:0.0758053554 9535:0.0322545803991 9564:0.0416884404041 9687:0.0596780652004 9866:0.0315037792066 9949:0.020844220202 9992:0.0267868492041 10051:0.0298390326002 10266:0.0577346614198 10713:0.0322545803991 10948:0.502383037413 11115:0.0161272901996 11134:0.0315037792066 11494:0.0709412202524 11532:0.0423174249778 11536:0.179034195601 11546:0.0416884404041
93 -1 -1 55:0.0335681636927 209:0.0946272127091 326:0.0243210333884 473:0.0146427211509 538:0.016999672813 633:0.0362714575499 637:0.0316423939639 787:0.0146427211509 1002:0.0541845069285 1343:0.0440919262772 1351:0.0572075095586 1549:0.150901252191 1550:0.0656628434741 1861:0.103240842119 2142:0.0633111612013 2252:0.0585708846036 2343:0.0506554925323 2575:0.154785341722 2627:0.0232081639327 2646:0.0559634273523 2971:0.016999672813 2972:0.00732136057546 3051:0.00732136057546 3086:0.00732136057546 3173:0.0243210333884 3202:0.0331186281657 3449:0.0622012180486 3642:0.0348122458991 3730:0.0554216424127 4336:0.268032378451 4554:0.104088141415 4794:0.0658922451791 4910:0.0554216424127 5029:0.032157739614 5515:0.456137059405 5548:0.0232081639327 5712:0.0292854423018 5759:0.0532027644893 6253:0.0378508850836 6436:0.0513317228134 6578:0.0464163278654 6616:0.0146427211509 6636:0.149233105371 6718:0.0729842040495 7104:0.0652982136833 7356:0.438160972949 7712:0.0989099341 7722:0.103308533344 7746:0.0278750182231 7816:0.0286037547793 7962:0.0386963354306 8021:0.0243210333884 8198:0.118997709691 8305:0.199852337085 8455:0.0738636564651 9208:0.0219640817264 9229:0.0598515785991 9232:0.438160972949 9248:0.0613801220832 9454:0.0253277462662 9477:0.0633111612013 9683:0.0732136057546 9781:0.0972841335536 9861:0.119703157198 9921:0.04945496705 9973:0.0326491068416 10202:0.0286037547793 10340:0.0116040819664 10563:0.0450245161098 10566:0.146427211509 10673:0.0316423939639 10707:0.0760228432341 10747:0.0729842040495 10822:0.0362714575499 10842:0.00732136057546 11362:0.00732136057546
94 -1 -1 45:0.0197963566468 183:0.0470647244042 303:0.0533741194271 349:0.0277876996357 573:0.0465257905286 676:0.0156882414681 1175:0.0328810366608 1250:0.0689485750121 1292:0.0395927132937 1409:0.0743134901643 1451:0.061462276704 1470:0.0954922638728 1568:0.0475840562825 1629:0.0600432325329 1641:0.049930312527 1853:0.112293355122 1860:0.057983340505 1891:0.0366276122052 2029:0.0564239688521 2098:0.0569629027276 2163:0.0693983776402 2360:0.0689485750121 2546:0.0427792149842 2677:0.0598284908504 2776:0.0459657166747 2863:0.051172839583 2876:0.0412746612596 2977:0.0376858779591 3051:0.00989817832342 3086:0.0197963566468 3210:0.0698344436687 3266:0.0566959780816 3791:0.0197963566468 3909:0.0427792149842 4060:0.051172839583 4170:0.0764248166226 4182:0.0354845981149 4265:0.0593890699405 4385:0.0342420710589 4402:0.0475840562825 4420:0.051172839583 4537:0.042046744033 4707:0.0627529658723 5119:0.0470647244042 5143:0.609565758284 5216:0.0441402493824 5268:0.0376858779591 5358:0.0610710179064 5456:0.0296945349703 5593:0.0818261273414 5604:0.0555753992713 5685:0.212609049793 5748:0.0453827764383 5840:0.147112555588 5857:0.0764248166226 5959:0.0732552244104 6023:0.0608712936328 6260:0.0676331638245 6272:0.0296945349703 6320:0.112293355122 6477:0.0197963566468 6616:0.0197963566468 6683:0.0313764829361 6836:0.0954922638728 6883:0.051172839583 7053:0.0277876996357 7075:0.0591641825718 7112:0.0818261273414 7237:0.0709691962298 7731:0.0584674564523 7751:0.0634412944304 7793:0.0598284908504 7815:0.252635005463 8099:0.0515640983805 8465:0.0546732012215 8491:0.219255665323 8576:0.0480851621816 8965:0.0549803109672 8969:0.090666039911 9155:0.0842116684877 9208:0.0296945349703 9314:0.075660251645 9363:0.0366276122052 9383:0.0730852217743 9460:0.0434759411037 9672:0.0459657166747 9690:0.0366276122052 9711:0.090666039911 9992:0.0328810366608 10277:0.119656981701 10528:0.106748238854 10612:0.071927949018 10842:0.00989817832342 10856:0.0676331638245 10968:0.0657620733215 11051:0.256782256648 11115:0.0296945349703 11510:0.256675289905 11527:0.0459657166747
95 -1 -1 539:0.0633678534733 771:0.0465857721298 806:0.0425638426738 959:0.0549687548952 1002:0.0358591874918 1194:0.0627532285175 1339:0.00969052064704 1390:0.0290715619411 1625:0.0193810412941 1751:0.074821471106 1873:0.0546919049359 2033:0.0581431238822 2133:0.167303568483 2138:0.0358591874918 2143:0.0347401531321 2166:0.179369356851 2331:0.110685754448 2500:0.0535261911804 2647:0.0396096430571 2672:0.0335236935274 2971:0.0450013842889 3305:0.448928826636 3791:0.00969052064704 3841:0.155048330353 3864:0.0591947823713 3907:0.0321912127915 3953:0.00969052064704 4126:0.0508551499232 4351:0.0630639183275 4385:0.0335236935274 4502:0.112048771344 4825:0.0869110507359 4928:0.0621103352016 4949:0.0432142141745 5029:0.0425638426738 5187:0.0733558420676 5233:0.0368952514828 5428:0.0368952514828 5586:0.093488895073 5712:0.0193810412941 5755:0.0504823153994 5786:0.0290715619411 6030:0.030718223676 6288:0.0909329801919 7092:0.151063895769 7165:0.211618939286 7237:0.0694803062642 7241:0.0581431238822 7382:0.0627532285175 7466:0.0771925970804 7534:0.100623500839 7577:0.0709532953796 7683:0.00969052064704 7836:0.0290715619411 8118:0.0790734016662 8139:0.100623500839 8251:0.100571080582 8385:0.0698633566935 8390:0.093488895073 8401:0.100623500839 8485:0.0272047308358 8543:0.0585733260125 8825:0.0715519388978 8991:0.136738720224 9001:0.0455497081388 9018:0.07407294623 9093:0.030718223676 9171:0.0771925970804 9295:0.167596748852 9344:0.0250496324851 9346:0.469331709384 9360:0.151063895769 9460:0.0851276853476 9535:0.0290715619411 9567:0.243635279907 9984:0.030718223676 10062:0.015359111838 10462:0.0636653214206 10782:0.0717183749835 10815:0.0694803062642 10842:0.00969052064704 10857:0.0368952514828 11213:0.0411646292761 11369:0.130129069636 11454:0.0670473870548 11539:0.137770606037
96 -1 -1 45:0.00884496389243 516:0.0642744645664 577:0.0881724978414 1275:0.0853314214357 1750:0.0664061725043 1811:0.0457277999643 1900:0.0388498890086 1965:0.060096363008 2076:0.0368828360719 2103:0.112151488718 2344:0.263330265897 2514:0.0764864575433 2589:0.0689413269004 2693:0.0353798555697 2882:0.0550936764099 3014:0.312018591964 3023:0.0479951158261 3051:0.00884496389243 3383:0.0280378721795 3642:0.0140189360897 3705:0.0721737673406 3814:0.0265348916773 3815:0.0918434895366 3823:0.0140189360897 4313:0.058764668105 4481:0.0485752423395 4652:0.0415752195855 4956:0.055429500674 5064:0.0368828360719 5117:0.0509017721616 5646:0.040553827767 5808:0.0453683230789 5950:0.0918434895366 6581:0.040553827767 6621:0.0628746421486 6873:0.0796046750318 7015:0.175127972347 7105:0.0280378721795 7395:0.0176899277849 7623:0.123224220961 7655:0.0493987916594 7683:0.00884496389243 7708:0.0205373701601 7715:0.0572776283739 7800:0.0540296782562 7816:0.0345563062498 7820:0.0248309529188 7962:0.0467491917828 8150:0.042968666492 8203:0.74108154117 8317:0.0829985256441 8319:0.0530697833546 8677:0.0664061725043 8789:0.0361534612425 8868:0.0317088638746 9051:0.0425208807037 9335:0.0741535617517 9457:0.0453683230789 9459:0.0796046750318 9504:0.0176899277849 9512:0.0361534612425 9535:0.00884496389243 9781:0.058764668105 9795:0.139253188099 10108:0.059746736054 10305:0.0669550995266 10378:0.0810187312331 10447:0.0382272979449 10503:0.0228638999822 10523:0.0375727654741 10544:0.0280378721795 10842:0.00884496389243 10857:0.0336759168113 10992:0.0228638999822 11044:0.0689413269004 11115:0.00884496389243 11349:0.1026868508 11362:0.00884496389243 11498:0.055429500674 11573:0.100840366956
97 -1 -1 22:0.067827007864 194:0.0479012466546 286:0.116909827887 384:0.10653916403 477:0.0448252668561 595:0.125764993679 736:0.055237029083 920:0.149830377949 1047:0.0939286452294 1264:0.0412743087799 1542:0.143203440074 1861:0.150104614882 2033:0.0319341644364 2076:0.0665815353417 2138:0.059085225223 2143:0.114482781996 2181:0.140264986836 2245:0.165797460167 2575:0.0843924517847 2589:0.248908157961 2808:0.127190332606 3155:0.1305297105 3781:0.135844656515 3835:0.0994560601533 4037:0.116029378157 4067:0.175149096469 4385:0.055237029083 4707:0.0506144531235 5208:0.381570997817 5261:0.140472984911 5296:0.104411286375 5523:0.0253072265618 5641:0.125764993679 5786:0.127736657745 5974:0.0837940900822 6135:0.0939286452294 6382:0.086641615476 6539:0.0825486175599 6754:0.067827007864 6809:0.109101316644 6838:0.117896213513 6848:0.055237029083 6894:0.0665815353417 6957:0.130289336524 7003:0.0965113378629 7016:0.0775677819636 7037:0.119877574297 7154:0.0901159158097 7237:0.171724172994 7468:0.109101316644 7571:0.106082998028 7691:0.124763286715 8184:0.0412743087799 8251:0.110474058166 8305:0.0871711935193 8398:0.110474058166 8548:0.337569807139 8977:0.0732084732163 9220:0.127190332606 9638:0.113502394451 10144:0.0855444733459 10551:0.116909827887 11097:0.135844656515
98 -1 -1 45:0.0084791820012 327:0.164726767057 473:0.0169583640024 538:0.0196880509102 654:0.138378068342 683:0.084791820012 736:0.0293331503151 850:0.0667864207254 876:0.0528152873292 882:0.0219183675099 950:0.058255072872 1380:0.0303975495111 1391:0.0795661365413 1417:0.0818025558469 1589:0.466009297033 1704:0.0531372236412 2062:0.0557070014246 2652:0.0776682161721 2680:0.0322832553273 2691:0.0407624373285 2779:0.0880453185425 2855:0.0268783710174 3051:0.0084791820012 3086:0.0169583640024 3354:0.0498800010636 3511:0.0795661365413 3533:0.0476081466522 3638:0.0378123323163 3642:0.0134391855087 3763:0.118128305461 3907:0.0281672329114 3909:0.0366464149126 4126:0.0444981325156 4219:0.0388767315123 4222:0.0444981325156 4420:0.0876734700395 4517:0.0845261400488 4583:0.0626077725389 4778:0.0303975495111 4837:0.0322832553273 5021:0.0543463922643 5456:0.0254375460036 5712:0.0169583640024 5786:0.0339167280048 6310:0.0238040733261 6396:0.0683481078611 6534:0.0818025558469 6559:0.0691890341709 6953:0.048335065857 7094:0.0492416193297 7165:0.0462915143175 7236:0.304471820271 7395:0.0169583640024 7673:0.0470983698152 8184:0.0219183675099 8868:0.0303975495111 8953:0.0490212012254 9072:0.058255072872 9179:0.0880453185425 9228:0.0654686052703 9504:0.0169583640024 9535:0.0084791820012 9876:0.128372366852 10096:0.0675433347319 10250:0.0084791820012 10321:0.0360189505144 10599:0.0675433347319 11182:0.0427723358238 11211:0.372045699024 11251:0.558068548536 11527:0.0196880509102 11548:0.041191705016
99 -1 -1 
100 -1 -1 38:0.0647677561968 154:0.0407071817893 471:0.0538238211961 573:0.0575995773029 593:0.0732460828475 624:0.0652153473044 629:0.706761905432 660:0.0388445233028 815:0.092761637087 836:0.0569061980636 990:0.354662261873 1002:0.0453454945453 1047:0.0720863947599 1264:0.0316763444089 1284:0.0453454945453 1343:0.0737985935771 1514:0.0490163310301 1653:0.0388445233028 1891:0.0453454945453 2033:0.0245081655151 2096:0.202603772817 2263:0.0664938973684 2331:0.0466556423022 2343:0.0847843226976 2566:0.0628546585764 2776:0.0284530990318 3023:0.0664938973684 3051:0.0122540827575 3377:0.124684381365 3397:0.0789523628002 3510:0.0647677561968 3763:0.0569061980636 3791:0.0122540827575 3823:0.0194222616514 3953:0.0122540827575 4378:0.0680663914725 4385:0.0423921613488 4402:0.0589097250597 4772:0.0316763444089 5122:0.0595301011488 5184:0.0740685057577 6310:0.0344015595446 6539:0.0633526888179 6557:0.0647677561968 6621:0.0871084469773 6740:0.0407071817893 6804:0.125709317153 6811:0.218889643026 7310:0.0711638078172 7472:0.0284530990318 7602:0.0546462441063 7683:0.0122540827575 7746:0.0466556423022 8170:0.0684385926815 8305:0.0669003268638 8456:0.0701904112788 8589:0.0478753606832 8627:0.0664938973684 8650:0.0439304271665 9432:0.0582667849542 9535:0.0122540827575 9781:0.0407071817893 9817:0.182127394754 9949:0.0316763444089 10155:0.0466556423022 10207:0.0801313932359 10213:0.0688031190893 10447:0.0529612645468 10524:0.0245081655151 10842:0.0612704137876 10906:0.0490163310301 11064:0.116533569908 11281:0.1059666712
101 1 1 512:0.0507494052393 538:0.0253747026197 687:0.0218565791727 769:0.0437131583455 1022:0.0327848687591 1213:0.148304385053 1292:0.0655697375182 1655:0.181089253812 1811:0.0282492187778 1888:0.0700436802224 2064:0.0218565791727 2181:0.0480005167514 2237:0.0603630846041 2680:0.0416078771463 2972:0.0109282895864 2976:0.0426956318111 3086:0.0327848687591 3173:0.0726059844121 3642:0.0173209291914 3823:0.0173209291914 3905:0.0253747026197 3937:0.0519627875743 3953:0.0109282895864 3959:0.0404394768368 4174:0.0391775083642 4232:0.0717972846285 4794:0.0655697375182 4818:0.0346418583828 5229:0.0628910771606 5523:0.0519627875743 5712:0.0218565791727 5843:0.0692837167657 5848:0.0391775083642 5926:0.277134867063 5982:0.0218565791727 6162:0.13817572193 6240:0.0560542901796 6436:0.0766207218031 6487:0.0569304149663 6581:0.100211595901 6616:0.0437131583455 6707:0.0378056705327 6873:0.0327848687591 6965:0.03067958756 7035:0.346418583828 7254:0.0378056705327 7626:0.0378056705327 7629:0.0282492187778 7683:0.0109282895864 7724:0.03067958756 7754:0.0903418372654 7820:0.0613591751199 7857:0.226952254975 7967:0.0851796337441 8021:0.036302992206 8084:0.0851796337441 8198:0.228372323577 8465:0.0603630846041 8556:0.0794135476791 8732:0.0642872267767 8847:0.0346418583828 9344:0.0564984375556 9538:0.255538901232 9653:0.0536239213975 9683:0.152996054209 10002:0.036302992206 10062:0.0866046459571 10069:0.0437131583455 10202:0.0426956318111 10213:0.27611628804 10247:0.036302992206 10503:0.0282492187778 10546:0.340428382462 10742:0.0173209291914 10842:0.0437131583455 10991:0.0530894231198 11134:0.0426956318111 11244:0.243669800595 11342:0.139267746026 11362:0.0109282895864 11515:0.312981867276
102 -1 -1 45:0.0304381978356 135:0.0545598989151 538:0.0353376533561 876:0.0947970077917 1377:0.099042770366 1472:0.0545598989151 1614:0.0909688144152 1624:0.0731636100918 1861:0.0715364570276 2033:0.182629187014 2076:0.317312505384 2680:0.173833533522 2693:0.0608763956712 2700:0.0953748442596 2776:0.0353376533561 3051:0.0152190989178 3202:0.0688445368701 3383:0.096486804318 3763:0.0706753067123 3791:0.0152190989178 4156:0.129480968202 4182:0.0545598989151 4355:0.242984850329 4652:0.0715364570276 4713:0.075398403706 4772:0.0393407999973 4794:0.0913145935068 4807:0.0668471133357 5138:0.193948887068 5342:0.119873490538 5354:0.328879255959 5526:0.0545598989151 5678:0.048243402159 5712:0.0608763956712 6272:0.0456572967534 6311:0.0594593544356 6661:0.0427254122562 6707:0.105298864007 6740:0.0505567522739 6811:0.271852507871 6848:0.263247160017 7237:0.0545598989151 7313:0.118623986077 7391:0.117508172307 7647:0.0706753067123 7683:0.0152190989178 7708:0.0706753067123 7816:0.0594593544356 7820:0.0427254122562 7915:0.082582860056 8165:0.0845358371814 8318:0.0688445368701 8382:0.0622075013039 8868:0.0545598989151 9118:0.0594593544356 9229:0.0622075013039 9504:0.0304381978356 9683:0.0913145935068 10062:0.0241217010795 10202:0.0594593544356 10213:0.0427254122562 10461:0.440476872293 10591:0.057944511174 10842:0.0456572967534 11115:0.0152190989178 11182:0.153542266166 11349:0.0353376533561
103 -1 -1 154:0.03512313157 396:0.0634386968654 608:0.234206289177 821:0.188863227406 915:0.0528655807212 1031:0.0432172193558 1167:0.0899539008621 1250:0.0736500462774 1368:0.0845849291539 1369:0.0523812929911 1552:0.392800246813 1641:0.106669929803 1700:0.0596731469959 2181:0.0464404822534 2677:0.0639080810455 2754:0.0691392855954 3047:0.029682489649 3051:0.0105731161442 3086:0.0105731161442 3303:0.172868877423 3345:0.0956562918941 3383:0.0670319704175 3723:0.0379042248929 3791:0.0105731161442 4174:0.0379042248929 4182:0.0379042248929 4372:0.0523812929911 4652:0.0496982950689 4721:0.0722449397206 4854:0.0786951060366 5192:0.580660006346 5370:0.065858023456 5604:0.029682489649 5646:0.0484773410371 5712:0.0211462322885 5959:0.0391251789246 6030:0.0335159852088 6310:0.059364979298 6454:0.0639080810455 6590:0.0471500884411 6616:0.0211462322885 6873:0.0317193484327 6883:0.109324434994 7161:0.0694638463977 7205:0.170453348578 7237:0.0379042248929 7375:0.0832793284881 7401:0.129651658067 7683:0.0105731161442 7816:0.0413080080302 7900:0.109788111492 8124:0.03512313157 8186:0.0533349649013 8251:0.0365769722969 8260:0.105731161442 8305:0.0577232045854 8729:0.210799743615 8868:0.0379042248929 9146:0.0496982950689 9344:0.0273311087486 9358:0.0422924645769 9504:0.0211462322885 9712:0.0546622174972 10002:0.03512313157 10015:0.0741305200852 10024:0.0317193484327 10213:0.29682489649 10346:0.0664562876733 10590:0.0899539008621 10591:0.0402556057932 10815:0.0379042248929 10842:0.0211462322885 11115:0.0105731161442
104 -1 -1 
105 -1 -1 45:0.00950781689979 99:0.0642242335493 263:0.15942145071 357:0.0522155336805 526:0.157198185557 687:0.0190156337996 723:0.0719728010819 736:0.0328916424073 877:0.0947802586047 1373:0.0315842840805 1412:0.0917262682671 1815:0.0947802586047 1986:0.08089055366 2036:0.0491547002994 2083:0.0726763850607 2331:0.0361996334714 2585:0.074888480936 2594:0.0713827367602 2787:0.0512691667213 2876:0.0396468833996 2900:0.0536607512611 3051:0.0380312675992 3117:0.0536607512611 3268:0.0997926678024 3286:0.0285234506994 3319:0.0245773501497 3341:0.0892185422546 3367:0.0285234506994 3495:0.0612583270542 3514:0.0541987370884 3601:0.0681703340989 3922:0.0423994593071 3934:0.0423994593071 4027:0.0572595704695 4214:0.309551590425 4222:0.149689001704 4270:0.0852724417049 4311:0.0917262682671 4367:0.0670803335731 4385:0.0328916424073 4622:0.182829801485 4625:0.0396468833996 4750:0.0301390664998 4818:0.0150695332499 4850:0.070766143954 5029:0.0417613498215 5391:0.0675865489627 5393:0.0675865489627 5706:0.143883526972 5834:0.0947802586047 5944:0.063440198429 5945:0.14276547352 5982:0.0190156337996 6103:0.349656603913 6268:0.0719728010819 6603:0.0380312675992 6668:0.126880396858 6689:0.0417613498215 6784:0.0522155336805 6879:0.0572595704695 7019:0.0785990927786 7026:0.0498963339012 7095:0.0917262682671 7476:0.0775825625959 7560:0.0340851670495 7683:0.0190156337996 7715:0.0615700877535 8052:0.08089055366 8171:0.059583458979 8192:0.0870903794957 8226:0.0785990927786 8387:0.0547164166495 8535:0.0666614649874 8788:0.0606127076422 8803:0.066229401542 8810:0.356874169018 8942:0.0502526365387 9239:0.0446909201886 9280:0.137092325096 9306:0.0917262682671 9415:0.0541987370884 9440:0.0541987370884 9535:0.00950781689979 9610:0.0914149007425 9866:0.0371460004306 9928:0.366905073068 10062:0.0452085997497 10164:0.0572595704695 10320:0.066229401542 10372:0.114093802797 10453:0.0785990927786 10534:0.043009198813 10673:0.0410921009802 10722:0.0638378170022 10920:0.0775825625959 11059:0.104294918548 11091:0.0441529343613 11115:0.00950781689979 11454:0.0328916424073 11527:0.0220764671807
106 -1 -1 9:0.112189634646 100:0.0667726606611 396:0.035867381734 473:0.0239115878227 496:0.0648753031155 544:0.0309052789271 676:0.0189494850158 687:0.0239115878227 787:0.0239115878227 800:0.0622831508301 1000:0.0309052789271 1126:0.0963720193412 1295:0.0378989700316 1380:0.0428610728385 1448:0.353112187292 1615:0.0540827744918 1677:0.107227531839 1811:0.0309052789271 1978:0.0644694358112 2078:0.0781808350991 2307:0.0540827744918 2323:0.0757979400632 2353:0.0956463512906 2477:0.203434878716 2722:0.08898629853 2729:0.0927158367814 2816:0.0568484550474 2895:0.0627431398123 2972:0.0119557939113 3051:0.071734763468 3058:0.101574691802 3086:0.0119557939113 3173:0.0397162876907 3277:0.0608246572615 3319:0.0618105578543 3449:0.050787345901 3723:0.0428610728385 3814:0.035867381734 3890:0.0498547639429 3953:0.0119557939113 4178:0.131147724583 4472:0.035867381734 4512:0.0239115878227 4729:0.0413602514828 4750:0.0189494850158 4814:0.0277604937794 4818:0.0378989700316 4907:0.0988359961895 4908:0.100233840734 4975:0.0952372752495 5130:0.11918332575 5200:0.0309052789271 5206:0.0478231756453 5406:0.171203892268 5523:0.0568484550474 5631:0.0516720816021 5704:0.315549084314 5786:0.0119557939113 5876:0.0189494850158 6754:0.050787345901 6803:0.1096337335 7083:0.0189494850158 7105:0.0757979400632 7172:0.0277604937794 7198:0.524590898332 7254:0.0413602514828 7492:0.101574691802 7519:0.0781808350991 7683:0.0119557939113 7689:0.0652718393054 7708:0.0832814813382 7724:0.0335641568841 8014:0.0397162876907 8021:0.0397162876907 8181:0.195115480091 8224:0.206774461607 8279:0.0688042489588 8393:0.100233840734 8803:0.0555209875588 9041:0.0467099787952 9358:0.0478231756453 9421:0.0856019461342 9535:0.0119557939113 9683:0.0239115878227 9724:0.088278046823 10062:0.0189494850158 10144:0.0640537876364 10290:0.0856019461342 10561:0.0397162876907 10634:0.103387230803 10713:0.0956463512906 10842:0.0239115878227 10992:0.0309052789271 11115:0.0239115878227 11187:0.0309052789271
107 -1 -1 22:0.0319061874642 26:0.0779513822172 124:0.0513218431869 263:0.062970010659 349:0.0210860454041 687:0.0150220018412 712:0.0448953550082 821:0.134165921907 853:0.0385260494624 876:0.0467846629187 1000:0.0194156557227 1052:0.046342312366 1138:0.0391282090252 1204:0.0526613343702 1361:0.0372109730482 1514:0.0300440036825 1615:0.0679529560329 1651:0.041487478937 1766:0.202090993621 1902:0.0779920125002 1965:0.102065727654 2033:0.0150220018412 2076:0.0313203105247 2773:0.074874665461 2972:0.00751100092062 3004:0.0396986609317 3051:0.0300440036825 3058:0.127624749857 3268:0.0394171883848 3303:0.0614018743273 3345:0.0339764780164 3347:0.0417205219786 3514:0.0428160079709 3791:0.060088007365 3905:0.0174400040583 4068:0.0579931831146 4299:0.062970010659 4326:0.0856320159418 4409:0.0579931831146 4423:0.0467846629187 4481:0.0412493136624 4649:0.266960668696 4653:0.0364882997268 4661:0.0857911389741 4692:0.046342312366 5138:0.0319061874642 5233:0.0285970463247 5546:0.695918197375 5548:0.0238093096041 5604:0.0421720908082 5731:0.0598310130956 5787:0.0423910090372 5814:0.036855659781 5859:0.041487478937 6030:0.0476186192083 6047:0.0353050070503 6081:0.0549950086614 6418:0.0466392099458 6594:0.141220028201 6663:0.0399730068202 6848:0.0259837940724 6896:0.0526613343702 7086:0.0412493136624 7254:0.0259837940724 7327:0.074874665461 7401:0.0307009371636 7438:0.0673636645404 7602:0.033494794993 7683:0.00751100092062 8014:0.0249510049789 8024:0.0339764780164 8165:0.0834410439572 8563:0.205028979568 8589:0.0293446588604 9032:0.0450660055237 9125:0.0293446588604 9363:0.0277940061297 9460:0.0329907002061 9535:0.00751100092062 9827:0.0649240117991 9949:0.0194156557227 10062:0.0595232740103 10140:0.0526613343702 10166:0.041487478937 10215:0.0554590097384 10240:0.0554590097384 10270:0.0329907002061 10374:0.0344376575639 10447:0.0973860176987 10503:0.0194156557227 10539:0.0470698394765 10548:0.299498661844 10737:0.0533921337391 10842:0.0375550046031 11349:0.0348800081166 11381:0.0779920125002 11476:0.0447219739689 11515:0.0860448316149
108 -1 -1 473:0.0404000625514 1022:0.0606000938271 1213:0.365504371959 1292:0.0404000625514 1380:0.0724163546367 1609:0.209751151465 2252:0.0808001251027 2441:0.100074920416 2855:0.0640325841707 3051:0.0202000312757 3383:0.0640325841707 3514:0.115149060592 3763:0.187612080546 3823:0.0320162920854 3882:0.0825668772315 4174:0.0724163546367 4690:0.106008299904 4721:0.138024591989 4925:0.160909091686 5639:0.189898058632 5712:0.0404000625514 5786:0.0202000312757 5859:0.111576124266 5917:0.0913760929899 6370:0.106008299904 6616:0.0404000625514 6740:0.134206102825 6873:0.121200187654 7436:0.12381170864 7447:0.130147660124 8198:0.0938060402732 8761:0.121200187654 9344:0.052216323361 9490:0.153817377006 9504:0.0404000625514 9881:0.272897877615 10062:0.0640325841707 10213:0.22683462891 10250:0.0202000312757 10272:0.0808001251027 10491:0.116248907532 10782:0.0747489980402 10953:0.543502049171 11162:0.139761253785 11244:0.0900806581683
109 -1 -1 32:0.0815935087013 62:0.046825817334 154:0.0490711919358 183:0.0702387260011 209:0.0381848093627 326:0.147213575808 629:0.319491987562 712:0.17659157092 783:0.0577121999072 1000:0.0381848093627 1057:0.074515289001 1121:0.0829399362523 1183:0.0648828767932 1339:0.0147719006957 1360:0.0941714494109 1472:0.158870130175 1661:0.0829399362523 1811:0.0381848093627 1874:0.232702252325 1875:0.106497329187 2033:0.0590876027827 2060:0.0965958045909 2138:0.0546625280467 2444:0.0806461817253 2503:0.090541160062 3024:0.0911415194211 3205:0.143523225683 3267:0.090541160062 3319:0.0381848093627 3354:0.0868978189533 3367:0.044315702087 3383:0.0936516346681 3404:0.190349043017 3533:0.0829399362523 3772:0.122116149851 3799:0.0769535277958 3951:0.143523225683 3953:0.0147719006957 3959:0.0546625280467 4027:0.0889618192869 4222:0.0775218640867 4249:0.132484255242 4385:0.051102380334 4403:0.0529567100584 4503:0.0702387260011 4707:0.046825817334 4749:0.051102380334 5021:0.0946788864284 5057:0.0577121999072 5335:0.115138337159 5339:0.0414699681261 5537:0.100934772754 5560:0.074515289001 5628:0.0911415194211 5786:0.044315702087 5959:0.0546625280467 6172:0.0876082630026 6272:0.044315702087 6293:0.181138785565 6343:0.0648828767932 6448:0.0961324961729 6642:0.0842063294381 6873:0.044315702087 7154:0.083370483176 7204:0.0590876027827 7233:0.18514469692 7237:0.0529567100584 7350:0.0694344287424 7395:0.118175205565 7427:0.103569152772 7626:0.051102380334 7635:0.129765753586 7683:0.0147719006957 7820:0.0829399362523 7904:0.051102380334 7913:0.0603795951882 8116:0.0829399362523 8504:0.0757692593663 8510:0.0928473374094 8712:0.111821155327 8789:0.0603795951882 8803:0.0342992912402 9118:0.0577121999072 9125:0.0577121999072 9432:0.140477452002 9457:0.0757692593663 9535:0.0147719006957 9772:0.127739397146 9781:0.0981423838717 9949:0.114554428088 10002:0.0490711919358 10024:0.044315702087 10075:0.0941714494109 10088:0.133643216011 10155:0.0562418688218 10175:0.0846122721475 10302:0.0717616128415 10314:0.0928473374094 10372:0.0590876027827 10433:0.12384324727 10446:0.0811251085742 10741:0.170803343148 10842:0.0590876027827 10856:0.100934772754 11064:0.0936516346681 11116:0.0529567100584
110 -1 -1 120:0.0745059175421 209:0.0222811438205 245:0.0498325632264 289:0.070334198953 384:0.115026247874 416:0.080883055306 473:0.0344780921415 538:0.0200139127003 637:0.0372529587711 882:0.0222811438205 884:0.0515213019894 1107:0.127288018471 1183:0.0757193624085 1213:0.311927571857 1253:0.04523463209 1292:0.0172390460707 1351:0.0336755334855 1423:0.0686612611364 1472:0.0309006668559 1571:0.125272467961 1639:0.0442119731195 1641:0.0434802713113 2033:0.0344780921415 2076:0.0718855292113 2291:0.722192819879 2335:0.0427028092191 2343:0.0596373010522 2567:0.0758316461794 2663:0.112728860008 2972:0.00861952303536 3079:0.114533742943 3136:0.0631115278772 3155:0.0704639602327 3356:0.0520997943466 3383:0.0273232415703 3419:0.0389909464821 3536:0.0513223322545 3568:0.0757193624085 3642:0.0136616207852 3730:0.0652485447904 3805:0.0473371542706 3823:0.0136616207852 3907:0.0286334357357 4265:0.0517171382122 4320:0.0504930021282 4723:0.0560940858106 4794:0.0258585691061 5253:0.0895025783414 5354:0.0745059175421 5504:0.0678918192594 5759:0.0626362339806 5895:0.121626338948 5982:0.0172390460707 6300:0.0572668714714 6689:0.0378596812043 6803:0.0395201898912 6935:0.0318960253915 7016:0.125620437279 7104:0.0768763471229 7125:0.0378596812043 7172:0.0200139127003 7746:0.065635166909 7816:0.0336755334855 7946:0.0427028092191 8024:0.0389909464821 8198:0.160111301603 8251:0.0596373010522 8279:0.0496043853908 8319:0.0258585691061 8426:0.0328175834545 8431:0.0476104695175 8548:0.0455576461766 9208:0.0258585691061 9344:0.0668434314616 9504:0.0172390460707 9535:0.00861952303536 9683:0.120673322495 9781:0.0859003072071 9861:0.0352319801164 9881:0.0582239084262 10062:0.0273232415703 10069:0.0344780921415 10213:0.193584483353 10340:0.0136616207852 10566:0.0430976151768 10643:0.0636440092353 10713:0.0172390460707 10822:0.0854056184382 10983:0.0405155484269 11187:0.0222811438205 11263:0.0552458928167 11404:0.0585646240718 11527:0.0200139127003
111 -1 -1 1:0.0691231420962 473:0.0159869267217 544:0.0413256060773 736:0.0276528398929 800:0.0416415746082 1428:0.029579329306 1440:0.0691231420962 1582:0.0339556529382 1626:0.0623043776468 2129:0.0403221795707 2306:0.0366497297603 2546:0.0345471738747 2575:0.295740682886 2763:0.0531074210276 2776:0.018560247153 2787:0.043103291749 3066:0.0425406372355 3084:0.0623043776468 3124:0.0771166054571 3412:0.0568217297949 3601:0.057312532799 3700:0.0446431931212 3791:0.00799346336084 3905:0.018560247153 3922:0.0356463032537 3953:0.00799346336084 3965:0.0265537105138 4080:0.0660802553249 4197:0.070323785068 5020:0.0410007358633 5122:0.0388320930922 5268:0.0304339520712 5355:0.0224404887103 5459:0.0590213697292 6130:0.0911325120553 6272:0.0239803900825 6320:0.0453423241381 6477:0.0159869267217 6510:0.0560439881807 6749:0.0361589267562 7420:0.070323785068 7560:0.0286562663995 7640:0.0876833892492 7683:0.00799346336084 8044:0.0829585196787 8077:0.0428253956527 8184:0.0206628030387 8634:0.0636742048198 8661:0.0546184559769 8965:0.0444004024704 9118:0.0312295868308 9225:0.0600132813771 9397:0.0652256325597 9535:0.0239803900825 9834:0.0883047802341 9972:0.0413256060773 9973:0.0356463032537 10217:0.0771166054571 10302:0.0388320930922 10342:0.0629606496234 10478:0.861091673491 10586:0.0481395764589 10726:0.0276528398929 10857:0.0304339520712 11091:0.037120494306 11156:0.0527561614888 11228:0.0750082964508 11243:0.0594948961309 11335:0.0750082964508 11362:0.00799346336084
112 -1 -1 5:0.0827824877483 45:0.00903751643496 61:0.0684126944706 242:0.0728486719599 262:0.0585245473108 396:0.0271125493049 557:0.093842898199 701:0.0419689266367 946:0.0553934960002 1000:0.023361641084 1007:0.273650777882 1092:0.0459780290401 1106:0.0585245473108 1175:0.0300219797533 1199:0.114592997193 1264:0.023361641084 1292:0.0361500657399 1339:0.00903751643496 1506:0.153778667772 1539:0.065155553279 1900:0.0396956408959 2026:0.0688180653637 2064:0.0180750328699 2147:0.0868930982336 2441:0.134320891731 2575:0.0477669094184 2863:0.023361641084 2898:0.0209844633184 2972:0.00903751643496 2976:0.0353085879674 3001:0.0143241246491 3051:0.00903751643496 3086:0.0361500657399 3131:0.0396956408959 3383:0.0286482492981 3471:0.0501996880365 3533:0.0507430324938 3562:0.0737449713133 3603:0.0470805204091 3642:0.0143241246491 3671:0.0555784406634 3770:0.0781515476498 3882:0.0738810252102 3905:0.0209844633184 3953:0.00903751643496 4112:0.0610474068171 4136:0.0747112192259 4222:0.0474282311523 4305:0.117628602032 4385:0.0312646701091 4750:0.0143241246491 4814:0.0209844633184 4841:0.0582282077333 5017:0.0728486719599 5138:0.0383907147173 5200:0.023361641084 5324:0.0555784406634 5486:0.0474282311523 5523:0.0143241246491 5634:0.0737449713133 5786:0.0271125493049 5876:0.0143241246491 5933:0.0661720454932 5965:0.0542250986098 6266:0.0614046450581 6487:0.0470805204091 6683:0.0286482492981 6729:0.0656737027909 6777:0.0522491334274 6809:0.0617523558013 6866:0.0688180653637 7279:0.0711841513549 7390:0.0668855695386 7395:0.0361500657399 7472:0.0419689266367 7492:0.0383907147173 7560:0.032399157519 7683:0.00903751643496 7722:0.0637622309642 7746:0.0344090326818 7761:0.0271125493049 7980:0.0848053817641 8107:0.0396956408959 8215:0.129414909757 8242:0.0900919899782 8320:0.0848053817641 8474:0.0312646701091 8485:0.0253715162469 8985:0.0576145236343 9219:0.0600439595066 9238:0.0490399569011 9271:0.0480970126232 9322:0.0684126944706 9535:0.00903751643496 9690:0.0334427847693 9866:0.0353085879674 9981:0.0361500657399 10069:0.0361500657399 10342:0.0711841513549 10385:0.0617523558013 10537:0.0629533899551 10742:0.0143241246491 10883:0.763248435877 10991:0.0439040830842 11115:0.00903751643496 11295:0.0522491334274 11494:0.0795090106292 11527:0.0209844633184
113 -1 -1 20:0.0490089129297 47:0.0578004951937 395:0.0618334525872 699:0.0631516905542 815:0.104379016111 1035:0.0486418418728 1139:0.0543037497543 1264:0.0712869191882 1313:0.0569944190591 1359:0.0477013152349 1518:0.0631516905542 1522:0.0302823326334 1911:0.0356434595941 1920:0.126303381108 2021:0.0687278387889 2033:0.027577544807 2139:0.0361812390365 2181:0.0605646652667 2252:0.027577544807 2469:0.0366914276241 2843:0.161213139599 2906:0.0493629181507 3251:0.0631516905542 3268:0.0361812390365 3392:0.0416723874145 3477:0.0493629181507 3514:0.0393010329367 3622:0.0618334525872 3710:0.0687278387889 3791:0.0344719310088 4023:0.0327820307858 4079:0.0586560219748 4138:0.0537377131997 4236:0.0483381084472 4305:0.0897344991425 4314:0.0715892675972 4372:0.0341561426831 4733:0.042943881633 4837:0.0262493752398 4866:0.0578004951937 4872:0.052699696643 5030:0.0269356126141 5214:0.0513145269383 5252:0.50322971499 5256:0.053232239709 5355:0.0193549890381 5369:0.0646948813954 5386:0.0618334525872 5570:0.0606544762316 5692:0.0994095116124 5730:0.252606762217 5814:0.0338299988159 6003:0.0389109242395 6114:0.0521895080554 6342:0.0862472201769 6426:0.181963428695 6491:0.108607499509 6578:0.0437093743811 6815:0.0331437614416 6874:0.0504802000277 7034:0.0687278387889 7371:0.0341561426831 7447:0.0444201407365 7683:0.00689438620176 7789:0.0206831586053 7830:0.0646948813954 7890:0.157204131747 7913:0.0281805474129 8184:0.0356434595941 8432:0.053232239709 8650:0.0494322319976 8827:0.0387099780762 8847:0.0218546871906 8868:0.0247161159988 8961:0.0665133042574 8999:0.0845152885174 9011:0.0606544762316 9225:0.051761635773 9239:0.0648132934699 9440:0.157204131747 9510:0.0586560219748 9535:0.00689438620176 9574:0.0473669477238 9605:0.0490089129297 9708:0.0497047558062 9746:0.0569944190591 10062:0.0109273435953 10155:0.0262493752398 10210:0.0715892675972 10330:0.109838386517 10410:0.0537377131997 10563:0.042398731685 10685:0.0606544762316 10767:0.412607866381 10802:0.0483381084472 10855:0.151254374149 10857:0.0787481257195 10901:0.0437093743811 11064:0.0218546871906 11115:0.0137887724035 11116:0.0494322319976 11140:0.126303381108 11181:0.0631516905542 11278:0.181180487415 11286:0.194084644186 11289:0.0562573043524 11362:0.00689438620176
114 1 1 45:0.0122468536265 194:0.0367405608795 396:0.073481121759 419:0.118151011217 446:0.403021413298 573:0.115131194417 736:0.0423671526644 1022:0.0367405608795 1025:0.0847343053287 1294:0.381503119713 1377:0.0797000083899 1399:0.0945591715998 1522:0.0537920685579 1582:0.104047492946 1629:0.0742905064009 1644:0.0406831671359 1812:0.0793073594533 1873:0.0691194806452 1954:0.168280702163 2240:0.0680262366219 2447:0.067257921009 2651:0.0546140062909 2681:0.102673999318 2776:0.0568726270187 2838:0.0553994011463 2863:0.0633153147527 2898:0.0284363135094 2972:0.0122468536265 3085:0.0537920685579 3086:0.0122468536265 3212:0.104193715643 3345:0.0553994011463 3397:0.0789057859175 3791:0.024493707253 4165:0.104193715643 4291:0.0732028723078 4374:0.0774237280154 4401:0.122084803068 4836:0.0827261185025 5088:0.127167706571 5266:0.0822283820673 5268:0.0466281184346 5428:0.0466281184346 5535:0.0732028723078 5656:0.0194108037498 5725:0.126630629505 5787:0.13823896129 6210:0.0760462664695 6382:0.0664546701895 6754:0.0520237464732 6810:0.118151011217 7053:0.103143794424 7089:0.0954570702193 7237:0.0439045110029 7515:0.254335413142 7683:0.0122468536265 8044:0.0423671526644 8094:0.0753150528126 8199:0.303726374176 8431:0.0676462547728 8485:0.0343812648081 8533:0.0651768743889 8575:0.0876858962462 8650:0.0439045110029 8677:0.0919468620164 8693:0.0668608599174 8868:0.0878090220057 8953:0.141606932347 9093:0.0388216074997 9173:0.127167706571 9213:0.0647295473316 9249:0.114920852944 9358:0.048987414506 9512:0.0500585591206 9756:0.112179603499 9990:0.0720438683625 10090:0.127167706571 10242:0.109837949441 10326:0.122084803068 10636:0.0836814038495 11115:0.024493707253 11370:0.118151011217 11488:0.0793073594533
115 -1 -1 551:0.0518084136476 676:0.0158830916948 736:0.0346673625312 916:0.0661384864328 921:0.0565577326491 1157:0.0616273238986 1197:0.099897157617 1222:0.0917921252324 1823:0.199794315234 1891:0.0370825324433 2055:0.10405629618 2124:0.0852575895831 2672:0.0346673625312 2758:0.0525900858007 2872:0.099897157617 3047:0.0281328268818 3050:0.0465366175201 3283:0.0966782915935 3286:0.120253381548 3383:0.0317661833897 3419:0.0453311351547 3449:0.0425689706718 3533:0.0562656537637 3725:0.0707017975536 3826:0.0940351810511 4214:0.0543772238272 4217:0.0840140659222 4220:0.0940351810511 4251:0.199794315234 4402:0.0481750571398 4427:0.359839801061 4458:0.0741650648866 4586:0.16698952313 4647:0.0765999629071 4707:0.0317661833897 4779:0.0571247627013 4791:0.0940351810511 4896:0.0733738844049 5122:0.0486823868465 5135:0.20811259236 5370:0.062419709215 5575:0.0917921252324 5664:0.386713166374 5727:0.0591936307128 5770:0.062225647065 5986:0.0819218714351 6321:0.099897157617 6371:0.0594326016594 6487:0.052204531936 6603:0.120253381548 6689:0.0440159185767 6821:0.0459464370818 6884:0.099897157617 6965:0.0281328268818 7307:0.0940351810511 7313:0.0781087387598 7395:0.0200422302579 7442:0.10405629618 7510:0.0741650648866 7544:0.0300633453869 7683:0.010021115129 7714:0.0966782915935 7731:0.177580892139 7836:0.0300633453869 8077:0.0536886454477 8116:0.0281328268818 8462:0.0672842273367 8474:0.0346673625312 8484:0.0840140659222 8485:0.0281328268818 8491:0.0739929507932 8693:0.0547095927891 8713:0.072821304542 8789:0.0409609357176 9104:0.10405629618 9137:0.082842419671 9276:0.0576703902135 9344:0.0259042068238 9477:0.0866571764645 9519:0.0773740238923 9535:0.010021115129 9610:0.0963501142796 9632:0.0781087387598 9635:0.0917921252324 9690:0.0370825324433 9695:0.099897157617 9745:0.0798260414092 9877:0.20811259236 9984:0.0158830916948 10002:0.033289423889 10051:0.0370825324433 10069:0.0801689210318 10084:0.10405629618 10561:0.033289423889 10589:0.0680876236308 10746:0.0940351810511 10782:0.0370825324433 10842:0.010021115129 11040:0.062800189413 11049:0.053331654147 11199:0.20811259236 11404:0.0680876236308 11439:0.082842419671 11454:0.0346673625312 11579:0.0496465715979
116 -1 -1 326:0.0705384662681 778:0.167251490422 1002:0.0785758555813 1244:0.183621811519 1933:0.171162382759 2033:0.0424683883897 2315:0.0998100497762 2728:0.204856005714 2758:0.111435511941 2863:0.0548895957267 3001:0.0336554015319 3383:0.0673108030637 3533:0.0596119195888 3791:0.0212341941948 3909:0.091772660463 3953:0.0424683883897 4385:0.146916485588 4622:0.102080307979 4743:0.178021205019 4766:0.0986085441466 4840:0.145090913473 4989:0.118592178311 5046:0.199255399213 5218:0.373622506601 5451:0.199255399213 5560:0.107113644326 6073:0.117288387222 6293:0.0867939797353 6300:0.0705384662681 6552:0.141076932536 6603:0.0849367767794 6848:0.0734582427939 6919:0.133070162383 7472:0.0493042720733 7510:0.0785758555813 7560:0.0761237899215 7683:0.0212341941948 8014:0.0705384662681 8171:0.133070162383 8297:0.130584924585 8826:0.171162382759 9098:0.12220039879 9452:0.159421969365 9535:0.0212341941948 10088:0.0960541930273 10164:0.127880127655 10421:0.398510798427 10974:0.14791281622 11115:0.0212341941948 11173:0.110618544415 11214:0.158044907572 11536:0.157151711163
117 -1 -1 178:0.0630127149951 215:0.178691815174 271:0.0611521337617 363:0.0814959592263 407:0.0730592276984 477:0.0307389250489 497:0.0982017536073 517:0.0644115649086 562:0.0762713397406 676:0.0173544296562 749:0.048828216628 787:0.0218988520528 896:0.0646770616225 953:0.0862433396519 1063:0.154502586245 1109:0.11369560203 1157:0.0673362011659 1202:0.0328482780791 1218:0.170688759895 1292:0.0218988520528 1339:0.0218988520528 1381:0.0590427807315 1428:0.0405176909589 1559:0.259752679038 1577:0.109151179634 1606:0.109151179634 1624:0.105275554203 1839:0.0719361479874 2214:0.11369560203 2507:0.0570405242648 2630:0.119555285309 2693:0.0437977041055 2711:0.048828216628 2723:0.0526377771016 2729:0.0566077113652 2776:0.0762713397406 2863:0.0566077113652 2898:0.0508475598271 2972:0.0109494260264 2976:0.0427782095698 3001:0.0347088593125 3051:0.0218988520528 3086:0.0437977041055 3123:0.223184861763 3426:0.0427782095698 3472:0.3023991652 3642:0.0520632889687 3700:0.0611521337617 3747:0.0617969858534 3791:0.0547471301319 3953:0.0547471301319 3965:0.0363732059399 4023:0.104126577937 4385:0.0378787906016 4661:0.0416883510752 4828:0.0757575812032 4846:0.0905165677032 5001:0.276885936076 5117:0.0630127149951 5786:0.0547471301319 5876:0.0173544296562 5986:0.0447553720158 6030:0.0347088593125 6095:0.104126577937 6207:0.109151179634 6260:0.0748162237565 6275:0.102746176004 6300:0.0363732059399 6304:0.0218988520528 6310:0.0307389250489 6508:0.0822060420341 6636:0.074394953921 6791:0.0757575812032 7083:0.0347088593125 7184:0.0473226319663 7241:0.0328482780791 7395:0.0218988520528 7472:0.0254237799135 7560:0.078506563418 7599:0.231753879368 7602:0.0976564332559 7618:0.0882599938251 7683:0.0109494260264 7690:0.0735171346186 7700:0.0694177186249 7740:0.0931554680605 7816:0.0427782095698 7820:0.0307389250489 7886:0.0701791519294 8014:0.0363732059399 8021:0.0363732059399 8233:0.0701791519294 8485:0.0307389250489 8510:0.0688215466415 8858:0.0283038556826 8985:0.0698030226688 9034:0.0778342626962 9053:0.0828855740138 9183:0.0416883510752 9246:0.215808443962 9361:0.0627174413022 9534:0.0814959592263 9690:0.0405176909589 9866:0.0427782095698 9984:0.0173544296562 10069:0.0437977041055 10164:0.0659414708724 10250:0.0109494260264 10270:0.0480933547051 10742:0.0173544296562 10763:0.109151179634 10842:0.0109494260264 10991:0.0531921035437 11064:0.0347088593125 11115:0.0218988520528 11173:0.171121572794 11212:0.231753879368 11428:0.109151179634 11514:0.0836958379062 11579:0.0542456060207
118 -1 -1 14:0.0809366590818 45:0.0113042057985 201:0.140385877483 232:0.101383655169 528:0.241068670149 566:0.0588887329428 585:0.0881096810324 663:0.117379530273 771:0.0543433293854 884:0.135136804741 1121:0.126939671154 1213:0.0511352752936 1264:0.0584418961791 1287:0.0768054752339 1292:0.045216823194 1369:0.0560032546588 1451:0.0701929387413 1514:0.045216823194 1688:0.248000405441 1693:0.0708410447513 1811:0.0292209480896 2005:0.074266999863 2181:0.0496516600795 2201:0.0872808942198 2787:0.060955865878 2863:0.0292209480896 3043:0.0391061269629 3051:0.022608411597 3278:0.0695180070477 3359:0.184018840513 3469:0.0292209480896 3627:0.0841365650237 3642:0.0537502268732 3819:0.0462055211512 3823:0.0358334845821 3869:0.0994505764339 3876:0.071464376228 3942:0.0834669128774 3977:0.0934494563483 4060:0.116883792358 4155:0.0358334845821 4363:0.0900468649003 4372:0.0560032546588 4503:0.0537502268732 4661:0.473430359456 4794:0.0339126173955 5268:0.0430391235869 5355:0.0317349177884 5567:0.0772403949187 5604:0.0317349177884 5678:0.0358334845821 5917:0.0511352752936 6001:0.0624394810921 6073:0.0624394810921 6245:0.0994505764339 6272:0.067825234791 6290:0.0664986076691 6617:0.0543433293854 6740:0.0375517588324 7035:0.0716669691643 7472:0.0262475530339 7567:0.112687860967 7678:0.0690520175846 7683:0.0113042057985 7691:0.044164295325 7713:0.0579824708223 7820:0.0952047533652 7946:0.112006509318 7995:0.0782122539259 8107:0.0993033201589 8251:0.0782122539259 8305:0.06171453856 8349:0.15271727694 8426:0.0430391235869 8433:0.0961738615042 8563:0.06171453856 8789:0.0462055211512 8901:0.0504103327614 9058:0.0728323592252 9344:0.0292209480896 9535:0.022608411597 9672:0.0524951060679 10213:0.0317349177884 10247:0.0375517588324 10270:0.0496516600795 10272:0.045216823194 10361:0.0881096810324 10378:0.103545070679 10544:0.0358334845821 10590:0.0961738615042 10759:0.0890377685394 10815:0.0405251538881 10842:0.0565210289925 11156:0.149213546041 11244:0.151230998284 11267:0.336546260095 11288:0.103545070679
119 -1 -1 45:0.0172267455888 85:0.140568027556 135:0.0617572369454 183:0.0819112373033 232:0.154500941117 662:0.0995940129424 884:0.102969080555 1007:0.391211930127 1164:0.107956337396 1213:0.0779262509723 1292:0.0344534911777 1390:0.0516802367665 1451:0.106968673375 1472:0.0617572369454 1552:0.0799985291324 1624:0.165630160395 2033:0.0344534911777 2252:0.0689069823553 2521:0.53203764556 2703:0.108277024948 2876:0.0718342371244 3051:0.0344534911777 3642:0.0273037457678 3819:0.07041368247 3823:0.0273037457678 4112:0.232729456962 4155:0.0546074915355 4503:0.0819112373033 4550:0.0819112373033 4719:0.166194311891 4841:0.110990948446 4941:0.171727686706 5250:0.0956874889984 5959:0.0637465335912 6030:0.0546074915355 6266:0.117045673554 6668:0.114944173827 7378:0.115664599354 7683:0.0172267455888 7703:0.0972252747212 7722:0.121539555574 8108:0.0991379828921 8124:0.057226010155 8186:0.086898494144 8251:0.0595947483762 8349:0.116364728481 8542:0.140568027556 8977:0.0789839825343 8995:0.117708457911 9029:0.104498975203 9217:0.119997793699 10213:0.14508476706 10591:0.0655883346087 10752:0.0977174282378 11244:0.15364298793 11342:0.0731779665539
120 -1 -1 22:0.0604084181566 26:0.049195470295 45:0.0284413601529 159:0.0810641295267 576:0.100330914364 683:0.0711034003822 730:0.0780978859097 896:0.0840000014067 1255:0.141761221255 1339:0.0142206800764 1369:0.140904081532 1399:0.109799281401 1472:0.0509806048088 1664:0.0944801533486 2075:0.0954811374614 2513:0.122972739757 2863:0.0367599247323 2964:0.103338646579 3049:0.0604084181566 3164:0.0934278147545 3303:0.174379504169 3791:0.0284413601529 3841:0.0568827203058 3959:0.0526227693738 4060:0.0735198494647 4647:0.108700833425 4721:0.194336685778 5165:0.101088052115 5604:0.0399224962076 5656:0.0225392446559 5696:0.120986625734 5752:0.133442656675 6099:0.0676177339677 6227:0.116038919745 6401:0.237196677553 6740:0.0472400766743 6979:0.127540541178 6987:0.116038919745 7097:0.119221976599 7290:0.195402517371 7371:0.0704520407659 7480:0.0833044736256 7560:0.0509806048088 7623:0.0990581897937 7683:0.0142206800764 7700:0.0450784893118 7793:0.0859553950273 7946:0.0704520407659 8251:0.049195470295 8310:0.102523329839 8449:0.0711034003822 8533:0.0756814368272 8575:0.101818239669 8770:0.137193419833 8803:0.0330193965979 8995:0.583010057334 9020:0.0740819696857 9032:0.0853240804586 9146:0.0668434494503 9183:0.108286352568 9231:0.0856421659717 9480:0.0877405295411 9512:0.11625300278 9817:0.0704520407659 9847:0.0766824209399 10002:0.0472400766743 10062:0.0225392446559 10213:0.119767488623 10272:0.0568827203058 10409:0.0697793213302 11060:0.114628578038 11244:0.0634161503714 11295:0.0822148668928
121 -1 -1 62:0.0457702773949 392:0.083851903623 477:0.0405351588665 481:0.245686645913 662:0.0834765610187 699:0.264517205798 736:0.049950438809 821:0.0859721339357 1002:0.0534303342525 1031:0.0590185281987 1204:0.101234513818 1213:0.391891957281 1232:0.143936731681 1250:0.100578366629 1284:0.0534303342525 1443:0.0842206026454 1811:0.0373240536163 2033:0.0577556596753 2103:0.18308110958 2502:0.0624039520474 2651:0.0643893537278 2693:0.0577556596753 3049:0.061335463948 3065:0.0842206026454 3303:0.0590185281987 3319:0.0373240536163 3334:0.0788282686467 3367:0.0433167447565 3419:0.0653153262136 3510:0.0763154729499 3601:0.10352593707 3638:0.0643893537278 3763:0.0670522444194 3791:0.0144389149188 4184:0.0852890907448 4332:0.0930291129634 4585:0.096342581815 4587:0.100578366629 4615:0.149929422821 4787:0.110368989176 4937:0.180971195351 4949:0.193168061184 4956:0.0904855976756 4982:0.0694129887042 5358:0.0890870221514 5631:0.0624039520474 5755:0.0752188539199 5781:0.0768428669662 5843:0.0915405547898 5894:0.0845828891848 6095:0.0686554160923 6848:0.099900877618 7259:0.149929422821 7472:0.0335261222097 7683:0.0144389149188 7797:0.101870622815 7913:0.0590185281987 8084:0.112542907536 8891:0.086633489513 9093:0.0457702773949 9529:0.0823081640902 9535:0.0288778298377 10064:0.149929422821 10213:0.364816429799 10361:0.112542907536 10523:0.061335463948 10586:0.0869564564622 10590:0.122843322957 10591:0.109948147571 10673:0.0624039520474 10899:0.0872744924253 11099:0.139298831403 11115:0.0144389149188 11182:0.0728355775065 11342:0.061335463948 11515:0.0827049561053
122 -1 -1 18:0.0760652313675 38:0.372500208911 62:0.0372345590229 163:0.0915547331539 183:0.0558518385344 282:0.0867304346825 299:0.105347714194 396:0.0704771734461 397:0.0659514799222 468:0.117093909768 551:0.0607269501716 586:0.0999342197501 695:0.0780400341729 806:0.0515930194726 821:0.0699391543498 1451:0.0729374536425 1694:0.0999342197501 1785:0.0587309778717 1884:0.0946825108789 1891:0.0434660886404 2038:0.0812703207372 2080:0.0802604624444 2183:0.0682143266841 2266:0.0581929587755 2353:0.0469847822974 2680:0.178887742142 2785:0.0722361323985 2907:0.0818214645363 2971:0.0272738215121 3043:0.0406351603686 3047:0.0329757399611 3051:0.0234923911487 3137:0.121969021406 3198:0.0798085375796 3452:0.0620833681518 3469:0.0303634750858 3492:0.0515930194726 3514:0.066958479789 3593:0.105347714194 3638:0.0523813559429 3805:0.0645083805351 3864:0.07175192294 3922:0.0523813559429 4060:0.0607269501716 4262:0.101574737898 4332:0.0756800743767 4355:0.250049632941 4818:0.0186172795115 4884:0.110222825831 5022:0.0999342197501 5216:0.0523813559429 5375:0.0999342197501 5530:0.0607269501716 5615:0.0744691180459 5628:0.072473145746 5648:0.078375613022 5713:0.117093909768 5755:0.0611912580681 5852:0.121969021406 5959:0.0434660886404 5986:0.0480121379362 6083:0.121969021406 6307:0.121969021406 6327:0.0906935411195 6416:0.117093909768 6469:0.072473145746 7204:0.0469847822974 7205:0.0946825108789 7237:0.0421096706602 7290:0.161401295327 7297:0.0390200170865 7472:0.0272738215121 7544:0.035238586723 7629:0.0303634750858 7683:0.0117461955743 7801:0.0984766302569 7820:0.0329757399611 8607:0.0823552465584 8761:0.035238586723 8984:0.0935676601107 9449:0.421390856776 9465:0.113320933473 9535:0.0117461955743 9643:0.121969021406 9687:0.0434660886404 9713:0.092519108499 9988:0.105347714194 10023:0.166996237029 10062:0.0186172795115 10153:0.101574737898 10163:0.113320933473 10380:0.0807006476633 10538:0.0633392150469 10577:0.0641275515173 10842:0.0117461955743 11349:0.0545476430242 11400:0.121969021406
123 -1 -1 26:0.0365505005586 154:0.0350977120153 249:0.0684191290588 396:0.0316963922874 435:0.0929513769783 749:0.0471159646544 821:0.125817694673 1000:0.0273113284903 1076:0.0507919358247 1275:0.10192987562 1629:0.0640910475437 1641:0.0532963649531 1887:0.0640910475437 1891:0.0390968629807 2331:0.0402264717289 2627:0.0669834575782 2818:0.0651881210765 2895:0.0554467897206 3047:0.0593220152663 3086:0.0211309281916 3104:0.0913644115246 3638:0.0471159646544 3791:0.0105654640958 3823:0.0167458643945 3905:0.0245322479195 4060:0.109245313961 4174:0.0378767925861 4385:0.0365505005586 4501:0.149084666516 5052:0.0513268237821 5117:0.0608030572794 5428:0.0804529434579 5604:0.0296610076331 5712:0.0211309281916 6030:0.0334917287891 6401:0.352457543079 6404:0.0633927845748 6437:0.579483297221 6740:0.0350977120153 6776:0.0873424363833 6883:0.0546226569807 7197:0.0832190569988 7290:0.0725885917698 7297:0.0350977120153 7401:0.0431859418921 7463:0.37938637062 7492:0.0897626512496 7683:0.0105654640958 7761:0.0316963922874 8044:0.0731010011171 8124:0.0350977120153 8135:0.0991431907877 8184:0.0546226569807 8186:0.0532963649531 8189:0.0885777266919 8279:0.0608030572794 8589:0.0412781123141 8626:0.0851649934533 8650:0.0378767925861 8761:0.0633927845748 8898:0.086212827635 9145:0.109708654883 9255:0.10192987562 9286:0.0885777266919 9332:0.115896659444 9535:0.0211309281916 9567:0.066408191471 10002:0.0350977120153 10213:0.237288061065 10247:0.0350977120153 10503:0.0546226569807 10504:0.110893579441 10544:0.0669834575782 10638:0.109708654883 10742:0.0167458643945 10752:0.0599318062867 10842:0.0211309281916 10959:0.0913644115246 11115:0.0105654640958 11427:0.0761712206848
124 -1 -1 183:0.053231392239 367:0.252151303996 420:0.0847452127723 787:0.0223901794584 836:0.051988386734 912:0.0611188268411 1000:0.0289388871422 1011:0.0984906101891 1295:0.035487594826 1396:0.0628571805083 1428:0.0414267546821 1457:0.0847452127723 1525:0.0735501230431 1639:0.172268350863 1652:0.102545581523 1653:0.035487594826 2183:0.0650138594417 2262:0.0774572947653 2668:0.205091163046 2729:0.144694435711 2863:0.0289388871422 3013:0.0599782754206 3086:0.0111950897292 3141:0.123673543446 3286:0.0335852691876 3391:0.0925474170952 3467:0.070975189652 3967:0.0925474170952 4214:0.18224256247 4458:0.0414267546821 4472:0.0335852691876 4482:0.0952455243946 4750:0.053231392239 4772:0.115755548569 4814:0.025994193367 4980:0.0713691384611 5232:0.295471830567 5355:0.0314285902541 5523:0.017743797413 5580:0.0721293305562 5629:0.035487594826 5748:0.0513290666006 5763:0.105051411547 5786:0.0223901794584 5894:0.0655806228724 5982:0.0223901794584 6272:0.0335852691876 6661:0.0628571805083 6875:0.0743785661924 6883:0.0578777742844 7042:0.11160011923 7052:0.223200238461 7184:0.0483843728254 7237:0.0401339768714 7295:0.0543855331432 7683:0.0111950897292 7836:0.0335852691876 8094:0.0688469708147 8100:0.0499237371119 8154:0.53599342444 8198:0.025994193367 8233:0.0717537066396 8660:0.0735501230431 8942:0.0591705520951 9866:0.04373799078 10095:0.0603674773963 10235:0.295471830567 10317:0.091350491794 10409:0.0549330805092 10503:0.0289388871422 10663:0.0638169341405 11084:0.216008325486 11115:0.0111950897292 11187:0.0289388871422
125 -1 -1 38:0.050070361797 376:0.0724127756219 538:0.0219963921313 710:0.21152838984 882:0.0244882039783 1238:0.0534661147157 1264:0.0489764079565 1377:0.0616504891477 1548:0.489637895115 1582:0.0804840421516 1811:0.0244882039783 2202:0.219433572228 2353:0.113679965438 2574:0.0643657467379 2834:0.0629394451688 2854:0.0783140006855 3051:0.00947333045313 3122:0.0584497384097 3224:0.146289048152 3497:0.19673652418 3541:0.219433572228 3552:0.371685673819 3907:0.0944091677532 3953:0.00947333045313 4215:0.0566247479262 4403:0.0679230688628 4477:0.0705094632801 4710:0.0643657467379 4729:0.09831701671 5355:0.0265950008759 5526:0.101884603294 5677:0.0603928551849 5848:0.0339615344314 5971:0.0794216011839 6256:0.215135230981 6683:0.0900892411509 6965:0.0531900017517 7083:0.0150148735251 7096:0.209844812192 7746:0.072136662658 7789:0.0284199913594 7820:0.0265950008759 7932:0.131978352788 8184:0.0734646119348 8521:0.0773011576283 8832:0.149146054587 9504:0.0378933218125 9683:0.0568399827188 9705:0.0395030775034 9816:0.188872949418 10176:0.0678278271752 10671:0.17863107675 11297:0.0754625068469 11524:0.20783324677 11543:0.144825551244
126 -1 -1 167:0.0601326659002 395:0.0560921600952 477:0.0175578606456 893:0.045793067395 912:0.0341445745999 1031:0.0255639578726 1207:0.0351157212913 1329:0.0419924770515 1339:0.00625423615222 1428:0.0231434238643 1715:0.0405007661361 1832:0.19482641634 1861:0.0293976600165 1891:0.0462868477286 1956:0.0876997419446 1999:0.0510337623119 2138:0.0231434238643 2283:0.0408974434415 2331:0.0476241935957 2356:0.0447795261597 2457:0.0492615970408 2672:0.0432722045908 2680:0.0238120967979 2722:0.0465499262907 2818:0.0385881680005 2855:0.0198254595438 2977:0.142872580787 3023:0.0339371412004 3319:0.0161669659241 3472:0.0345456608746 3562:0.0510337623119 3584:0.0661123072725 3601:0.0224212020764 3682:0.0560921600952 3922:0.0278903384476 3965:0.0207761227861 4073:0.0388353877248 4184:0.0369430887103 4236:0.0438498709723 4291:0.0373833201895 4443:0.0330561536362 4454:0.0265675418266 4597:0.0303829603665 4688:0.0424938813445 4707:0.0198254595438 4766:0.0580875465356 4772:0.0970017955449 4813:0.0337248265698 4863:0.0400858445065 4999:0.343025668747 5052:0.0303829603665 5204:0.0738861774205 5223:0.0438498709723 5234:0.0410894284605 5246:0.0603374832678 5268:0.0238120967979 5548:0.0396509190877 5611:0.779305665359 5629:0.0198254595438 6040:0.120674966536 6093:0.0661123072725 6343:0.0274705904176 6578:0.0793018381754 6704:0.0603374832678 6753:0.0432722045908 6770:0.0375254169133 6795:0.0383339834318 6894:0.0260796956961 7204:0.0250169446089 7241:0.0187627084567 7376:0.0465499262907 7395:0.0250169446089 7487:0.0369430887103 7683:0.00625423615222 7820:0.0175578606456 8099:0.0651623031452 8170:0.0349296743808 8175:0.0461794303233 8297:0.0384619707618 8318:0.0282914247224 8336:0.0793018381754 8382:0.0255639578726 8455:0.0315488320673 8485:0.0175578606456 8517:0.137210267499 8540:0.0343473461777 8581:0.0649421387799 8779:0.0417309237967 8789:0.0255639578726 8847:0.0198254595438 9041:0.0244346164058 9246:0.0410894284605 9293:0.0408974434415 9344:0.0161669659241 9514:0.0492615970408 10062:0.00991272977192 10103:0.0465499262907 10156:0.0560921600952 10226:0.0376653104982 10247:0.0207761227861 10262:0.0603374832678 10675:0.0623463962474 11064:0.0198254595438 11156:0.0412774134991 11404:0.0424938813445 11444:0.05502265277 11454:0.0216361022954
127 -1 -1 26:0.154572633944 45:0.0268089069508 100:0.0499089133352 135:0.0640726174026 154:0.059371507462 326:0.029685753731 573:0.0420045503438 806:0.0392510763619 821:0.053208498284 858:0.0862126050888 880:0.0392510763619 881:0.053208498284 1017:0.0450782308563 1077:0.0523486891393 1092:0.0454631059756 1250:0.0622483542423 1254:0.0649382014003 1314:0.0468970667975 1325:0.0424911122023 1368:0.0357452092677 1393:0.0581556203213 1582:0.0379607644805 1641:0.0450782308563 1707:0.0622483542423 1900:0.0392510763619 1904:0.110272630171 2093:0.0581556203213 2138:0.0330682480269 2204:0.0639827748158 2266:0.044272195967 2281:0.135293036423 2353:0.0714904185354 2447:0.049076859549 2456:0.115738223326 2776:0.0207494514141 2777:0.0581556203213 2806:0.0772763027719 2837:0.0566548162698 2966:0.0759215289611 2972:0.00893630231693 3086:0.00893630231693 3303:0.0730536073173 3305:0.0689980765693 3383:0.0283274081349 3410:0.0523486891393 3419:0.0404239171887 3447:0.0610607708649 3469:0.0231000063844 3638:0.0398508291058 3642:0.0141637040674 3791:0.00893630231693 3818:0.0509408526608 3841:0.0357452092677 3905:0.0207494514141 3941:0.0649382014003 4023:0.0424911122023 4060:0.138600038306 4064:0.0584359000345 4182:0.0320363087013 4214:0.0484907422997 4313:0.059371507462 4320:0.0523486891393 4423:0.0556626068956 4501:0.063048136775 4600:0.0665123932067 4661:0.0340236746114 4677:0.0927919207272 4707:0.0566548162698 4849:0.0676465182116 4949:0.199254145529 5064:0.0372637104518 5122:0.0868247736447 5548:0.0283274081349 5604:0.0501747445889 5712:0.0357452092677 5959:0.0330682480269 5982:0.0178726046339 6030:0.0283274081349 6034:0.0458368237085 6260:0.0610607708649 6310:0.0501747445889 6311:0.0349131554815 6314:0.0749193160933 6401:0.111791131355 6603:0.0357452092677 6728:0.0575760908898 6776:0.0738745037172 6873:0.0268089069508 6894:0.0372637104518 6965:0.0250873722944 7012:0.0472319520943 7125:0.0392510763619 7237:0.0320363087013 7388:0.0890830201607 7401:0.0730536073173 7480:0.0523486891393 7544:0.214471255606 7683:0.00893630231693 7685:0.0862126050888 7691:0.0349131554815 7700:0.0283274081349 7715:0.057869111663 7731:0.0527857601154 8112:0.060000527776 8120:0.0372637104518 8170:0.0499089133352 8184:0.0231000063844 8221:0.258637815266 8449:0.0446815115847 8575:0.0639827748158 8761:0.0536178139016 8803:0.373490125454 8838:0.0676465182116 8847:0.0283274081349 8995:0.0610607708649 9020:0.0465532501812 9136:0.0927919207272 9138:0.0862126050888 9168:0.0409726110182 9208:0.0268089069508 9242:0.0575760908898 9271:0.0475583583649 9343:0.0603637168362 9444:0.0838556184102 9457:0.0458368237085 9478:0.0711846565592 9829:0.246801097528 10069:0.0714904185354 10161:0.0622483542423 10213:0.0501747445889 10272:0.0357452092677 10308:0.356332080643 10503:0.0462000127687 10544:0.0283274081349 10551:0.130861925997 10590:0.15205644991 10591:0.0340236746114 10673:0.038622056048 10752:0.0506905077261 10793:0.12885170963 10879:0.0749193160933 10983:0.0420045503438 11060:0.0720328157304 11115:0.00893630231693 11187:0.0231000063844 11244:0.0797016582116
128 1 1 26:0.18934081164 38:0.578558824848 55:0.0716980307687 201:0.0485506237396 253:0.0912126822499 357:0.0429398334464 473:0.0156376482376 538:0.0181547473904 687:0.0156376482376 783:0.0610945808368 821:0.0465548137196 882:0.0202113671468 1351:0.0305472904184 1396:0.0439004287491 1738:0.0337923956279 1853:0.443516960758 2237:0.0431877594436 2433:0.0675847912559 2557:0.183210092368 2855:0.024785086056 3051:0.117282361782 3323:0.0358490153843 3359:0.042427009739 3384:0.0716194229329 3469:0.0808454685871 3907:0.0259735715092 4625:0.0326039101748 4652:0.147007645748 4655:0.0733695334455 4661:0.297690384933 4772:0.0606341014403 4794:0.0469129447127 4807:0.0686855148051 4818:0.012392543028 4949:0.0348675114959 5067:0.0375878626121 5119:0.037177629084 5121:0.0726189895615 5355:0.0219502143746 5361:0.0811883575643 5462:0.0280301912656 5526:0.0280301912656 5559:0.0603699165602 5712:0.0938258894254 5786:0.0312752964751 5876:0.012392543028 5926:0.049570172112 5981:0.169708038956 6030:0.024785086056 6310:0.0219502143746 6504:0.0655507093267 6661:0.0439004287491 6683:0.024785086056 6861:0.0326039101748 6866:0.0297690384933 6965:0.0658506431237 7105:0.074355258168 7423:0.0501139004382 7544:0.0469129447127 7629:0.0202113671468 7724:0.0219502143746 7746:0.0297690384933 8021:0.0259735715092 8563:0.170745342459 8761:0.117282361782 8868:0.0560603825311 8901:0.0348675114959 9344:0.0202113671468 9502:0.0394412304051 9504:0.0156376482376 9536:0.0482415584123 9683:0.1251011859 9827:0.0337923956279 9949:0.0404227342936 9981:0.1251011859 10024:0.0234564723563 10250:0.00781882411878 10447:0.0675847912559 10503:0.0202113671468 10577:0.0853726712293 10591:0.0595380769867 10727:0.0581950661201 10842:0.0781882411878 11040:0.0489989017516 11460:0.0531243426488
129 -1 -1 45:0.0164447111268 473:0.0164447111268 687:0.0164447111268 736:0.0284446768156 769:0.0328894222535 853:0.0421747887505 1292:0.0164447111268 1532:0.0342866060345 1601:0.163931845733 1978:0.0443375511607 2440:0.0881033950626 2813:0.0505654074415 2863:0.0425089615979 2914:0.190456868609 2952:0.0670933634825 2972:0.00822235556338 3013:0.0440516975313 3051:0.0575564889437 3367:0.0493341333803 3467:0.0521285009422 3791:0.0246670666902 3834:0.0679724583042 4023:0.0781927514134 4106:0.0634856228697 4108:0.0361151955973 4155:0.0260642504711 4214:0.133850034583 4255:0.0654975107297 4298:0.0273140739522 4476:0.0819659228665 4482:0.069954112592 4818:0.0390963757067 4945:0.069954112592 5007:0.0903119377198 5250:0.0913436090938 6030:0.0521285009422 6652:0.541165177744 7105:0.0521285009422 7254:0.0284446768156 7472:0.0572751551663 7622:0.0819659228665 7683:0.00822235556338 7700:0.0260642504711 7703:0.0464057923409 7761:0.0246670666902 8350:0.0654975107297 8474:0.0284446768156 8485:0.0230830703618 8504:0.0421747887505 8550:0.0491473208329 8657:0.163931845733 8744:0.271889833217 8915:0.0572751551663 9020:0.0428339778631 9529:0.0468710422302 9535:0.00822235556338 9597:0.0519811406423 10062:0.0390963757067 10250:0.00822235556338 10579:0.0711024779019 10608:0.0853785087578 10673:0.0710728590311 11091:0.0381834367775 11115:0.0164447111268 11209:0.0672171456658 11294:0.590499311124 11573:0.140613126691
130 -1 -1 120:0.0705475056322 326:0.0271121749181 364:0.0813600505722 383:0.0585179014223 473:0.0163231557961 633:0.0404340591094 687:0.0163231557961 1004:0.126032704974 1076:0.0392356016799 1343:0.0491520240366 1472:0.0292589507112 1549:0.0560730168468 1811:0.0210973728131 2076:0.0340331677282 2252:0.0326463115921 2412:0.048784035714 2459:0.0258715898302 2691:0.0392356016799 2729:0.0210973728131 2855:0.0258715898302 2863:0.0210973728131 3051:0.0163231557961 3144:0.0684242556571 3234:0.0813600505722 3314:0.0612754507984 3568:0.0716964815978 3581:0.0787384834656 3741:0.0731984726742 3768:0.0813600505722 3791:0.00816157789803 3814:0.0244847336941 3841:0.0326463115921 3890:0.0340331677282 3907:0.0271121749181 3909:0.0705475056322 3959:0.0302014270166 4155:0.0258715898302 4385:0.0282344206384 4458:0.0302014270166 4768:0.0318863919352 4813:0.0880196373939 5030:0.0318863919352 5157:0.0602626777591 5326:0.0642848066246 5373:0.0847032619153 5486:0.0428313692042 5526:0.0292589507112 5678:0.0517431796604 5706:0.0411702155535 5712:0.0163231557961 5786:0.0489694673882 5847:0.0396487903189 5891:0.0421947456263 6007:0.0564688412769 6393:0.265569364502 6493:0.0517431796604 6670:0.241047738656 6675:0.0511468665222 6816:0.0369194032809 6848:0.0564688412769 6857:0.0847474114532 6866:0.0310740237818 6930:0.0500246208019 7016:0.118946370957 7143:0.058435847655 7272:0.045080981179 7274:0.045080981179 7510:0.0302014270166 7683:0.00816157789803 7708:0.0758023880802 7871:0.0731984726742 8040:0.0352737528161 8134:0.0765858335551 8227:0.0694370286965 8400:0.0511468665222 8424:0.0453342096045 8942:0.0431372219317 9008:0.0843894912525 9058:0.052584585234 9304:0.0469689626433 9459:0.0244847336941 9652:0.094370035317 9690:0.0302014270166 9880:0.0612754507984 9921:0.0551305405414 10247:0.0271121749181 10409:0.0400479698332 10503:0.0210973728131 10726:0.0564688412769 10842:0.0244847336941 10958:0.0428313692042 11064:0.0776147694906 11115:0.0163231557961 11330:0.781512643885 11532:0.0428313692042
131 -1 -1 1:0.0502543067125 68:0.063748084987 96:0.0494426570456 109:0.0603444196655 292:0.254992339948 469:0.0579324483373 921:0.0327990105317 1268:0.0960840991318 1525:0.0381804135407 1643:0.0418974064746 1703:0.093405500804 1861:0.0273163891203 2080:0.039709025886 2175:0.102254410225 2181:0.0255257505798 2433:0.0251166862399 2785:0.0357389723901 2811:0.0579324483373 2837:0.0368437465489 2855:0.0184218732744 2894:0.0300447812398 3049:0.0246866352661 3051:0.0116229079654 3361:0.0494426570456 3410:0.0340433869846 3471:0.0322802375042 3590:0.036085952492 3694:0.0474207167783 3841:0.0232458159307 4018:0.0603444196655 4155:0.0184218732744 4293:0.0603444196655 4450:0.0425510481879 4559:0.168197282085 4679:0.0394854351465 5256:0.0448708126309 5331:0.0560657606952 5419:0.0545329656828 5495:0.0432543236218 5584:0.053232170761 5711:0.0603444196655 5835:0.053232170761 5909:0.0266452985853 6047:0.0273163891203 6101:0.0638313030979 6110:0.724133035986 6387:0.063748084987 6468:0.0293152642952 6584:0.0502543067125 6585:0.0603444196655 6625:0.0378197490802 6822:0.0457740157788 6902:0.0545329656828 7296:0.11213152139 7371:0.028791083879 7492:0.0987465410646 7746:0.0221262679253 7941:0.0380020205162 7963:0.0560657606952 8077:0.0311351669347 8099:0.0302744985093 8371:0.318740424935 8400:0.0364191416005 8761:0.017434361948 8847:0.0184218732744 9119:0.053232170761 9190:0.0494426570456 9229:0.0237541022078 9432:0.0276328099116 9535:0.00581145398268 9578:0.0804173106318 9927:0.0282319330019 10095:0.282034841062 10227:0.063748084987 10250:0.00581145398268 10374:0.0266452985853 10507:0.0452968891292 10532:0.033127843103 10560:0.0462927888063 10887:0.0579324483373 10936:0.0560657606952 11045:0.0579324483373 11081:0.0418974064746 11299:0.0338975719034 11347:0.0579324483373 11417:0.0560657606952 11464:0.0579324483373
132 -1 -1 406:0.0555438611948 701:0.0410375811495 800:0.0460357419567 825:0.0777446014775 1213:0.0399745455652 1258:0.0593335331734 1292:0.0176739242011 1339:0.00883696210056 1380:0.0633603555016 1391:0.0829234391954 1472:0.0316801777508 1514:0.0353478484022 1589:0.0809454358491 1700:0.04987454325 2033:0.0176739242011 2279:0.634638090336 2315:0.0830752152903 2647:0.0361207542156 2898:0.0205187905747 2962:0.0764172623807 3023:0.0479516959849 3051:0.00883696210056 3085:0.0388147425987 3086:0.00883696210056 3173:0.0293557526753 3297:0.45880200648 3383:0.0280125070994 3488:0.0534140817536 3510:0.0467068990943 3562:0.0721084737485 3642:0.0280125070994 3823:0.0140062535497 3953:0.0265108863017 4174:0.0316801777508 4298:0.0293557526753 4537:0.0375387744422 5378:0.0703933338248 5421:0.079255768544 5497:0.0880927306445 5560:0.044577119653 5786:0.00883696210056 5943:0.155300268119 6300:0.0293557526753 6343:0.0388147425987 6603:0.0353478484022 6894:0.0368494691999 6935:0.0654012910892 7165:0.096489580609 7395:0.0353478484022 7416:0.091760401296 7472:0.0205187905747 7512:0.0852542244813 7653:0.0589639698658 7676:0.0388147425987 7683:0.00883696210056 7801:0.0740864770949 8116:0.148850934294 8234:0.0517667560397 8252:0.0615563717242 8338:0.0688789576069 8366:0.290808158866 8635:0.0809454358491 8708:0.0657730095894 9030:0.0696044817412 9328:0.0482447903045 9361:0.050617415972 9363:0.0327006455446 9502:0.044577119653 9551:0.0575091345936 9564:0.0456864313005 9708:0.0637096661578 9992:0.0293557526753 10002:0.0293557526753 10051:0.0654012910892 10085:0.0543450822231 10213:0.024808489049 10238:0.0696044817412 10486:0.0587115053506 10738:0.0703933338248 10782:0.0327006455446 11012:0.0583231796534 11126:0.158511537088 11134:0.0345250441244 11191:0.0623472634912 11478:0.0880927306445 11515:0.050617415972
133 -1 -1 154:0.0588052351121 367:0.132904029341 1086:0.0561144551216 1179:0.139431203108 1204:0.124113724139 1723:0.137977838319 1726:0.176466731905 1762:0.127622750429 1766:0.158764592234 2650:0.0892965692556 3051:0.0177021396708 3303:0.0723568381151 3701:0.21242567605 3922:0.0789414813656 4182:0.0634615069025 5122:0.085996658094 5300:0.451818507035 5725:0.0915187344632 5731:0.141011425995 5784:0.141011425995 5885:0.124113724139 6306:0.141011425995 6451:0.150606169012 6970:0.137977838319 7610:0.146339809972 7683:0.0177021396708 7875:0.0892965692556 8099:0.184436942174 8215:0.126745042429 8459:0.148409504344 8589:0.138320646004 8718:0.0723568381151 8722:0.176466731905 8736:0.142691565227 9183:0.0673983286067 9220:0.141011425995 10226:0.213217592351 10240:0.39212209402 10482:0.130707364673 10517:0.158764592234
134 -1 -1 173:0.144730004411 327:0.0971481696627 593:0.0896704304338 674:0.0763215021933 749:0.0668998537548 896:0.0886144582507 1086:0.0475548314552 1292:0.0300037580911 1339:0.0150018790456 1935:0.10584249373 2444:0.0819017328003 2469:0.0798389215687 3003:0.0518979747092 3533:0.0421155989787 3791:0.0150018790456 3953:0.0300037580911 4356:0.116930884058 4420:0.0775585895463 4537:0.063726894751 4638:0.125113421001 4778:0.268905869094 5397:0.140773196795 5495:0.446632552271 5781:0.0798389215687 5786:0.0150018790456 6310:0.0421155989787 6443:0.104499853296 6465:0.144730004411 6743:0.230846650232 6816:0.0678619293199 7241:0.0450056371367 7472:0.034833284432 7683:0.0150018790456 7789:0.0450056371367 8116:0.0421155989787 8424:0.0833292701007 8449:0.0750093952278 8499:0.12577131775 8533:0.0798389215687 8868:0.0537811738187 8950:0.225262054182 9041:0.117221400319 9949:0.0387792947731 10340:0.0237774157276 10609:0.105181583247 10815:0.0537811738187 11372:0.590812772664 11527:0.034833284432 11548:0.0728788432946
135 1 -1 675:0.213768561569 695:0.206720842186 993:0.155572935567 1042:0.302308145737 1368:0.124458348454 2776:0.0722458339796 2898:0.144491667959 3047:0.0873496892808 3366:0.18526235979 3584:0.164453107769 3791:0.0311145871135 3922:0.138753373575 3953:0.062229174227 4385:0.107638786461 4749:0.107638786461 5486:0.163287097782 5604:0.0873496892808 6245:0.273735605941 6337:0.222776440429 6401:0.129745494714 6740:0.103360421093 7237:0.111544628027 7395:0.062229174227 7401:0.254359437294 7683:0.0311145871135 7820:0.0873496892808 7875:0.156954240261 8336:0.197261815201 8540:0.17087674158 8703:0.158294305761 8803:0.0722458339796 9063:0.310170951342 9535:0.0311145871135 10213:0.0873496892808 10901:0.197261815201 11010:0.144491667959 11012:0.20535356307 11295:0.179884620441
136 -1 -1 45:0.0114573982925 95:0.0544786399485 183:0.0544786399485 326:0.0380606532823 349:0.0321649834905 423:0.270733175444 473:0.0229147965851 564:0.0639891398197 637:0.297108309449 1076:0.0550797800756 1183:0.0503245301401 1655:0.189856947972 1954:0.0787165050073 2064:0.0687443897553 2082:0.0495180515749 2139:0.0601275957319 2210:0.137488779511 2266:0.0567622003476 2531:0.0713660566291 2592:0.0673997844294 2687:0.0613836071899 2790:0.265391125984 2863:0.0296169449421 2971:0.0266032549898 3202:0.0518282510315 3205:0.222639292635 3319:0.0592338898841 3349:0.0867308507217 3367:0.0343721948776 3533:0.0321649834905 3814:0.171860974388 3909:0.0495180515749 3959:0.0423974117083 4219:0.105063483054 4222:0.120255191464 4729:0.0396360859205 4749:0.0396360859205 4794:0.0343721948776 5057:0.0895256032786 5114:0.114214985895 5119:0.0544786399485 5291:0.107512837538 5339:0.225154884434 5362:0.197808114723 5523:0.0181595466495 5526:0.0410743432346 5786:0.0458295931702 5848:0.0410743432346 6096:0.165203157363 6450:0.189856947972 6497:0.114214985895 6510:0.0803304231849 6616:0.0229147965851 6642:0.0653122082934 6661:0.0321649834905 6848:0.0396360859205 6958:0.0296169449421 7154:0.0646639082721 7177:0.0990773754101 7312:0.102757587603 7395:0.0229147965851 7510:0.0423974117083 7602:0.0510934842131 7724:0.0321649834905 7746:0.0436223817831 8072:0.0974771917839 8116:0.0643299669811 8330:0.0875787048572 8631:0.104948294214 8700:0.0447628016393 8868:0.0410743432346 9432:0.0544786399485 9445:0.184709207609 9504:0.0229147965851 9535:0.0114573982925 9536:0.0706912881767 9554:0.0832584677036 9683:0.0229147965851 9705:0.0477764915916 9973:0.0510934842131 9995:0.365068653047 10062:0.0181595466495 10250:0.0114573982925 10340:0.0181595466495 10524:0.0229147965851 10713:0.0229147965851 10842:0.0114573982925 10856:0.0782871423814 10882:0.0676775982244 10915:0.0577956325701 10916:0.130624416587 11115:0.0114573982925 11116:0.0821486864692 11135:0.0787165050073 11237:0.0676775982244 11362:0.0114573982925
137 -1 -1 154:0.0723368787048 202:0.191574096881 326:0.217010636114 477:0.0611317544141 660:0.13805384932 722:0.175526250789 771:0.10468289498 1031:0.0890068343782 1380:0.0780646028958 1472:0.234193808687 1474:0.191574096881 1553:0.199461422076 2329:0.191574096881 2470:0.159439159836 2531:0.135636079174 2898:0.0505613084219 3326:0.15363279854 3367:0.0653267108485 3377:0.110782404661 3601:0.0780646028958 3922:0.0971066666332 3953:0.0217755702828 4144:0.404490467375 4174:0.0780646028958 4222:0.114276614408 4298:0.0723368787048 4772:0.168867097839 5030:0.0850747707521 5354:0.0941124489876 5362:0.125315957273 5567:0.148790076738 5769:0.226111082617 6342:0.0908024949431 6343:0.0956452167443 6661:0.0611317544141 7125:0.0956452167443 7130:0.125315957273 7204:0.0871022811314 7241:0.0653267108485 7323:0.171515648354 7371:0.107880449952 7395:0.0435511405657 7472:0.0505613084219 7560:0.0780646028958 7683:0.0217755702828 7855:0.107880449952 8198:0.101122616844 8251:0.0753310963503 8318:0.0985031413029 8842:0.129656020235 9454:0.0753310963503 9535:0.0217755702828 9781:0.14467375741 9949:0.056289032613 10624:0.11588801927 10842:0.0217755702828 10915:0.10984455868 10926:0.141710939574
138 -1 -1 45:0.00837002094738 284:0.0869118224394 367:0.314201992036 473:0.0167400418948 1508:0.0804753227983 1522:0.0735275776724 1539:0.181029827068 1712:0.0618017595973 1885:0.0766683149642 2014:0.0568694031266 2181:0.0367637888362 2205:0.0659266118352 2240:0.0464920250426 2312:0.500920079555 2672:0.028955515114 2795:0.0736366112594 2863:0.0216361902792 2879:0.0682982940168 2967:0.0890892992693 2972:0.00837002094738 3051:0.0251100628421 3286:0.0251100628421 3367:0.0251100628421 3449:0.071110484541 3467:0.0530646773274 3471:0.0464920250426 3622:0.0750679289291 3642:0.0132661693319 3723:0.0300062112266 3791:0.0167400418948 4023:0.0397985079956 4027:0.0504073447479 4056:0.0682982940168 4389:0.0723794081711 4403:0.0600124224532 4591:0.120686551379 4624:0.0807494291184 4653:0.0406614026912 4723:0.0544703774597 4750:0.0132661693319 4945:0.0712104193545 5185:0.054989829063 5224:0.0568694031266 5355:0.0234976195044 5595:0.0571914325497 5605:0.500920079555 5673:0.0750679289291 6123:0.0712104193545 6668:0.0558483398822 6688:0.0750679289291 6795:0.0513022272443 6917:0.0918139949636 7149:0.193877285839 7272:0.0462323292764 7492:0.071110484541 7874:0.0963370578859 8098:0.0785418014921 8108:0.0481685289429 8165:0.0464920250426 8174:0.0633598500104 8184:0.0216361902792 8475:0.0659266118352 8485:0.0469952390087 8493:0.120686551379 8661:0.0571914325497 8709:0.038869173585 8721:0.0628403984071 8886:0.183854074588 9250:0.0565385498903 9262:0.0448428225053 9415:0.0954255997003 9446:0.0869118224394 9502:0.0422216844459 9529:0.0477127998501 9732:0.0869118224394 10062:0.0132661693319 10131:0.0869118224394 10250:0.00837002094738 10324:0.0750679289291 10365:0.0785418014921 10491:0.0481685289429 10504:0.0878505264357 10586:0.0504073447479 11115:0.00837002094738
139 -1 -1 146:0.0794623244767 496:0.107795902659 624:0.211446388559 844:0.181966167082 975:0.0794623244767 1508:0.0955008991728 1562:0.156471586339 1582:0.337550194427 1625:0.0397311622384 1700:0.112118482963 1753:0.19803335883 1891:0.0735113853974 2033:0.0397311622384 2711:0.0885892005655 2776:0.0461264509219 3397:0.127992816663 3435:0.20627831994 3445:0.174770658701 3471:0.110345135417 3841:0.0794623244767 4313:0.131984064082 4314:0.20627831994 4390:0.174770658701 4537:0.0843875486067 5032:0.16901228457 5656:0.0314862011289 5897:0.145454356518 6047:0.0933769665165 6093:0.104997586526 6223:0.174770658701 6300:0.0659920320411 7104:0.0885892005655 7107:0.164224518619 7420:0.174770658701 7683:0.0198655811192 8106:0.121349388115 8202:0.174770658701 8218:0.0843875486067 8398:0.137447238893 9125:0.0776126520508 9490:0.0756353180536 9696:0.174770658701 10497:0.312943172677 10507:0.15484060067 10648:0.186412738821 11181:0.181966167082
140 -1 -1 167:0.0524898917044 218:0.176630701589 229:0.0741859419164 245:0.0631247224695 517:0.0642306011524 593:0.0652639093552 736:0.0377723704543 1218:0.255313816864 1292:0.02183732741 1559:0.0647557265114 1747:0.200027109414 2033:0.02183732741 2113:0.0944186904612 2138:0.0404038568429 2454:0.445474455011 2459:0.0346113450607 2515:0.0806201840665 2556:0.0436746548199 2627:0.0346113450607 3123:0.0741859419164 3155:0.133888896511 3267:0.0669235800146 3286:0.0327559911149 3319:0.0282243362353 3469:0.141121681177 3472:0.120619830904 3740:0.0717340439776 3773:0.100013554707 3792:0.0555482958752 3807:0.0834606951454 3909:0.0471896794252 3959:0.0404038568429 4029:0.0928937485473 4403:0.0391429999403 4406:0.100013554707 4458:0.0404038568429 4586:0.181946063073 4652:0.0513225205479 4688:0.0741859419164 4828:0.0755447409085 4949:0.0486910341592 5001:0.13805401367 5105:0.0628356812961 5192:0.059963697076 5266:0.07331058884 5268:0.0415712279994 5401:0.120619830904 5483:0.0436746548199 5712:0.02183732741 5780:0.0979258565969 5786:0.0545933185249 5973:0.0843040854743 6042:0.0690270068351 6158:0.0944186904612 6272:0.0327559911149 6484:0.0902622621587 6544:0.166921390291 6557:0.0577095293733 6636:0.0741859419164 6754:0.0463816919624 6965:0.0613051285889 7053:0.0306525642945 7104:0.0486910341592 7237:0.0391429999403 7430:0.113376175181 7453:0.0625412371722 7618:0.0880120281062 7664:0.096058707591 7683:0.010918663705 7690:0.07331058884 7746:0.0415712279994 7891:0.0596096978642 7946:0.0540932034415 8115:0.0581083431301 8847:0.103834035182 9001:0.0513225205479 9093:0.0346113450607 9098:0.0628356812961 9099:0.113376175181 9113:0.108844520302 9183:0.0415712279994 9231:0.0657562088581 9239:0.0513225205479 9344:0.0282243362353 9459:0.0655119822299 9534:0.0812669970063 9535:0.02183732741 9564:0.112897344941 9690:0.0404038568429 9934:0.100013554707 9939:0.0628356812961 10027:0.300040664121 10111:0.0564486724707 10144:0.0584973086203 10213:0.0306525642945 10272:0.0436746548199 10447:0.0943793588503 10561:0.0362710157202 10668:0.10918663705 10842:0.0982679733448 11002:0.188837380922 11064:0.0346113450607 11115:0.010918663705
141 -1 -1 
142 -1 -1 33:0.0421863965829 38:0.0416182752706 45:0.00787419264368 135:0.028228685351 154:0.0261575017676 306:0.0692744816685 383:0.028228685351 477:0.0221056534755 857:0.0738890953103 921:0.0444408108915 1022:0.023622577931 1064:0.0607974224328 1086:0.0249606001274 1138:0.0410202393692 1202:0.023622577931 1213:0.0356193982776 1339:0.0157483852874 1443:0.0459292996409 1811:0.0203544927074 1839:0.0517323087012 1860:0.0461268708586 1861:0.0370121678506 1887:0.0477655548794 1909:0.0759659461718 2033:0.0787419264368 2331:0.0299798461191 2348:0.0706210100866 2469:0.0419058870549 2488:0.0692744816685 2524:0.0642523988534 2776:0.0182833091239 2898:0.0182833091239 3003:0.0817206930084 3043:0.0272402310028 3047:0.0221056534755 3051:0.00787419264368 3058:0.0668979991545 3086:0.00787419264368 3168:0.0738890953103 3367:0.023622577931 3533:0.0221056534755 3571:0.0721265914971 3601:0.028228685351 3642:0.0249606001274 3759:0.0531892854784 3775:0.0817632879539 3791:0.14960966023 3805:0.0432439092513 3823:0.0124803000637 3906:0.0826463844418 3934:0.0351144236465 3953:0.023622577931 4222:0.0413231922209 4403:0.423430280266 4629:0.0634714726082 4749:0.0272402310028 4807:0.276687628313 4813:0.0424601461828 5064:0.032834792771 5122:0.038252678215 5319:0.0361028779947 5428:0.0299798461191 5604:0.0221056534755 5712:0.0157483852874 5786:0.00787419264368 5787:0.0444408108915 5909:0.108308633984 6008:0.0525399625432 6030:0.0249606001274 6094:0.202931913115 6159:0.0817632879539 6300:0.0261575017676 6310:0.0221056534755 6344:0.385514393121 6477:0.0157483852874 6603:0.0314967705747 6689:0.0345859535391 6765:0.0451027491069 6803:0.0361028779947 6875:0.0523150035352 6877:0.0576542723423 6935:0.029137975207 7341:0.0340316944113 7361:0.0784952027303 7395:0.0314967705747 7424:0.227897838515 7472:0.0182833091239 7613:0.0692744816685 7626:0.0272402310028 7655:0.0439770706384 7683:0.00787419264368 7746:0.0299798461191 7791:0.0784952027303 8100:0.0351144236465 8116:0.0221056534755 8120:0.032834792771 8296:0.0669920139698 8375:0.0540985753343 8489:0.0538034922846 8579:0.0490469183115 8827:0.0442113069509 8921:0.0509911725445 8954:0.156990405461 9015:0.0817632879539 9168:0.0361028779947 9208:0.023622577931 9229:0.0643709396718 9242:0.0507329782787 9328:0.0429886162901 9347:0.0365666182478 9358:0.0314967705747 9415:0.0448863604943 9453:0.0548499273717 9504:0.0157483852874 9535:0.00787419264368 9697:0.0692744816685 10062:0.0748818003821 10072:0.0692744816685 10198:0.086375062652 10213:0.0221056534755 10275:0.0757080775256 10447:0.0680633888225 10471:0.0759659461718 10524:0.0157483852874 10551:0.0576542723423 10597:0.046511994475 10624:0.16762354822 10673:0.0340316944113 10706:0.0555546530527 10732:0.330716091035 10842:0.00787419264368 10933:0.0650942697656 11115:0.00787419264368 11116:0.141143426755 11259:0.0784952027303 11415:0.0738890953103
143 -1 -1 154:0.032669251208 183:0.0467615823813 254:0.0720069494059 551:0.0508432373532 593:0.0587831084188 1057:0.0496087133647 1121:0.0552174403292 1314:0.0516103471721 1419:0.0546261849652 1661:0.0552174403292 1873:0.0555040778665 2033:0.019668849099 2136:0.0980361014366 2226:0.07261448276 2627:0.0311743882542 2680:0.0374431447141 2744:0.0555040778665 2776:0.0228348266585 2869:0.0980361014366 2964:0.0714646639517 2966:0.0417759226226 3050:0.045669653317 3202:0.0444866287518 3319:0.0254216186766 3367:0.0590065472969 3514:0.0560605443069 3667:0.0704132144456 3953:0.019668849099 3959:0.036391695208 4184:0.0580908698846 4355:0.052338100307 4443:0.0519788893351 4472:0.0295032736485 4760:0.0630326715696 4818:0.0311743882542 5030:0.0384220207856 5187:0.0744451738306 5200:0.0254216186766 5639:0.0462261197575 5786:0.0590065472969 5928:0.542227081366 6093:0.0519788893351 6095:0.0467615823813 6765:0.0563308015358 6965:0.0276087201646 7297:0.032669251208 7395:0.0393376981979 7683:0.00983442454948 8116:0.0276087201646 8289:0.284631605968 8426:0.0374431447141 8543:0.0594431379142 8789:0.0401978449111 8905:0.0636851118294 8910:0.0720069494059 9023:0.0774610116237 9217:0.0685044799755 9535:0.00983442454948 9539:0.605639569415 9817:0.0487216698178 9949:0.0508432373532 9972:0.0508432373532 10052:0.215755208197 10226:0.0592265218665 10491:0.113192013862 10544:0.0311743882542 10561:0.032669251208 10627:0.0720069494059 10648:0.092283331859 10726:0.0340215192376 10875:0.0671975412992 11079:0.0980361014366 11364:0.0496087133647
144 1 1 22:0.0442478887631 38:0.0550545857264 154:0.0346023571157 349:0.0584847683567 383:0.0373422148683 473:0.020832694825 477:0.0292423841783 736:0.0360346415895 771:0.0500750790033 787:0.020832694825 818:0.0916394988708 1121:0.0584847683567 1202:0.0312490422375 1292:0.020832694825 1339:0.0104163474125 1437:0.0373422148683 1472:0.0746844297366 1508:0.0500750790033 1615:0.0471189928762 1990:0.046450989002 2004:0.0677874498615 2064:0.020832694825 2160:0.0636285129195 2677:0.0629605090453 2680:0.198293657954 2729:0.0269258674558 2744:0.0587883668189 2855:0.0330190400866 2863:0.0269258674558 3003:0.072069283179 3051:0.020832694825 3319:0.0269258674558 3359:0.113043717674 3601:0.298737718946 3791:0.0312490422375 3841:0.04166538965 3882:0.0425764329901 3890:0.0434353874991 3906:0.0546642361756 4355:0.277175259703 4625:0.0434353874991 4729:0.0360346415895 4750:0.0165095200433 4794:0.0312490422375 4807:0.457519042216 4949:0.046450989002 5052:0.0506024177685 5067:0.100150158007 5345:0.0165095200433 5355:0.0292423841783 5523:0.0165095200433 5770:0.0646798234981 5876:0.0165095200433 6085:0.0861097205928 6311:0.0406955297465 6415:0.108160271339 6477:0.062498084475 6687:0.0554350519407 6740:0.138409428463 6870:0.0977439239265 6965:0.0584847683567 7560:0.0373422148683 7683:0.0104163474125 7761:0.0312490422375 7904:0.0360346415895 8014:0.0692047142313 8120:0.0434353874991 8474:0.0360346415895 8485:0.0292423841783 8761:0.0312490422375 8924:0.0820445369158 9358:0.04166538965 9535:0.0104163474125 9861:0.0425764329901 9972:0.0538517349116 9984:0.0165095200433 10024:0.0312490422375 10062:0.0660380801732 10213:0.17545430507 10250:0.0104163474125 10374:0.0477585622808 10624:0.554350519407 10782:0.0385450656832 10906:0.0833307793 10987:0.0977439239265 11057:0.0820445369158 11115:0.0104163474125 11213:0.0442478887631 11244:0.046450989002 11333:0.0646798234981 11532:0.0546642361756
145 -1 -1 50:0.101750959074 100:0.0750708230438 282:0.0992487878435 525:0.0969065768631 674:0.136767264829 1121:0.0754706748873 1374:0.129677261801 1538:0.126131984654 1769:0.321218620015 1891:0.149219473844 1956:0.0942421010962 2346:0.118254633137 2566:0.0689457624213 2898:0.0312104249776 3047:0.0377353374437 3345:0.0608039031752 3533:0.0377353374437 3701:0.161299180865 3761:0.133994815671 3953:0.0134415984054 4385:0.0465002905286 4707:0.0426088588445 4766:0.0624208499553 4949:0.059941888934 5067:0.0646185342544 5234:0.0883093606685 5252:0.0754706748873 5456:0.0403247952161 5890:0.0969065768631 6143:0.133994815671 6192:0.20953881576 6210:0.0834649784577 6343:0.0590397668659 6616:0.0268831968108 7378:0.0902501918436 7638:0.294892176746 7683:0.0134415984054 7797:0.0948342731345 8014:0.089304046766 8116:0.188676687218 8165:0.0746625526512 8198:0.0312104249776 8267:0.118254633137 8336:0.0852177176891 8540:0.516734986755 8627:0.072937671674 8712:0.101750959074 8841:0.126131984654 8895:0.0806495904323 9219:0.089304046766 9331:0.126131984654 9344:0.0347460278277 9797:0.116235663396 9992:0.044652023383 10051:0.0497398246146 10075:0.0856907198546 10237:0.0646185342544 10632:0.0715352201938 10873:0.0878967466479 11221:0.160067831262 11490:0.126131984654
146 -1 -1 45:0.00798027243838 538:0.0185296187795 836:0.037059237559 882:0.0206287049987 1017:0.201278196795 1022:0.0239408173151 1202:0.143644903891 1264:0.0206287049987 1376:0.0526691025502 1567:0.0542212896731 1860:0.04674828428 1990:0.035587479237 2138:0.0590610341851 2306:0.146356999502 2307:0.0360992568012 2782:0.292393075072 2855:0.0252968651207 2863:0.0412574099975 3001:0.0126484325604 3043:0.0276072067987 3051:0.0478816346303 3058:0.0338996188558 3086:0.00798027243838 3319:0.0412574099975 3450:0.0715724044187 3460:0.0702077357969 3642:0.0126484325604 3791:0.0239408173151 3792:0.0811986789866 3890:0.0332771375591 3906:0.0837597825883 3907:0.0530197824358 3959:0.0295305170926 4155:0.0252968651207 4512:0.0159605448768 4731:0.0516781170174 4766:0.037059237559 4818:0.0505937302415 4837:0.0303837295476 5200:0.0206287049987 5415:0.271106448366 5523:0.0126484325604 5533:0.0519339742018 5548:0.0505937302415 5876:0.0126484325604 6042:0.050450708533 6162:0.100901417066 6304:0.0159605448768 6310:0.0224034571092 6401:0.0332771375591 6803:0.0365892498755 6866:0.0303837295476 6875:0.238589020961 6974:0.0526691025502 7320:0.175077385844 7508:0.0659712087847 7560:0.0858269323114 7667:0.0795526768571 7683:0.0239408173151 7746:0.0303837295476 7858:0.0303837295476 7875:0.040255639359 7975:0.238658030571 8040:0.172450818281 8174:0.0604095100737 8447:0.0855094491993 8945:0.0795526768571 8977:0.0365892498755 9054:0.00798027243838 9191:0.0828647891735 9305:0.076989346581 9363:0.0590610341851 9459:0.0478816346303 9504:0.0319210897535 9535:0.00798027243838 9866:0.0311780513399 9984:0.0126484325604 10062:0.0632421628018 10069:0.0319210897535 10624:0.0849408721893 10713:0.0159605448768 10732:0.143644903891 10770:0.599076133881 10857:0.0303837295476 11038:0.0332771375591 11115:0.0159605448768 11315:0.185377097697 11397:0.0579909363463 11546:0.0412574099975
147 1 -1 22:0.0592699133542 45:0.0279053317961 135:0.100039568059 146:0.0558106635922 209:0.0360671181315 229:0.0948002145555 245:0.161330761038 381:0.0715671722319 396:0.0418579976941 473:0.0279053317961 477:0.0391700852847 749:0.06222095947 806:0.0612845375182 821:0.16615382362 1022:0.0418579976941 1053:0.106652171589 1121:0.0783401705694 1202:0.0418579976941 1428:0.0516309990631 1762:0.100591094118 1958:0.0936816244654 2033:0.0279053317961 2270:0.116975024981 2465:0.109898409396 2580:0.510802082187 2637:0.206044718166 2814:0.0677817857641 3051:0.013952665898 3303:0.0570310033946 3319:0.0360671181315 3327:0.159072661718 3383:0.044228904467 3469:0.108201354395 3763:0.129588347789 3791:0.0279053317961 3959:0.0516309990631 4182:0.100039568059 4239:0.0858053669159 4585:0.0930981215262 4622:0.0670754170808 4652:0.0655836649611 4660:0.0570310033946 5019:0.0874383788567 5233:0.0531227511827 5251:0.100591094118 5354:0.0603024187433 5651:0.0948002145555 5785:0.0920863788432 5786:0.013952665898 5787:0.0787468397925 6000:0.0612845375182 6095:0.0663433567005 6310:0.0391700852847 6311:0.109023078361 6388:0.144880356777 6740:0.0463497528453 6821:0.127944899855 6965:0.0783401705694 7035:0.176915617868 7104:0.06222095947 7297:0.0463497528453 7329:0.103848903896 7560:0.100039568059 7612:0.106652171589 7660:0.101391044755 7676:0.0612845375182 7683:0.013952665898 7816:0.0545115391807 7988:0.100591094118 8044:0.048268293572 8198:0.0323970869472 8789:0.114062006789 8868:0.0500197840296 9093:0.044228904467 9493:0.17103967626 9694:0.127804624431 9847:0.0752372034162 9881:0.0942486884966 10015:0.0978253114302 10446:0.153251982828 10468:0.138248491824 10815:0.0500197840296 10899:0.0843354117035 11115:0.013952665898 11182:0.0703827458055 11187:0.0360671181315 11230:0.0779251158257 11244:0.18666287841 11264:0.118706416144 11515:0.0799197603931
148 1 1 21:0.143928640857 45:0.0138610111385 159:0.0790138584273 209:0.035830194015 270:0.22917204064 473:0.0277220222769 512:0.0643685423719 574:0.0893057115605 644:0.143928640857 671:0.0920905646489 769:0.0554440445539 836:0.0643685423719 1000:0.035830194015 1202:0.0415830334154 1339:0.0138610111385 1468:0.0815393808309 1598:0.0659075486297 1769:0.110413824696 2026:0.0527737889828 2673:0.102345607441 2863:0.035830194015 2972:0.0138610111385 3029:0.11458602032 3058:0.117761141159 3086:0.0138610111385 3157:0.152046788755 3286:0.0415830334154 3791:0.0138610111385 3792:0.141034758218 3814:0.0415830334154 3820:0.0541534540625 3905:0.032184271186 3909:0.0599062934629 3937:0.0659075486297 3941:0.201450018363 4155:0.0439383657531 4267:0.0627011426585 4729:0.0959024403974 4750:0.0219691828766 4818:0.0439383657531 4960:0.103166722699 5119:0.0659075486297 5206:0.0554440445539 5216:0.0618122313372 5296:0.090639353117 5410:0.130067629718 5462:0.0496912051535 5523:0.0439383657531 5580:0.0893057115605 5840:0.206010510721 5847:0.0673365286839 5861:0.287857281713 6663:0.0737673046014 6740:0.230226411622 6777:0.0801354913847 6791:0.0479512201987 6937:0.124314790318 6994:0.102345607441 7105:0.0439383657531 7254:0.0479512201987 7376:0.206333445398 7560:0.0496912051535 7648:0.0952302019035 7683:0.0138610111385 7697:0.0930662319068 7700:0.0439383657531 7904:0.0959024403974 7923:0.130067629718 7997:0.138175801456 8021:0.0460452823244 8211:0.084670325535 8516:0.0941774740029 8599:0.063552216292 8847:0.0439383657531 8915:0.0965528135579 8956:0.287857281713 9146:0.0651528472889 9208:0.0415830334154 9460:0.243527842883 10062:0.0878767315062 10069:0.0554440445539 10167:0.0941774740029 10277:0.0837814142137 10486:0.184181129298 10498:0.100725009181 10524:0.0277220222769 10713:0.0277220222769 10778:0.133723528707 11010:0.0643685423719 11115:0.0415830334154 11536:0.102583672301
149 -1 -1 
150 1 -1 135:0.0497724516898 194:0.0416510228599 396:0.0416510228599 544:0.0358887774032 684:0.0461205676731 687:0.0277673485733 727:0.0619132960967 787:0.0277673485733 921:0.391787305297 1000:0.0358887774032 1002:0.051375699764 1043:0.0600042419597 1284:0.051375699764 1292:0.0277673485733 1339:0.0416510228599 1351:0.054241996503 1419:0.0771181024129 1437:0.0497724516898 1644:0.0461205676731 1877:0.0870060231549 2064:0.0277673485733 2459:0.176040824932 2566:0.0712132947313 2744:0.0783574610595 2776:0.0322368933864 2967:0.0738879162464 2971:0.0644737867729 2972:0.0138836742866 3001:0.0440102062331 3047:0.0389764013449 3051:0.0555346971466 3086:0.0416510228599 3642:0.0220051031166 3791:0.0138836742866 3814:0.0416510228599 4030:0.401332575983 4174:0.0497724516898 4307:0.130280293999 4512:0.0277673485733 4750:0.0440102062331 4814:0.0322368933864 4882:0.0973415955639 5029:0.0609815044614 5103:0.424499238531 5185:0.0912137353764 5339:0.0389764013449 5345:0.0440102062331 5449:0.0660153093497 5523:0.0440102062331 5561:0.118119449682 5639:0.0652593740507 5656:0.0220051031166 5786:0.0416510228599 5876:0.0220051031166 5945:0.104235775396 5979:0.130280293999 6030:0.0440102062331 6304:0.0833020457199 6454:0.0839183992133 6603:0.0555346971466 6791:0.0480296218101 6886:0.37682196488 6958:0.0717775548064 7083:0.0440102062331 7172:0.0322368933864 7272:0.0766873351 7406:0.0926377801499 7472:0.0322368933864 7647:0.0644737867729 7683:0.0138836742866 7724:0.0389764013449 7761:0.0416510228599 8021:0.0461205676731 8198:0.0644737867729 8605:0.0706326770333 8803:0.0322368933864 8847:0.0440102062331 8953:0.0802665151965 8983:0.0986924382166 9054:0.0138836742866 9060:0.109354995799 9118:0.054241996503 9250:0.093782657923 9683:0.0277673485733 9984:0.0220051031166 9992:0.0461205676731 10062:0.0440102062331 10180:0.0943314568564 10247:0.0461205676731 10250:0.0138836742866 10340:0.0220051031166 10618:0.0723263537399 10693:0.0220051031166 10742:0.0220051031166 10782:0.051375699764 10912:0.116396619712 11362:0.0277673485733
151 -1 -1 45:0.0157973109078 227:0.0741186470873 360:0.0398439311224 461:0.0484130947301 512:0.0366802200204 544:0.0408354563088 578:0.0423174573607 606:0.0431221693296 676:0.0125190727005 684:0.0262387654641 1000:0.0204177281544 1208:0.0536667499386 1228:0.0487341117626 1339:0.00789865545388 1351:0.0308591827107 1407:0.0450258092692 1535:0.325599862575 1625:0.0157973109078 1653:0.025038145401 1738:0.0341374209179 1981:0.0433782554112 2426:0.0762019501162 2459:0.025038145401 2898:0.0366802200204 2964:0.0573978431418 2971:0.0183401100102 2972:0.00789865545388 3001:0.0125190727005 3050:0.0366802200204 3051:0.0315946218155 3086:0.0157973109078 3172:0.0820173025412 3202:0.0357300573152 3389:0.0546497168437 3419:0.0714601146303 3469:0.0204177281544 3532:0.044113694516 3723:0.0283163836083 3814:0.0236959663616 3953:0.0236959663616 4028:0.0683032946623 4064:0.0516505624071 4454:0.0335529158217 4512:0.0157973109078 4579:0.235156984946 4625:0.0329368008549 4750:0.0125190727005 4818:0.0375572181015 5168:0.0462701735359 5339:0.0221743292661 5345:0.025038145401 5373:0.0273248584219 5456:0.165871764531 5526:0.0283163836083 5656:0.0125190727005 5685:0.0565533567833 5786:0.063189243631 5876:0.0125190727005 5982:0.0947838654465 6293:0.0645709213271 6300:0.0262387654641 6304:0.0157973109078 6477:0.063189243631 6749:0.0357300573152 6777:0.045664968432 6835:0.0394932772694 6881:0.0420360763718 6921:0.0609863022168 6958:0.0204177281544 7053:0.0221743292661 7083:0.0125190727005 7172:0.0183401100102 7241:0.0236959663616 7295:0.076743036164 7365:0.0473919327233 7454:0.052130437566 7510:0.0292284983614 7629:0.0204177281544 7683:0.00789865545388 7708:0.0366802200204 7724:0.0221743292661 7736:0.0683032946623 7836:0.0236959663616 7958:0.163949150531 7965:0.0362150390621 8021:0.0262387654641 8040:0.0341374209179 8116:0.0443486585322 8198:0.0183401100102 8287:0.0514028276275 8380:0.194936447051 8382:0.0322854606636 8426:0.03007298472 8650:0.0283163836083 8803:0.0550203300306 8858:0.0204177281544 8890:0.0733604400408 9008:0.0204177281544 9054:0.00789865545388 9093:0.0751144362031 9183:0.03007298472 9208:0.0236959663616 9338:0.0629189854844 9373:0.0629189854844 9459:0.118479831808 9648:0.0375572181015 9683:0.0157973109078 9795:0.0414515712756 10247:0.0262387654641 10250:0.00789865545388 10291:0.0694896971925 10340:0.0125190727005 10372:0.0947838654465 10524:0.0157973109078 10561:0.13119382732 10607:0.328069210165 10693:0.0125190727005 10713:0.0473919327233 10726:0.0546497168437 10742:0.0125190727005 10925:0.106067023954 10992:0.0204177281544 10998:0.537601108282 11016:0.0787390643339 11096:0.268800554141 11187:0.0204177281544 11230:0.044113694516 11246:0.0787390643339 11293:0.0524775309281 11362:0.0157973109078 11364:0.0398439311224 11527:0.110040660061 11579:0.0782629794132
152 -1 -1 70:0.0724214216363 396:0.0317968333251 538:0.0492199737506 544:0.027397873929 665:0.0864860229499 687:0.0211978888834 701:0.0984399475013 769:0.0423957777668 777:0.0601217210492 831:0.059509997694 853:0.271824928612 882:0.054795747858 934:0.0414089163626 1000:0.054795747858 1022:0.0953904999752 1132:0.0591947072541 1253:0.055622492149 1339:0.0211978888834 1350:0.0758870785082 1390:0.0317968333251 1437:0.0379968183707 1516:0.0640641974548 1522:0.0465539283343 1580:0.0747785465543 1599:0.0795746982711 1625:0.0847915555335 1789:0.052509251447 1811:0.027397873929 1873:0.0598189181923 1896:0.102252875866 1900:0.0465539283343 2026:0.0403539432887 2033:0.0211978888834 2064:0.0423957777668 2143:0.0379968183707 2229:0.22011260979 2361:0.0782594715698 2385:0.0844289050676 2413:0.0758870785082 2702:0.0604186438658 2729:0.054795747858 2815:0.232527836598 2823:0.0994573604532 2972:0.0105989444417 2976:0.0414089163626 3001:0.0167989294873 3004:0.0560196844697 3009:0.0366663235258 3086:0.0211978888834 3140:0.0888584160115 3286:0.0317968333251 3318:0.0901736427128 3383:0.0335978589746 3392:0.0640641974548 3426:0.0414089163626 3442:0.0818355013299 3469:0.027397873929 3483:0.0623498068505 3791:0.0211978888834 3823:0.0335978589746 3953:0.0105989444417 3959:0.0392207549824 4064:0.0693081809343 4100:0.0764125956773 4108:0.0465539283343 4155:0.0335978589746 4325:0.0901736427128 4512:0.0211978888834 4521:0.0720136362812 4750:0.0167989294873 4794:0.0317968333251 4924:0.160464958049 5200:0.027397873929 5339:0.059509997694 5345:0.0335978589746 5355:0.029754998847 5523:0.0167989294873 5604:0.029754998847 5629:0.0335978589746 5656:0.0167989294873 5678:0.0335978589746 5765:0.134391435898 5876:0.0167989294873 5909:0.0971915256248 5982:0.0211978888834 6042:0.201017293926 6239:0.0888584160115 6304:0.0211978888834 6477:0.0211978888834 6660:0.0810168070757 6662:0.102252875866 6707:0.0366663235258 6861:0.0441968034163 6911:0.0932459257293 6958:0.027397873929 7083:0.0839946474366 7086:0.1164156917 7105:0.0335978589746 7133:0.0810168070757 7172:0.0492199737506 7254:0.0733326470515 7519:0.277232723737 7569:0.0465539283343 7647:0.0492199737506 7683:0.0211978888834 7700:0.0335978589746 7708:0.0246099868753 7724:0.029754998847 7761:0.0317968333251 7851:0.0620884151079 7877:0.0733326470515 7905:0.0552147067939 8044:0.0733326470515 8045:0.0888584160115 8049:0.124176830216 8108:0.0609957329036 8510:0.0666186289114 8718:0.129968374686 8728:0.0854348683413 8785:0.0733326470515 8847:0.0335978589746 9008:0.027397873929 9041:0.0414089163626 9054:0.0105989444417 9067:0.110056304895 9088:0.0932459257293 9208:0.0317968333251 9229:0.0433227915619 9672:0.0492199737506 9949:0.027397873929 9984:0.0167989294873 10062:0.0167989294873 10250:0.0105989444417 10340:0.0335978589746 10411:0.0498196994241 10486:0.140835725268 10524:0.0423957777668 10693:0.0167989294873 10703:0.102252875866 10713:0.0635936666502 10742:0.0167989294873 10842:0.0105989444417 10857:0.0403539432887 10935:0.0317968333251 11091:0.0492199737506 11115:0.0423957777668 11271:0.397829441813 11362:0.0317968333251 11536:0.117662264947
153 1 -1 38:0.0353425854502 45:0.0267473194937 62:0.0211967491962 135:0.0239720343449 248:0.720335262218 349:0.0187723047581 396:0.0200604896203 477:0.0187723047581 538:0.0155263381488 676:0.0317951237943 687:0.0133736597469 787:0.0267473194937 882:0.0172852044715 884:0.0799381079086 889:0.032145964505 1052:0.123771716449 1264:0.0172852044715 1339:0.00668682987343 1370:0.048960487516 1641:0.0337310052907 2064:0.0267473194937 2080:0.0456903730686 2082:0.0288999978957 2163:0.046882883861 2566:0.034298642907 2580:0.048960487516 2672:0.0231326306926 2680:0.0509182692631 2776:0.0310526762977 2971:0.0155263381488 2972:0.00668682987343 2986:0.144625164409 3001:0.0105983745981 3051:0.00668682987343 3086:0.0200604896203 3198:0.0454331029876 3303:0.0273321686334 3319:0.069140817886 3421:0.200813381935 3495:0.0861657340817 3584:0.0353425854502 3723:0.0239720343449 3791:0.0200604896203 3823:0.0105983745981 3839:0.0306588642184 4155:0.0211967491962 4213:0.0412572388165 4216:0.0578240833352 4355:0.0711736555383 4665:0.037142590668 4750:0.0105983745981 4814:0.0155263381488 4818:0.0211967491962 5042:0.0903375670822 5200:0.0172852044715 5216:0.029819460566 5339:0.0187723047581 5345:0.0105983745981 5428:0.0254591346316 5483:0.0267473194937 5523:0.0211967491962 5615:0.0423934983923 5628:0.0412572388165 5656:0.0105983745981 5787:0.0377395061711 5848:0.0239720343449 5870:0.0446173731049 5926:0.0635902475885 5986:0.191325180434 6034:0.034298642907 6037:0.0694340640598 6101:0.036723087345 6304:0.0133736597469 6477:0.0267473194937 6493:0.0423934983923 6607:0.0694340640598 6616:0.0267473194937 6669:0.129021826417 6740:0.28877118429 6861:0.0278835790696 6965:0.0563169142744 7038:0.0448970175051 7083:0.0211967491962 7105:0.0423934983923 7172:0.0155263381488 7174:0.0502033454836 7362:0.0394983724938 7474:0.0526689288168 7544:0.0200604896203 7629:0.0172852044715 7657:0.0588284659074 7683:0.00668682987343 7868:0.0415215582629 7913:0.0273321686334 8014:0.0222131680223 8124:0.0222131680223 8129:0.141532420066 8198:0.0310526762977 8287:0.0435165156102 8297:0.0411223127527 8576:0.162422462214 8607:0.046882883861 8740:0.0331278678871 8809:0.0612505012915 8941:0.0560604043129 8984:0.10653168864 9054:0.00668682987343 9146:0.0314310407255 9269:0.0645109132087 9276:0.0384819536677 9344:0.0172852044715 9363:0.0742326325562 9401:0.0599719490376 9460:0.0881120380686 9683:0.0401209792406 9981:0.0267473194937 9984:0.0105983745981 10151:0.052119932861 10180:0.0454331029876 10247:0.0444263360445 10250:0.00668682987343 10340:0.0105983745981 10486:0.0222131680223 10524:0.0133736597469 10528:0.0360575092296 10544:0.0211967491962 10598:0.0578240833352 10693:0.0105983745981 10735:0.062862081451 10742:0.0105983745981 10842:0.0200604896203 10992:0.034570408943 11115:0.0133736597469 11209:0.0273321686334 11244:0.119277842264 11349:0.0155263381488 11362:0.00668682987343 11476:0.0796293955211 11527:0.0621053525954
154 -1 -1 130:0.0393126152824 397:0.0469592083422 448:0.06587606672 463:0.306438137274 464:0.0711558232097 538:0.019419686536 544:0.0216196020807 676:0.0132559983245 687:0.0167272075124 882:0.0216196020807 993:0.041818018781 1264:0.0216196020807 1338:0.119764653612 1339:0.0167272075124 1373:0.0277832902922 1390:0.0250908112686 1437:0.0299832058369 1449:0.49082586498 1573:0.161375039067 1625:0.0334544150248 1644:0.0277832902922 1685:0.0442050098507 1990:0.0372969190361 2198:0.0326756848605 2352:0.052412919451 2459:0.0530239932979 2829:0.0701179807114 2844:0.0402068116835 2898:0.019419686536 2900:0.0472029768282 2916:0.052412919451 2971:0.019419686536 2972:0.0083636037562 3001:0.0397679949734 3024:0.0516028079175 3086:0.0167272075124 3257:0.056825802061 3274:0.161375039067 3277:0.0425495233286 3286:0.0250908112686 3423:0.0901984125035 3449:0.0355279825075 3468:0.0456605227923 3814:0.125454056343 3823:0.0265119966489 3907:0.0277832902922 3953:0.0167272075124 4091:0.0410392886167 4420:0.0864784083226 4474:0.126622545599 4512:0.0167272075124 4556:0.0833739790358 4750:0.0132559983245 4768:0.0326756848605 4778:0.0299832058369 4814:0.019419686536 4818:0.0132559983245 4949:0.0372969190361 5117:0.0481315987296 5173:0.118905763695 5339:0.0234796041711 5345:0.0265119966489 5523:0.0132559983245 5526:0.0299832058369 5560:0.0421893136044 5656:0.0132559983245 5712:0.0167272075124 5748:0.0766936191861 5786:0.041818018781 5876:0.0132559983245 5982:0.0167272075124 6304:0.0334544150248 6477:0.0167272075124 6603:0.0334544150248 6683:0.0265119966489 6782:0.11573326112 6791:0.0867999458398 6866:0.127372831709 6894:0.0697512008102 6958:0.0216196020807 6961:0.0735801549834 7053:0.0234796041711 7083:0.0397679949734 7172:0.019419686536 7241:0.0250908112686 7510:0.0618980230525 7683:0.0083636037562 7689:0.0456605227923 7708:0.019419686536 7724:0.0234796041711 7759:0.12062043505 8044:0.0289333152799 8198:0.0582590596081 8216:0.183487204626 8319:0.0250908112686 8474:0.0289333152799 8622:0.0711558232097 9054:0.0083636037562 9096:0.0948838357937 9118:0.0326756848605 9395:0.150020750559 9459:0.0250908112686 9504:0.0167272075124 9535:0.0250908112686 9648:0.0397679949734 9683:0.100363245074 9984:0.0132559983245 9992:0.0277832902922 10124:0.459657205911 10250:0.0083636037562 10340:0.0132559983245 10524:0.0501816225372 10668:0.083636037562 10693:0.0132559983245 10742:0.0132559983245 10916:0.0476762190386 10935:0.0250908112686 11038:0.0348756004051 11134:0.0326756848605 11139:0.227303208244 11278:0.0549476690435 11362:0.0083636037562 11364:0.0421893136044
155 1 -1 45:0.00991634368129 349:0.0139193481212 396:0.0148745155219 406:0.0311641042887 473:0.00991634368129 538:0.0115125184961 544:0.0256333765604 567:0.283206309997 687:0.00991634368129 882:0.0128166882802 983:0.0340644488876 1002:0.036694832017 1015:0.0310718045574 1043:0.0428577243547 1113:0.0327235020049 1151:0.0282637596898 1175:0.0164706903367 1264:0.0128166882802 1292:0.00991634368129 1335:0.0363033776993 1339:0.00495817184065 1351:0.0193710349356 1373:0.0164706903367 1580:0.069962605399 1625:0.0198326873626 1811:0.0128166882802 1911:0.0256333765604 2026:0.0188775199619 2033:0.00991634368129 2197:0.0355497202417 2252:0.0198326873626 2321:0.0789914546577 2546:0.0428577243547 2556:0.0594980620878 2680:0.0188775199619 2758:0.0260201264189 2776:0.0345375554882 2876:0.0206752047198 2971:0.0115125184961 2972:0.00495817184065 2998:0.0681990958845 3001:0.0314340657582 3049:0.0210619545783 3086:0.00991634368129 3155:0.0202663431592 3383:0.0157170328791 3428:0.102968380449 3467:0.0628681315164 3627:0.0369033928526 3763:0.0230250369922 3766:0.0956675134077 3791:0.0148745155219 3821:0.0831356930865 3823:0.0157170328791 3839:0.0681990958845 3854:0.115938159788 3863:0.0465260183839 4030:0.0573299498645 4182:0.0177748601208 4298:0.0164706903367 4372:0.0245637566392 4374:0.0313452058587 4512:0.00991634368129 4749:0.0343049128723 4750:0.0157170328791 5037:0.030076712607 5223:0.0347628695462 5345:0.0157170328791 5373:0.0171524564362 5428:0.0188775199619 5441:0.045416216126 5475:0.0340644488876 5511:0.0415678465432 5523:0.0157170328791 5580:0.095835663036 5630:0.0327235020049 5656:0.00785851643956 5665:0.411873521796 5676:0.108776206719 5786:0.00495817184065 5840:0.0982550265568 5876:0.00785851643956 5963:0.0314340657582 5982:0.00991634368129 6030:0.0157170328791 6099:0.0235755493187 6197:0.0819762964774 6272:0.0446235465658 6304:0.00991634368129 6310:0.0139193481212 6477:0.0495817184065 6504:0.0415678465432 6533:0.043620317641 6538:0.0465260183839 6616:0.0198326873626 6655:0.163164310078 6740:0.214118974377 6777:0.0286649749322 6861:0.0206752047198 6883:0.0769001296812 6935:0.036694832017 6965:0.0417580443637 7053:0.0139193481212 7067:0.604838238991 7083:0.00785851643956 7104:0.0221106282768 7144:0.0478337567039 7390:0.036694832017 7401:0.0405326863183 7535:0.0772921065256 7583:0.0399663155845 7626:0.0343049128723 7629:0.0128166882802 7660:0.0360299763981 7683:0.00495817184065 7695:0.0372249359704 7708:0.0230250369922 7781:0.0669837859999 7993:0.108918205501 8037:0.0409881482387 8069:0.042183107811 8161:0.0307875368233 8188:0.0856011634779 8198:0.0115125184961 8426:0.0377550399238 8474:0.0686098257447 8503:0.060153425214 8504:0.0508637332346 8761:0.0297490310439 8801:0.0444681911422 8803:0.0115125184961 9008:0.0128166882802 9041:0.0193710349356 9054:0.00495817184065 9129:0.0262059324481 9192:0.037532644915 9271:0.105548136072 9344:0.0256333765604 9358:0.0198326873626 9363:0.0183474160085 9618:0.026387034018 9649:0.0409881482387 9733:0.0444681911422 9890:0.0415678465432 9992:0.0164706903367 10250:0.00495817184065 10310:0.030491502995 10340:0.00785851643956 10377:0.0210619545783 10468:0.0736912699176 10540:0.0340644488876 10693:0.00785851643956 10735:0.0699167635474 10742:0.00785851643956 10755:0.0672857925298 10782:0.0183474160085 10790:0.030390038458 10842:0.00991634368129 10953:0.0889363822843 11115:0.00991634368129 11187:0.0128166882802 11230:0.0276912038021 11243:0.0369033928526 11349:0.0115125184961 11362:0.00991634368129 11364:0.0250109728757 11509:0.113665159807 11510:0.107144310887 11515:0.0284000139033 11536:0.036694832017
156 -1 -1 45:0.00928641908518 62:0.014718626016 146:0.0928641908518 331:0.0395034732598 383:0.0166457320932 564:0.103728604713 637:0.120405706635 676:0.022077939024 728:0.0447951710274 729:0.0401519614849 824:0.0254998247034 915:0.0232160477129 1000:0.0120025225506 1078:0.0339972464003 1121:0.0260702743271 1176:0.0262056069174 1284:0.017181917011 1289:0.0378879924572 1295:0.014718626016 1339:0.0232160477129 1351:0.0181405116954 1373:0.01542440823 1522:0.0203944501715 1615:0.0210038460409 1644:0.0616976329199 1653:0.014718626016 1785:0.0232160477129 1813:0.268771026165 2014:0.031547896587 2026:0.0176783467061 2033:0.0278592572555 2091:0.024541230019 2103:0.176623512192 2166:0.0286482546438 2189:0.155709183092 2197:0.0166457320932 2412:0.0277537631795 2423:0.0185728381704 2439:0.0342840862305 2546:0.0200676177726 2632:0.0416433992385 2663:0.0303626845922 2729:0.0120025225506 2776:0.0107811986874 2777:0.0302170541746 2862:0.152799480517 2863:0.0120025225506 2972:0.00464320954259 2994:0.0332447829146 3049:0.0394480351333 3051:0.0139296286278 3066:0.0247108273152 3086:0.00928641908518 3114:0.0482137148582 3163:0.261423031894 3173:0.0925464493798 3277:0.0236221560121 3426:0.0181405116954 3449:0.0197240175666 3459:0.0275376562004 3642:0.022077939024 3721:0.046286608781 3723:0.0166457320932 3791:0.00464320954259 3823:0.022077939024 3825:0.0358506814323 3837:0.0447951710274 3890:0.0193618355586 3953:0.00464320954259 3965:0.01542440823 4108:0.0203944501715 4120:0.0408493859493 4123:0.0215623973748 4182:0.0166457320932 4298:0.01542440823 4308:0.0435705053156 4373:0.0464320954259 4403:0.0332914641863 4443:0.0490824600381 4472:0.0139296286278 4481:0.0254998247034 4512:0.00928641908518 4566:0.0616976329199 4740:0.0311756488589 4750:0.029437252032 4772:0.0240050451012 4837:0.0176783467061 4949:0.0207060754462 4982:0.0446431124974 5030:0.0181405116954 5064:0.0193618355586 5106:0.0990191057743 5134:0.0323435960622 5184:0.0841961653625 5200:0.0240050451012 5250:0.0773733598838 5345:0.00735931300799 5355:0.0391054114906 5377:0.0267211485666 5483:0.0371456763407 5523:0.014718626016 5548:0.014718626016 5656:0.00735931300799 5727:0.0274269307806 5876:0.00735931300799 5896:0.0278592572555 5982:0.0371456763407 5986:0.0189789464695 6040:0.0447951710274 6072:0.0425312019998 6260:0.0317265401172 6272:0.0139296286278 6277:0.0664895658293 6309:0.0218251265536 6310:0.0130351371635 6385:0.0321257318072 6419:0.0395034732598 6477:0.0278592572555 6553:0.0286482546438 6609:0.0383844221523 6616:0.00928641908518 6683:0.0588745040639 6791:0.0160628659036 6800:0.0281661232153 6820:0.0425312019998 6872:0.0748550005398 6873:0.0139296286278 6877:0.0339972464003 6965:0.0130351371635 7083:0.00735931300799 7161:0.0610104325081 7172:0.0107811986874 7220:0.609461584349 7449:0.0435705053156 7544:0.0696481431388 7647:0.0215623973748 7683:0.00464320954259 7689:0.0253492849888 7700:0.044155878048 7708:0.0107811986874 7724:0.0130351371635 7731:0.0274269307806 7761:0.0139296286278 8014:0.0308488164599 8044:0.0160628659036 8120:0.0193618355586 8157:0.177444994921 8198:0.0107811986874 8307:0.0337412126097 8329:0.0482137148582 8339:0.0416433992385 8380:0.0572965092875 8447:0.0248762365928 8474:0.0160628659036 8485:0.0130351371635 8537:0.0330063685914 8576:0.0225566237143 8626:0.0748550005398 8709:0.0215623973748 8761:0.0139296286278 8773:0.0435705053156 8837:0.046286608781 8913:0.356532121206 8975:0.0447951710274 9041:0.0181405116954 9051:0.0223215562487 9054:0.00464320954259 9096:0.0526765189549 9125:0.0181405116954 9340:0.0330063685914 9363:0.017181917011 9490:0.0353566934122 9504:0.00928641908518 9535:0.00464320954259 9685:0.0358506814323 9824:0.0408493859493 9881:0.0313643581092 9949:0.0240050451012 9972:0.0240050451012 9984:0.03679656504 9992:0.01542440823 10062:0.00735931300799 10250:0.00464320954259 10272:0.0185728381704 10340:0.00735931300799 10409:0.022783721238 10411:0.0218251265536 10503:0.0120025225506 10524:0.0464320954259 10525:0.0401519614849 10528:0.0250376597141 10534:0.0210038460409 10556:0.0334750026641 10575:0.0332447829146 10668:0.0232160477129 10693:0.00735931300799 10742:0.00735931300799 10768:0.0361911061295 10842:0.00928641908518 10876:0.0321257318072 10935:0.0139296286278 10992:0.0120025225506 11038:0.0193618355586 11085:0.0230033715842 11115:0.00464320954259 11134:0.0181405116954 11362:0.00464320954259 11402:0.0447951710274 11527:0.0215623973748 11572:0.109716955946
157 -1 -1 33:0.111641361071 45:0.0208381292379 78:0.157741629479 95:0.0495414801409 159:0.0593932497797 167:0.0500881415791 210:0.0599605447598 327:0.0674710850723 349:0.0292500123412 383:0.0747039119031 676:0.0165138267136 687:0.0416762584758 787:0.0208381292379 1000:0.0269328913326 1043:0.0900608961982 1131:0.318567326317 1176:0.0588037023413 1202:0.0312571938568 1288:0.0599605447598 1295:0.0330276534273 1543:0.108188486007 1625:0.0416762584758 1661:0.0585000246825 1748:0.0954372913592 1789:0.103236182986 1935:0.0735094436004 1974:0.0850182267402 2064:0.0208381292379 2147:0.0500881415791 2148:0.100517492754 2197:0.0373519559515 2274:0.152575283912 2315:0.0489741851608 2423:0.0416762584758 2452:0.0735094436004 2638:0.0934451188641 2711:0.139389318595 2729:0.0269328913326 2863:0.0269328913326 2972:0.0104190646189 2977:0.0793381539204 3001:0.0330276534273 3003:0.0360440415794 3050:0.0483846377224 3086:0.0416762584758 3252:0.0495414801409 3262:0.103236182986 3319:0.0269328913326 3356:0.062976932912 3383:0.0330276534273 3458:0.108188486007 3467:0.0660553068545 3488:0.062976932912 3492:0.0457638390549 3533:0.0585000246825 3823:0.0330276534273 3953:0.0625143877137 4123:0.0967692754447 4174:0.112055867855 4472:0.0312571938568 4750:0.0165138267136 4814:0.0241923188612 4818:0.0660553068545 4984:0.0681319182065 5011:0.190874582718 5152:0.0495414801409 5244:0.294037774402 5345:0.0165138267136 5373:0.0360440415794 5449:0.0495414801409 5523:0.0330276534273 5531:0.0977694213884 5555:0.0558206805355 5556:0.366653615734 5646:0.0477710205705 5656:0.0165138267136 5712:0.0208381292379 5926:0.0990829602818 5982:0.0208381292379 6092:0.0745991621213 6210:0.0646966958648 6213:0.0934451188641 6304:0.0208381292379 6466:0.0861321831586 6687:0.110899025436 6795:0.0638613958214 6803:0.0955420411409 6958:0.0269328913326 6986:0.100517492754 7083:0.0330276534273 7094:0.0605072061981 7105:0.132110613709 7172:0.0241923188612 7341:0.0450304480991 7395:0.0208381292379 7560:0.0373519559515 7602:0.0464631061984 7629:0.0269328913326 7683:0.0104190646189 7693:0.0900984281349 7708:0.0967692754447 7727:0.0850182267402 7789:0.0312571938568 7915:0.0565366031188 8014:0.0346113834801 8116:0.0877500370237 8124:0.0346113834801 8262:0.0873503567695 8443:0.153862584301 8650:0.0373519559515 8788:0.0664219477836 8959:0.0684517501204 8977:0.0477710205705 9008:0.0269328913326 9054:0.0104190646189 9208:0.0625143877137 9227:0.103864183483 9347:0.0483846377224 9459:0.0312571938568 9504:0.0208381292379 9553:0.0542776312459 9610:0.0500881415791 9628:0.110137894511 9683:0.104190646189 9687:0.0771102410837 9827:0.0450304480991 9984:0.0660553068545 10045:0.0977694213884 10051:0.0385551205418 10062:0.0330276534273 10189:0.0850182267402 10250:0.0104190646189 10340:0.0165138267136 10411:0.0489741851608 10524:0.0208381292379 10544:0.0330276534273 10617:0.100517492754 10645:0.0804466313765 10693:0.0165138267136 10742:0.0165138267136 10842:0.0104190646189 10906:0.0416762584758 10995:0.065868577337 11040:0.0652940539207 11176:0.100517492754 11187:0.0269328913326 11362:0.0208381292379 11375:0.0681319182065 11579:0.0516180914929
158 -1 -1 45:0.00715803497427 126:0.0547149899447 203:0.345284224147 302:0.0495254650346 336:0.157038504732 383:0.0256612869616 415:0.157038504732 496:0.0388413928938 544:0.0370065039747 572:0.0505019584267 674:0.036416236948 687:0.0143160699485 787:0.0143160699485 1048:0.0563803837789 1121:0.0401902894345 1138:0.037289449388 1239:0.0475569549704 1253:0.0375648486837 1295:0.0226904340261 1339:0.0286321398971 1373:0.0475569549704 1380:0.0256612869616 1472:0.0256612869616 1504:0.325111747168 1516:0.0865319690093 1625:0.0143160699485 2026:0.0272531796915 2082:0.0309365124595 2139:0.0375648486837 2290:0.134337767027 2331:0.0272531796915 2404:0.0516055193365 2538:0.0690568448294 2729:0.0185032519873 2774:0.0472424069515 2863:0.0185032519873 2898:0.0166204425109 2966:0.0608136274188 2972:0.00715803497427 3001:0.0226904340261 3003:0.0247627325173 3051:0.0214741049228 3086:0.0286321398971 3173:0.0713354324556 3187:0.0361079495304 3277:0.036416236948 3319:0.0370065039747 3449:0.0608136274188 3492:0.0628807234607 3744:0.0383495446255 3791:0.0143160699485 3792:0.036416236948 3823:0.0226904340261 3905:0.0166204425109 3953:0.0143160699485 4028:0.0618988098551 4069:0.524533435108 4076:0.0600108485395 4182:0.0256612869616 4267:0.0323798146897 4365:0.0537410566142 4472:0.0214741049228 4512:0.0143160699485 4742:0.0537410566142 4750:0.0113452170131 4794:0.0214741049228 4814:0.0166204425109 4818:0.0113452170131 5040:0.0690568448294 5126:0.0570193625071 5200:0.0185032519873 5345:0.0113452170131 5523:0.0226904340261 5610:0.0629739688938 5656:0.0113452170131 5786:0.0429482098456 5876:0.0113452170131 5953:0.0690568448294 6008:0.047761453961 6030:0.0226904340261 6300:0.0237784774852 6304:0.0143160699485 6398:0.0505019584267 6472:0.0541852911946 6670:0.0422817294725 6707:0.0247627325173 6861:0.0298484690004 6866:0.0545063593831 6875:0.142670864911 6886:0.0323798146897 6942:0.0655666793885 7053:0.0200951447173 7083:0.0226904340261 7172:0.0166204425109 7237:0.0256612869616 7241:0.0644223147684 7310:0.0415692496401 7317:0.0461188148805 7472:0.0664817700438 7560:0.0256612869616 7629:0.0185032519873 7683:0.00715803497427 7689:0.0390788024658 7724:0.0200951447173 7789:0.0214741049228 7836:0.0214741049228 7912:0.074326918488 7978:0.0713560655525 7993:0.0393108765371 8014:0.0237784774852 8044:0.0247627325173 8150:0.0347735978675 8184:0.0185032519873 8209:0.0584086444142 8224:0.0618988098551 8474:0.0247627325173 8589:0.055931319048 8693:0.0390788024658 8818:0.128396061157 8942:0.0378330939357 8965:0.039759941268 8983:0.0508830666771 9001:0.0336459118969 9054:0.00715803497427 9363:0.0264878769226 9400:0.074326918488 9504:0.0143160699485 9535:0.00715803497427 9806:0.0445861020349 9980:0.0528528135652 9984:0.0113452170131 10211:0.047761453961 10250:0.00715803497427 10292:0.0393108765371 10340:0.0113452170131 10414:0.0629739688938 10449:0.0524106173823 10524:0.0143160699485 10579:0.0618988098551 10604:0.157038504732 10693:0.0113452170131 10713:0.0286321398971 10742:0.0113452170131 10782:0.0264878769226 10857:0.0272531796915 10893:0.383004929613 10915:0.0361079495304 11038:0.0298484690004 11115:0.00715803497427 11187:0.0185032519873 11213:0.0304068137094 11295:0.0413831750282 11362:0.00715803497427 11425:0.0472424069515 11454:0.0247627325173 11527:0.0166204425109 11536:0.0264878769226
159 -1 -1 156:0.0523290450916 397:0.0304549023817 433:0.0523290450916 473:0.010848255111 529:0.0260757063019 679:0.0333570128103 975:0.0650895306662 1046:0.523290450916 1128:0.0368537783243 1253:0.028465428235 1264:0.0140211663301 1292:0.0216965102221 1419:0.0301287984499 1443:0.0316383394541 1472:0.0194452938856 1802:0.699555886715 1888:0.0347653539908 1935:0.0382687518703 1958:0.0728378482537 2026:0.0206515787464 2033:0.010848255111 2064:0.0433930204441 2082:0.0234426892724 2169:0.0448401046709 2274:0.119145215817 2444:0.0296126534801 2459:0.0343881550985 2507:0.0282567395497 2647:0.0221709198294 2672:0.0375287967381 2764:0.0461473633446 2787:0.029248617521 2884:0.0563225365811 2898:0.0125944341614 2971:0.0251888683228 2972:0.00542412755551 3035:0.0563225365811 3051:0.00542412755551 3068:0.0372657345919 3086:0.010848255111 3155:0.0886836793175 3367:0.0162723826665 3486:0.0461473633446 3492:0.0238244899655 3504:0.118998703395 3607:0.0414612509893 3814:0.0162723826665 3834:0.0896802093419 4061:0.0563225365811 4174:0.0194452938856 4454:0.0230413006795 4458:0.120429942256 4632:0.0329032415322 4638:0.0226182051048 4661:0.0206515787464 4713:0.0268721927226 4750:0.0257911163239 4779:0.0309199121537 4794:0.0162723826665 4886:0.0410598623964 4985:0.0454742814701 5019:0.0339918495599 5030:0.021191472936 5057:0.021191472936 5076:0.0349473473545 5105:0.0312152438794 5229:0.0312152438794 5299:0.0508984090256 5339:0.0304549023817 5345:0.00859703877462 5413:0.0469049175361 5432:0.0523290450916 5456:0.0325447653331 5523:0.0257911163239 5528:0.0515822326477 5629:0.0687763101969 5646:0.0248694214412 5656:0.00859703877462 5712:0.0325447653331 5748:0.0497388428823 5854:0.0385575433851 5883:0.0523290450916 5892:0.0563225365811 5982:0.010848255111 6056:0.0653321824082 6188:0.0394159771154 6581:0.0248694214412 6616:0.010848255111 6739:0.0486471926892 6749:0.0490727541098 6953:0.0309199121537 7083:0.00859703877462 7184:0.0234426892724 7395:0.0433930204441 7472:0.0377833024842 7683:0.00542412755551 7789:0.0162723826665 7969:0.0310689711734 8119:0.0312152438794 8213:0.112645073162 8610:0.0400501539146 8706:0.072384172319 8718:0.0221709198294 8803:0.0125944341614 8828:0.0391049946607 9041:0.021191472936 9042:0.0563225365811 9054:0.00542412755551 9195:0.0540713202447 9290:0.0454742814701 9380:0.0368537783243 9648:0.0257911163239 9705:0.0226182051048 9735:0.0448401046709 9806:0.0337859070974 9992:0.0180185617169 10051:0.0200716570427 10078:0.0496843105228 10155:0.0413031574927 10250:0.00542412755551 10340:0.00859703877462 10372:0.0216965102221 10475:0.0540713202447 10486:0.0360371234338 10503:0.0140211663301 10597:0.032039728047 10693:0.00859703877462 10742:0.00859703877462 10815:0.0583358816569 10842:0.010848255111 11012:0.0357987691113 11115:0.00542412755551 11221:0.0322963202781 11293:0.0360371234338 11339:0.0340928233728 11362:0.00542412755551 11527:0.0251888683228 11536:0.0401433140854 11581:0.0523290450916
160 -1 -1 45:0.0174058542476 209:0.0224967402615 374:0.065339789614 383:0.0935990021558 544:0.044993480523 555:0.0627433472434 573:0.0409075843167 687:0.0174058542476 882:0.0224967402615 921:0.0491180691167 1032:0.0867565806224 1078:0.0637222066154 1132:0.0486055216328 1288:0.0500843665369 1339:0.00870292712378 1348:0.105585464302 1373:0.0289104981202 1582:0.0369694035766 1605:0.0469289455587 2064:0.0348117084951 2077:0.0839611276152 2147:0.0418380595448 2331:0.033135132421 2457:0.0685487529752 2573:0.0729627674847 2601:0.0710147655834 2691:0.0418380595448 2711:0.0388101083905 2763:0.0578209962405 2791:0.0466263846581 2898:0.0202075709965 2971:0.0202075709965 2972:0.00870292712378 3001:0.0413814394131 3047:0.0244322052973 3051:0.0261087813713 3086:0.0435146356189 3286:0.0261087813713 3402:0.0867565806224 3642:0.0275876262754 3823:0.0275876262754 3885:0.180737243465 3889:0.065339789614 3953:0.0348117084951 3998:0.0404151419929 4039:0.0623118384596 4074:0.0797176927072 4108:0.038226018435 4123:0.0404151419929 4154:0.0404151419929 4257:0.0839611276152 4373:0.0435146356189 4512:0.0174058542476 4735:0.724678918665 4750:0.0137938131377 4772:0.0224967402615 4794:0.104435125485 4814:0.0202075709965 4818:0.0275876262754 4982:0.0418380595448 5329:0.251883382845 5339:0.0244322052973 5345:0.0137938131377 5456:0.0522175627427 5514:0.0839611276152 5523:0.0413814394131 5548:0.0275876262754 5629:0.0275876262754 5631:0.037613425244 5656:0.0137938131377 5712:0.0174058542476 5747:0.0839611276152 5876:0.0137938131377 5917:0.0393682300435 5971:0.0729627674847 5982:0.0174058542476 6000:0.038226018435 6075:0.0554815035822 6304:0.0348117084951 6309:0.0409075843167 6310:0.0244322052973 6396:0.0701516492604 6477:0.0174058542476 6590:0.0388101083905 6935:0.0322046571929 7053:0.0244322052973 7075:0.0520198315727 7083:0.0137938131377 7105:0.0551752525508 7172:0.0202075709965 7297:0.0578209962405 7390:0.0322046571929 7395:0.0174058542476 7452:0.0693256401132 7488:0.0289104981202 7544:0.130543906857 7683:0.00870292712378 7700:0.0275876262754 7708:0.0202075709965 7851:0.0509815816931 7935:0.0752582004914 8218:0.0369694035766 8252:0.0606227129894 8513:0.153130814238 8550:0.0520198315727 8761:0.0261087813713 8832:0.0456723307004 8847:0.0275876262754 8858:0.0224967402615 8872:0.0701516492604 8941:0.0729627674847 9054:0.0174058542476 9219:0.0578209962405 9340:0.061864970305 9504:0.0174058542476 9581:0.170729467752 9628:0.0459984703306 9981:0.0348117084951 10024:0.0261087813713 10066:0.0816656946085 10175:0.0498496742869 10226:0.0524122281894 10250:0.00870292712378 10270:0.038226018435 10275:0.0418380595448 10340:0.0137938131377 10524:0.0174058542476 10566:0.0435146356189 10580:0.0597922834683 10693:0.0137938131377 10694:0.0527927321509 10731:0.0591313061335 10742:0.0137938131377 10779:0.0797176927072 10935:0.0261087813713 10967:0.0685487529752 11187:0.0224967402615 11362:0.0261087813713 11425:0.0574385604889 11527:0.0404151419929 11537:0.061864970305
161 -1 -1 10:0.0368877960616 62:0.0146792258998 70:0.0632832234332 100:0.0258627337091 194:0.0138923405694 209:0.0359111794191 308:0.0314634463951 349:0.0130002435588 357:0.0762946935712 396:0.0138923405694 477:0.0130002435588 538:0.0107523386239 544:0.0239407862794 574:0.0298358551045 676:0.0293584517996 684:0.0153831188137 687:0.00926156037958 769:0.0185231207592 783:0.0180919515738 787:0.00926156037958 831:0.0260004871176 853:0.356288732741 881:0.0827177229608 885:0.393301844831 913:0.147551184246 952:0.217269359722 1000:0.0119703931397 1186:0.0480846521342 1207:0.10400194847 1295:0.0146792258998 1339:0.00463078018979 1373:0.0153831188137 1390:0.0277846811388 1472:0.0498035199885 1522:0.0203398565087 1614:0.0276794694586 1625:0.00926156037958 1644:0.0307662376274 1789:0.0229417941305 1802:0.261291177255 1811:0.0119703931397 1905:0.0353970178172 2026:0.0176310237486 2173:0.0265247405697 2206:0.0382816713459 2246:0.0217667031301 2307:0.0209476210934 2310:0.0357547131665 2413:0.165778951739 2500:0.0255784012832 2627:0.0146792258998 2676:0.0480846521342 2729:0.0359111794191 2794:0.0222618039384 2816:0.0220188388497 2838:0.0209476210934 2863:0.0119703931397 2971:0.0107523386239 2972:0.00463078018979 3001:0.0293584517996 3004:0.0489510717804 3051:0.0416770217081 3086:0.0138923405694 3173:0.0153831188137 3202:0.0209476210934 3272:0.0480846521342 3286:0.0138923405694 3347:0.0257220800168 3423:0.0499412733969 3426:0.0180919515738 3469:0.0359111794191 3488:0.0559805210944 3642:0.0660565165491 3671:0.0284781271332 3791:0.00463078018979 3839:0.0636958605578 3905:0.0107523386239 3937:0.0660565165491 3953:0.00463078018979 3959:0.0171359229403 3997:0.0353970178172 4056:0.0377865705376 4289:0.0364744186407 4472:0.0138923405694 4512:0.00926156037958 4749:0.0160198674075 4750:0.0146792258998 4768:0.0180919515738 4818:0.0146792258998 4924:0.0701086747813 4949:0.0206506475973 5037:0.0280907256527 5087:0.0424173507274 5119:0.0220188388497 5200:0.0718223588382 5206:0.0185231207592 5229:0.0266496190395 5339:0.0260004871176 5345:0.0220188388497 5355:0.0130002435588 5523:0.0366980647495 5530:0.0718223588382 5548:0.0146792258998 5555:0.0248096456888 5604:0.0260004871176 5656:0.0073396129499 5765:0.0293584517996 5876:0.0146792258998 5894:0.0271270223444 5926:0.0587169035992 5953:0.0446752593631 6068:0.157590907515 6101:0.0254315645237 6304:0.0185231207592 6338:0.0461627047046 6507:0.0737755921231 6609:0.0382816713459 6683:0.0293584517996 6710:0.0189281419518 6715:0.0393977268787 6743:0.0237525821827 6791:0.0480596022226 6920:0.0329180142331 6958:0.0359111794191 6965:0.0260004871176 7053:0.0130002435588 7083:0.0293584517996 7086:0.0762946935712 7105:0.0440376776994 7184:0.0200138990035 7237:0.0166011733295 7254:0.0160198674075 7268:0.0246446791933 7560:0.0166011733295 7569:0.0203398565087 7683:0.00463078018979 7700:0.0293584517996 7708:0.0322570158718 7759:0.0667854118151 7820:0.0520009742351 8184:0.0119703931397 8223:0.0344666352943 8315:0.0336508911561 8316:0.0282872340433 8509:0.0480846521342 8700:0.0180919515738 8847:0.0146792258998 8972:0.0382816713459 8983:0.0329180142331 9054:0.00463078018979 9183:0.0176310237486 9208:0.0277846811388 9369:0.101593635594 9437:0.0434538719445 9482:0.491225416989 9535:0.00926156037958 9544:0.0153831188137 9568:0.0446752593631 9627:0.028754613635 9641:0.0388230917547 9683:0.0370462415183 9861:0.0189281419518 9871:0.0407400367104 9984:0.0146792258998 10053:0.0407400367104 10062:0.0073396129499 10165:0.0480846521342 10202:0.0180919515738 10250:0.00463078018979 10292:0.0254315645237 10340:0.0073396129499 10447:0.040027798007 10486:0.0153831188137 10503:0.0119703931397 10532:0.0263974833199 10693:0.0073396129499 10742:0.0146792258998 10826:0.285180256973 10842:0.023153900949 10935:0.0138923405694 10992:0.0119703931397 11115:0.023153900949 11362:0.00463078018979 11364:0.0233594803574 11409:0.0357547131665 11454:0.0160198674075 11546:0.0239407862794
162 1 -1 26:0.075094417963 45:0.010853577443 146:0.0868286195436 154:0.0360548038378 209:0.0280560906887 229:0.0737437187851 528:0.0771529206968 538:0.0252012263948 544:0.0280560906887 666:0.10184676124 687:0.0217071548859 759:0.277020023988 787:0.0217071548859 831:0.0609396881128 882:0.0280560906887 884:0.0648748705479 945:0.0973421196 1017:0.0547497222272 1031:0.0887271889854 1175:0.0360548038378 1202:0.0651214646577 1253:0.0569587876822 1295:0.0344050264915 1339:0.0217071548859 1373:0.0360548038378 1390:0.0325607323289 1429:0.216391394086 1508:0.0521769989423 1625:0.0217071548859 1641:0.164249166682 1644:0.0360548038378 1686:0.06358005039 1703:0.232594422347 1811:0.0280560906887 1818:0.0469083812807 1988:0.0713064366341 2143:0.0389096681317 2240:0.0602871602655 2315:0.0510165864968 2335:0.0537707533224 2433:0.0469083812807 2638:0.0973421196 2651:0.0484007864244 2876:0.0452586039345 2952:0.0885637954783 2971:0.0756036791845 2972:0.010853577443 3001:0.0516075397373 3003:0.112641626944 3051:0.0217071548859 3086:0.0434143097718 3173:0.0360548038378 3286:0.0651214646577 3314:0.0814864305532 3319:0.0280560906887 3359:0.117788769482 3423:0.0585259347451 3683:0.0994173729212 3791:0.0542678872148 3823:0.0516075397373 3839:0.0497632455746 3940:0.0765750542956 4060:0.0561121813774 4113:0.238114172222 4182:0.0389096681317 4184:0.0641108945265 4215:0.0648748705479 4458:0.0803260181077 4472:0.0325607323289 4537:0.0461052102392 4750:0.0172025132458 4794:0.0325607323289 4807:0.0476723573022 4814:0.0252012263948 4818:0.0172025132458 5200:0.0561121813774 5229:0.0624611171802 5319:0.0497632455746 5345:0.0172025132458 5377:0.0624611171802 5428:0.0826468429987 5449:0.0516075397373 5523:0.0172025132458 5615:0.068810052983 5656:0.0172025132458 5876:0.0172025132458 5916:0.0782483604252 5926:0.172025132458 6304:0.0434143097718 6309:0.0510165864968 6310:0.0304698440564 6401:0.0452586039345 6477:0.0434143097718 6683:0.068810052983 6707:0.0375472089815 6740:0.0721096076756 7026:0.0569587876822 7053:0.0304698440564 7083:0.0344050264915 7105:0.0344050264915 7125:0.0953447146043 7172:0.0252012263948 7204:0.0434143097718 7254:0.0375472089815 7401:0.0443635944927 7569:0.0476723573022 7629:0.0280560906887 7676:0.0476723573022 7683:0.010853577443 7700:0.137620105966 7751:0.139129641775 7759:0.0521769989423 7851:0.06358005039 7924:0.0973421196 7969:0.0621684282407 8014:0.0360548038378 8021:0.0360548038378 8108:0.0624611171802 8198:0.126006131974 8218:0.0461052102392 8260:0.162803661644 8319:0.0325607323289 8416:0.0994173729212 8474:0.0375472089815 8867:0.225400677366 9054:0.010853577443 9146:0.0510165864968 9229:0.0443635944927 9262:0.0581486055868 9363:0.0401630090538 9412:0.0606168230176 9683:0.10853577443 9761:0.112700338683 9984:0.0344050264915 10024:0.0651214646577 10026:0.0673947829823 10062:0.068810052983 10128:0.0504024527897 10157:0.0923400079962 10213:0.0609396881128 10250:0.010853577443 10340:0.0172025132458 10411:0.0510165864968 10524:0.0434143097718 10566:0.0542678872148 10693:0.0172025132458 10726:0.0375472089815 10742:0.0172025132458 10752:0.0615661077385 10838:0.217259055544 10842:0.010853577443 10935:0.0325607323289 10938:0.0706328531102 11025:0.0609396881128 11115:0.010853577443 11179:0.20369352248 11315:0.189091729156 11349:0.0252012263948 11362:0.0217071548859
163 -1 -1 45:0.0250703337419 159:0.0476373087364 183:0.0397355388614 194:0.0250703337419 349:0.0234604416093 477:0.0234604416093 544:0.0216019575344 676:0.0264903592409 687:0.0167135558279 777:0.0474031988163 787:0.0167135558279 1000:0.0432039150688 1047:0.0491599415106 1059:0.07226488959 1076:0.0401739974372 1086:0.0264903592409 1202:0.0752110012256 1264:0.0216019575344 1339:0.00835677791395 1368:0.0334271116558 1373:0.0277606153351 1380:0.0299587354484 1464:0.0501406674837 1522:0.0367056212297 1655:0.0923183611214 1721:0.0651362023641 1811:0.0432039150688 1925:0.0700607548684 2064:0.0334271116558 2315:0.15712212329 2353:0.0334271116558 2503:0.0512210569444 2692:0.0665682901774 2702:0.0476373087364 2791:0.044771872265 2816:0.0397355388614 2898:0.0388076748423 2971:0.0388076748423 2972:0.00835677791395 2976:0.0326490170416 3001:0.0132451796205 3029:0.0690836991826 3043:0.0289097017455 3049:0.0354989868244 3051:0.0584974453977 3085:0.0367056212297 3086:0.0417838895698 3423:0.0450623991437 3426:0.0326490170416 3469:0.0432039150688 3492:0.0367056212297 3559:0.0538422479069 3627:0.0621990258209 3636:0.0397355388614 3642:0.0662258981023 3791:0.00835677791395 3839:0.0766310267246 3905:0.0194038374211 3907:0.0277606153351 3937:0.119206616584 3953:0.0501406674837 3966:0.0505116592799 4123:0.0388076748423 4135:0.0523701433547 4152:0.374745782875 4458:0.0309237529085 4512:0.0167135558279 4537:0.0354989868244 4661:0.0318172195232 4750:0.0132451796205 4794:0.0250703337419 4818:0.0264903592409 4835:0.0710977503456 5200:0.0432039150688 5268:0.0318172195232 5270:0.0578194034909 5339:0.0469208832185 5345:0.0132451796205 5355:0.0234604416093 5523:0.0794710777228 5528:0.0794710777228 5546:0.0645235111716 5604:0.0234604416093 5650:0.0483135391666 5656:0.0132451796205 5670:0.0621990258209 5712:0.0167135558279 5758:0.17033827335 5786:0.0250703337419 5847:0.0405970682865 5876:0.0132451796205 5982:0.0167135558279 6000:0.0734112424595 6001:0.0461591805607 6034:0.0428642790304 6300:0.11104246134 6304:0.0167135558279 6477:0.0334271116558 6557:0.0441689325289 6616:0.0167135558279 6689:0.0734112424595 6743:0.0428642790304 6881:0.044474171163 6965:0.0234604416093 7053:0.0234604416093 7083:0.0264903592409 7116:0.0928369308736 7118:0.499835606933 7141:0.0833059344889 7184:0.036117393249 7254:0.0289097017455 7310:0.0485307753511 7341:0.036117393249 7395:0.0167135558279 7560:0.0299587354484 7569:0.0367056212297 7626:0.0289097017455 7647:0.0388076748423 7678:0.0510475822672 7683:0.0167135558279 7700:0.158942155446 7759:0.0401739974372 7783:0.29916727327 7784:0.0532747887204 7789:0.0752110012256 7993:0.0458941966621 8116:0.0234604416093 8120:0.0348471371549 8316:0.0510475822672 8431:0.0461591805607 8610:0.0617039769545 8700:0.0326490170416 8742:0.0765470104818 8847:0.0794710777228 9041:0.0326490170416 9054:0.00835677791395 9279:0.0833059344889 9454:0.0578194034909 9459:0.0250703337419 9504:0.0167135558279 9535:0.0250703337419 9538:0.130272404728 9621:0.07226488959 9672:0.0388076748423 9728:0.0574141121494 9949:0.0216019575344 10188:0.0867743106963 10213:0.0469208832185 10250:0.00835677791395 10266:0.0598334546539 10340:0.0397355388614 10447:0.036117393249 10483:0.234365076311 10524:0.0167135558279 10693:0.0132451796205 10705:0.0658223028579 10713:0.0167135558279 10742:0.0132451796205 10842:0.0334271116558 10857:0.0318172195232 10924:0.0410057949556 10925:0.0561094586509 10935:0.0250703337419 10960:0.140121509737 11115:0.0167135558279 11333:0.0518910227436 11362:0.00835677791395 11527:0.0388076748423 11536:0.0927712587254
164 -1 -1 45:0.00525884303603 139:0.405875756491 167:0.0252811249536 194:0.0315530582162 327:0.0340548656566 383:0.056558265244 477:0.0147634388815 544:0.0135939120453 578:0.0281745250496 583:0.0481703255903 660:0.0333402760371 676:0.0166701380186 687:0.0105176860721 738:0.0507344695613 800:0.0273956975534 994:0.136426879576 1057:0.0265276768856 1199:0.100020828111 1295:0.0166701380186 1339:0.0105176860721 1373:0.017469498428 1390:0.0157765291081 1483:0.109212542013 1496:0.0333402760371 1625:0.0210353721441 1704:0.0329560467578 1861:0.024718874678 1900:0.0230985078908 2113:0.0454756265253 2181:0.0230985078908 2687:0.0563490500993 2693:0.0210353721441 2729:0.0135939120453 2772:0.0605281001278 2791:0.0563490500993 2885:0.0315530582162 2898:0.012210655392 2971:0.012210655392 2972:0.00525884303603 3001:0.0333402760371 3003:0.0181926078763 3013:0.0281745250496 3047:0.0147634388815 3051:0.0157765291081 3086:0.0105176860721 3087:0.0388297418986 3155:0.0429906509955 3201:0.0546062710067 3248:0.0429114825543 3286:0.0157765291081 3452:0.0277951006513 3472:0.0290475453267 3642:0.0333402760371 3747:0.0593603076399 3773:0.0481703255903 3791:0.0157765291081 3823:0.00833506900928 3953:0.0105176860721 3965:0.017469498428 4106:0.040604048699 4304:0.542821707677 4472:0.0157765291081 4512:0.0105176860721 4638:0.0219289810546 4750:0.00833506900928 4778:0.0188527550813 4814:0.012210655392 4818:0.0250052070279 5030:0.0205457244012 5117:0.0302640500639 5345:0.00833506900928 5351:0.0434737328299 5428:0.0200222819176 5523:0.00833506900928 5656:0.00833506900928 5829:0.0429114825543 5850:0.173058845752 5876:0.00833506900928 5974:0.0275980270577 5986:0.0214953254977 6056:0.0633413740679 6099:0.0250052070279 6300:0.017469498428 6304:0.0210353721441 6311:0.0205457244012 6636:0.0714615331253 6654:0.0524236539439 6683:0.0500104140557 6799:0.0423899346659 6835:0.0788826455404 6958:0.0135939120453 7053:0.0147634388815 7083:0.0166701380186 7172:0.012210655392 7297:0.017469498428 7427:0.0368709436262 7453:0.0301222345934 7472:0.0244213107839 7510:0.019460031642 7618:0.0423899346659 7683:0.00525884303603 7708:0.0366319661759 7724:0.0590537555261 7825:0.0471648109079 8014:0.034938996856 8150:0.0255473595254 8209:0.0429114825543 8233:0.0337059808897 8319:0.0157765291081 8399:0.0357307665626 8424:0.0292107109006 8709:0.0244213107839 8802:0.0454756265253 8847:0.0166701380186 8907:0.40267040936 9018:0.040197839892 9054:0.00525884303603 9125:0.0410914488025 9454:0.0545778236289 9459:0.0473295873243 9534:0.117423814712 9535:0.00525884303603 9687:0.019460031642 9755:0.289021953542 9809:0.115372563835 10062:0.0166701380186 10085:0.0646811096255 10250:0.00525884303603 10314:0.0330539436873 10340:0.00833506900928 10419:0.0434737328299 10468:0.026053340766 10524:0.0105176860721 10687:0.104847307888 10693:0.00833506900928 10742:0.00833506900928 10766:0.0337059808897 10772:0.163958438395 10906:0.0210353721441 10935:0.0157765291081 10992:0.0135939120453 11115:0.0157765291081 11159:0.0371026229032 11187:0.0135939120453 11283:0.152203408684 11362:0.00525884303603 11454:0.0181926078763 11536:0.038920063284
165 1 -1 31:0.116585438153 975:0.048338301343 986:0.116585438153 1213:0.0546653252439 1292:0.0241691506715 1339:0.0120845753357 1818:0.0522286656583 1830:0.216765059047 2098:0.0695453715686 2281:0.182956980759 2331:0.0460102673855 2553:0.240934209719 2592:0.0710892431033 2627:0.0383071974886 2672:0.0418057620143 2703:0.0759564166293 2711:0.1077806747 3237:0.362914039739 3359:0.0655741052199 3469:0.03123817408 3670:0.265120755608 3791:0.0120845753357 3823:0.0191535987443 3953:0.0120845753357 4099:0.125482656787 4298:0.0401440903226 4319:0.0914784903796 4469:0.101313506115 4626:0.18838441147 4649:0.0859034993239 4707:0.0383071974886 4807:0.106158581588 5005:0.125482656787 5560:0.0609593607586 5786:0.0120845753357 6030:0.0766143949772 6707:0.0418057620143 7104:0.16167101205 7295:0.0587066373152 7544:0.0362537260072 7683:0.0120845753357 7684:0.433934859419 8116:0.0678513840996 8462:0.162277611562 8513:0.212632006975 8803:0.0280595149868 9032:0.0725074520145 9160:0.192526240593 9745:0.0962631202963 10051:0.0447182425493 10062:0.0191535987443 10075:0.0770396442765 10153:0.104500862817 10213:0.0339256920498 10591:0.0460102673855 10597:0.0713822644026 10599:0.0962631202963 10640:0.120467104859 10739:0.0802881806452 10815:0.0866454988316 11012:0.0797571439508 11115:0.0120845753357 11244:0.2155613494
166 1 1 45:0.0142805385771 135:0.0511951952889 473:0.0285610771541 538:0.0331583837322 687:0.0285610771541 769:0.0571221543083 882:0.0369146567118 891:0.103773625526 1022:0.0856832314624 1175:0.0474389223093 1213:0.0645989010192 1264:0.0369146567118 1292:0.0571221543083 1295:0.0452682362695 1472:0.0511951952889 1488:0.134004351144 1811:0.0369146567118 1891:0.211377088588 2048:0.0686516174181 2064:0.0285610771541 2183:0.0829321559952 2237:0.0788794395963 2758:0.0749432313054 2855:0.0452682362695 2895:0.0749432313054 2971:0.0331583837322 3001:0.0226341181348 3009:0.0494025466847 3359:0.0774899831589 3426:0.055792501867 3791:0.0142805385771 3814:0.0428416157312 3959:0.105688544294 4031:0.121495889565 4423:0.444754427996 4472:0.0428416157312 4661:0.054371078841 4794:0.0428416157312 4818:0.090536472539 5119:0.0679023544043 5339:0.040090540264 5428:0.054371078841 5456:0.0856832314624 5462:0.102390390578 5629:0.0452682362695 5847:0.0693745850076 6240:0.0732489239962 6477:0.0285610771541 6616:0.0285610771541 6710:0.0583711707868 6740:0.0474389223093 6751:0.0788794395963 6754:0.0606626927283 6867:0.142357930702 6873:0.0428416157312 7035:0.090536472539 7105:0.0452682362695 7254:0.0494025466847 7626:0.0494025466847 7629:0.0738293134236 7683:0.0142805385771 7708:0.0663167674644 7724:0.040090540264 7820:0.040090540264 7913:0.0583711707868 8198:0.0331583837322 8349:0.0964634315584 8815:0.5123095685 9535:0.0142805385771 9551:0.092934812411 9648:0.0679023544043 9683:0.0285610771541 10062:0.0226341181348 10250:0.0142805385771 10544:0.0452682362695 10546:0.148284889722 10713:0.0285610771541 10842:0.0571221543083 11244:0.254732341047 11342:0.0606626927283 11515:0.327191156071 11527:0.0663167674644
167 -1 -1 3:0.0522461555523 209:0.0483274510401 473:0.0249274801351 633:0.0617478150563 649:0.0522461555523 701:0.0289399082302 783:0.0730417032841 934:0.0973889377121 1184:0.0411297990668 1264:0.0161091503467 1351:0.024347234428 1605:0.0336042213596 1653:0.0592636818775 1715:0.0403559291152 1856:0.0471743563256 1873:0.035171778264 1921:0.223774983555 1988:0.0409424862918 2142:0.0538898370362 2197:0.0223410203805 2343:0.0431174564762 2353:0.0249274801351 2423:0.0249274801351 2575:0.0658758794084 2702:0.0355243994589 2790:0.144350659986 2971:0.0144699541151 2972:0.00623187003378 3173:0.0207018241489 3175:0.0548258832303 3286:0.0186956101013 3294:0.0548258832303 3469:0.0161091503467 3642:0.0395091212516 3909:0.0538673883654 3934:0.0277905982719 4023:0.0296318409387 4112:0.126286743019 4460:0.0346154758147 4660:0.0254725371946 4707:0.0197545606258 4771:0.0522461555523 4779:0.31971959513 4794:0.056086830304 4811:0.0515175393186 5345:0.00987728031291 5355:0.017495071013 5486:0.0327044022105 5548:0.0197545606258 5607:0.0647098956199 5629:0.0197545606258 5740:0.148925197137 5758:0.0846838332691 5916:0.0898567527784 5964:0.0515175393186 6000:0.0547447026517 6047:0.0292925294251 6616:0.0249274801351 6710:0.0254725371946 6817:0.0647098956199 7125:0.0547447026517 7271:0.124246871731 7341:0.0269336941827 7376:0.0463834565349 7498:0.0927669130698 7551:0.0621234358653 7722:0.0879352063793 7732:0.0558915658315 7816:0.024347234428 8049:0.109518528666 8251:0.0431174564762 8305:0.102067404917 8488:0.0490854299299 8589:0.024347234428 8650:0.0446820407609 8827:0.0349901420259 9041:0.024347234428 9208:0.0373912202027 9229:0.0254725371946 9477:0.0538898370362 9690:0.161424615739 9705:0.0259864306596 9861:0.127362685973 10251:0.0530194704718 10340:0.00987728031291 10409:0.0611582089236 10507:0.0485737866683 10532:0.0355243994589 10652:0.0538898370362 10707:0.0647098956199 10726:0.0431174564762 10747:0.0621234358653 10803:0.0981708598597 10842:0.0249274801351 10899:0.0753357571696 11064:0.0197545606258 11134:0.0973889377121 11333:0.696537114398 11470:0.136719582303
168 -1 -1 45:0.0102084497895 95:0.0485400303207 100:0.057013809265 120:0.0441201859506 130:0.191936811405 183:0.145620090962 209:0.0263884598964 245:0.0590187203507 368:0.0780319221117 538:0.0474065727431 576:0.504164475456 676:0.0323600202138 835:0.101764634427 882:0.0527769197928 940:0.0633888929034 975:0.0408337991581 1004:0.236461360164 1076:0.0490756413422 1380:0.0365969096859 1552:0.0474065727431 1599:0.0766429446145 1624:0.0490756413422 1757:0.0915561846373 2014:0.138720906442 2197:0.0731938193719 2198:0.119649889435 2306:0.0468053594755 2343:0.0706308679583 2459:0.0323600202138 2663:0.0667546743889 2689:0.0661071995804 2794:0.0490756413422 2855:0.0323600202138 2971:0.0474065727431 3024:0.0629853695824 3117:0.0576150225326 3323:0.0468053594755 3533:0.171952450579 3536:0.182349342215 3568:0.0448387518701 3642:0.0161800101069 3814:0.0612506987371 3905:0.0237032863715 3907:0.0678234723221 4372:0.050574664282 4684:0.101764634427 4707:0.0323600202138 4794:0.0306253493686 5033:0.0753761745304 5039:0.196971189886 5057:0.0797665929569 5258:0.0689569298997 5316:0.0706308679583 5548:0.0323600202138 5629:0.0323600202138 5712:0.0408337991581 5759:0.148365251064 5786:0.0102084497895 5823:0.106001523899 5848:0.0731938193719 5916:0.147194685386 6000:0.0448387518701 6028:0.0957930741095 6047:0.0479842028513 6254:0.168782150643 6477:0.020416899579 6526:0.0759809149636 6581:0.0468053594755 6821:0.0468053594755 6965:0.0573174835264 7204:0.0408337991581 7635:0.0896775037402 7746:0.0388671915527 7836:0.0306253493686 7846:0.0868513944041 7861:0.0788204533879 8186:0.102990888172 8198:0.118516431858 8462:0.0685420382416 8465:0.0563870048877 8489:0.0697532146269 8803:0.0474065727431 8847:0.0323600202138 8967:0.106001523899 9125:0.0398832964784 9375:0.0766429446145 9386:0.0735973426929 9407:0.0627793846877 9490:0.0388671915527 9535:0.0102084497895 9744:0.0681151190779 9871:0.0898104859519 9949:0.0263884598964 10237:0.0490756413422 10340:0.0161800101069 10372:0.0816675983162 10386:0.0567037413938 10491:0.0587484801102 10544:0.0970800606413 10631:0.073091187041 10822:0.101149328564 10842:0.0102084497895 10992:0.0263884598964 11064:0.0323600202138 11134:0.0398832964784 11263:0.065429945553 11450:0.26483143546
169 -1 -1 146:0.124136263872 154:0.051546467819 209:0.0401109483862 576:0.109477050264 638:0.268365795263 682:0.122220173259 1031:0.0634252957288 1086:0.0491878308044 1175:0.051546467819 1208:0.105429175106 1457:0.117461699159 1656:0.149699930616 2029:0.08845391113 2138:0.229679380648 2283:0.10146834296 2566:0.0795912537585 2600:0.204822130528 2982:0.111099959694 2984:0.111869325671 3047:0.0435618189235 3051:0.0155170329841 3286:0.0465510989522 3383:0.0983756616087 3515:0.11275896644 3533:0.0435618189235 3566:0.134182897632 3701:0.0931021979043 3820:0.0606233502372 3837:0.149699930616 3882:0.0634252957288 4056:0.126616992678 4332:0.0999753667395 4707:0.0491878308044 4818:0.0245939154022 5185:0.101944666175 5355:0.0435618189235 5441:0.142134025663 5712:0.0310340659681 5746:0.117461699159 5784:0.123605337489 5786:0.0310340659681 6093:0.164027521128 6346:0.375234253939 6884:0.154684131437 7297:0.051546467819 7789:0.0465510989522 7836:0.0465510989522 7890:0.08845391113 8024:0.0701922600776 8504:0.0795912537585 8525:0.110303208464 8718:0.0634252957288 8910:0.340843799266 9082:0.145607249019 9125:0.0606233502372 9183:0.0590788519076 9262:0.0831333111695 9415:0.08845391113 9432:0.0737817462066 10105:0.122220173259 10503:0.0401109483862 10748:0.132015730054 10755:0.0701922600776 11010:0.07205886967 11115:0.0155170329841 11154:0.116498697069 11335:0.145607249019 11449:0.149699930616 11454:0.0536801145325
170 -1 -1 45:0.0211230933856 135:0.0378627488433 194:0.0316846400784 308:0.143519080846 326:0.0350846986843 441:0.0704711318035 477:0.0296500100926 637:0.0912924907542 676:0.0167396554577 940:0.0655814316579 1181:0.0649508413516 1183:0.324727658852 1264:0.0273012021505 1314:0.0554262314737 1339:0.0105615466928 1390:0.0316846400784 1472:0.0378627488433 1509:0.0745146948735 1514:0.0422461867712 1587:0.0831882015079 1653:0.0334793109154 1655:0.0583373575095 1693:0.0661869586634 1711:0.0773308854556 1741:0.0929169129928 1961:0.0967424088235 2103:0.0669586218309 2138:0.0390823668671 2156:0.109667977729 2210:0.168984747085 2349:0.0815467496014 3047:0.0296500100926 3051:0.0105615466928 3073:0.0831882015079 3086:0.0105615466928 3173:0.0350846986843 3281:0.0730738971416 3367:0.0316846400784 3383:0.0334793109154 3404:0.0680474485705 3469:0.0273012021505 3533:0.11860004037 3586:0.0633692801569 3791:0.0105615466928 3823:0.0167396554577 3934:0.0470984952636 3953:0.0105615466928 4027:0.0636055188586 4126:0.0554262314737 4320:0.0618693398056 4568:0.0831882015079 4618:0.0991064310365 5029:0.0463896655503 5057:0.0412628074492 5184:0.0638381507214 5185:0.0693878367724 5319:0.0484242955362 5523:0.0334793109154 5551:0.329003933188 5786:0.0316846400784 5794:0.109667977729 5848:0.0378627488433 5896:0.0633692801569 5917:0.0955516216334 5982:0.0211230933856 6001:0.0583373575095 6065:0.058985842229 6095:0.100437932746 6114:0.0799493834652 6172:0.0626377593135 6306:0.0841310026673 6311:0.0412628074492 6448:0.481126638718 6603:0.0422461867712 6664:0.0861808621307 6804:0.0541731620841 6873:0.0316846400784 7012:0.0558220223248 7297:0.0350846986843 7350:0.0496439135599 7365:0.0633692801569 7395:0.0211230933856 7612:0.0807309440614 7683:0.0105615466928 7891:0.0576600419564 8100:0.0470984952636 8116:0.207550070648 8198:0.0245231519915 8319:0.0316846400784 8617:0.16862337621 8842:0.0628855223503 8847:0.0669586218309 9093:0.0334793109154 9183:0.0402115567854 9271:0.11241558414 9381:0.0807309440614 9412:0.058985842229 9504:0.0211230933856 9532:0.0815467496014 9535:0.0211230933856 9536:0.0651639509939 9705:0.0440408576083 9774:0.105284539801 9780:0.0735694559745 9781:0.0350846986843 9880:0.0792939236525 9992:0.0350846986843 10026:0.0655814316579 10062:0.0334793109154 10128:0.049046303983 10377:0.0448646847809 10403:0.0779833376509 10455:0.203784165276 10842:0.0105615466928 10906:0.0422461867712 10915:0.0532766040285 11362:0.0105615466928 11488:0.0683937610013
171 -1 -1 141:0.219849063663 209:0.0589068706251 218:0.368645051568 385:0.19105027016 1384:0.15300616235 1886:0.4793216034 2258:0.213838558426 2672:0.0788345249645 4174:0.0816951588918 4340:0.227168852518 4778:0.0816951588918 5338:0.363053177099 5587:0.14682365367 5786:0.0227882882667 6293:0.0931462815059 6439:0.149016236009 6464:0.200483646924 7060:0.181526588549 7635:0.100093395589 7683:0.0227882882667 8116:0.0639748132308 8222:0.157669049929 8233:0.146059048267 9605:0.161991104472 10566:0.113941441334 10964:0.157669049929 11293:0.151402110055
172 -1 -1 
173 1 1 22:0.0483621843521 45:0.0227697785328 62:0.0360892451241 83:0.0928992315971 396:0.0341546677991 511:0.0827315600882 573:0.0535139856943 1077:0.0666924649541 1175:0.0378197835112 1284:0.0421290964279 1292:0.0227697785328 1339:0.0113848892664 1436:0.109835245887 1615:0.0515002519593 1891:0.0842581928559 2132:0.226984335148 2133:0.0655187569526 2166:0.140487825847 2174:0.113848892664 2556:0.0455395570655 2775:0.0896732732414 2783:0.0798220459244 2785:0.0700141899718 2972:0.0113848892664 3051:0.0227697785328 3303:0.0465353118281 3469:0.0294295118284 3488:0.0688147577312 3642:0.0180446225621 3934:0.101540270338 4219:0.0521992903612 4326:0.0648988749607 4350:0.104284120863 4545:0.100160402275 4591:0.0820788282388 4620:0.0954475450119 4818:0.0180446225621 4937:0.142693341644 4949:0.0507701351692 5124:0.374655752597 5143:0.100160402275 5215:0.0954475450119 5216:0.101540270338 5456:0.0341546677991 5523:0.0180446225621 5603:0.118217323545 5604:0.0639228498381 5712:0.0455395570655 5840:0.0564029763976 5848:0.0408144010948 6454:0.206444273194 6477:0.0227697785328 6589:0.100160402275 6590:0.0507701351692 6740:0.189098917556 7407:0.0870244562887 7465:0.0896732732414 7492:0.0483621843521 7683:0.0113848892664 7700:0.0360892451241 7750:0.0658201401476 7871:0.102107278308 8092:0.0553075756877 8157:0.0621550244355 8198:0.0528697884896 8251:0.0393852459028 8364:0.0729702060728 8426:0.0433463141854 8661:0.0777916961806 8670:0.113492167574 8847:0.0360892451241 8891:0.0683093355983 8962:0.0666924649541 8977:0.0521992903612 8995:0.0777916961806 9051:0.0547312034518 9125:0.0444795168068 9314:0.0870244562887 9347:0.0528697884896 9458:0.0737255080301 9460:0.400048379849 9490:0.0433463141854 9672:0.0528697884896 9768:0.124885250866 9992:0.0756395670223 10002:0.0378197835112 10062:0.0360892451241 10350:0.142693341644 10446:0.0625241393689 10486:0.264738484578 10491:0.0655187569526 10537:0.0793046827343 10544:0.0360892451241 10566:0.0569244463319 10624:0.0605895620439 10673:0.0492046727775 10797:0.076903646219 11182:0.11485973693 11306:0.104284120863 11317:0.0798220459244 11426:0.0847370875161 11510:0.0492046727775 11527:0.0264348942448
174 -1 -1 33:0.0517881089324 45:0.00966637540574 392:0.056136072791 547:0.100372783793 638:0.250768738367 884:0.0577786316458 916:0.127594470356 950:0.0664115245539 1086:0.061283370144 1372:0.0907064083876 1405:0.60223670276 1448:0.0713736575761 1491:0.0963608755178 1532:0.0403080604777 2029:0.110205180587 2387:0.106034208086 2556:0.038665501623 2636:0.0810400329818 2647:0.0395109502806 2680:0.0368033219795 2776:0.0448892572607 3005:0.0835895794557 3286:0.0289991262172 3319:0.0249872179417 3550:0.0761373696952 3642:0.015320842536 3660:0.0822395368671 3791:0.0483318770287 3944:0.0963608755178 3989:0.0963608755178 4060:0.0499744358835 4214:0.314713873019 4310:0.0725731614614 4481:0.0530863137023 4498:0.0963608755178 4537:0.0410620620413 4750:0.015320842536 4876:0.0907064083876 5139:0.200745567587 5178:0.200745567587 5200:0.099948871767 5250:0.0536927410649 5272:0.212068416172 5397:0.0907064083876 5420:0.0932559548614 5428:0.0368033219795 5444:0.0731730660774 5546:0.074635043303 5656:0.015320842536 6030:0.030641685072 6041:0.0822395368671 6101:0.0530863137023 6663:0.0514437548476 6821:0.0443199687532 6883:0.0499744358835 7135:0.0616235243698 7602:0.086213080244 7761:0.0289991262172 7816:0.0377654711663 8330:0.0738883834779 8456:0.0553682294081 8485:0.0271369465738 8618:0.0932559548614 8693:0.0527729155277 8952:0.0963608755178 9008:0.0249872179417 9093:0.030641685072 9601:0.100372783793 9605:0.0687136659801 9712:0.0499744358835 9745:0.0770002612967 9866:0.0377654711663 10247:0.0321110040361 10361:0.0753437498326 10591:0.0368033219795 10713:0.0579982524345 10752:0.109663585633 10936:0.0932559548614 11081:0.0696892827024 11091:0.0448892572607 11187:0.0249872179417 11205:0.058427382658 11527:0.0224446286303
175 -1 -1 209:0.066680360525 471:0.0566509783429 473:0.0257954846565 566:0.067190187181 637:0.0557431149291 660:0.0408848758685 783:0.100780136414 799:0.191994334746 806:0.0566509783429 819:0.08812885476 975:0.051590969313 1002:0.0477273179858 1183:0.0566509783429 1343:0.0776749482584 1594:0.0909972149062 1639:0.0661561706813 1640:0.118141660262 1669:0.188872683828 1811:0.066680360525 2033:0.051590969313 2076:0.107565236394 2166:0.0795781028533 2174:0.128977423283 2331:0.0491062827369 2627:0.0408848758685 2847:0.0892377152388 2972:0.0128977423283 3014:0.0909972149062 3051:0.0128977423283 3086:0.0128977423283 3349:0.0976340470984 3740:0.0847363047701 3747:0.0727930028735 3814:0.193466134924 3953:0.0386932269848 4024:0.069986564611 4378:0.0716416557483 4707:0.081769751737 4760:0.0826666727754 4772:0.0333401802625 4818:0.0204424379343 4928:0.0826666727754 4949:0.0575165999477 5057:0.100780136414 5094:0.0968336007228 5456:0.0386932269848 5678:0.0408848758685 5727:0.152371105727 5786:0.0386932269848 5895:0.0909972149062 5940:0.274563429029 6240:0.0661561706813 6570:0.121028600049 6581:0.473085319352 6603:0.051590969313 6680:0.09858848753 6777:0.074566487892 6791:0.0446188576194 6875:0.0856907452017 6965:0.0362085404087 7015:0.0851239752275 7214:0.0995847478269 7635:0.0566509783429 8105:0.128573295655 8116:0.0724170808173 8462:0.0865986086155 8490:0.0793178537313 8536:0.124430432907 8589:0.100780136414 8713:0.0937251403563 8745:0.0959971673732 8803:0.0299476302726 9008:0.0333401802625 9054:0.0257954846565 9058:0.083099425045 9183:0.0982125654738 9208:0.0386932269848 9215:0.0929856718375 9229:0.0527190425028 9238:0.069986564611 9283:0.133926342377 9459:0.0773864539695 9472:0.0708325061411 9492:0.0575165999477 9610:0.0620040250652 9618:0.0686408572574 9744:0.0860592227653 9781:0.0428453726009 9795:0.0676864168258 9834:0.0712414788434 9949:0.100020540788 9978:0.111532690579 10250:0.0128977423283 10372:0.051590969313 10842:0.0257954846565 10908:0.208646162014 11064:0.081769751737 11134:0.0503900682068 11404:0.0876326251152 11579:0.063897947455
176 -1 -1 22:0.0772062317662 120:0.0785511949332 200:0.15024913575 256:0.188724190246 676:0.0288067491227 688:0.112138603621 695:0.120752319616 1086:0.0576134982455 1292:0.0363500702504 1380:0.0651568193732 2033:0.0363500702504 2076:0.0757885333707 2459:0.0576134982455 2813:0.111771869908 2876:0.0757885333707 3051:0.0181750351252 3147:0.181180869118 3155:0.0742897807127 3383:0.0576134982455 3452:0.0960623709787 3533:0.102047548635 3601:0.0651568193732 3791:0.0181750351252 4056:0.148305948163 4385:0.125750582364 5358:0.112138603621 5428:0.138397618885 5770:0.112857033029 5786:0.0181750351252 5874:0.166480983288 5887:0.17534289577 5974:0.0953812668914 6030:0.0576134982455 6848:0.125750582364 7077:0.157167860645 7178:0.188724190246 7371:0.0900426919585 7395:0.0363500702504 7472:0.0422011246828 7510:0.0672556218559 7683:0.0181750351252 7866:0.566172570737 7904:0.062875291182 8398:0.125750582364 8406:0.159897807252 8485:0.0510237743173 8803:0.0422011246828 8890:0.168804498731 8965:0.100954847485 9001:0.0854306569812 9129:0.0960623709787 9423:0.122031648123 9440:0.103605692106 9472:0.0998146229283 9535:0.0363500702504 9750:0.17534289577 10062:0.0288067491227 10237:0.0873738445678 10247:0.060376159808 10321:0.0772062317662 10372:0.0727001405008 10503:0.046981784248 10667:0.14033124896 11115:0.0181750351252 11554:0.116490905396
177 -1 -1 
178 -1 -1 362:0.08909093339 473:0.0134095216461 538:0.0155679725245 676:0.0106267944808 687:0.0134095216461 882:0.0173315553038 1092:0.0682204430932 1264:0.0173315553038 1292:0.0134095216461 1339:0.00670476082303 1532:0.0279583497846 1559:0.0397641753525 1622:0.0517681233511 1625:0.0402285649382 1653:0.0212535889616 1990:0.0298994224096 2197:0.0480726322537 2335:0.0332167013315 2423:0.0268190432921 2950:0.0507540713187 2972:0.00670476082303 3001:0.0106267944808 3051:0.0268190432921 3173:0.0222727333475 3260:0.0368215614861 3472:0.0370341618065 3476:0.0614147464828 3548:0.0785527229563 3747:0.302725646976 3814:0.0603428474072 3882:0.0274054607236 3925:0.0554268265304 3953:0.0268190432921 4155:0.0212535889616 4609:0.0589862163328 4661:0.0510548082415 4818:0.0425071779232 5001:0.0423870158166 5270:0.0463893231732 5422:0.190643825149 5428:0.0255274041208 5456:0.0402285649382 5786:0.0603428474072 5876:0.0106267944808 5926:0.0637607668848 6304:0.0134095216461 6560:0.056210732092 6581:0.0614821538998 6791:0.0231946615866 6804:0.0343906158222 6835:0.201142824691 6976:0.0467039175735 7105:0.0425071779232 7226:0.0431983951359 7295:0.0325716006551 7395:0.0402285649382 7599:0.378431850151 7629:0.0173315553038 7700:0.0212535889616 7708:0.0155679725245 8007:0.642014990592 8212:0.392734213117 8474:0.0231946615866 9034:0.0476609562873 9253:0.0579791404764 9271:0.0713645099871 9535:0.00670476082303 9544:0.044545466695 9683:0.0402285649382 9866:0.0523895340106 9888:0.057042728194 10128:0.031135945049 10561:0.044545466695 10713:0.0134095216461 10842:0.0268190432921 11133:0.0370341618065 11333:0.0416328996583 11349:0.0467039175735 11362:0.00670476082303
179 -1 -1 120:0.18056492986 135:0.0998502656347 154:0.0925240926864 185:0.107526062662 194:0.0417787908303 209:0.0359988692073 258:0.108547090042 282:0.102827412396 1264:0.0359988692073 1380:0.0499251328174 1701:0.083241175886 1785:0.0696313180505 2076:0.0580714748044 2459:0.132435633583 2673:0.102827412396 2876:0.0580714748044 2894:0.0719977384145 3051:0.0139262636101 3155:0.170769255071 3383:0.0441452111943 3459:0.16518602313 3568:0.122337140578 3745:0.0702495622594 3953:0.0139262636101 3959:0.0515332989881 4224:0.1184817909 4652:0.0654595625982 4772:0.107996607622 5184:0.589230781087 5233:0.106044456604 5339:0.0390959646917 5528:0.0662178167915 5646:0.0638513964274 5706:0.0702495622594 5786:0.0557050544404 5803:0.1184817909 5940:0.0741145735634 5982:0.0278525272202 6095:0.0662178167915 6247:0.340909557781 6477:0.0557050544404 6784:0.0764809939274 6875:0.0462620463432 7395:0.0278525272202 7453:0.159537060376 7683:0.0139262636101 7816:0.0544083883302 7836:0.0417787908303 8398:0.0963539133245 8431:0.0769225798667 8455:0.0702495622594 8868:0.0499251328174 8890:0.194014696399 8999:0.0853580110349 9020:0.0725482208343 9051:0.133896983824 9125:0.0544083883302 9358:0.0557050544404 9457:0.0714317474248 9535:0.0139262636101 9817:0.137986887589 9949:0.143995476829 9970:0.130679939616 10144:0.0746106815211 10534:0.0629963162567 10663:0.0793858262083 11115:0.0278525272202 11537:0.0989951854639
180 -1 -1 32:0.0564792341613 146:0.0409005888668 209:0.0264316221195 282:0.0754994633952 531:0.106174905045 800:0.106534855164 862:0.166871771376 866:0.106174905045 1086:0.0324129498057 1151:0.0582878353179 1314:0.0536608314076 1368:0.0409005888668 1580:0.0721413015584 1911:0.0528632442391 2181:0.0449120922704 2197:0.109970308009 2274:0.0748677926804 2349:0.0789493758793 2386:0.0547817579684 2548:0.101931085515 2772:0.11768914385 3033:0.332906135722 3040:0.336490776173 3601:0.146627077345 3639:0.091705938298 3909:0.0441923510302 4148:0.106174905045 4310:0.0767683054688 4372:0.0506573866142 4506:0.0986466826776 4527:0.0869934526855 4537:0.0434356841909 4700:0.0936610329046 4778:0.0366567693362 4930:0.0845291093877 4949:0.0455983448034 4951:0.112163592058 5202:0.0737177220155 5244:0.144282603117 5355:0.0287056173676 5385:0.0686541488672 5678:0.0324129498057 5765:0.0648258996113 5770:0.126985149598 5786:0.0511257360835 5921:0.11164698404 5949:0.367166217823 5998:0.0959497578286 6056:0.246318389925 6218:0.0754994633952 6272:0.0306754416501 6320:0.0580013841974 6777:0.0591152541835 6791:0.0353731975867 6894:0.127914291067 6935:0.0378375408845 6965:0.0287056173676 7204:0.0409005888668 7597:0.112163592058 7654:0.112163592058 7681:0.0869934526855 7836:0.0306754416501 7886:0.0655369658914 8119:0.0588445719252 8316:0.0624605618474 8711:0.0651857166978 8891:0.0613508833002 8901:0.0455983448034 8963:0.106174905045 9006:0.0702504906902 9058:0.065880045754 9215:0.147435444031 9229:0.0417949092946 9410:0.106174905045 9459:0.153377208251 9567:0.128538326008 9927:0.0496735708511 10024:0.0306754416501 10103:0.0761051929707 10185:0.106174905045 10376:0.118230508367 10534:0.0925081738891 10561:0.0339672038135 10742:0.0162064749028 10842:0.0102251472167 10901:0.0648258996113 11134:0.0399485314997 11221:0.0608825338309 11338:0.0774028880044 11422:0.106174905045
181 -1 -1 135:0.0373350407816 194:0.0312430387548 229:0.141518798819 473:0.0208286925032 606:0.0568564112135 687:0.0208286925032 915:0.0520717312581 921:0.117554145109 1031:0.0425682533194 1121:0.0584735324189 1264:0.0269206945299 1339:0.0104143462516 1387:0.0542530511313 1390:0.0624860775097 1637:0.114238989401 1990:0.0464420649619 2064:0.0416573850064 2634:0.0568564112135 2971:0.096725452606 3001:0.0330126965567 3051:0.0104143462516 3086:0.0208286925032 3227:0.0796057650578 3286:0.0312430387548 3533:0.0292367662095 3823:0.0165063482783 3907:0.0691914188062 4030:0.180627245585 4108:0.0457431144878 4129:0.0820287747382 4512:0.0208286925032 4947:0.444183810186 5103:0.398028825289 5296:0.204303192159 5523:0.0165063482783 5526:0.0746700815631 5786:0.0729004237613 5982:0.0416573850064 6030:0.0330126965567 6065:0.0581637332848 6309:0.0489520067595 6553:0.0642557353115 6661:0.0292367662095 6675:0.0652644849197 6816:0.047109940501 6910:0.103817147651 7083:0.0165063482783 7143:0.0745653792182 7254:0.0360277187103 7284:0.0654583550379 8198:0.0241813631515 8431:0.0575242867526 8650:0.0373350407816 8803:0.0241813631515 8868:0.0373350407816 8942:0.0550440087863 9071:0.402051001971 9096:0.0590746015977 9125:0.0406877114298 9129:0.0550440087863 9454:0.0360277187103 9618:0.0554244019063 9683:0.0416573850064 10050:0.323336986914 10062:0.0165063482783 10250:0.0104143462516 10524:0.0208286925032 10561:0.138382837612 10654:0.108139491876 10713:0.0416573850064 10882:0.0615164039331 10935:0.0312430387548 11115:0.0208286925032 11316:0.270172878749 11488:0.0674405301832
182 -1 -1 154:0.0457167027744 209:0.0355745094273 746:0.0870029992882 914:0.427275554737 1314:0.0722224971344 1340:0.0776713067108 1443:0.0802728088858 1568:0.0661592935864 1594:0.097095494207 1598:0.0654372317681 1990:0.0613711386967 2133:0.158398661212 2138:0.0509258171449 2143:0.0493366082652 2166:0.169822235385 2204:0.0985348570037 2285:0.091826577045 2465:0.108397404717 2546:0.0594788016123 2651:0.0613711386967 2814:0.0668560146078 2876:0.0573869200167 2965:0.115377367101 3051:0.0137620988379 3319:0.0355745094273 3323:0.126197414206 3367:0.0412862965138 3882:0.0562520676177 3902:0.0978282161661 3953:0.0137620988379 4091:0.0675291133637 4291:0.0822599170893 4605:0.13718977769 4640:0.12605905468 4853:0.123427678853 4905:0.100006234607 5081:0.452885344495 5232:0.121074287462 5377:0.079199330606 5786:0.0412862965138 5959:0.0509258171449 6114:0.104177101071 6300:0.0914334055488 6595:0.1327692764 6642:0.0784500148208 6659:0.073731160217 6800:0.0834821189989 6830:0.113768333445 6873:0.123858889541 7297:0.182866811098 7683:0.0137620988379 7830:0.129139465939 8115:0.0732409004503 8550:0.0822599170893 8693:0.0751332375347 8761:0.0412862965138 9344:0.0711490188546 9360:0.107267521537 9460:0.0604475064999 9503:0.0935054226988 9607:0.119007177562 9632:0.214535043073 9827:0.0594788016123 9981:0.0550483953518 10062:0.0436248211787 10180:0.0935054226988 10213:0.0386350959105 10272:0.0550483953518 10523:0.0584603982964 10662:0.12605905468 10739:0.0914334055488 10908:0.0742096053378 11064:0.0436248211787 11228:0.129139465939
183 -1 -1 107:0.10608811301 135:0.0424056234538 249:0.0765998287027 308:0.0803694434067 396:0.0354862485551 712:0.0707037470163 729:0.102288619697 766:0.117916862529 783:0.138640890753 824:0.0649617546682 836:0.0549310116682 883:0.0812678233678 889:0.0568649972189 1042:0.229855361426 1086:0.0374962488341 1179:0.0931693460382 1381:0.0637843721176 1615:0.0535080813091 1644:0.0392942553525 1697:0.0812678233678 1811:0.0611537478708 1891:0.0437715745337 2064:0.0236574990368 2508:0.0942252670207 2634:0.0645782491296 2758:0.0620764200471 3122:0.0729824973892 3452:0.0625196989508 3469:0.0305768739354 3488:0.142995248056 3510:0.0625196989508 3533:0.0332074981822 3890:0.0493249983525 3921:0.0803694434067 3934:0.0527494996112 3953:0.0118287495184 4060:0.0611537478708 4385:0.204603750464 4402:0.113729994438 4684:0.117916862529 4756:0.0606730040163 5064:0.0493249983525 5339:0.0332074981822 5401:0.130673661655 5548:0.0374962488341 5650:0.0683862559269 5755:0.0616213189897 5786:0.0118287495184 5917:0.107016162618 6001:0.130673661655 6047:0.111200648104 6278:0.11099748763 6290:0.0695843111369 6300:0.0392942553525 6401:0.0493249983525 6404:0.0709724971103 6493:0.0749924976682 6528:0.276594578775 6816:0.0535080813091 6861:0.0493249983525 7241:0.0354862485551 7440:0.0977857473118 7472:0.0274655058341 7901:0.102288619697 8061:0.0818415001856 8116:0.0664149963644 8260:0.177431242776 8436:0.117916862529 8446:0.0803694434067 8640:0.279508038114 8743:0.114117369215 8803:0.0274655058341 8847:0.0374962488341 8980:0.216699647327 9001:0.0556003240521 9118:0.0462136302512 9363:0.0437715745337 9535:0.0236574990368 9610:0.170594991657 9949:0.0305768739354 10114:0.0965210741449 10213:0.0332074981822 10314:0.0743484484692 10782:0.0437715745337 10842:0.0236574990368 11012:0.0780687158533 11064:0.0374962488341 11115:0.0118287495184 11349:0.0549310116682 11480:0.0931693460382 11560:0.443989950521
184 -1 -1 303:0.0552936887933 662:0.059282990918 883:0.070449823131 939:0.109143810643 1052:0.0632674017791 1175:0.0340635841459 1300:0.0757136895474 1525:0.134736708892 1582:0.0435589308879 1598:0.0487573800238 1625:0.0205083211755 1818:0.0443177447336 1911:0.159039723574 1915:0.0605702047416 2033:0.041016642351 2246:0.0481990637028 2876:0.0427590806036 3047:0.0287870681976 3327:0.0584532242906 3383:0.0325049200159 3419:0.046385330726 3510:0.054197363123 3922:0.0457277279476 3976:0.0783813288796 4123:0.0476188471163 4170:0.0791733909949 4174:0.0367607811834 4298:0.0340635841459 4360:0.0745147961451 4385:0.0354735673598 4660:0.0419135003706 4749:0.0354735673598 4787:0.0783813288796 5064:0.0427590806036 5189:0.0684201209663 5345:0.0325049200159 5629:0.0325049200159 5909:0.0470149417712 6065:0.0572691023589 6515:0.0989265879684 6897:0.0783813288796 7154:0.0578730077041 7292:0.106476171311 7341:0.0443177447336 7427:0.0718942501943 7538:0.112481850939 7683:0.0205083211755 7836:0.0307624817632 7883:0.0902126340827 8485:0.0287870681976 8632:0.112481850939 8650:0.0367607811834 8721:0.0769861319004 8977:0.0470149417712 9005:0.827695345998 9213:0.054197363123 9229:0.0419135003706 9453:0.0714282706745 9965:0.102220310143 9983:0.0989265879684 10015:0.0718942501943 10380:0.070449823131 10486:0.0340635841459 10591:0.0390412287853 10842:0.0102541605877 11221:0.0610552851376 11243:0.0763211378519 11337:0.106476171311 11501:0.0723459990855 11574:0.0962220107229
185 -1 -1 10:0.107814217007 99:0.0457125677138 171:0.140539952868 249:0.0438234393785 473:0.0135346644039 610:0.121387895196 771:0.0325329677702 939:0.0360152553729 1000:0.0174932999719 1132:0.0377952965777 1157:0.0832347634312 1175:0.022480590969 1187:0.061987892263 1201:0.115150145272 1287:0.0459800692857 1508:0.0325329677702 1522:0.0297242711363 1747:0.123975784526 1788:0.0424094263595 1818:0.029247923171 1911:0.0349865999439 1946:0.0446638027069 2304:0.1349225596 2331:0.154593813409 2354:0.0674612798 2457:0.0533030067716 2477:0.230300290544 2507:0.0352541015157 2666:0.148466965283 2744:0.0381938497362 2915:0.0367213362107 2979:0.216872388385 3051:0.0338366610097 3086:0.0135346644039 3090:0.0457125677138 3303:0.0276612189098 3382:0.106606013543 3391:0.0559440907634 3468:0.0369457873971 3533:0.0189983033663 3542:0.0484532278591 3586:0.0406039932116 3636:0.0643558066199 3671:0.0416173817156 3791:0.0270693288077 3903:0.124015242788 3905:0.0157132587671 3953:0.00676733220194 4219:0.0310279643758 4617:0.0474473039807 4772:0.0699731998877 4807:0.0297242711363 5045:0.0477454400195 5184:0.0409044229651 5310:0.0575750726361 5430:0.05673531203 5456:0.0203019966058 5718:0.0545494071485 5748:0.0930838931274 5838:0.0522512431741 5885:0.189789215923 6030:0.04290387108 6114:0.563505003845 6120:0.182081842794 6332:0.11347062406 6363:0.0585202238742 6558:0.2023838394 6661:0.0189983033663 6710:0.0276612189098 6965:0.0189983033663 7064:0.05673531203 7237:0.0727818965216 7447:0.0436015389947 7683:0.00676733220194 7789:0.0203019966058 7946:0.033526692226 8044:0.0234111229932 8099:0.0352541015157 8157:0.0738915747941 8184:0.0174932999719 8222:0.0468222459864 8382:0.0276612189098 8485:0.0189983033663 8488:0.0533030067716 8562:0.1349225596 8569:0.0652875560762 8721:0.0508077404341 8761:0.0609059898174 8847:0.0858077421599 9073:0.0595366981456 9102:0.0635026442319 9363:0.0500842097318 9374:0.0702699764338 9535:0.0338366610097 10270:0.0297242711363 10346:0.0850708096756 10482:0.049967979828 10486:0.157364136783 10561:0.022480590969 10755:0.091837339478 10779:0.061987892263 10805:0.0575750726361 10979:0.185963676789 11115:0.00676733220194 11186:0.0484532278591 11187:0.0174932999719 11196:0.0855651751497 11342:0.0862414099596 11361:0.0903090377635 11454:0.0468222459864
186 -1 -1 16:0.340491150189 69:0.0551623753918 206:0.464414096424 383:0.0278194227836 535:0.0477222328253 676:0.0245987186169 787:0.0155200634751 815:0.176226959308 958:0.0551623753918 1092:0.0394788731118 1238:0.0437965031549 1256:0.483467249178 1379:0.122244042974 1390:0.0465601904254 1393:0.101001385899 1746:0.1380681299 1915:0.0458376584922 2033:0.0620802539005 2110:0.209672565602 2315:0.0364755613933 2437:0.0524181414004 2556:0.0310401269502 2774:0.0512155331205 2863:0.020059391046 3023:0.0421079867129 3086:0.00776003173756 3419:0.0351029843458 3435:0.080577874863 3492:0.0340845226022 3736:0.0618147388635 4066:0.0563904941859 4372:0.0384447206027 4390:0.0682701326569 4521:0.052724882761 5786:0.0465601904254 5921:0.169461450519 6001:0.0428630160834 6348:0.0477222328253 6553:0.0478788138295 6594:0.0364755613933 6678:0.0682701326569 6894:0.0970762510633 6965:0.0217851632938 7341:0.0335382991838 7510:0.0287155296557 7629:0.020059391046 7836:0.0232800952127 8400:0.0486304624483 8455:0.039144658463 8485:0.0217851632938 8522:0.058260724687 8650:0.0556388455671 8654:0.0695971389588 8803:0.054054707126 8847:0.0245987186169 9032:0.0465601904254 9058:0.0999948920222 9098:0.0446581096629 9121:0.0512155331205 9490:0.0295451950313 10119:0.05931656663 10175:0.133346533553 10374:0.0355794545211 10713:0.0155200634751 10983:0.0729511227865 11485:0.371531277139
187 -1 -1 45:0.00328569725569 62:0.010415413878 95:0.0468693624509 100:0.0183504959618 178:0.0189088180727 349:0.00922411836316 620:0.0190812101302 880:0.173181903626 935:0.035876078974 1044:0.0300965641137 1098:0.0261731555635 1378:0.0536217337161 1396:0.0368964734526 1508:0.0473865386236 1643:0.047376162277 1789:0.0162779892212 2143:0.0117791014504 2152:0.252294582329 2263:0.0356581264264 2349:0.0507383888305 2678:0.0242606169306 2680:0.0125098156188 2711:0.0146523422313 2863:0.0169868083894 2886:0.0246683402456 2915:0.0356581264264 2947:0.0209464495645 3050:0.0305166110771 3051:0.00328569725569 3058:0.0418722113199 3072:0.0157955128745 3086:0.00328569725569 3241:0.288336665518 3310:0.0316986276762 3468:0.017938039487 3642:0.00520770693899 3662:0.471933365346 3723:0.0117791014504 3841:0.0525711560911 3845:0.0838621125039 3890:0.0137011111337 3953:0.00328569725569 3965:0.010914850025 4023:0.015623120817 4175:0.150482820569 4385:0.0113666449756 4458:0.0121585246267 4756:0.0168532711324 4768:0.0128368597083 4818:0.00520770693899 5029:0.0144318253021 5067:0.126364102996 5345:0.020830827756 5399:0.0242606169306 5521:0.0230367701522 5604:0.00922411836316 5786:0.042714064324 5833:0.0300965641137 5838:0.0253691944153 5888:0.0279540375013 6009:0.589916706682 6092:0.0235251696024 6104:0.0284129304205 6120:0.0294683238696 6371:0.0194866073943 6417:0.0219235696349 6503:0.0251153973056 6581:0.0150647987061 6663:0.0524587336091 6790:0.102330062388 6873:0.0591425506024 7053:0.00922411836316 7104:0.0146523422313 7241:0.00985709176707 7341:0.0284010945613 7400:0.150482820569 7407:0.0251153973056 7673:0.0365013946929 7836:0.00985709176707 7904:0.0113666449756 7931:0.0177175225578 8014:0.010914850025 8100:0.0146523422313 8124:0.010914850025 8307:0.0238764605945 8386:0.0207719417921 8398:0.0227332899512 8456:0.0188202125184 8485:0.00922411836316 8519:0.314622243564 8612:0.026810866858 8761:0.00985709176707 8789:0.0134301654402 8803:0.0991789860007 8847:0.010415413878 9006:0.0225739385047 9535:0.00985709176707 9653:0.016122556964 9851:0.0227332899512 9981:0.0131427890228 10302:0.0159618548239 10409:0.0322451139279 10625:0.0113666449756 10734:0.028906452332 10894:0.0601931282275 10992:0.00849340419468 11064:0.010415413878 11213:0.0139574037733 11262:0.0341177086977 11362:0.00985709176707 11407:0.0316986276762
188 -1 -1 78:0.0664173467855 209:0.0680408027793 383:0.157270963902 396:0.0263217755617 471:0.038537864466 935:0.0479006445866 959:0.0497694355805 1380:0.0314541927803 1523:0.164663838882 1641:0.0442591366181 1868:0.315055505625 1886:0.123031966819 1938:0.0803680258334 1990:0.0391267193994 1998:0.0771900240503 1999:0.143188201292 2511:0.0715941006462 2711:0.117380158198 2729:0.0226802675931 2787:0.0473117896532 2972:0.00877392518722 3086:0.0263217755617 3129:0.0407448467893 3259:0.0715941006462 3312:0.0911058446283 3323:0.080456235935 3347:0.0487355470304 3432:0.0758721532933 3723:0.0314541927803 3791:0.00877392518722 3922:0.0391267193994 4123:0.0814896935786 4331:0.0647840690667 4690:0.0920898467818 4750:0.0139063424059 4983:0.0434677477901 5346:0.630111011251 5539:0.0582926971637 5786:0.00877392518722 5876:0.0139063424059 5917:0.0396893941822 5989:0.0962445766879 5997:0.0786904114726 6030:0.0556253696235 6180:0.0803680258334 6469:0.0541344603734 6517:0.0632552044708 7100:0.192489153376 7233:0.0549843162723 7242:0.0589102878606 7291:0.0715941006462 7432:0.0698911953711 7560:0.0314541927803 7683:0.00877392518722 7816:0.0342787658005 8024:0.158757576729 8100:0.0391267193994 8124:0.0291463485819 8207:0.0570989033069 8251:0.0303527942122 8351:0.159670238208 8443:0.0647840690667 8485:0.0738945661803 8563:0.0479006445866 8589:0.0342787658005 8718:0.0358630931747 8764:0.0599512657968 8780:0.0823319194411 8868:0.0314541927803 8942:0.0463737236526 8986:0.0658728284941 9207:0.0707239430615 9535:0.0175478503744 9753:0.0911058446283 9851:0.0607055884244 9972:0.0453605351862 10069:0.0350957007489 10319:0.0707239430615 10873:0.114748180392 11115:0.00877392518722 11293:0.291463485819 11454:0.0303527942122
189 -1 -1 130:0.0351285645322 146:0.119575415539 218:0.28209501099 229:0.203111275142 259:0.053509036894 448:0.0588648616805 466:0.0456518343907 477:0.0209806644607 517:0.0879274358872 566:0.038932659433 595:0.0588648616805 736:0.025853935833 880:0.0328258238131 932:0.0577033527444 993:0.0373673173561 1002:0.027655101061 1017:0.0376990951854 1025:0.0517078716661 1042:0.0363059435109 1088:0.120482633196 1109:0.0776022347257 1118:0.0819793094689 1218:0.466010258053 1284:0.027655101061 1419:0.0415120168806 1428:0.027655101061 1557:0.0626553077833 1559:0.0886462976993 1626:0.0582512822566 1639:0.0383335092606 1653:0.0710709561143 1738:0.0322997717423 1818:0.0322997717423 1900:0.0328258238131 1915:0.0441449310947 2036:0.0386372456472 2102:0.0745004671356 2143:0.0267920862948 2199:0.0776022347257 2386:0.0400394692016 2556:0.0298938538849 2651:0.0333273993043 2672:0.0517078716661 2876:0.031163782176 2898:0.0173528447999 2907:0.0520585343998 2915:0.0405529914294 2952:0.0609825003652 3079:0.0496526165423 3123:0.0507778187854 3155:0.061095008468 3262:0.0740500103098 3327:0.0426020280034 3426:0.0291980041523 3472:0.0825602770191 3586:0.0448407808273 3686:0.0582512822566 3702:0.0657490020456 3723:0.0535841725896 3724:0.0657490020456 3726:0.163958618938 3773:0.0684559638364 3807:0.0571260800135 4029:0.0635826924641 4030:0.043206780633 4210:0.0776022347257 4222:0.0784403891426 4313:0.0496526165423 4385:0.025853935833 4598:0.0776022347257 4707:0.0236903187048 4749:0.025853935833 4818:0.0118451593524 4828:0.0517078716661 4882:0.0523981507818 4930:0.0617815272362 4949:0.0333273993043 5001:0.0944933973695 5067:0.0359275914032 5192:0.0410431635047 5244:0.0527273955608 5265:0.0776022347257 5296:0.0488701645073 5355:0.0209806644607 5528:0.0355354780571 5650:0.043206780633 5661:0.205367891509 5691:0.0527273955608 5712:0.0149469269424 5786:0.0523142442985 6030:0.0236903187048 6042:0.0944933973695 6073:0.0412801385096 6095:0.0355354780571 6102:0.060241316598 6293:0.030547504234 6343:0.0328258238131 6489:0.0561092289929 6539:0.0386372456472 6636:0.0507778187854 6659:0.0400394692016 6775:0.0776022347257 6878:0.0776022347257 6965:0.0629419933822 7041:0.0517078716661 7154:0.0843583061421 7215:0.0588648616805 7268:0.0397732352136 7375:0.0588648616805 7390:0.027655101061 7401:0.030547504234 7492:0.0317467311001 7510:0.027655101061 7618:0.060241316598 7683:0.00747346347121 7690:0.050178668613 7700:0.0236903187048 7740:0.0635826924641 7789:0.0224203904136 7836:0.0224203904136 7873:0.0561092289929 7887:0.0745004671356 7913:0.030547504234 7933:0.0565730393712 8124:0.0248263082711 8171:0.0468346002938 8212:0.218880648624 8251:0.0775618074991 8260:0.112101952068 8291:0.0997322541152 8981:0.054308063765 9098:0.0430089415284 9183:0.0284541279319 9217:0.0520585343998 9344:0.0386372456472 9361:0.0856148085664 9459:0.0224203904136 9534:0.166873699004 9564:0.0772744912944 9578:0.0517078716661 9806:0.0465508489522 9978:0.0646264646689 10123:0.0617815272362 10147:0.0720999281402 10213:0.0209806644607 10302:0.0363059435109 10321:0.0317467311001 10668:0.0373673173561 10726:0.025853935833 10763:0.149000934271 10783:0.149000934271 10842:0.0523142442985 11002:0.129252929338 11064:0.0473806374095 11091:0.0694113791997 11135:0.0513454197657 11173:0.038932659433 11212:0.0527273955608 11221:0.0444984686261 11230:0.0417390132372 11439:0.0617815272362 11441:0.054720162156 11508:0.0720999281402
190 1 1 26:0.0382814920248 38:0.116974754927 45:0.0110658328433 120:0.0478257338589 201:0.0687127729925 253:0.0645457858902 360:0.0558204221207 512:0.0513881363445 517:0.0650963446612 538:0.0256940681722 676:0.0350778601918 687:0.0221316656866 736:0.0382814920248 1000:0.0286047629392 1264:0.0286047629392 1292:0.0885266627466 1339:0.0442633313733 1514:0.0442633313733 1615:0.0500569804621 1788:0.0693472123241 1861:0.104028560422 1873:0.0624539691878 2033:0.19918499118 2064:0.0221316656866 2076:0.230718465176 2107:0.249240001531 2181:0.194418601581 2237:0.0611228133055 2507:0.0576469401491 2589:0.0862517030884 2650:0.0558204221207 2680:0.337052425142 2729:0.0286047629392 2972:0.0110658328433 2976:0.0432329982682 3051:0.03319749853 3085:0.0486046503953 3086:0.0553291642166 3642:0.0350778601918 3823:0.0175389300959 3833:0.0742987185675 3905:0.0256940681722 3965:0.0367599010156 4155:0.0350778601918 4320:0.0648234384915 4326:0.0630801130544 4355:0.412240966916 4458:0.0409484473677 4794:0.13278999412 4983:0.164466924731 5064:0.0461436930352 5152:0.0526167902878 5354:0.0478257338589 5456:0.03319749853 5462:0.0396705957826 5548:0.0350778601918 5604:0.0310657202994 5786:0.0110658328433 5876:0.0175389300959 5891:0.0572095258785 5982:0.0221316656866 6272:0.03319749853 6309:0.0520142802111 6310:0.0310657202994 6477:0.0442633313733 6740:0.183799505078 6791:0.0382814920248 6811:0.0658881410871 6848:0.0382814920248 6866:0.0421315531427 6875:0.0367599010156 6894:0.0922873860703 7016:0.0537576056481 7081:0.0705451207169 7172:0.0256940681722 7385:0.0902957722358 7453:0.0633842102901 7488:0.0367599010156 7629:0.0572095258785 7647:0.0513881363445 7712:0.0747484559744 7713:0.0567597884716 7932:0.0513881363445 8024:0.0500569804621 8120:0.0461436930352 8198:0.0770822045167 8305:0.0604131577114 8426:0.0421315531427 8465:0.0611228133055 8605:0.0562970133979 8718:0.0452311805546 8732:0.195289033984 8761:0.03319749853 8794:0.10675716231 8900:0.0645457858902 9535:0.03319749853 9653:0.0542988311115 9781:0.33083910914 10024:0.03319749853 10069:0.0442633313733 10143:0.0751858702451 10202:0.0432329982682 10409:0.0542988311115 10561:0.0367599010156 10564:0.0956913294667 10591:0.0421315531427 10742:0.0175389300959 10743:0.0751858702451 10842:0.0442633313733 10857:0.0421315531427 10935:0.03319749853 10991:0.0537576056481 11496:0.0671263289943 11546:0.0572095258785
191 1 1 22:0.067644055387 45:0.0159240135744 201:0.0988794196837 538:0.0369744145017 687:0.0318480271487 780:0.0884513482741 1000:0.0411629779507 1434:0.0788906892967 1664:0.105796856152 1984:0.332769730515 2143:0.0570869915251 2323:0.100955857505 2353:0.0636960542975 2635:0.0928830197633 2816:0.075716893129 3047:0.0447043578869 3051:0.0477720407231 3173:0.0528984280761 3278:0.0979286566099 3323:0.0730110050994 3723:0.0570869915251 3763:0.147897658007 3814:0.191088162892 3841:0.127392108595 3890:0.0664019423271 4512:0.0318480271487 4661:0.181885114384 4729:0.0550880360548 5206:0.0636960542975 5401:0.0879572755671 5462:0.0570869915251 5728:0.330700496211 5891:0.0823259559014 6130:0.0907738794515 6162:0.100670468799 6710:0.0650888137688 6965:0.0447043578869 6968:0.12295088829 7035:0.504779287527 7683:0.0159240135744 7708:0.0739488290034 7746:0.0606283714613 7932:0.0739488290034 8021:0.0528984280761 8761:0.191088162892 8889:0.107564920278 8942:0.0841648166791 9008:0.123488933852 9229:0.0650888137688 9344:0.0411629779507 9405:0.0884513482741 9504:0.0318480271487 9938:0.174676659868 9941:0.280188163121 10024:0.0477720407231 10062:0.0504779287527 10069:0.0636960542975 10202:0.062213378878 10267:0.109403781055 10842:0.0318480271487 10992:0.0823259559014 11187:0.0411629779507 11362:0.0159240135744
192 -1 -1 3:0.0596735969897 20:0.0505971118287 45:0.00711780794121 96:0.0605568482522 259:0.101925178118 511:0.0517235909464 624:0.0378804620563 676:0.0112814586741 683:0.035589039706 718:0.0709550556639 783:0.0556169938137 1007:0.538807783628 1078:0.0521160779387 1213:0.225384916494 1264:0.0183992666154 1284:0.0263390192117 1343:0.0428660574444 1552:0.0330540764654 1605:0.0383814797734 1625:0.0142356158824 1877:0.133817349016 1891:0.0263390192117 2315:0.033456827153 2353:0.0569424635297 2476:0.0651982049414 2566:0.0365092513907 2574:0.0483613472094 2575:0.0376204778859 2774:0.0469769120394 2797:0.141910111328 3051:0.00711780794121 3066:0.0378804620563 3130:0.0686687562003 3164:0.0935259408431 3492:0.0625273436643 3514:0.0405746350942 3642:0.0112814586741 3841:0.0284712317648 3906:0.0373537401301 4023:0.0338443760224 4112:0.0961599838097 4378:0.0395364966386 4524:0.107761556726 4622:0.0342178290404 4710:0.0483613472094 4814:0.0165270382327 4818:0.0112814586741 4841:0.091719268759 5062:0.0762680524078 5189:0.0474930420862 5216:0.0317413777884 5339:0.019982213158 5403:0.0525557890485 5786:0.0142356158824 5944:0.0474930420862 6266:0.0967226944187 6625:0.0926424647395 6729:0.0517235909464 6883:0.0367985332307 7195:0.234233959475 7492:0.0302359321889 7537:0.221727638616 7652:0.255587383299 7673:0.0395364966386 7746:0.108400084397 7767:0.0472896923478 7858:0.0542000421984 7932:0.132216305862 7939:0.340783177732 8433:0.0605568482522 8579:0.0443355351396 8901:0.0317413777884 9008:0.0183992666154 9077:0.0686687562003 9208:0.0427068476472 9258:0.0538807783628 9490:0.0271000210992 9504:0.0142356158824 9536:0.0439163411719 9607:0.0615509482591 9653:0.0349263048481 9672:0.0330540764654 9676:0.255587383299 10088:0.0321978452134 10095:0.0767629595467 10140:0.0499045690363 10266:0.0509625890589 10403:0.0525557890485 10498:0.0517235909464 10713:0.0142356158824 10842:0.0142356158824 10976:0.0409621839637 10992:0.0183992666154 11009:0.0899965399951 11064:0.0451258346966 11187:0.0183992666154 11209:0.0872813264125 11342:0.0302359321889 11484:0.121113696504
193 -1 -1 26:0.0724218905094 342:0.0492009624904 349:0.029385455936 477:0.029385455936 622:0.0958792183459 633:0.0518571115584 727:0.0466782558555 771:0.0503200771377 884:0.0625660455075 1124:0.108689458017 1213:0.189398112065 1264:0.0270576053866 1351:0.0408946373478 1434:0.0518571115584 1514:0.0418692424034 2033:0.0418692424034 2201:0.161638286776 2335:0.0518571115584 2627:0.066361179143 2647:0.0427847431288 2838:0.0473495280162 2855:0.0331805895715 2876:0.0436479001724 3072:0.0503200771377 3267:0.0641571090989 3422:0.157172836853 3642:0.0331805895715 3814:0.0314019318026 3841:0.209346212017 3905:0.024304342562 4080:0.0865310223924 4363:0.500282029722 4454:0.0444643766931 4661:0.119558299611 4794:0.0314019318026 5121:0.0486086851241 5504:0.0824459493326 5548:0.0331805895715 5631:0.0452389637637 5678:0.066361179143 5712:0.0418692424034 5926:0.0331805895715 5962:0.161638286776 5982:0.0209346212017 6047:0.0492009624904 6474:0.0574849321335 6599:0.104345131601 6661:0.14692727968 6740:0.0695433063258 6812:0.368351423009 6873:0.0314019318026 7125:0.0459757507218 7602:0.0466782558555 7604:0.0833803382869 7629:0.0270576053866 7820:0.029385455936 7904:0.0362109452547 7962:0.0553239466753 8092:0.050849995969 8198:0.170130397934 8307:0.0760637117915 8349:0.070705505559 8382:0.0427847431288 8426:0.0797055330737 8627:0.0567983985899 8732:0.0615754519516 9058:0.13488058151 9229:0.0855694862576 9504:0.0209346212017 9536:0.0645825213741 9683:0.0209346212017 9781:0.0695433063258 9861:0.128354229386 9881:0.070705505559 9981:0.0418692424034 10025:0.108689458017 10213:0.117541823744 10250:0.0104673106009 10304:0.0958792183459 10374:0.0479922265883 10484:0.11481997582 10566:0.0523365530043 10577:0.0571455664564 10591:0.0797055330737 10643:0.0772875262142 10713:0.0209346212017 10809:0.0890537290272 10822:0.103714223117 10842:0.0314019318026 11064:0.0331805895715 11134:0.0408946373478 11182:0.264006200202 11362:0.0104673106009
194 -1 -1 45:0.0118755618994 194:0.0178133428492 201:0.110611121708 269:0.0543893095255 287:0.0413613012254 349:0.0166694585753 359:0.0302082399412 360:0.0299525073048 396:0.0178133428492 450:0.0532539788291 662:0.0343284475705 683:0.0593778094972 778:0.0467690322755 935:0.0324169090615 1013:0.10435022387 1207:0.0333389171506 1316:0.0490863676368 1343:0.0357595008724 1380:0.0212867220423 1381:0.0320183996678 1395:0.0349298458325 1396:0.0333389171506 1431:0.0532539788291 1557:0.049780599636 1653:0.0564669608569 1696:0.0478626467447 2351:0.0591917597788 2592:0.0349298458325 2721:0.0375382242074 2738:0.0981727352736 2915:0.0644399429773 2946:0.0380575593999 3015:0.0490863676368 3047:0.0166694585753 3051:0.0534400285475 3086:0.00593778094972 3097:0.0737407478053 3179:0.0513467139081 3206:0.0431485866871 3260:0.0326094206941 3323:0.027224502992 3352:0.0462815340454 3392:0.0358902882546 3397:0.0382567871498 3469:0.0306978821851 3792:0.0302082399412 3867:0.0522385870103 3977:0.0490863676368 4023:0.0282334804284 4024:0.0322199714886 4068:0.0458461956736 4212:0.0360191088344 4282:0.639644357397 4385:0.020541347162 4446:0.124083903676 4450:0.0434760051571 4571:0.106507957658 4591:0.0428081548524 4622:0.0285450204748 4639:0.0388280926158 4661:0.113036197625 4709:0.0572844948579 4711:0.0513467139081 4713:0.029416932473 5036:0.0418927216404 5235:0.104477174021 5300:0.0505174209387 5544:0.104477174021 5604:0.0500083757259 5678:0.0188223202856 5896:0.0356266856983 5982:0.0237511237989 5984:0.041082694324 5999:0.0591917597788 6003:0.0670239635333 6007:0.041082694324 6034:0.0304565589838 6172:0.0352154191808 6343:0.0260806187181 6617:0.142725102374 6707:0.020541347162 6809:0.0405722041577 6965:0.0166694585753 7010:0.0365158512918 7012:0.0313835606068 7019:0.0490863676368 7272:0.0655954019146 7274:0.0327977009573 7297:0.0197248813582 7492:0.0252232630651 7629:0.0153489410925 7683:0.00593778094972 7932:0.0275742008169 8014:0.0591746440745 8044:0.020541347162 8124:0.0197248813582 8293:0.0543893095255 8370:0.0422088611001 8426:0.0452144790501 8456:0.0340111369566 8490:0.0365158512918 8693:0.0324169090615 8705:0.163167928576 8761:0.0534400285475 8792:0.0945981643502 8868:0.0212867220423 9006:0.0407947207496 9019:0.0522385870103 9250:0.0401090423279 9344:0.0153489410925 9382:0.0532539788291 9446:0.369936969213 9490:0.0452144790501 9866:0.0463965211025 10089:0.0462815340454 10095:0.0320183996678 10157:0.0505174209387 10247:0.0986244067909 10270:0.0521612374362 10321:0.0252232630651 10409:0.029136041501 10426:0.308280807677 10435:0.0360191088344 10445:0.041082694324 10523:0.0252232630651 10734:0.0522385870103 10802:0.0416311316314 10815:0.0212867220423 10842:0.00593778094972 10857:0.0452144790501 11039:0.0484515285757 11152:0.0484515285757 11213:0.0756697891954 11349:0.0137871004085 11420:0.0441945680995
195 -1 -1 578:0.143451152399 734:0.173391023082 1175:0.0889462972989 1183:0.235213020967 1407:0.152632143569 1901:0.227800485083 2459:0.0848763379398 2546:0.115721800789 2650:0.135066192349 2838:0.121120648943 3327:0.305264287138 3369:0.161841695839 3415:0.16520284841 3601:0.0959891759503 3791:0.0267755034902 4561:0.224477903544 4756:0.137339135322 5786:0.0535510069804 6661:0.0751683415138 6894:0.33495552429 7121:0.398577119101 7510:0.198162273177 7683:0.0267755034902 8124:0.0889462972989 8198:0.0621707938087 8318:0.242241297885 9347:0.124341587617 9493:0.328229277625 9535:0.0267755034902 10302:0.13007488709 11115:0.0267755034902
196 -1 -1 
197 -1 -1 45:0.0106605055102 538:0.0247529272497 560:0.300105093947 882:0.0275570069825 1373:0.0354134327599 1437:0.0764350249852 1448:0.0787140202952 1456:0.097648858858 1514:0.0426420220406 1625:0.0213210110203 1811:0.0551140139649 2067:0.0673949492903 2094:0.0644362968149 2126:0.110695536826 2307:0.0482234571581 2503:0.0653412553754 2723:0.0512488336358 2855:0.0337930029446 3001:0.0168965014723 3051:0.0106605055102 3248:0.0869883533478 3584:0.0563450594775 3642:0.0337930029446 3814:0.0319815165305 3905:0.0247529272497 4049:0.510398843856 4512:0.0213210110203 4653:0.0517885331668 4768:0.041649428722 4818:0.0168965014723 4872:0.0814873710299 5251:0.0768564173295 5345:0.0337930029446 5548:0.0337930029446 5678:0.0337930029446 5876:0.0168965014723 5926:0.0675860058893 6068:0.181394783282 6331:0.0728420616463 6474:0.0585459301944 6683:0.0337930029446 6958:0.0551140139649 7365:0.0639630330609 7510:0.0394485580052 7629:0.0275570069825 7683:0.0106605055102 7708:0.0247529272497 8271:0.102846783714 8406:0.0937875191728 8868:0.0382175124926 9229:0.0435744201417 9393:0.0859310933954 9454:0.0368792898325 9459:0.0319815165305 9504:0.0213210110203 9535:0.0213210110203 9543:0.637998554819 9653:0.0523099342322 9683:0.0639630330609 10586:0.0642014852549 10842:0.0106605055102 11427:0.0768564173295 11459:0.187575038346 11546:0.0551140139649
198 -1 -1 45:0.0257983730239 349:0.0362125947449 473:0.0257983730239 538:0.0299509835633 624:0.205945629298 687:0.0257983730239 882:0.0333439134232 1042:0.187992008783 1238:0.145602307277 1514:0.0515967460479 2048:0.0620109677688 2082:0.0557493565873 2353:0.0515967460479 2573:0.10814296533 2574:0.2629273125 2691:0.0620109677688 2854:0.106634821443 2855:0.0408894538226 2971:0.0299509835633 3051:0.0515967460479 3086:0.012899186512 3323:0.118284572894 3493:0.0835316933278 3791:0.0257983730239 3907:0.0428501700753 4710:0.0876424374999 4729:0.0446238536742 4818:0.0204447269113 4976:0.347065517187 5206:0.103193492096 5462:0.0462430999352 5526:0.0462430999352 5589:0.0671977105886 6047:0.0606318486126 6320:0.0731696724613 6401:0.0537886403345 6661:0.0362125947449 6683:0.0408894538226 7204:0.0515967460479 7431:0.347065517187 7487:0.0761940834985 7494:0.533174107215 7746:0.0491117812569 7932:0.0599019671267 8260:0.322479662799 8474:0.0446238536742 8700:0.0503957104746 8789:0.05272494555 8942:0.0681773890119 9093:0.0408894538226 9096:0.0731696724613 9328:0.0704222266981 9490:0.0491117812569 9504:0.0515967460479 9535:0.012899186512 9653:0.0632948969866 10062:0.0204447269113 10088:0.0583502693696 10213:0.0362125947449 10246:0.0968444433575 10503:0.0666878268465 10790:0.0790627648202 10842:0.0386975595359 11495:0.102752137202
199 -1 -1 45:0.0123717462419 79:0.128464554558 135:0.0443522463457 606:0.0675427026109 1170:0.110958069694 1198:0.167139508139 2033:0.0989739699354 2441:0.12258411917 2818:0.0763327464495 2898:0.0287263051819 3086:0.0123717462419 3129:0.0574526103639 3303:0.10113810609 3434:0.119355907532 3601:0.0443522463457 3680:0.113323603787 3799:0.128900070197 3875:0.128464554558 3953:0.0371152387258 3959:0.0457809011764 4298:0.0410980514239 4403:0.0443522463457 4597:0.0601017081198 4616:0.197101323575 5538:0.0855984202541 5705:0.105256276367 5727:0.0730785515277 5786:0.0371152387258 6094:0.398552309908 6348:0.0760831108145 6835:0.0618587312096 6935:0.183123604705 7297:0.0410980514239 7390:0.0457809011764 7424:0.596779537658 7633:0.123329815936 7683:0.0123717462419 7700:0.0392175077238 7765:0.0997248846001 8372:0.0872861639571 8409:0.0782132901496 8466:0.0770613642257 8803:0.0287263051819 9091:0.10884243592 9118:0.0483350590438 9412:0.0690957388296 9535:0.0123717462419 10088:0.0559643606299 10270:0.0543406365686 10275:0.118950750381 10321:0.0525542812504 10447:0.213879190663 10626:0.123329815936 10732:0.0742304774515 10741:0.071525515309 10796:0.128464554558 10815:0.0443522463457 11040:0.0775310928338 11116:0.0443522463457 11295:0.071525515309
200 1 1 26:0.203449393377 33:0.0630155947845 209:0.121617447176 342:0.0552866317177 660:0.186423490818 736:0.0406898786754 891:0.0854720356684 1339:0.0117620127122 1377:0.0765447632863 1517:0.0588100635609 2033:0.0235240254244 2647:0.192307159598 2838:0.0532061932315 3009:0.0406898786754 3324:0.0743585986176 3791:0.0117620127122 3814:0.10585811441 3890:0.0490467108758 3965:0.117217681443 4023:0.0559270472455 4144:0.109242191075 4348:0.389809235662 4395:0.0789730411315 4729:0.0406898786754 4772:0.15202180897 4794:0.10585811441 4818:0.0559270472455 5141:0.364852341528 5246:0.113473528652 5415:0.0799160057919 5462:0.0421663745062 5523:0.0559270472455 6030:0.0372846981637 6616:0.0235240254244 6710:0.0480767898994 6791:0.0406898786754 7378:0.0789730411315 7390:0.217623095027 7683:0.0117620127122 8092:0.114279268441 8279:0.0676890599577 8319:0.0705720762731 8789:0.0480767898994 8953:0.47600298511 9008:0.030404361794 9093:0.0372846981637 9208:0.0705720762731 9219:0.0781451209621 9504:0.0470480508488 9683:0.0705720762731 9781:0.039072560481 10062:0.0372846981637 10385:0.0803685392076 10386:0.195999434053 10486:0.195362802405 11349:0.136552738844 11510:0.0508345731932
201 -1 -1 194:0.0349154023568 215:0.0949683969677 220:0.0916705861198 326:0.0386621520111 576:0.164225349984 641:0.0713354608984 1018:0.104381536563 1146:0.120850404442 1202:0.0349154023568 1360:0.0741956889286 1428:0.129202341656 1544:0.112281630893 1711:0.0852160218201 1738:0.0503006194634 1988:0.0764630506636 2138:0.129202341656 2197:0.0417234693822 2210:0.186215479236 2331:0.0443117763396 2546:0.0503006194634 2600:0.230438612405 3025:0.0975734695373 3086:0.0116384674523 3131:0.051119843365 3345:0.157941985782 3533:0.163366544437 3740:0.229389151991 3951:0.0565394536955 3953:0.0116384674523 4162:0.0761057869882 4179:0.0852160218201 4503:0.0553396034331 4621:0.112281630893 4707:0.0368930689554 4713:0.0576592525105 5029:0.153359530095 5057:0.0909404380731 5398:0.0866244556255 6093:0.0615139816963 6313:0.100643163441 6342:0.0485315364077 6448:0.151481512212 6487:0.0606300534399 6683:0.0368930689554 6707:0.0402624822968 6873:0.0349154023568 6875:0.0386621520111 7122:0.166659859031 7164:0.10660686442 7395:0.046553869809 7544:0.0349154023568 7635:0.10223968673 7655:0.0650004042867 7746:0.0443117763396 7836:0.0349154023568 7855:0.0576592525105 8040:0.0503006194634 8100:0.0519009497491 8175:0.0859350020851 8176:0.112281630893 8182:0.469070736218 8452:0.0898617616034 8462:0.234430583772 8504:0.0596969934461 8761:0.0349154023568 8803:0.0270236845588 9001:0.0547059146709 9093:0.0368930689554 9190:0.0990176910105 9238:0.063153405735 9344:0.0902550057899 9347:0.0540473691177 9627:0.0722685208922 9653:0.0571086864888 9683:0.0931077396181 9780:0.0810710536765 9797:0.100643163441 9931:0.0898617616034 10026:0.0722685208922 10088:0.0526473285939 10186:0.0852160218201 10372:0.046553869809 10409:0.0571086864888 10503:0.03008500193 10833:0.0753676127658 10915:0.117418033549 10916:0.0663443821232 11116:0.0417234693822 11468:0.151481512212
202 -1 -1 
203 1 1 17:0.147359216038 26:0.184997808549 38:0.376858758155 473:0.0178254531325 538:0.0206947102162 633:0.22077698535 643:0.0565053495468 687:0.0178254531325 882:0.0230390639529 1000:0.0230390639529 1112:0.0747216639711 1238:0.0503021469987 1325:0.0423790121601 1499:0.0799352747916 1548:0.329044687024 1624:0.0428466399272 1784:0.0727267020405 1853:0.353897432283 2036:0.0460781279059 2237:0.0492299973861 2327:0.0647668814525 2487:0.0503021469987 2574:0.0605567707942 2693:0.035650906265 2776:0.0206947102162 2834:0.059214873565 2855:0.0282526747734 2876:0.0371654013396 3051:0.14260362506 3202:0.0806345416397 3471:0.049506531623 3541:0.0688160458599 3552:0.0582817344567 3791:0.035650906265 3937:0.12713703648 4091:0.0437337741692 4106:0.0688160458599 4298:0.0296074367825 4416:0.0574241936603 4434:0.235292874094 4438:0.0594695026067 4652:0.0837874678979 4661:0.237537393527 4928:0.05712514887 5249:0.0925471171037 5523:0.0282526747734 5526:0.0639035810384 5712:0.035650906265 5848:0.0319517905192 5876:0.0141263373867 5926:0.0282526747734 5981:0.338539698243 6256:0.0674680531831 6272:0.0267381796988 6342:0.0371654013396 6374:0.0605567707942 6590:0.0397456946578 6661:0.0250211867947 6710:0.0364304386538 6740:0.0296074367825 6873:0.0534763593975 7053:0.0250211867947 7254:0.0308329680916 7348:0.0633563347728 7453:0.10210277761 7525:0.0727267020405 7592:0.0628818031953 7629:0.0230390639529 7708:0.0206947102162 7746:0.067867826722 7761:0.0267381796988 7789:0.0267381796988 7908:0.0582817344567 8124:0.0296074367825 8157:0.0486584212241 8184:0.0230390639529 8319:0.0267381796988 8336:0.0565053495468 8426:0.033933913361 8441:0.0816394286068 8498:0.0532738615681 8599:0.0817290341709 9332:0.195534285329 9504:0.07130181253 9683:0.0534763593975 10250:0.00891272656625 10503:0.0460781279059 10591:0.067867826722 10842:0.0623890859638 11213:0.0378606164006 11297:0.070996857215 11362:0.00891272656625 11420:0.0663369202266
204 -1 -1 55:0.0409034984441 82:0.0688816906578 183:0.127258314664 352:0.245151917543 473:0.0178424571358 687:0.0178424571358 1033:0.0658717136708 1138:0.0464747241885 1199:0.0565592509618 1207:0.0500901098617 1292:0.0178424571358 1339:0.0178424571358 1625:0.12489719995 1790:0.0860671817216 1958:0.239597275696 2243:0.0737498922514 2252:0.107054742815 2608:0.0747929422387 2723:0.0428875120666 2836:0.0860671817216 2863:0.0230610413083 2971:0.0207144512527 2972:0.00892122856788 3001:0.0141398127405 3051:0.0178424571358 3072:0.0428875120666 3248:0.43677646368 3472:0.0492769587189 3642:0.0282796254809 3671:0.0548632996878 3686:0.0695357654969 3723:0.0319822698762 3823:0.0141398127405 3905:0.0414289025054 3932:0.0675324121078 3953:0.00892122856788 4558:0.10121000602 4696:0.0800115264113 4818:0.0141398127405 4949:0.0795672175054 5045:0.0629417872181 5118:0.0889327549792 5233:0.0679325669975 5251:0.45022026927 5252:0.0500901098617 5268:0.0339662834987 5345:0.0282796254809 5523:0.0141398127405 5548:0.0565592509618 5589:0.0464747241885 5691:0.188825361654 5829:0.21838823184 5840:0.0883950353103 5876:0.0141398127405 6240:0.0457595061835 6343:0.117554603014 6535:0.0702682079991 6581:0.163613993776 6668:0.0595262315779 6953:0.101709851326 6965:0.0250450549309 7105:0.0282796254809 7143:0.063874848712 7427:0.062548760887 7492:0.0757934645745 7524:0.0612920940081 7683:0.00892122856788 7703:0.0503501310732 7732:0.0800115264113 7761:0.0267636857037 7800:0.108991085783 7836:0.0267636857037 7993:0.0489940767336 8044:0.0308623801848 8052:0.0758999805938 8449:0.0446061428394 8740:0.0441975176551 8818:0.0800115264113 9016:0.0515768314375 9125:0.0697085279863 9436:0.0688816906578 9534:0.132800400289 9773:0.0526967211289 9866:0.0348542639931 9949:0.0230610413083 9984:0.0282796254809 10155:0.0339662834987 10409:0.0875509851221 10503:0.0230610413083 10713:0.0178424571358 10726:0.0617247603697 10742:0.0282796254809 10797:0.0602618953571 10908:0.0481060962392 10915:0.0450021929253 11038:0.0372008540488 11115:0.00892122856788 11187:0.0230610413083 11536:0.231087279691
205 -1 -1 22:0.0520120542442 26:0.0423576307348 326:0.0406740236786 362:0.0813480473572 660:0.116438647272 1343:0.0737384807953 1368:0.0489764046864 1552:0.056859845014 2006:0.0676310514176 2033:0.0244882023432 2098:0.0704634248077 2556:0.0489764046864 2557:0.0717257119657 2898:0.028429922507 2900:0.0691039461856 3009:0.0423576307348 3700:0.0683828458984 3791:0.0122441011716 3942:0.0904068223783 4465:0.0889752695967 4550:0.0582193236361 4772:0.0949516271509 4778:0.0438946435552 4899:0.0954356164412 5706:0.0617640719469 5712:0.0244882023432 5786:0.0367323035148 5959:0.0453085582883 6025:0.879326277176 6310:0.0687470753806 7350:0.11510531892 7683:0.0122441011716 7691:0.047836363719 7820:0.0343735376903 7875:0.0617640719469 8563:0.0668458330781 8803:0.028429922507 8953:0.0707875532418 8962:0.0717257119657 9344:0.0316505423836 9781:0.0406740236786 10236:0.0954356164412 10369:0.122057364762 10591:0.0466176388619 11111:0.197391953002 11342:0.0520120542442 11349:0.028429922507
206 -1 -1 396:0.243069006626 461:0.0993225822837 473:0.129636803534 573:0.0761687475328 674:0.0824403026045 953:0.127635809991 1063:0.114328032871 1086:0.0513673680785 1175:0.0538305174737 1208:0.110100794349 1360:0.103304966785 1558:0.125117327324 1700:0.0914564345057 1818:0.140070235831 1946:0.106948950558 2174:0.0810230022085 2197:0.0580928849227 2306:0.148594970729 2350:0.132227454668 2459:0.0513673680785 2471:0.142562589848 2689:0.104936672816 2783:0.11361413628 2845:0.168263779164 2891:0.135854578281 3047:0.04549206481 3202:0.0733025140712 3346:0.129082351538 3366:0.289456116484 3791:0.0162046004417 4030:0.281053872502 4332:0.104405325019 4385:0.0560587071354 4416:0.104405325019 4713:0.0802807717196 4731:0.419746691263 4882:0.11361413628 5019:0.101550771945 5020:0.083117981842 5415:0.110100794349 6272:0.0972276026502 6401:0.0675719685202 6404:0.0972276026502 6821:0.0742974853644 6875:0.161491552421 7241:0.0486138013251 7683:0.0162046004417 7816:0.0633096010713 7820:0.13647619443 7836:0.0486138013251 8044:0.0560587071354 8207:0.105456211901 8445:0.168263779164 8589:0.126619202143 8965:0.0900098929594 9125:0.0633096010713 9213:0.0856478311304 9936:0.142562589848 9984:0.0256836840393 10213:0.04549206481 10673:0.0700351179154 10842:0.0810230022085 11049:0.0862397183571 11064:0.0513673680785 11115:0.0162046004417 11454:0.0560587071354
207 -1 -1 62:0.023051096598 437:0.0682365273609 473:0.0145436226961 477:0.0204145553803 605:0.0536929046648 672:0.155075546438 761:0.239301928162 762:0.0561463767 769:0.0290872453923 800:0.151528648406 880:0.0319401036793 1071:0.151016677418 1292:0.0145436226961 1339:0.00727181134807 1369:0.0360259809504 1424:0.0483128688357 1662:0.0891419795963 2123:0.319874674601 2308:0.185601232835 2627:0.023051096598 2794:0.104874534229 2898:0.0168846230698 2900:0.0410410574877 2971:0.0337692461396 2972:0.00727181134807 2976:0.0852305141064 3324:0.0459718684621 3367:0.0218154340442 3446:0.042777470483 3493:0.0470903118504 3586:0.0436308680884 3763:0.0337692461396 3791:0.00727181134807 3818:0.0414525222314 3921:0.0494077104004 3953:0.0145436226961 3996:0.261117362206 4575:0.075508338709 4625:0.0303229079461 4678:0.0701544976655 4750:0.023051096598 4807:0.0319401036793 5111:0.456529170747 5268:0.0276863667283 5463:0.0586158601494 5553:0.075508338709 5752:0.0682365273609 5786:0.00727181134807 5888:0.0618670776116 6015:0.0701544976655 6177:0.133217712667 6240:0.0372991784501 6371:0.0431272030737 6451:0.0618670776116 6749:0.0328944891657 6958:0.0187973596471 7204:0.0290872453923 7268:0.19350028557 7365:0.0436308680884 7395:0.0145436226961 7401:0.416125621433 7472:0.0168846230698 7487:0.0859075881299 7612:0.0555846801838 7631:0.075508338709 7677:0.118674089971 7683:0.00727181134807 7724:0.0204145553803 7761:0.0436308680884 7781:0.0982405351863 7816:0.0284101713688 7836:0.0218154340442 7858:0.0276863667283 7965:0.0666819646864 8474:0.0754690023068 8700:0.0284101713688 9093:0.046102193196 9343:0.0491202675932 9535:0.0145436226961 9555:0.0609647160129 9945:0.0682365273609 10051:0.0269088995352 10128:0.0337692461396 10281:0.0425981326771 10345:0.0491202675932 10385:0.0496874871451 10561:0.0483128688357 10721:0.182894148039 10793:0.0524257847976 10901:0.046102193196 10906:0.0290872453923 11536:0.0538177990704
208 -1 -1 62:0.0307794600237 209:0.0250995685758 218:0.157075594982 473:0.0194196771278 517:0.0571195143385 538:0.0225455469584 539:0.126988352799 606:0.0530101996677 882:0.0250995685758 1022:0.0873885470753 1202:0.0291295156918 1218:0.454095118574 1264:0.0250995685758 1428:0.0718613445573 1552:0.0901821878335 1559:0.172759506338 1605:0.0523585316606 1625:0.0194196771278 2078:0.0634941763997 2138:0.0359306722787 2252:0.0776787085113 2266:0.0962088927756 2782:0.266822615839 2971:0.0225455469584 2972:0.00970983856392 3123:0.0659726811984 3266:0.0556171829208 3472:0.160898684673 3536:0.0578142849517 3642:0.0461691900356 3773:0.0889408719464 3791:0.00970983856392 3814:0.145647578459 3907:0.0322553855223 3971:0.0802691627525 4707:0.0615589200475 4818:0.0307794600237 4910:0.0735020759091 5001:0.0613849012141 5105:0.111758057199 5192:0.0533250069821 5339:0.0272589630848 5355:0.0272589630848 5526:0.0348094071397 5786:0.0776787085113 5959:0.0359306722787 6146:0.13436209016 6382:0.0526881547732 6390:0.302472277126 6450:0.0536328948911 6545:0.0634941763997 6581:0.178076982814 6875:0.0967661565669 7125:0.0426486930967 7154:0.0548009324807 7159:0.0911142538115 7180:0.348662432494 7297:0.0645107710446 7353:0.0700026283144 7618:0.0782680562095 7661:0.0756825197623 7690:0.065194240055 7761:0.0291295156918 7816:0.0379352769702 7913:0.119065812974 8016:0.0782680562095 8309:0.0814044152475 9001:0.0456405108426 9034:0.138045249806 9238:0.0526881547732 9239:0.0456405108426 9459:0.0291295156918 9472:0.213300027928 9534:0.0722697797851 9627:0.0602927897504 9888:0.0826093124913 9973:0.0433003611038 9981:0.0388393542557 10106:0.093675263873 10128:0.0450910939168 10137:0.093675263873 10213:0.0272589630848 10250:0.00970983856392 10309:0.0826093124913 10340:0.0153897300119 10566:0.0485491928196 10755:0.0439230563272 10842:0.00970983856392 11002:0.0839654253091 11064:0.0307794600237 11187:0.0250995685758
[truncated: 6,907,174 more chars]
