# Supplementary material for: Semi-automated screening of biomedical citations for systematic reviews
Source: BMC Bioinformatics. 2010 Jan 26;11:55. doi: 10.1186/1471-2105-11-55 (PMC2824679; doi:10.1186/1471-2105-11-55)
Supplement: Additional file 1 — Curious snake: a zipped archive of source code. This is the source code used in experimentation. It is a modified version of our Python-based active learning framework. [file 1471-2105-11-55-S1.ZIP › curious_snake/data/micro_nutrients/keywords]

1 -1 -1 212:0.414677413416 219:0.100243007779 225:0.127918752665 241:0.0457740689089 247:0.118324251635 311:0.139761527255 336:0.0904913265233 338:0.024183394242 537:0.0394414172116 660:0.048366788484 781:0.169384182651 788:0.368902017242 821:0.0457740689089 845:0.110876795953 941:0.0897575027692 978:0.0152580229696 1068:0.024183394242 1114:0.0457740689089 1136:0.158434798604 1165:0.127918752665 1210:0.0997746353419 1226:0.0457740689089 1349:0.0997746353419 1398:0.052784087099 1702:0.0457740689089 1751:0.251384462069 1812:0.143176775635 1839:0.0305160459392 1907:0.0305160459392 1967:0.0915481378177 1986:0.114554103071 2053:0.0680421100686 2078:0.0623666019193 2180:0.0659440781448 2181:0.152580229696 2211:0.0305160459392 2316:0.024183394242 2364:0.048366788484 2401:0.109245481316 2418:0.0636248114536 2568:0.0394414172116 2653:0.0457740689089 2810:0.114554103071 2811:0.105568174198 2907:0.0305160459392 2910:0.0873967418639 3039:0.110002005051 3160:0.0861140873808 3172:0.0699574631508 3242:0.0394414172116 3273:0.118324251635 3401:0.052784087099 3433:0.118324251635 3468:0.0992960801017 3535:0.127918752665 3602:0.440008020205 3807:0.136844123937
2 1 1 793:0.194295765044 936:0.420336149536 981:0.170221759662 1288:0.477932061413 2092:0.219782362063 2653:0.0435696253827 2956:0.420336149536 3010:0.219782362063 3186:0.452414106108 3272:0.219782362063
3 -1 -1 220:0.207403016187 253:0.177126823532 292:0.189100041432 357:0.208352009337 642:0.151117734189 664:0.0821806068535 821:0.0742164831743 930:0.226604478982 1187:0.121390721109 1257:0.172325337386 1361:0.49830768949 1659:0.197064165111 1702:0.0742164831743 1904:0.210472865922 2099:0.221874302718 2137:0.165067981041 2211:0.0742164831743 2340:0.201865651257 2528:0.217643832869 2642:0.246613130442 2736:0.178353424802 2782:0.174539416721 2868:0.110321110564 2944:0.0855822828391 3261:0.0574417791287 3663:0.129827574667 3722:0.213927984269
4 -1 -1 151:0.28558144299 259:0.0991054765969 559:0.28558144299 638:0.27637949545 664:0.0951662883842 742:0.268823491449 782:0.27637949545 823:0.0859437221389 931:0.208178227765 981:0.111924239925 1084:0.0740537663005 1187:0.140572147305 1626:0.25203459255 1762:0.268823491449 1795:0.209757917903 2011:0.268823491449 2211:0.0572958147593 2653:0.0286479073796 3273:0.0740537663005 3305:0.223293703818 3433:0.0740537663005 3641:0.25693353561 3771:0.297471398828 3804:0.181623435683
5 1 1 152:0.131183993514 266:0.205458232722 532:0.294963833683 675:0.219557097439 797:0.353027994962 821:0.0365928495731 914:0.184588755197 946:0.177767367784 992:0.13540963396 1181:0.158151664642 1272:0.231337363788 1273:0.219557097439 1355:0.169931930992 1398:0.126590460829 1702:0.0365928495731 2031:0.302505276337 2211:0.0365928495731 2441:0.187695081857 2520:0.131183993514 2653:0.109778548719 2907:0.0731856991462 3358:0.274731599895 3401:0.126590460829 3498:0.364676445207 3519:0.187695081857
6 -1 -1 166:0.307484352076 169:0.102465146954 177:0.155594754001 793:0.137551537265 838:0.120508363691 878:0.320286218083 981:0.361525091072 1323:0.155594754001 1327:0.320286218083 2419:0.307484352076 2710:0.155594754001 2805:0.514486726811 3014:0.20264773985 3812:0.229578207983
7 -1 -1 259:0.125403463799 496:0.349717767804 642:0.221432365206 850:0.246295743944 894:0.231093461204 926:0.274405225596 989:0.234743591551 1084:0.0937041939594 1361:0.243389590411 1519:0.108749191449 1569:0.0841692676403 2086:0.340156751533 2364:0.114908926953 2568:0.187408387919 2724:0.108749191449 2736:0.261340741433 2868:0.161653194282 3134:0.29966878406 3258:0.279887764622 3515:0.207635572705
8 -1 -1 58:0.230343332874 227:0.287897288753 247:0.0793080932956 255:0.318577847281 537:0.0793080932956 981:0.11986558558 1124:0.173156660153 1304:0.318577847281 1313:0.116811775522 1398:0.106137294249 1523:0.173156660153 1648:0.0972550695356 1967:0.122722234111 2015:0.257216730225 2036:0.0306805585278 2244:0.295989412898 2791:0.122722234111 2886:0.305844264993 2907:0.0613611170557 2966:0.318577847281 2999:0.159828938882 3174:0.140669210351 3242:0.0793080932956 3401:0.106137294249 3414:0.287897288753 3498:0.10191860934
9 -1 -1 259:0.19080838297 279:0.179471934827 664:0.0916121198511 675:0.165467976249 821:0.0551559920831 894:0.175810812202 906:0.258783759833 978:0.0275779960415 986:0.242621874735 1005:0.217218553174 1084:0.0712880856124 1161:0.184012119668 1273:0.165467976249 1702:0.0551559920831 1839:0.0551559920831 1882:0.208761448002 1907:0.0551559920831 2037:0.20362776775 2078:0.112724034056 2180:0.119190115893 2211:0.0551559920831 2382:0.252610895467 2595:0.242621874735 2653:0.0827339881246 2679:0.247337857321 2724:0.0827339881246 2937:0.266057570296 3178:0.274915853362 3313:0.286361755874 3405:0.19080838297 3490:0.187376373867
10 -1 -1 336:0.137548108345 375:0.240823156001 421:0.164863833366 657:0.240823156001 664:0.0770435275589 850:0.157578897283 875:0.217630743234 909:0.212439516935 1005:0.182675432191 1149:0.197316285032 1161:0.154749642688 1226:0.069577238301 1355:0.107702229584 2028:0.223747837979 2084:0.101868438673 2211:0.023192412767 2331:0.1501878827 2382:0.212439516935 2423:0.231197435004 3178:0.231197435004 3284:0.217630743234 3362:0.51811502242 3405:0.160465132077 3462:0.157578897283
11 -1 -1 174:0.0983004057597 225:0.171429309273 252:0.147418321018 259:0.0707381787539 266:0.0574045670486 336:0.121271238797 469:0.118748325115 511:0.112945349433 518:0.149718195211 537:0.0528571047519 620:0.159379587059 660:0.0648183707926 664:0.0679265177892 763:0.112296969226 781:0.45399775762 821:0.0204479193555 1058:0.132415274964 1113:0.157880413547 1114:0.0613437580666 1121:0.179893873398 1184:0.164824460361 1192:0.212325147984 1226:0.0613437580666 1317:0.105714209504 1400:0.147418321018 1637:0.105714209504 1702:0.0204479193555 1710:0.19727045189 1760:0.142435795301 2060:0.144265846272 2211:0.0408958387111 2318:0.121750925982 2568:0.0528571047519 2573:0.187300310402 2645:0.147418321018 2653:0.0204479193555 2805:0.0852662901482 2876:0.20383849467 2907:0.0408958387111 3014:0.134339877657 3076:0.157880413547 3273:0.0528571047519 3352:0.191877228629 3433:0.0528571047519 3486:0.121271238797 3534:0.20383849467 3535:0.171429309273 3807:0.183390575314
12 -1 -1 118:0.111623605642 196:0.113012902292 338:0.0328094982669 387:0.429895505834 459:0.163047749704 581:0.0414009773127 636:0.138988163174 793:0.0923124136353 1068:0.0328094982669 1256:0.0808745444559 1341:0.227368085446 1450:0.109410408676 1574:0.454143322504 1623:0.214947752917 1747:0.454143322504 2084:0.0909231169852 2114:0.17611550644 2360:0.182115892618 2480:0.208842846492 3169:0.214947752917 3701:0.122275521769 3705:0.15983052617
13 1 -1 104:0.333994586715 475:0.16370075165 617:0.246749058388 631:0.391344747552 675:0.0785149620647 1011:0.246749058388 1207:0.333994586715 1272:0.248182972273 1273:0.0785149620647 1387:0.229969577804 1569:0.0911530481435 2211:0.0785149620647 2653:0.157029924129 2711:0.273459144431 3273:0.304437349024 3433:0.304437349024 3587:0.221563577319
14 -1 -1 198:0.184050529817 216:0.214180642436 475:0.125640309905 664:0.200180135221 821:0.120520450475 938:0.270226940519 975:0.211249066801 978:0.0301301126187 1007:0.211249066801 1206:0.265074532555 1318:0.300357053138 1467:0.260548896255 1497:0.240009977593 1702:0.120520450475 1745:0.270226940519 1839:0.0602602252375 1895:0.242869676207 1907:0.0602602252375 1972:0.134363176885 2211:0.0301301126187 2234:0.290679008874 2520:0.108015323881 2995:0.249079209466 3146:0.154545874954 3318:0.214180642436
15 -1 -1 201:0.17999125665 247:0.0933466146575 357:0.0506887581625 373:0.143827811014 423:0.174191614754 675:0.0361113999261 821:0.126389899741 852:0.271116974815 864:0.133317949321 870:0.18748504921 892:0.0902784998152 957:0.20275503265 978:0.018055699963 1049:0.20275503265 1108:0.117502787445 1257:0.0838480740341 1273:0.0361113999261 1299:0.18748504921 1313:0.0687444581255 1350:0.100840407218 1648:0.0572352147314 1702:0.126389899741 1733:0.17999125665 1839:0.0361113999261 1907:0.0361113999261 1967:0.0722227998522 2002:0.134387554603 2003:0.161935556686 2211:0.0541670998891 2444:0.143827811014 2538:0.102419610037 2587:0.276030347847 2621:0.0910800667145 2648:0.14073363427 2653:0.0541670998891 2822:0.174191614754 2895:0.37497009842 3102:0.153614187371 3407:0.138015173923 3576:0.18748504921 3640:0.151373649284 3645:0.0848697292452 3691:0.17999125665 3718:0.18748504921 3731:0.0848697292452
16 -1 -1 338:0.0463653193857 357:0.0821242821397 781:0.216499846931 821:0.117013038137 978:0.0292532595343 981:0.114289284565 1068:0.0463653193857 1108:0.190374205605 1222:0.248880724674 1257:0.0679239651796 1272:0.184937003317 1313:0.111377541674 1341:0.321309207902 1350:0.163378357523 1398:0.101199650981 1432:0.252966345661 1492:0.303757196595 1648:0.0927306387713 1690:0.241830452189 1696:0.186490683026 1702:0.117013038137 1839:0.0585065190685 1907:0.0585065190685 1994:0.303757196595 2194:0.262362737378 2211:0.0585065190685 2460:0.202399301962 2538:0.165936930717 3199:0.32089031084 3401:0.101199650981
17 -1 -1 258:0.255608682452 338:0.0592911894827 821:0.0374085755693 978:0.0374085755693 1068:0.0592911894827 1574:0.820698249265 1702:0.0374085755693 1747:0.410349124632 1839:0.0748171511386 1907:0.0748171511386 2211:0.0374085755693 2418:0.155990954535 3587:0.211128620777
18 -1 -1 63:0.142870125839 169:0.128256186047 204:0.25247011528 247:0.199605423084 338:0.0611937524123 357:0.108389051448 557:0.16958280386 675:0.0772179182592 821:0.115826877389 892:0.193044795648 978:0.0386089591296 1068:0.0611937524123 1191:0.154435836518 1208:0.181479084969 1257:0.0896472269174 1273:0.0772179182592 1285:0.166865145177 1456:0.193044795648 1569:0.0896472269174 1702:0.115826877389 1831:0.154435836518 1839:0.0772179182592 1907:0.0772179182592 1967:0.154435836518 2162:0.244775009649 2198:0.185606969707 2211:0.115826877389 2290:0.187561589693 2418:0.160996463954 2456:0.328477095546 2467:0.224215928837 2568:0.0998027115419 2653:0.0386089591296 3132:0.25002132737 3385:0.133565053976 3516:0.174650018682 3626:0.295121331224
19 -1 -1 134:0.297981536082 219:0.202923462271 326:0.252034358448 664:0.102604560985 821:0.0617741010969 941:0.181697493224 953:0.320721999362 981:0.120672327314 1038:0.246039581858 1256:0.120672327314 1320:0.18931547437 1569:0.0717175104366 1597:0.258947898265 1702:0.0617741010969 1706:0.106851639274 1751:0.169627144191 1995:0.217916865219 2053:0.137738689822 2211:0.0308870505484 2906:0.17520448827 2910:0.176918568618 2981:0.233810512819 3160:0.174322071422 3172:0.141615968523 3268:0.217916865219 3329:0.252034358448 3820:0.262780683108
20 -1 -1 177:0.248996543103 247:0.0637982195185 266:0.0692869801917 398:0.175442082282 469:0.143328541144 537:0.0637982195185 636:0.165711072914 675:0.0493610406346 712:0.217130864034 734:0.12110461304 823:0.0740415609519 978:0.0246805203173 1188:0.177933060267 1273:0.0493610406346 1569:0.0573063935212 1827:0.256275224759 1839:0.0493610406346 1896:0.337278561641 1907:0.0493610406346 1967:0.0493610406346 2036:0.0246805203173 2181:0.123402601587 2211:0.0246805203173 2364:0.0782353984025 2467:0.143328541144 2568:0.127596439037 2653:0.0493610406346 2727:0.192370239151 2738:0.206914184125 2907:0.0493610406346 3160:0.13929330736 3172:0.113159260153 3242:0.0637982195185 3273:0.0637982195185 3433:0.0637982195185 3495:0.246031883326 3645:0.348027893892 3731:0.348027893892 3818:0.246031883326
21 -1 -1 209:0.44343760301 241:0.073101068759 357:0.0684068817295 540:0.0386208175819 675:0.0487340458394 734:0.119566315608 821:0.0487340458394 893:0.119566315608 896:0.0927739046491 950:0.15270293127 992:0.0901686994248 1035:0.15270293127 1084:0.0629878405016 1257:0.056578475106 1273:0.0487340458394 1338:0.204285914647 1367:0.223198794805 1569:0.056578475106 1598:0.223198794805 1631:0.21437282004 1647:0.182942604074 1702:0.0487340458394 2211:0.073101068759 2241:0.165559687141 2403:0.173213578363 2484:0.210712817674 2537:0.235079840594 2646:0.142130164663 2649:0.155340731937 2653:0.073101068759 2724:0.073101068759 2863:0.145086037963 2864:0.210712817674 2908:0.105312520945 3043:0.165559687141 3191:0.0386208175819 3242:0.125975681003 3273:0.125975681003 3384:0.182942604074 3433:0.125975681003 3577:0.235079840594
22 1 1 187:0.179201048259 247:0.0848491239009 541:0.242363608828 542:0.327212732729 675:0.0656482435449 781:0.12146368392 988:0.198401928615 1084:0.0848491239009 1124:0.185254622839 1273:0.0656482435449 1313:0.124973081593 1337:0.267840610406 1398:0.113552804714 1412:0.179201048259 1523:0.185254622839 1648:0.208100008514 1967:0.0656482435449 1989:0.204455503195 2036:0.0328241217725 2307:0.0984723653174 2607:0.197678934453 2653:0.0656482435449 2707:0.288775513238 2938:0.283845228412 3174:0.150497367446 3242:0.0848491239009 3273:0.0848491239009 3302:0.230137377206 3401:0.113552804714 3433:0.0848491239009 3498:0.218078744612 3553:0.242363608828
23 -1 -1 30:0.161577239718 259:0.172633854649 276:0.381446579639 284:0.209183378629 357:0.070046839335 540:0.0395466967029 675:0.0998047504213 821:0.0499023752107 896:0.0949980269404 962:0.20626614187 1084:0.0644978843082 1124:0.140820914609 1257:0.0579348635016 1273:0.0998047504213 1313:0.0949980269404 1519:0.074853562816 1523:0.140820914609 1702:0.0499023752107 1941:0.275638861231 2211:0.0249511876053 2502:0.21951210322 2555:0.154933235852 2568:0.0644978843082 2581:0.16752839954 2647:0.20626614187 2653:0.0499023752107 2724:0.074853562816 2743:0.25908575384 2747:0.20626614187 2809:0.152932890442 2853:0.228549668165 2868:0.11126811493 2907:0.0499023752107 2944:0.0863169273244 3075:0.184232191024 3174:0.114400259519 3191:0.0395466967029 3270:0.0974815602045 3541:0.234134566235 3571:0.181314954265 3804:0.158186786812
24 -1 -1 106:0.536402369615 253:0.39809157826 338:0.0881245198016 357:0.156090004846 540:0.0881245198016 821:0.055600381562 834:0.498661295804 1068:0.0881245198016 1257:0.129100088035 1702:0.055600381562 1904:0.473036628246 2211:0.055600381562 3191:0.0881245198016
25 -1 -1 144:0.270338776106 227:0.302584519356 247:0.250062111334 266:0.0905252460305 540:0.0511082938604 823:0.0967372297524 997:0.533137352601 1944:0.502673465632 1967:0.193474459505 2036:0.0322457432508 2307:0.0967372297524 2786:0.263121116085 3191:0.0511082938604 3242:0.0833540371112 3270:0.125980591055 3498:0.214236080891 3519:0.165397543225
26 -1 -1 209:0.251976420847 336:0.246354104001 404:0.182450403987 513:0.431323800328 675:0.083077057701 763:0.456246996569 992:0.153710821992 1058:0.26899243995 1226:0.124615586551 1273:0.083077057701 1392:0.190452597115 1977:0.343390151221 2646:0.242289670135 2653:0.0415385288505 2908:0.179526534859 3498:0.275976012017
27 -1 -1 53:0.151510273242 225:0.153653093844 239:0.206876563037 427:0.155927370844 540:0.0290485426689 620:0.142852857257 670:0.0994503549377 781:0.339100707421 981:0.0716038884942 987:0.144357572183 990:0.142852857257 992:0.0678201414842 1341:0.100652431163 1569:0.0425553458254 1646:0.19030827358 1684:0.153653093844 1760:0.127666037476 1850:0.149550775234 1987:0.182701636513 2058:0.0899314783619 2060:0.129306322879 2211:0.0733103594708 2355:0.060882935693 2480:0.0924515865506 2511:0.0549827696031 2539:0.144357572183 2666:0.295466258168 2786:0.448652325701 3014:0.120409619079 3191:0.0290485426689 3204:0.19030827358 3270:0.0716038884942 3434:0.176814661306 3480:0.149550775234 3535:0.153653093844 3807:0.164374046646 3828:0.171980683712
28 -1 -1 25:0.112725944969 239:0.38558631756 247:0.044150937682 273:0.147697847836 276:0.130556407759 284:0.143192949862 368:0.153184059176 577:0.143192949862 675:0.0341598283687 823:0.102479485106 952:0.164777762021 997:0.141196004695 1170:0.137675994779 1226:0.051239742553 1273:0.0341598283687 1287:0.133127954114 1452:0.133127954114 1572:0.0896341515752 1850:0.139369902187 1872:0.141196004695 1874:0.0396583326029 1967:0.0341598283687 2092:0.172315637341 2112:0.20647546571 2113:0.224425139988 2211:0.0341598283687 2310:0.278739804375 2438:0.136054911993 2653:0.051239742553 2786:0.418109706562 3010:0.172315637341 3084:0.137675994779 3272:0.172315637341 3304:0.11604803993 3434:0.164777762021 3498:0.113476493574 3659:0.0889770164322 3778:0.17026397336
29 -1 -1 54:0.120063217807 119:0.167501063363 174:0.0775481503256 187:0.0880668955629 196:0.0880668955629 201:0.160806032331 247:0.250190465038 338:0.0511345270982 391:0.229337310061 537:0.0416984108397 540:0.0255672635491 660:0.0511345270982 957:0.0905717114891 978:0.0161311472905 1032:0.167501063363 1049:0.0905717114891 1068:0.0511345270982 1085:0.160806032331 1114:0.0483934418716 1202:0.141916373886 1249:0.160806032331 1412:0.0880668955629 1436:0.167501063363 1460:0.127057255001 1569:0.0374553640967 1839:0.0322622945811 1907:0.0322622945811 1938:0.141916373886 1958:0.137240488459 1967:0.193573767486 2084:0.0708531192936 2137:0.107633875976 2140:0.127057255001 2211:0.0483934418716 2418:0.134531348778 2606:0.122110455786 2653:0.112918031034 2656:0.167501063363 2809:0.0988723671317 2907:0.0322622945811 2944:0.0558046009818 2999:0.252103378632 3191:0.0255672635491 3232:0.167501063363 3233:0.130028273338 3261:0.0374553640967 3273:0.250190465038 3299:0.160806032331 3301:0.167501063363 3407:0.123304170065 3433:0.250190465038 3663:0.0846550916894 3691:0.160806032331 3703:0.270477537564
30 -1 -1 54:0.106939812624 65:0.0886491512299 113:0.415842494438 338:0.0910906245293 357:0.0403359248262 540:0.0227726561323 664:0.047729284552 821:0.0143679463217 872:0.12640432856 1068:0.0910906245293 1257:0.0333613382303 1702:0.0143679463217 1706:0.0497049278003 1810:0.131608539681 1925:0.134824559573 1981:0.831684988875 2211:0.0143679463217 2346:0.128861323062 3119:0.149192505895 3191:0.0227726561323
31 -1 -1 107:0.19928883453 338:0.0304193301971 357:0.0538800484653 373:0.152883000275 540:0.0304193301971 726:0.109405464152 821:0.0191924605051 838:0.0749828434538 844:0.326571025234 858:0.26738107954 895:0.19928883453 1037:0.406224688486 1068:0.0912579905913 1084:0.0496117907021 1257:0.0891270265134 1329:0.137415547852 1341:0.105402173651 1374:0.0829484342668 1567:0.146704408029 1604:0.270816458991 1702:0.0191924605051 1706:0.0663950047106 1717:0.191323243716 1784:0.146704408029 1848:0.191323243716 1967:0.0767698420202 2190:0.168848771372 2211:0.0383849210101 2420:0.125502547218 2648:0.149594018675 2653:0.0383849210101 2717:0.223895022454 2724:0.0575773815152 3038:0.180096374024 3191:0.0304193301971 3322:0.223895022454 3404:0.156608008357 3656:0.109405464152 3828:0.180096374024
32 -1 -1 54:0.174914916019 174:0.112976550599 266:0.0659750071598 338:0.0372478419139 391:0.334111621047 435:0.215264045269 493:0.183174787964 519:0.226722718157 537:0.0607486136337 540:0.0372478419139 660:0.0744956838278 664:0.0780678738276 772:0.234271362658 821:0.0235007717198 978:0.0235007717198 992:0.086963189079 1068:0.0372478419139 1114:0.0705023151595 1146:0.234271362658 1256:0.0918149440217 1446:0.142557777297 1519:0.0705023151595 1702:0.0235007717198 1749:0.244025064184 1766:0.226722718157 1843:0.173522749024 1989:0.146382046129 2053:0.10480008447 2219:0.176438967959 2299:0.18145178946 2307:0.0705023151595 2441:0.120542109268 2520:0.0842493853536 2581:0.157789951181 2907:0.0470015434396 2908:0.101568645547 3056:0.137667074106 3191:0.0372478419139 3233:0.189432574993 3261:0.0545671021078 3498:0.156135747655 3568:0.154396676884 3655:0.210770590938 3703:0.197023520744 3762:0.199939739678
33 -1 -1 30:0.117098200991 65:0.111568384589 117:0.169681921437 174:0.0869295530614 241:0.0542478480188 247:0.0467428842912 276:0.276441832574 338:0.0573205365698 357:0.0507643210489 475:0.150806305152 518:0.132399614165 522:0.174451286162 533:0.156368670156 537:0.0467428842912 540:0.0286602682849 675:0.0361652320125 821:0.14466092805 860:0.169681921437 864:0.133516689425 978:0.0180826160063 1068:0.0573205365698 1124:0.102055684274 1226:0.108495696038 1257:0.041986534134 1273:0.0361652320125 1313:0.13769387411 1323:0.0912158418447 1370:0.128540718123 1392:0.0829081163037 1519:0.108495696038 1523:0.102055684274 1648:0.11464107314 1702:0.14466092805 1841:0.153627284096 1880:0.0968785556331 1941:0.199760899676 1967:0.0361652320125 1985:0.153843183539 2037:0.133516689425 2058:0.0887294184252 2084:0.0794245893338 2148:0.133516689425 2211:0.0723304640251 2331:0.117098200991 2521:0.122146036867 2569:0.122146036867 2653:0.0180826160063 2710:0.0912158418447 2868:0.080638189566 2896:0.127577963097 2907:0.0361652320125 2934:0.145758469276 2944:0.0625555735598 3067:0.159084735125 3101:0.180259573716 3102:0.153843183539 3191:0.0286602682849 3195:0.16563443605 3229:0.149485126621 3242:0.0467428842912 3261:0.041986534134 3345:0.169681921437 3360:0.12511114712 3362:0.10099073231 3571:0.131402510615 3612:0.144042218408 3624:0.159084735125 3645:0.0849962464838 3724:0.156368670156 3731:0.0849962464838
34 1 1 239:0.180287923469 313:0.299754016483 338:0.0506302053813 404:0.140308640182 540:0.0506302053813 556:0.193775777935 740:0.260659770486 946:0.155183845302 978:0.0319441030045 992:0.118207227518 1068:0.0506302053813 1122:0.271773868328 1181:0.138060116241 1450:0.1688374329 1804:0.248985623295 1839:0.063888206009 1884:0.197092719776 1907:0.063888206009 2211:0.063888206009 2441:0.163850345033 2520:0.229036822781 2539:0.251608268658 2653:0.0319441030045 2754:0.31844011886 2857:0.281033405981 2908:0.138060116241 3182:0.276235302702 3191:0.0506302053813 3273:0.0825743083859 3433:0.0825743083859 3701:0.188690321623
35 -1 -1 63:0.116018442809 169:0.104151115556 237:0.325556229627 241:0.0940578295927 259:0.108462209891 338:0.0496927109345 540:0.0496927109345 622:0.312543720833 821:0.0313526098642 838:0.122491216626 1068:0.0993854218691 1083:0.275829649538 1702:0.0313526098642 1721:0.325556229627 1846:0.13318361406 1967:0.0627052197284 2001:0.287185872428 2162:0.198770843738 2211:0.188115659185 2280:0.130738031733 2653:0.0627052197284 2717:0.182876324995 2801:0.262851009899 2858:0.275829649538 3191:0.0496927109345 3242:0.0810453207988 3273:0.0810453207988 3322:0.182876324995 3385:0.108462209891 3433:0.0810453207988 3670:0.302473000226
36 1 -1 60:0.293248769806 152:0.127169830497 324:0.342225519117 695:0.285938091435 774:0.24543371512 946:0.172327777372 1181:0.1533123047 1207:0.301798080756 1222:0.301798080756 1272:0.224258558934 1369:0.204143855908 1446:0.215183152956 2211:0.0709462542338 2653:0.0709462542338 2907:0.0709462542338 3056:0.207800904489 3273:0.183393406761 3358:0.266324953639 3433:0.183393406761 3814:0.261923080961
37 -1 -1 35:0.252020833924 65:0.188096019712 338:0.0483190861654 511:0.168391028793 537:0.0788050352925 660:0.0966381723307 675:0.0609718982542 821:0.0609718982542 1068:0.0483190861654 1114:0.0914578473813 1273:0.0609718982542 1522:0.252020833924 1626:0.268205061715 1702:0.0609718982542 2078:0.124610184237 2180:0.131758080032 2211:0.0304859491271 2307:0.0914578473813 2568:0.0788050352925 2653:0.0304859491271 2664:0.20713421645 2672:0.170262882674 2873:0.255585182557 2907:0.0609718982542 3164:0.20713421645 3314:0.273418319595 3441:0.22509923343 3573:0.457764490916 3640:0.255585182557 3732:0.245737966102
38 -1 -1 158:0.131472318336 487:0.131472318336 540:0.0200678571516 627:0.445563133989 667:0.24430081783 793:0.0564626839181 874:0.0986882807101 1054:0.138887880092 1133:0.126217359153 1248:0.118810910169 1622:0.262944636673 1693:0.138887880092 1748:0.089329810652 1873:0.0997277959977 1966:0.271962160263 1997:0.0778644584062 2211:0.0759684490043 2270:0.131472318336 2365:0.0967819831915 2480:0.383214797414 2773:0.126217359153 3191:0.0200678571516 3677:0.19169006325 3685:0.454647864779 3764:0.138248184171
39 -1 -1 55:0.188761737965 338:0.0440332593899 404:0.122026894839 556:0.168527443825 660:0.0880665187797 675:0.0555637869916 775:0.19748826937 821:0.0555637869916 911:0.268024662509 1068:0.0440332593899 1114:0.0833456804874 1143:0.576957933491 1148:0.205133286258 1273:0.0555637869916 1479:0.276948439144 1702:0.0555637869916 2036:0.0277818934958 2084:0.122026894839 2211:0.0833456804874 2331:0.179908136486 2516:0.206779063497 2653:0.0277818934958 2907:0.0555637869916 3242:0.0718151528857 3301:0.288478966745 3362:0.310321666746 3391:0.203417026516
40 -1 -1 119:0.246785723989 201:0.236921678667 338:0.0376692273988 357:0.0667213835659 775:0.16894571582 821:0.0712999090799 896:0.0904880199258 957:0.133442767132 1049:0.133442767132 1068:0.0376692273988 1085:0.236921678667 1177:0.183504556717 1196:0.213155042307 1257:0.0551844206851 1436:0.246785723989 1702:0.0712999090799 2084:0.104390610965 2211:0.0475332727199 2307:0.0712999090799 2331:0.153906401618 2444:0.189319898415 2653:0.02376663636 2656:0.246785723989 3232:0.246785723989 3362:0.398207318516 3391:0.174017602485 3407:0.3633375009 3625:0.129752326012 3691:0.236921678667
41 -1 -1 152:0.0650433513794 174:0.0872216865136 198:0.110829305069 404:0.0796915017779 540:0.0287565833218 675:0.254007376403 723:0.115026333287 734:0.0890276004634 823:0.108860304173 1173:0.175037543133 1200:0.18839553462 1225:0.170252150591 1273:0.254007376403 1329:0.12990429526 1361:0.121819134891 1604:0.128006698659 1730:0.175037543133 1874:0.0421276331128 2036:0.0181433840288 2112:0.109665763729 2113:0.119199413316 2241:0.123273696315 2307:0.0544301520864 2404:0.154360185395 2520:0.0650433513794 2621:0.1830447594 2649:0.115664788602 2653:0.127003688202 2762:0.115026333287 2882:0.599949931568 2907:0.0362867680576 3146:0.0930625515689 3191:0.0575131666437 3242:0.0468999673506 3405:0.125531592757 3498:0.301355085708
42 -1 -1 160:0.134075679177 578:0.310194917274 660:0.101922659847 664:0.106810018249 821:0.0321530193302 823:0.0964590579907 972:0.333867444835 1084:0.0831143492536 1114:0.0964590579907 1226:0.0964590579907 1392:0.147420387914 1582:0.282871381102 1702:0.0321530193302 1706:0.333693515117 1995:0.226848632529 1999:0.214538621 2267:0.128612077321 2593:0.44794199351 2724:0.0964590579907 2868:0.143384191036 2907:0.0643060386605 2915:0.269561406175 2944:0.111231171706 3033:0.262364500824
43 -1 -1 152:0.154253280656 259:0.148851954873 540:0.0681975516908 560:0.33890970377 675:0.0860557289649 1084:0.111225416173 1226:0.129083593447 1273:0.0860557289649 1519:0.129083593447 1641:0.446788621122 1999:0.287100213383 2036:0.0430278644824 2211:0.0430278644824 2267:0.17211145793 2437:0.328898808257 2653:0.0430278644824 2666:0.346834532183 2724:0.129083593447 2907:0.0860557289649 3126:0.446788621122 3191:0.0681975516908
44 -1 -1 101:0.299371783684 194:0.280440066676 413:0.329045111661 475:0.152987447227 540:0.0581495750766 829:0.200297249076 946:0.178231049926 1181:0.158564181875 1193:0.197834943521 1313:0.139685368444 1387:0.214919346999 1959:0.0366882970734 2113:0.241036814288 2562:0.475167263766 2653:0.0733765941467 3078:0.221758527079 3174:0.168214466297 3191:0.0581495750766 3273:0.1896757443 3433:0.1896757443 3498:0.121875884802 3659:0.191125972668
45 -1 -1 231:0.275662534451 247:0.0738616620992 259:0.0988483853053 338:0.135864212307 522:0.275662534451 537:0.0738616620992 675:0.0571471826601 802:0.205999974183 962:0.236211780227 992:0.105734852248 1068:0.181152283076 1273:0.0571471826601 1420:0.261730420213 1569:0.0663458244811 1967:0.11429436532 2036:0.0571471826601 2058:0.280414973161 2211:0.0285735913301 2478:0.296699722945 2555:0.177426382853 2653:0.0285735913301 2907:0.0571471826601 3242:0.0738616620992 3332:0.194140862292 3645:0.402925330733 3731:0.402925330733
46 -1 -1 63:0.101704607363 169:0.0913014177538 289:0.246499012077 292:0.210087300898 357:0.0771586491942 511:0.151812147414 595:0.172239277788 675:0.164906792343 821:0.0824533961716 845:0.199723743178 978:0.0549689307811 1226:0.0824533961716 1257:0.0638169523632 1273:0.164906792343 1374:0.118785883144 1398:0.0950806285933 1456:0.137422326953 1621:0.192699832847 1702:0.0824533961716 1831:0.109937861562 1839:0.0549689307811 1882:0.208053434478 1907:0.0549689307811 1959:0.0274844653905 1986:0.206347721948 2036:0.0274844653905 2162:0.174247387985 2198:0.132127579975 2211:0.0824533961716 2290:0.133519010528 2307:0.0824533961716 2487:0.19145085709 2564:0.227208208569 2653:0.0824533961716 2672:0.153499708558 2686:0.221543918358 2782:0.193910665919 2939:0.273983477467 3132:0.177982071362 3242:0.0710463123869 3261:0.0638169523632 3326:0.20293716508 3385:0.0950806285933 3401:0.0950806285933 3405:0.190161257187 3516:0.124327682023
47 1 1 101:0.216157975557 152:0.0949669675684 194:0.20248854562 266:0.223103575378 413:0.237583262952 469:0.153838955479 475:0.110462838118 537:0.0684766018953 540:0.0419862362222 734:0.129985326196 829:0.144622339945 914:0.133627844821 1068:0.0419862362222 1193:0.142844460355 1313:0.100858224133 1387:0.155180058667 1398:0.0916416085988 1648:0.0839724724445 1844:0.21353078281 1846:0.225058306368 1908:0.153150332899 1967:0.0529807313462 1984:0.129985326196 2010:0.175998179947 2036:0.0264903656731 2134:0.206476926508 2562:0.514633639763 2653:0.0529807313462 2907:0.0529807313462 3078:0.160118210494 3146:0.13587658276 3174:0.121457333242 3191:0.0419862362222 3273:0.136953203791 3401:0.0916416085988 3433:0.136953203791 3664:0.190981055959
48 -1 -1 259:0.0733502755068 266:0.0595243033187 394:0.220165522721 469:0.123133257268 480:0.173013626698 511:0.117115999366 537:0.0548089202229 636:0.142362044646 653:0.204554912925 675:0.0848119385989 734:0.104040725977 902:0.220165522721 946:0.103003696468 1178:0.154077563475 1181:0.0916377750531 1226:0.0636089539492 1256:0.0828377413269 1273:0.0848119385989 1468:0.144061895318 1508:0.154077563475 1519:0.0636089539492 1599:0.139300547614 1828:0.145672237687 1874:0.0984636115074 1896:0.289755324167 1959:0.0212029846497 2036:0.0212029846497 2092:0.10695621108 2164:0.204554912925 2418:0.265244567388 2441:0.108756109072 2520:0.0760119048727 2568:0.0548089202229 2581:0.142362044646 2653:0.0848119385989 2672:0.118417874172 2729:0.211365488994 2907:0.0424059692995 2918:0.211365488994 2997:0.440331045441 3010:0.10695621108 3242:0.0548089202229 3272:0.10695621108 3273:0.0548089202229 3433:0.0548089202229 3498:0.0704347904034
49 -1 -1 129:0.214164847984 165:0.214164847984 177:0.124930568783 216:0.176051272478 338:0.0785070563597 664:0.0822715982396 675:0.0495324377226 821:0.0247662188613 853:0.137566163185 975:0.173641588694 978:0.0247662188613 981:0.0967589075581 1007:0.173641588694 1030:0.214164847984 1068:0.0785070563597 1210:0.161950238285 1223:0.232398874237 1269:0.238931066845 1273:0.0495324377226 1349:0.161950238285 1537:0.202089159407 1702:0.0247662188613 1839:0.0495324377226 1874:0.0575053793782 1907:0.0495324377226 1953:0.238931066845 2041:0.257165093099 2211:0.0495324377226 2401:0.177322940546 2418:0.103273275221 2511:0.074298656584 2601:0.222119964695 2653:0.0990648754453 2701:0.195071542564 3052:0.199632959619 3211:0.181336473685 3273:0.192059241124 3317:0.184333567591 3318:0.176051272478 3433:0.192059241124 3498:0.0822715982396
50 -1 -1 279:0.226264882578 305:0.276956687397 664:0.230995509808 823:0.208609731948 894:0.221649211155 906:0.326255339522 1005:0.273853014818 1161:0.231988810339 1706:0.120278517109 1988:0.236230212104 2132:0.346593484601 2307:0.104304865974 2871:0.291487050864 3270:0.135835899983 3288:0.36102362818 3490:0.236230212104
51 -1 -1 670:0.0735004147481 845:0.0984308449314 898:0.562601794508 908:0.111976150601 1084:0.0350141072174 1127:0.140650448627 1246:0.140650448627 1248:0.127105142957 1341:0.371944144419 1398:0.0468590587184 1644:0.562601794508 1873:0.106689829655 1959:0.0135453056699 2036:0.0270906113397 2140:0.21337965931 2211:0.0135453056699 2480:0.136655720532 2724:0.0406359170096 2907:0.0270906113397 3049:0.140650448627 3242:0.0350141072174 3266:0.140650448627 3401:0.0468590587184 3741:0.140650448627
52 1 -1 32:0.371630671806 152:0.128305081213 774:0.247624712778 1213:0.295866614578 1369:0.205966257162 1374:0.154680930442 1569:0.0831013358511 2036:0.0357897972957 2141:0.33584087451 2211:0.0357897972957 2258:0.224953271335 2462:0.154680930442 2479:0.25250712823 2520:0.128305081213 2653:0.0357897972957 2675:0.345280581501 2805:0.298481541079 2907:0.0715795945913 2908:0.154680930442 2964:0.166202671702 3273:0.0925152839177 3379:0.264261279919 3433:0.0925152839177
53 1 1 541:0.303480174612 675:0.0822026892169 946:0.199669550982 978:0.0411013446084 1124:0.231970078176 1148:0.303480174612 1181:0.177637056001 1273:0.0822026892169 1313:0.156487406698 1450:0.434474275983 1523:0.231970078176 1907:0.0822026892169 1959:0.0411013446084 2036:0.0411013446084 2392:0.271265292112 2653:0.0822026892169 3116:0.426784208437 3174:0.188448123759 3273:0.106245434542 3433:0.106245434542 3498:0.136535711392 3701:0.242781145934
54 1 -1 187:0.125053024552 540:0.0363049431446 563:0.228340973991 936:0.220983417275 1288:0.502526657643 1412:0.125053024552 1959:0.0229058688316 1983:0.116532756528 1999:0.305675399344 2117:0.186908942523 2260:0.33826032403 2354:0.23784776851 2527:0.23784776851 2666:0.184637243703 2805:0.191031510242 2889:0.141327492784 2956:0.220983417275 2985:0.158482573777 2999:0.119327055478 3129:0.201518080936 3191:0.0363049431446 3645:0.107667655635 3731:0.107667655635
55 1 1 152:0.255116547597 258:0.243124343724 475:0.14837210569 540:0.0563953125275 617:0.223643917337 675:0.0711629612711 734:0.174594432708 821:0.106744441907 946:0.172854156706 978:0.0711629612711 1011:0.223643917337 1068:0.0563953125275 1108:0.23155696897 1114:0.106744441907 1181:0.153780600816 1273:0.0711629612711 1313:0.135471325432 1350:0.19872123507 1702:0.106744441907 1839:0.0711629612711 1880:0.190629632906 1907:0.0711629612711 1967:0.0711629612711 2036:0.0711629612711 2092:0.179487011676 2211:0.0355814806355 2520:0.127558273799 2538:0.201833292462 2653:0.0711629612711 2711:0.247852918636 2734:0.302719930241 2762:0.22558125011 2907:0.0711629612711 3010:0.179487011676 3174:0.163139754434 3191:0.0563953125275 3261:0.0826176395453 3272:0.179487011676 3587:0.200816759726
56 -1 -1 54:0.175070475616 247:0.121605280143 293:0.244242086502 338:0.0372809680727 664:0.0781373030522 805:0.226924352731 821:0.023521671999 823:0.211695047991 892:0.117608359995 932:0.215455489137 1068:0.0372809680727 1072:0.183337693432 1256:0.0918965991258 1257:0.0546156310532 1567:0.179796278103 1702:0.023521671999 1718:0.206935708769 1725:0.234479710577 1774:0.167204380669 1784:0.179796278103 1820:0.200117554962 1967:0.094086687996 2036:0.023521671999 2058:0.115418271125 2211:0.023521671999 2420:0.153811948704 2444:0.187368565159 2461:0.206935708769 2653:0.023521671999 2706:0.203402680732 2838:0.297404638098 2868:0.104893287836 2906:0.133424928333 2944:0.0813716158365 3096:0.179796278103 3166:0.147843169374 3183:0.215455489137 3273:0.0608026400717 3407:0.179796278103 3433:0.0608026400717 3725:0.147843169374
57 1 1 152:0.170498737164 266:0.133516171755 404:0.20889606897 475:0.198319214404 540:0.0753798972151 675:0.190237679897 821:0.0475594199742 829:0.259647401171 946:0.231042758374 1181:0.205548393363 1193:0.256455488944 1273:0.190237679897 1450:0.251370663859 1702:0.0475594199742 1880:0.254802065821 1959:0.0475594199742 2036:0.0951188399484 2653:0.0951188399484 2907:0.0951188399484 3078:0.287467878412 3146:0.243945725169 3191:0.0753798972151 3242:0.122939317189 3498:0.315977946778 3519:0.243945725169 3701:0.280928290578
58 -1 -1 63:0.114406960406 169:0.102704468921 174:0.148629597053 518:0.226372972256 540:0.0490024850767 664:0.102704468921 821:0.0927513775015 844:0.263036557459 852:0.232119431626 858:0.21536202926 1590:0.321034292232 1702:0.0927513775015 1831:0.123668503335 1882:0.234038178387 2077:0.308202525641 2141:0.290117166398 2162:0.196009940307 2190:0.271998408438 2211:0.0618342516677 2307:0.0927513775015 2832:0.321034292232 3191:0.0490024850767 3385:0.106955682667 3404:0.252279768907 3405:0.213911365334
59 -1 -1 488:0.370895943665 664:0.127711320545 821:0.0384449382698 978:0.0384449382698 992:0.142263176535 1178:0.279371159977 1446:0.233210424466 1508:0.279371159977 1702:0.0384449382698 1839:0.0768898765395 1874:0.0892663822748 1906:0.383244779496 1907:0.0768898765395 1959:0.0384449382698 2441:0.197194968955 2520:0.13782366204 2903:0.383244779496 3056:0.225209717743 3208:0.2771669896 3484:0.332451005395
60 -1 -1 30:0.107776184534 219:0.10934266797 239:0.0939311805648 338:0.0791359987769 357:0.0467230477224 537:0.0430217516613 582:0.15617379193 660:0.0527573325179 670:0.180619575456 675:0.166430854023 802:0.119987548068 821:0.0665723416093 823:0.0499292562069 896:0.0633661331247 978:0.0166430854023 1068:0.105514665036 1095:0.15617379193 1114:0.0499292562069 1124:0.0939311805648 1215:0.152448520932 1257:0.0386440475812 1273:0.166430854023 1313:0.0633661331247 1323:0.0839542821314 1355:0.154576190325 1370:0.118307779619 1523:0.0939311805648 1648:0.0527573325179 1702:0.0665723416093 1839:0.0665723416093 1846:0.0706986203891 1907:0.0665723416093 1959:0.0166430854023 1967:0.0332861708046 2013:0.117421668111 2058:0.0816657992425 2092:0.0839542821314 2127:0.125985753373 2195:0.345633754664 2211:0.0499292562069 2364:0.0527573325179 2487:0.115932142744 2534:0.149266287384 2555:0.206688925332 2568:0.0430217516613 2653:0.0998585124139 2708:0.172816877332 2710:0.0839542821314 2838:0.10521638919 2892:0.139530706527 2907:0.0332861708046 2910:0.095330269303 2981:0.125985753373 3010:0.0839542821314 3025:0.152448520932 3246:0.335237284688 3272:0.0839542821314 3275:0.160563474507 3326:0.122887621125 3360:0.115151231745 3390:0.152448520932 3440:0.141595952782 3448:0.172816877332 3498:0.165861398951 3625:0.0908617866771
61 1 -1 146:0.213565629323 338:0.0360724830376 398:0.16178434996 483:0.148112218216 675:0.0455184056672 913:0.172283879211 969:0.134436121181 978:0.0227592028336 993:0.121122840977 1164:0.15373585478 1273:0.0455184056672 1276:0.196809260323 1374:0.0983636381438 1408:0.15853569743 1527:0.213565629323 1696:0.14509081549 1756:0.475607092289 1946:0.148112218216 1949:0.193630623883 1972:0.101493108731 1997:0.139963342068 2036:0.0227592028336 2211:0.113796014168 2462:0.0983636381438 2468:0.219568463157 2479:0.160572603998 2614:0.427913043809 2653:0.0227592028336 2805:0.0949041689088 2904:0.162952964016 2964:0.105690464953 3261:0.0528452324766 3814:0.168047223656
62 -1 -1 296:0.226348808966 346:0.231174377995 540:0.0400008588307 605:0.231174377995 606:0.222033023858 781:0.280172117718 864:0.186347950135 981:0.295803173471 1067:0.226348808966 1256:0.0986010578237 1323:0.12730906691 1597:0.21158568214 1599:0.165808255153 1751:0.277203833309 1874:0.058600198993 1887:0.236823414145 1985:0.21471744108 2211:0.0504754640094 2418:0.210478899332 2710:0.12730906691 2906:0.143159150597 2910:0.289119442753 3191:0.0400008588307 3229:0.208634943254 3440:0.21471744108
63 -1 -1 219:0.144558605685 239:0.372550645001 259:0.0761189653271 340:0.117883907021 670:0.238791630679 798:0.187199689607 978:0.0440066309835 1002:0.190272755959 1313:0.0837744315392 1350:0.122887691913 1648:0.139497719784 1755:0.228475921521 1760:0.153270349263 1839:0.0440066309835 1846:0.186936978529 1871:0.387155444286 1907:0.0880132619671 1959:0.0220033154918 2060:0.155239605312 2211:0.0660099464753 2488:0.228475921521 2538:0.124812164403 2692:0.201547538887 2770:0.197340404991 2960:0.228475921521 2981:0.166561921177 3261:0.051090116421 3587:0.124183548334 3635:0.204360465684 3653:0.162465975045 3754:0.190272755959
64 -1 -1 344:0.272536066018 540:0.0415997444232 559:0.261642777447 664:0.0871890405462 918:0.204576264625 931:0.38145566565 999:0.163484792521 1392:0.361017881748 1491:0.261642777447 1626:0.230907968378 1795:0.192175106537 2091:0.206731131982 2211:0.0524930329952 2552:0.223299972382 2599:0.272536066018 2724:0.0787395494928 3191:0.0415997444232 3271:0.193796516526 3641:0.235396260949 3771:0.272536066018
65 -1 -1 22:0.153236385607 23:0.168215653025 247:0.0682083867539 540:0.0418217808612 660:0.0836435617224 664:0.175308814887 793:0.117669264626 799:0.210190010545 821:0.079159817678 823:0.079159817678 885:0.224491824187 978:0.0263866058927 1068:0.0418217808612 1114:0.079159817678 1341:0.144911363273 1454:0.273990712872 1475:0.263039281947 1497:0.210190010545 1702:0.079159817678 1706:0.182565317467 1967:0.105546423571 1995:0.186164957087 2076:0.196394016706 2181:0.131933029463 2184:0.218132438448 2211:0.0263866058927 2311:0.263039281947 2627:0.273990712872 2999:0.137459792875 3172:0.120981598539 3191:0.0418217808612 3261:0.0612678015509 3372:0.411336359258 3515:0.151140379619
66 1 1 239:0.194944233514 338:0.0547461326906 511:0.190789154717 537:0.089287096698 621:0.217103851814 726:0.196898683131 978:0.0345409640074 993:0.183824526776 1068:0.0547461326906 1157:0.316390786157 1242:0.207245784045 1271:0.309786396899 1374:0.149283562768 1433:0.333232514272 1818:0.298691550264 1839:0.0690819280149 1884:0.213115157403 1907:0.0690819280149 1959:0.0345409640074 2211:0.0345409640074 2364:0.109492265381 2568:0.178574193396 2653:0.0345409640074 2672:0.19290998872 2907:0.0690819280149 3211:0.252906454791 3273:0.089287096698 3317:0.2570864434 3433:0.089287096698 3656:0.196898683131
67 -1 -1 429:0.171227966388 616:0.16571069346 946:0.166887352903 978:0.0171766164864 981:0.603964452737 1147:0.127844585958 1181:0.0742361013678 1257:0.0398828683949 1323:0.0866456231946 1366:0.267763384144 1597:0.144003673367 1620:0.314671194034 1756:0.119648605185 1839:0.0343532329729 1907:0.0343532329729 1959:0.0171766164864 2036:0.0171766164864 2047:0.260049013284 2058:0.0842837779016 2211:0.0687064659457 2462:0.0742361013678 2468:0.16571069346 2495:0.105280343719 2635:0.154051349901 2653:0.0515298494593 2710:0.0866456231946 2805:0.071625202527 2842:0.16571069346 3257:0.283990843969 3270:0.0671071614152 3273:0.13320272852 3433:0.13320272852
68 -1 -1 88:0.2420745483 169:0.118355169726 338:0.112939534165 342:0.303119588948 357:0.100021721961 404:0.156491489044 471:0.319539752279 557:0.156491489044 621:0.22393917784 675:0.142513824918 821:0.0356284562296 978:0.0356284562296 1068:0.112939534165 1107:0.294532842424 1191:0.142513824918 1242:0.213770737377 1257:0.0827267134969 1273:0.142513824918 1285:0.153983625956 1572:0.186975555709 1702:0.0356284562296 1706:0.123254208004 1839:0.0712569124591 1907:0.0712569124591 2162:0.112939534165 2211:0.0356284562296 2278:0.249799203385 2280:0.148567990394 2364:0.112939534165 2568:0.184196446624 2615:0.192119945273 2621:0.179723975086 2653:0.0712569124591 2990:0.192119945273 3270:0.139196480579 3663:0.186975555709
69 -1 -1 675:0.0808625974984 978:0.0808625974984 981:0.315921321703 1106:0.370345494522 1130:0.322067004185 1273:0.0808625974984 1323:0.203951405648 1450:0.21369567612 1839:0.0808625974984 1907:0.0808625974984 1941:0.223324783605 1959:0.0404312987492 2058:0.198391959601 2364:0.128164184746 2370:0.329914195772 2568:0.209026782244 2653:0.0808625974984 2710:0.203951405648 2907:0.0808625974984 3261:0.0938785684785 3273:0.104513391122 3390:0.370345494522 3433:0.104513391122 3701:0.23882325835
70 -1 -1 152:0.135733137837 226:0.365270153902 259:0.130980312523 338:0.0600095352554 821:0.0378618012907 1068:0.0600095352554 1379:0.225436597549 1450:0.400229697103 1702:0.0378618012907 1959:0.0378618012907 2754:0.377431681257 2907:0.0757236025813 3116:0.393145748583 3166:0.237976649842 3676:0.377431681257 3701:0.223645517977 3725:0.237976649842
71 -1 -1 45:0.222133154514 73:0.213306129853 448:0.211839146138 540:0.046894292791 793:0.13194122379 920:0.146579828998 988:0.178835516581 998:0.30722270661 1169:0.171053116407 1337:0.241426150732 1364:0.163425652972 1857:0.260296451987 1959:0.0295870045945 1972:0.13194122379 2036:0.0591740091891 2207:0.178835516581 2211:0.0295870045945 2243:0.165242311169 2609:0.265355985617 2859:0.294942990212 3191:0.046894292791 3242:0.0764812973855 3379:0.218461692826 3498:0.196571803612 3546:0.215002446767 3632:0.222133154514 3750:0.285439396789
72 -1 -1 22:0.131939294953 338:0.0360093084855 357:0.0637812625665 586:0.380944525793 660:0.0720186169709 691:0.219183927961 776:0.208106269078 821:0.068158032387 930:0.208106269078 978:0.022719344129 992:0.0840715633851 1012:0.219183927961 1068:0.0360093084855 1114:0.068158032387 1257:0.0527526834305 1361:0.305086508965 1487:0.190472262897 1488:0.219183927961 1569:0.0527526834305 1702:0.068158032387 2026:0.235910951155 2076:0.169098794615 2099:0.203762227253 2211:0.045438688258 2425:0.235910951155 2441:0.116533945997 2736:0.163794051996 2791:0.090877376516 2868:0.202630723127 2908:0.0981913716886 2944:0.0785960174346 3085:0.226481571382 3261:0.0527526834305 3332:0.154364672223 3443:0.143630059947 3568:0.149262810444 3642:0.169098794615
73 -1 -1 152:0.180995026029 198:0.308402819508 241:0.151461857126 259:0.17465731252 540:0.0800204546116 721:0.48707398994 781:0.186825157298 1959:0.0504872857087 2036:0.0504872857087 2049:0.290548649543 2511:0.151461857126 2520:0.180995026029 2882:0.417367613973 3122:0.444170051025 3191:0.0800204546116 3242:0.13050774032
74 -1 -1 204:0.206035864809 212:0.428157012035 540:0.0499390103465 625:0.285056848 675:0.0630160149831 788:0.380893630389 821:0.0945240224746 981:0.123098338155 1148:0.232645810163 1273:0.0630160149831 1323:0.158938807703 1456:0.157540037458 1702:0.0945240224746 1903:0.153065301588 1959:0.0315080074915 2078:0.257575619647 2152:0.216471503054 2180:0.272350685583 2198:0.151470174899 2211:0.0945240224746 2653:0.0315080074915 2710:0.158938807703 3160:0.177826663109 3172:0.144463032821 3191:0.0499390103465 3516:0.142528424 3812:0.234512319426
75 -1 -1 55:0.104309913262 141:0.168405316819 174:0.147607913558 307:0.132758379255 510:0.140625096171 540:0.0243328203963 556:0.0931284233614 664:0.0509992379412 821:0.0307046007526 823:0.0460569011289 993:0.0817038386938 1016:0.159413747317 1072:0.119662213638 1105:0.125272795794 1256:0.0599797579612 1355:0.0712938751298 1519:0.0460569011289 1569:0.0356469375649 1702:0.0307046007526 1741:0.137689666584 1798:0.144061446941 1804:0.119662213638 1845:0.159413747317 1854:0.140625096171 1974:0.15304196696 1983:0.0781042576922 1999:0.614622468531 2049:0.0883507615651 2129:0.212440933362 2211:0.0307046007526 2445:0.15304196696 2511:0.0460569011289 2524:0.212440933362 2535:0.0883507615651 2568:0.0396851207726 2653:0.0307046007526 2660:0.123750225185 2748:0.144061446941 2755:0.112408439446 2791:0.0614092015052 2906:0.0870847777121 2907:0.0307046007526 2964:0.0712938751298 2985:0.106220466681 3098:0.135064342354 3177:0.132758379255 3191:0.0243328203963 3208:0.110681693618 3270:0.119959515922 3811:0.135064342354 3822:0.106940812695
76 1 1 152:0.124234831082 181:0.334327170155 357:0.0972872838859 386:0.255878061583 540:0.0549259716129 557:0.152213255499 675:0.207926578406 821:0.0693088594688 893:0.17004549536 1084:0.0895804013473 1169:0.200349723962 1181:0.149773953481 1191:0.138617718938 1208:0.162891057933 1257:0.0804650940126 1273:0.207926578406 1702:0.0693088594688 2036:0.0693088594688 2211:0.0693088594688 2529:0.260178341819 2614:0.162891057933 2653:0.173272148672 2724:0.103963289203 2907:0.0693088594688 2971:0.304877943175 3191:0.0549259716129 3242:0.0895804013473 3273:0.179160802695 3433:0.179160802695 3498:0.345358571241 3737:0.294832771553
77 -1 -1 338:0.108423843584 540:0.108423843584 726:0.389954704972 787:0.482636553787 821:0.0684078289138 978:0.0684078289138 1068:0.108423843584 1303:0.497105090429 1374:0.295653717693 1569:0.158838059865 1702:0.0684078289138 1839:0.136815657828 1907:0.136815657828 1959:0.0684078289138 3191:0.108423843584 3656:0.389954704972
78 -1 -1 55:0.125866037689 247:0.239431169611 266:0.10401207326 316:0.17383240905 338:0.0293613099014 357:0.10401207326 396:0.160193510322 404:0.0813673465316 524:0.162976011326 540:0.0293613099014 556:0.112373841356 586:0.15530748503 660:0.0587226198029 664:0.0615384655599 691:0.178718434343 734:0.0908997754613 821:0.0926246201033 892:0.185249240207 914:0.0934470177914 978:0.0185249240207 1012:0.357436868685 1068:0.0293613099014 1114:0.055574772062 1123:0.153141592561 1182:0.184668794931 1226:0.055574772062 1257:0.0860270830784 1487:0.15530748503 1573:0.184668794931 1673:0.153141592561 1702:0.0926246201033 1762:0.17383240905 1839:0.0370498480413 1907:0.0370498480413 1967:0.185249240207 2026:0.192357333071 2053:0.0826106319106 2211:0.0926246201033 2364:0.0587226198029 2490:0.166143870911 2568:0.0957724678442 2572:0.169685920553 2763:0.169685920553 2868:0.0826106319106 2944:0.0640857078899 2985:0.12817141578 3191:0.0293613099014 3205:0.192357333071 3305:0.14439096171 3332:0.125866037689 3341:0.192357333071 3498:0.0615384655599 3519:0.0950195781693 3642:0.137879962751
79 1 1 701:0.331707211542 978:0.0319449786125 992:0.118210467653 1075:0.251615165399 1181:0.138063900556 1259:0.251615165399 1317:0.165153143599 1396:0.286503868891 1839:0.063889957225 1907:0.063889957225 2207:0.193088040869 2211:0.0319449786125 2441:0.163854836274 2520:0.114521550412 2614:0.150155446265 2653:0.0319449786125 2712:0.155188098989 2755:0.233898836394 2857:0.281041109284 2908:0.138063900556 3003:0.299762232929 3146:0.163854836274 3225:0.299762232929 3273:0.0825765717997 3419:0.165153143599 3433:0.0825765717997 3649:0.292611893947
80 -1 -1 63:0.180027869992 301:0.505171360374 338:0.0771090585863 821:0.048650399332 978:0.048650399332 1068:0.154218117173 1084:0.125759457918 1114:0.145951197996 1187:0.238722186955 1702:0.048650399332 1831:0.194601597328 1967:0.097300798664 2162:0.308436234345 2211:0.048650399332 3098:0.428009746421 3160:0.274575857405 3172:0.223060256582 3498:0.161613128368 3568:0.319626098899
81 -1 -1 349:0.358797395262 660:0.147305559208 664:0.154369101933 823:0.139409190256 978:0.0464697300855 1023:0.335021351965 1084:0.12012250969 1114:0.139409190256 1320:0.284826127415 1706:0.160758853567 1751:0.255204931056 1839:0.092939460171 1874:0.107899371847 1907:0.092939460171 2036:0.0464697300855 2112:0.280881363257 2267:0.185878920342 2724:0.139409190256 2868:0.207228583653 2910:0.266174917475 2944:0.160758853567 2981:0.351769146905 3659:0.242081891794
82 -1 -1 24:0.24299915366 31:0.306693921811 316:0.298309144581 664:0.105604513682 978:0.0317901262959 1084:0.082176284368 1187:0.155990671754 1293:0.259403340354 1423:0.229189433018 1488:0.306693921811 1839:0.0635802525917 1907:0.0635802525917 1999:0.212117244321 2791:0.127160505183 3059:0.596618289162 3416:0.274903795515
83 -1 -1 537:0.105621486725 540:0.0647615180809 541:0.301697925865 642:0.249594117763 675:0.0817199372874 1124:0.230607786944 1273:0.0817199372874 1313:0.155568402731 1411:0.394194848797 1523:0.230607786944 1569:0.0948739091501 1874:0.0948739091501 1884:0.252102942093 1959:0.0408599686437 1969:0.347628222226 2031:0.337780638837 2036:0.0817199372874 2307:0.122579905931 2418:0.170383004806 2653:0.0817199372874 2907:0.0817199372874 3174:0.187341424012 3191:0.0647615180809 3273:0.105621486725 3433:0.105621486725 3546:0.296920670193
84 -1 -1 45:0.302145732218 404:0.176765618592 537:0.104029934883 675:0.080488544692 978:0.040244272346 1273:0.080488544692 1969:0.342390004564 1989:0.250674275774 2036:0.120732817038 2307:0.120732817038 2341:0.609286661443 2607:0.242365810435 2653:0.040244272346 3242:0.104029934883 3261:0.0934443066184 3379:0.297151806469 3498:0.133688578964 3546:0.292446536624
85 -1 -1 775:0.266453728517 978:0.0374836902 992:0.138706135999 1114:0.1124510706 1447:0.272385975441 1569:0.0870344333755 1751:0.411709840174 1839:0.0749673804001 1874:0.0870344333755 1907:0.0749673804001 1959:0.0374836902 2084:0.164640265536 2307:0.1124510706 2331:0.242734385744 2391:0.272385975441 2674:0.261103300127 2838:0.236969194176 2910:0.214703595809 2964:0.174068866751 3362:0.418690008312 3391:0.274452884376
86 -1 -1 158:0.15203101911 160:0.122106317692 174:0.0703859670341 239:0.0826334402513 240:0.141251416169 265:0.145954326996 266:0.0411033498048 338:0.0232059251157 340:0.0784415723188 421:0.208156200733 660:0.0464118502315 664:0.048637374433 800:0.291908653992 821:0.0585652344587 823:0.043923925844 896:0.0557446584194 932:0.134112503112 957:0.0822066996095 1043:0.304062038219 1049:0.0822066996095 1068:0.0232059251157 1072:0.11412044817 1114:0.043923925844 1151:0.134112503112 1226:0.043923925844 1265:0.131313018381 1324:0.321212346745 1355:0.0679921316367 1365:0.124565246957 1519:0.043923925844 1567:0.111916057481 1702:0.0585652344587 1706:0.0506506059598 1718:0.128809277487 1784:0.111916057481 1841:0.0621952176971 1881:0.134112503112 1908:0.0846466717782 2049:0.0842590839619 2063:0.118019136785 2084:0.0643092749205 2211:0.043923925844 2331:0.0948132116691 2339:0.15203101911 2511:0.043923925844 2539:0.115322515423 2653:0.0146413086147 2809:0.0897407242378 3166:0.0920265136537 3362:0.490626957447 3676:0.145954326996 3712:0.137389710495 3725:0.0920265136537
87 -1 -1 169:0.107642375389 347:0.237256710576 448:0.232005490835 557:0.142326825671 654:0.192937299086 739:0.208774459465 978:0.0324035837967 1031:0.209836970875 1084:0.0837620490035 1187:0.159000840596 1191:0.129614335187 1226:0.0972107513901 1228:0.296812658428 1257:0.0752387915926 1791:0.220163423875 2092:0.16345644755 2162:0.102716930414 2211:0.0324035837967 2280:0.13512051421 2602:0.625224455094 2653:0.0324035837967 3000:0.15407539562 3010:0.16345644755 3261:0.0752387915926 3272:0.16345644755
88 -1 -1 357:0.095871909433 664:0.226889437423 821:0.102450789545 978:0.0341502631818 1084:0.0882771497148 1149:0.29054342606 1257:0.0792944555297 1298:0.35460623439 1702:0.102450789545 1882:0.258512561273 2037:0.252155444845 2078:0.139587931775 2180:0.147594981893 2211:0.102450789545 2641:0.35460623439 2679:0.306282331378 2724:0.102450789545 3178:0.340432594559 3261:0.0792944555297 3284:0.320455971208 3405:0.236281000472
89 -1 -1 170:0.198297576404 187:0.144195747274 259:0.0913712932475 338:0.0418623893762 369:0.232365833405 438:0.263294690359 540:0.0418623893762 556:0.16021892478 577:0.221432300983 821:0.052824454026 978:0.026412227013 996:0.38677685403 1068:0.0418623893762 1084:0.0682746163892 1310:0.236882463346 1360:0.236882463346 1412:0.144195747274 1702:0.052824454026 1839:0.052824454026 1846:0.22439445164 1872:0.218344242781 1907:0.052824454026 1959:0.026412227013 1980:0.198297576404 2211:0.0792366810391 2231:0.464731666809 2577:0.182742586495 2724:0.0792366810391 3191:0.0418623893762 3559:0.165519788755
90 -1 -1 318:0.552209590743 338:0.084288946335 340:0.284916780806 540:0.084288946335 664:0.17666147861 823:0.31908242484 896:0.202476673459 1068:0.16857789267 1374:0.22984188275 1569:0.12348107447 1706:0.183973971574 1967:0.10636080828 2211:0.0531804041399 2653:0.10636080828 2863:0.316646566115 2907:0.10636080828 3191:0.084288946335 3273:0.27493870095 3433:0.27493870095
91 -1 -1 544:0.184176629703 670:0.106502839737 793:0.0875265311346 952:0.189353407014 981:0.843498166716 1323:0.0990077563019 1549:0.184176629703 1616:0.150028136767 1959:0.0196272840621 1971:0.17267420185 2036:0.0196272840621 2211:0.0588818521864 2267:0.0785091362485 2475:0.179783396699 2710:0.0990077563019 3460:0.17267420185 3812:0.146084766251
92 -1 -1 247:0.0442479101185 279:0.111396707778 338:0.0271304818749 540:0.0271304818749 553:0.177742313129 664:0.113725731589 675:0.0342348564872 823:0.0513522847308 838:0.0668759194259 875:0.160624884886 894:0.436497120065 978:0.0342348564872 986:0.602373359521 1068:0.0271304818749 1161:0.228429524004 1273:0.0342348564872 1298:0.177742313129 1706:0.0592165724957 1839:0.0342348564872 1907:0.0342348564872 1967:0.0342348564872 2159:0.170637938517 2505:0.170637938517 2653:0.0171174282436 3048:0.177742313129 3191:0.0271304818749 3261:0.039745437551 3313:0.177742313129 3490:0.348908778148 3671:0.111933581723
93 -1 -1 266:0.0760678870463 537:0.0700419579935 540:0.0429460299195 595:0.339608794724 723:0.171784119678 734:0.132956754646 894:0.172737609901 914:0.136682540235 986:0.238380803924 1569:0.0629147966521 1599:0.17801633502 1706:0.281209530947 1874:0.0629147966521 1959:0.027095928074 1995:0.191169425414 2036:0.054191856148 2159:0.270110278422 2364:0.0858920598391 2418:0.225975975826 2568:0.140083915987 2615:0.14610984504 2761:0.281356104651 2907:0.054191856148 2990:0.14610984504 3130:0.248195214908 3191:0.0858920598391 3242:0.140083915987 3270:0.105860826572 3498:0.180021449452 3512:0.270110278422 3659:0.2823099474
94 -1 -1 241:0.147947549587 313:0.462765352039 540:0.0781637727228 992:0.182490329564 1519:0.147947549587 1759:0.364133652315 2036:0.0493158498622 2207:0.298084432898 2256:0.302270801027 2520:0.353590944895 2932:0.419569123135 3146:0.252954951164 3191:0.0781637727228 3242:0.127479622585
95 -1 -1 174:0.0986560948373 219:0.134825971552 233:0.134196014708 240:0.197984253064 284:0.172049607149 310:0.155347879428 336:0.121710045278 338:0.0325264544266 349:0.158451686251 466:0.163473091249 479:0.163473091249 540:0.0325264544266 605:0.187978035729 664:0.0681723023337 723:0.130105817706 763:0.112703303311 781:0.151880165992 821:0.0410438157518 823:0.0615657236278 896:0.0781341869614 981:0.0801768488844 1016:0.213093422901 1023:0.147951737805 1058:0.132894404899 1068:0.0650529088532 1084:0.0530483623025 1226:0.123131447256 1253:0.187978035729 1320:0.125784581419 1468:0.13943437648 1677:0.180544799357 1702:0.0410438157518 1706:0.0709941369807 1751:0.225406606622 1828:0.140992991849 1967:0.0410438157518 1987:0.204576061576 2036:0.0410438157518 2049:0.118101271156 2063:0.165420859326 2137:0.136930898177 2211:0.0615657236278 2248:0.197984253064 2418:0.0855748167291 2420:0.134196014708 2539:0.161641155161 2699:0.192571515025 2724:0.0615657236278 2809:0.125784581419 2868:0.0915160448566 2910:0.117547855889 2944:0.141988273961 3191:0.0650529088532 3242:0.0530483623025 3376:0.155347879428 3498:0.0681723023337 3811:0.180544799357
96 -1 -1 2:0.273811777013 65:0.239451523611 171:0.316680287621 338:0.0615115557442 357:0.108951958613 660:0.123023111488 821:0.0388094707075 896:0.14776142932 978:0.0388094707075 981:0.454873068382 1068:0.0615115557442 1114:0.116428412122 1257:0.0901128003833 1572:0.203669289108 1597:0.325367126159 1702:0.0388094707075 1793:0.355489758329 1839:0.0776189414149 1907:0.0776189414149 1959:0.0388094707075 2036:0.0388094707075 2211:0.116428412122 2691:0.299651772793 3625:0.211877651483 3659:0.202176127795
97 -1 -1 404:0.184347744747 540:0.0665216637126 1691:0.393838731856 1706:0.145194064003 2036:0.0839409937867 2703:0.787677463711 2791:0.167881987573 2868:0.187164560896 2944:0.145194064003 2964:0.194904951786 3191:0.0665216637126 3242:0.108492160606 3498:0.139422972786
98 -1 -1 475:0.118403478629 540:0.0450044241842 781:0.210145235193 893:0.139329344189 957:0.159427610042 978:0.0283946302602 1049:0.159427610042 1215:0.260091159839 1257:0.065930289745 1385:0.221319556619 1387:0.166335204428 1518:0.28305660778 1728:0.223650786436 1959:0.0283946302602 2066:0.260091159839 2136:0.25466197752 2211:0.113578521041 2495:0.348077450052 2653:0.0851838907805 2838:0.179508810786 2892:0.238052183595 2910:0.162642183467 3065:0.214943251122 3191:0.0450044241842 3261:0.065930289745 3273:0.146798108889 3276:0.294841444116 3433:0.146798108889 3635:0.13186057949
99 -1 -1 386:0.311581571775 540:0.0668831101055 675:0.0843970883539 993:0.224577617819 1084:0.109081654282 1164:0.28504641867 1187:0.20706363957 1273:0.0843970883539 1295:0.311581571775 1519:0.126595632531 1559:0.371248508552 2050:0.257770839145 2211:0.0421985441769 2256:0.258646820163 2462:0.182379073642 2474:0.179256356836 2479:0.297722647535 2653:0.0843970883539 2805:0.175964764388 2904:0.302136146906 3191:0.0668831101055 3273:0.109081654282 3433:0.109081654282
100 -1 -1 101:0.226602300735 194:0.212272391022 485:0.170212197738 620:0.216453482574 675:0.055540655332 781:0.205524846962 821:0.027770327666 823:0.0833109829981 978:0.027770327666 1084:0.0717852556494 1131:0.189751594599 1226:0.0833109829981 1273:0.055540655332 1313:0.105731493726 1468:0.188683154908 1572:0.145736666616 1662:0.254372628401 1702:0.027770327666 1706:0.0960695495877 1760:0.193442112036 1828:0.190792279448 1839:0.055540655332 1907:0.055540655332 1947:0.260588542923 2036:0.055540655332 2060:0.19592750501 2112:0.167854805237 2120:0.159815111616 2211:0.027770327666 2307:0.0833109829981 2562:0.359666478511 2621:0.140084477571 2653:0.027770327666 2724:0.0833109829981 3014:0.182447042962 3174:0.127325910981 3242:0.0717852556494 3659:0.144668226924 3734:0.174030715648 3782:0.190792279448 3787:0.174030715648
101 1 1 247:0.148043460803 355:0.20502659735 475:0.119407946601 478:0.183536205179 540:0.0453862161993 617:0.179985724505 629:0.223197106239 946:0.13911078378 954:0.188131193579 1011:0.179985724505 1098:0.223197106239 1181:0.123760633342 1245:0.181544864797 1308:0.214989560047 1313:0.218051131887 1350:0.159928273008 1564:0.15905850795 1569:0.0664896049376 1575:0.181544864797 1648:0.181544864797 1874:0.0664896049376 1891:0.243625074249 1907:0.0572710284044 1959:0.0286355142022 1967:0.114542056809 2036:0.0286355142022 2211:0.0286355142022 2308:0.177810890039 2314:0.223197106239 2392:0.188991897926 2418:0.119407946601 2430:0.137661080146 2449:0.214989560047 2538:0.162432816441 2614:0.134599508305 2874:0.184496999979 3191:0.0453862161993 3587:0.161614724077 3635:0.132979209875
102 -1 -1 101:0.111646426192 187:0.0746979951159 194:0.104586113027 360:0.12271266958 413:0.12271266958 475:0.0570544809698 675:0.0547295032405 781:0.303784841318 785:0.0520936608862 829:0.0746979951159 978:0.0136823758101 1193:0.073779713466 1273:0.0547295032405 1313:0.104187321772 1387:0.080151097464 1398:0.0473332434957 1412:0.0746979951159 1572:0.143608232927 1648:0.216860525798 1839:0.0273647516203 1876:0.0986424503342 1907:0.0273647516203 1959:0.0136823758101 1984:0.201413763565 2036:0.0273647516203 2113:0.0898912334515 2135:0.132000151803 2245:0.116406843583 2562:0.70882734759 2621:0.0690192960755 2653:0.0684118790507 2805:0.171163442909 2961:0.0520936608862 3065:0.103573609262 3174:0.0627331800102 3242:0.03536842839 3273:0.10610528517 3401:0.0473332434957 3433:0.10610528517 3450:0.0986424503342 3488:0.0986424503342 3498:0.090903737217 3659:0.0712776987139 3734:0.0857445285717 3782:0.094002912046 3787:0.0857445285717
103 -1 -1 675:0.122441111404 781:0.339814463828 804:0.295311382989 857:0.305143660343 962:0.253048632945 988:0.185020583434 1158:0.274533382492 1256:0.119591006665 1272:0.193515975538 1273:0.122441111404 1295:0.226017239961 1313:0.116544192041 1337:0.249775928846 1569:0.0710748641343 1648:0.0970322850606 1652:0.229815679984 1959:0.0306102778509 2036:0.0306102778509 2050:0.186983630881 2211:0.0306102778509 2521:0.206768983293 2569:0.206768983293 2653:0.122441111404 2805:0.127642562911 2906:0.173634515806 3174:0.140346976083 3273:0.158252840762 3433:0.158252840762
104 -1 -1 189:0.184472000579 247:0.0666008062855 259:0.0891312485293 292:0.196941729417 357:0.0723306822773 500:0.212991348558 664:0.0855885102705 675:0.0515294177512 726:0.146870169801 821:0.128823544378 823:0.0772941266268 1084:0.0666008062855 1257:0.0598238013949 1273:0.0515294177512 1456:0.128823544378 1621:0.361284458193 1702:0.128823544378 1836:0.231075088929 1911:0.190238991519 1956:0.231075088929 1967:0.0515294177512 2198:0.123860100029 2211:0.0515294177512 2290:0.125164466063 2653:0.0257647088756 2686:0.207681484015 2724:0.0772941266268 2732:0.24176840927 2782:0.181777297986 2939:0.256839797805 3015:0.256839797805 3326:0.190238991519 3405:0.178262497059 3516:0.116548256879 3562:0.231075088929 3656:0.146870169801 3804:0.163344389639
105 -1 -1 199:0.154358368561 260:0.197416608161 793:0.088313300338 844:0.168485916486 858:0.275896774401 955:0.181399455716 981:0.0773709369409 1037:0.139720782822 1068:0.0627762824149 1075:0.31196854945 1323:0.0998977293484 1466:0.148682204289 1501:0.181399455716 1634:0.185832179151 1846:0.0841247339102 1871:0.174226356865 1967:0.0792148487883 1980:0.148682204289 2156:0.1379483872 2190:0.174226356865 2211:0.0792148487883 2231:0.174226356865 2267:0.0792148487883 2320:0.205635891348 2439:0.205635891348 2676:0.197416608161 2710:0.0998977293484 2798:0.197416608161 2805:0.41289997306 3404:0.161595743519 3462:0.134554656364 3602:0.142773939551
106 -1 -1 169:0.0722363020105 338:0.0344654750516 464:0.209786816759 725:0.225796699337 821:0.043490587362 951:0.225796699337 978:0.021745293681 1055:0.0939815956915 1068:0.0689309501031 1364:0.1201114769 1366:0.338983724171 1702:0.043490587362 1835:0.199184092298 1846:0.184744862631 1959:0.021745293681 1967:0.043490587362 2034:0.199184092298 2036:0.021745293681 2158:0.199184092298 2211:0.021745293681 2243:0.121446649776 2941:0.209786816759 2952:0.225796699337 3216:0.209786816759 3261:0.0504910083295 3385:0.0752263565166 3567:0.195026293345 3597:0.573923200757 3797:0.120786165857
107 -1 -1 73:0.214492357894 104:0.253120013447 247:0.076906621588 670:0.161439746228 675:0.119006169825 802:0.214492357894 1006:0.30893121911 1068:0.141465237395 1084:0.076906621588 1273:0.119006169825 1471:0.266831670874 1959:0.0297515424562 1967:0.23801233965 1989:0.185316963722 2036:0.0595030849125 2058:0.145987563883 2211:0.119006169825 2607:0.179174731676 2653:0.148757712281 2724:0.0892546273687 2866:0.29478996373 3240:0.189667256302 3242:0.076906621588 3254:0.30893121911 3273:0.230719864764 3433:0.230719864764 3498:0.197664969503 3587:0.167913427047
108 -1 -1 187:0.176294340156 537:0.0834728393404 821:0.0645834044533 955:0.295787837642 1002:0.279241152525 1075:0.508692279644 1108:0.210147766674 1181:0.139562415085 1313:0.122945971414 1350:0.18034794602 1412:0.176294340156 1501:0.295787837642 1569:0.0749790106318 1648:0.102362274227 1702:0.0645834044533 1874:0.0749790106318 1959:0.0322917022267 2211:0.0322917022267 2364:0.102362274227 2430:0.155237673641 2538:0.183172270046 2568:0.0834728393404 2614:0.151785199713 2655:0.289613517456 2907:0.0645834044533 2908:0.139562415085 3174:0.148056243794 3304:0.21940325396
109 -1 -1 338:0.0520301609313 357:0.0921580973173 390:0.202542451706 557:0.144188258249 675:0.0656547532293 821:0.0328273766146 823:0.0984821298439 838:0.384758906923 978:0.0328273766146 993:0.174704937887 1068:0.156090482794 1191:0.131309506459 1257:0.076222808043 1273:0.0656547532293 1285:0.141877561272 1425:0.340869771464 1548:0.17101268759 1572:0.51682707879 1698:0.207532314502 1702:0.0328273766146 1706:0.113564064618 1967:0.131309506459 2036:0.0656547532293 2112:0.198421602163 2211:0.0328273766146 2619:0.230160197645 2621:0.165594225549 2653:0.0328273766146 2868:0.146391441232 2944:0.113564064618 3242:0.0848575375459 3261:0.076222808043
110 -1 -1 233:0.242767655164 247:0.0959672800607 310:0.281032491953 537:0.0959672800607 540:0.0588420683665 835:0.278728465373 836:0.260293296093 946:0.18035357285 1181:0.16045249545 1313:0.141348857476 1350:0.207342915143 1398:0.128432131183 1648:0.117684136733 1874:0.0862020720613 1959:0.0371252116941 1967:0.0742504233883 2036:0.0742504233883 2416:0.292417359054 2430:0.17847406917 2538:0.21058999164 2568:0.0959672800607 2653:0.0371252116941 2907:0.0742504233883 3174:0.340435406898 3191:0.0588420683665 3242:0.0959672800607 3273:0.0959672800607 3376:0.281032491953 3401:0.128432131183 3433:0.0959672800607 3484:0.321038724698
111 -1 -1 25:0.316489878058 67:0.360026119584 540:0.0760047292404 660:0.152009458481 838:0.374699290054 1114:0.14386093527 2619:0.336213903451 2791:0.19181458036 3191:0.0760047292404 3490:0.651634014096
112 -1 -1 338:0.0886452884603 540:0.0443226442301 793:0.124705664021 821:0.0279644750018 894:0.178274630813 978:0.0279644750018 1068:0.0886452884603 1149:0.237916010536 1261:0.241821634995 1702:0.0279644750018 1846:0.118791062759 2211:0.0838934250053 2214:0.278768533339 2356:0.290374839113 2359:0.613506270321 2495:0.171402181706 2653:0.0279644750018 2717:0.163113706989 3191:0.0443226442301 3261:0.0649315001654 3322:0.163113706989 3362:0.156180544237 3732:0.225413129878 3764:0.305340278046
113 -1 -1 320:0.124679051048 670:0.0678668024907 714:0.274390293191 793:0.0557745297298 823:0.0375212815216 838:0.146591541912 947:0.448687828828 955:0.114563370376 957:0.0702237029078 981:0.048863847304 1049:0.0702237029078 1075:0.197024673175 1341:0.0686871220343 1501:0.114563370376 1569:0.0290405725738 1697:0.129869963998 1871:0.110033178281 1997:0.0769154643193 2112:0.0755978044601 2150:0.104855776317 2211:0.0500283753622 2365:0.0956024266692 2376:0.108154574022 2480:0.126181421239 2515:0.274390293191 2619:0.087690077221 2653:0.0250141876811 2676:0.124679051048 2717:0.0729525027688 2805:0.365075503108 3094:0.498716204191 3243:0.108154574022 3322:0.0729525027688
114 1 1 540:0.051966003747 544:0.307662554919 550:0.326841660728 675:0.0655737958764 821:0.0655737958764 823:0.0983606938145 1188:0.236375611689 1273:0.0655737958764 1549:0.307662554919 1563:0.326841660728 1702:0.0655737958764 2181:0.327868979382 2211:0.0655737958764 2653:0.0983606938145 2666:0.264285214823 2727:0.255554717498 3172:0.150326697562 3191:0.051966003747 3273:0.16950580337 3431:0.231320825138 3433:0.16950580337 3498:0.108915717405 3560:0.326841660728
115 -1 -1 65:0.162484369629 109:0.273453833876 152:0.0944096357631 338:0.0417398319679 357:0.0739314164642 545:0.247118931979 688:0.120744537661 789:0.273453833876 821:0.10533960759 909:0.241224313049 1068:0.0417398319679 1257:0.0611477485922 1309:0.262523862049 1322:0.254064871222 1392:0.241489075322 1593:0.0834796639358 1702:0.10533960759 1791:0.357860550584 1795:0.19282225808 1841:0.111868754335 2036:0.0263349018976 2122:0.273453833876 2211:0.0526698037952 2423:0.262523862049 2552:0.224051937215 2913:0.201300202877 3462:0.178930275292
116 -1 -1 25:0.184858373865 63:0.103646409466 169:0.0930445962549 253:0.2005423714 288:0.290839399869 338:0.04439355451 357:0.157263611858 557:0.123025360439 743:0.290839399869 821:0.19606450085 978:0.0280092144072 1068:0.04439355451 1191:0.112036857629 1257:0.130070763695 1702:0.19606450085 1831:0.112036857629 1839:0.0560184288143 1904:0.238296644209 1907:0.0560184288143 2078:0.114486623102 2162:0.17757421804 2180:0.121053810662 2211:0.168055286443 2653:0.0280092144072 2717:0.16337466702 2873:0.234820971054 3322:0.16337466702 3385:0.0968959619333 3441:0.206811756647 3573:0.420574859605 3629:0.290839399869
117 -1 -1 68:0.123675404571 152:0.181661858148 300:0.120938087998 540:0.0267717568332 644:0.121775582903 664:0.22444405122 675:0.168910979414 737:0.129113123552 801:0.251438975122 808:0.122744003178 821:0.0506732938243 831:0.148602162489 999:0.105211586561 1273:0.168910979414 1313:0.0643104048862 1355:0.0784398297274 1398:0.0584335982921 1474:0.175392166199 1618:0.175392166199 1648:0.0535435136663 1668:0.168381727149 1702:0.0506732938243 1706:0.175300794876 1837:0.118427326261 2036:0.0337821958829 2053:0.0753246962335 2065:0.13963510112 2084:0.074191063778 2211:0.0337821958829 2219:0.126814894592 2291:0.143705992533 2331:0.109382247625 2521:0.114097466382 2522:0.137829185939 2523:0.175392166199 2569:0.114097466382 2653:0.101346587649 2717:0.0985239165108 2756:0.120938087998 2907:0.0337821958829 3191:0.0267717568332 3214:0.136154004458 3242:0.0436628547746 3285:0.13963510112 3322:0.0985239165108 3362:0.283008445797 3647:0.158501068258 3759:0.408462013375 3781:0.118427326261
118 -1 -1 25:0.231535839524 247:0.181369505038 537:0.0906847525191 540:0.0556031014337 675:0.0701633021708 978:0.0701633021708 1084:0.0906847525191 1159:0.329195839877 1181:0.151620373441 1207:0.298467483074 1245:0.222412405735 1256:0.137060172704 1272:0.221783675612 1273:0.0701633021708 1575:0.222412405735 1648:0.111206202867 1839:0.0701633021708 1907:0.0701633021708 1967:0.140326604342 2031:0.290012521018 2036:0.0701633021708 2211:0.0701633021708 2308:0.217837876404 2430:0.168649948019 2614:0.16489918614 2653:0.105244953256 2724:0.105244953256 2906:0.198998046655 2964:0.16291414254 3191:0.0556031014337 3261:0.0814570712702 3273:0.181369505038 3433:0.181369505038 3440:0.298467483074
119 -1 -1 338:0.111905955693 404:0.155059340104 483:0.229740759903 532:0.284561900164 540:0.0559529778466 660:0.111905955693 821:0.0706047970487 1068:0.111905955693 1084:0.0912553763709 1114:0.105907195573 1149:0.300345556952 1181:0.152574427999 1245:0.223811911386 1272:0.223179225048 1648:0.111905955693 1696:0.225054182614 1702:0.0706047970487 2211:0.0706047970487 2214:0.35191784789 2308:0.219208597332 2430:0.169711159306 2462:0.152574427999 2614:0.165936796169 2704:0.366569667092 2724:0.105907195573 3191:0.0559529778466 3440:0.300345556952
120 -1 -1 276:0.328468912644 540:0.0340542061669 541:0.15864488159 675:0.0429716238099 740:0.175321460711 802:0.154900958951 869:0.180130693495 893:0.105428528375 896:0.0818041117107 981:0.0839427164705 988:0.129868715128 1000:0.15864488159 1068:0.0340542061669 1124:0.121262832512 1169:0.12421720736 1181:0.0928601341135 1257:0.0498885103036 1273:0.0429716238099 1313:0.0818041117107 1519:0.0644574357149 1523:0.121262832512 1569:0.0498885103036 1652:0.16131106346 1941:0.237356426466 1967:0.0429716238099 2021:0.223102317305 2050:0.131246607495 2058:0.316285585126 2211:0.0429716238099 2462:0.0928601341135 2529:0.16131106346 2555:0.266830294093 2614:0.100992763655 2635:0.192699087757 2653:0.0859432476198 2705:0.192699087757 2805:0.179188448478 3136:0.189024900748 3174:0.0985116418818 3191:0.0340542061669 3270:0.167885432941 3273:0.166620054216 3433:0.166620054216 3571:0.156132808767
121 -1 -1 160:0.0905754451805 203:0.166033124587 258:0.148418030226 290:0.136525981622 475:0.0905754451805 540:0.0344271621306 617:0.136525981622 620:0.169303449528 675:0.0434422418385 781:0.160755397144 821:0.0651633627578 978:0.0217211209193 981:0.254586129137 995:0.187832490125 1002:0.187832490125 1011:0.136525981622 1057:0.225545696527 1084:0.0561482830499 1108:0.141356594297 1181:0.0938771227534 1226:0.0651633627578 1273:0.0434422418385 1295:0.160382333769 1313:0.0827000166445 1337:0.177241551992 1350:0.121311645808 1468:0.147582328609 1648:0.137708648523 1666:0.167710929107 1692:0.216530616819 1702:0.0651633627578 1760:0.151304642745 1828:0.149232022833 1880:0.116372034923 2060:0.153248642901 2211:0.0434422418385 2430:0.104421137564 2538:0.123211436758 2574:0.179563870064 2610:0.166033124587 2614:0.102098819491 2621:0.109569894631 2653:0.0217211209193 2724:0.0651633627578 2874:0.279895909498 3014:0.142704628091 3174:0.0995905248884 3191:0.0344271621306 3261:0.0504348809149 3338:0.175087351026 3453:0.144932557678 3486:0.12882226285 3587:0.122590882749
122 -1 -1 152:0.206674021366 187:0.157368826978 247:0.0745118805282 441:0.4540832523 474:0.278089244804 475:0.120198630902 537:0.0745118805282 540:0.0456867503736 660:0.0913735007471 675:0.0576502603093 723:0.182747001494 740:0.235209353328 829:0.157368826978 1084:0.0745118805282 1114:0.172950780928 1193:0.155434251547 1273:0.0576502603093 1387:0.168857064628 1388:0.22704162615 1412:0.157368826978 1569:0.0669298795449 1967:0.0576502603093 1984:0.141441760073 2036:0.0288251301547 2653:0.0576502603093 2724:0.086475390464 2877:0.24926411465 2907:0.0576502603093 3078:0.174230447197 3146:0.147852250564 3191:0.0913735007471 3273:0.0745118805282 3281:0.241661367409 3321:0.238291197996 3433:0.0745118805282 3498:0.191510019399
123 -1 -1 247:0.13876964272 276:0.410348386936 537:0.0462565475735 540:0.0283620722917 541:0.13212751395 542:0.178384061523 675:0.0715779011271 696:0.25807528147 892:0.0894723764088 893:0.0878062324735 978:0.0178944752818 981:0.0699117571917 1032:0.185810939795 1084:0.0462565475735 1124:0.100993845082 1158:0.160489586241 1159:0.167916464513 1181:0.0773386354635 1249:0.178384061523 1257:0.0415496849 1272:0.113127586027 1273:0.0715779011271 1295:0.13212751395 1313:0.0681306185417 1523:0.100993845082 1569:0.0415496849 1648:0.17017243375 1706:0.0619047135887 1844:0.144241924103 1922:0.142543529982 1938:0.157429536712 1941:0.29652372867 1959:0.0178944752818 1967:0.107366851691 2036:0.0357889505635 2050:0.1093088399 2058:0.0878062324735 2211:0.0357889505635 2256:0.109680303442 2479:0.126250577148 2555:0.222229819529 2614:0.0841119023497 2635:0.160489586241 2653:0.0894723764088 2724:0.0536834258453 2799:0.146016615938 2907:0.0357889505635 2964:0.0830993698 3174:0.164090996274 3191:0.0283620722917 3261:0.0415496849 3270:0.0699117571917 3273:0.13876964272 3433:0.13876964272 3571:0.13003533213 3645:0.0841119023497 3731:0.0841119023497
124 -1 -1 247:0.121499625022 340:0.125909091412 675:0.0940049420355 823:0.0705037065266 896:0.0894775446892 993:0.125071885519 1015:0.1999436855 1273:0.0940049420355 1791:0.15967716742 1874:0.0545681789926 1967:0.0940049420355 2092:0.355648482596 2307:0.0705037065266 2367:0.244029880032 2418:0.0979983895132 2428:0.215268293517 2476:0.244029880032 2653:0.117506177544 3010:0.355648482596 3272:0.355648482596 3442:0.17790095942 3654:0.215268293517 3774:0.441057289046
125 -1 -1 263:0.213391929798 475:0.104589776881 540:0.0397539222548 723:0.159015689019 754:0.213391929798 829:0.136933094647 981:0.0979923657028 1193:0.135249740925 1341:0.137746287958 1398:0.0867692299033 1864:0.0867692299033 1959:0.0250819323717 1960:0.220662351421 1984:0.123074298075 2036:0.0501638647435 2388:0.202177830228 2422:0.210279504089 2480:0.253046304316 2543:0.426783859596 2556:0.213391929798 2878:0.250033426343 2964:0.116476886896 3191:0.0795078445097 3242:0.0648358546266 3247:0.191722684011 3401:0.0867692299033 3498:0.16664075164 3558:0.193660087687 3635:0.116476886896 3646:0.193660087687 3798:0.315300066765
126 -1 -1 118:0.147014278298 219:0.179118272359 230:0.231953572253 247:0.0704755240976 259:0.282950243574 305:0.217176389272 307:0.235761317445 334:0.271782285665 664:0.0905678993162 688:0.125002832774 821:0.0272636543385 871:0.249731565911 941:0.160382346694 993:0.145095207993 999:0.169820359715 1517:0.222467911572 1628:0.283097724583 1702:0.0272636543385 1967:0.0545273086769 2053:0.121580402197 2211:0.0272636543385 2511:0.0817909630154 2665:0.244518631327 2701:0.214742635422 2868:0.121580402197 2910:0.156164043351 2944:0.0943167478581 3214:0.219764027609 3261:0.0633042449778 3653:0.201306761567 3804:0.172847479036 3822:0.189912734933
127 -1 -1 30:0.163622469208 166:0.25187847721 386:0.186564184754 540:0.0400472750669 541:0.186564184754 675:0.252670173892 720:0.262365236922 821:0.0505340347783 1000:0.186564184754 1124:0.142603412489 1130:0.201271610039 1169:0.146077716415 1181:0.109202232328 1273:0.252670173892 1313:0.0962005030223 1323:0.127456793932 1370:0.179611211061 1519:0.0758010521675 1523:0.142603412489 1648:0.160189100268 1702:0.0505340347783 1844:0.203669744275 1860:0.25187847721 2211:0.0252670173892 2529:0.189699577728 2607:0.152167272256 2614:0.118766092095 2653:0.176869121724 2710:0.127456793932 2805:0.105361567523 2907:0.0505340347783 3191:0.0400472750669 3273:0.130628584912 3431:0.178265943983 3433:0.130628584912 3553:0.186564184754 3738:0.237098219533
128 1 1 266:0.204485900105 285:0.227834298576 475:0.10124487177 540:0.0384825446717 675:0.048559564853 723:0.153930178687 781:0.269537613717 829:0.132553811873 893:0.119138236052 989:0.157229398756 1193:0.1309242938 1257:0.0563759089539 1273:0.048559564853 1387:0.14223050402 1398:0.0839942470199 1525:0.252114081003 1569:0.0563759089539 1759:0.358549467446 1834:0.114125653665 1908:0.140370155974 1959:0.0242797824265 1984:0.119138236052 1989:0.15123436258 2036:0.048559564853 2211:0.0242797824265 2364:0.0769650893434 2547:0.227834298576 2568:0.125524654196 2593:0.169127726862 2607:0.146221780193 2615:0.1309242938 2653:0.0728393472796 2907:0.048559564853 2964:0.112751817908 2990:0.1309242938 3065:0.18379444717 3078:0.146756574118 3191:0.0769650893434 3270:0.0948584536256 3273:0.125524654196 3298:0.200715778575 3344:0.227834298576 3401:0.0839942470199 3433:0.125524654196 3498:0.161311382761 3519:0.124537875655
129 -1 -1 259:0.0797003620298 338:0.0730305431855 339:0.193148569164 462:0.181463697329 540:0.0365152715928 573:0.239225711779 821:0.230385713076 896:0.0877160178652 978:0.0230385713076 1068:0.0730305431855 1645:0.149930290874 1702:0.230385713076 1824:0.190454951203 1839:0.0460771426152 1864:0.0797003620298 1900:0.239225711779 1907:0.0460771426152 1959:0.0230385713076 2007:0.229663840757 2211:0.207347141769 2373:0.183520289263 2448:0.140731676282 2567:0.187991777653 2585:0.172968862181 2608:0.150652876562 2753:0.151360086913 2852:0.202685552404 2959:0.176103525893 3008:0.211030348961 3191:0.0365152715928 3218:0.193148569164 3278:0.229663840757 3399:0.239225711779 3544:0.193148569164 3683:0.183520289263 3797:0.127969791344
130 -1 -1 266:0.259800379349 340:0.247901330937 537:0.119609785178 761:0.249509974853 823:0.138814143506 914:0.233411083062 1317:0.239219570356 1706:0.160072679053 1836:0.414992599764 1959:0.0462713811688 2036:0.0925427623376 2737:0.382515631066 2907:0.0925427623376 2942:0.414992599764 3242:0.119609785178 3419:0.239219570356 3519:0.2373390096
131 -1 -1 135:0.195522817862 487:0.248809207806 981:0.468074940647 1084:0.0619395982299 1152:0.238864283674 1175:0.198084667317 1261:0.207206139545 1382:0.248809207806 1435:0.248809207806 1569:0.0556368973538 1878:0.248809207806 1896:0.163726345008 1997:0.147357211445 2016:0.224847700352 2211:0.0718845223626 2308:0.148787863107 2365:0.18315831707 2542:0.248809207806 2724:0.0718845223626 3764:0.261632422851 3813:0.231167647
132 -1 -1 338:0.0619178116899 357:0.109671536918 660:0.12383562338 675:0.0781315793424 821:0.0781315793424 823:0.117197369014 896:0.148737326589 926:0.295722387037 978:0.0390657896712 992:0.14456059972 1068:0.0619178116899 1114:0.117197369014 1257:0.0907079545866 1273:0.0781315793424 1569:0.0907079545866 1645:0.254232136637 1648:0.12383562338 1702:0.0781315793424 1706:0.135145427996 2066:0.357837607058 2211:0.117197369014 2430:0.18780311626 2594:0.304495010845 2608:0.255457402741 2653:0.0390657896712 2753:0.256656597365 2868:0.174211217667 2892:0.327516028555 3261:0.0907079545866 3375:0.343687594768
133 -1 -1 290:0.348057524849 540:0.0438840750178 675:0.110751074547 838:0.2163461658 994:0.24832237115 1273:0.110751074547 1300:0.276010139786 1772:0.239428828207 2174:0.24832237115 2196:0.287501602042 2211:0.0276877686367 2353:0.184744569114 2357:0.253616398315 2452:0.24832237115 2489:0.235561849607 2653:0.110751074547 2713:0.151159479545 2805:0.230911837345 3046:0.170831455946 3142:0.225928629678 3191:0.0438840750178 3268:0.195345027741 3273:0.143143687309 3433:0.143143687309
134 -1 -1 118:0.168272474884 170:0.23428798529 247:0.161332504515 338:0.0494602861226 578:0.301058260944 581:0.0624119322698 660:0.0989205722452 670:0.169331834174 821:0.0624119322698 823:0.0936178984047 978:0.0312059661349 996:0.228487840171 1068:0.0494602861226 1083:0.274539527642 1084:0.0806662522575 1114:0.0936178984047 1448:0.251541804268 1593:0.0989205722452 1702:0.0624119322698 1706:0.107954905937 1839:0.0624119322698 1884:0.19253847065 1907:0.0624119322698 1967:0.12482386454 2184:0.257973060833 2211:0.0312059661349 2304:0.23428798529 2508:0.311081878359 2577:0.215909811874 2724:0.0936178984047 2749:0.301058260944 3452:0.209524518246 3559:0.195561128564
135 1 -1 30:0.163566272531 174:0.121425801991 247:0.0652918600468 259:0.174758995554 272:0.226533629368 436:0.206104799266 517:0.243678778787 528:0.211758448018 540:0.0400335206981 675:0.0505166786973 821:0.0505166786973 823:0.075775018046 941:0.148585794408 1000:0.186500108669 1084:0.0652918600468 1106:0.231363138614 1124:0.142554434876 1130:0.20120248264 1169:0.146027545541 1273:0.0505166786973 1295:0.186500108669 1313:0.0961674626421 1323:0.127413018475 1369:0.145358901443 1400:0.182098819627 1519:0.151550036092 1523:0.142554434876 1702:0.0505166786973 1748:0.178204717957 1967:0.0505166786973 1983:0.128500862868 2050:0.154291183649 2211:0.0252583393487 2225:0.214892764131 2256:0.154815510406 2364:0.0800670413962 2494:0.191201981776 2568:0.0652918600468 2653:0.0505166786973 2710:0.127413018475 2724:0.075775018046 2907:0.0505166786973 3064:0.262275126715 3174:0.115808538744 3191:0.0400335206981 3273:0.0652918600468 3433:0.0652918600468 3699:0.203599793229
136 -1 -1 247:0.117154301142 338:0.0718328308653 357:0.127233452655 557:0.19906628352 716:0.425283275172 821:0.0453214702762 892:0.226607351381 978:0.0453214702762 1068:0.0718328308653 1191:0.181285881105 1208:0.213030838971 1242:0.271928821657 1257:0.105233195136 1274:0.274924080938 1398:0.156786527277 1702:0.0453214702762 1839:0.0906429405524 1907:0.0906429405524 1959:0.0453214702762 1967:0.0906429405524 2013:0.319755773191 2036:0.0453214702762 2092:0.228619358142 2211:0.0453214702762 2653:0.0453214702762 3010:0.228619358142 3261:0.105233195136 3272:0.228619358142 3401:0.156786527277 3645:0.213030838971 3731:0.213030838971
137 -1 -1 50:0.11606898076 63:0.0893435732145 169:0.0802047725582 247:0.187234332159 266:0.0677808960888 338:0.0382674017175 357:0.0677808960888 451:0.192326233004 540:0.0382674017175 557:0.106048297806 591:0.13958539368 595:0.151305559546 625:0.327651214122 675:0.0482880846709 821:0.0724321270063 823:0.0724321270063 892:0.120720211677 893:0.118472174276 896:0.0919249384242 978:0.0241440423354 1055:0.104348814894 1068:0.0382674017175 1191:0.0965761693417 1208:0.2269752311 1257:0.0560607302228 1273:0.0482880846709 1285:0.104348814894 1569:0.0560607302228 1698:0.152636899565 1702:0.0724321270063 1706:0.0835246634569 1831:0.0965761693417 1874:0.0560607302228 1903:0.117291298811 1959:0.0241440423354 1967:0.144864254013 2036:0.0482880846709 2078:0.0986878758837 2152:0.16587837665 2162:0.229604410305 2180:0.104348814894 2211:0.0724321270063 2355:0.0802047725582 2364:0.076534803435 2418:0.10067884577 2467:0.28042604619 2511:0.0724321270063 2568:0.124822888106 2615:0.130192340142 2653:0.0482880846709 2811:0.167049326914 2839:0.216539870747 2978:0.142030782828 2982:0.221156321342 2990:0.130192340142 3132:0.15635038211 3191:0.0382674017175 3242:0.0624114440529 3261:0.0560607302228 3270:0.0943281319403 3273:0.0624114440529 3385:0.0835246634569 3433:0.0624114440529 3625:0.131812748128 3663:0.126706184058
138 -1 -1 82:0.220054186407 247:0.291917613708 266:0.079258050112 287:0.178482488912 427:0.240194500751 540:0.044747116341 581:0.0564645741721 793:0.125899953698 798:0.240194500751 997:0.466780581792 1068:0.044747116341 1392:0.129443977599 1625:0.200689903222 1967:0.282322870861 2036:0.0282322870861 2211:0.0564645741721 2391:0.41031600762 2964:0.131106681136 3013:0.240194500751 3191:0.044747116341 3636:0.293155720602
139 -1 -1 67:0.141266722691 73:0.135653130934 211:0.267508103592 259:0.130185384806 491:0.262136503201 540:0.0298226668143 874:0.146659789925 901:0.27553891264 944:0.143826857872 977:0.165536868103 1175:0.311095840458 1275:0.390759722419 1595:0.155547920229 1959:0.018816007824 1997:0.115713689916 2016:0.176563853385 2036:0.037632015648 2211:0.018816007824 2240:0.17235221074 2307:0.056448023472 2480:0.379661436869 2491:0.153536202916 2791:0.150528062592 2878:0.187570512376 3095:0.135653130934 3191:0.0298226668143 3242:0.0486386746383 3498:0.0625054250242 3763:0.143826857872 3813:0.181526653234
140 -1 -1 48:0.310928998963 68:0.228375551139 537:0.0806266092928 540:0.0494359791501 644:0.224867393459 675:0.124762520571 801:0.232150097752 821:0.0935718904282 823:0.187143780856 978:0.0311906301427 999:0.194280780001 1273:0.124762520571 1346:0.274404606774 1702:0.0935718904282 1707:0.274404606774 2036:0.0311906301427 2211:0.124762520571 2251:0.300910307597 2653:0.0623812602854 2780:0.25784628146 2907:0.0623812602854 2955:0.300910307597 3183:0.28570215902 3191:0.0494359791501 3261:0.0724224004256 3457:0.236108566513 3781:0.21868459617
141 -1 -1 347:0.309444433135 537:0.10924748855 540:0.0669847909212 908:0.349376699933 1856:0.3366555326 1873:0.332882854082 2036:0.0845253952579 2061:0.34066675484 2211:0.042262697629 2341:0.31992251867 2388:0.34066675484 2480:0.426379406776 3191:0.0669847909212 3242:0.10924748855
142 -1 -1 118:0.0876657765467 234:0.143028269478 338:0.103070318402 391:0.115567068432 396:0.140586337686 497:0.140586337686 506:0.15255587889 540:0.0257675796006 581:0.0325150652951 596:0.168813411537 660:0.0515351592012 664:0.216025417822 675:0.0325150652951 699:0.115567068432 700:0.0789787846294 752:0.132659374657 758:0.202530446433 821:0.0487725979426 896:0.0618981969461 978:0.0162575326475 1068:0.103070318402 1084:0.0420251122481 1114:0.0487725979426 1273:0.0325150652951 1441:0.240081627189 1469:0.168813411537 1593:0.0515351592012 1648:0.0515351592012 1702:0.0487725979426 1783:0.15255587889 1839:0.0325150652951 1907:0.0325150652951 1959:0.0162575326475 1999:0.108477172835 2036:0.0162575326475 2053:0.0724993551294 2078:0.0664520605872 2180:0.0702638871029 2211:0.0325150652951 2299:0.125526022135 2430:0.0781557295936 2443:0.156843870334 2568:0.0420251122481 2634:0.138315749122 2653:0.0162575326475 2713:0.177513775554 2724:0.0487725979426 2791:0.13006026118 3109:0.148916907305 3191:0.0257675796006 3362:0.0907977101907 3473:0.530637498629 3497:0.120040813595 3499:0.262094054542 3572:0.109157065707 3625:0.0887568877769 3635:0.150995287231
143 -1 -1 102:0.129013927798 200:0.176471886476 284:0.171089358189 338:0.0323449167029 357:0.0572907315271 410:0.1968792568 660:0.0646898334058 715:0.173621715868 821:0.0408147406493 837:0.151890904225 893:0.100136733527 896:0.310792407407 950:0.127888633681 978:0.0204073703246 1068:0.0323449167029 1114:0.0612221109739 1257:0.0473844464995 1702:0.0408147406493 1728:0.160738998197 1839:0.0408147406493 1846:0.173378059758 1907:0.0408147406493 1959:0.0204073703246 1984:0.100136733527 2036:0.0204073703246 2211:0.0204073703246 2495:0.250165096703 2653:0.0408147406493 2678:0.186928886496 2863:0.121509489092 2987:0.191496728513 3072:0.211904098838 3255:0.590637770401 3273:0.105504574055 3433:0.105504574055 3625:0.111412642804 3635:0.0947688929991 3821:0.173621715868
144 1 1 101:0.137791031986 194:0.129077382384 338:0.0267643458604 413:0.151448693487 475:0.0704151138591 540:0.0267643458604 660:0.0535286917209 829:0.0921902669471 946:0.0820339178232 978:0.0168864221382 982:0.121741872918 1068:0.0535286917209 1114:0.0506592664147 1181:0.0729819022613 1193:0.0910569483044 1313:0.192877807332 1364:0.0932731988966 1387:0.0989203399614 1471:0.151448693487 1519:0.0506592664147 1648:0.0535286917209 1806:0.16291105555 1839:0.0337728442765 1876:0.121741872918 1907:0.0337728442765 1967:0.0337728442765 1984:0.0828598259836 1999:0.11267339101 2243:0.0943100344134 2245:0.14366621176 2256:0.103501660429 2260:0.249368695253 2354:0.175343614041 2562:0.65611181022 2584:0.148561026355 2653:0.0675456885529 2805:0.0704151138591 3078:0.102068190669 3174:0.15484722455 3191:0.0267643458604 3273:0.174603071995 3309:0.148561026355 3433:0.174603071995 3488:0.121741872918 3635:0.0784181159698
145 -1 -1 46:0.200692576776 137:0.125739337475 259:0.0719653006041 338:0.0329713997514 540:0.0329713997514 660:0.0659427995027 670:0.338641849828 699:0.147876054733 793:0.0927679377241 821:0.0832105484801 896:0.158406045662 901:0.152315413177 905:0.200692576776 1068:0.0989141992541 1114:0.0624079113601 1193:0.112174422582 1392:0.0953793111115 1395:0.216008432358 1502:0.216008432358 1702:0.0832105484801 1760:0.14490668273 1846:0.353472378298 1874:0.0483022275768 1967:0.0832105484801 1984:0.306228793344 2036:0.02080263712 2211:0.1040131856 2480:0.209873400711 3191:0.0329713997514 3242:0.0537740368714 3362:0.116181948232 3443:0.131512776057 3498:0.0691048646968 3572:0.139674013039 3625:0.113570574844 3635:0.386417820614 3733:0.174403158118
146 -1 -1 206:0.262487895967 220:0.262487895967 259:0.10831237543 275:0.24403768903 404:0.137520375064 468:0.270745852744 600:0.275448606342 675:0.125237191966 978:0.0313092979916 1134:0.286789141248 1195:0.286789141248 1273:0.125237191966 1419:0.252374730945 1593:0.0992481264812 1706:0.10831237543 1843:0.231178597975 1959:0.0313092979916 2036:0.0313092979916 2347:0.280802661216 2568:0.161866722464 2653:0.0626185959832 2853:0.286789141248 3130:0.286789141248 3242:0.0809333612322 3261:0.0726979386379
147 1 -1 187:0.113264976929 258:0.141759652629 259:0.0717716549711 336:0.246085993793 338:0.0328826796665 647:0.206816550369 660:0.065765359333 664:0.0689189159804 763:0.113937614335 821:0.0622399829363 995:0.179405888302 1058:0.134349846081 1068:0.0986480389995 1114:0.0622399829363 1181:0.0896655769592 1213:0.171508217744 1223:0.194680531681 1226:0.0622399829363 1308:0.155761670098 1381:0.20015254928 1412:0.113264976929 1569:0.0481722550017 1575:0.131530718666 1702:0.0622399829363 1859:0.20015254928 1874:0.0481722550017 1892:0.190036745233 1967:0.082986643915 2211:0.0414933219575 2401:0.445630269827 2418:0.0865120203118 2449:0.155761670098 2614:0.0975184292834 2653:0.0622399829363 2675:0.20015254928 2701:0.163411426784 2936:0.206816550369 3093:0.157049227964 3273:0.160888021936 3433:0.160888021936 3587:0.117091170982 3729:0.20015254928 3804:0.131530718666
148 1 1 40:0.201827449208 214:0.182390508062 241:0.0583108234374 247:0.0502437639906 254:0.178039880076 338:0.0308068228448 343:0.201827449208 432:0.187517081641 537:0.0502437639906 660:0.0616136456896 701:0.201827449208 766:0.201827449208 821:0.0194369411458 838:0.0759380025699 978:0.0194369411458 992:0.215775687045 1068:0.154034114224 1114:0.0583108234374 1137:0.201827449208 1181:0.0840050620167 1396:0.174323448616 1450:0.10273205186 1519:0.0583108234374 1531:0.201827449208 1702:0.0194369411458 1839:0.0388738822916 1840:0.187517081641 1844:0.156675272418 1857:0.170999629299 1864:0.0672407687693 1907:0.0388738822916 1959:0.0194369411458 1967:0.194369411458 2124:0.182390508062 2207:0.11748453276 2211:0.0194369411458 2441:0.0996975721205 2474:0.0825667170704 2520:0.0696807051364 2614:0.0913621701609 2653:0.0194369411458 2713:0.424458604244 2805:0.243151760506 2857:0.170999629299 2907:0.0388738822916 2908:0.0840050620167 3242:0.0502437639906 3273:0.0502437639906 3433:0.0502437639906 3701:0.114811884861
149 -1 -1 247:0.0805266677486 281:0.25419604649 338:0.0493747002728 475:0.129901368021 740:0.25419604649 829:0.17007203622 1068:0.0493747002728 1084:0.0805266677486 1193:0.167981296973 1387:0.182487633434 1388:0.245368999742 1519:0.0934559024273 1967:0.0623039349516 1984:0.152859296242 2050:0.190292555203 2256:0.190939225194 2474:0.132331299738 2479:0.219785928963 2653:0.0311519674758 2724:0.0934559024273 2991:0.292320850921 3078:0.564884307051 3273:0.0805266677486 3433:0.0805266677486 3635:0.289330513972
150 1 -1 55:0.27662406644 556:0.246971379477 726:0.232084530348 793:0.181558817215 821:0.0814268869854 861:0.260948375701 978:0.0407134434927 1226:0.122140330478 1256:0.159062969496 1303:0.295855903198 1374:0.351921150541 1468:0.27662406644 1569:0.0945336882853 1604:0.287244842763 1702:0.0814268869854 1828:0.279716205785 1839:0.0814268869854 1874:0.0945336882853 1907:0.0814268869854 1959:0.0407134434927 2211:0.0407134434927 2267:0.162853773971 2418:0.169772005915 3347:0.245191331648 3656:0.232084530348
151 -1 -1 63:0.139121683509 169:0.124891165445 247:0.291552649659 338:0.0595882295606 688:0.172376190538 821:0.112787960977 978:0.0375959869924 1055:0.162487152438 1068:0.0595882295606 1339:0.390385611513 1398:0.130060746135 1569:0.0872951784527 1702:0.112787960977 1831:0.15038394797 1839:0.0751919739848 1874:0.0872951784527 1907:0.0751919739848 1959:0.0375959869924 1967:0.225575921954 2036:0.0375959869924 2162:0.357529377363 2211:0.0375959869924 2307:0.112787960977 2681:0.299481522351 2978:0.221163771565 3135:0.337185880096 3385:0.130060746135 3401:0.130060746135 3509:0.299481522351
152 -1 -1 110:0.358331770034 675:0.0718916134861 893:0.176382141059 992:0.133015290973 1035:0.225264697892 1257:0.08346357857 1273:0.0718916134861 1864:0.124352060404 2036:0.035945806743 2120:0.206864073981 2211:0.107837420229 2629:0.280176566407 2646:0.209667937203 2653:0.143783226972 2845:0.280176566407 2967:0.310839869416 2976:0.225264697892 3043:0.244230759664 3273:0.278755687467 3433:0.278755687467 3462:0.244230759664 3797:0.199664177399
153 1 -1 138:0.320728202453 152:0.261387318742 247:0.188475170096 355:0.261020801595 664:0.121104457522 806:0.363418457512 837:0.271340501265 896:0.138801214012 946:0.177102916217 978:0.0364560743228 988:0.220354881252 1114:0.109368222968 1181:0.157560531845 1213:0.301374584538 1839:0.0729121486456 1874:0.0846483831994 1907:0.0729121486456 1959:0.0364560743228 1967:0.145824297291 1984:0.178885968247 2036:0.0364560743228 2050:0.222692821599 2211:0.0364560743228 2258:0.22914109044 2520:0.130693659371 2614:0.171359579714 2653:0.0364560743228 2907:0.0729121486456 3273:0.094237585048 3433:0.094237585048 3635:0.169296766399
154 -1 -1 664:0.102847032017 823:0.0928801248067 978:0.0619200832045 1163:0.32147991688 1398:0.107104146833 1706:0.107104146833 1839:0.0619200832045 1874:0.0718869904151 1907:0.0619200832045 1952:0.308630338636 1959:0.0309600416022 2263:0.642959833761 2418:0.387303154569 2669:0.241315439487 2905:0.32147991688 3261:0.0718869904151 3401:0.107104146833
155 1 -1 552:0.297328721224 624:0.282301587708 946:0.149719979415 978:0.0308193835185 1153:0.307228165068 1181:0.133199159496 1369:0.177362085035 1384:0.307228165068 1439:0.289199981414 1612:0.289199981414 1839:0.061638767037 1874:0.0715603924588 1907:0.061638767037 1959:0.0308193835185 2036:0.0308193835185 2261:0.282301587708 2520:0.110486334209 2653:0.123277534074 2819:0.320019364933 2995:0.254777264863 3273:0.239000852072 3433:0.239000852072
156 -1 -1 152:0.078044374155 323:0.0562744465367 437:0.226052490857 621:0.547331005426 731:0.210024471644 781:0.16111660964 890:0.226052490857 920:0.215704990168 978:0.0217699276183 981:0.085052725479 1068:0.0345045189184 1186:0.204282563239 1242:0.261239131419 1364:0.120247543978 1466:0.16344414589 1537:0.177639808376 1839:0.0435398552366 1874:0.0505482065606 1907:0.0435398552366 1959:0.0217699276183 1967:0.0435398552366 2036:0.0217699276183 2211:0.0870797104731 2243:0.121584229392 2307:0.0653097828549 2453:0.226052490857 2511:0.0653097828549 2520:0.078044374155 2653:0.0653097828549 2907:0.0435398552366 3000:0.103513556755 3211:0.159397844652 3273:0.16882333961 3317:0.162032341172 3338:0.175480766986 3433:0.16882333961 3677:0.164795208674
157 -1 -1 160:0.204837607769 338:0.0778574979019 376:0.411829452788 404:0.215762104386 699:0.349189288534 821:0.049122611965 978:0.049122611965 1068:0.0778574979019 1226:0.147367835895 1390:0.449956805326 1569:0.114059172816 1686:0.208669294898 1702:0.049122611965 1839:0.0982452239299 1841:0.208669294898 1907:0.0982452239299 1959:0.049122611965 2036:0.049122611965 2042:0.375486181526 2211:0.049122611965 3572:0.329821277202
158 -1 -1 247:0.125853142325 338:0.0771665009173 340:0.260841213272 535:0.445963371115 821:0.0486866414078 978:0.0486866414078 1068:0.0771665009173 1355:0.226093761061 1374:0.210420163346 1702:0.0486866414078 1839:0.0973732828155 1907:0.0973732828155 1959:0.0486866414078 1967:0.0973732828155 2120:0.28018614416 2211:0.0486866414078 2383:0.505547687372 2831:0.485340905474
159 -1 -1 169:0.172793414022 664:0.172793414022 978:0.0520160006737 1569:0.120777413348 1590:0.540118769473 1839:0.104032001347 1907:0.104032001347 1959:0.0520160006737 2036:0.0520160006737 2141:0.488102768799 2162:0.164886821011 2280:0.216902821684 2832:0.540118769473
160 -1 -1 247:0.114529627908 675:0.0886122161353 821:0.0886122161353 978:0.0443061080676 1180:0.427441335621 1186:0.415755416457 1273:0.0886122161353 1686:0.188209135474 1702:0.0886122161353 1839:0.0886122161353 1907:0.0886122161353 1932:0.405838249333 1959:0.0443061080676 1967:0.0886122161353 2211:0.0443061080676 2568:0.114529627908 2653:0.0443061080676 2907:0.0886122161353 3118:0.405838249333 3395:0.427441335621
161 -1 -1 217:0.281569479354 357:0.0881363397696 675:0.0627895953426 785:0.119531137441 821:0.094184393014 978:0.0313947976713 992:0.116174556246 1035:0.196744495494 1091:0.29459949767 1257:0.0728964627463 1273:0.0627895953426 1702:0.094184393014 1743:0.281569479354 1839:0.0627895953426 1864:0.108608155725 1907:0.0627895953426 1959:0.0313947976713 2036:0.0313947976713 2211:0.094184393014 2526:0.534200982716 2646:0.183122401834 2653:0.0313947976713 2864:0.27148520767 2908:0.135686058089 2961:0.119531137441 3043:0.213309311419 3270:0.245312079546 3384:0.235705693687 3797:0.174385193146
162 1 -1 259:0.204675240684 338:0.0937733758237 946:0.287419593456 969:0.349477714154 978:0.0591644129 1181:0.25570433833 1337:0.48277399698 1706:0.204675240684 1839:0.1183288258 1864:0.204675240684 1874:0.13737551253 1907:0.1183288258 1959:0.0591644129 2036:0.0591644129 2347:0.530625905315 2568:0.152937788724
163 -1 -1 664:0.259633263002 978:0.0781574000358 1245:0.495506192843 1564:0.434132222915 1593:0.247753096421 1648:0.247753096421 1839:0.156314800072 1864:0.270380180914 1907:0.156314800072 1959:0.0781574000358 2036:0.0781574000358 2308:0.485314730701
164 -1 -1 152:0.228574063235 259:0.220570324346 664:0.211803220332 821:0.0637591224981 978:0.0637591224981 1038:0.507891415999 1702:0.0637591224981 1839:0.127518244996 1907:0.127518244996 1959:0.0637591224981 2211:0.0637591224981 3018:0.584025358628 3268:0.449838617064
165 1 -1 160:0.108245560038 540:0.0411434626453 664:0.431163590369 850:0.1763737598 946:0.126106554265 972:0.269546787058 978:0.0259586347479 1084:0.0671020973932 1181:0.112191352822 1429:0.258772980208 1480:0.217629517563 1519:0.0778759042436 1686:0.110270398757 1839:0.0519172694958 1907:0.0519172694958 2040:0.23281434546 2129:0.179604243647 2524:0.179604243647 2614:0.122016997798 2653:0.0259586347479 2724:0.0778759042436 2907:0.0519172694958 2914:0.237777754369 3127:0.190067257065 3134:0.214594492349 3191:0.0411434626453 3453:0.173207052335 3569:0.361644499956 3599:0.284750298116
166 1 1 59:0.374368155047 258:0.256605670679 338:0.0595224516501 537:0.0970769374017 660:0.1190449033 675:0.0751089715031 821:0.0375544857516 969:0.221830238709 978:0.0751089715031 1114:0.112663457255 1181:0.162307787059 1245:0.2380898066 1273:0.0751089715031 1569:0.0871988155556 1575:0.2380898066 1702:0.0375544857516 1839:0.0751089715031 1864:0.129917175431 1874:0.0871988155556 1907:0.0751089715031 1959:0.0375544857516 2036:0.0375544857516 2211:0.0375544857516 2308:0.233192827945 2364:0.1190449033 2568:0.194153874803 2607:0.226166926225 2614:0.176522596421 2615:0.202505707822 2653:0.0375544857516 2907:0.0751089715031 2990:0.202505707822 3261:0.0871988155556 3270:0.146721267206 3302:0.263303034065 3553:0.277291217645 3587:0.211952116863
167 -1 -1 266:0.172937479477 469:0.178871099403 537:0.0796188782373 540:0.0488180916823 688:0.141220451347 838:0.120335303329 914:0.155371306569 1003:0.186840318379 1060:0.21455163494 1149:0.262046766766 1256:0.120335303329 2012:0.152593143108 2036:0.0616015731099 2307:0.0924023596649 2364:0.0976361833646 2382:0.56426248383 2568:0.159237756475 2615:0.166087617976 2791:0.12320314622 2907:0.0616015731099 2990:0.166087617976 3026:0.319826259562 3191:0.0488180916823 3242:0.0796188782373 3270:0.120335303329 3392:0.27624199158 3498:0.204635996403
168 -1 -1 63:0.120867063052 169:0.217007557524 196:0.178320825615 266:0.0916963307659 338:0.0517694590648 345:0.235481597023 518:0.239155346963 537:0.084432351115 540:0.0517694590648 761:0.176128681881 821:0.0979886761508 853:0.181428936046 1068:0.0517694590648 1456:0.163314460251 1702:0.0979886761508 1831:0.130651568201 1874:0.0758408867118 2036:0.0326628920503 2078:0.133508357543 2084:0.143465789831 2162:0.310616754389 2180:0.141166670812 2198:0.157022114866 2211:0.0979886761508 2259:0.230445928575 2267:0.130651568201 2280:0.13620181018 2290:0.158675708826 2568:0.084432351115 2834:0.241173136236 2907:0.0653257841005 3075:0.241173136236 3191:0.0517694590648 3385:0.112995041515 3516:0.147752615853 3798:0.410598828334
169 -1 -1 174:0.0851239202667 239:0.299807589881 338:0.0280649595723 347:0.129649512768 357:0.0497098842129 475:0.0738369371715 490:0.150647673063 611:0.183864439093 632:0.142730888172 688:0.0811860136531 715:0.150647673063 775:0.125870770701 821:0.0531210540808 829:0.096670254088 846:0.176515362612 896:0.13483380448 964:0.142730888172 1068:0.0280649595723 1193:0.0954818618121 1257:0.0411144226334 1413:0.146380138301 1593:0.0561299191445 1685:0.12492801327 1702:0.0531210540808 1816:0.183864439093 1880:0.094866269926 1984:0.0868864002326 2029:0.270699798695 2092:0.178642355213 2211:0.0531210540808 2511:0.0531210540808 2653:0.0354140360539 2736:0.127657920709 2769:0.170827720271 2868:0.0789632360611 2876:0.176515362612 2984:0.183864439093 2987:0.166157421066 3010:0.178642355213 3272:0.178642355213 3391:0.129649512768 3466:0.148450403039 3483:0.136717642522 3534:0.176515362612 3569:0.370029803701 3821:0.150647673063
170 -1 -1 212:0.386918408604 338:0.0451290574892 357:0.0799345609833 540:0.0451290574892 670:0.154503474975 788:0.344207272508 821:0.0569465302412 975:0.199632532464 978:0.0284732651206 981:0.111241931726 1007:0.199632532464 1068:0.0902581149784 1191:0.113893060482 1208:0.133836866278 1257:0.0661128742366 1285:0.123059404478 1536:0.242244692382 1537:0.232338179922 1572:0.149425631424 1599:0.18706524054 1625:0.202402901474 1702:0.0569465302412 1846:0.120952366303 1874:0.0661128742366 1959:0.0284732651206 1967:0.0569465302412 2036:0.0284732651206 2078:0.116383413149 2084:0.125063618473 2180:0.123059404478 2211:0.113893060482 2307:0.0854197953617 2331:0.18438527483 2363:0.19833862271 2418:0.118731380099 2604:0.246221376396 2680:0.206909139748 3160:0.160699013594 3172:0.130548852851 3191:0.0451290574892 3261:0.0661128742366
171 -1 -1 21:0.272056195251 421:0.239919497516 511:0.186425497591 660:0.106987999849 675:0.0675019123799 821:0.0675019123799 896:0.128501869174 957:0.189501825968 978:0.03375095619 983:0.325610946696 1049:0.189501825968 1114:0.10125286857 1273:0.0675019123799 1545:0.282958036285 1569:0.0783672934068 1702:0.0675019123799 1839:0.0675019123799 1907:0.0675019123799 1959:0.03375095619 2211:0.03375095619 2353:0.225200735398 2568:0.0872449561145 2630:0.287146204174 2653:0.0675019123799 2672:0.188497824684 3362:0.565493474053
172 -1 -1 22:0.252876376312 421:0.309534707226 540:0.0690158564702 850:0.29585711335 882:0.326920590904 1084:0.112560013786 1355:0.202212804477 1599:0.286078826148 1874:0.101106402239 2149:0.35099621172 2156:0.303319206716 2418:0.181575870256 2653:0.0435441573153 2724:0.130632471946 3191:0.0690158564702 3273:0.112560013786 3290:0.383086757488 3433:0.112560013786 3659:0.22684125688
173 1 1 179:0.191445809071 214:0.18021174723 247:0.0992871459416 404:0.0843533824679 432:0.185277080903 486:0.175913090029 537:0.0496435729708 540:0.0304388174059 675:0.0384095111298 813:0.191445809071 821:0.0384095111298 978:0.0192047555649 1068:0.0608776348118 1103:0.199416502795 1181:0.0830015726314 1254:0.191445809071 1273:0.0384095111298 1446:0.116497760138 1519:0.0576142666947 1633:0.185277080903 1702:0.0384095111298 1706:0.0664375386294 1761:0.199416502795 1795:0.140615839326 1819:0.199416502795 1839:0.0384095111298 1852:0.0637968170665 1874:0.0445920615016 1907:0.0384095111298 1959:0.0192047555649 1967:0.153638044519 2036:0.0384095111298 2049:0.110521207783 2211:0.0192047555649 2305:0.382891618143 2343:0.185277080903 2441:0.0985066265636 2474:0.0815804095531 2520:0.0688483285357 2568:0.0496435729708 2614:0.0902707958345 2653:0.0192047555649 2655:0.172241053506 2713:0.104847049759 2805:0.0800823903767 2907:0.0384095111298 2964:0.0891841230032 3056:0.112501093115 3146:0.0985066265636 3166:0.12070961324 3191:0.0304388174059 3431:0.27098994923 3476:0.175913090029 3498:0.127593634133 3654:0.175913090029 3725:0.12070961324 3795:0.199416502795
174 -1 -1 239:0.178206569955 247:0.0816210203143 272:0.141594265742 338:0.0250228497382 355:0.113037617309 356:0.104197182747 357:0.044321566185 540:0.0250228497382 547:0.289225876293 549:0.12725953011 654:0.0940028294163 660:0.0500456994764 821:0.0315753208379 892:0.0789383020949 946:0.0766961542729 1060:0.109973436838 1068:0.0500456994764 1084:0.0408105101572 1114:0.0473629812569 1257:0.0366578122794 1258:0.289225876293 1293:0.128825277728 1342:0.144612938147 1519:0.0473629812569 1593:0.0500456994764 1702:0.0315753208379 1946:0.102742851856 1967:0.0947259625138 1972:0.0704039920567 1980:0.118530512275 2036:0.015787660419 2211:0.0315753208379 2462:0.0682331331173 2474:0.0670648370667 2614:0.22262683827 2653:0.0315753208379 2724:0.0473629812569 2914:0.144612938147 2964:0.0733156245587 3153:0.692723797614 3191:0.0250228497382 3304:0.107267930443 3462:0.107267930443 3569:0.109973436838
175 -1 -1 169:0.116404841681 266:0.0983735035527 338:0.111078448236 357:0.0983735035527 454:0.193553062151 537:0.0905805731047 540:0.0555392241182 660:0.111078448236 758:0.218266209507 821:0.0350413489865 1068:0.111078448236 1084:0.0905805731047 1107:0.289679352169 1114:0.105124046959 1187:0.171944065799 1257:0.0813634926944 1355:0.162726985389 1519:0.105124046959 1572:0.183894459454 1675:0.233810784994 1702:0.0350413489865 2036:0.0700826979729 2092:0.176762374762 2162:0.111078448236 2211:0.0350413489865 2278:0.245682861081 2280:0.146119797223 2355:0.116404841681 2364:0.111078448236 2511:0.105124046959 2568:0.181161146209 2591:0.276003779122 2653:0.0350413489865 2907:0.0700826979729 3010:0.176762374762 3191:0.0555392241182 3242:0.0905805731047 3272:0.176762374762 3300:0.363859005885 3530:0.276003779122
176 -1 -1 102:0.193452107086 338:0.145500390457 357:0.0859055523661 477:0.280293667397 658:0.241022798257 761:0.165005857684 821:0.0918005254959 978:0.0612003503306 992:0.113234103564 1068:0.145500390457 1132:0.287142995049 1257:0.0710514064248 1355:0.14210281285 1569:0.0710514064248 1593:0.097000260305 1686:0.129987326001 1702:0.0918005254959 1807:0.280293667397 1839:0.0612003503306 1846:0.389961978003 1884:0.188800785801 1907:0.0612003503306 2211:0.0918005254959 2642:0.305042950036 3261:0.0710514064248 3486:0.181481601389 3606:0.227755374718 3645:0.143834278729 3722:0.264613742584 3731:0.143834278729
177 -1 -1 50:0.0912990006396 63:0.0702769929974 169:0.0630884800846 177:0.0958007364541 212:0.387108954041 239:0.107185435283 247:0.0981847593252 338:0.0602017095526 357:0.053315950867 540:0.0301008547763 557:0.0834168056433 625:0.171818678926 675:0.0379830497726 716:0.178210853596 781:0.140553985995 788:0.344376784021 821:0.0759660995452 892:0.0949576244315 920:0.0940877425204 978:0.0189915248863 993:0.101071529857 1068:0.0903025643289 1084:0.0490923796626 1191:0.0759660995452 1208:0.0892685178837 1242:0.227898298636 1257:0.0440969551983 1271:0.1703286586 1273:0.0379830497726 1285:0.0820800049709 1702:0.0759660995452 1704:0.131399763356 1714:0.183219946796 1831:0.0759660995452 1839:0.0379830497726 1903:0.0922604669662 1907:0.0379830497726 1967:0.113949149318 2078:0.155254304543 2162:0.120403419105 2180:0.164160009942 2181:0.0949576244315 2211:0.0949576244315 2307:0.0569745746589 2355:0.0630884800846 2511:0.113949149318 2609:0.1703286586 2653:0.0189915248863 2662:0.197202378483 2724:0.0569745746589 2811:0.131399763356 2949:0.197202378483 3160:0.107185435283 3172:0.0870754294352 3191:0.0301008547763 3201:0.189320183486 3211:0.13905457963 3317:0.141352846629 3385:0.0656998816778 3498:0.0630884800846 3645:0.0892685178837 3731:0.0892685178837
178 -1 -1 27:0.238285873257 68:0.17501959552 247:0.123579222699 266:0.0671055651697 335:0.200399746517 469:0.138816018995 509:0.197605004836 540:0.0378861267409 644:0.17233105756 648:0.1882762016 675:0.191227876867 808:0.173701520228 831:0.210294766873 896:0.182018099556 950:0.14979803562 978:0.0239034846084 999:0.148890471697 1180:0.230607874007 1273:0.191227876867 1313:0.0910090497781 1355:0.111004344956 1649:0.224303231125 1839:0.0478069692168 1907:0.0478069692168 1923:0.200399746517 1959:0.0239034846084 1967:0.0956139384336 2036:0.0239034846084 2211:0.0478069692168 2296:0.218952843514 2307:0.0717104538252 2521:0.161465349439 2569:0.161465349439 2653:0.167324392259 2717:0.139426396676 2863:0.142326039861 3174:0.109596580566 3191:0.0378861267409 3273:0.123579222699 3285:0.197605004836 3322:0.139426396676 3433:0.123579222699 3625:0.130499439667 3781:0.167592762786
179 -1 -1 165:0.203840600005 216:0.167564366194 336:0.13980119912 338:0.0747224655384 357:0.0661758500034 540:0.0373612327692 761:0.127109396157 821:0.0235723133842 838:0.184188898955 975:0.165270846073 993:0.125450156861 1007:0.165270846073 1068:0.0747224655384 1210:0.154143100764 1242:0.141433880305 1257:0.0547332167082 1269:0.227412913389 1349:0.154143100764 1432:0.203840600005 1572:0.247411583929 1686:0.10013347858 1690:0.194867283017 1702:0.0235723133842 1705:0.234984537672 1706:0.0815468062457 1882:0.178439008673 1953:0.227412913389 2041:0.244767931671 2127:0.178439008673 2211:0.0471446267684 2619:0.165270846073 2653:0.0707169401526 2701:0.18566772584 2805:0.0982947789225 3191:0.0373612327692 3211:0.172594783629 3273:0.18280063846 3317:0.175447396585 3318:0.167564366194 3405:0.163093612491 3433:0.18280063846
180 -1 -1 138:0.229622266885 174:0.125473767282 221:0.185535155584 242:0.425951407277 408:0.234085568527 537:0.0674684911989 660:0.0827362319575 664:0.086703569731 1114:0.0783011256605 1202:0.229622266885 1569:0.0606031945108 1593:0.0827362319575 1706:0.090292463295 1959:0.0261003752202 2036:0.0261003752202 2042:0.199507514682 2364:0.0827362319575 2568:0.134936982398 2615:0.140741508041 2667:0.19757607174 2791:0.104401500881 2809:0.159976586573 2907:0.0522007504404 2925:0.239076078858 2990:0.140741508041 3246:0.350488654663 3270:0.10197131049 3326:0.192717452548 3515:0.299001746191 3708:0.251802284852
181 -1 -1 63:0.121984323038 259:0.114039534823 338:0.0522480008912 340:0.176610728509 511:0.182083216399 561:0.295650471472 785:0.125508763312 821:0.0659296366538 1055:0.14247157447 1068:0.0522480008912 1114:0.0988944549807 1239:0.285061896018 1398:0.114039534823 1655:0.285061896018 1702:0.0659296366538 1808:0.272513116461 1831:0.131859273308 1839:0.0659296366538 1864:0.114039534823 1874:0.0765419378161 1907:0.0659296366538 1959:0.0329648183269 2092:0.166287535714 2162:0.208992003565 2211:0.0329648183269 2411:0.241366029451 2418:0.137460820109 2653:0.0329648183269 2672:0.184107274199 2790:0.272513116461 2961:0.125508763312 3000:0.156744002674 3010:0.166287535714 3098:0.290013313901 3272:0.166287535714 3385:0.114039534823 3401:0.114039534823
182 -1 -1 134:0.249336001917 219:0.169796174095 259:0.0894080918068 266:0.0725553426908 338:0.0409629350704 349:0.199549758809 540:0.0409629350704 664:0.0858543497387 781:0.191273764316 793:0.115252826336 823:0.0775342035887 896:0.0984000772204 953:0.268364080872 1023:0.186326408338 1068:0.0819258701409 1072:0.201444608879 1084:0.0668076696 1320:0.158409692429 1706:0.0894080918068 1751:0.42580645605 1908:0.149417707016 1967:0.0516894690591 2049:0.148733539741 2063:0.208326546478 2211:0.103378938118 2364:0.0819258701409 2653:0.0258447345296 2692:0.236734443024 2724:0.0775342035887 2754:0.257637546884 2981:0.195640908624 3037:0.249336001917 3046:0.15946007373 3191:0.0409629350704 3268:0.182341901577 3273:0.0668076696 3433:0.0668076696
183 -1 -1 30:0.212654073445 174:0.157866845134 181:0.316809108134 338:0.0520479626948 540:0.0520479626948 675:0.0656772165538 821:0.0656772165538 962:0.271469764919 978:0.0328386082769 1064:0.327357143865 1068:0.0520479626948 1124:0.185336382587 1169:0.18985180694 1273:0.0656772165538 1313:0.125028236857 1364:0.181386087368 1442:0.316809108134 1523:0.185336382587 1593:0.10409592539 1648:0.10409592539 1702:0.0656772165538 1959:0.0328386082769 2036:0.0328386082769 2211:0.0656772165538 2243:0.183402395802 2363:0.228746661466 2602:0.316809108134 2653:0.0328386082769 2680:0.238631156642 2934:0.26470203614 3191:0.0520479626948 3261:0.15249777431
184 -1 -1 169:0.175565133015 242:0.431252229339 404:0.116067803177 458:0.274391313301 670:0.430170160019 981:0.103240309167 1362:0.274391313301 1569:0.0613573808922 1665:0.224820052542 1847:0.247966127686 2036:0.0528503712301 2042:0.20199031863 2211:0.0264251856151 2791:0.211401484921 3138:0.263423870345 3242:0.0683081138896 3265:0.263423870345 3385:0.274248367935
185 -1 -1 67:0.130101414269 239:0.0978015126161 338:0.0274655704891 540:0.0274655704891 821:0.0173288456204 823:0.0519865368611 896:0.0659770656662 901:0.1268805616 981:0.0677019039869 988:0.209484745126 992:0.0641243486031 1068:0.0274655704891 1084:0.0447944161094 1145:0.12592502212 1329:0.248144610113 1352:0.14325386774 1392:0.635616858801 1702:0.0173288456204 1706:0.0599479564535 1816:0.179937608652 1995:0.122259900133 2211:0.0173288456204 2480:0.0874135269426 2511:0.0519865368611 2654:0.167179317701 2724:0.0519865368611 2791:0.277261529926 3055:0.152453318402 3191:0.0274655704891 3270:0.0677019039869 3332:0.117739383628 3372:0.135068229249 3421:0.380173611157 3642:0.128977618801
186 -1 -1 99:0.406480545974 199:0.317823685216 537:0.105403961273 642:0.249080083405 788:0.246465116418 992:0.150888457622 1569:0.0946785181311 1792:0.35873184795 1825:0.317823685216 2211:0.0815516366244 2364:0.129256285922 2441:0.209150712371 2480:0.411378596212 2568:0.210807922546 2791:0.163103273249 2908:0.176230154755
187 -1 -1 137:0.146705747396 266:0.0681383599272 461:0.252026765443 537:0.0627405904001 540:0.0384692168762 781:0.449073773007 890:0.252026765443 1323:0.122434373872 1686:0.103103035381 1834:0.114086128125 1959:0.0242713735238 2006:0.455510783839 2029:0.371053777489 2084:0.106607576803 2211:0.0242713735238 2284:0.146171138688 2364:0.0769384337525 2565:0.22775539192 2568:0.0627405904001 2710:0.122434373872 2791:0.194170988191 2805:0.101209807276 2907:0.0485427470476 3079:0.22775539192 3191:0.0384692168762 3270:0.0948256009627 3639:0.180650461704
188 -1 -1 14:0.190896846348 82:0.179988850647 174:0.111011562882 230:0.196462211549 247:0.119384040433 307:0.199687331275 340:0.123716727992 510:0.211519983313 540:0.0365999946264 581:0.0461840511807 978:0.0230920255903 1084:0.0596920202167 1392:0.105876071397 1686:0.0980932508463 1967:0.0923681023613 1974:0.23019670869 1983:0.11747982212 2036:0.0230920255903 2050:0.141058203075 2129:0.159770566931 2211:0.0230920255903 2524:0.159770566931 2630:0.196462211549 2653:0.0230920255903 2724:0.069276076771 3088:0.239780765244 3129:0.20315582509 3160:0.130328071562 3172:0.105876071397 3191:0.0365999946264 3242:0.0596920202167 3261:0.053618022986 3645:0.434170697028 3699:0.18613779673 3731:0.434170697028
189 -1 -1 25:0.121668628395 68:0.134978895906 247:0.0476534841346 300:0.13199139835 335:0.154552617061 500:0.152397251856 627:0.162183870686 644:0.132905437306 675:0.0737395364479 801:0.137209800798 808:0.133962367744 821:0.110609304672 831:0.162183870686 999:0.114827550714 1226:0.055304652336 1273:0.0737395364479 1313:0.0701881467613 1341:0.101241675391 1468:0.125254269105 1474:0.191422385285 1618:0.191422385285 1648:0.0584372000453 1702:0.110609304672 1775:0.172987501173 1828:0.126654377413 1829:0.183771217084 1967:0.036869768224 1997:0.113369875466 2036:0.036869768224 2065:0.152397251856 2109:0.183771217084 2115:0.142337568761 2211:0.0921744205599 2253:0.172987501173 2307:0.055304652336 2521:0.124525568292 2522:0.150426282462 2523:0.191422385285 2569:0.124525568292 2653:0.0737395364479 2717:0.215057302898 2756:0.13199139835 2779:0.168861166574 3025:0.168861166574 3242:0.0476534841346 3246:0.123776338018 3322:0.215057302898 3457:0.139549410884 3498:0.122478718915 3525:0.202219369301 3643:0.142337568761 3758:0.165336332972 3781:0.129251161937
190 1 1 101:0.269575109507 194:0.252527678975 266:0.0927457038601 287:0.208855555208 413:0.296295031272 475:0.137760504119 540:0.0523619089152 785:0.125782390148 829:0.180361529698 946:0.160491594131 978:0.0660733725767 1181:0.142782182632 1193:0.178144299064 1313:0.125782390148 1387:0.193528280419 1519:0.0991100588651 1839:0.0660733725767 1874:0.0767088100549 1907:0.0660733725767 1959:0.0330366862884 1984:0.162107405258 2036:0.0330366862884 2113:0.217046258692 2474:0.140337448637 2562:0.427873547692 2653:0.0660733725767 2961:0.125782390148 3078:0.199686752324 3174:0.15147196778 3191:0.0523619089152 3261:0.0767088100549 3273:0.170797190407 3433:0.170797190407 3498:0.109745496343 3635:0.15341762011 3659:0.172103076574
191 1 1 266:0.0877036842122 287:0.197501349363 340:0.167373581969 537:0.080755993153 781:0.231208525816 785:0.118944366864 823:0.0937220479567 1308:0.234548629773 1575:0.198061242003 1624:0.492135532665 1959:0.0312406826522 1988:0.212262189888 1989:0.194592548008 2036:0.0624813653045 2084:0.137218994713 2341:0.236487456783 2449:0.234548629773 2861:0.190834474028 2961:0.118944366864 3242:0.080755993153 3298:0.258260054872 3359:0.324394010556 3431:0.220411839589 3498:0.103779301406
192 -1 -1 71:0.187620587123 173:0.187620587123 203:0.138114948752 211:0.128442171945 266:0.0507254024097 446:0.165507451847 478:0.115809701111 491:0.125863035045 537:0.0467070487001 540:0.0286382957928 627:0.317925544545 781:0.0668623309153 981:0.352963204039 1149:0.15372523914 1256:0.0705926408078 1350:0.100913307422 1569:0.041954345015 1878:0.187620587123 1959:0.0180687529073 2036:0.0361375058145 2211:0.126481270351 2359:0.396406269197 2364:0.0572765915856 2480:0.182291821819 2568:0.0934140974002 2570:0.158962772272 2574:0.149370523341 2610:0.138114948752 2615:0.0974324511098 2907:0.0361375058145 2990:0.0974324511098 2998:0.169551834216 3019:0.264596219103 3191:0.0286382957928 3242:0.0467070487001 3270:0.0705926408078 3519:0.0926797474246 3598:0.156248789583 3732:0.14564672305 3763:0.138114948752 3764:0.197290241863
193 -1 -1 187:0.112520657961 229:0.205457458746 233:0.134774185911 247:0.0532769162989 259:0.071300008699 266:0.173581488894 310:0.156017181498 469:0.119691470191 537:0.0532769162989 540:0.0326665916679 684:0.21401151634 698:0.205457458746 781:0.305069055474 785:0.0784708209292 835:0.154738084798 914:0.103966600367 1181:0.0890763410676 1226:0.0618309738931 1245:0.130666366671 1313:0.0784708209292 1350:0.115107890192 1398:0.071300008699 1411:0.198837250034 1412:0.112520657961 1468:0.140035116684 1572:0.216322979384 1599:0.135406856867 1648:0.130666366671 1828:0.141600447204 1834:0.0968775884995 1874:0.0478556918055 1912:0.124122955674 1959:0.020610324631 1967:0.0412206492621 1989:0.128377975279 2036:0.020610324631 2113:0.135406856867 2308:0.127978849647 2355:0.0684660164366 2364:0.0653331833357 2418:0.171887015934 2430:0.0990811455602 2497:0.146508996702 2538:0.116910527743 2551:0.142600017398 2568:0.106553832598 2614:0.0968775884995 2828:0.205457458746 2961:0.0784708209292 3174:0.094497565561 3191:0.0326665916679 3298:0.170381154259 3331:0.149770829628 3376:0.156017181498 3401:0.071300008699 3450:0.148589174278 3498:0.136932032873 3659:0.107368525016
194 -1 -1 262:0.23091122996 266:0.0624295299371 287:0.140586071308 448:0.159220125127 459:0.175156780731 540:0.0352461539902 793:0.0991681591632 823:0.0667135417541 959:0.354283788319 987:0.175156780731 1170:0.179252524869 1850:0.181457972378 1912:0.133924495518 1959:0.0222378472514 1988:0.151093182198 1989:0.138515518596 2036:0.0444756945028 2211:0.0667135417541 2307:0.0667135417541 2438:0.17714189416 2495:0.272604118983 2666:0.537757574606 2889:0.137205849735 2964:0.103269364606 3013:0.189195037655 3084:0.179252524869 3142:0.181457972378 3191:0.0352461539902 3417:0.164197688205 3498:0.0738725295542
195 -1 -1 212:0.367328244842 219:0.177593893054 266:0.075887374018 336:0.160317485688 338:0.0428441167705 537:0.0698757448064 788:0.326779627075 821:0.0540632560719 845:0.196433070785 914:0.136358185501 941:0.159017418779 1068:0.0428441167705 1084:0.0698757448064 1226:0.0810948841079 1637:0.139751489613 1702:0.0540632560719 1751:0.148453730128 1812:0.253656804034 1874:0.125530993175 1986:0.202947912084 2053:0.120545696767 2078:0.110490775136 2176:0.215328117798 2180:0.116828752659 2211:0.0540632560719 2407:0.217893734136 2418:0.112719861577 2568:0.0698757448064 2701:0.212915076319 2724:0.0810948841079 2907:0.0540632560719 2910:0.154835015147 3160:0.152562621211 3172:0.123939000878 3602:0.389766523445
196 -1 -1 22:0.227620286527 23:0.249870779634 88:0.266308311966 216:0.278619852816 259:0.13559302416 338:0.124245761931 455:0.359022750669 540:0.0621228809657 621:0.246357433495 821:0.0391951739788 1068:0.124245761931 1084:0.101318054945 1242:0.235171043873 1459:0.390723629296 1702:0.0391951739788 2076:0.291727465235 2181:0.195975869894 2653:0.0391951739788 2724:0.117585521937 3172:0.179708402902 3191:0.0621228809657 3273:0.101318054945 3318:0.278619852816 3433:0.101318054945
197 -1 -1 25:0.119305739255 55:0.24564348867 259:0.125071362768 464:0.174395812038 540:0.0286511545472 556:0.2193117614 650:0.180202252603 821:0.108461195268 896:0.0688250442759 978:0.018076865878 992:0.0668923524744 1055:0.0781269145055 1509:0.180202252603 1553:0.187704829812 1632:0.169627963934 1645:0.117640530872 1699:0.180202252603 1702:0.108461195268 1835:0.165581765614 1839:0.036153731756 1907:0.036153731756 1959:0.018076865878 2036:0.018076865878 2103:0.151551098056 2158:0.165581765614 2211:0.144614927024 2338:0.174395812038 2389:0.174395812038 2441:0.0927213611475 2608:0.118207496783 2668:0.180202252603 2684:0.159034147443 2698:0.14571211924 2753:0.118762398669 2784:0.180202252603 3002:0.360404505206 3080:0.174395812038 3191:0.0286511545472 3230:0.169627963934 3385:0.0625356813841 3597:0.318068294885 3797:0.100409557679
198 -1 -1 211:0.128334234628 340:0.0967229331731 491:0.125757265125 537:0.0466677980908 540:0.0286142293919 830:0.149244998731 845:0.131191430032 898:0.374925837586 901:0.132186931869 908:0.149244998731 981:0.0705333177668 1127:0.187462918793 1246:0.187462918793 1341:0.297442641476 1398:0.0624550863861 1569:0.0419190883749 1644:0.374925837586 1785:0.119945314148 1873:0.142199239803 1959:0.0180535686989 2036:0.0180535686989 2140:0.284398479605 2211:0.0180535686989 2364:0.0572284587838 2480:0.364277263112 2491:0.147314797752 2568:0.0933355961815 2615:0.0973505730382 2907:0.0361071373977 2990:0.0973505730382 3000:0.0858426881757 3049:0.187462918793 3191:0.0286142293919 3266:0.187462918793 3270:0.0705333177668 3401:0.0624550863861 3741:0.187462918793
199 -1 -1 247:0.16571819874 338:0.0508048241739 357:0.0899877272452 660:0.101609648348 758:0.199660268453 821:0.0641085503925 892:0.160271375981 978:0.0320542751963 1068:0.0508048241739 1102:0.300787839751 1114:0.0961628255888 1257:0.0744277221395 1556:0.319538388729 1702:0.0641085503925 1728:0.252476041793 1967:0.128217100785 2211:0.0320542751963 2495:0.392939449162 3108:0.601575679503 3261:0.0744277221395 3555:0.252476041793
200 1 1 259:0.105985815197 266:0.0860082905987 386:0.226212859476 401:0.249992111673 537:0.0791949048558 540:0.0485581335937 675:0.0612735425243 838:0.119694513524 930:0.280628882936 978:0.0306367712621 992:0.113369525214 993:0.163046693717 1068:0.0485581335937 1188:0.220874373688 1273:0.0612735425243 1361:0.205702804123 1548:0.159600831164 1839:0.122547085049 1846:0.130142783568 1907:0.183820627573 1959:0.0306367712621 1967:0.0612735425243 2181:0.153183856311 2211:0.0306367712621 2355:0.101773151192 2392:0.202200020096 2411:0.224320236241 2511:0.0919103137864 2520:0.109831676118 2653:0.0612735425243 2727:0.238795736019 2907:0.0612735425243 2908:0.132409922454 3146:0.157144670529 3160:0.172909531123 3172:0.14046844738 3191:0.0485581335937 3222:0.246953697473 3273:0.0791949048558 3433:0.0791949048558 3536:0.220874373688 3596:0.318123173262
201 -1 -1 169:0.126267939617 338:0.0602451177809 357:0.106708788287 390:0.234521547508 537:0.0982555550963 540:0.0602451177809 557:0.166953906068 821:0.0380104373154 838:0.148502620082 1068:0.0602451177809 1191:0.152041749262 1257:0.0882575023015 1285:0.164278376932 1355:0.176515004603 1361:0.510422816739 1569:0.0882575023015 1626:0.33440296195 1702:0.0380104373154 2099:0.340902946945 2162:0.120490235562 2211:0.0380104373154 2280:0.158500672877 2291:0.323384994863 2736:0.274034475232 2868:0.169504946002 2907:0.0760208746308 3191:0.0602451177809
202 -1 -1 53:0.307120871788 266:0.104296547012 475:0.154917632798 675:0.0743023592725 781:0.274951401404 823:0.111453538909 829:0.202824324776 914:0.187405192084 978:0.0371511796362 1084:0.0960344062173 1193:0.200330953229 1273:0.0743023592725 1387:0.217630904256 1572:0.19496669777 1839:0.0743023592725 1907:0.0743023592725 1984:0.182296773973 2621:0.187405192084 2653:0.0743023592725 2724:0.111453538909 3078:0.224556371721 3273:0.0960344062173 3433:0.0960344062173 3450:0.267839697066 3508:0.28397827442 3635:0.172524735511 3659:0.193537337793 3734:0.232818512515 3782:0.255242153864 3787:0.232818512515
203 1 1 266:0.135241280532 475:0.100440808621 540:0.0381769252808 675:0.0481739161191 781:0.178264672585 829:0.131501100427 914:0.121504109589 1181:0.104102100758 1193:0.129884523606 1273:0.0481739161191 1341:0.1322820352 1387:0.141100942543 1398:0.083327184308 1450:0.127309261574 1689:0.187743768071 1759:0.355701951234 1856:0.191871511976 1864:0.083327184308 1959:0.0240869580595 2036:0.0722608741786 2388:0.194157644837 2454:0.191871511976 2480:0.243008219178 2593:0.335569107833 2607:0.145060520932 2614:0.113219294352 2653:0.0481739161191 2907:0.0481739161191 2964:0.111856369278 3065:0.182334794555 3078:0.291182135297 3191:0.0381769252808 3242:0.0622638833404 3273:0.0622638833404 3298:0.199121740693 3401:0.083327184308 3433:0.0622638833404 3519:0.123548824905 3701:0.142279026039 3798:0.302792439266
204 -1 -1 540:0.0745928741718 660:0.149185748344 664:0.156339449215 978:0.0941257274387 1114:0.141188591158 1256:0.183869459668 1839:0.0941257274387 1907:0.188251454877 2010:0.31267889843 2392:0.310610798652 2716:0.379359434116 2825:0.488686860019 2906:0.266960580828 2999:0.245171793799 3093:0.35625908287 3191:0.0745928741718
205 -1 -1 133:0.401448740952 540:0.0861737110761 664:0.180611763202 1084:0.14054326937 1912:0.327433477876 1946:0.353825920053 1972:0.242457327346 2355:0.180611763202 2462:0.234981321496 2511:0.163108674881 2724:0.163108674881 2796:0.455818299246 3191:0.0861737110761 3453:0.36277681859
206 -1 -1 7:0.112920019626 118:0.0631151296326 174:0.0562683546436 180:0.116679647652 220:0.0981282335098 540:0.0185514141422 600:0.102973453551 648:0.0921917886429 653:0.112920019626 675:0.0702278349187 696:0.112536709287 823:0.0351139174593 1084:0.0302560532953 1134:0.107212988686 1172:0.121537511816 1173:0.112920019626 1226:0.0351139174593 1273:0.0702278349187 1355:0.0543546609802 1445:0.243075023632 1519:0.105341752378 1581:0.112920019626 1593:0.0371028282843 1648:0.0742056565686 1706:0.040491398771 1730:0.112920019626 1841:0.0994409173868 1922:0.0932366306235 1983:0.0595469167617 2036:0.0351139174593 2092:0.0590428129132 2129:0.40491398771 2349:0.112920019626 2435:0.109832872663 2437:0.0894685784396 2502:0.102973453551 2524:0.40491398771 2549:0.080415139893 2568:0.0302560532953 2581:0.0785878209697 2647:0.0967597534146 2653:0.105341752378 2677:0.102973453551 2724:0.0351139174593 2748:0.329498617989 2799:0.0955083495328 2964:0.163063982941 3010:0.0590428129132 3168:0.0850551142615 3191:0.0185514141422 3208:0.253152150408 3242:0.0302560532953 3270:0.228643723161 3272:0.0590428129132 3347:0.0704896420988 3370:0.0850551142615 3498:0.0388819696432 3541:0.109832872663 3822:0.0815319914704
207 -1 -1 169:0.0709981015229 208:0.20619086664 209:0.129647844231 259:0.0739369035861 540:0.0338747032813 724:0.20619086664 750:0.153024766804 978:0.0641176745808 1175:0.176682376415 1197:0.188028532929 1205:0.106862790968 1391:0.184818308446 1440:0.443852648512 1665:0.181833336047 1839:0.0427451163872 1847:0.200553766062 1907:0.0854902327743 1937:0.21305591115 1949:0.181833336047 1997:0.131435828187 2058:0.419491219217 2211:0.128235349162 2838:0.135115776104 3191:0.0338747032813 3261:0.0992510866586 3385:0.0739369035861 3440:0.181833336047 3515:0.122420313243 3571:0.310619636443
208 -1 -1 68:0.196477194407 266:0.150665565584 404:0.117863791202 537:0.0693650870655 540:0.0425310084102 591:0.155137461288 593:0.240665910162 644:0.193459038676 660:0.0850620168203 675:0.0536681573108 801:0.199724531195 821:0.0536681573108 999:0.167144610671 1084:0.0693650870655 1114:0.0805022359661 1273:0.0536681573108 1398:0.0928306601574 1702:0.0536681573108 1834:0.126131969111 2036:0.0536681573108 2065:0.22183160026 2137:0.179048386449 2211:0.0536681573108 2568:0.0693650870655 2615:0.144697869858 2653:0.0268340786554 2724:0.0805022359661 2779:0.245796707924 2887:0.232046579585 2891:0.432602697296 2907:0.0536681573108 2944:0.0928306601574 2990:0.144697869858 3191:0.0425310084102 3214:0.216301348648 3242:0.0693650870655 3270:0.104837809541 3401:0.0928306601574 3498:0.0891408797857 3781:0.376279647285
209 -1 -1 225:0.160645098725 252:0.138144584693 336:0.113642353292 340:0.102659211332 540:0.0303704005438 670:0.103975856831 688:0.0878551685366 838:0.149724466308 964:0.154455745165 1042:0.165699047124 1616:0.146468433213 1751:0.210465267396 1864:0.0662882079948 2334:0.165699047124 2401:0.137194514218 2414:0.160645098725 2511:0.0574847679929 2636:0.184860636455 2645:0.138144584693 2696:0.146468433213 2805:0.0799023904185 2889:0.11822556908 2910:0.109756059471 3039:0.690722923464 3139:0.124085344621 3191:0.0303704005438 3242:0.0495319898747 3535:0.160645098725 3598:0.165699047124 3663:0.100558631851 3740:0.163022867008
210 -1 -1 63:0.120113905726 169:0.215655321211 204:0.212256911285 247:0.167812457852 338:0.0514468687216 357:0.0911249446371 557:0.142571813359 660:0.102893737443 821:0.129837440818 892:0.162296801023 978:0.0324593602046 1068:0.102893737443 1114:0.0973780806137 1191:0.129837440818 1208:0.152573265931 1257:0.075368300401 1285:0.14028702081 1456:0.162296801023 1519:0.0973780806137 1536:0.276157570773 1625:0.230738155866 1637:0.167812457852 1698:0.205205741219 1702:0.129837440818 1706:0.112290937012 1831:0.129837440818 1839:0.0649187204091 1852:0.107827660606 1874:0.075368300401 1907:0.0649187204091 1959:0.0324593602046 1967:0.194756161227 2036:0.0324593602046 2162:0.30868121233 2198:0.156043665046 2211:0.129837440818 2280:0.135353097648 2290:0.157686954988 2318:0.193269402768 2456:0.276157570773 2474:0.137885009282 3385:0.112290937012 3516:0.146831926939
211 -1 -1 118:0.0860295460824 134:0.153916471195 167:0.149708512604 219:0.209632205042 239:0.180085239088 247:0.0824814761971 252:0.115020306098 259:0.0551921017478 333:0.135734166532 349:0.123183152323 493:0.124352853585 540:0.0252866427927 581:0.0319081906117 606:0.140358730452 660:0.0505732855854 664:0.052998357425 675:0.159540953058 821:0.0159540953058 823:0.239311429588 928:0.125662702044 953:0.49698782373 981:0.0623309049119 1038:0.127086881663 1084:0.0412407380985 1114:0.0478622859175 1273:0.159540953058 1320:0.0977871654088 1344:0.159041060091 1462:0.103825975921 1466:0.119780071226 1702:0.0159540953058 1751:0.175235095409 1967:0.0638163812234 1969:0.135734166532 1972:0.0711461970536 2036:0.0319081906117 2105:0.159041060091 2211:0.0159540953058 2645:0.115020306098 2653:0.0797704765292 2692:0.146137460296 2724:0.0478622859175 2805:0.133054761782 2809:0.0977871654088 2910:0.0913837888364 2981:0.120770197827 3075:0.117800321992 3191:0.0252866427927 3242:0.0412407380985 3261:0.0370442621192 3268:0.112560648386 3456:0.146137460296 3477:0.140358730452 3527:0.16566260791 3546:0.115935005037 3662:0.159041060091
212 1 1 53:0.0878538696343 266:0.0596693750651 287:0.0671852168859 475:0.0443151695835 540:0.0168439197297 675:0.127527961491 754:0.0904151422704 781:0.0393257944894 821:0.0106273301242 829:0.0580191821018 855:0.285938948356 1147:0.158197235252 1193:0.0573059373864 1273:0.127527961491 1341:0.0583637358484 1398:0.0367645218534 1702:0.0106273301242 1856:0.338620077165 1880:0.0569364738107 1959:0.0106273301242 1984:0.0521471462429 1989:0.264782850031 2036:0.0212546602484 2047:0.0804473545423 2272:0.307580176673 2422:0.0890963931799 2480:0.375259091081 2607:0.256006763514 2653:0.0637639807453 3065:0.0804473545423 3078:0.0642357717073 3191:0.0168439197297 3242:0.0274712498539 3247:0.0812337831507 3401:0.0367645218534 3498:0.21181935908 3519:0.0545105839216 3558:0.0820546700002 3646:0.0820546700002 3695:0.299171169912 3715:0.349725875467 3798:0.133594088687
213 1 1 113:0.167383884812 152:0.0621992781675 266:0.0974154957977 340:0.0929537944581 441:0.13665796182 474:0.167383884812 475:0.0723484067267 675:0.0347000997388 785:0.0660577977683 829:0.094721410842 914:0.0875204895319 978:0.0173500498694 1139:0.147610661286 1181:0.0749856679783 1193:0.0935569761969 1207:0.147610661286 1272:0.109685767717 1273:0.0347000997388 1355:0.080571136479 1387:0.1016362624 1519:0.0520501496082 1569:0.0402855682395 1572:0.0910518040693 1579:0.145457687565 1686:0.0737017541999 1839:0.0347000997388 1864:0.0600213111032 1907:0.0347000997388 1959:0.0173500498694 1984:0.0851347965376 2036:0.0173500498694 2211:0.0173500498694 2267:0.0694001994777 2474:0.0737017541999 2520:0.0621992781675 2614:0.0815528635179 2653:0.0520501496082 2877:0.150033834943 2907:0.0347000997388 2961:0.0660577977683 3078:0.104870539401 3146:0.0889933161383 3224:0.623008359155 3273:0.0896984565962 3433:0.0896984565962 3498:0.461084944871 3519:0.0889933161383 3635:0.080571136479 3806:0.180157787304
214 -1 -1 495:0.409292345927 537:0.0530665427987 664:0.0681956660386 823:0.0615868231557 992:0.0759661088398 1414:0.177523164285 1569:0.0476667249867 1658:0.264533614454 1702:0.0410578821038 1706:0.0710184677721 1825:0.160011103854 2047:0.155401119555 2181:0.10264470526 2211:0.0205289410519 2377:0.188042458716 2441:0.105298748693 2735:0.192637512269 2791:0.0821157642076 2907:0.0410578821038 3172:0.0941244249025 3529:0.737156490972
215 -1 -1 127:0.187739929027 540:0.0308434340157 616:0.187739929027 722:0.17120284716 948:0.326294445496 981:0.304112992547 1068:0.0925303020472 1105:0.158791424427 1257:0.045184814121 1341:0.106871682153 1774:0.138332171854 1785:0.129289708688 1804:0.151679646273 1846:0.0826648402753 1967:0.233520482674 2211:0.0194600402228 2244:0.187739929027 2480:0.0981641124626 2653:0.0194600402228 2717:0.113508274291 2718:0.132968314514 2886:0.581971970291 2947:0.202067303194 3166:0.122314179996 3191:0.0308434340157 3322:0.113508274291 3414:0.182607262971 3725:0.122314179996
216 -1 -1 1:0.120287043996 211:0.113890088242 491:0.111603159232 537:0.0414152907682 843:0.166363779902 874:0.374637542382 1059:0.154567927308 1062:0.166363779902 1131:0.109473977531 1256:0.0625947223495 1608:0.351494717779 1701:0.150342158405 1959:0.0160216214961 1997:0.394115682582 2006:0.150342158405 2064:0.150342158405 2211:0.0801081074805 2287:0.0985289206455 2480:0.484916239545 2907:0.0320432429922 3000:0.0761810078162 3019:0.117309160558 3263:0.130734370015 3270:0.125189444699 3498:0.106445349147 3763:0.244933941286
217 -1 -1 211:0.270566030367 266:0.106854085079 491:0.265133026376 540:0.0603271487223 621:0.239236192821 785:0.144916278156 901:0.278688640844 908:0.314652025439 1242:0.228373158462 1256:0.148704824181 1398:0.131673554205 1873:0.299797508795 1959:0.038062193077 2036:0.0761243861541 2211:0.038062193077 2316:0.0603271487223 2388:0.306807764887 2480:0.384001405855 2961:0.144916278156 3191:0.0603271487223 3242:0.0983893417993 3401:0.131673554205 3468:0.247700936101 3519:0.195231760538
218 1 -1 102:0.107541534139 174:0.0817773178858 187:0.0928697136349 247:0.0439724762518 338:0.0269616003728 340:0.0911366521662 357:0.0477555661276 475:0.0709340766246 518:0.124552410018 540:0.0269616003728 617:0.106920196995 660:0.0539232007455 793:0.0758588377559 821:0.0340217517581 823:0.102065255274 835:0.12771416275 896:0.0647664420067 978:0.0170108758791 981:0.066459630995 1011:0.106920196995 1068:0.0539232007455 1108:0.110703286871 1257:0.0394980306223 1313:0.129532884013 1317:0.175889905007 1341:0.0934212313678 1350:0.0950051038891 1409:0.169575753499 1412:0.0928697136349 1648:0.269616003728 1702:0.0340217517581 1822:0.164111717841 1823:0.159625029005 1846:0.361304838372 1959:0.0170108758791 1961:0.176635904884 1967:0.0680435035163 2013:0.120016533802 2036:0.0340217517581 2092:0.0858095622495 2134:0.132589840852 2163:0.15256487762 2186:0.119267116602 2211:0.0340217517581 2376:0.147100841962 2380:0.176635904884 2390:0.159625029005 2430:0.0817773178858 2511:0.0510326276372 2521:0.114906552876 2538:0.0964929234256 2569:0.114906552876 2653:0.0170108758791 2705:0.15256487762 2718:0.116233443926 2770:0.15256487762 2805:0.141868153249 2874:0.109600112104 2964:0.0789960612445 3010:0.0858095622495 3174:0.07799422801 3191:0.0269616003728 3261:0.0789960612445 3272:0.0858095622495 3452:0.228430394245 3498:0.0565089065013 3559:0.106603528004 3587:0.0960069371236 3754:0.147100841962 3756:0.176635904884
219 -1 -1 128:0.319305109645 249:0.171740933045 259:0.319138766239 279:0.400237145166 660:0.0974770873323 894:0.19603627061 978:0.0922517920342 1005:0.242207601103 1034:0.2885545123 1084:0.0794891410109 1114:0.0922517920342 1161:0.205181065004 1839:0.0615011946895 1907:0.123002389379 2020:0.319305109645 2086:0.2885545123 2724:0.0922517920342 2777:0.265914512127 2805:0.128227684677 3261:0.142801351819 3515:0.176136975521
220 -1 -1 117:0.231483336179 247:0.0637675405058 266:0.0692536617674 305:0.393010321729 338:0.0781977769014 737:0.188563628705 821:0.0493373041102 914:0.124438403359 978:0.0246686520551 982:0.177847496584 993:0.26256958487 1068:0.0781977769014 1135:0.245913572575 1261:0.213321143083 1313:0.0939223138225 1398:0.0853395149086 1648:0.0781977769014 1702:0.0493373041102 1815:0.19227773298 1967:0.0493373041102 1970:0.256151988234 2036:0.0246686520551 2060:0.174044307552 2211:0.0493373041102 2219:0.18520717368 2521:0.166633969462 2569:0.166633969462 2985:0.170679029817 3014:0.162069482054 3129:0.21702645108 3261:0.0572788362698 3383:0.209875825735 3645:0.231907023826 3731:0.231907023826
221 -1 -1 664:0.132894100338 981:0.312591179576 1547:0.358792505638 1994:0.415401237086 2267:0.160020441794 2480:0.201801543891 2791:0.160020441794 2958:0.385947639898 2999:0.208404757269 3166:0.251448209979 3411:0.415401237086 3725:0.251448209979
222 -1 -1 9:0.152761175201 42:0.284025909987 114:0.145040553506 209:0.288157628459 217:0.142012954993 259:0.109555660409 304:0.136926831227 670:0.343685370484 675:0.0316686879484 821:0.0633373758967 1091:0.148584801519 1109:0.134715346795 1194:0.164419145493 1230:0.164419145493 1273:0.0316686879484 1443:0.42603886498 1519:0.0475030319226 1702:0.0633373758967 1743:0.142012954993 1916:0.164419145493 1959:0.0158343439742 2103:0.132750457545 2211:0.0633373758967 2474:0.0672631454253 2526:0.404146040384 2646:0.0923599868479 2653:0.0158343439742 2919:0.139305198769 3230:0.148584801519 3270:0.185589148681 3635:0.0735324162756 3797:0.0879532705127
223 -1 -1 50:0.103850177738 63:0.159876409655 77:0.190050189335 169:0.0717614631496 338:0.0342389193385 540:0.0342389193385 625:0.195439163848 811:0.190050189335 821:0.108011764704 838:0.0843980295473 1068:0.0342389193385 1317:0.111682544558 1456:0.108011764704 1470:0.178582040538 1702:0.108011764704 1831:0.172818823526 1903:0.104943820036 1966:0.309340135255 2029:0.33025055848 2078:0.088298814929 2140:0.340302598047 2162:0.136955677354 2180:0.0933638160904 2198:0.103850177738 2211:0.0864094117631 2277:0.202710092018 2290:0.104943820036 2533:0.172079683567 3053:0.193744305475 3191:0.0342389193385 3209:0.193744305475 3385:0.0747318628003 3486:0.128117881165 3516:0.0977195819242 3606:0.160785092316 3677:0.327053385124 3810:0.144140087208
224 -1 -1 247:0.181215325469 340:0.375583990082 896:0.533819009896 1068:0.111111668097 1791:0.476313401935 1846:0.297795254942 1967:0.280414629486 2211:0.0701036573716 2307:0.210310972115 2805:0.292326993566
225 -1 -1 50:0.0965406772297 63:0.148623499712 169:0.133421057188 232:0.18010760181 338:0.0318290111057 357:0.056376936963 557:0.0882059480687 564:0.159967845515 625:0.181683167484 821:0.1204912208 989:0.130044837779 1068:0.0318290111057 1084:0.0519108812391 1187:0.0985395396996 1191:0.0803274805334 1208:0.0943936199894 1257:0.0466286584605 1274:0.12181841534 1456:0.100409350667 1470:0.16601253373 1637:0.103821762478 1702:0.1204912208 1791:0.13644457706 1831:0.160654961067 1903:0.0975573434545 1966:0.287567212714 2029:0.307005854642 2078:0.0820838979529 2140:0.316350380848 2162:0.190974066634 2180:0.0867923987273 2198:0.0965406772297 2211:0.1204912208 2241:0.27288915412 2280:0.0837398923448 2290:0.0975573434545 2318:0.119571397054 2533:0.159967845515 2649:0.128022713955 3000:0.0954870333172 3385:0.0694718565007 3443:0.126956138994 3483:0.155054111194 3516:0.0908415837418 3677:0.30403371451
226 1 1 511:0.205193312023 537:0.0960280741302 946:0.180467824579 978:0.0742974601012 993:0.395405740291 1068:0.0588793440796 1169:0.214770171323 1181:0.160554140095 1548:0.193524576791 1569:0.0862566799938 1779:0.333174581614 1839:0.0742974601012 1846:0.157805112471 1907:0.148594920202 1959:0.0371487300506 1967:0.0742974601012 2211:0.0371487300506 2355:0.123405410044 2364:0.117758688159 2392:0.245178380532 2462:0.160554140095 2511:0.111446190152 2529:0.278905036364 2568:0.19205614826 2653:0.0371487300506 2672:0.207474264282 2805:0.15490741821 2904:0.265980127487 2907:0.0742974601012 2908:0.160554140095 3000:0.176638032239 3273:0.0960280741302 3433:0.0960280741302
227 1 1 33:0.346553563904 259:0.136272389316 370:0.25247587269 404:0.173020211358 1003:0.238952683249 1084:0.101825691356 1187:0.193290048566 1188:0.283991575525 1256:0.153898494016 1595:0.325641572967 1739:0.249030575408 1864:0.136272389316 1959:0.0393915545496 2211:0.0393915545496 2910:0.225631691042 3160:0.222320268969 3172:0.180608800455 3498:0.261711823519 3704:0.409030254064
228 -1 -1 200:0.290084105967 259:0.116048679133 266:0.188348761575 338:0.05316850424 340:0.179722249797 357:0.0941743807874 469:0.194811154621 660:0.10633700848 715:0.285399001677 821:0.0670911825558 1068:0.05316850424 1071:0.230470446813 1114:0.100636773834 1187:0.164604546366 1257:0.0778904508478 1702:0.0670911825558 1864:0.116048679133 1908:0.193939129981 1984:0.164604546366 2066:0.307273300022 2137:0.223830453354 2211:0.0335455912779 2868:0.149594270411 2892:0.28123631759 2944:0.232097358265 2987:0.314781908868 3635:0.155780901696 3821:0.285399001677
229 -1 -1 176:0.177263116195 247:0.0538586704902 266:0.0584923006248 507:0.207700939527 537:0.0538586704902 540:0.0330232926171 636:0.139893842493 664:0.138427254248 675:0.0416707557461 823:0.125012267238 1273:0.0416707557461 1480:0.17467764691 1569:0.048378249251 1686:0.0885071749199 1706:0.0720785650002 1830:0.340028005394 1834:0.0979354376969 1836:0.186865561654 1944:0.32479919975 1959:0.020835377873 1967:0.0416707557461 2036:0.0416707557461 2364:0.0660465852342 2564:0.172241621371 2568:0.0538586704902 2653:0.020835377873 2686:0.167947645656 2907:0.0416707557461 2964:0.096756498502 3006:0.321744038384 3076:0.482616057576 3191:0.0330232926171 3242:0.0538586704902 3663:0.109342552793 3808:0.335895291313
230 -1 -1 196:0.182509671132 266:0.0938503235074 333:0.284416933906 469:0.194140802745 540:0.0529855495901 1685:0.23585921887 1874:0.0776224271302 2418:0.139401258926 2669:0.78170570261 2838:0.211343066113 2999:0.174152858201 3191:0.0529855495901 3419:0.172831418672 3515:0.191485295807
231 -1 -1 187:0.198662224644 400:0.309588530107 675:0.0727776217458 913:0.275458044067 1084:0.0940637115522 1188:0.262343435019 1273:0.0727776217458 1392:0.166841333298 1412:0.198662224644 1756:0.253476606916 2061:0.293319139762 2181:0.181944054364 2211:0.0727776217458 2614:0.171043411923 2621:0.183559503578 2653:0.109166432619 2724:0.109166432619 2727:0.283629524825 2993:0.377850651659 3172:0.166841333298 3273:0.188127423104 3433:0.188127423104 3659:0.189565813273
232 -1 -1 22:0.208134100971 23:0.22847976721 300:0.256607940061 445:0.304917163227 882:0.269077421423 926:0.271301670497 1084:0.0926443885991 1226:0.107519225412 1355:0.332869213634 1519:0.215038450825 1841:0.152244625284 2594:0.279349852164 2653:0.0716794836082 2724:0.107519225412 2756:0.256607940061 2868:0.159824877805 3160:0.202274348621 3172:0.164323872207 3258:0.276722201367 3273:0.185288777198 3433:0.185288777198
233 1 1 101:0.179072465916 194:0.167748254907 281:0.179072465916 338:0.0695655928077 413:0.196821887546 732:0.227875594633 978:0.0219455011636 1068:0.0695655928077 1313:0.167108623745 1839:0.0438910023272 1864:0.0759189606122 1876:0.158215067224 1884:0.135402096299 1907:0.0438910023272 2104:0.205930093469 2245:0.186707817176 2562:0.710566077723 2653:0.0438910023272 3174:0.301857899684 3273:0.113456595135 3433:0.113456595135 3488:0.158215067224
234 -1 -1 259:0.0912353602497 305:0.21008109973 366:0.262902987065 496:0.254431780148 537:0.0681730442986 823:0.0791188006939 906:0.247475809896 978:0.0263729335646 1226:0.0791188006939 1706:0.0912353602497 1839:0.0527458671293 1907:0.0527458671293 2042:0.403181822941 2247:0.483145356451 2925:0.483145356451 3515:0.302124131223
235 -1 -1 247:0.0590901720892 475:0.0953211452257 617:0.143679259819 675:0.0457183979054 713:0.209387321268 818:0.180050867936 838:0.0893083894114 978:0.0228591989527 1011:0.143679259819 1084:0.0590901720892 1187:0.112167588364 1273:0.0457183979054 1387:0.133908753029 1439:0.214503963335 1612:0.214503963335 1616:0.174732429408 1751:0.125539362548 1758:0.227875737519 1852:0.0759366152275 1874:0.0530774162748 1967:0.0457183979054 2002:0.170139726165 2036:0.0457183979054 2211:0.0228591989527 2267:0.0914367958107 2307:0.068577596858 2321:0.180050867936 2396:0.201107495138 2414:0.191644764382 2619:0.160271038734 2621:0.11531080877 2653:0.114295994763 2819:0.237363162287 2874:0.294561054425 2910:0.261871346512 3110:0.227875737519 3242:0.0590901720892 3261:0.0530774162748 3273:0.236360688357 3433:0.236360688357 3635:0.10615483255 3645:0.107448286682 3731:0.107448286682
236 -1 -1 152:0.189087196674 338:0.0417990587118 540:0.0417990587118 602:0.273841851255 639:0.14397760367 664:0.0876067840163 781:0.0975889946719 821:0.0527445396251 838:0.103033572916 931:0.191641655321 992:0.0975889946719 1068:0.0835981174236 1272:0.166723593454 1383:0.273841851255 1526:0.262896370342 1569:0.0612345142037 1593:0.0835981174236 1702:0.0527445396251 1820:0.224369855761 1852:0.0876067840163 1874:0.0612345142037 1902:0.273841851255 1967:0.0527445396251 2053:0.117605333857 2127:0.199634274545 2204:0.273841851255 2211:0.0527445396251 2217:0.228053106815 2545:0.247469581442 2588:0.273841851255 2653:0.0263722698126 2791:0.10548907925 2907:0.0527445396251 3166:0.165760323196 3191:0.0417990587118 3273:0.0681713285244 3433:0.0681713285244 3641:0.236524100529 3725:0.165760323196
237 -1 -1 102:0.123506724045 245:0.16893884991 338:0.030964212699 381:0.150841270655 393:0.161501951413 722:0.171873254173 827:0.188475092998 1068:0.0928926380971 1124:0.110259746476 1226:0.0586087292632 1256:0.076325964393 1257:0.045361751694 1272:0.123506724045 1313:0.0743814112786 1477:0.188475092998 1523:0.110259746476 1648:0.0619284253981 1774:0.416621585348 1785:0.129795989563 1791:0.132737360004 1846:0.331954178087 1957:0.202858571209 1959:0.0195362430877 1967:0.078144972351 2084:0.17161876178 2131:0.166210344231 2211:0.0390724861755 2246:0.144249841946 2282:0.146674101144 2444:0.15562149817 2458:0.188475092998 2480:0.197097019492 2492:0.194750297733 2889:0.120537154661 2980:0.16893884991 2999:0.101773147305 3095:0.140845633481 3347:0.117654441559 3407:0.149332232651 3600:0.15562149817
238 1 1 675:0.123679136747 688:0.141766051026 802:0.222914742169 958:0.298297332496 962:0.255607255756 978:0.0309197841867 992:0.114416797481 1068:0.0490066984663 1169:0.178758394648 1181:0.133633083964 1273:0.123679136747 1323:0.155971577523 1397:0.290142111595 1519:0.0927593525601 1839:0.0618395683734 1864:0.106964879057 1907:0.0618395683734 1941:0.170787343623 1959:0.0309197841867 1967:0.0618395683734 2036:0.0309197841867 2058:0.151719998244 2211:0.0309197841867 2247:0.283221244911 2441:0.158596323916 2474:0.131345001956 2529:0.232139389993 2555:0.191994957983 2614:0.145336581667 2653:0.123679136747 2710:0.155971577523 2908:0.133633083964 3273:0.159852965306 3390:0.283221244911 3433:0.159852965306 3612:0.246300330959
239 -1 -1 345:0.224467652769 347:0.227969574093 540:0.0493480981457 664:0.206857680967 726:0.177484236098 821:0.0934055502069 978:0.0622703668046 1084:0.080483281548 1187:0.152776938629 1374:0.134564023886 1655:0.269240204071 1702:0.0934055502069 1839:0.0622703668046 1907:0.0622703668046 1911:0.229892987335 2036:0.0311351834023 2061:0.250971246183 2078:0.127263905212 2092:0.15705813606 2180:0.134564023886 2211:0.0622703668046 2259:0.219667512584 2266:0.310376268883 2653:0.0311351834023 3010:0.15705813606 3186:0.323298537541 3191:0.0493480981457 3261:0.0722936570813 3272:0.15705813606 3656:0.177484236098 3798:0.391394301683
240 1 1 104:0.117092019206 475:0.114780612134 486:0.126066492652 537:0.035576608461 540:0.021813697606 617:0.0865054304262 629:0.107273850736 639:0.0751376706864 675:0.0550516434201 829:0.0751376706864 836:0.0964948957008 978:0.013762910855 1003:0.0834870447669 1011:0.0865054304262 1098:0.107273850736 1181:0.0594823110918 1193:0.0742139839917 1207:0.117092019206 1245:0.087254790424 1256:0.0537701869877 1272:0.0870081328018 1273:0.0550516434201 1308:0.103329108351 1313:0.157200859157 1350:0.0768653410261 1387:0.161245740453 1520:0.132777110301 1569:0.0319564893817 1575:0.087254790424 1648:0.130882185636 1764:0.142909996522 1806:0.132777110301 1839:0.0275258217101 1864:0.0476118489764 1876:0.0992230639847 1907:0.0275258217101 1959:0.013762910855 1984:0.0675330978427 2036:0.013762910855 2211:0.0412887325651 2245:0.117092019206 2308:0.170920306259 2314:0.107273850736 2343:0.132777110301 2364:0.043627395212 2449:0.103329108351 2538:0.0780690843134 2562:0.356499767725 2568:0.071153216922 2584:0.121081431313 2614:0.0646917328202 2653:0.16515493026 2866:0.136368324356 2874:0.0886736569774 2891:0.110938639537 2907:0.0275258217101 2945:0.0964948957008 3191:0.021813697606 3273:0.35576608461 3309:0.121081431313 3409:0.115384174812 3433:0.35576608461 3476:0.126066492652 3488:0.0992230639847 3497:0.101621263957 3521:0.121081431313 3587:0.0776758896185 3729:0.132777110301
241 -1 -1 266:0.0879317772766 537:0.0809660171915 540:0.0496440861503 556:0.190001627313 675:0.0626438620822 861:0.200754500917 978:0.0313219310411 981:0.244742715642 1122:0.266480557032 1273:0.0626438620822 1295:0.231271876677 1374:0.406113401258 1569:0.0727272716705 1675:0.208993246438 1742:0.430386179948 1865:0.190001627313 1907:0.0626438620822 1927:0.3252376698 1959:0.0313219310411 2050:0.191330781798 2211:0.0313219310411 2364:0.0992881723007 2568:0.161932034383 2653:0.0626438620822 2799:0.255582927315 2907:0.0626438620822 3191:0.0496440861503 3261:0.0727272716705 3273:0.0809660171915 3433:0.0809660171915
242 1 1 187:0.139965681561 266:0.215919919415 297:0.206655358789 454:0.283219634507 540:0.0406343319522 620:0.199828627833 675:0.0512748180902 739:0.165180377858 781:0.284609060102 914:0.129325195423 946:0.124546045906 978:0.0256374090451 981:0.200325104588 1031:0.166021026837 1084:0.0662717409973 1181:0.110803038432 1226:0.153824454271 1273:0.0512748180902 1308:0.192480402218 1412:0.139965681561 1519:0.0769122271354 1575:0.162537327809 1760:0.178584661026 1834:0.120507095746 1839:0.0512748180902 1864:0.0886908634706 1907:0.0512748180902 1959:0.0256374090451 2036:0.0512748180902 2060:0.180879161728 2211:0.0256374090451 2246:0.189299047214 2282:0.192480402218 2449:0.192480402218 2474:0.108905855256 2653:0.0512748180902 2724:0.0769122271354 2866:0.127012757299 2889:0.15818089104 2964:0.119056440684 3014:0.168434075598 3154:0.247335837925 3191:0.0406343319522 3240:0.16343949358 3273:0.0662717409973 3433:0.0662717409973 3519:0.131501526814
243 -1 -1 22:0.148749372894 23:0.163290022793 118:0.13811861783 174:0.123135410102 266:0.143814969036 469:0.148749372894 511:0.141480310423 540:0.0405971705204 660:0.0811943410408 675:0.102455851169 788:0.154820886074 978:0.0256139627921 1114:0.0768418883764 1230:0.265967815392 1273:0.102455851169 1517:0.209006640809 1540:0.265967815392 1647:0.192304372565 1759:0.189125927016 1834:0.120396888047 1839:0.102455851169 1864:0.0886097527617 1907:0.102455851169 1916:0.265967815392 1959:0.0256139627921 2013:0.180713741791 2036:0.0256139627921 2092:0.129206923282 2181:0.128069813961 2211:0.0256139627921 2307:0.0768418883764 2487:0.178421339485 2653:0.0768418883764 2672:0.143053021689 2907:0.0512279255843 2930:0.229723097536 3010:0.129206923282 3025:0.234620603601 3172:0.117439058897 3191:0.0405971705204 3246:0.171978434867 3272:0.129206923282 3312:0.192304372565 3326:0.189125927016 3498:0.170175485241
244 -1 -1 24:0.218095852175 316:0.267737504921 340:0.152862618161 483:0.185681543791 660:0.0904448588979 664:0.0947818379534 688:0.130818958253 695:0.229989197167 821:0.0285321762681 867:0.242745896327 992:0.105581598308 1111:0.229989197167 1114:0.0855965288044 1145:0.207337234482 1154:0.267737504921 1353:0.296269681189 1355:0.13249932337 1423:0.205701394225 1696:0.363787497543 1702:0.0285321762681 2053:0.127237288999 2211:0.0285321762681 2228:0.267737504921 2908:0.123314014221 3416:0.246730808095 3814:0.210673152385
245 -1 -1 33:0.172130212917 137:0.118261295193 199:0.152501259419 211:0.139081484855 259:0.203056016421 491:0.136288709054 540:0.0310105056796 739:0.126059093373 817:0.188756872286 944:0.149555491489 978:0.0195654507065 1031:0.126700643232 1055:0.0845604710978 1056:0.429241982529 1084:0.0505759563861 1226:0.0586963521196 1595:0.161743404564 1686:0.0831126163693 1792:0.172130212917 2036:0.0391309014131 2211:0.0195654507065 2284:0.117830340583 2287:0.120322574124 2480:0.29608753346 2491:0.159651560412 2564:0.161743404564 2565:0.183596403779 2724:0.0586963521196 2791:0.0782618028262 3191:0.0310105056796 3242:0.0505759563861 3261:0.0454295696847 3270:0.0764400753643 3385:0.0676853388071 3736:0.429241982529 3763:0.299110982978
246 -1 -1 128:0.267616195689 247:0.0666214879542 259:0.178317853234 266:0.14470628651 279:0.16772350164 540:0.040848778317 569:0.248641144762 660:0.0816975566339 823:0.154636257823 838:0.302073470715 894:0.16430204019 1005:0.202999184216 1034:0.241843486051 1114:0.0773181289116 1398:0.0891589266169 1450:0.136219136703 1834:0.121143068023 1908:0.149001305205 1959:0.0257727096372 1967:0.0515454192744 2020:0.267616195689 2086:0.241843486051 2364:0.0816975566339 2568:0.133242975908 2777:0.222868435125 2805:0.107470266271 3191:0.040848778317 3401:0.0891589266169 3490:0.350221014556 3515:0.295248061401 3701:0.152236576179
247 -1 -1 152:0.177149201997 169:0.0820757415152 247:0.127734681772 259:0.0854730768429 321:0.183894740954 338:0.0391600807738 357:0.0693620482872 405:0.226315323714 540:0.0391600807738 821:0.0494145202249 828:0.16415148303 832:0.139444222918 861:0.158358489022 892:0.123536300562 978:0.0494145202249 1064:0.246298443434 1068:0.0391600807738 1113:0.190767206009 1114:0.0741217803373 1257:0.0573684814028 1374:0.213566003255 1442:0.238362264766 1585:0.159997630298 1702:0.0494145202249 1742:0.169747888194 1757:0.213655004654 1839:0.0494145202249 1874:0.0573684814028 1907:0.0494145202249 1936:0.246298443434 1967:0.0988290404498 2000:0.180904781965 2036:0.0247072601124 2162:0.0783201615476 2175:0.210204295159 2211:0.0247072601124 2256:0.151437789802 2280:0.10302742166 2520:0.0885746009987 2602:0.238362264766 2907:0.0494145202249 2915:0.20713836266 3027:0.179542385243 3191:0.0391600807738 3261:0.0573684814028 3679:0.231845622772 3743:0.210204295159
248 -1 -1 63:0.107749295376 169:0.0967278050114 204:0.190407034816 242:0.237598894689 338:0.0461508916933 537:0.0752688624164 660:0.0923017833866 821:0.0873539121695 919:0.20992465203 978:0.0291179707232 1055:0.125845775735 1068:0.0461508916933 1114:0.0873539121695 1500:0.247729715252 1569:0.0676098342882 1636:0.256170050742 1702:0.0873539121695 1831:0.116471882893 1839:0.0582359414463 1907:0.0582359414463 1959:0.0291179707232 2036:0.0291179707232 2042:0.222573580746 2162:0.27690535016 2211:0.0873539121695 2280:0.12141975411 2364:0.0923017833866 2381:0.216723410806 2568:0.0752688624164 2907:0.0582359414463 2999:0.151688710584 3280:0.419849304061 3385:0.10073162859 3516:0.131716944601 3694:0.206985807017 3730:0.302352397586 3793:0.237598894689
249 -1 -1 63:0.139444618197 169:0.125181067698 204:0.246416797246 247:0.194819608708 338:0.0597265480874 821:0.075366512533 1055:0.162864323965 1068:0.0597265480874 1500:0.320601405689 1636:0.331524533825 1702:0.075366512533 1831:0.150733025066 1959:0.0376832562665 1967:0.150733025066 2042:0.288045391663 2162:0.358359288525 2211:0.075366512533 2290:0.183064542777 2978:0.221677145553 3385:0.130362648221 3516:0.170462544427 3645:0.177127874464 3730:0.391291789849 3731:0.177127874464
250 -1 -1 369:0.318981401439 540:0.0574668118593 556:0.21994135891 577:0.303972338172 664:0.120444879139 824:0.349792930786 978:0.0362575214449 981:0.141654169553 1355:0.168374715388 1366:0.282606200425 1569:0.084187357694 1839:0.0725150428899 1872:0.29973319028 1907:0.0725150428899 2211:0.0362575214449 2559:0.376487381062 3191:0.0574668118593 3653:0.267714816727 3797:0.402791248815
251 -1 -1 292:0.164395426313 351:0.403628228803 537:0.0555944541286 540:0.0340875834823 823:0.129041223878 838:0.336099962677 992:0.0795848783526 1068:0.0681751669646 1084:0.0555944541286 1257:0.0499374071868 1317:0.111188908257 1569:0.0499374071868 1625:0.152882115978 1658:0.277135104694 1702:0.0430137412927 1706:0.0744015483319 1967:0.0860274825853 2211:0.0215068706463 2364:0.0681751669646 2410:0.192887956591 2564:0.177792708792 2568:0.111188908257 2615:0.115971873296 2653:0.0215068706463 2724:0.064520611939 2782:0.151737046714 2897:0.223320985048 2907:0.0430137412927 2908:0.0929511484795 2942:0.385775913183 2990:0.115971873296 3076:0.332113362998 3176:0.197000167977 3191:0.0340875834823 3270:0.0840249906691 3273:0.0555944541286 3433:0.0555944541286 3486:0.127551600756
252 -1 -1 0:0.236092295896 22:0.14611199521 23:0.160394834371 167:0.236092295896 247:0.195111561249 251:0.261252114294 259:0.0870386712842 528:0.210932477499 823:0.0754794551931 881:0.250809846184 978:0.0251598183977 992:0.0931023913 1084:0.065037187083 1112:0.23046069938 1162:0.164524048161 1184:0.2028056458 1400:0.181388537426 1475:0.250809846184 1593:0.0797547373706 1852:0.0835791075976 1959:0.0251598183977 1967:0.150958910386 2036:0.0251598183977 2211:0.0503196367954 2267:0.100639273591 2311:0.250809846184 2441:0.129051829217 2520:0.0901970054807 2627:0.261252114294 2667:0.190456192402 2724:0.0754794551931 2750:0.177509624822 2908:0.108738925995 3046:0.155234192564 3160:0.141998396797 3172:0.115356823878 3261:0.0584192891999 3268:0.177509624822
253 -1 -1 22:0.155701232656 160:0.111800031429 259:0.0927509639999 338:0.0849889901298 642:0.163775901489 691:0.258658406306 821:0.107244165198 1068:0.0849889901298 1097:0.267270337093 1182:0.267270337093 1226:0.0804331238983 1262:0.556795849254 1392:0.122927618963 1545:0.224775842028 1686:0.11389136 1702:0.107244165198 1841:0.11389136 1959:0.0268110412994 2076:0.199553065457 2211:0.0268110412994 2411:0.196308516544 2492:0.267270337093 2791:0.214488330396 3085:0.267270337093 3261:0.0622533100464
254 -1 -1 30:0.128197045774 259:0.068484738956 276:0.302643644091 357:0.0555758836099 440:0.155927697504 485:0.121338530047 521:0.165968246593 540:0.0313767563816 610:0.205561304937 648:0.311855395009 664:0.0657626464368 821:0.0593895875152 823:0.0593895875152 943:0.177548473803 988:0.119658024509 1084:0.0511732855534 1124:0.111728763702 1131:0.135267506493 1257:0.0459661172651 1313:0.0753724127816 1323:0.0998614953376 1355:0.0919322345302 1370:0.140724111777 1392:0.0907663438968 1523:0.111728763702 1648:0.0627535127632 1702:0.0593895875152 1706:0.068484738956 1941:0.21869471079 2036:0.0395930583435 2050:0.120927582605 2053:0.0882812681277 2058:0.0971394028184 2165:0.190986192172 2211:0.0197965291717 2267:0.0791861166869 2307:0.0593895875152 2435:0.185764775765 2568:0.0511732855534 2647:0.163653680909 2710:0.0998614953376 2712:0.0961711624857 2724:0.0593895875152 2743:0.205561304937 2791:0.0791861166869 2809:0.121338530047 2833:0.177548473803 2853:0.181333660128 2896:0.139670104549 2964:0.0919322345302 3075:0.146171717421 3136:0.17416316304 3191:0.0313767563816 3242:0.0511732855534 3498:0.131525292874 3571:0.143857151738 3747:0.168424804782 3804:0.125507025526
255 -1 -1 356:0.174131574462 537:0.068201444616 540:0.0418175243088 600:0.232116800587 675:0.0527678406143 786:0.241673315373 926:0.199722467107 1134:0.483346630747 1273:0.0527678406143 1355:0.122523131629 1712:0.25453777429 1865:0.160047213777 2092:0.133090892443 2137:0.176044738478 2349:0.25453777429 2568:0.068201444616 2594:0.205647247059 2647:0.218110237286 2653:0.0527678406143 2853:0.241673315373 2868:0.117657288441 2887:0.228153853983 2907:0.0527678406143 2944:0.0912733681341 3010:0.133090892443 3033:0.215289395066 3191:0.0418175243088 3272:0.133090892443 3546:0.191726316979
256 -1 -1 241:0.0614210118003 539:0.183621529646 907:0.734486118583 1187:0.100462061725 1229:0.204095200246 1890:0.192118870693 2129:0.141654526847 2524:0.141654526847 2618:0.139106632368 2626:0.183621529646 2653:0.0204736706001 3202:0.197518885951 3315:0.449167212646
257 -1 -1 50:0.115825443459 63:0.0891561114785 169:0.160072971923 212:0.327400927756 266:0.0676386774155 338:0.0381871086052 357:0.0676386774155 537:0.0622804916271 557:0.105825786021 625:0.217975821661 675:0.0481867660438 785:0.0917320604374 788:0.291259805306 821:0.168653681153 914:0.121536519631 978:0.0240933830219 1068:0.0381871086052 1148:0.177898415639 1191:0.0963735320875 1257:0.0559431029394 1273:0.0481867660438 1274:0.146152610311 1456:0.120466915109 1500:0.204981554938 1569:0.0559431029394 1636:0.211965428839 1637:0.124560983254 1702:0.168653681153 1831:0.0963735320875 1839:0.0481867660438 1864:0.0833494110258 1903:0.117045196829 1907:0.0481867660438 1959:0.0240933830219 2036:0.0240933830219 2078:0.196961615644 2162:0.229122651631 2180:0.208259737966 2181:0.120466915109 2198:0.115825443459 2211:0.168653681153 2267:0.0963735320875 2280:0.100467600232 2290:0.234090393657 2318:0.143456732294 2653:0.0240933830219 2907:0.0481867660438 2961:0.0917320604374 3172:0.110467257671 3385:0.0833494110258 3516:0.217975821661 3663:0.126440327652
258 -1 -1 187:0.117534729283 233:0.140779904263 266:0.0604388375592 540:0.0341222587731 541:0.158961911375 543:0.186168956062 781:0.318663341447 864:0.158961911375 887:0.214612918467 957:0.120877675118 988:0.260256479473 1049:0.120877675118 1100:0.223548156332 1124:0.243010318917 1169:0.124465438214 1313:0.0819675858782 1412:0.117534729283 1519:0.0645862449571 1523:0.121505159458 1887:0.202019408013 1959:0.021528748319 2023:0.214612918467 2050:0.131508885631 2057:0.197200564644 2062:0.189402640786 2118:0.186168956062 2211:0.0430574966381 2364:0.0682445175463 2494:0.162969516203 2568:0.0556510070922 2653:0.0645862449571 2707:0.189402640786 2834:0.158961911375 2907:0.0430574966381 3174:0.296125511191 3191:0.0341222587731 3229:0.177973566842 3273:0.111302014184 3433:0.111302014184 3498:0.0715169538888
259 -1 -1 73:0.190253372195 118:0.142300188599 540:0.0418262585624 581:0.0527788620151 675:0.0527788620151 696:0.380590083134 774:0.182584864051 988:0.159508121595 1084:0.0682156895699 1187:0.129490050834 1256:0.103100619827 1273:0.0527788620151 1295:0.194851755006 1369:0.151868206695 1648:0.167305034249 1706:0.0912924320254 1922:0.210212514801 2050:0.32240096942 2090:0.228201507536 2256:0.323496582603 2285:0.224515859684 2474:0.112100390041 2479:0.186184889071 2653:0.0263894310076 2799:0.215334361673 2805:0.110041948132 2859:0.263067444576 2906:0.149692077208 3174:0.120994551585 3191:0.0418262585624 3498:0.175327584544
260 1 -1 14:0.194741331788 475:0.098231246717 540:0.0746741691478 621:0.296131415248 675:0.0471141551385 777:0.169833652166 821:0.0235570775693 896:0.0896901552327 920:0.116706386777 1048:0.244609727474 1068:0.0373370845739 1084:0.0608941621431 1181:0.10181199538 1187:0.115592002385 1242:0.141342465416 1273:0.0471141551385 1289:0.194741331788 1408:0.164093520725 1578:0.137405842517 1702:0.0235570775693 1869:0.203708848929 1967:0.0471141551385 2022:0.23483265691 2036:0.0471141551385 2211:0.0471141551385 2460:0.162988197972 2511:0.0706712327078 2614:0.11072862305 2653:0.0235570775693 2863:0.140263464346 2949:0.244609727474 3191:0.0746741691478 3211:0.172483228088 3242:0.0608941621431 3270:0.0920349248154 3317:0.175333997275 3351:0.244609727474 3498:0.0782549178108 3651:0.489219454948
261 -1 -1 152:0.0968596146051 266:0.0758499749315 404:0.118672977111 537:0.0698413083925 850:0.367147216825 918:0.210591914625 1000:0.199495183557 1084:0.0698413083925 1187:0.132575872664 1374:0.116771176696 1392:0.495511683271 1398:0.0934679827938 1519:0.162109837275 1569:0.0627345642713 1675:0.18027763107 1983:0.13745462889 1999:0.18027763107 2325:0.199495183557 2364:0.0856460043599 2568:0.139682616785 2575:0.26933649195 2590:0.253531795982 2896:0.190621781259 2907:0.0540366124252 3134:0.223354570151 3358:0.20284789457 3401:0.0934679827938
262 -1 -1 152:0.240649180023 266:0.0628168039777 338:0.0709295984897 404:0.0982816032225 475:0.0933053955377 734:0.109795588104 781:0.0828002881215 821:0.044751594096 823:0.268509564576 829:0.122159133896 945:0.1968546888 1068:0.0709295984897 1082:0.200681067956 1193:0.120657400271 1263:0.223056865004 1313:0.0851926010257 1317:0.115681192586 1648:0.0709295984897 1661:0.209967862807 1702:0.044751594096 1706:0.0774075398001 1823:0.209967862807 1834:0.10517608517 1874:0.0519549918113 1876:0.161317265336 1880:0.11987949633 1947:0.209967862807 1959:0.022375797048 1984:0.219591176208 2036:0.044751594096 2112:0.135248136093 2127:0.169381552775 2267:0.089503188192 2465:0.193493774731 2562:0.289799393977 2894:0.223056865004 2907:0.044751594096 3242:0.115681192586 3249:0.223056865004 3488:0.161317265336 3498:0.0743307888593 3566:0.232343659855 3635:0.103909983623
263 1 1 247:0.196327304173 279:0.164755166012 355:0.181263524118 540:0.040125845139 639:0.138214189659 675:0.0506331791708 750:0.181263524118 946:0.122987511067 1159:0.237563390363 1161:0.168923053922 1181:0.109416479796 1207:0.215388345183 1245:0.160503380556 1256:0.197818291528 1272:0.160049658967 1273:0.0506331791708 1519:0.0759497687563 1569:0.0587833006251 1575:0.160503380556 1593:0.0802516902781 1648:0.0802516902781 1864:0.0875810104879 1874:0.0587833006251 1967:0.151899537513 1984:0.12422573535 2031:0.209286842041 2211:0.0506331791708 2307:0.0759497687563 2308:0.157202182407 2430:0.121705831553 2474:0.107543037446 2591:0.199406546899 2614:0.23799820643 2640:0.160049658967 2653:0.0759497687563 2859:0.252372645917 2906:0.143606464337 2914:0.231896703288 3191:0.040125845139 3273:0.130884869449 3433:0.130884869449 3440:0.215388345183 3569:0.176349901875 3635:0.11756660125
264 -1 -1 174:0.0664537897879 581:0.0552934333872 664:0.045920202458 930:0.126620183899 978:0.0138233583468 992:0.0511525042646 1114:0.0829401500809 1329:0.0989734672054 1361:0.464067109096 1374:0.0597435608048 1392:0.380277477925 1442:0.26672054993 1604:0.0975276973439 1959:0.0138233583468 1991:0.143537665402 1999:0.368941306178 2092:0.139460935109 2137:0.0922353265444 2267:0.0552934333872 2602:0.400080824895 2653:0.0276467166936 2674:0.192581064667 2964:0.128387376445 3010:0.139460935109 3082:0.108879916277 3261:0.0962905323335 3272:0.139460935109 3568:0.181634936722 3607:0.123977094975
265 -1 -1 167:0.223389969085 340:0.127542742118 615:0.494392258876 781:0.264279783913 823:0.142836962114 872:0.20943854101 1452:0.371110227934 1572:0.249866007805 1706:0.0823557838412 1864:0.0823557838412 2112:0.143893815638 2355:0.0790823529058 2511:0.071418481057 2520:0.0853441921493 3124:0.522277948987 3450:0.171629402875
266 -1 -1 11:0.0474604279898 241:0.089832588408 282:0.268559517534 338:0.0949208559796 540:0.0474604279898 781:0.221613385419 785:0.114008182545 801:0.222872959869 808:0.217598081453 821:0.029944196136 896:0.114008182545 921:0.247542277589 950:0.187653885317 978:0.029944196136 999:0.186516968564 1068:0.0949208559796 1076:0.274284983889 1078:0.280987481816 1313:0.114008182545 1702:0.029944196136 1839:0.059888392272 1907:0.059888392272 2211:0.029944196136 2296:0.274284983889 2307:0.089832588408 2521:0.202269676241 2569:0.202269676241 2653:0.059888392272 2717:0.174661202624 2863:0.178293622151 2961:0.114008182545 3174:0.137293016398 3191:0.0474604279898 3214:0.241371059971 3242:0.0774046241258 3273:0.0774046241258 3322:0.174661202624 3433:0.0774046241258 3781:0.209945564091
267 -1 -1 67:0.144610120744 134:0.185822894043 281:0.157169986103 338:0.0610569760065 349:0.148718650345 606:0.169454674307 664:0.12796951593 670:0.104517083774 675:0.0385226628256 696:0.185192112745 781:0.0712753957842 823:0.173351982715 978:0.0192613314128 981:0.150503829111 1023:0.13886367058 1068:0.0610569760065 1084:0.049789819416 1273:0.0385226628256 1320:0.118058151512 1323:0.0971617469097 1648:0.0610569760065 1706:0.0666332589065 1751:0.105780402559 2058:0.472566229842 2112:0.116423078323 2137:0.128519795839 2211:0.0192613314128 2286:0.20000396967 2295:0.20000396967 2370:0.157169986103 2621:0.0971617469097 2635:0.172748463435 2653:0.0385226628256 2710:0.0971617469097 2724:0.0577839942384 2791:0.0770453256512 2868:0.0858945903193 2884:0.142219975431 2910:0.220654748363 2944:0.133266517813 2981:0.145805497619 3079:0.180742638257 3174:0.0883124822416 3198:0.180742638257 3261:0.0447234265523 3268:0.135894133201 3270:0.0752519145555 3273:0.049789819416 3433:0.049789819416 3783:0.192009794847
268 -1 -1 67:0.146307554674 134:0.188004083601 281:0.159014847762 338:0.0617736629315 349:0.150464310205 606:0.171443733664 664:0.129471622403 670:0.105743905544 675:0.0389748419306 696:0.187365898191 781:0.072112026544 823:0.175386788688 981:0.152270443404 1023:0.140493652666 1068:0.0617736629315 1084:0.050374252431 1273:0.0389748419306 1320:0.119443918367 1323:0.0983022317187 1648:0.0617736629315 1706:0.067415400253 1751:0.107022053168 2058:0.478113213336 2112:0.117789652684 2137:0.130028361498 2211:0.0194874209653 2286:0.202351616726 2295:0.202351616726 2370:0.159014847762 2621:0.0983022317187 2635:0.174776185296 2653:0.0389748419306 2710:0.0983022317187 2724:0.0584622628958 2791:0.0779496838611 2884:0.143889353831 2910:0.223244794307 2944:0.067415400253 2981:0.147516962886 3079:0.182864195761 3174:0.0893490943616 3198:0.182864195761 3268:0.13748925885 3270:0.0761352217019 3273:0.050374252431 3433:0.050374252431 3783:0.194263606262
269 -1 -1 55:0.165478383027 88:0.165478383027 525:0.252895705819 556:0.147739945608 664:0.0809057467908 792:0.218432387425 821:0.0487101132112 823:0.511456188718 852:0.182852763445 1287:0.189833439633 1665:0.207207820051 1702:0.0487101132112 1706:0.0842546528952 2112:0.147211560924 2156:0.339304141111 2211:0.0487101132112 2554:0.186166550187 2587:0.186166550187 2805:0.304676278354 3001:0.198734128302 3602:0.175586644815 3803:0.218432387425
270 -1 -1 67:0.216130477887 642:0.175849017361 664:0.0956299340967 973:0.298920665591 981:0.112469529595 1084:0.0744145527915 1222:0.244917956533 1392:0.131989510084 1408:0.200527366351 2137:0.192082302052 2211:0.0287874786465 2462:0.124417412743 2724:0.0863624359394 2791:0.115149914586 2884:0.212558229652 2915:0.241345708298 3454:0.631561960496 3607:0.258185303796 3814:0.212558229652
271 -1 -1 259:0.0809976811868 279:0.152370774626 338:0.074219294658 419:0.24311969784 660:0.074219294658 664:0.155556462689 821:0.0936543225777 823:0.0702407419333 839:0.24311969784 978:0.0234135806444 1003:0.142028868457 1068:0.074219294658 1084:0.0605232279734 1114:0.0702407419333 1149:0.199197935914 1161:0.156225368838 1256:0.0914742980292 1298:0.24311969784 1354:0.219706117195 1402:0.24311969784 1615:0.24311969784 1702:0.0936543225777 1706:0.0809976811868 2211:0.140481483867 2214:0.23340218388 2356:0.24311969784 2382:0.428930772472 2724:0.0702407419333 2945:0.164157934761 3261:0.0543646507002 3284:0.219706117195 3744:0.23340218388
272 -1 -1 247:0.0651744495253 266:0.141563223154 287:0.159394259456 399:0.221814725319 537:0.0651744495253 675:0.151277512553 774:0.174444736705 793:0.112435287111 823:0.0756387562765 913:0.190858154469 1084:0.0651744495253 1169:0.145764952773 1187:0.123717033946 1213:0.208429817447 1273:0.151277512553 1506:0.221814725319 1519:0.0756387562765 1572:0.132315570049 1624:0.198589981876 1735:0.221814725319 1756:0.175627753261 1834:0.118511804744 1967:0.0504258375177 1988:0.171307055252 2036:0.0504258375177 2211:0.0756387562765 2474:0.10710265129 2479:0.177884262867 2494:0.190858154469 2497:0.179226649624 2593:0.175627753261 2607:0.151841470406 2614:0.118511804744 2621:0.127183899119 2653:0.126064593794 2675:0.243240585535 2907:0.0504258375177 2964:0.11708516884 3273:0.130348899051 3433:0.130348899051 3463:0.198589981876 3553:0.186164736465 3612:0.20084067202
273 -1 -1 241:0.127719513591 338:0.033738439942 339:0.178460439054 670:0.462026596724 739:0.13714826823 749:0.212198878996 832:0.120138427889 837:0.158434853829 896:0.0810455864521 957:0.119518001707 1031:0.137846253991 1049:0.119518001707 1068:0.033738439942 1096:0.442067220502 1226:0.0638597567954 1257:0.0494259211453 1864:0.0736394872722 1875:0.221033610251 1900:0.221033610251 2181:0.106432927992 2211:0.0638597567954 2442:0.184074864004 2653:0.0851463423939 2959:0.162711599086 3172:0.0975981967374 3242:0.0550250255404 3273:0.165075076621 3433:0.165075076621 3544:0.178460439054 3616:0.221033610251 3683:0.169564349034 3797:0.118238231056
274 -1 -1 50:0.0816360703958 160:0.0708115578072 170:0.127493572183 259:0.058746318449 345:0.122427291518 357:0.0476730817172 520:0.163828260657 537:0.0438965260732 557:0.0745881134512 625:0.23045052525 675:0.0339629886785 821:0.0849074716964 893:0.0833263348727 996:0.124337280496 1191:0.0679259773571 1208:0.0798204904657 1226:0.0509444830178 1257:0.0394298087995 1273:0.0339629886785 1419:0.136882662335 1446:0.103011259249 1468:0.115379334573 1569:0.0394298087995 1702:0.0849074716964 1791:0.115379334573 1828:0.116669059594 1881:0.155548303254 1903:0.082495776769 2009:0.176330815663 2036:0.0169814943393 2078:0.138822454201 2084:0.0745881134512 2152:0.116669059594 2180:0.146785594956 2211:0.0679259773571 2259:0.11980923874 2355:0.0564113031388 2364:0.0538300634679 2511:0.0509444830178 2535:0.195453179082 2568:0.0877930521464 2577:0.117492636898 2591:0.133755027941 2621:0.0856613501829 2640:0.107355786157 2653:0.101888966036 2664:0.115379334573 2746:0.169282858719 2807:0.155548303254 2810:0.254987144366 2900:0.176330815663 2907:0.0339629886785 3056:0.0994772711083 3164:0.115379334573 3219:0.152301364379 3273:0.219482630366 3314:0.152301364379 3362:0.094841009091 3433:0.219482630366 3452:0.114017922251 3559:0.106419400166 3625:0.0927093071275 3659:0.0884643028391 3798:0.320206566599
275 -1 -1 67:0.142980949707 73:0.137299238789 74:0.189846621239 266:0.106928410314 454:0.105192559478 469:0.110597207547 540:0.0301845554471 675:0.0380886682598 752:0.155399316195 981:0.148808259824 1168:0.17080228711 1273:0.0380886682598 1323:0.0960671270921 1392:0.0873175578369 1569:0.0442195744647 1834:0.0895167445498 1886:0.159662065792 1959:0.0190443341299 2036:0.0380886682598 2307:0.0571330023898 2364:0.0603691108943 2568:0.0984577791541 2653:0.0190443341299 2703:0.178706399922 2710:0.0960671270921 2767:0.162025283837 2791:0.152354673039 2866:0.377397479521 2891:0.460531759928 2945:0.133524154513 3055:0.16754560566 3191:0.0301845554471 3240:0.121408381022 3242:0.049228889577 3282:0.140617731662 3498:0.126527817189 3506:0.417809324225 3812:0.141745902845
276 -1 -1 303:0.144314061935 537:0.047361853083 632:0.147688601423 660:0.058079574524 730:0.171928847691 786:0.167827765544 1063:0.190250913512 1084:0.047361853083 1114:0.054966197463 1187:0.0899043724692 1355:0.0850850387723 1392:0.50403590835 1519:0.164898592389 1569:0.0425425193861 1712:0.176761368295 1753:0.190250913512 1795:0.134152848491 1841:0.0778308075041 1912:0.110342219469 1984:0.0899043724692 2036:0.018322065821 2092:0.184847442164 2267:0.073288263284 2291:0.155880373389 2355:0.0608645852071 2364:0.058079574524 2474:0.0778308075041 2511:0.054966197463 2552:0.155880373389 2568:0.047361853083 2590:0.171928847691 2594:0.142809800539 2651:0.171928847691 2653:0.036644131642 2659:0.0987983947478 2660:0.147688601423 2755:0.134152848491 2868:0.0817059996409 2896:0.258534698338 2907:0.036644131642 3010:0.184847442164 3225:0.171928847691 3258:0.141466487546 3270:0.0715823066482 3272:0.184847442164 3635:0.0850850387723
277 -1 -1 266:0.068056522406 537:0.0313326179328 540:0.0192115067275 591:0.0700765040055 874:0.0944769814964 898:0.503448137808 901:0.0887499046754 908:0.10020263897 990:0.0944769814964 1127:0.125862034452 1246:0.125862034452 1248:0.113740923247 1341:0.332836810519 1398:0.0419321553566 1532:0.120831318769 1569:0.0281443486488 1644:0.503448137808 1834:0.0569745525374 1873:0.0954721378198 1959:0.0121211112053 1997:0.07454176872 2036:0.0121211112053 2140:0.19094427564 2211:0.0363633336159 2287:0.07454176872 2364:0.038423013455 2388:0.0977045917801 2480:0.305718310421 2555:0.0752654747689 2556:0.103123924946 2568:0.0626652358656 2907:0.0242422224106 3000:0.0576345201824 3019:0.0887499046754 3049:0.125862034452 3191:0.0192115067275 3266:0.125862034452 3401:0.0419321553566 3547:0.125862034452 3733:0.101619812041 3741:0.125862034452
278 -1 -1 135:0.260198988086 214:0.299224125066 241:0.0956629010484 406:0.307634620273 537:0.0824283373068 636:0.214101401524 734:0.156469129834 946:0.309819036821 981:0.249162992303 992:0.117998266197 1068:0.050540703624 1295:0.235448857701 1337:0.260198988086 1369:0.183509744555 1569:0.0740407925276 1756:0.222122377583 1959:0.0318876336828 1967:0.0637752673656 1997:0.196100883389 2211:0.0318876336828 2256:0.195448331583 2441:0.1635606979 2520:0.11431597099 2653:0.0637752673656 2805:0.132969040931 2907:0.0637752673656 2908:0.137816059893 3146:0.1635606979 3242:0.164856674614 3273:0.164856674614 3433:0.164856674614
279 -1 -1 252:0.114094671053 338:0.0501662930542 404:0.0695115130225 540:0.0250831465271 656:0.148503721462 823:0.0474771103714 928:0.124651421471 981:0.185487876017 1068:0.0501662930542 1466:0.118816131593 1686:0.0672264411352 1852:0.0525718489356 1874:0.0367461454785 2036:0.0158257034571 2211:0.0633028138286 2325:0.116852314548 2365:0.241938802657 2376:0.136852112715 2565:0.148503721462 2645:0.114094671053 2653:0.0158257034571 2717:0.0923095876623 2791:0.126605627657 2805:0.263967986045 2888:0.757695846603 2985:0.109495877854 3019:0.115874662764 3191:0.0250831465271 3212:0.13464183505 3322:0.0923095876623 3443:0.100048959307 3498:0.105143697871 3663:0.0830521445923
280 -1 -1 196:0.313340422806 266:0.0805631281508 540:0.0454839308192 670:0.467155249283 861:0.183931350931 1109:0.244149588815 1374:0.124027084795 2084:0.12604705897 2211:0.0860914957896 2389:0.276854708834 2650:0.297982878125 2684:0.252467946737 2834:0.211891382336 3191:0.0454839308192 3404:0.468330352556 3419:0.148362192165 3797:0.159400954246
281 -1 -1 266:0.155145860069 537:0.142855549639 670:0.29987747745 739:0.356063282981 1031:0.357875388264 1226:0.16579221122 1392:0.253383690452 1569:0.128319197715 1908:0.319501470255 2042:0.422430606651 2364:0.175182958464 2568:0.142855549639 2907:0.110528140814 3039:0.398423738392
282 -1 -1 55:0.224234933175 259:0.11417102413 327:0.124913318516 336:0.0978655499404 338:0.0261541218131 339:0.138342972285 357:0.0463253247762 428:0.147995680468 540:0.0261541218131 556:0.200198093701 675:0.0330028272608 763:0.09062333954 810:0.138342972285 821:0.115509895413 902:0.171345799546 1015:0.14039063844 1058:0.106858755905 1068:0.0261541218131 1084:0.0426555354435 1094:0.171345799546 1226:0.0495042408912 1238:0.154844385916 1256:0.128938435454 1257:0.0383150959138 1273:0.0330028272608 1702:0.115509895413 1715:0.171345799546 1795:0.120822164066 2035:0.171345799546 2036:0.0165014136304 2156:0.114945287741 2181:0.082507068152 2206:0.198755164634 2211:0.0660056545216 2373:0.131446701372 2409:0.171345799546 2585:0.12388922481 2586:0.171345799546 2653:0.0165014136304 2709:0.142695288347 2716:0.133012877718 2724:0.0495042408912 2852:0.145173851818 2901:0.147995680468 2906:0.0936030368555 3014:0.108411904885 3018:0.15115082573 3093:0.249826637031 3172:0.0756583627043 3191:0.0261541218131 3207:0.171345799546 3218:0.138342972285 3242:0.0426555354435 3347:0.0993775823172 3544:0.138342972285 3602:0.118966172035 3654:0.302301651459 3804:0.104616487252 3822:0.114945287741
283 -1 -1 169:0.0742825658777 187:0.122079881708 239:0.126203851271 276:0.512779236718 540:0.0354417910353 893:0.109724356913 981:0.0873630764289 1169:0.129278606133 1257:0.0519212853936 1412:0.122079881708 1630:0.20482645216 1658:0.144072466654 1702:0.0223612804841 1728:0.17612900468 1941:0.370541754511 1959:0.0223612804841 2058:0.109724356913 2207:0.135160392259 2211:0.0670838414522 2246:0.165109082695 2494:0.169271664482 2495:0.274117233416 2555:0.138851328362 2653:0.0447225609681 2709:0.193368243348 3014:0.146910383998 3159:0.151931838913 3191:0.0354417910353 3257:0.184855932538 3273:0.115606143039 3385:0.0773573207398 3433:0.115606143039 3551:0.222912154215 3571:0.162494652054
284 -1 -1 9:0.208671388299 169:0.0718522243631 266:0.0607221739799 304:0.187041713511 458:0.224596146946 469:0.125611198345 537:0.055911898231 540:0.0342822234425 619:0.202966472157 670:0.11736834196 885:0.184020831235 992:0.0800393076777 1569:0.0502225495746 1665:0.184020831235 1847:0.202966472157 1882:0.163733515004 2058:0.106134447806 2211:0.0432593495769 2364:0.068564446885 2555:0.134308456913 2568:0.111823796462 2653:0.0216296747885 2716:0.174350231571 2907:0.0432593495769 2908:0.0934818991515 3021:0.208671388299 3093:0.163733515004 3191:0.0342822234425 3273:0.055911898231 3304:0.146961005567 3385:0.149652761728 3405:0.149652761728 3433:0.055911898231 3515:0.619465283232 3571:0.157178229632
285 -1 -1 259:0.132749614819 356:0.25326006819 370:0.245949124535 540:0.0608201533278 660:0.121640306656 664:0.127473158503 751:0.398456422087 1114:0.115119733054 1392:0.175939886382 1544:0.228481829934 1686:0.16300676046 1865:0.232775522762 2036:0.0383732443513 2053:0.17112285917 2137:0.256042608063 2217:0.331831035216 2590:0.360083177735 2651:0.360083177735 2944:0.132749614819 3191:0.0608201533278
286 -1 -1 35:0.196247204397 169:0.0788600381321 219:0.155963358928 247:0.0613650372778 253:0.169969882102 259:0.082124266862 336:0.140791178867 357:0.0666444636609 512:0.201968552775 540:0.0376258003408 675:0.142435421622 713:0.217448355976 793:0.105863503799 818:0.186982502032 821:0.0474784738739 1257:0.0551208011951 1273:0.142435421622 1300:0.236648542949 1320:0.145504501793 1400:0.171146921633 1481:0.236648542949 1489:0.179702595865 1522:0.196247204397 1702:0.0474784738739 1706:0.164248533724 1967:0.0474784738739 2002:0.176689799156 2036:0.0474784738739 2162:0.0752516006816 2211:0.0712177108109 2273:0.208849771453 2280:0.0989908376186 2321:0.186982502032 2396:0.208849771453 2401:0.169969882102 2501:0.186982502032 2621:0.119750067203 2653:0.0949569477478 2750:0.167487021394 2910:0.271952921654 3191:0.0376258003408 3242:0.0613650372778 3273:0.0613650372778 3433:0.0613650372778 3587:0.133980839327 3645:0.111584852177 3731:0.111584852177
287 -1 -1 160:0.126579572746 265:0.302602464815 338:0.0481121065944 520:0.29285206935 540:0.0481121065944 838:0.118595068781 934:0.302602464815 1068:0.0481121065944 1226:0.0910660786722 1643:0.250941277827 1841:0.128947367044 2211:0.0607107191148 2413:0.302602464815 2577:0.210024581296 2649:0.193516614131 2653:0.151776797787 2791:0.12142143823 2907:0.0607107191148 3191:0.0481121065944 3273:0.392337330759 3433:0.392337330759 3452:0.203813336845 3559:0.190230558712
288 -1 -1 11:0.0445919922796 105:0.292139442689 336:0.166857823733 374:0.25770761879 404:0.123575279868 540:0.0445919922796 664:0.0934605026259 901:0.411996322854 1084:0.0727264069799 1131:0.19223936126 1226:0.0844032441007 1297:0.221601194168 1689:0.21929132833 1852:0.0934605026259 1864:0.0973290837859 1874:0.0653260879257 2036:0.0562688294005 2227:0.264005027989 2287:0.173019535762 2480:0.141921076065 2602:0.271425596173 2724:0.0844032441007 2791:0.112537658801 2958:0.271425596173 3191:0.0445919922796 3242:0.0727264069799 3362:0.157129651081 3411:0.292139442689 3763:0.215055419952
289 -1 -1 219:0.187349490111 537:0.0737141628886 593:0.255755263259 660:0.0903952640844 664:0.284189594962 823:0.171099185078 989:0.184665452137 1072:0.222269700482 1114:0.0855495925392 1320:0.174785888219 1607:0.275112045807 1706:0.0986509884639 2049:0.164109426973 2364:0.0903952640844 2445:0.284271794106 2568:0.147428325777 2628:0.15176292668 2868:0.12716751931 2887:0.246595514961 2907:0.0570330616928 2944:0.0986509884639 2957:0.296107223756 2981:0.431732041916 3271:0.210557631217
290 -1 -1 11:0.0449758581931 67:0.213045738891 259:0.196333863846 461:0.294654297225 621:0.178358389396 823:0.0851298213793 920:0.140583282327 968:0.2260419311 1084:0.0733524653195 1275:0.294654297225 1392:0.130105679572 1519:0.255389464138 1774:0.201715805759 2256:0.173928256139 2511:0.0851298213793 2535:0.163304181706 2591:0.223508826917 2724:0.0851298213793 2791:0.340519285517 2868:0.126543539049 2896:0.200204977838 2944:0.0981669319228 3092:0.294654297225 3100:0.282876941165 3804:0.179903432772
291 -1 -1 11:0.0410406267419 209:0.471221436726 357:0.0726929535782 540:0.0410406267419 675:0.0517875050334 734:0.127057810709 821:0.0517875050334 893:0.127057810709 992:0.0958182702644 1035:0.16227061976 1084:0.0669343792586 1187:0.127057810709 1257:0.0601234314505 1273:0.0517875050334 1338:0.217085564122 1367:0.237183441479 1569:0.0601234314505 1598:0.237183441479 1631:0.227804470276 1647:0.194404976359 1702:0.0517875050334 2036:0.0258937525167 2211:0.07768125755 2241:0.175932922939 2403:0.184066373043 2484:0.223915148393 2537:0.24980890091 2646:0.151035410484 2649:0.165073693319 2653:0.07768125755 2864:0.223915148393 2908:0.111910936484 3043:0.175932922939 3191:0.0410406267419 3242:0.0669343792586 3273:0.133868758517 3384:0.194404976359 3433:0.133868758517
292 -1 -1 99:0.139244329948 100:0.13475762729 195:0.145041656681 199:0.10887395849 245:0.120789427446 323:0.0361072728 393:0.11547212647 540:0.0221390729557 621:0.175591508589 626:0.26951525458 830:0.11547212647 838:0.109144457218 990:0.10887395849 1033:0.13475762729 1066:0.0949057586461 1226:0.0419045995328 1242:0.167618398131 1261:0.120789427446 1398:0.0483220321967 1773:0.122887494355 1785:0.0928027109953 1792:0.122887494355 1885:0.13475762729 1889:0.13475762729 1921:0.139244329948 1959:0.0139681998443 2019:0.139244329948 2027:0.13475762729 2084:0.0613527675408 2128:0.139244329948 2156:0.19459893392 2179:0.26951525458 2211:0.0977773989098 2287:0.0859008967569 2434:0.12794691338 2480:0.493227736067 2570:0.122887494355 2793:0.13475762729 2980:0.120789427446 3191:0.0221390729557 3401:0.0483220321967 3437:0.145041656681 3600:0.111267666804 3602:0.201406170758 3816:0.13475762729
293 -1 -1 50:0.109045050913 63:0.0839369349686 169:0.150702340105 247:0.117269214389 338:0.0359516448001 357:0.0636791261242 540:0.0359516448001 557:0.0996307709243 625:0.205215571474 660:0.0719032896002 675:0.136097774365 716:0.212850211585 821:0.136097774365 892:0.113414811971 896:0.0863620885184 920:0.224751697204 978:0.0453659247884 1068:0.0359516448001 1114:0.0680488871826 1191:0.0907318495768 1208:0.106619897363 1257:0.0526682076584 1273:0.136097774365 1285:0.0980341324468 1317:0.234538428777 1456:0.113414811971 1500:0.192981985881 1593:0.0719032896002 1636:0.199557025548 1637:0.117269214389 1702:0.136097774365 1831:0.0907318495768 1839:0.0453659247884 1852:0.0753511700526 1874:0.0526682076584 1903:0.110193400224 1907:0.0453659247884 1967:0.0907318495768 2036:0.0680488871826 2078:0.0927157659158 2162:0.215709868801 2180:0.0980341324468 2198:0.109045050913 2211:0.136097774365 2275:0.196149974293 2290:0.220386800448 2318:0.135058810996 2355:0.0753511700526 2511:0.0680488871826 2653:0.0680488871826 2866:0.112375848602 2964:0.105336415317 2978:0.133435771067 3191:0.0359516448001 3240:0.144604779683 3242:0.0586346071943 3261:0.0526682076584 3385:0.0784701573109 3419:0.117269214389 3516:0.205215571474 3586:0.235533173979 3625:0.123836082099 3645:0.106619897363 3731:0.106619897363
294 -1 -1 63:0.100996818576 65:0.168396959135 169:0.0906660274659 338:0.08651737757 357:0.0766216821073 468:0.472033518372 540:0.043258688785 660:0.08651737757 675:0.16375916313 821:0.0545863877099 823:0.0818795815648 896:0.103914875962 978:0.0272931938549 1055:0.117959221321 1068:0.08651737757 1114:0.0818795815648 1191:0.10917277542 1208:0.128290012431 1257:0.063372833611 1273:0.16375916313 1285:0.117959221321 1572:0.286465405922 1702:0.0545863877099 1706:0.188837875591 1831:0.10917277542 1839:0.0545863877099 1907:0.0545863877099 1959:0.0272931938549 1995:0.192561191213 2036:0.0272931938549 2162:0.25955213271 2211:0.0545863877099 2280:0.113810571425 2353:0.182111798341 2355:0.0906660274659 2511:0.0818795815648 2568:0.0705518826399 2653:0.0818795815648 3000:0.129776066355 3001:0.222708950226 3191:0.043258688785 3240:0.173995187033 3242:0.0705518826399 3385:0.0944189377954 3473:0.222708950226 3625:0.149005325505 3726:0.232204888393
295 -1 -1 11:0.0745552081787 338:0.0745552081787 777:0.339126191493 821:0.0940781982473 993:0.250338703184 1068:0.149110416357 1274:0.285343370723 1548:0.245047993246 1686:0.199818683375 1702:0.0940781982473 1846:0.39963736675 1967:0.0940781982473 2036:0.0940781982473 2211:0.0940781982473 2355:0.156260504937 2460:0.325457093641 2511:0.141117297371 2728:0.488440095484 3242:0.121594307302
296 -1 -1 126:0.225955789511 187:0.112457536187 241:0.0617962879887 247:0.159741087135 266:0.05782803775 338:0.032648266382 357:0.05782803775 404:0.090476304132 418:0.166040362395 537:0.0532470290449 540:0.032648266382 614:0.205342201339 686:0.213891460283 794:0.18122094176 821:0.0617962879887 892:0.102993813315 978:0.0411975253258 1068:0.032648266382 1257:0.0478288457469 1289:0.170285573937 1408:0.143486537241 1412:0.112457536187 1593:0.0652965327639 1685:0.145330088409 1702:0.0617962879887 1739:0.130223896399 1751:0.113125378511 1839:0.0411975253258 1907:0.0411975253258 1908:0.119088856608 1959:0.0205987626629 1967:0.123592575977 2002:0.459946279753 2043:0.213891460283 2044:0.213891460283 2088:0.188682015689 2211:0.0617962879887 2333:0.213891460283 2568:0.0532470290449 2907:0.0411975253258 3191:0.032648266382 3261:0.0478288457469 3645:0.290469726496 3731:0.290469726496
297 -1 -1 50:0.0796100897347 63:0.122559013343 169:0.110022662364 233:0.108288867409 241:0.0496801823614 310:0.125357269024 338:0.0262470753573 357:0.0464899681604 421:0.117717597111 540:0.0262470753573 557:0.0727370435177 625:0.149820921933 632:0.133485614615 821:0.11592042551 896:0.0630500289475 1068:0.0262470753573 1084:0.0428071361444 1177:0.127861871909 1191:0.0662402431486 1208:0.0778395674587 1257:0.0384512703947 1285:0.071571391969 1355:0.0769025407894 1361:0.222376627825 1456:0.0828003039357 1470:0.136898487628 1500:0.140889596406 1519:0.0496801823614 1636:0.145689809653 1637:0.0856142722889 1669:0.171954774279 1702:0.11592042551 1791:0.11251593976 1831:0.132480486297 1903:0.0804484605821 1966:0.23713580913 2029:0.253165446302 2078:0.0676886331163 2092:0.167070946502 2099:0.148521667275 2140:0.260871198852 2162:0.157482452144 2180:0.071571391969 2198:0.0796100897347 2211:0.11592042551 2280:0.0690542115017 2290:0.160896921164 2318:0.0986018528386 2355:0.0550113311819 2511:0.0496801823614 2533:0.131913871971 2594:0.129076000547 2653:0.0331201215743 2724:0.0496801823614 2736:0.119388985977 2868:0.147696917362 3010:0.167070946502 3191:0.0262470753573 3272:0.167070946502 3362:0.0924873185059 3376:0.125357269024 3385:0.0572883978936 3516:0.149820921933 3677:0.250714538048 3702:0.165081728062
298 -1 -1 247:0.119304815977 568:0.445263036462 978:0.0461534029772 1376:0.43308988563 1839:0.0923068059544 1864:0.159664541567 1907:0.0923068059544 1959:0.0461534029772 1967:0.0923068059544 1983:0.234803722644 2840:0.36764805212 2907:0.0923068059544 3057:0.479243288607 3653:0.340783079675
299 -1 -1 63:0.234690896588 338:0.100522180791 821:0.0634224347549 978:0.0634224347549 1068:0.100522180791 1203:0.658559808004 1702:0.0634224347549 1831:0.25368973902 1839:0.12684486951 1907:0.12684486951 1959:0.0634224347549 2162:0.402088723164 2211:0.0634224347549 3160:0.357947100962 3172:0.290789485056
300 -1 -1 11:0.0488661021856 54:0.229473970056 160:0.128563282181 247:0.159394359991 258:0.210665363694 338:0.0488661021856 408:0.276513663753 675:0.18498646686 821:0.0616621556199 892:0.15415538905 978:0.0616621556199 1068:0.0488661021856 1226:0.0924932334299 1257:0.0715875457626 1273:0.18498646686 1575:0.195464408742 1702:0.0616621556199 1839:0.0616621556199 1841:0.130968183698 1907:0.0616621556199 1967:0.12332431124 2211:0.0616621556199 2307:0.0924932334299 2444:0.245593715098 2461:0.271241387049 2487:0.214762637288 2653:0.0924932334299 2706:0.266610463605 3160:0.174006169335 3163:0.297441541414 3172:0.141359335616 3233:0.248519943472 3246:0.20700742599 3261:0.0715875457626 3515:0.176597961224 3587:0.174006169335
301 -1 -1 11:0.0452160540061 198:0.174264925264 618:0.296227913189 675:0.057056307623 734:0.139984529648 781:0.316700140348 785:0.108616806831 978:0.0285281538115 1226:0.0855844614345 1273:0.057056307623 1364:0.15757702507 1468:0.193832140895 1541:0.296227913189 1567:0.218065105095 1593:0.0904321080121 1784:0.218065105095 1828:0.195998821461 1839:0.057056307623 1874:0.0662403218302 1907:0.057056307623 1959:0.0285281538115 2036:0.0285281538115 2049:0.16417631583 2238:0.27522417788 2243:0.159328669252 2420:0.186550128361 2520:0.102272361629 2653:0.057056307623 2776:0.296227913189 2961:0.108616806831 3146:0.14632897485 3242:0.0737442078176 3273:0.0737442078176 3433:0.0737442078176 3569:0.198720965491 3769:0.27522417788
302 -1 -1 11:0.039762299309 198:0.1532458829 247:0.0648495170135 618:0.260498250164 675:0.050174435409 734:0.123100232624 781:0.371334947245 785:0.0955159418079 823:0.0752616531134 978:0.0250872177045 1226:0.0752616531134 1273:0.050174435409 1364:0.138570801296 1541:0.260498250164 1567:0.191763084335 1593:0.0795245986181 1784:0.191763084335 1839:0.050174435409 1874:0.0582507156106 1907:0.050174435409 1959:0.0250872177045 1967:0.050174435409 2036:0.0250872177045 2049:0.144374115632 2236:0.23541103246 2238:0.242027889839 2243:0.140111170127 2267:0.100348870818 2307:0.0752616531134 2420:0.164049300698 2424:0.260498250164 2520:0.089936734718 2653:0.050174435409 2659:0.135278241117 2760:0.23541103246 2776:0.260498250164 2961:0.0955159418079 3146:0.128679439714 3242:0.0648495170135 3273:0.0648495170135 3433:0.0648495170135 3569:0.174752146832 3769:0.242027889839
303 1 -1 11:0.0536364941475 133:0.249870903501 161:0.309977923846 664:0.112416903705 726:0.192907782639 750:0.242296203776 896:0.128844165021 946:0.164398254909 1068:0.0536364941475 1169:0.195646184877 1181:0.14625776374 1374:0.14625776374 1548:0.176292382205 1569:0.0785760436703 1818:0.292637430268 1852:0.112416903705 1874:0.0785760436703 1967:0.0676817200699 2211:0.0676817200699 2355:0.112416903705 2426:0.337348257684 2511:0.20304516021 2529:0.25407022759 2653:0.101522580105 3273:0.262432062547 3433:0.262432062547 3625:0.184751861277 3656:0.192907782639
304 1 -1 152:0.340133902863 259:0.10940792992 475:0.131877982462 675:0.126503937041 829:0.17265989844 946:0.153638430488 963:0.305110368345 978:0.0316259842601 1114:0.0948779527804 1181:0.136685229902 1193:0.170537345938 1273:0.126503937041 1387:0.185264414748 1579:0.265142899995 1593:0.100251998201 1668:0.315268899096 1761:0.328394868516 1839:0.0632519685203 1907:0.0632519685203 1959:0.0316259842601 1984:0.155185244743 2520:0.113377967621 2653:0.126503937041 2907:0.0632519685203 3078:0.191159913281 3166:0.198782031642 3273:0.163503966722 3433:0.163503966722 3635:0.146866522764 3725:0.198782031642 3804:0.200503996403
305 1 -1 11:0.0683025626762 133:0.318194231718 161:0.394736585756 247:0.222793363428 355:0.308548347681 664:0.143155564755 946:0.209350411286 978:0.0430941190376 993:0.229343802831 1068:0.0683025626762 1181:0.186249683793 1548:0.224496803459 1569:0.100061445718 1839:0.0861882380752 1907:0.0861882380752 1959:0.0430941190376 1967:0.258564714226 2211:0.0430941190376 2355:0.143155564755 2426:0.429590913432 2511:0.129282357113 2614:0.202561308743 2653:0.0430941190376 3273:0.111396681714 3433:0.111396681714
306 1 -1 11:0.0655658372247 133:0.305444926006 247:0.213866549495 355:0.296185530196 537:0.106933274748 664:0.137419652921 703:0.412378200754 726:0.235812583893 821:0.0413674375229 946:0.200962225303 978:0.0413674375229 993:0.220154527966 1068:0.0655658372247 1181:0.178787090444 1303:0.300608338214 1374:0.178787090444 1548:0.215501736631 1569:0.0960522153979 1702:0.0413674375229 1839:0.0827348750457 1907:0.0827348750457 1959:0.0413674375229 1967:0.248204625137 2355:0.137419652921 2511:0.124102312569 2614:0.19444514637 3656:0.235812583893
307 -1 -1 11:0.0239959287333 42:0.135783331848 114:0.138678119958 209:0.0918390459319 304:0.392760956864 675:0.0302794908048 978:0.0302794908048 1109:0.128805844789 1125:0.498221157461 1273:0.0302794908048 1311:0.146060064357 1392:0.416490989643 1443:0.271566663696 1864:0.0523749139432 1907:0.0302794908048 1959:0.0151397454024 2211:0.0605589816097 2470:0.157206639322 2646:0.0883084697747 2653:0.0151397454024 2698:0.122036884172 2943:0.133194355638 3031:0.146060064357 3145:0.314413278644 3261:0.0703068003986 3346:0.146060064357 3480:0.123538374555 3797:0.168190122059
308 -1 -1 338:0.0606709221047 357:0.107462991534 537:0.0989500120372 821:0.076558179865 900:0.359199660512 978:0.0382790899325 992:0.141649464761 1068:0.0606709221047 1236:0.359199660512 1257:0.088881294361 1325:0.397478750444 1398:0.132423894045 1450:0.202320386865 1593:0.121341844209 1702:0.076558179865 1769:0.316445065444 1839:0.076558179865 1907:0.076558179865 1959:0.0382790899325 2211:0.0382790899325 2907:0.076558179865 2908:0.165439474226 2992:0.308556104488 3401:0.132423894045 3638:0.359199660512 3701:0.226110396331
309 -1 -1 11:0.0701261711536 246:0.459423755509 247:0.114370859038 259:0.153061472226 279:0.287935342674 397:0.459423755509 660:0.140252342307 978:0.0442446878848 992:0.163724800366 1005:0.34849403392 1114:0.132734063654 1161:0.29521937669 1569:0.102732983849 1839:0.0884893757697 1907:0.0884893757697 1959:0.0442446878848 1967:0.0884893757697 2441:0.226943526158 2520:0.158615546923 2568:0.114370859038 2999:0.230490638213
310 -1 -1 55:0.270546751431 257:0.338771757135 338:0.0631115998999 340:0.21333228919 556:0.241545521595 670:0.216068361235 755:0.41346857764 821:0.0796379723447 978:0.0398189861724 1068:0.0631115998999 1569:0.0924568227035 1702:0.0796379723447 1839:0.0796379723447 1864:0.137751059787 1907:0.0796379723447 1959:0.0398189861724 2149:0.320968739843 2156:0.277370468111 2211:0.0796379723447 3350:0.384152013681 3817:0.304370603924
311 -1 -1 152:0.191107541799 169:0.177085677219 247:0.137799441153 338:0.168982681015 357:0.149654758733 557:0.23414609924 821:0.0533081006455 892:0.266540503227 978:0.0533081006455 1068:0.168982681015 1191:0.213232402582 1208:0.250571513573 1257:0.123777576574 1374:0.230393777865 1686:0.226448947421 1702:0.0533081006455 1839:0.106616201291 1907:0.106616201291 1959:0.0533081006455 1967:0.106616201291 2036:0.0533081006455 2162:0.168982681015 2211:0.0533081006455 2280:0.222290781661 2355:0.177085677219 2402:0.531410692713 2511:0.159924301936 2907:0.106616201291
312 1 -1 152:0.149887985895 398:0.297208802964 675:0.250861177819 946:0.203113139044 978:0.0418101963032 992:0.154716111024 1169:0.241719784522 1181:0.180700662056 1273:0.250861177819 1839:0.0836203926064 1852:0.138890465752 1907:0.0836203926064 1959:0.0418101963032 2036:0.0418101963032 2211:0.0418101963032 2258:0.262793900615 2355:0.138890465752 2462:0.180700662056 2511:0.12543058891 2529:0.313902367711 2653:0.167240785213 2734:0.355712564014 2907:0.0836203926064 3273:0.108077789592 3433:0.108077789592 3796:0.382976018703
313 1 1 14:0.160726894256 59:0.193815679848 118:0.104840064267 196:0.106144931183 249:0.108585563793 338:0.0616312273212 511:0.214783568937 540:0.0308156136606 581:0.0388849750661 664:0.129173091141 946:0.0944512349335 969:0.229689293528 978:0.0388849750661 1003:0.11793986346 1121:0.171048424536 1181:0.168058066207 1202:0.171048424536 1207:0.165412691226 1256:0.0759596716981 1272:0.12291400817 1304:0.201885041253 1398:0.0672599561168 1423:0.140169707181 1460:0.153139082537 1510:0.201885041253 1766:0.187570590182 1839:0.0388849750661 1864:0.0672599561168 1874:0.0451440580375 1892:0.17809068427 1907:0.0777699501321 1946:0.12652771616 1959:0.019442487533 1972:0.0867024436498 2211:0.0388849750661 2418:0.162147429708 2605:0.144709336127 2614:0.0913882406198 2653:0.0388849750661 2672:0.108585563793 2966:0.201885041253 3191:0.0308156136606 3239:0.426544321373 3261:0.0451440580375 3273:0.100516202387 3357:0.165412691226 3401:0.0672599561168 3433:0.100516202387 3498:0.129173091141 3587:0.109730603608 3663:0.102032765254
314 -1 -1 15:0.272773137834 54:0.210442477422 247:0.146174940868 338:0.0448133773229 537:0.0730874704339 540:0.0448133773229 664:0.0939245042629 675:0.056548186222 699:0.200987082373 821:0.056548186222 842:0.056548186222 926:0.214030802307 937:0.248745901141 1068:0.0448133773229 1273:0.056548186222 1652:0.212276084715 1702:0.056548186222 1913:0.23373589238 1941:0.15617370505 1967:0.113096372444 2036:0.028274093111 2058:0.138737881586 2211:0.056548186222 2267:0.113096372444 2316:0.0448133773229 2341:0.214030802307 2364:0.0896267546457 2444:0.225225326567 2568:0.0730874704339 2594:0.220380039951 2653:0.028274093111 2659:0.152462884896 2791:0.113096372444 2833:0.253580919992 2868:0.126086384808 3191:0.0448133773229 3197:0.23071296195 3233:0.227908867312 3407:0.216123101637 3572:0.189839202937 3645:0.132900670253 3731:0.132900670253
315 -1 -1 259:0.116243793145 540:0.0266289485364 581:0.0672039837518 928:0.132333329224 1084:0.0434299444744 1226:0.0504029878138 1392:0.462191618101 1570:0.10710701159 1595:0.13889024709 2025:0.167483530299 2084:0.0737953071783 2225:0.142939423191 2441:0.0861770631323 2520:0.0602309404123 2549:0.115428969746 2647:0.13889024709 2724:0.0504029878138 2750:0.11853577154 2791:0.0672039837518 2805:0.0700588930108 2875:0.133833109409 3191:0.0266289485364 3193:0.27778049418 3208:0.605629983554 3261:0.0390107044904 3270:0.0656396530268 3456:0.153894961121 3568:0.110380117388 3699:0.270855439211 3822:0.117032113471
316 -1 -1 11:0.0122902201593 31:0.0748089547764 44:0.080518000751 118:0.0418134613687 174:0.0745550135717 259:0.0536507030289 316:0.0727637351746 460:0.255178608891 493:0.0604399706409 540:0.0122902201593 581:0.0155085311529 660:0.0245804403186 664:0.0772773380208 675:0.0775426557644 704:0.255178608891 734:0.0380493328329 792:0.069545424181 821:0.0155085311529 852:0.116434867067 992:0.0286941923241 1068:0.0122902201593 1114:0.0232627967293 1273:0.0775426557644 1355:0.0360096941943 1486:0.510357217782 1544:0.046170419485 1569:0.0180048470971 1702:0.0155085311529 1967:0.0155085311529 1996:0.278441405621 1999:0.310438548844 2036:0.00775426557644 2053:0.0345796170909 2083:0.0710280749914 2129:0.0536507030289 2211:0.0155085311529 2353:0.0517397581406 2354:0.080518000751 2441:0.0397738227301 2524:0.0536507030289 2587:0.118544981847 2653:0.0465255934586 2908:0.03351337825 3083:0.080518000751 3191:0.0122902201593 3242:0.0400889714714 3261:0.0180048470971 3270:0.0908852017693 3381:0.080518000751 3524:0.510357217782 3546:0.169045778171 3674:0.080518000751
317 -1 -1 56:0.292046005778 68:0.205932275658 282:0.252247487056 338:0.0891554602493 660:0.0891554602493 675:0.168752497694 801:0.418671768373 821:0.0281254162823 823:0.168752497694 921:0.232506812774 1068:0.0891554602493 1114:0.084376248847 1273:0.168752497694 1593:0.0891554602493 1702:0.0281254162823 1959:0.0281254162823 2036:0.0281254162823 2307:0.084376248847 2653:0.084376248847 2664:0.191095774636 2780:0.232506812774 3000:0.133733190374 3164:0.191095774636 3183:0.257625194439 3285:0.232506812774 3314:0.252247487056 3647:0.263920589496 3781:0.197193685209
318 -1 -1 88:0.213068782573 174:0.0753778750659 342:0.133399653629 547:0.143624019536 621:0.19710642167 796:0.13794467896 850:0.106534391286 1114:0.0470390950666 1139:0.133399653629 1242:0.188156380267 1258:0.143624019536 1264:0.151269238024 1447:0.113941020972 1519:0.235195475333 1598:0.143624019536 1706:0.0542428442619 1944:0.366642268926 1983:0.0797698827458 2129:0.325457065571 2267:0.0627187934222 2278:0.219867856934 2358:0.302538476049 2474:0.066606222047 2524:0.325457065571 2549:0.107725246396 2634:0.133399653629 2653:0.0627187934222 2674:0.109221396393 2791:0.125437586844 2868:0.0699225426174 2944:0.0542428442619 2964:0.0728142642622 3134:0.129620719328 3270:0.0612588660472 3282:0.115774256053 3312:0.117719955274 3459:0.129620719328 3498:0.104173660973
319 -1 -1 247:0.110459949687 259:0.147827538091 328:0.221856884459 350:0.212989246868 570:0.221856884459 602:0.221856884459 625:0.0966498403615 689:0.147827538091 775:0.151879815205 821:0.0640976124349 918:0.166534482453 1068:0.0338641040317 1084:0.0552299748433 1392:0.489808582333 1702:0.0640976124349 1789:0.212989246868 1890:0.200491013647 1967:0.12819522487 2078:0.0873322030135 2091:0.168288643526 2180:0.0923417573325 2211:0.0427317416233 2454:0.170195917939 2552:0.181776441174 2651:0.200491013647 2724:0.0640976124349 2840:0.170195917939 2907:0.0427317416233 3177:0.184760479589 3391:0.156439369767 3461:0.221856884459 3548:0.212989246868
320 1 -1 187:0.0828702754289 276:0.34808484401 540:0.0240585995309 541:0.112079361213 543:0.131262246992 675:0.0910757176399 734:0.0744830970626 781:0.280850169094 802:0.109434356511 869:0.127258647486 887:0.151317247017 893:0.0744830970626 957:0.0852272880654 1049:0.0852272880654 1068:0.0240585995309 1124:0.17133941758 1257:0.0352452112583 1273:0.0910757176399 1313:0.057792930306 1412:0.0828702754289 1519:0.0455378588199 1523:0.08566970879 1569:0.0352452112583 1648:0.0481171990618 1941:0.251531184538 1959:0.0151792862733 1967:0.0303585725466 1989:0.0945490220476 2023:0.151317247017 2036:0.0303585725466 2058:0.223449291188 2113:0.0997257190532 2211:0.0151792862733 2256:0.0930381415644 2463:0.427313801279 2474:0.0644805077948 2479:0.107094151828 2555:0.0942550702377 2607:0.0914152450772 2621:0.0765703024132 2653:0.0910757176399 2707:0.133542222837 2805:0.0632964853351 3174:0.139192916702 3191:0.0240585995309 3242:0.0784757716085 3273:0.0784757716085 3298:0.125483919462 3302:0.106425425637 3344:0.14243793376 3433:0.0784757716085 3450:0.109434356511 3498:0.151273492595 3553:0.224158722426 3571:0.110304633188 3612:0.120914920048
321 -1 -1 196:0.109453374764 241:0.0601454779966 247:0.0518246017364 252:0.144538672923 259:0.138712778866 660:0.0635522181417 781:0.0741882385484 823:0.120290955993 978:0.0200484926655 981:0.0783272674511 1114:0.0601454779966 1163:0.416355238698 1217:0.208177619349 1706:0.0693563894332 1839:0.0400969853311 1907:0.0400969853311 1952:0.199856743089 1967:0.0400969853311 2084:0.0880593436353 2263:0.624532858046 2307:0.0601454779966 2417:0.208177619349 2550:0.193416999504 2645:0.144538672923 2669:0.156266289329 2682:0.168080634018 2805:0.0836007108073 2973:0.208177619349 3515:0.114836171222 3653:0.148032141352
322 -1 -1 258:0.235372834893 540:0.0545972664891 675:0.0688940797833 820:0.1794502479 821:0.0688940797833 926:0.260759118114 974:0.241516024957 989:0.223069847824 1084:0.0890443063808 1108:0.224174261578 1273:0.0688940797833 1313:0.131152106882 1350:0.192385426056 1648:0.218389065956 1702:0.0688940797833 1846:0.292657057025 2211:0.0344470398916 2430:0.165599146773 2538:0.195398262037 2618:0.234047514389 2653:0.0344470398916 2724:0.103341119675 2736:0.248344327683 2770:0.3089440228 2868:0.153614218861 3174:0.157938386164 3191:0.0545972664891 3587:0.194414139312 3754:0.297879345377
323 -1 -1 241:0.0948718511495 259:0.218801787723 266:0.177559305526 469:0.183651503913 511:0.174676849237 537:0.0817467258651 540:0.050122775482 636:0.212330967111 660:0.100245550964 788:0.191147619727 1114:0.0948718511495 1317:0.16349345173 1569:0.073428538866 1834:0.148646472426 1896:0.216082974782 2181:0.158119751916 2211:0.0316239503832 2300:0.315248624054 2355:0.105052489249 2511:0.0948718511495 2653:0.0632479007663 2672:0.176618577015 2801:0.265125848572 2907:0.0632479007663 3191:0.050122775482 3273:0.16349345173 3327:0.315248624054 3419:0.16349345173 3433:0.16349345173 3515:0.362278944508 3777:0.261428447391
324 -1 -1 221:0.211588031578 247:0.0769424274411 266:0.167124050992 279:0.387414143738 469:0.172858207649 537:0.0769424274411 540:0.0471770333901 823:0.0892961821531 838:0.232580276185 992:0.110145046373 1034:0.279309655924 1084:0.0769424274411 1161:0.19860736958 1569:0.0691131047025 1834:0.139910440424 1967:0.0595307881021 2211:0.029765394051 2364:0.0943540667802 2421:0.309075049975 2568:0.153884854882 2615:0.160504452937 2724:0.0892961821531 2805:0.124119460831 2907:0.0595307881021 2908:0.128643892805 2930:0.266955901212 2990:0.160504452937 3191:0.0471770333901 3246:0.199852163589 3270:0.232580276185 3515:0.340987618846
325 1 1 54:0.253469425189 196:0.185920932358 258:0.232694055146 338:0.0539758946481 475:0.142006787205 540:0.0539758946481 617:0.214049359422 660:0.107951789296 675:0.0681099958183 821:0.102164993727 1011:0.214049359422 1068:0.0539758946481 1108:0.221622932865 1114:0.102164993727 1245:0.215903578593 1273:0.0681099958183 1313:0.12965946391 1350:0.190195886285 1460:0.268234768147 1575:0.215903578593 1648:0.107951789296 1702:0.102164993727 1874:0.0790732564166 1880:0.182451422315 1959:0.0340549979092 2031:0.281525398359 2036:0.0340549979092 2084:0.149580360649 2211:0.0340549979092 2308:0.211462921383 2418:0.142006787205 2430:0.163714461819 2538:0.193174433161 2653:0.0340549979092 2711:0.23721976925 3174:0.156140888376 3191:0.0539758946481 3587:0.192201510742
326 -1 -1 50:0.107078859617 63:0.0412117340539 102:0.0704072054132 169:0.0739925131176 332:0.0998838891733 338:0.0353034006985 340:0.0596669653371 345:0.0802915592225 357:0.0312654639057 511:0.061515815336 537:0.0287886833007 540:0.0176517003493 557:0.048917164255 625:0.151136497154 660:0.0353034006985 675:0.0222739659029 821:0.0556849147574 920:0.055174799847 978:0.0222739659029 1003:0.0675579318963 1068:0.0882585017463 1114:0.0334109488544 1191:0.0445479318059 1208:0.0523487170054 1218:0.115643137678 1256:0.0435109739566 1257:0.0258592736073 1273:0.0222739659029 1274:0.0675579318963 1456:0.0556849147574 1569:0.0258592736073 1572:0.0584460792478 1599:0.0731683699036 1691:0.209012309454 1698:0.0704072054132 1702:0.0556849147574 1706:0.0770552619171 1724:0.0920670607672 1831:0.0445479318059 1839:0.0445479318059 1846:0.189236385185 1864:0.0385276309586 1874:0.0258592736073 1903:0.0541032515213 1907:0.0445479318059 1959:0.0111369829515 1967:0.0668218977088 2013:0.078574560202 2078:0.0910440079556 2092:0.0561793313078 2096:0.0770552619171 2127:0.0843053528551 2162:0.105910202096 2180:0.0962664790205 2198:0.0535394298086 2211:0.0556849147574 2259:0.078574560202 2290:0.108206503043 2355:0.0369962565588 2364:0.0353034006985 2418:0.04644038365 2511:0.0334109488544 2568:0.0575773666015 2615:0.0600541472064 2653:0.0222739659029 2672:0.0621996321552 2703:0.418024618908 2785:0.209012309454 2866:0.055174799847 2891:0.359087332673 2907:0.0222739659029 2990:0.0600541472064 2999:0.116035186639 3010:0.0561793313078 3191:0.0176517003493 3261:0.0258592736073 3270:0.0435109739566 3272:0.0561793313078 3287:0.0920670607672 3385:0.0385276309586 3420:0.0780839184126 3506:0.488663482705 3516:0.0503788323845 3798:0.140000834709
327 -1 -1 11:0.0371854102248 266:0.0658644254207 451:0.186888305719 452:0.196693286546 540:0.0371854102248 554:0.243616049965 595:0.147027471124 660:0.0743708204496 675:0.0469227634192 821:0.140768290258 823:0.0703841451288 896:0.0893258071303 978:0.0469227634192 999:0.146136692898 1114:0.0703841451288 1273:0.0469227634192 1621:0.164493078892 1702:0.140768290258 1706:0.0811630457031 1787:0.19960461756 1829:0.233878696771 1839:0.0469227634192 1907:0.0469227634192 1908:0.135638687039 1959:0.0234613817096 2036:0.0234613817096 2078:0.0958975259423 2115:0.181147655284 2180:0.101398404756 2211:0.117306908548 2307:0.0703841451288 2467:0.272497141099 2653:0.0234613817096 2664:0.159406384134 2873:0.196693286546 3132:0.151929653873 3151:0.243616049965 3164:0.159406384134 3191:0.0371854102248 3261:0.0544756413364 3441:0.173231904836 3457:0.177599271914 3498:0.077937023046 3573:0.352286471702 3625:0.128085809122 3643:0.181147655284 3800:0.179335427801
328 1 -1 11:0.0329770596395 28:0.762328757244 540:0.0329770596395 660:0.065954119279 675:0.0416124162237 802:0.150001387098 978:0.0208062081119 1068:0.0329770596395 1114:0.0624186243356 1148:0.153626888146 1207:0.177014945857 1272:0.131535351611 1273:0.0416124162237 1313:0.158433237728 1398:0.0719776542061 1569:0.048310519163 1839:0.0416124162237 1864:0.0719776542061 1907:0.0416124162237 1941:0.114924379577 1959:0.0208062081119 1967:0.0416124162237 2036:0.0208062081119 2058:0.204187573829 2114:0.177014945857 2211:0.0208062081119 2531:0.183045976605 2653:0.0832248324475 3174:0.19079136795 3191:0.0329770596395 3273:0.161349803254 3401:0.0719776542061 3433:0.161349803254 3578:0.207410155897
329 -1 -1 11:0.0258417929941 50:0.0783808264792 63:0.0603332868379 88:0.110778575679 175:0.134784631443 247:0.0842922981595 471:0.14622833701 505:0.152995256187 540:0.0258417929941 621:0.102479435918 625:0.221261294721 675:0.0652174243425 821:0.0326087121712 823:0.0489130682569 896:0.0620764703936 920:0.0807749807626 978:0.0163043560856 1068:0.0258417929941 1273:0.0652174243425 1470:0.134784631443 1536:0.138714113317 1593:0.0516835859882 1625:0.115899913987 1702:0.0326087121712 1706:0.112807609928 1751:0.0895411284525 1831:0.0652174243425 1839:0.0326087121712 1864:0.0564038049641 1903:0.0792062520017 1907:0.0326087121712 1959:0.0163043560856 1966:0.350211275406 1967:0.0978261365137 2029:0.373884459556 2036:0.0163043560856 2078:0.0666434496505 2112:0.0985499540438 2140:0.385264611034 2152:0.112016872826 2180:0.0704662546355 2211:0.0489130682569 2267:0.0652174243425 2332:0.136690900101 2533:0.129876983478 2621:0.0822455979582 2653:0.0489130682569 2659:0.0879182633877 2717:0.0951015157992 2811:0.112807609928 2910:0.0933900547213 2916:0.157295597506 2978:0.0959127070014 3191:0.0258417929941 3242:0.0421461490797 3322:0.0951015157992 3625:0.0890125171354 3677:0.370264864065
330 -1 -1 88:0.229229806054 259:0.233428407856 326:0.275297503237 338:0.160420257072 820:0.17575638703 821:0.0337379710873 969:0.199286504131 989:0.218478107263 1066:0.229229806054 1068:0.160420257072 1444:0.291747702371 1616:0.257888199126 1702:0.0337379710873 1874:0.0783371429322 1967:0.0674759421747 2475:0.309035474324 2701:0.265737701012 3160:0.190412256952 3172:0.154687332286 3329:0.275297503237 3804:0.213893676095 3820:0.287035729588
331 -1 -1 404:0.184869751551 540:0.0667100292448 675:0.0841786846243 1000:0.310775257498 1084:0.108799371557 1130:0.335274621542 1273:0.0841786846243 1519:0.126268026936 1569:0.0977284264099 1852:0.139817768722 1874:0.0977284264099 1912:0.253477500412 1941:0.232483089951 2036:0.0841786846243 2058:0.206527797967 2462:0.181907111034 2653:0.0420893423122 2660:0.339269390343 2724:0.126268026936 2755:0.308175137971 2907:0.0841786846243 2915:0.35286459981 3127:0.308175137971 3191:0.0667100292448 3242:0.108799371557
332 -1 -1 11:0.0562016378187 247:0.0916609233179 540:0.0562016378187 675:0.0709185709985 713:0.324802492867 818:0.279295663148 978:0.0709185709985 1162:0.231873899208 1273:0.0709185709985 1839:0.0709185709985 1907:0.0709185709985 1967:0.0709185709985 2002:0.263921458374 2036:0.106377856498 2049:0.204064198955 2211:0.0354592854992 2321:0.279295663148 2396:0.311958791771 2621:0.178870611249 2653:0.0354592854992 2868:0.15812825893 2874:0.228462172875 2910:0.406215933431 2944:0.12266897343 2964:0.164667822451 3191:0.0562016378187 3242:0.0916609233179 3261:0.0823339112253 3635:0.164667822451 3645:0.166674233938 3731:0.166674233938
333 -1 -1 24:0.31560722211 540:0.0654415257929 660:0.130883051586 664:0.274318216368 823:0.123867017226 978:0.0412890057419 1084:0.106730531535 1114:0.123867017226 1181:0.178448113926 1256:0.161311628235 1374:0.178448113926 1423:0.297671161409 1593:0.130883051586 1648:0.130883051586 1685:0.29130559699 1706:0.142836491966 1995:0.29130559699 2430:0.19849090498 2614:0.194076482512 2669:0.32182368146 2724:0.123867017226 2884:0.304865808928 2906:0.234208802515 3191:0.0654415257929 3261:0.095870102442
334 -1 -1 86:0.240594653081 247:0.0623882981536 266:0.0677557588752 297:0.194545607904 320:0.240594653081 338:0.0382532098743 360:0.216459564802 475:0.100641508028 540:0.0382532098743 758:0.150333088971 781:0.535862635618 821:0.0482701765586 829:0.131763864071 896:0.0918908471546 978:0.0241350882793 1068:0.0382532098743 1193:0.130144057029 1272:0.152580292666 1313:0.0918908471546 1341:0.132546359297 1648:0.0765064197486 1702:0.0482701765586 1834:0.113445527549 1839:0.0482701765586 1876:0.174000793425 1907:0.0482701765586 1959:0.0241350882793 1967:0.0482701765586 1984:0.118428237702 2211:0.072405264838 2562:0.312584796059 2653:0.0241350882793 2717:0.140777315415 3065:0.182699133369 3191:0.0382532098743 3322:0.140777315415 3488:0.174000793425 3625:0.131763864071 3734:0.151249446387 3782:0.165816859018 3787:0.151249446387
335 -1 -1 247:0.205690353137 252:0.114733966801 311:0.145773655859 322:0.142730754457 537:0.0411380706273 540:0.0252236925209 747:0.140009311974 781:0.0588901968344 981:0.0621757341588 1068:0.0504473850418 1136:0.165250196255 1341:0.0873994266797 1466:0.119481882649 1569:0.0369520416379 1751:0.0873994266797 1846:0.338015623087 1959:0.0159143781064 1967:0.222801293489 2051:0.135396260756 2078:0.130098858303 2211:0.0795718905319 2268:0.158645132564 2273:0.140009311974 2307:0.0477431343192 2334:0.137618923058 2355:0.0528664197443 2364:0.0504473850418 2454:0.12677050302 2511:0.0477431343192 2568:0.0411380706273 2645:0.114733966801 2811:0.220218811249 2907:0.0318287562128 2910:0.0911562918772 2950:0.165250196255 3039:0.114733966801 3191:0.0252236925209 3420:0.223158643065 3611:0.165250196255 3776:0.571456028406
336 -1 -1 50:0.150723513241 63:0.077345828617 102:0.0660698192918 169:0.104151384974 233:0.0683400751299 247:0.162091060894 266:0.0293393771021 310:0.0791117811846 338:0.0165642798265 357:0.0293393771021 511:0.0577261770154 540:0.0165642798265 557:0.0459036569287 564:0.083249590996 621:0.0656880911241 625:0.189101120105 660:0.0331285596531 675:0.0209017939781 821:0.0627053819343 823:0.0313526909671 892:0.0522544849452 914:0.0527184433136 920:0.0517757953034 978:0.010450896989 993:0.0556189223028 1068:0.0496928394796 1114:0.0313526909671 1191:0.0418035879562 1208:0.147371433893 1257:0.0242662313356 1273:0.0209017939781 1285:0.0451680253137 1456:0.0522544849452 1470:0.259186003702 1536:0.0889140853887 1548:0.0544434604934 1625:0.0742904568419 1637:0.0540303536312 1702:0.0627053819343 1724:0.0863953345673 1831:0.0836071759124 1843:0.0771663329583 1846:0.26636791716 1903:0.0507702589548 1959:0.010450896989 1966:0.299308311182 1967:0.167214351825 1969:0.0889140853887 2029:0.319540614554 2036:0.0209017939781 2078:0.0427176531005 2096:0.144616653948 2140:0.329266668964 2162:0.132514238612 2180:0.0451680253137 2198:0.0502411710802 2211:0.0627053819343 2290:0.152310776865 2318:0.0622266922924 2355:0.0347171283247 2364:0.0331285596531 2456:0.0889140853887 2511:0.0313526909671 2533:0.083249590996 2568:0.0540303536312 2613:0.0980681269364 2653:0.010450896989 2672:0.0583678677827 2811:0.0723083269741 2866:0.0517757953034 2978:0.122957793064 3029:0.104181509774 3191:0.0165642798265 3240:0.0666248803981 3261:0.0242662313356 3323:0.0980681269364 3353:0.0919434543512 3376:0.0791117811846 3385:0.036154163487 3420:0.0732736138132 3443:0.0660698192918 3516:0.0472752800263 3546:0.0759444375782 3677:0.316447124739
337 1 1 272:0.395854508338 338:0.0699562784442 969:0.260715369012 978:0.0441374975196 1169:0.255174750015 1181:0.190759090568 1569:0.102484095529 1839:0.0882749950391 1907:0.0882749950391 1946:0.574475539579 1959:0.0441374975196 1972:0.196828152006 2211:0.0441374975196 2316:0.0699562784442 2529:0.331375267309 2614:0.2074656464 2653:0.0441374975196 3273:0.114093775964 3433:0.114093775964 3468:0.28723776979
338 -1 -1 241:0.0949457696027 247:0.163620836017 421:0.224974775096 509:0.261632136749 675:0.0632971797352 821:0.0632971797352 896:0.120497414409 978:0.0316485898676 999:0.197133328095 1115:0.156793327151 1273:0.0632971797352 1504:0.193326185229 1702:0.0632971797352 1706:0.109486132473 1707:0.278433581426 1815:0.246682271011 1839:0.0632971797352 1907:0.0632971797352 1959:0.0316485898676 1967:0.12659435947 2084:0.139010652682 2211:0.0632971797352 2331:0.204947831448 2653:0.0316485898676 3349:0.296981008591 3362:0.530268562833 3457:0.239575255505 3645:0.148762288837 3731:0.148762288837
339 -1 -1 55:0.243810396582 187:0.195905904824 336:0.212818209944 338:0.113749391697 537:0.0927586336849 540:0.0568746958487 556:0.21767516742 660:0.113749391697 763:0.197069315115 821:0.0358839378363 896:0.136622887344 950:0.224876978659 978:0.0717678756725 1058:0.232374815881 1068:0.113749391697 1114:0.107651813509 1226:0.107651813509 1256:0.140194619266 1412:0.195905904824 1702:0.0358839378363 1839:0.0717678756725 1852:0.119203861253 1874:0.0833199234172 1907:0.0717678756725 2211:0.0358839378363 2441:0.184058872925 2520:0.128642571521 2663:0.336724261505 2791:0.28707150269 2863:0.213660010267 2907:0.0717678756725 3191:0.0568746958487 3261:0.0833199234172 3347:0.21610627223 3480:0.292808315801 3663:0.188316304662
340 -1 -1 45:0.163358361242 235:0.2041753443 247:0.0562449105532 336:0.129043957494 429:0.216903251773 476:0.19142393186 540:0.034486409013 675:0.0435170030803 763:0.119494494055 781:0.161032046613 821:0.0652755046205 823:0.0652755046205 946:0.105702386965 957:0.122167672791 1049:0.122167672791 1058:0.140902255831 1084:0.0562449105532 1226:0.0652755046205 1273:0.0435170030803 1393:0.179872887678 1686:0.184857074688 1702:0.0652755046205 1706:0.150544096404 1756:0.151565028086 1796:0.195144750233 1842:0.209914239031 1919:0.173323529626 1946:0.141599859702 1967:0.0435170030803 1969:0.185116862782 1972:0.0970305497424 1983:0.110695568067 2036:0.0652755046205 2211:0.0652755046205 2462:0.0940386791091 2468:0.209914239031 2485:0.2041753443 2614:0.102274524847 2653:0.0652755046205 2712:0.105702386965 2724:0.0652755046205 2868:0.0970305497424 2944:0.0752720482022 2948:0.22593384584 3191:0.034486409013 3242:0.0562449105532 3273:0.0562449105532 3331:0.158114386138 3379:0.16065834122 3433:0.0562449105532 3546:0.158114386138 3549:0.173323529626 3634:0.216903251773 3791:0.19142393186
341 -1 -1 169:0.0858238700028 241:0.0775066776444 539:0.231710522013 561:0.231710522013 664:0.0858238700028 838:0.100936703329 907:0.231710522013 1003:0.156720806482 1256:0.100936703329 1655:0.670235772702 1852:0.0858238700028 1874:0.059988310788 1959:0.0258355592148 2162:0.0818967850812 2187:0.268268807117 2280:0.107732344296 2626:0.463421044027 3498:0.0858238700028
342 -1 -1 160:0.241864637079 259:0.100327244813 338:0.0919312409428 347:0.212343804838 398:0.20615486937 675:0.0580021551936 893:0.142305114922 918:0.226046459362 969:0.171306192519 1068:0.0459656204714 1071:0.199247980351 1187:0.142305114922 1191:0.116004310387 1208:0.136317817005 1226:0.0870032327904 1257:0.067338416854 1273:0.0580021551936 1274:0.175923123322 1276:0.250785612841 1277:0.236645061818 1379:0.172678109224 1392:0.265937706524 1841:0.123194475443 2036:0.0290010775968 2061:0.233768868199 2137:0.193507525101 2211:0.0290010775968 2653:0.0580021551936 2724:0.0870032327904 2791:0.116004310387 2868:0.12932832241 2944:0.100327244813 2985:0.200654489626 3222:0.233768868199 3273:0.0749666980682 3433:0.0749666980682 3453:0.193507525101 3607:0.260101001609
343 -1 -1 233:0.170344759748 247:0.134676287536 266:0.146262910426 310:0.19719435973 469:0.151281305065 537:0.0673381437679 540:0.0412881938173 739:0.167838355601 823:0.0781498498517 989:0.16869253177 1031:0.16869253177 1093:0.259683271037 1169:0.150604131184 1226:0.0781498498517 1398:0.0901180205229 1506:0.22917864243 1569:0.0604861106606 1584:0.207508281932 1624:0.205182872243 1834:0.122446219403 1959:0.0260499499506 1967:0.104199799802 1988:0.176994193262 1989:0.162260415139 2036:0.0781498498517 2211:0.0260499499506 2307:0.0781498498517 2341:0.39438871946 2364:0.0825763876346 2529:0.195577674616 2530:0.27049497712 2568:0.134676287536 2653:0.0260499499506 2964:0.120972221321 3191:0.0412881938173 3242:0.0673381437679 3273:0.0673381437679 3376:0.19719435973 3401:0.0901180205229 3433:0.0673381437679 3498:0.173072121222 3645:0.122446219403 3731:0.122446219403
344 -1 -1 11:0.0327836261155 133:0.152725758977 160:0.0862514173773 161:0.189464291448 169:0.0687113093186 174:0.0994361231245 177:0.104339081028 357:0.058067792832 518:0.151447969904 571:0.214778254415 584:0.199549623334 664:0.412267855912 675:0.0413683302925 702:0.1629191773 726:0.117908836536 821:0.0206841651462 920:0.102473414651 1164:0.139719208639 1169:0.119582599084 1191:0.082736660585 1208:0.09722467139 1257:0.0480271441724 1273:0.0413683302925 1347:0.166728765845 1569:0.0480271441724 1702:0.0206841651462 1751:0.113594396403 1852:0.0687113093186 1874:0.0480271441724 1946:0.134608299076 1972:0.0922396200583 1983:0.105229921584 2036:0.0206841651462 2083:0.189464291448 2162:0.065567252231 2188:0.156576143536 2211:0.082736660585 2267:0.082736660585 2280:0.0862514173773 2355:0.0687113093186 2398:0.214778254415 2462:0.0893954744648 2467:0.120120288271 2494:0.156576143536 2511:0.0620524954387 2653:0.103420825731 2712:0.100483281181 2884:0.152725758977 3273:0.213871165047 3331:0.15030741289 3433:0.213871165047 3453:0.138013547699 3467:0.161220984998 3632:0.155292464222 3656:0.117908836536
345 -1 -1 160:0.115131895483 221:0.196266814034 259:0.0955151278282 279:0.3593612509 540:0.0437609158232 623:0.259084674537 660:0.0875218316464 838:0.107869498747 968:0.219935812606 978:0.0552201276728 1005:0.217471135703 1034:0.259084674537 1114:0.0828301915092 1132:0.259084674537 1145:0.200636440274 1161:0.184226089635 1226:0.0828301915092 1771:0.252904632342 1774:0.196266814034 1839:0.0552201276728 1841:0.117285549819 1907:0.110440255346 2131:0.234900753123 2241:0.187594255801 2392:0.182224014887 2649:0.176015245659 2805:0.230263790966 2904:0.197684504669 2999:0.143833339978 3191:0.0437609158232
346 -1 -1 187:0.162366202518 241:0.0892214870665 540:0.0471375704197 638:0.28692019574 664:0.0987957881846 734:0.145933358604 931:0.43223566757 992:0.110052911484 1084:0.0768780661085 1187:0.145933358604 1392:0.272718114972 1412:0.162366202518 1526:0.296473091786 2091:0.234251518292 2552:0.253026029818 2588:0.308816512744 2791:0.118961982755 2896:0.209827596856 3191:0.0471375704197 3242:0.0768780661085 3271:0.219595025678 3443:0.188017275251 3641:0.266732596098
347 -1 -1 11:0.0631260968177 338:0.0631260968177 353:0.373735419864 793:0.177610834314 821:0.119484398127 978:0.0398281327091 1068:0.0631260968177 1097:0.397033383972 1545:0.333907287155 1593:0.126252193635 1702:0.119484398127 1959:0.0398281327091 2001:0.364820571199 2211:0.119484398127 2267:0.159312530836 2659:0.214765933924 2801:0.333907287155 3261:0.0924780603042 3332:0.270608896806 3642:0.296438541299
348 -1 -1 11:0.0362970588428 152:0.0820988476248 247:0.118395906468 340:0.122692732652 357:0.0642909385882 462:0.360758565525 746:0.209769246119 821:0.0458017887821 823:0.0687026831731 838:0.0894712889273 892:0.114504471955 1068:0.0725941176855 1257:0.0531742300846 1430:0.502417524519 1446:0.138918867917 1519:0.0687026831731 1593:0.0725941176855 1629:0.189316805522 1702:0.0458017887821 1852:0.0760751244756 1874:0.0531742300846 1967:0.183207155128 1984:0.112372183318 2036:0.022900894391 2211:0.022900894391 2474:0.0972813393661 2483:0.149752585339 2585:0.171935212165 2593:0.159522690254 2667:0.346712927683 2901:0.205390491059 2907:0.0458017887821 2932:0.194836106556 3056:0.134153004114 3146:0.117465168673 3635:0.106348460169 3788:0.201474317492
349 -1 -1 266:0.100280427326 537:0.0923364346127 632:0.28793296716 1226:0.10716182682 1355:0.165881370928 1519:0.10716182682 1605:0.356086848172 1834:0.167902569017 1983:0.181727270649 2092:0.360377659353 2441:0.183221112791 2520:0.128057043553 2653:0.0714412178799 2736:0.257526064344 2868:0.159293612944 2907:0.0714412178799 3010:0.360377659353 3033:0.291475573021 3146:0.183221112791 3272:0.360377659353
350 -1 -1 245:0.196419880247 266:0.127533499534 393:0.187773232582 484:0.226430037727 537:0.0587152894869 540:0.0360011149213 781:0.0840524337274 830:0.187773232582 978:0.0227141745656 981:0.266225384992 985:0.226430037727 1341:0.249485819837 1350:0.126857813184 1398:0.0785781336835 1569:0.0527406800761 1692:0.226430037727 1785:0.150909709283 1834:0.106766608293 1839:0.0454283491312 1907:0.0454283491312 1949:0.193247532626 1961:0.235857271937 1997:0.139686429607 2036:0.0227141745656 2068:0.203715863161 2211:0.0227141745656 2287:0.139686429607 2380:0.235857271937 2388:0.183092054513 2390:0.213143097371 2480:0.22915849721 2907:0.0454283491312 2921:0.208058916542 2980:0.196419880247 3191:0.0360011149213 3401:0.0785781336835 3519:0.116507429843 3828:0.213143097371
351 -1 -1 137:0.157318340964 247:0.0672792018585 266:0.0730674423466 346:0.238405327928 537:0.0672792018585 540:0.041252053751 620:0.202866416165 781:0.385247570427 823:0.0780814443224 864:0.192176765202 885:0.221433631168 1100:0.270258209524 1226:0.0780814443224 1323:0.131291192857 1569:0.0604331664205 1760:0.181299499261 1834:0.122339040714 1887:0.244231061417 1967:0.0520542962149 2060:0.183628880889 2211:0.0520542962149 2246:0.192176765202 2282:0.195406483061 2284:0.156745059027 2364:0.0825041075021 2568:0.134558403717 2615:0.140346644205 2710:0.131291192857 2791:0.10410859243 2889:0.160585551824 2907:0.0520542962149 2908:0.112487462635 2990:0.140346644205 3014:0.170994604963 3191:0.041252053751 3229:0.215160877667 3270:0.203370440343 3515:0.149081434019
352 -1 -1 247:0.0677276804889 266:0.0735545049985 537:0.0677276804889 540:0.0415270371643 620:0.204218710038 781:0.290861703598 885:0.222909692847 914:0.13216637111 981:0.102363047004 1226:0.0786019299739 1309:0.522370966141 1323:0.13216637111 1760:0.182508029519 1967:0.0524012866493 2060:0.184852938647 2084:0.115081542163 2211:0.0262006433246 2364:0.0830540743286 2505:0.261185483071 2568:0.0677276804889 2710:0.13216637111 2875:0.208708672843 2907:0.0524012866493 3014:0.172134443488 3079:0.245859089231 3191:0.0415270371643 3450:0.188892316198 3515:0.300150401644 3812:0.19500990782
353 -1 -1 63:0.0868252477346 152:0.0841157486551 169:0.155888084533 247:0.242609015798 321:0.174637465308 675:0.046926989411 759:0.214922592614 760:0.214922592614 892:0.117317473527 893:0.115132801511 978:0.0234634947055 1025:0.173247506573 1055:0.101407536972 1257:0.0544805475609 1273:0.046926989411 1593:0.0743775184882 1839:0.046926989411 1907:0.046926989411 1967:0.187707957644 2000:0.171798021088 2162:0.297510073953 2211:0.0703904841165 2269:0.162340710936 2280:0.0978410131937 2290:0.227970422717 2355:0.0779440422664 2511:0.0703904841165 2618:0.159420740707 2653:0.117317473527 2794:0.186905137388 2795:0.199622594496 2848:0.196711001279 2907:0.046926989411 2978:0.138027364043 3000:0.111566277732 3027:0.170504207524 3041:0.151943337072 3175:0.151943337072 3273:0.242609015798 3385:0.0811703554679 3433:0.242609015798 3516:0.106138572006 3743:0.199622594496
354 -1 -1 241:0.0360808668416 540:0.0190622736458 781:0.0445050242419 874:0.187486187321 947:0.215731514875 981:0.0469879997817 1404:0.0958041340213 1417:0.112857395019 1431:0.116029554282 1466:0.0902959128958 1547:0.107865757437 1570:0.0766723162775 1600:0.57582112167 1686:0.0510896356551 1746:0.116029554282 1997:0.147925471286 2049:0.0692137765514 2114:0.10232286851 2150:0.100830439405 2211:0.0841886892971 2239:0.232059108563 2365:0.0919323191133 2440:0.431865841253 2480:0.24267481669 2639:0.10232286851 2791:0.0481078224555 2805:0.0501515029055 2889:0.0742054141333 3019:0.0880605042052 3039:0.0867077756287 3044:0.116029554282 3137:0.220330731992 3166:0.0755942535016 3191:0.0190622736458 3261:0.0279257261358 3263:0.0981384103824 3411:0.124884350633 3443:0.0760335485913 3725:0.0755942535016
355 -1 -1 209:0.171587327518 357:0.079409733907 540:0.0448327532247 675:0.056572635888 738:0.177790885569 821:0.113145271776 893:0.138797867504 992:0.1046718144 1035:0.177264316577 1084:0.0731190711687 1187:0.138797867504 1257:0.0656787963351 1273:0.056572635888 1338:0.237144125165 1367:0.259099032958 1631:0.248853451084 1702:0.113145271776 2036:0.056572635888 2211:0.113145271776 2297:0.208857807221 2307:0.084858953832 2361:0.259099032958 2403:0.201073982897 2646:0.164990981473 2653:0.113145271776 2959:0.216216546502 2964:0.13135759267 2976:0.177264316577 3043:0.192189007439 3191:0.0448327532247 3193:0.233836952465 3273:0.219357213506 3384:0.212367866251 3433:0.219357213506 3707:0.230812715014 3797:0.157118866307
356 -1 -1 209:0.327685473995 308:0.260574143247 448:0.193385372278 537:0.0698188433861 660:0.0856184556486 664:0.179448001533 775:0.191998512789 821:0.0270096155618 823:0.0810288466853 838:0.105523613029 978:0.0270096155618 992:0.0999474541965 1084:0.0698188433861 1086:0.494809206803 1114:0.0810288466853 1519:0.0810288466853 1569:0.062714385205 1702:0.0270096155618 1839:0.0540192311235 1864:0.0934379180816 1890:0.253450245485 1907:0.0540192311235 2084:0.118634805015 2120:0.155437299035 2158:0.247404603402 2267:0.108038462247 2331:0.174907070451 2364:0.0856184556486 2441:0.138539962395 2568:0.139637686772 2659:0.145644420576 2907:0.0540192311235 2908:0.116733616329 3258:0.208543920801 3391:0.197762463014 3797:0.150027309487
357 -1 -1 445:0.222641637412 540:0.0414770996857 625:0.236755418631 830:0.216334663611 981:0.102239952442 999:0.163002805197 1341:0.287434104255 1785:0.173863978079 1959:0.0261691362836 2115:0.202054496928 2211:0.0261691362836 2388:0.210941450377 2480:0.264014874355 3019:0.191608534174 3150:0.574118741649 3189:0.222641637412 3191:0.0414770996857 3264:0.0785074088508 3316:0.174611608116 3643:0.202054496928 3808:0.210941450377
358 -1 -1 30:0.182172173052 174:0.135238162923 276:0.430066465036 338:0.0445873916892 357:0.078975138821 436:0.229549518844 521:0.235846278335 532:0.226759564741 537:0.0727189037401 675:0.0562630241018 821:0.112526048204 946:0.136662350907 1068:0.0445873916892 1084:0.0727189037401 1124:0.158770208416 1181:0.121582372284 1257:0.0653193481826 1272:0.177845396386 1273:0.0562630241018 1313:0.107106650872 1323:0.141906433958 1420:0.257681030895 1523:0.158770208416 1652:0.211205615396 1702:0.112526048204 1706:0.0973190422689 1941:0.310772299461 2036:0.0281315120509 2211:0.0562630241018 2364:0.0891747833785 2555:0.174681312185 2568:0.14543780748 2653:0.0281315120509 2710:0.141906433958 2724:0.0843945361526 2809:0.172425999054 2907:0.0562630241018 3174:0.128981927842 3571:0.204425693141
359 -1 -1 137:0.122671668592 196:0.11079978787 233:0.132712974487 252:0.146316678982 266:0.11395117718 310:0.153631083636 336:0.120364991233 537:0.0524621090138 540:0.0321669948684 591:0.117333355302 620:0.158188559705 781:0.150201692936 964:0.163592744025 981:0.0792907905917 1084:0.0524621090138 1226:0.182656027309 1468:0.137893445559 1569:0.0471237957233 1685:0.429563287071 1760:0.14137138717 1834:0.0953959606135 1874:0.0471237957233 2036:0.0405902282909 2060:0.143187762357 2084:0.178285166917 2211:0.0202951141455 2246:0.149853121432 2282:0.152371549203 2284:0.122224642191 2401:0.145310406047 2418:0.0846291038822 2550:0.195796269978 2645:0.146316678982 2669:0.316377119409 2724:0.0608853424364 2791:0.162360913164 2838:0.128304252305 2875:0.161666501315 2889:0.250438664346 2907:0.0405902282909 2964:0.0942475914465 3014:0.13333596949 3191:0.0321669948684 3270:0.0792907905917 3376:0.153631083636 3515:0.116248799441
360 -1 -1 398:0.247463560929 540:0.0551760730026 675:0.0696244522851 823:0.104436678428 851:0.261363044847 993:0.185268164354 1084:0.0899882991452 1164:0.235152671293 1187:0.170819785071 1273:0.0696244522851 1295:0.257043183599 1369:0.20034044515 1519:0.104436678428 1559:0.306266182564 1776:0.259105432144 2050:0.212651334787 2211:0.0348122261426 2256:0.213373986478 2355:0.115643712069 2462:0.150455938211 2474:0.147879813235 2480:0.175606588835 2511:0.104436678428 2653:0.0696244522851 2805:0.145164372148 2904:0.249251060128 3096:0.26609965028 3113:0.242494457778 3191:0.0551760730026 3273:0.0899882991452 3433:0.0899882991452 3498:0.115643712069
361 -1 -1 11:0.0490196407436 540:0.0490196407436 549:0.249300799568 675:0.123711799418 821:0.0927838495635 946:0.150247392611 978:0.0309279498545 1130:0.246365376908 1148:0.228362836098 1181:0.267336750787 1273:0.123711799418 1342:0.283296041377 1374:0.133668375393 1423:0.22297361217 1593:0.0980392814871 1702:0.0927838495635 1755:0.321146685661 1839:0.061855899709 1907:0.061855899709 1941:0.170832447195 1980:0.23220069615 2058:0.151760066282 2060:0.218205421374 2211:0.0927838495635 2267:0.123711799418 2605:0.230194983209 2614:0.145374963897 2653:0.061855899709 2907:0.061855899709 3074:0.321146685661 3191:0.0490196407436 3462:0.210137353205
362 -1 -1 63:0.0703910657849 118:0.102574558526 156:0.183517347256 176:0.161838261887 187:0.103851228364 231:0.183517347256 247:0.147516197506 259:0.0658065249522 338:0.0602994282587 364:0.183517347256 524:0.167352211734 540:0.0602994282587 581:0.0380447034118 660:0.0602994282587 821:0.0760894068236 838:0.0743182469861 896:0.144849688793 950:0.119209017643 1068:0.0602994282587 1114:0.0570670551177 1214:0.178500123355 1268:0.189627485779 1392:0.087216769247 1412:0.103851228364 1450:0.100540779914 1578:0.110955285311 1702:0.0760894068236 1831:0.0760894068236 1839:0.0380447034118 1846:0.242416713546 1862:0.178500123355 1907:0.0760894068236 1959:0.0190223517059 1967:0.114134110235 2096:0.131613049904 2162:0.241197713035 2181:0.285335275588 2211:0.0570670551177 2392:0.125545863312 2411:0.139280291386 2653:0.0570670551177 2863:0.226525632684 2978:0.111901705045 3082:0.149829875575 3086:0.189627485779 3139:0.123183678877 3172:0.087216769247 3189:0.161838261887 3191:0.0602994282587 3270:0.0743182469861 3273:0.147516197506 3332:0.129245768246 3433:0.147516197506 3540:0.189627485779 3642:0.141582288905
363 -1 -1 11:0.0346979504662 30:0.141766557706 182:0.183535797302 276:0.334678130647 338:0.0346979504662 357:0.122917055744 540:0.0346979504662 821:0.131351816022 896:0.0833504972091 941:0.128782641258 1068:0.0346979504662 1124:0.123555126649 1257:0.101663157312 1313:0.0833504972091 1323:0.110431721385 1370:0.15561959944 1523:0.123555126649 1539:0.189309894716 1648:0.0693959009324 1702:0.131351816022 1748:0.463362080227 1941:0.241843297947 1966:0.313487367524 2036:0.0218919693371 2053:0.097625740256 2058:0.107421498459 2148:0.161643827965 2211:0.0875678773483 2307:0.0656759080112 2516:0.162940690789 2710:0.110431721385 2787:0.186252379389 2907:0.0437839386742 3030:0.159084268128 3121:0.189309894716 3191:0.0346979504662 3360:0.151467541838 3571:0.159084268128 3625:0.119517709593
364 -1 -1 185:0.334703461486 211:0.229132848425 381:0.248878295466 491:0.224531828562 793:0.143743230448 1150:0.283579701689 1248:0.302469929785 1256:0.125932881866 1532:0.321325337096 1686:0.136925706168 1785:0.21415494911 2036:0.0644670634021 2480:0.325197275518 2555:0.200152611907 2556:0.274236268241 3095:0.232386143608 3242:0.083322470713 3763:0.246388480811
365 -1 -1 169:0.102162783613 209:0.373113769861 340:0.164766488169 464:0.296698537563 821:0.0615081246163 1068:0.0974880710066 1109:0.26164924647 1702:0.0615081246163 1959:0.0307540623082 1967:0.123016249233 2103:0.257832964184 2211:0.0307540623082 2941:0.296698537563 2999:0.320423706796 3216:0.296698537563 3230:0.288587026492 3385:0.10639157555 3567:0.275822937379 3797:0.341652343282
366 -1 -1 30:0.207127716955 537:0.0826805777133 675:0.191911281553 821:0.0959556407764 978:0.0319852135921 1084:0.0826805777133 1124:0.180519945713 1148:0.236169358896 1187:0.156947943774 1273:0.191911281553 1313:0.121779060403 1323:0.161346023351 1370:0.227367673075 1523:0.180519945713 1652:0.240138415173 1702:0.0959556407764 1839:0.0639704271843 1852:0.106252579653 1907:0.0639704271843 2211:0.0319852135921 2307:0.0959556407764 2534:0.286864723017 2568:0.0826805777133 2615:0.172474424524 2653:0.0959556407764 2677:0.281395083016 2710:0.161346023351 2747:0.264414933225 2907:0.0639704271843 2990:0.172474424524 3174:0.146651004898 3270:0.124962730182 3274:0.318849936609 3360:0.221301318459
367 -1 -1 249:0.177182563108 370:0.203337500275 537:0.0820077630524 540:0.0502828297006 642:0.19379253127 660:0.100565659401 675:0.0634498667037 688:0.145457629756 728:0.316255289621 821:0.0634498667037 978:0.0634498667037 1084:0.0820077630524 1114:0.0951748000556 1187:0.155670777111 1273:0.0634498667037 1569:0.0736630140581 1572:0.166490150599 1593:0.100565659401 1599:0.208428231306 1702:0.0634498667037 1839:0.0634498667037 1907:0.0634498667037 2078:0.129674486217 2180:0.137112880762 2211:0.0317249333519 2259:0.223828365045 2418:0.132290592753 2540:0.316255289621 2568:0.0820077630524 2615:0.17107091085 2621:0.160033067237 2653:0.0317249333519 2807:0.290596307671 2907:0.0634498667037 2990:0.17107091085 3191:0.0502828297006 3261:0.0736630140581 3270:0.123945843759 3659:0.165269560824 3798:0.398807932966
368 -1 -1 152:0.135930279231 475:0.158110180987 540:0.0600966942473 821:0.0379167924919 829:0.207004135808 1041:0.275533237347 1084:0.0980134867392 1114:0.113750377476 1156:0.393716760955 1187:0.186053552494 1193:0.20445938077 1702:0.0379167924919 1735:0.33357910649 1880:0.203141187624 1984:0.186053552494 2325:0.279966383479 2593:0.264120197265 2907:0.0758335849838 3078:0.229184037563 3098:0.33357910649 3146:0.194485959786 3191:0.0600966942473 3635:0.17608013151
369 -1 -1 11:0.0680678043655 152:0.153959810434 169:0.142663534043 241:0.257676018207 259:0.148568760792 321:0.319644673958 338:0.0680678043655 357:0.120564673002 734:0.210731338409 821:0.0429460030345 1068:0.0680678043655 1114:0.128838009103 1257:0.0997175310089 1374:0.185609537078 1398:0.148568760792 1702:0.0429460030345 1757:0.371373775823 1852:0.142663534043 1874:0.0997175310089 2000:0.314447546181 2162:0.136135608731 2211:0.0429460030345 2258:0.269932902764 2280:0.179081611766 2762:0.272271217462 2907:0.085892006069 3027:0.312079436828 3242:0.1110138074 3401:0.148568760792
370 -1 -1 50:0.0858772114934 65:0.110217773149 74:0.178077408551 221:0.126984645003 239:0.100820230565 241:0.0535911407952 266:0.0501497842967 338:0.0283133161771 345:0.128787610125 404:0.0784631004737 537:0.0461770297755 540:0.0283133161771 625:0.161615230455 781:0.066103595313 821:0.0714548543936 823:0.0535911407952 914:0.0901116118256 920:0.265501031997 981:0.209374723981 1068:0.0283133161771 1242:0.10718228159 1271:0.160213694953 1323:0.0901116118256 1398:0.0617982956485 1519:0.0535911407952 1569:0.0414782584831 1572:0.0937474740853 1660:0.131900378776 1702:0.0714548543936 1886:0.149764092374 1903:0.0867815811634 2036:0.0357274271968 2078:0.21905179662 2112:0.107975325424 2180:0.23161705704 2211:0.0714548543936 2259:0.126033544784 2355:0.0593419720815 2364:0.0566266323541 2474:0.0758837604869 2511:0.10718228159 2568:0.0923540595509 2609:0.160213694953 2662:0.185491519571 2664:0.121373499105 2710:0.0901116118256 2767:0.151980806806 2866:0.177000687998 2907:0.0357274271968 2945:0.125246555664 2964:0.0829565169662 3164:0.121373499105 3191:0.0283133161771 3211:0.130796826475 3317:0.132958610939 3401:0.0617982956485 3441:0.131900378776 3498:0.118683944163 3573:0.268234186416 3659:0.0930601829278 3665:0.178077408551 3798:0.224561250177 3800:0.136547657761 3812:0.132958610939
371 -1 -1 2:0.190255204026 116:0.233190376469 171:0.220041933147 357:0.15140822167 418:0.217367534623 475:0.112447650278 540:0.0427406509527 675:0.0539326967461 745:0.26881854156 781:0.0997873465729 821:0.107865393492 886:0.260156724842 978:0.0269663483731 1084:0.0697069993257 1187:0.13232092123 1257:0.125227843808 1273:0.0539326967461 1519:0.0808990451192 1702:0.107865393492 1880:0.144473613783 1919:0.214808114085 2036:0.0269663483731 2040:0.241852193187 2088:0.24700828152 2137:0.179930946265 2211:0.0808990451192 2535:0.155188301231 2621:0.136028889154 2640:0.170479315396 2653:0.0269663483731 2691:0.208209850546 2907:0.0539326967461 2944:0.093288238201 3191:0.0427406509527 3242:0.0697069993257 3261:0.0626139219039 3523:0.233190376469 3549:0.214808114085 3659:0.140479934291 3687:0.260156724842
372 -1 -1 33:0.213118471845 73:0.174645009882 211:0.344400126067 259:0.0838028125826 381:0.18703934622 491:0.337484523037 537:0.0626192831256 540:0.0383948376614 901:0.354739295654 981:0.0946422581677 990:0.188815402079 1084:0.0626192831256 1466:0.181872161817 1569:0.0562474205062 1595:0.200258319719 1785:0.160943731941 1874:0.112494841012 2036:0.0484488909283 2211:0.0242244454641 2307:0.0726733363924 2480:0.366592950732 2491:0.197668358192 2520:0.173687457179 2724:0.0726733363924 2907:0.0484488909283 3032:0.20309058742 3095:0.174645009882 3191:0.0383948376614 3242:0.0626192831256 3498:0.241415597911
373 -1 -1 152:0.148724539241 338:0.065753217108 537:0.107238878174 540:0.065753217108 675:0.082971322133 821:0.0414856610665 823:0.124456983199 838:0.162079939073 1068:0.065753217108 1105:0.338517656624 1273:0.082971322133 1677:0.364976804239 1702:0.0414856610665 1706:0.143516807613 2036:0.082971322133 2049:0.23874531239 2462:0.179298044098 2653:0.0414856610665 2791:0.165942644266 2907:0.082971322133 3100:0.413556731867 3166:0.260754066118 3191:0.065753217108 3242:0.107238878174 3676:0.413556731867 3725:0.260754066118
374 -1 -1 24:0.2038483135 30:0.172696516759 537:0.0689364416534 540:0.042268185679 549:0.214964702438 585:0.244277793502 664:0.088590028763 821:0.133341279872 1003:0.161772019295 1084:0.0689364416534 1124:0.150511801552 1256:0.104189958468 1272:0.168594796686 1310:0.23917870179 1313:0.101535515647 1360:0.23917870179 1423:0.19226354779 1523:0.150511801552 1624:0.210052970118 1648:0.0845363713581 1702:0.133341279872 1852:0.088590028763 1980:0.200219789268 2172:0.244277793502 2194:0.23917870179 2211:0.0800047679232 2341:0.201874847052 2501:0.210052970118 2606:0.201874847052 2724:0.0800047679232 2871:0.223578772085 2999:0.138927035841 3191:0.042268185679 3197:0.217609537527 3587:0.150511801552
375 -1 -1 11:0.0378396867754 17:0.206451015789 319:0.237993787772 340:0.1279071837 535:0.218684456023 680:0.237993787772 688:0.109462239533 893:0.117148010186 896:0.0908974929237 1257:0.0554341391583 1355:0.110868278317 1398:0.0825911078721 1665:0.203116656822 1864:0.0825911078721 1884:0.147301926308 1959:0.0238741842524 1975:0.230325200041 2211:0.119370921262 2307:0.0716225527573 2378:0.237993787772 2554:0.182490831074 2622:0.190176601727 2653:0.143245105515 3172:0.109462239533 3273:0.370283226167 3401:0.0825911078721 3433:0.370283226167 3616:0.247902469501 3625:0.130339476377 3721:0.247902469501
376 -1 -1 11:0.047436788976 55:0.203351985628 338:0.047436788976 540:0.047436788976 556:0.181553691464 688:0.137224633713 781:0.22150300458 785:0.113951397533 821:0.0598585631577 823:0.0897878447366 978:0.0299292815789 1068:0.047436788976 1256:0.116930428734 1323:0.150975091993 1449:0.310776809601 1519:0.0897878447366 1702:0.0598585631577 1706:0.103538303017 1751:0.16436721771 1839:0.0598585631577 1874:0.0694936397577 1907:0.0598585631577 1935:0.274148368464 1959:0.0299292815789 1995:0.21115953463 2036:0.0299292815789 2192:0.298355035419 2211:0.0897878447366 2474:0.127137418676 2710:0.150975091993 2906:0.169771615295 2910:0.171432544146 2961:0.113951397533 3191:0.047436788976 3198:0.280847528022 3337:0.288741499766 3450:0.21577375981 3752:0.298355035419
377 1 -1 11:0.0802241669089 537:0.130839980767 688:0.232071608484 802:0.364912349575 842:0.101231627717 946:0.245890661776 978:0.101231627717 992:0.187300767967 1068:0.0802241669089 1169:0.292628227108 1181:0.21875790796 1519:0.151847441575 1839:0.101231627717 1907:0.101231627717 1959:0.0506158138583 1967:0.101231627717 2036:0.0506158138583 2211:0.0506158138583 2316:0.0802241669089 2441:0.259622834412 2474:0.215012308304 2529:0.380013135995 2555:0.314296535716 2653:0.0506158138583 2907:0.101231627717 2908:0.21875790796 3261:0.117526280243 3273:0.130839980767 3433:0.130839980767
378 1 1 11:0.0971607327669 133:0.452632866244 664:0.203639497939 821:0.0613015971815 842:0.122603194363 946:0.297801994079 978:0.0613015971815 1169:0.35440658432 1181:0.26494109512 1511:0.539310702997 1569:0.142337900757 1702:0.0613015971815 1839:0.122603194363 1907:0.122603194363 1959:0.0613015971815 2211:0.0613015971815 2316:0.0971607327669 2355:0.203639497939 2511:0.183904791544
379 -1 -1 11:0.0665678291769 160:0.175135282412 338:0.0665678291769 357:0.117907851325 404:0.184475680502 468:0.363190002971 557:0.184475680502 675:0.25199774435 821:0.0419996240583 842:0.0839992481167 978:0.0419996240583 1068:0.0665678291769 1191:0.167998496233 1226:0.125998872175 1257:0.0975201070758 1273:0.25199774435 1285:0.181519355192 1398:0.145294827438 1698:0.265518603309 1702:0.0419996240583 1706:0.145294827438 1839:0.0839992481167 1841:0.178411358592 1907:0.0839992481167 1959:0.0419996240583 2036:0.0419996240583 2211:0.0419996240583 2307:0.125998872175 2316:0.0665678291769 2353:0.28023935592 2355:0.139519731134 2511:0.125998872175 2653:0.125998872175 3240:0.267749259474 3401:0.145294827438 3555:0.330810750645
380 -1 -1 17:0.229838711484 160:0.110831430699 213:0.238376031178 294:0.249407212752 338:0.042126335965 357:0.074616009253 787:0.187520649902 821:0.106315035077 842:0.0531575175385 919:0.191618321863 978:0.0265787587693 992:0.0983530946086 1068:0.042126335965 1226:0.0797362763078 1257:0.0617139667136 1569:0.0617139667136 1702:0.106315035077 1769:0.219720925262 1839:0.0531575175385 1841:0.112904640649 1907:0.0531575175385 1959:0.0265787587693 2037:0.196249695213 2211:0.0797362763078 2316:0.042126335965 2679:0.238376031178 2720:0.256417470253 2860:0.233830923429 2908:0.114871484252 2992:0.214243292681 3280:0.383236643726 3292:0.238376031178 3694:0.188935756742 3777:0.219720925262 3793:0.216879251848
381 -1 -1 11:0.0332074004037 148:0.202129081729 247:0.0541589373572 306:0.178251373797 327:0.15860010951 338:0.0664148008074 357:0.058818400391 707:0.208858890694 821:0.146660758674 842:0.0419030739069 896:0.0797699373444 978:0.0209515369535 992:0.0775298994987 1068:0.0664148008074 1190:0.181177544775 1257:0.0486479622833 1404:0.166895423803 1406:0.356502747593 1535:0.217554564198 1569:0.0486479622833 1629:0.173201883694 1645:0.13634829989 1702:0.146660758674 1763:0.196603027244 1839:0.0419030739069 1864:0.0724804093958 1907:0.0419030739069 1959:0.0209515369535 1967:0.0419030739069 2036:0.0209515369535 2211:0.0419030739069 2307:0.0628546108604 2316:0.0332074004037 2482:0.175651490291 2608:0.137005427475 2750:0.147819010664 2753:0.137648572557 2883:0.196603027244 2890:0.435109128395 3515:0.12000873707 3557:0.202129081729 3682:0.178251373797 3788:0.184324530563
382 -1 -1 11:0.050111547508 54:0.235322549538 113:0.3050224034 160:0.131839961336 247:0.0817284138283 338:0.050111547508 357:0.0887597652844 675:0.126467465281 821:0.0316168663203 823:0.189701197922 842:0.0632337326406 892:0.158084331602 978:0.0316168663203 1068:0.050111547508 1226:0.094850598961 1245:0.200446190032 1257:0.146824180363 1273:0.126467465281 1702:0.0316168663203 1839:0.0632337326406 1841:0.134306156331 1907:0.0632337326406 1959:0.0316168663203 1967:0.0632337326406 2035:0.328300190525 2036:0.0316168663203 2211:0.0632337326406 2307:0.094850598961 2308:0.196323456983 2316:0.050111547508 2444:0.251853136865 2461:0.278154488394 2653:0.0632337326406 2706:0.27340553708 3120:0.315178005392 3407:0.241674779324 3696:0.265066457884
383 1 -1 11:0.0575493112774 258:0.248099317284 279:0.236295243141 340:0.194530424447 532:0.292680425609 675:0.0726191455649 821:0.108928718347 842:0.0726191455649 946:0.176391214518 978:0.0363095727824 988:0.219469368203 1149:0.308914388706 1161:0.24227291359 1181:0.156927362722 1245:0.230197245109 1272:0.229546508287 1273:0.0726191455649 1398:0.125610484143 1648:0.115098622555 1702:0.108928718347 1839:0.0726191455649 1907:0.0726191455649 1959:0.0363095727824 2036:0.0363095727824 2050:0.221797913357 2211:0.108928718347 2308:0.225462598918 2316:0.0575493112774 2430:0.174553003433 2568:0.0938588840598 2653:0.0363095727824 3401:0.125610484143 3440:0.308914388706 3587:0.204926007096
384 1 -1 152:0.367114250462 785:0.19494405425 842:0.102403930414 946:0.24873817389 978:0.0512019652071 1114:0.153605895621 1181:0.221291211942 1839:0.102403930414 1907:0.102403930414 1959:0.0512019652071 2036:0.0512019652071 2258:0.321824945723 2307:0.153605895621 2316:0.0811531948166 2363:0.356661844584 2653:0.0512019652071 2907:0.102403930414 2961:0.19494405425 3162:0.391380458677 3227:0.391380458677 3273:0.132355160024 3433:0.132355160024
385 -1 -1 11:0.0723872153753 266:0.128215402753 469:0.265229146628 540:0.0723872153753 660:0.144774430751 664:0.151716601722 675:0.091342495917 823:0.137013743875 939:0.440611465964 1114:0.137013743875 1273:0.091342495917 1519:0.137013743875 1569:0.106045353763 1706:0.15799655925 1864:0.15799655925 1941:0.252267967709 2058:0.224103817097 2267:0.182684991834 2450:0.474236733469 2653:0.0456712479585 3191:0.0723872153753 3747:0.388561598592
386 -1 -1 540:0.0293404535859 587:0.153032810992 792:0.16602585339 823:0.166605886356 852:0.416947593536 894:0.118013232779 991:0.144288396004 1329:0.265083713391 1407:0.369075237081 1582:0.162860244041 1706:0.128080371358 1886:0.155197164955 1988:0.125776630854 2193:0.178591484691 2441:0.0949520826009 2520:0.0663639838872 2587:0.424503811891 2606:0.140131389246 2767:0.157494296329 2999:0.289308531803 3191:0.0293404535859 3194:0.138982531179 3498:0.12298950548 3663:0.0971484016565 3696:0.155197164955
387 -1 -1 247:0.0647020104323 483:0.162891104449 552:0.241477373687 624:0.229272993564 660:0.0793437121257 821:0.0250301543695 973:0.259905721368 981:0.0977900747127 1002:0.216447219318 1068:0.0396718560629 1114:0.0750904631084 1115:0.124004298426 1222:0.212951413188 1369:0.144045722558 1393:0.206918943253 1408:0.17435465595 1696:0.319136442156 1702:0.0250301543695 1852:0.0831483730193 1874:0.0581182186498 1959:0.0250301543695 1967:0.100120617478 2036:0.0250301543695 2211:0.0750904631084 2261:0.229272993564 2274:0.234875566998 2520:0.0897321648018 2653:0.0750904631084 3146:0.128386745719 3273:0.129404020865 3338:0.403520926991 3433:0.129404020865 3501:0.259905721368 3814:0.184815258259
388 -1 -1 187:0.101374449085 196:0.101374449085 258:0.126877761135 647:0.185105002657 660:0.0588613290007 664:0.0616838260908 821:0.0371373638013 981:0.290183234762 1057:0.192811701958 1114:0.055706045702 1115:0.091992895361 1181:0.0802525079915 1223:0.174243020057 1308:0.139409850449 1412:0.20274889817 1575:0.117722658001 1627:0.666767192583 1702:0.0371373638013 1852:0.0616838260908 1874:0.0431151441902 2036:0.0185686819007 2211:0.055706045702 2391:0.269869295428 2401:0.132949373302 2418:0.0774300109014 2449:0.139409850449 2614:0.0872809699194 2701:0.146256537666 2805:0.154860021803 2965:0.179140586671 3419:0.0959986928021 3587:0.104798970281
389 -1 -1 169:0.0548189106727 241:0.0495064093263 537:0.0426574038846 540:0.0261552674425 556:0.100103431491 1019:0.171353305009 1068:0.0784658023275 1632:0.154851168567 1967:0.0990128186526 2036:0.0330042728842 2211:0.0660085457684 2666:0.931130928581 2907:0.0330042728842 2964:0.0766335484612 3191:0.0261552674425 3385:0.0570880125829 3514:0.171353305009
390 -1 -1 537:0.114785606133 540:0.0703804721702 908:0.367087763779 1519:0.133215401888 1856:0.353721718277 1873:0.349757790171 1959:0.0444051339626 2036:0.0888102679251 2211:0.0444051339626 2287:0.273080344677 2341:0.336140452365 2388:0.357936282678 2474:0.188629790298 2480:0.44799399326 3191:0.0703804721702 3242:0.114785606133
391 -1 -1 11:0.032139023168 239:0.228886203626 247:0.0524164891355 299:0.195626009915 313:0.190277744439 475:0.0845555123035 540:0.032139023168 549:0.163450487429 670:0.330092696681 734:0.0994993070584 913:0.153497489476 978:0.0202774659674 1068:0.0642780463361 1169:0.117231324836 1619:0.210555210407 1756:0.141248453769 1839:0.0405549319349 1907:0.0405549319349 1967:0.121664795805 1980:0.152239050307 2136:0.181861835672 2207:0.122564996049 2211:0.0608323979023 2231:0.356788564367 2495:0.372858983343 2520:0.145387910206 2611:0.210555210407 2614:0.0953130064166 2740:0.20213930164 2762:0.128556092672 3146:0.104008861813 3159:0.137773536498 3191:0.032139023168 3257:0.167629482739 3714:0.16546151333 3791:0.178394282183
392 -1 -1 211:0.142925715644 475:0.0838415227569 491:0.140055747147 754:0.171059781097 775:0.142925715644 829:0.109768655344 901:0.147216460915 981:0.157105778481 1150:0.176887914956 1193:0.108419241055 1256:0.0785528892407 1341:0.110420529433 1398:0.0695561705977 1441:0.148458548116 1519:0.0603187271195 1666:0.155242291675 1959:0.0201062423732 1984:0.0986591316139 2036:0.0201062423732 2040:0.180326188308 2287:0.123648306118 2364:0.0637352803837 2422:0.168564790489 2454:0.16016198952 2480:0.405695243158 2556:0.171059781097 2568:0.10394776513 2907:0.0402124847463 2998:0.188671032863 3059:0.188671032863 3247:0.153689225217 3391:0.147216460915 3401:0.0695561705977 3416:0.173867895034 3491:0.173867895034 3508:0.153689225217 3558:0.155242291675 3635:0.0933704980977 3646:0.155242291675 3798:0.379127461276
393 -1 -1 357:0.081297699163 454:0.159955862611 537:0.0748574760107 644:0.208777296466 675:0.0579176494744 808:0.210437597835 821:0.115835298949 896:0.1102565239 978:0.0289588247372 999:0.180379268778 1040:0.201720926257 1257:0.0672403087523 1273:0.0579176494744 1313:0.1102565239 1593:0.0917973025469 1645:0.188458084411 1648:0.0917973025469 1702:0.115835298949 1839:0.0579176494744 1907:0.0579176494744 1959:0.0289588247372 2004:0.210437597835 2036:0.0289588247372 2065:0.239396422572 2211:0.115835298949 2364:0.0917973025469 2521:0.195613603295 2568:0.149714952021 2569:0.195613603295 2608:0.18936635394 2653:0.0579176494744 2664:0.196758298265 2717:0.168913639632 2753:0.190255297111 2866:0.143467702666 2907:0.0579176494744 3164:0.196758298265 3322:0.168913639632 3409:0.242782223254 3457:0.219214121848 3521:0.254769938225 3800:0.221357091716
394 -1 -1 22:0.194382920815 23:0.106692186168 248:0.173780903384 259:0.173690371456 319:0.166834866639 326:0.136563000299 535:0.153298925985 537:0.0432617403131 675:0.0669437027439 680:0.166834866639 688:0.076733591685 821:0.117151479802 896:0.0637196090357 979:0.150098940953 1015:0.14238581885 1095:0.157044977698 1273:0.0669437027439 1398:0.0578967904852 1569:0.0388596160442 1645:0.108913967478 1665:0.14238581885 1702:0.117151479802 1874:0.0388596160442 1884:0.103259406312 1959:0.016735925686 1975:0.161459147284 2036:0.0334718513719 2076:0.249129098463 2149:0.13490320809 2156:0.116578848133 2211:0.100415554116 2364:0.0530516292542 2554:0.127927009146 2568:0.0865234806262 2608:0.109438875911 2615:0.0902454236628 2653:0.0334718513719 2753:0.109952615229 2777:0.144723221598 2831:0.166834866639 2907:0.0334718513719 2924:0.153298925985 2990:0.0902454236628 3093:0.253377081829 3160:0.188910315549 3172:0.230200775055 3242:0.0432617403131 3270:0.0653854306713 3290:0.147237009507 3329:0.136563000299 3401:0.0578967904852 3405:0.231587161941 3515:0.191724102125 3721:0.173780903384 3804:0.106103258508 3820:0.14238581885
395 -1 -1 209:0.308471721256 308:0.245295445971 540:0.040299119859 660:0.080598239718 674:0.238589256106 675:0.101703655047 823:0.0762777412853 824:0.245295445971 978:0.0254259137618 992:0.0940870611541 1024:0.245295445971 1114:0.0762777412853 1273:0.101703655047 1355:0.118074287003 1519:0.0762777412853 1569:0.0590371435017 1706:0.0879592100002 1907:0.0508518275236 2036:0.0254259137618 2474:0.108007438623 2559:0.264015169868 2646:0.148306558482 2653:0.0508518275236 2908:0.109888971025 3191:0.040299119859 3261:0.0590371435017 3653:0.375474857166 3797:0.5649219885
396 -1 -1 338:0.0670575656662 475:0.176423744713 532:0.341036867754 617:0.265926652421 821:0.0846172267617 978:0.0423086133809 1011:0.265926652421 1068:0.0670575656662 1084:0.109366179047 1272:0.267472011588 1423:0.305021975134 1702:0.0846172267617 1880:0.226670596431 2211:0.0423086133809 2267:0.169234453523 2605:0.314900618782 2711:0.294712674194 2724:0.126925840143 2823:0.408170588673 3261:0.0982375580648 3663:0.222032536217
397 -1 -1 21:0.569721230781 338:0.112023427543 540:0.112023427543 982:0.509556331058 992:0.261543058877 1068:0.112023427543 1084:0.182702341077 1187:0.346813696128 1593:0.224046855087 2908:0.305469182119 3191:0.112023427543
398 -1 -1 11:0.058395029307 266:0.103431830642 540:0.058395029307 785:0.140274992093 927:0.265619054319 978:0.0368431614505 1169:0.213003569329 1839:0.0736863229009 1907:0.0736863229009 1959:0.0368431614505 2126:0.284469703985 2207:0.22269458841 2211:0.0736863229009 2304:0.276610890066 2307:0.110529484351 2363:0.256641515029 2462:0.159233494577 2494:0.278897412334 2653:0.0736863229009 2680:0.267731389745 2791:0.147372645802 2961:0.140274992093 3191:0.058395029307 3273:0.190476381515 3410:0.300635457076 3433:0.190476381515 3463:0.29019578553 3536:0.265619054319
399 -1 -1 234:0.402872774516 338:0.0725804508724 497:0.395994499054 537:0.118373616855 821:0.091586331966 931:0.332769162221 1068:0.0725804508724 1084:0.118373616855 1283:0.267106500579 1569:0.10632843865 1702:0.091586331966 2078:0.187177864339 2180:0.197914770616 2211:0.045793165983 2724:0.137379497949 3160:0.258450043283 3172:0.209959948821 3620:0.475502694184
400 -1 -1 65:0.131480790349 159:0.467514146162 196:0.116340212224 336:0.126383713305 338:0.0675509417761 537:0.0550854204122 660:0.135101883552 763:0.117031112277 821:0.0426198990483 919:0.153633087318 1058:0.137997552546 1068:0.0675509417761 1114:0.0639298485725 1147:0.158608750208 1226:0.0639298485725 1599:0.140003291395 1702:0.0426198990483 2036:0.0213099495242 2047:0.322626481838 2049:0.122636362188 2084:0.0936000625735 2186:0.149408898916 2211:0.0426198990483 2267:0.0852397980967 2418:0.177721782601 2752:0.221276214347 2860:0.187477723047 2907:0.0426198990483 2964:0.0989603410016 3280:0.307266174637 3439:0.212431786186 3497:0.314692731548 3663:0.111833070418 3694:0.151482297365 3793:0.17388644631
401 -1 -1 17:0.257647656396 357:0.0836440466861 373:0.237337440793 580:0.309378425859 675:0.0595892211768 821:0.0893838317652 823:0.0893838317652 1257:0.0691809434014 1273:0.0595892211768 1329:0.426651156685 1604:0.210209392757 1702:0.0893838317652 1704:0.206144835869 1706:0.103072417934 1959:0.0297946105884 2211:0.119178442354 2301:0.287442266984 2499:0.287442266984 2648:0.232231585502 2653:0.0297946105884 2881:0.253486428271 3223:0.309378425859 3740:0.253486428271
402 -1 -1 118:0.138191184773 129:0.221612051282 216:0.182173143687 241:0.0768822607821 259:0.088656307954 449:0.240480133505 581:0.0512548405214 821:0.102509681043 975:0.179679667418 978:0.0256274202607 1007:0.179679667418 1030:0.221612051282 1038:0.204142501569 1051:0.266107553766 1115:0.1269632709 1210:0.167581771004 1349:0.167581771004 1467:0.221612051282 1551:0.255471213348 1569:0.0595050271028 1659:0.204142501569 1702:0.102509681043 1839:0.0512548405214 1882:0.193995870988 1895:0.206574842235 1907:0.0512548405214 2036:0.0256274202607 2211:0.0512548405214 2364:0.0812370002069 2568:0.132491840728 3052:0.206574842235 3268:0.180808688033 3318:0.182173143687 3405:0.177312615908 3621:0.255471213348 3804:0.162474000414
403 -1 -1 66:0.43840390869 540:0.133835428258 896:0.160747959744 946:0.205105788514 1181:0.364946866071 1226:0.126661130655 1423:0.304385838231 1519:0.126661130655 1578:0.246266814726 2605:0.314243879528 2614:0.198454336425 2827:0.396183531805 2863:0.251388412271 3191:0.133835428258 3270:0.164950393395
404 -1 -1 247:0.112629162683 258:0.148857610272 259:0.0753652879796 336:0.129203804743 338:0.103587382384 540:0.0345291274614 821:0.0435709077605 955:0.199551954556 981:0.340453539543 995:0.188388806731 1068:0.138116509845 1075:0.343186993352 1308:0.163560713876 1355:0.101168514849 1381:0.210174260611 1501:0.199551954556 1569:0.0505842574244 1575:0.138116509845 1686:0.0925430289307 1702:0.0435709077605 1871:0.191661049425 1874:0.0505842574244 1891:0.185346167757 1959:0.0217854538802 1967:0.130712723281 2211:0.0435709077605 2401:0.155981046796 2449:0.163560713876 2676:0.217171930671 2690:0.175605919462 2701:0.171593496676 2805:0.181687417606 2965:0.210174260611 3191:0.0345291274614 3423:0.22621371097 3459:0.18009569692 3587:0.122953968729 3804:0.138116509845
405 -1 -1 537:0.0540823563707 540:0.0331604449868 625:0.189283124768 844:0.177999325534 858:0.145737521523 981:0.408698094139 1037:0.147609993904 1084:0.0540823563707 1261:0.180921358894 1382:0.217246941043 1569:0.0485791738409 1755:0.217246941043 1774:0.148723918755 2060:0.147609993904 2149:0.168645165975 2156:0.145737521523 2190:0.184063894829 2211:0.0627657341516 2320:0.217246941043 2724:0.0627657341516 2805:0.34897120543 3150:0.45900106547 3191:0.0331604449868 3252:0.201843270278 3404:0.170720105012
406 -1 -1 22:0.144864587278 23:0.159025488971 152:0.0894269628851 431:0.198706651864 540:0.0395369219895 675:0.0498900408956 838:0.0974574657948 882:0.187282090818 1084:0.0644819424373 1179:0.248668596994 1180:0.240656047717 1273:0.0498900408956 1686:0.105964638684 1687:0.228493177795 1853:0.518043431799 2181:0.124725102239 2483:0.163119450255 2520:0.0894269628851 2653:0.0498900408956 2724:0.0748350613434 2750:0.175994164619 2907:0.0498900408956 3146:0.12795006974 3156:0.518043431799 3172:0.114371983333 3191:0.0395369219895 3273:0.0644819424373 3433:0.0644819424373
407 -1 -1 11:0.0366272491905 338:0.073254498381 540:0.0366272491905 610:0.239959320468 664:0.0767671715066 821:0.115546106529 823:0.0693276639173 977:0.203307107174 978:0.0231092213058 982:0.16660485332 1068:0.073254498381 1108:0.150390066553 1313:0.0879850074834 1350:0.129064134414 1456:0.115546106529 1573:0.230368127047 1648:0.146508996762 1702:0.115546106529 1825:0.180122881205 1839:0.0462184426115 1864:0.0799447708673 1907:0.0462184426115 2078:0.0944580833776 2165:0.222945251815 2180:0.0998763928124 2198:0.111094228789 2211:0.0924368852231 2257:0.423354987708 2290:0.224528315831 2430:0.111094228789 2535:0.132990968877 2538:0.131085332568 2568:0.0597364704963 2615:0.124612256674 2640:0.146094835424 2791:0.277310655669 2985:0.159889541735 2990:0.124612256674 3054:0.203307107174 3191:0.0366272491905 3270:0.0902851993913 3332:0.157013659899 3516:0.209071988666
408 -1 -1 6:0.186382144801 152:0.0965726560857 233:0.176153567807 247:0.0696343949278 266:0.0756252600533 310:0.203918747305 485:0.165112226621 763:0.14794097295 785:0.102563521211 821:0.0269382611579 823:0.0808147834737 914:0.135887206171 941:0.158468174762 1463:0.268538549471 1519:0.0808147834737 1569:0.0625487054099 1702:0.0269382611579 1726:0.279718938017 1744:0.268538549471 1912:0.162232116936 1959:0.0269382611579 1967:0.0538765223158 1988:0.183029749023 1989:0.16779354459 2036:0.0538765223158 2053:0.120129333559 2211:0.0269382611579 2364:0.0853922675398 2474:0.114431780737 2568:0.139268789856 2615:0.145259654981 2713:0.147067594717 2726:0.279718938017 2907:0.0538765223158 2961:0.102563521211 2990:0.145259654981 3007:0.246751006243 3127:0.197240011199 3242:0.0696343949278 3270:0.10524483918 3376:0.203918747305 3498:0.0894869665678 3794:0.241600288313
409 -1 -1 216:0.222336806427 247:0.0808511401543 326:0.255220298518 540:0.0495736496175 664:0.103901574552 675:0.0625549810736 821:0.0938324716104 975:0.219293594133 1007:0.219293594133 1084:0.0808511401543 1273:0.0625549810736 1318:0.311794881289 1355:0.14524816803 1467:0.270470799101 1702:0.0938324716104 1895:0.252118340723 1954:0.324776212745 1967:0.0625549810736 2181:0.156387452684 2653:0.0312774905368 2690:0.252118340723 2724:0.0938324716104 3172:0.143406121228 3191:0.0495736496175 3318:0.222336806427 3329:0.255220298518 3459:0.258564337796 3820:0.266102466348
410 -1 -1 11:0.0351946546497 129:0.19201988235 165:0.19201988235 216:0.157847307562 239:0.12532382905 247:0.0574000094349 336:0.263388253437 457:0.221357782878 540:0.0351946546497 816:0.123341616137 821:0.0222053547852 920:0.110009686748 975:0.155686788686 978:0.0666160643555 1007:0.155686788686 1030:0.19201988235 1162:0.145204341397 1210:0.145204341397 1269:0.214225237135 1271:0.199152428093 1349:0.145204341397 1450:0.117364231452 1519:0.0666160643555 1569:0.0515592371327 1702:0.0222053547852 1839:0.0444107095704 1874:0.103118474265 1907:0.0888214191407 1953:0.214225237135 1954:0.230573837799 1959:0.0222053547852 1967:0.0444107095704 2036:0.0222053547852 2211:0.0444107095704 2256:0.13610290397 2401:0.158987483249 2511:0.0666160643555 2601:0.199152428093 2653:0.0666160643555 2701:0.17490085327 3052:0.178990612979 3191:0.0351946546497 3211:0.162586011059 3261:0.103118474265 3273:0.172200028305 3317:0.165273200971 3318:0.157847307562 3433:0.172200028305 3498:0.0737645919178 3645:0.104374931588 3701:0.131164601353 3731:0.104374931588
411 -1 -1 63:0.0631485613711 152:0.122355850511 169:0.0566892034862 327:0.129180726579 357:0.143723804269 425:0.129180726579 540:0.0270476238964 660:0.0540952477928 664:0.0566892034862 723:0.108190495586 810:0.143069177005 821:0.0853257533983 823:0.051195452039 1084:0.0441127745761 1114:0.102390904078 1257:0.11887215842 1519:0.051195452039 1583:0.510350402703 1702:0.0853257533983 1831:0.0682606027186 1932:0.156314584568 2000:0.124949806205 2036:0.0170651506797 2053:0.0761008725177 2129:0.236142887352 2162:0.108190495586 2211:0.0682606027186 2502:0.150133419567 2524:0.236142887352 2581:0.114579611459 2653:0.0341303013593 2724:0.051195452039 2748:0.320268655369 2750:0.120399457849 2791:0.0682606027186 2868:0.0761008725177 2907:0.0341303013593 2944:0.059035721838 3027:0.124008807274 3058:0.156314584568 3118:0.156314584568 3191:0.0540952477928 3242:0.0441127745761 3270:0.066671676703 3358:0.128121646807 3385:0.059035721838 3387:0.145186797487 3452:0.114579611459 3498:0.113378406972 3541:0.160134327684 3559:0.106943656594 3697:0.170116800901 3743:0.145186797487
412 -1 -1 165:0.234983347958 398:0.193164834512 675:0.054347378471 702:0.214034023764 726:0.154901977407 978:0.054347378471 993:0.144616420184 1169:0.157100872214 1210:0.177693069395 1273:0.054347378471 1349:0.177693069395 1374:0.117442730949 1569:0.0630953524777 1839:0.054347378471 1864:0.0940055197364 1907:0.108694756942 1959:0.0271736892355 2211:0.054347378471 2355:0.180538083426 2392:0.179343980555 2437:0.207711772662 2462:0.117442730949 2485:0.254989864322 2494:0.205700903859 2511:0.0815210677066 2544:0.282163553557 2653:0.135868446178 2712:0.132009265874 2796:0.227816175086 3273:0.28097187072 3433:0.28097187072 3453:0.18131441269 3656:0.154901977407 3791:0.239064920303
413 -1 -1 241:0.100896924792 266:0.0944178261447 436:0.274435308192 469:0.195314750936 527:0.315595635421 537:0.0869382556748 540:0.0533059474109 600:0.295885664439 675:0.0672646165277 821:0.100896924792 896:0.128050134409 1120:0.349227943685 1134:0.308067616456 1272:0.212621034509 1273:0.0672646165277 1323:0.169654618027 1398:0.116348670616 1702:0.100896924792 1959:0.0336323082639 2036:0.0672646165277 2194:0.301636966305 2211:0.0336323082639 2412:0.315595635421 2568:0.0869382556748 2653:0.0336323082639 2710:0.169654618027 2907:0.0672646165277 3191:0.0533059474109 3242:0.17387651135 3401:0.116348670616 3625:0.183613287143
414 -1 -1 11:0.034023417607 28:0.393258676562 247:0.110979608187 305:0.341993208244 357:0.0602637657614 508:0.192524867651 540:0.034023417607 675:0.0429327729728 737:0.164085971216 821:0.0429327729728 978:0.0429327729728 999:0.133710229364 1257:0.0498434058785 1273:0.0429327729728 1313:0.0817301522479 1356:0.222900609503 1398:0.074261496149 1589:0.213991254137 1702:0.0429327729728 1839:0.0429327729728 1864:0.074261496149 1907:0.0429327729728 1959:0.0214663864864 1967:0.0858655459457 2036:0.0214663864864 2114:0.182631607894 2115:0.165744099285 2211:0.0429327729728 2219:0.161165221407 2292:0.201434223017 2293:0.201434223017 2353:0.143232861193 2511:0.128798318919 2653:0.0643991594593 2983:0.207096071194 3129:0.188854002491 3174:0.0984225770662 3191:0.034023417607 3261:0.0498434058785 3267:0.222900609503 3273:0.110979608187 3316:0.143232861193 3433:0.110979608187 3578:0.213991254137 3643:0.165744099285 3645:0.100901455646 3731:0.100901455646
415 -1 -1 475:0.15577405402 688:0.171278427314 740:0.304824724178 829:0.203945585492 1084:0.0965653070707 1187:0.183304553546 1193:0.20143843 1519:0.224139360731 2153:0.670077080544 2474:0.158687959549 2827:0.350542913567 3078:0.225797772319 3635:0.17347849295
416 -1 -1 0:0.173563093847 22:0.107414135817 23:0.117914155499 118:0.0997375093811 247:0.047812044702 259:0.0639864211368 540:0.0293158209894 581:0.0739848948504 788:0.223596931678 823:0.388420697965 881:0.184382691123 882:0.138865849253 1084:0.047812044702 1112:0.169423029424 1287:0.144167259573 1355:0.0858938029753 1392:0.0848044921273 1667:0.178441549314 1861:0.16272351573 1967:0.0369924474252 2036:0.0184962237126 2181:0.277443355689 2211:0.0184962237126 2355:0.0614431252002 2401:0.264861163997 2511:0.0554886711378 2653:0.0184962237126 2690:0.149092435232 2701:0.14568581952 2724:0.0554886711378 2868:0.0824826448494 2896:0.130496082283 2944:0.0639864211368 3046:0.114120313117 3096:0.141382474113 3160:0.104390026688 3172:0.0848044921273 3191:0.0293158209894 3208:0.133347662296 3242:0.047812044702 3261:0.0429469014876 3268:0.130496082283 3273:0.047812044702 3433:0.047812044702 3459:0.152904333241 3774:0.173563093847 3804:0.117263283958 3822:0.386522113389
417 1 -1 1:0.212874093981 404:0.12453864772 642:0.173199544156 696:0.136306515098 992:0.104921323782 1270:0.294416902614 1323:0.143027464029 1446:0.17199634544 1605:0.282649035236 1648:0.0898792448393 2285:0.24122783888 2364:0.0898792448393 2441:0.145434382176 2483:0.185409640783 2520:0.101647112217 2710:0.143027464029 3056:0.166095698758 3431:0.200043678365 3498:0.659323712423
418 -1 -1 326:0.253888800533 333:0.26471419551 338:0.0493150212288 537:0.08042933542 660:0.0986300424576 960:0.310168230671 981:0.121560221503 992:0.115136644036 1068:0.0986300424576 1084:0.08042933542 1113:0.240236706059 1114:0.0933429425738 1175:0.257215393779 1569:0.0722452002738 1616:0.237833343121 1896:0.212600686735 1967:0.0622286283825 2397:0.291967523634 2441:0.159594123365 2475:0.285003114724 2495:0.190708437556 2653:0.0311143141913 2724:0.0933429425738 2907:0.0622286283825 3160:0.351209429478 3172:0.142657963803 3273:0.08042933542 3329:0.253888800533 3433:0.08042933542
419 -1 -1 233:0.144007563012 247:0.227707667583 266:0.12364903576 310:0.166705915853 540:0.0349045792874 541:0.162606428729 542:0.219533345624 785:0.0838468554881 823:0.0660670128249 914:0.111089350326 1093:0.219533345624 1114:0.0660670128249 1124:0.124290906424 1169:0.127319055446 1313:0.0838468554881 1447:0.160031626527 1463:0.219533345624 1506:0.193745072286 1519:0.0660670128249 1523:0.124290906424 1648:0.0698091585747 1959:0.0220223376083 1967:0.176178700866 1988:0.14962892006 2036:0.0220223376083 2084:0.0967290971672 2207:0.133111687934 2211:0.0220223376083 2462:0.0951789596243 2474:0.0935492938366 2530:0.228673441553 2653:0.0440446752166 2674:0.153402853223 2907:0.0440446752166 2961:0.0838468554881 2964:0.102268568816 3120:0.219533345624 3174:0.100971592112 3191:0.0349045792874 3258:0.170036653041 3273:0.113853833791 3376:0.166705915853 3410:0.359398882837 3433:0.113853833791 3443:0.139223634841 3463:0.173459315375 3519:0.112958802288 3639:0.163911014465
420 -1 -1 136:0.339048288691 152:0.117056049234 441:0.257183709816 475:0.136156220929 675:0.130607836718 688:0.149708008413 740:0.266435785799 829:0.178261138355 1193:0.176069728372 1273:0.130607836718 1387:0.191274556328 1519:0.195911755077 1569:0.0758155013722 1572:0.171355114946 1959:0.0326519591796 1984:0.160219591426 2036:0.0326519591796 2153:0.292844542027 2307:0.0979558775387 2474:0.277406311533 2621:0.164709350871 2653:0.0979558775387 2868:0.145609179176 2907:0.0653039183591 3078:0.197361310051 3273:0.0844040900543 3281:0.273744370331 3321:0.269926776673 3433:0.0844040900543 3635:0.151631002744
421 -1 -1 7:0.309876643077 50:0.0772061894168 51:0.117590270857 174:0.231618568251 266:0.0450861605575 338:0.0254545206321 518:0.117590270857 537:0.0415145350618 540:0.0254545206321 625:0.145296940576 664:0.106700426277 685:0.166762440771 786:0.147107665843 796:0.141290571053 820:0.0836638962228 821:0.048180043289 838:0.0627447193407 1068:0.0254545206321 1114:0.048180043289 1317:0.166058140247 1355:0.0745803974171 1392:0.294538255685 1447:0.116704696701 1456:0.0803000721484 1637:0.0830290701235 1702:0.048180043289 1841:0.0682217771621 1903:0.0780192448809 1908:0.0928487204224 1944:0.250356862569 1972:0.0716185361435 1983:0.163409453282 2057:0.147107665843 2078:0.0656447122113 2118:0.138878307109 2180:0.0694102275679 2198:0.0772061894168 2211:0.048180043289 2277:0.150702426341 2290:0.0780192448809 2318:0.095624478662 2364:0.0509090412642 2462:0.0694102275679 2568:0.0830290701235 2573:0.147107665843 2594:0.125178431285 2674:0.111870596126 2713:0.0876785505732 2868:0.0716185361435 2887:0.138878307109 2896:0.11330793772 2907:0.0321200288594 2964:0.0745803974171 3033:0.131047651413 3075:0.118582397482 3076:0.248001928767 3191:0.0254545206321 3209:0.144036918114 3222:0.129454892976 3270:0.0627447193407 3486:0.19049545444 3516:0.0726484702878 3543:0.127930610555 3606:0.119533779943 3810:0.107159247273
422 -1 -1 22:0.221933646481 23:0.243628255281 540:0.0605708643681 581:0.0764319210587 882:0.286917583632 1084:0.0987868248974 1187:0.187521537324 1667:0.368686890434 2637:0.39682323339 2653:0.0382159605293 3160:0.215685385382 3172:0.175218745956 3191:0.0605708643681 3208:0.275516185259 3273:0.0987868248974 3433:0.0987868248974 3822:0.532408274557
423 -1 -1 216:0.167873732214 338:0.0374302110139 357:0.0662980272882 483:0.1536869967 616:0.227832774899 761:0.127344072113 821:0.0472316676223 838:0.0922644790242 858:0.164502804031 981:0.553586874145 993:0.125681769444 1037:0.166616377487 1068:0.0374302110139 1210:0.154427687748 1257:0.0548342680103 1349:0.154427687748 1421:0.235418378307 1432:0.204216941088 1537:0.19270216541 1690:0.195227057097 1696:0.15055187175 1702:0.0472316676223 2211:0.0472316676223 2415:0.221604001104 2513:0.227832774899 2601:0.211802544496 3211:0.172913437066 3317:0.175771316664 3318:0.167873732214
424 -1 -1 678:0.441766468329 823:0.150642236132 838:0.588542735646 978:0.0502140787107 981:0.196180911882 1084:0.129801510475 1323:0.253299603357 1374:0.217021637539 1686:0.213305766517 1706:0.347424343185 2710:0.253299603357 2724:0.150642236132 3261:0.116593480117
425 -1 -1 340:0.186446875273 404:0.152855979369 537:0.089958656592 638:0.335738874095 660:0.110315795509 664:0.115605618506 820:0.181292930253 823:0.104402276513 1072:0.271251586845 1084:0.089958656592 1114:0.104402276513 1187:0.170763516261 1355:0.161609719337 1569:0.0808048596686 1718:0.306165297097 1798:0.326560030086 2036:0.0348007588377 2049:0.200274452101 2303:0.361360788924 2364:0.110315795509 2568:0.179917313184 2791:0.139203035351 2907:0.0696015176753 2908:0.150406377344 3493:0.346917169003 3498:0.115605618506
426 -1 -1 30:0.123854175838 118:0.103132878673 174:0.0919449492757 276:0.292391130272 357:0.0536931660117 404:0.0840069870412 440:0.150645409557 521:0.160345819772 540:0.0303138210295 581:0.0382517832639 664:0.063534836752 675:0.0382517832639 723:0.121255284118 821:0.0382517832639 823:0.0573776748959 943:0.17153374917 962:0.158109663522 978:0.019125891632 1124:0.107943781872 1169:0.110573659366 1187:0.0938486577815 1229:0.190659640802 1256:0.0747227661495 1257:0.04440894512 1273:0.0382517832639 1313:0.0728190576437 1523:0.107943781872 1643:0.158109663522 1648:0.060627642059 1702:0.0382517832639 1706:0.0661647142462 1839:0.0382517832639 1843:0.14121992814 1907:0.0382517832639 1941:0.211286094788 1983:0.0973022629834 2036:0.0382517832639 2058:0.0938486577815 2129:0.264658856985 2211:0.0382517832639 2435:0.179471711404 2494:0.144780238035 2524:0.264658856985 2535:0.110067354721 2568:0.0494397126615 2640:0.120912511648 2649:0.243856626627 2653:0.0765035665279 2677:0.168263120958 2791:0.0765035665279 2833:0.17153374917 2868:0.0852906058782 2944:0.0661647142462 2964:0.17763578048 2985:0.132329428492 3191:0.060627642059 3242:0.0494397126615 3273:0.0494397126615 3274:0.190659640802 3433:0.0494397126615 3498:0.127069673504 3571:0.13898377189 3747:0.162719158315
427 -1 -1 266:0.13417679787 469:0.138780508552 475:0.0996502400989 478:0.153167585857 540:0.0378764351133 617:0.15020458162 639:0.130466056683 642:0.145977668317 675:0.0477947397445 954:0.157002269479 959:0.190361293373 1011:0.15020458162 1181:0.103282714245 1273:0.0477947397445 1313:0.181971537615 1350:0.133465914602 1564:0.132740064277 1648:0.151505740453 1834:0.112328146507 1846:0.406057179917 1912:0.143918751135 1959:0.0238973698722 1989:0.148852384114 2036:0.0477947397445 2046:0.180899639352 2084:0.104964834048 2134:0.186266038896 2211:0.0238973698722 2307:0.0716921096167 2430:0.114883138679 2462:0.103282714245 2538:0.13555604647 2607:0.143918751135 2614:0.112328146507 2653:0.0238973698722 2711:0.166463923501 3174:0.21913708946 3191:0.0378764351133 3242:0.0617738049856 3498:0.0793853443725 3587:0.134873318873 3609:0.23822491749 3639:0.177866773658 3754:0.206651512472 3790:0.23822491749
428 -1 -1 73:0.184301342035 75:0.190270247328 169:0.0849212519983 338:0.0405177343058 357:0.0717667836193 390:0.157727000974 451:0.203636067753 452:0.214319709688 557:0.112284517925 675:0.102255376483 820:0.133173653794 821:0.0255638441208 823:0.153383064725 838:0.0998751421832 978:0.0255638441208 1068:0.0810354686116 1139:0.217491935994 1191:0.102255376483 1257:0.0593574078775 1273:0.102255376483 1285:0.110485096119 1548:0.133173653794 1569:0.0593574078775 1698:0.161612784361 1702:0.0255638441208 1706:0.0884363706455 1839:0.0511276882416 1907:0.0511276882416 1959:0.0255638441208 1967:0.0511276882416 2036:0.0511276882416 2162:0.0810354686116 2211:0.0255638441208 2267:0.102255376483 2280:0.106599312732 2307:0.0766915323625 2355:0.0849212519983 2364:0.0810354686116 2467:0.445374947945 2511:0.153383064725 2568:0.132163156853 2653:0.0511276882416 2866:0.379944906668 2908:0.110485096119 3132:0.165544639997 3240:0.162970514287 3242:0.0660815784266 3498:0.254763755995
429 -1 -1 2:0.121813700411 65:0.10652747109 259:0.119458340793 338:0.0273653321451 345:0.124475554371 357:0.0484706735058 391:0.122732955974 540:0.0273653321451 675:0.0690624090669 679:0.166569180076 795:0.172115035981 808:0.125465446169 821:0.0690624090669 823:0.0517968068002 885:0.146892198425 978:0.0172656022667 999:0.107544306102 1068:0.0547306642902 1168:0.309698867428 1257:0.0400894869782 1273:0.0690624090669 1313:0.0657362757725 1648:0.0547306642902 1702:0.0690624090669 1839:0.0345312045334 1907:0.0345312045334 1959:0.0172656022667 1967:0.0345312045334 2003:0.309698867428 2036:0.0172656022667 2053:0.076994772663 2078:0.141145015394 2112:0.104360104808 2180:0.149241383023 2211:0.0690624090669 2259:0.121813700411 2299:0.133309427654 2487:0.120268460935 2521:0.116627200969 2569:0.116627200969 2653:0.0517968068002 2717:0.10070835905 2812:0.144749703836 2873:0.144749703836 3191:0.0273653321451 3242:0.0446309344118 3322:0.10070835905 3326:0.127484101569 3405:0.119458340793 3441:0.127484101569 3457:0.13069811615 3515:0.0988959963839 3573:0.259253192316 3640:0.144749703836 3732:0.417518309848 3798:0.217042509594
430 -1 -1 101:0.217318428834 194:0.203575613982 266:0.074767105468 413:0.238858738795 475:0.111055862558 675:0.0532651606539 823:0.0798977409809 829:0.145398751123 946:0.12938056908 1084:0.0688442214426 1193:0.143611326911 1273:0.0532651606539 1313:0.101399685795 1387:0.156013149407 1834:0.125184838365 1912:0.160391194539 1959:0.026632580327 1988:0.180952826335 1989:0.165889514117 2036:0.026632580327 2462:0.115104097154 2562:0.344930981552 2568:0.0688442214426 2607:0.160391194539 2653:0.106530321308 2696:0.203575613982 2724:0.0798977409809 3078:0.160977811912 3139:0.172465490776 3174:0.122109382097 3242:0.0688442214426 3273:0.206532664328 3302:0.373454146141 3433:0.206532664328 3498:0.0884715168275 3504:0.234304427277 3553:0.19664709768
431 -1 -1 621:0.0857200890521 664:0.0453043356977 777:0.0983222653062 816:0.0757532826754 823:0.0818277838719 838:0.0532820332114 920:0.0675651508242 992:0.0504664635812 1041:0.0991041730825 1242:0.0818277838719 1283:0.0795487439046 1570:0.0869425581272 1686:0.0579330824122 1706:0.0471796038016 1796:0.122314354662 1983:0.0693826349717 2036:0.0136379639786 2273:0.119982190986 2307:0.0409138919359 2460:0.0943592076031 2791:0.0545518559146 2908:0.0589422996764 3029:0.135952318641 3165:0.652952248898 3306:0.652952248898
432 -1 -1 101:0.203974178349 177:0.126095878635 194:0.191075229176 259:0.0864762068961 475:0.104236573206 540:0.0396196717393 675:0.149983378362 781:0.277502225177 821:0.0249972297271 829:0.13647066635 1193:0.134792997378 1273:0.149983378362 1313:0.0951733256391 1387:0.146433296672 1572:0.131183649645 1599:0.164228189915 1662:0.228971408076 1702:0.0249972297271 1704:0.172952413792 1751:0.137281113476 1839:0.0499944594541 1907:0.0999889189082 1959:0.0249972297271 1984:0.122658671464 2013:0.17636251583 2036:0.0249972297271 2092:0.126095878635 2392:0.164979537495 2411:0.183027918633 2418:0.104236573206 2467:0.145167785093 2562:0.32375079245 2621:0.126095878635 2653:0.124986148635 3010:0.126095878635 3078:0.151093108362 3132:0.161875396225 3174:0.11461136092 3191:0.0396196717393 3272:0.126095878635 3273:0.0646169014664 3433:0.0646169014664 3450:0.180216361987 3635:0.116083539995 3659:0.130221902533 3734:0.156652302808 3782:0.171740085204 3787:0.156652302808
433 -1 -1 11:0.0562652633128 110:0.353881976225 241:0.10649828615 259:0.122807846146 518:0.259924264473 607:0.318382547508 842:0.0709988574332 909:0.325170199573 978:0.0354994287166 1398:0.122807846146 1444:0.30697983399 1791:0.241197881718 1839:0.0709988574332 1864:0.122807846146 1907:0.0709988574332 1959:0.0354994287166 2211:0.0354994287166 2316:0.0562652633128 2335:0.368615570345 2355:0.117926549606 2511:0.10649828615 2653:0.0354994287166 2863:0.211370567485 3075:0.262117284195 3273:0.0917646920294 3401:0.122807846146 3433:0.0917646920294 3462:0.241197881718
434 -1 -1 11:0.188459099658 241:0.356713359917 338:0.376918199316 842:0.237808906611 978:0.118904453306 1068:0.376918199316 1839:0.237808906611 1907:0.237808906611 1959:0.118904453306 2316:0.188459099658 3000:0.565377298974
435 -1 -1 11:0.0489197656929 247:0.398923507031 338:0.195679062772 448:0.220988968526 707:0.30768225972 821:0.154324678567 842:0.0617298714268 854:0.262592534632 978:0.0308649357134 1068:0.195679062772 1265:0.276817324007 1366:0.240574144638 1535:0.320492365454 1702:0.154324678567 1706:0.106775134514 1839:0.0617298714268 1852:0.102531097093 1874:0.0716661613798 1907:0.0617298714268 1959:0.0308649357134 1967:0.308649357134 2211:0.154324678567 2316:0.0489197656929 3045:0.320492365454
436 -1 -1 11:0.0513494541834 152:0.116145251131 204:0.211855003268 321:0.241135727726 338:0.0513494541834 688:0.148543149605 760:0.296760581604 842:0.064795796948 893:0.158972943339 978:0.032397898474 1025:0.239216502029 1068:0.0513494541834 1257:0.0752255906821 1374:0.14002138763 1401:0.336410197451 1757:0.280159480158 1839:0.064795796948 1852:0.107623489156 1874:0.0752255906821 1884:0.199892603789 1907:0.064795796948 1959:0.032397898474 2000:0.237215083052 2036:0.032397898474 2211:0.064795796948 2316:0.0513494541834 2653:0.097193695422 2907:0.064795796948 3027:0.235428612578 3273:0.251242057972 3433:0.251242057972 3516:0.146553900993 3601:0.336410197451
437 -1 -1 11:0.102090027242 664:0.427941644736 675:0.257646542919 688:0.295324934431 821:0.0644116357296 842:0.128823271459 978:0.193234907189 1273:0.257646542919 1648:0.204180054483 1702:0.0644116357296 1839:0.128823271459 1907:0.257646542919 1959:0.0644116357296 2036:0.0644116357296 2120:0.370681717454 2211:0.0644116357296 2307:0.193234907189 2316:0.102090027242 2430:0.309649594063 2653:0.128823271459 3261:0.299118373277
438 -1 -1 338:0.0615792406387 357:0.218143690119 453:0.321182638369 787:0.274113068714 821:0.194260875606 842:0.0777043502426 978:0.0388521751213 992:0.143770131955 1068:0.0615792406387 1257:0.180423913923 1702:0.194260875606 1758:0.387304387975 1769:0.321182638369 1839:0.0777043502426 1907:0.0777043502426 1959:0.0388521751213 2211:0.116556525364 2316:0.0615792406387 2768:0.313175569937 2992:0.313175569937 3110:0.387304387975
439 -1 -1 11:0.0489963391436 68:0.226344580366 241:0.0927397445453 249:0.172649331871 675:0.185479489091 737:0.23629642346 808:0.224639975817 842:0.0618264963636 978:0.0927397445453 999:0.192553018059 1273:0.185479489091 1313:0.117697707622 1398:0.106942268195 1593:0.0979926782872 1707:0.271964294168 1839:0.0618264963636 1907:0.123652992727 1959:0.0309132481818 2036:0.0309132481818 2120:0.177902265613 2211:0.0309132481818 2219:0.23209031901 2296:0.283161375947 2316:0.0489963391436 2521:0.208815513794 2569:0.208815513794 2653:0.154566240909 2717:0.180313576625 3174:0.141736083689 3261:0.143556678915 3273:0.0799095873254 3285:0.255553223998 3316:0.206266340571 3322:0.180313576625 3433:0.0799095873254 3781:0.216739808206
440 -1 -1 55:0.223003326933 169:0.0726872411663 209:0.132732339572 259:0.189239903137 280:0.113603123931 419:0.113603123931 463:0.113603123931 464:0.316644634045 556:0.199098509357 650:0.109062397891 664:0.0363436205831 683:0.113603123931 793:0.048788500574 821:0.185988839091 832:0.0617467212197 839:0.113603123931 896:0.0416544424684 978:0.0109405199466 992:0.0404847345473 1160:0.211096422696 1391:0.0946076914016 1402:0.113603123931 1440:0.227206247862 1509:0.109062397891 1553:0.113603123931 1632:0.102662603984 1645:0.0711986570692 1699:0.109062397891 1702:0.185988839091 1708:0.113603123931 1835:0.100213755068 1839:0.0218810398931 1907:0.0218810398931 1997:0.0672814310272 2034:0.100213755068 2058:0.0536839344368 2103:0.0917220840378 2211:0.142226759305 2322:0.227206247862 2338:0.105548211348 2608:0.0715417974066 2668:0.109062397891 2684:0.0962509914066 2698:0.0881882046237 2753:0.0718776363289 2784:0.109062397891 2941:0.105548211348 2943:0.0962509914066 3002:0.218124795783 3031:0.105548211348 3080:0.105548211348 3216:0.105548211348 3223:0.113603123931 3230:0.102662603984 3238:0.113603123931 3289:0.105548211348 3374:0.109062397891 3385:0.0756959612549 3480:0.0892732351213 3567:0.0981218779449 3571:0.0795024230958 3597:0.192501982813 3758:0.0981218779449 3797:0.0607700901267
441 -1 -1 22:0.0821689022471 23:0.090201132682 241:0.0424473293005 259:0.195791510812 300:0.10130580546 331:0.14692017182 508:0.126898650919 540:0.022425808399 560:0.111445702857 581:0.0565964390673 734:0.0694281336511 788:0.0855227958688 876:0.155207053965 882:0.106228610471 974:0.0992026240372 989:0.0916258631355 992:0.0523579277575 999:0.0881322393695 1084:0.0365749181658 1226:0.0424473293005 1473:0.265542124107 1504:0.0864301830523 1517:0.115454915227 1519:0.084894658601 1999:0.0944088785745 2008:0.136502948247 2092:0.0713736861019 2129:0.0978957554059 2181:0.141491097668 2186:0.0992026240372 2211:0.0141491097668 2225:0.120377720238 2437:0.108153760271 2441:0.0725747884319 2511:0.084894658601 2520:0.0507240279327 2524:0.0978957554059 2549:0.0972095445555 2647:0.116967670183 2653:0.0707455488341 2724:0.0424473293005 2756:0.10130580546 2868:0.0630969874698 2908:0.0611514350189 2944:0.0489478777029 3010:0.0713736861019 3089:0.14692017182 3134:0.116967670183 3172:0.0648731376995 3191:0.022425808399 3193:0.116967670183 3208:0.510036735146 3242:0.0731498363317 3272:0.0713736861019 3273:0.109724754498 3433:0.109724754498 3669:0.129604024994 3699:0.228103343069 3780:0.141047760686 3822:0.295678939367
442 -1 -1 338:0.153998202488 340:0.520550724747 357:0.272768353539 540:0.153998202488 660:0.307996404976 821:0.0971620479462 1068:0.153998202488 1114:0.291486143839 1257:0.225603288883 1702:0.0971620479462 2211:0.0971620479462 2868:0.433287508743 2944:0.336125460797 3191:0.153998202488
443 -1 -1 11:0.0458203792112 22:0.167887381955 55:0.196422761657 234:0.254335472986 247:0.224189459326 497:0.249993185412 537:0.0747298197755 540:0.0458203792112 556:0.175367244909 660:0.0916407584224 688:0.132548700904 821:0.0867283216928 881:0.288188580163 931:0.420157467183 978:0.0578188811285 1114:0.0867283216928 1123:0.238988174156 1569:0.0671256422537 1686:0.122805207971 1702:0.0867283216928 1839:0.0578188811285 1874:0.0671256422537 1907:0.0578188811285 1959:0.0289094405643 1967:0.173456643386 2036:0.0289094405643 2076:0.215171332616 2108:0.288188580163 2211:0.115637762257 2307:0.0867283216928 2416:0.22770569852 2907:0.0578188811285 3191:0.0458203792112 3261:0.0671256422537 3635:0.268502569015
444 -1 -1 239:0.144761391487 241:0.0769481290555 252:0.184917982666 303:0.202027747504 338:0.0406532996846 404:0.112660202634 540:0.0406532996846 660:0.0813065993691 739:0.165257482539 969:0.151508059956 981:0.100209307252 1031:0.166098523925 1164:0.173258651757 1226:0.0769481290555 1317:0.265210704146 1347:0.20675182361 1392:0.11760142874 1570:0.163515785632 1999:0.513430646327 2142:0.255690086305 2211:0.0256493763518 2462:0.110854760271 2497:0.364658438196 2645:0.184917982666 2653:0.0256493763518 3039:0.184917982666 3191:0.0406532996846 3242:0.0663026760364 3258:0.198041378941 3273:0.0663026760364 3433:0.0663026760364
445 -1 -1 101:0.132862168104 194:0.124460210723 475:0.0678963250346 485:0.0997993469436 540:0.0258069699286 639:0.0888925684647 675:0.0325647703549 706:0.162313672433 821:0.0814119258873 823:0.0976943110648 829:0.0888925684647 978:0.0162823851775 1084:0.0420893551061 1131:0.111255747086 1181:0.0703712979503 1193:0.0877997892769 1243:0.169071472859 1273:0.0325647703549 1313:0.185978458045 1369:0.0937032949632 1569:0.0378065275953 1572:0.0854487771573 1599:0.106972919575 1648:0.103227879714 1662:0.149144553281 1702:0.0814119258873 1706:0.0563277981098 1876:0.117387096618 1880:0.0872337253475 1969:0.138527189343 1984:0.0798958827014 2036:0.0488471555324 2085:0.152789087682 2112:0.196834306432 2256:0.0997993469436 2418:0.0678963250346 2465:0.140801248906 2562:0.632642316178 2584:0.143246913625 2614:0.0765343699942 2653:0.0162823851775 2724:0.0488471555324 2744:0.152789087682 2791:0.0651295407099 2910:0.0932642071071 3174:0.074654125461 3191:0.0258069699286 3242:0.0420893551061 3261:0.0378065275953 3309:0.143246913625 3422:0.0994613480713 3474:0.149144553281 3488:0.117387096618 3546:0.118320617458 3659:0.0848223262632 3734:0.102038232281 3787:0.102038232281
446 -1 -1 63:0.0880700829058 65:0.146843577463 160:0.099243784134 169:0.079061545386 338:0.150887774939 505:0.223331192493 660:0.0754438874693 816:0.132198640685 821:0.0237998966647 920:0.117909360244 1068:0.150887774939 1114:0.0713996899942 1226:0.0713996899942 1285:0.102861442051 1375:0.218003991278 1562:0.237253239563 1659:0.189584842828 1702:0.0237998966647 1831:0.0951995866589 1841:0.101100235859 1966:0.340808395896 2029:0.363845974873 2140:0.374920578812 2162:0.0754438874693 2211:0.0237998966647 2278:0.166866484172 2280:0.099243784134 2355:0.079061545386 2511:0.0713996899942 2533:0.189584842828 3659:0.123984451782 3663:0.124900132524 3677:0.36032356249
447 -1 -1 247:0.129754291585 468:0.434066197022 537:0.0648771457923 563:0.250192661873 785:0.0955566358477 936:0.242131004486 977:0.220802881777 997:0.207479031315 1569:0.0582755330064 1570:0.160000140236 1959:0.0250979059751 1967:0.1003916239 2002:0.186802296037 2791:0.1003916239 2889:0.15485219756 2907:0.0501958119502 2956:0.242131004486 2961:0.0955566358477 3000:0.119337719452 3013:0.42705565987 3039:0.180942182702 3129:0.220802881777 3645:0.235942388175 3731:0.235942388175
448 -1 -1 1:0.154750742317 540:0.0326692637833 642:0.125908970537 675:0.0412240210963 754:0.175362752865 781:0.0762735025032 821:0.0206120105482 896:0.0784772398141 1068:0.0326692637833 1181:0.0890836274802 1273:0.0412240210963 1341:0.113198133951 1569:0.0478596063839 1689:0.160658582054 1702:0.0206120105482 1846:0.0875583267149 1865:0.12503429438 1944:0.160658582054 1967:0.0412240210963 2036:0.0206120105482 2085:0.193417011857 2287:0.126758652496 2364:0.0653385275666 2422:0.172805001309 2480:0.207950209595 2491:0.168191354065 2549:0.14161203007 2568:0.106562548663 2570:0.18133749217 2614:0.0968855130513 2618:0.280093143012 2653:0.0206120105482 2744:0.193417011857 2866:0.306347839822 2908:0.0890836274802 2998:0.193417011857 3191:0.0326692637833 3202:0.198853514849 3240:0.131402380004 3247:0.157555244412 3422:0.125908970537 3498:0.136943233864 3558:0.159147377921 3646:0.159147377921 3655:0.184862254544 3734:0.12917107028 3782:0.14161203007 3787:0.12917107028 3798:0.259109553669
449 -1 -1 137:0.173584678258 150:0.298202257024 259:0.099348969081 266:0.0806224397812 512:0.244329334941 818:0.226200117492 1398:0.099348969081 1592:0.244329334941 1632:0.269483964532 1658:0.37006067165 1702:0.0574365849845 1820:0.244329334941 1825:0.223842314656 1834:0.134988602668 1959:0.0287182924923 2211:0.0861548774768 2284:0.172952120351 2321:0.226200117492 2653:0.0861548774768 2791:0.114873169969 3166:0.180506019353 3194:0.215611042449 3270:0.11219922686 3273:0.222707127532 3401:0.099348969081 3433:0.222707127532 3725:0.180506019353
450 -1 -1 133:0.291345054141 272:0.353884257675 357:0.110772173337 540:0.0625392035342 557:0.173311376872 664:0.131076121459 821:0.0394578442744 1084:0.101997047809 1106:0.36142877678 1188:0.284469488204 1191:0.157831377098 1257:0.0916182771844 1702:0.0394578442744 1946:0.256783547483 2211:0.0789156885488 2653:0.0394578442744 2724:0.118373532823 2727:0.307550847464 2796:0.330802898415 3160:0.222694398643 3172:0.180912736357 3191:0.0625392035342 3273:0.101997047809 3433:0.101997047809 3453:0.263279520076
451 -1 -1 21:0.209935729603 324:0.251261955635 338:0.0412793463247 540:0.0412793463247 695:0.209935729603 702:0.205138904373 726:0.148464348665 821:0.104177471217 823:0.0781331034127 867:0.221580132812 913:0.197152103688 946:0.126523043823 969:0.153841231251 978:0.0260443678042 992:0.0963756130567 1084:0.067323714129 1222:0.221580132812 1303:0.189258861421 1569:0.0604731493183 1696:0.166033871717 1702:0.104177471217 1756:0.181419447955 1839:0.0520887356085 1907:0.0520887356085 2085:0.24439264596 2211:0.0520887356085 2630:0.221580132812 2653:0.0781331034127 2724:0.0781331034127 2744:0.24439264596 2908:0.112561884927 3001:0.21251869033 3191:0.0412793463247 3273:0.201971142387 3277:0.270437013764 3433:0.201971142387 3656:0.148464348665 3814:0.192303910351
452 -1 -1 266:0.111857088646 338:0.0631517196315 537:0.102996018536 540:0.0631517196315 689:0.275677254907 787:0.281112782217 820:0.20756701703 821:0.0398442989047 828:0.264719791905 832:0.224875493001 861:0.255377688257 888:0.357350240485 914:0.200990347085 1068:0.0631517196315 1256:0.155667316679 1283:0.232407413203 1374:0.172204194857 1569:0.0925155970479 1585:0.258021058451 1702:0.0398442989047 1742:0.273744865471 2267:0.159377195619 2364:0.126303439263 2568:0.205992037072 2907:0.0796885978094 3191:0.0631517196315 3347:0.239957023256
453 -1 -1 118:0.124346478992 303:0.181631953803 480:0.188166087084 537:0.0596090623178 540:0.0365491292235 581:0.0461198661885 774:0.31909704668 842:0.0461198661885 988:0.139383323988 989:0.149329979654 992:0.0853318923196 1369:0.398121962294 1519:0.0691797992827 1759:0.170267726972 1959:0.0230599330942 1983:0.117316552739 2050:0.140862165278 2092:0.116323390893 2316:0.0365491292235 2441:0.118280923192 2462:0.199326745412 2474:0.0979569242492 2493:0.239447526255 2497:0.163922098372 2520:0.082668995412 2543:0.196189175183 2593:0.160630519553 2653:0.0230599330942 2907:0.0461198661885 3010:0.116323390893 3191:0.0365491292235 3258:0.356096061411 3272:0.116323390893 3479:0.239447526255 3484:0.199409812749 3498:0.076603439612 3714:0.188166087084
454 -1 -1 169:0.138819970203 241:0.125366925085 338:0.0662339583635 357:0.117316484734 540:0.0662339583635 557:0.183550443097 821:0.0417889750283 1068:0.0662339583635 1084:0.108022933392 1187:0.205053928567 1191:0.167155900113 1257:0.0970309951748 1285:0.180608945231 1702:0.0417889750283 1739:0.264186895288 1864:0.144566101523 1983:0.212599857631 2092:0.210800059887 2162:0.132467916727 2211:0.0417889750283 2267:0.167155900113 2280:0.174256891755 2568:0.108022933392 2653:0.0417889750283 2659:0.225339418125 2862:0.416580367687 3010:0.210800059887 3191:0.0662339583635 3272:0.210800059887 3300:0.43392435938
455 -1 -1 11:0.0461352509166 209:0.35314469176 573:0.302249928789 664:0.0966950234562 675:0.116432409967 763:0.319714845595 821:0.0873243074752 1024:0.280819208662 1273:0.116432409967 1391:0.25171110617 1702:0.0873243074752 1824:0.240630469904 1959:0.0291081024917 2211:0.0873243074752 2463:0.273141826297 2567:0.23751837119 2653:0.0582162049835 2959:0.222498149404 3000:0.13840575275 3008:0.266626473682 3399:0.302249928789 3683:0.231868865385
456 -1 -1 6:0.180620071763 30:0.169051966618 247:0.0674816218175 276:0.399092685083 357:0.0732872771288 537:0.0674816218175 675:0.0522109096737 802:0.188206059235 821:0.0783163645105 896:0.0993927319656 937:0.229666955633 941:0.153569072446 1068:0.0413761669807 1084:0.0674816218175 1124:0.147335432868 1257:0.0606149890155 1273:0.0522109096737 1313:0.0993927319656 1323:0.131686202862 1370:0.185571264163 1523:0.147335432868 1648:0.0827523339613 1652:0.195994393904 1702:0.0783163645105 1941:0.288390194365 1967:0.104421819347 2037:0.192754958936 2053:0.116415490718 2058:0.256193221666 2211:0.0522109096737 2653:0.0261054548368 2710:0.131686202862 2712:0.126819803467 2724:0.0783163645105 2791:0.104421819347 2833:0.234131125916 2907:0.0522109096737 3195:0.239122607494 3571:0.189702767847 3625:0.142520945555 3645:0.122707116775 3731:0.122707116775
457 -1 -1 73:0.100306812159 152:0.0498784223878 241:0.0417397021958 247:0.107895564968 321:0.103555414992 338:0.0220519542572 357:0.0390593861349 404:0.0611113403921 540:0.0220519542572 603:0.240628226314 675:0.0556529362611 781:0.102970167886 821:0.0278264681306 828:0.0924375262644 832:0.0785242921991 861:0.0891753563104 892:0.0695661703264 987:0.32876347169 1068:0.0220519542572 1257:0.0323055290669 1273:0.0556529362611 1374:0.180395991592 1498:0.457858926672 1579:0.233288880311 1583:0.277392788825 1585:0.0900983949694 1702:0.0278264681306 1742:0.0955889924574 1757:0.120314113157 1815:0.108445532351 1839:0.0556529362611 1874:0.0323055290669 1907:0.0556529362611 1967:0.0834794043917 2036:0.0139132340653 2175:0.118370938208 2211:0.0139132340653 2213:0.144470908286 2418:0.0580171425797 2467:0.161598176662 2520:0.0498784223878 2653:0.0278264681306 2788:0.130557674221 2848:0.116644440155 2907:0.0278264681306 3027:0.101104502043 3146:0.0713649152018 3191:0.0220519542572 3344:0.130557674221 3358:0.104457704143 3364:0.130557674221 3498:0.138656289397 3645:0.196194954025 3731:0.196194954025 3743:0.236741876417
458 -1 -1 241:0.0967432953545 247:0.0833592635625 390:0.198966292243 793:0.143806703398 838:0.12598849027 978:0.0322477651182 981:0.251976980539 993:0.17162028718 1068:0.153334495333 1119:0.311108973324 1164:0.217830025569 1548:0.167993228529 1559:0.283704922475 1560:0.33485125708 1967:0.257982120945 2014:0.311108973324 2036:0.0322477651182 2142:0.321467225288 2211:0.0322477651182 2355:0.107124756943 2511:0.0967432953545 2653:0.0322477651182 3113:0.224630975476 3242:0.0833592635625 3261:0.0748769918252 3273:0.0833592635625 3433:0.0833592635625 3498:0.107124756943 3645:0.151578675983 3731:0.151578675983
459 -1 -1 133:0.264651269929 169:0.119066589628 232:0.321460470568 584:0.345790137716 664:0.238133179256 816:0.199090989468 920:0.177571350786 978:0.0358426149594 1084:0.0926518155978 1242:0.215055689756 1706:0.123995075485 2036:0.0358426149594 2162:0.113618401277 2241:0.487059263543 2280:0.149461016236 2355:0.119066589628 2511:0.107527844878 2649:0.228498083689 2712:0.174122742288 2724:0.107527844878 3261:0.0832239746685 3726:0.304941607442
460 -1 -1 169:0.0735279855122 187:0.120839764587 196:0.120839764587 266:0.124276712885 336:0.131271706243 338:0.0350817647046 469:0.128540743922 537:0.0572158938645 540:0.0350817647046 557:0.0972201211471 591:0.127965362619 595:0.138709862709 660:0.0701635294091 763:0.121557385761 893:0.108609750217 896:0.168544971205 924:0.220647758353 950:0.138709862709 1058:0.143334720166 1068:0.0350817647046 1114:0.132804774959 1191:0.0885365166396 1226:0.0664023874797 1257:0.0513938563522 1277:0.180611646096 1285:0.0956621146721 1412:0.120839764587 1447:0.160843991869 1684:0.185565993648 2010:0.147055971024 2036:0.0221341291599 2162:0.0701635294091 2211:0.0221341291599 2280:0.092297658569 2319:0.220647758353 2355:0.147055971024 2364:0.0701635294091 2418:0.184595317138 2467:0.257081487844 2511:0.132804774959 2535:0.127379423274 2568:0.114431787729 2615:0.119354250307 2640:0.139930372992 2653:0.0221341291599 2674:0.154181569057 2791:0.177073033279 2863:0.131790950178 2868:0.0987056354267 2907:0.0442682583198 2944:0.0765715062668 2964:0.205575425409 2982:0.202745775256 2990:0.119354250307 3191:0.0350817647046 3270:0.0864756210568 3273:0.0572158938645 3419:0.114431787729 3433:0.0572158938645 3483:0.170899806699 3626:0.169190100184
461 -1 -1 63:0.127312341709 169:0.114289780935 338:0.163590251044 357:0.0965860698618 454:0.190036228331 675:0.0688093045186 758:0.214300341033 821:0.0688093045186 978:0.0344046522593 1055:0.148694433194 1068:0.163590251044 1077:0.297512800089 1114:0.103213956778 1191:0.137618609037 1208:0.161716993968 1257:0.0798851286757 1273:0.0688093045186 1285:0.148694433194 1447:0.250011263975 1702:0.0688093045186 1831:0.137618609037 1839:0.0688093045186 1907:0.0688093045186 1959:0.0344046522593 2036:0.0344046522593 2162:0.327180502088 2211:0.0688093045186 2280:0.143464819622 2355:0.114289780935 2363:0.239655386027 2511:0.103213956778 2568:0.0889347359407 2628:0.183099085454 2653:0.0344046522593 2674:0.239655386027 2866:0.340894802566 2964:0.159770257351 3240:0.219331014775 3385:0.119020541854
462 -1 -1 259:0.188659847429 305:0.217206728369 408:0.244552790079 540:0.0432179063688 664:0.0905805514664 1071:0.187337415892 1084:0.070485369384 1145:0.396293666475 1187:0.133798457835 1202:0.239889910276 1394:0.271820253094 1660:0.20133488371 1686:0.115830206364 1882:0.20641075783 1983:0.138722204865 2511:0.0818023890455 2654:0.263061715834 2724:0.0818023890455 2849:0.183080441328 2868:0.12159738673 2871:0.228602346725 3092:0.283137272756 3191:0.0432179063688 3261:0.0633130884512 3270:0.10653099482 3389:0.283137272756 3515:0.156185859149
463 -1 -1 11:0.0343717157542 247:0.168173561715 266:0.0608806866776 399:0.190787303252 540:0.0343717157542 627:0.381574606504 675:0.0433722763013 913:0.164160934503 914:0.109393427759 981:0.0847253691958 1084:0.0560578539048 1093:0.216181885255 1273:0.0433722763013 1504:0.132470305266 1506:0.190787303252 1519:0.0650584144519 1584:0.172747098475 1735:0.190787303252 1756:0.151060960325 1759:0.16012403135 1959:0.0216861381506 1967:0.130116828904 2036:0.0216861381506 2040:0.194495747104 2150:0.181810169501 2211:0.0433722763013 2462:0.0937259297428 2576:0.216181885255 2593:0.302121920649 2607:0.130601900387 2614:0.101934385096 2653:0.0216861381506 2696:0.165765721335 2724:0.0650584144519 2907:0.0433722763013 3139:0.140433649811 3191:0.0343717157542 3242:0.0560578539048 3410:0.176956097101 3463:0.170811234649 3645:0.101934385096 3731:0.101934385096 3764:0.236787976611 3792:0.225182445802
464 -1 -1 174:0.0878787214632 247:0.236266307852 266:0.0513186076842 306:0.155522970027 327:0.138377391165 511:0.100971026789 537:0.0472532615704 540:0.0289732046809 810:0.153254591411 814:0.18981470519 892:0.0914002844474 893:0.0896982392382 978:0.0182800568895 992:0.0676442485637 1121:0.160821753187 1190:0.31615206397 1257:0.0424449776678 1386:0.163947739202 1406:0.466568910081 1476:0.163947739202 1629:0.151117328257 1800:0.18981470519 1839:0.036560113779 1884:0.11278658003 1907:0.036560113779 1959:0.0182800568895 1967:0.182800568895 2210:0.182227796092 2211:0.0548401706685 2441:0.093763585352 2482:0.153254591411 2568:0.0472532615704 2653:0.0914002844474 2781:0.18981470519 2907:0.036560113779 3191:0.0289732046809 3273:0.236266307852 3312:0.137242913137 3433:0.236266307852 3536:0.131789217666 3682:0.155522970027
465 -1 -1 63:0.10970203827 65:0.182911599752 169:0.0984808051887 338:0.0469872853374 660:0.0939745706749 821:0.0592913527179 838:0.115822414167 858:0.206505386489 896:0.112871611803 978:0.0296456763589 1037:0.209158619704 1055:0.128126481548 1068:0.0469872853374 1084:0.0766329616964 1114:0.0889370290768 1187:0.145468090526 1702:0.0592913527179 1831:0.118582705436 2036:0.0592913527179 2078:0.121175600521 2162:0.281923712025 2180:0.128126481548 2211:0.0592913527179 2259:0.209158619704 2280:0.123620247034 2355:0.0984808051887 2511:0.0889370290768 2619:0.207852574093 2807:0.27155058114 3000:0.140961856012 3242:0.0766329616964 3261:0.0688351288298 3385:0.102557190152 3625:0.16184854287 3732:0.477929565637 3798:0.372669999932
466 -1 -1 55:0.139889943108 152:0.14762128493 338:0.0326327264059 404:0.0904332390705 475:0.0858544108415 556:0.124894455746 675:0.0823558321186 821:0.061766874089 829:0.112404008462 871:0.18859220651 918:0.160478901138 919:0.148435132762 926:0.15585543941 989:0.133328603821 1068:0.0326327264059 1084:0.0532216844356 1105:0.16800324848 1187:0.101027764529 1193:0.1110221971 1273:0.0823558321186 1374:0.0889839961528 1392:0.18879920099 1519:0.061766874089 1702:0.061766874089 1804:0.160478901138 1880:0.110306413365 1983:0.104745558916 1984:0.202055529058 2127:0.15585543941 2211:0.0411779160593 2258:0.129409882484 2325:0.152022777781 2381:0.153242451253 2487:0.143418240281 2575:0.205244462217 2614:0.0967771560777 2653:0.0411779160593 2736:0.148435132762 2868:0.0918150504323 2896:0.145260913952 2907:0.0411779160593 2914:0.18859220651 3134:0.170204521127 3261:0.0478060800935 3264:0.061766874089 3280:0.296870265523 3358:0.154577668742 3484:0.178042158605 3513:0.18859220651 3522:0.172611735811 3569:0.143418240281 3635:0.095612160187 3694:0.146357111693 3793:0.16800324848
467 -1 -1 209:0.167978612341 338:0.0877797187364 670:0.150260966345 785:0.105431057213 821:0.0830742544664 824:0.267151805424 842:0.0553828363109 903:0.25984807941 978:0.0553828363109 1068:0.0877797187364 1392:0.126964113835 1569:0.0642974818024 1598:0.253649827437 1702:0.0830742544664 1824:0.2289190429 1839:0.0553828363109 1900:0.287539497566 1907:0.0553828363109 1959:0.0276914181555 2007:0.276046520623 2211:0.0553828363109 2316:0.0438898593682 2373:0.220583863563 2537:0.267151805424 2585:0.207901480807 2901:0.248355102467 2959:0.211669218071 2961:0.105431057213 3000:0.131669578105 3218:0.232156661255 3261:0.0642974818024 3278:0.276046520623 3797:0.153814442573
468 -1 -1 63:0.106450323287 169:0.0955617025465 259:0.0995172580132 344:0.298707386971 540:0.0455945194221 559:0.286768028586 638:0.277527847125 664:0.0955617025465 931:0.209043204439 992:0.106450323287 1055:0.12432864145 1084:0.0743614583253 1187:0.141156221969 1283:0.167794390667 1392:0.263790672264 1526:0.286768028586 1569:0.0667947636433 1795:0.210629458159 2094:0.286768028586 2162:0.273567116533 2211:0.0287669389032 2280:0.119955977747 2291:0.244743208616 2896:0.202958878767 3191:0.0455945194221 3385:0.0995172580132 3641:0.258001089683 3804:0.182378077689
469 -1 -1 11:0.0498979715767 233:0.20586654911 239:0.177680529105 241:0.0944463447317 404:0.138279441828 433:0.203869784004 513:0.326900971733 893:0.154479293585 1035:0.197291693994 1181:0.136063436919 1226:0.0944463447317 1257:0.0730992070974 1519:0.0944463447317 1734:0.253767755581 2062:0.276968991101 2084:0.276558883655 2211:0.0629642298212 2403:0.223791383793 2483:0.20586654911 2614:0.147979783337 2653:0.0629642298212 2861:0.192309268882 2875:0.250779736203 2976:0.197291693994 3187:0.184421630833 3273:0.162760172975 3433:0.162760172975 3498:0.104581322008 3707:0.25689000708
470 -1 -1 93:0.20620937238 247:0.0534718940815 290:0.130018273616 475:0.0862580358294 540:0.0327861417479 606:0.181986247438 617:0.130018273616 660:0.0655722834958 675:0.0413715046671 821:0.0620572570007 823:0.124114514001 955:0.18947882988 981:0.0808169712551 995:0.178879183324 1011:0.130018273616 1023:0.149132966782 1075:0.325863357616 1084:0.0534718940815 1108:0.134618628165 1114:0.0620572570007 1273:0.0413715046671 1313:0.0787580009637 1319:0.0935732822885 1350:0.115529151082 1415:0.18947882988 1501:0.18947882988 1572:0.108557328808 1648:0.0655722834958 1702:0.0620572570007 1706:0.071560945678 1751:0.340809339009 1871:0.181986247438 1880:0.110824993882 1967:0.0413715046671 2112:0.12503283976 2163:0.185523620046 2211:0.0620572570007 2298:0.185523620046 2501:0.162931678808 2538:0.117338385755 2653:0.0206857523336 2718:0.141343470556 2724:0.0620572570007 2805:0.258774107488 2874:0.133277133454 2910:0.118486343909 3096:0.158118916015 3191:0.0327861417479 3338:0.166741559679 3587:0.116747411348
471 -1 -1 247:0.0678301271781 254:0.240357543885 338:0.0415898520642 675:0.0524805502278 688:0.120310677406 821:0.0524805502278 937:0.230853058798 978:0.0262402751139 992:0.291301668739 1008:0.226911688146 1068:0.0831797041283 1137:0.272471257336 1256:0.102517884069 1273:0.0524805502278 1420:0.240357543885 1519:0.0787208253418 1569:0.0609280320046 1652:0.197006596858 1702:0.0524805502278 1839:0.0524805502278 1907:0.0524805502278 1941:0.144939785336 1967:0.104961100456 2037:0.193750431994 2058:0.257516318365 2148:0.193750431994 2153:0.235340284059 2211:0.0524805502278 2653:0.0262402751139 2679:0.235340284059 2805:0.109419979242 2827:0.246230982222 2906:0.148846001537 2908:0.113408582232 3195:0.240357543885 3360:0.181552874822 3645:0.12334083136 3731:0.12334083136
472 -1 -1 239:0.163699664029 404:0.127398867413 781:0.107331001757 823:0.0870147954825 838:0.33995728615 865:0.250818942141 992:0.107331001757 1151:0.265681443672 1226:0.0870147954825 1368:0.30117863512 1398:0.100340578261 1446:0.175946503429 1706:0.100340578261 1864:0.100340578261 1896:0.198187509046 1959:0.0290049318275 2177:0.279823873968 2211:0.0290049318275 2246:0.214163839638 2282:0.217763071714 2441:0.148774504231 2483:0.189667855525 2520:0.103981592938 2539:0.228457837073 2660:0.233799935981 2755:0.212372025238 2791:0.11601972731 2889:0.178958254048 3056:0.169910339411 3401:0.100340578261
473 -1 -1 152:0.0727555487769 540:0.0321662546003 675:0.0405892941766 677:0.190438966997 702:0.159851131716 726:0.115688412328 773:0.202310574509 774:0.140415887653 823:0.0608839412649 971:0.210733614085 981:0.396444829252 988:0.122668845515 1084:0.0524609016886 1115:0.100543665725 1169:0.117330655077 1178:0.147476868309 1273:0.0405892941766 1323:0.102374198427 1355:0.0942454225003 1369:0.116793410889 1462:0.132073395546 1508:0.147476868309 1547:0.18201592742 1579:0.170144319908 1820:0.172662689723 1972:0.0905025909147 2050:0.123970348081 2211:0.0405892941766 2494:0.15362754808 2634:0.172662689723 2653:0.12176788253 2710:0.102374198427 2724:0.0608839412649 2882:0.167771515398 2907:0.0405892941766 3146:0.104096988645 3166:0.12756001984 3191:0.0321662546003 3273:0.262304508443 3325:0.190438966997 3433:0.262304508443 3440:0.172662689723 3656:0.115688412328 3725:0.12756001984 3812:0.151051911546
474 -1 -1 63:0.124837127065 247:0.174411322297 266:0.094708237349 338:0.0534699063265 540:0.0534699063265 761:0.181913898497 914:0.170176443236 1055:0.145803506568 1068:0.0534699063265 1593:0.106939812653 1706:0.11670653691 1959:0.033735754822 1967:0.134943019288 2002:0.25109331693 2036:0.033735754822 2162:0.213879625306 2211:0.033735754822 2271:0.316566347333 2738:0.282830592511 2978:0.198455403619 3041:0.21846375532 3175:0.21846375532 3191:0.0534699063265 3242:0.0872056611485 3304:0.229214747826 3356:0.271933661646 3385:0.11670653691 3645:0.317145763774 3659:0.1757448415 3731:0.317145763774
475 -1 -1 136:0.248091994965 152:0.0856534887385 247:0.0617610522845 441:0.188189180625 475:0.099629668115 537:0.0617610522845 675:0.047784872908 688:0.109545925193 740:0.194959207387 779:0.132712661167 829:0.130439123023 933:0.230501287397 1084:0.0617610522845 1193:0.128835601364 1273:0.047784872908 1322:0.230501287397 1369:0.137498283945 1387:0.139961438675 1388:0.188189180625 1519:0.071677309362 1593:0.151474463322 1967:0.047784872908 1983:0.121551882647 1984:0.234475143485 2012:0.118367820527 2036:0.023892436454 2097:0.238175737888 2120:0.137498283945 2153:0.214283301434 2241:0.162335149329 2256:0.146443504991 2474:0.101493338176 2479:0.168567887255 2653:0.071677309362 2712:0.116069002221 2724:0.071677309362 2829:0.230501287397 2907:0.047784872908 2964:0.110953038916 3078:0.1444153024 3146:0.122551068537 3258:0.184475871721 3264:0.071677309362 3273:0.0617610522845 3281:0.200307122057 3321:0.197513672102 3433:0.0617610522845 3635:0.110953038916
476 -1 -1 259:0.149211818116 540:0.0683624255223 675:0.0862637765767 821:0.0431318882883 1084:0.111494313811 1169:0.249360961318 1273:0.0862637765767 1369:0.248219164855 1419:0.347673036452 1511:0.379459754132 1519:0.129395664865 1652:0.323825359713 1702:0.0431318882883 2040:0.386835534219 2211:0.0431318882883 2497:0.306604082765 2591:0.33972904904 2653:0.0431318882883 2724:0.129395664865 2907:0.0862637765767 2964:0.200298286404 3191:0.0683624255223
477 -1 -1 247:0.0519655982218 266:0.112872722838 399:0.176859720022 400:0.171032515134 483:0.130826440031 540:0.0318625606701 627:0.353719440043 646:0.164038199901 688:0.0921716733253 823:0.0603091126552 864:0.148434884662 913:0.152177091555 914:0.101407644407 1084:0.0519655982218 1506:0.176859720022 1696:0.128157657082 1756:0.140033423052 1759:0.148434884662 1768:0.188640959766 1967:0.0402060751035 1988:0.136588397303 1989:0.125218176038 2036:0.0402060751035 2150:0.168537922214 2207:0.121510681959 2211:0.0402060751035 2593:0.140033423052 2614:0.188986232327 2653:0.0201030375517 2696:0.153664728023 2724:0.0603091126552 2805:0.251484476676 2835:0.208743997318 2907:0.0402060751035 3139:0.130181912338 3191:0.0318625606701 3242:0.103931196444 3273:0.0519655982218 3410:0.164038199901 3433:0.0519655982218 3463:0.316683831907 3498:0.0667808452357 3519:0.103114169103 3764:0.329253476522
478 -1 -1 480:0.186573033396 696:0.219837483559 819:0.501623526479 823:0.13718821709 992:0.169218909127 1369:0.394751377988 1519:0.0685941085451 1648:0.0724793932096 1706:0.0790988759844 2036:0.0228647028484 2285:0.194528196343 2286:0.237420313113 2325:0.168826204568 2441:0.117279532008 2520:0.163938204603 3130:0.209437736245 3134:0.189017617764 3174:0.10483380515 3242:0.0591043994532 3498:0.22786469632 3699:0.368610834458
479 -1 -1 338:0.0424723685537 357:0.0752289173128 370:0.171752968238 779:0.14884676752 787:0.18906097508 821:0.0267970810252 858:0.18666268588 896:0.102025998338 967:0.258523725141 1003:0.162553483543 1037:0.18906097508 1068:0.0424723685537 1256:0.104693263847 1257:0.0622208952933 1296:0.278252965267 1503:0.26713117177 1569:0.0622208952933 1702:0.0267970810252 1706:0.185405338771 1769:0.221525748749 1825:0.208867593514 1852:0.0890179763185 1874:0.0622208952933 1959:0.0267970810252 1983:0.136329153969 2012:0.132757999944 2036:0.0267970810252 2211:0.0267970810252 2543:0.227984062319 2617:0.258523725141 2712:0.130179710345 2791:0.214376648201 2992:0.216003122001 3130:0.245457814392 3264:0.0803912430755 3625:0.146296831436 3663:0.140629138792 3759:0.216003122001
480 -1 -1 125:0.269450093333 266:0.0758819671135 591:0.156268430545 593:0.242420391275 675:0.270297020577 842:0.0540594041154 989:0.175037145244 1158:0.242420391275 1209:0.269450093333 1226:0.0810891061731 1256:0.105602088771 1272:0.170879832835 1273:0.270297020577 1392:0.371790511021 2137:0.180353668996 2211:0.0270297020577 2316:0.0428410641671 2628:0.143850130777 2653:0.162178212346 2887:0.233738224824 2896:0.190702182165 2944:0.187014811882 3122:0.237798169848 3146:0.138642991718 3273:0.0698707662249 3433:0.0698707662249 3714:0.220558891062
481 -1 -1 241:0.0945772060389 511:0.174134352396 540:0.0499671083316 648:0.248312988708 836:0.221034094907 978:0.0315257353463 1064:0.314269551078 1313:0.120029663642 1350:0.176070049717 1355:0.146400981225 1442:0.304143221117 1648:0.0999342166631 1897:0.327353913439 2211:0.0315257353463 2363:0.219601471838 2430:0.151555398989 2538:0.178827380103 2568:0.0814928436779 2647:0.260616524646 2653:0.0315257353463 2672:0.176070049717 2680:0.2290907893 2853:0.28877167957 3174:0.144544314371 3191:0.0499671083316 3261:0.0732004906126 3264:0.0945772060389 3273:0.0814928436779 3362:0.176070049717 3433:0.0814928436779 3568:0.207119529172
482 -1 -1 266:0.297251285039 279:0.229688368978 664:0.234490572663 894:0.225002860433 914:0.178038601679 992:0.130604607298 1161:0.235498902264 1447:0.256476493271 1834:0.165898955334 1864:0.122098383555 1908:0.204049321851 2036:0.035294348036 2183:0.310507727797 2441:0.181034699975 2520:0.126528914197 2674:0.245852814887 2871:0.29589737713 2908:0.152539634368 2964:0.163901876591 3146:0.181034699975 3663:0.185222180127 3696:0.29589737713
483 1 1 11:0.0370381983168 247:0.120813399307 266:0.131207354498 537:0.0604066996536 540:0.0370381983168 675:0.0467370026735 723:0.148152793267 785:0.0889721785857 823:0.0701055040103 1093:0.232952803283 1169:0.135101712194 1273:0.0467370026735 1398:0.0808417324046 1450:0.123511928817 1506:0.205588165127 1584:0.186148440705 1624:0.36812479359 1834:0.109842231837 1959:0.0233685013368 1967:0.0934740053471 1988:0.158775316255 1989:0.145558157895 2036:0.0701055040103 2211:0.0233685013368 2307:0.0701055040103 2341:0.353792361805 2493:0.242651607639 2529:0.175445909086 2530:0.242651607639 2543:0.198814410422 2607:0.140733710289 2653:0.0467370026735 2809:0.143232158375 2944:0.0808417324046 2961:0.0889721785857 2964:0.108519959579 3191:0.0740763966337 3242:0.0604066996536 3273:0.0604066996536 3401:0.0808417324046 3410:0.190683964241 3433:0.0604066996536 3463:0.184062396795 3498:0.155256962252 3519:0.119863657038 3645:0.109842231837 3731:0.109842231837
484 -1 -1 63:0.100872483054 169:0.0905544100111 189:0.390350366496 249:0.152243808337 259:0.0943027001943 540:0.0432054337249 664:0.0905544100111 821:0.0817787809589 838:0.106500250083 999:0.169795066441 1068:0.0432054337249 1317:0.140930054756 1456:0.136297968265 1519:0.0817787809589 1621:0.191123205992 1640:0.210474026439 1643:0.225349241915 1702:0.0817787809589 1831:0.109038374612 1967:0.054519187306 2162:0.172821734899 2198:0.131046541721 2211:0.0817787809589 2290:0.132426587901 2591:0.214710651364 2649:0.17378098442 2683:0.255795965973 2732:0.255795965973 2791:0.109038374612 3191:0.0432054337249 3214:0.219731295658 3330:0.255795965973 3385:0.0943027001943 3500:0.244482212391 3516:0.123310460786 3663:0.143056371537 3804:0.172821734899
485 -1 -1 204:0.189981307141 259:0.100506404548 266:0.0815617074164 338:0.0460477037421 404:0.127609411158 537:0.0751005701166 625:0.262844882092 648:0.228835394345 821:0.0871585991235 896:0.110614573791 1068:0.0460477037421 1071:0.199603788142 1187:0.142559236789 1355:0.134917333344 1456:0.145264331873 1637:0.150201140233 1702:0.0871585991235 1852:0.0965115330465 1874:0.067458666672 1903:0.141138272701 1908:0.16796507122 2078:0.118752511738 2152:0.199603788142 2180:0.125564399421 2183:0.255597284719 2198:0.139667440165 2211:0.0871585991235 2267:0.116211465498 2407:0.234186321789 2462:0.125564399421 2568:0.0751005701166 2615:0.156662277533 2674:0.202376000016 2907:0.058105732749 2964:0.134917333344 2990:0.156662277533 3000:0.138143111226 3264:0.0871585991235 3270:0.113506370414 3483:0.224320062994 3486:0.172304919371 3516:0.131422441046 3569:0.202376000016 3606:0.216238842818
486 -1 -1 67:0.165864832686 160:0.0921234458086 239:0.124686050629 242:0.36054147959 259:0.152853953555 664:0.220167602096 688:0.101292599825 823:0.198831156913 989:0.143064174438 1210:0.144465390183 1226:0.0662770523044 1349:0.144465390183 1352:0.182632747982 1454:0.229400437502 1686:0.0938467046646 1841:0.0938467046646 1884:0.136308147345 2042:0.168870752166 2112:0.133534875066 2184:0.182632747982 2791:0.176738806145 2884:0.163123385197 2907:0.0441847015362 2925:0.607089271689
487 -1 -1 152:0.0685295325955 266:0.053664918559 338:0.0302978732229 405:0.175098540422 547:0.525295621266 675:0.0382316593726 821:0.0382316593726 828:0.127002823384 832:0.107886993698 861:0.122520825528 978:0.0191158296863 1068:0.0302978732229 1084:0.0494137029092 1187:0.0937992849149 1258:0.525295621266 1273:0.0382316593726 1374:0.165234482756 1392:0.175290724564 1446:0.115958327827 1519:0.0573474890589 1585:0.12378901736 1702:0.0382316593726 1742:0.131332721862 1839:0.0382316593726 1874:0.0443855820057 1907:0.0382316593726 2211:0.0382316593726 2256:0.117166330251 2402:0.190559336618 2418:0.0797115761321 2653:0.0764633187451 2734:0.162633553348 2896:0.134867577426 2907:0.0382316593726 2944:0.0661299056332 3056:0.111980167008 3323:0.179377293081 3332:0.129880896519 3358:0.143517723662 3642:0.142278040231 3664:0.137814682669
488 -1 -1 266:0.201563654801 287:0.226952232185 660:0.113797807273 806:0.357867275089 914:0.181089770119 978:0.03589921125 1084:0.0927981148866 1114:0.10769763375 1181:0.155153809686 1187:0.176153502072 1213:0.296771116383 1245:0.227595614547 1256:0.140254290822 1648:0.113797807273 1844:0.289372626073 1984:0.176153502072 2036:0.03589921125 2211:0.03589921125 2308:0.22291447812 2430:0.172580249901 2462:0.155153809686 2497:0.255190421149 2614:0.168742078409 2653:0.03589921125 2906:0.203635595651 3261:0.0833553871856 3264:0.10769763375 3273:0.0927981148866 3431:0.25327907458 3433:0.0927981148866 3635:0.166710774371
489 -1 -1 247:0.0957918864897 433:0.239973586303 448:0.265325931104 540:0.0587345262909 675:0.0741147203977 696:0.17814788295 823:0.222344161193 933:0.357509341913 1124:0.209146411735 1273:0.0741147203977 1313:0.141090522752 1519:0.111172080597 1523:0.209146411735 1648:0.117469052582 1967:0.0741147203977 1988:0.2517831161 2015:0.310677949767 2036:0.0741147203977 2053:0.165254763774 2653:0.0741147203977 2829:0.357509341913 2908:0.160159246166 3191:0.0587345262909 3242:0.0957918864897 3414:0.347735309966 3498:0.123101885967
490 -1 -1 540:0.106825987931 821:0.0673996942405 1308:0.50602306317 1702:0.0673996942405 1959:0.0673996942405 2449:0.50602306317 2936:0.671885093847 3191:0.106825987931
491 -1 -1 95:0.179443553088 100:0.166720292638 127:0.166720292638 266:0.0485146463923 540:0.027390158139 621:0.217239411865 851:0.129744194186 874:0.134697371757 920:0.0856147828934 974:0.121162881259 981:0.067516014541 1242:0.10368759435 1398:0.059783357059 1417:0.162162287363 1431:0.166720292638 1519:0.0518437971749 1773:0.152034726586 1776:0.128623484328 1869:0.149439026913 1912:0.10407413847 1959:0.017281265725 1997:0.106275414113 2036:0.0345625314499 2064:0.162162287363 2150:0.144881021638 2211:0.0518437971749 2239:0.333440585276 2287:0.106275414113 2364:0.0547803162781 2474:0.0734095641402 2480:0.261520545594 2556:0.147025459911 2568:0.044671423864 2570:0.152034726586 2907:0.0345625314499 2998:0.162162287363 3019:0.126532185027 3032:0.144881021638 3044:0.166720292638 3127:0.126532185027 3137:0.316588341155 3166:0.108619705932 3189:0.147025459911 3191:0.027390158139 3242:0.044671423864 3263:0.141012904852 3401:0.059783357059 3467:0.134697371757 3498:0.0574071221269 3519:0.0886405027943 3632:0.129744194186 3666:0.147025459911 3725:0.108619705932
492 -1 -1 189:0.210672180381 241:0.0882720528644 472:0.305530298078 675:0.0588480352429 823:0.0882720528644 828:0.195488941602 832:0.166064923981 845:0.42763611045 861:0.188590031848 978:0.0294240176215 1009:0.240096198002 1113:0.227185758586 1226:0.176544105729 1273:0.0588480352429 1374:0.127168488423 1398:0.101790376907 1621:0.206298474312 1742:0.202153732575 1836:0.263894209764 1959:0.0294240176215 1986:0.220909481792 2036:0.0294240176215 2092:0.148426341458 2307:0.0882720528644 2653:0.0882720528644 2686:0.237178059135 3000:0.139907893652 3010:0.148426341458 3261:0.0683204531797 3272:0.148426341458 3273:0.076059982172 3401:0.101790376907 3433:0.076059982172
493 -1 -1 11:0.0258477070933 88:0.221607856468 231:0.157331595851 266:0.0457825896192 338:0.15508624256 357:0.0457825896192 409:0.508015073493 443:0.153030270364 475:0.0680035016534 540:0.0258477070933 566:0.169338357831 591:0.0942829198851 821:0.0326161749336 823:0.0978485248007 852:0.122437771675 872:0.143473033667 893:0.0800220010231 957:0.0915651792384 978:0.0326161749336 1049:0.0915651792384 1068:0.15508624256 1083:0.143473033667 1257:0.037866206463 1385:0.127112015701 1387:0.0955324664473 1529:0.169338357831 1702:0.0326161749336 1706:0.169250140266 1717:0.162569889991 1728:0.128450927298 1740:0.153030270364 1839:0.0326161749336 1848:0.325139779981 1880:0.0873714266991 1907:0.0326161749336 1945:0.157331595851 1959:0.0163080874668 1995:0.115058163061 1999:0.108814496092 2136:0.146261802524 2184:0.134815477975 2211:0.0326161749336 2495:0.199913767098 2587:0.124656675326 2653:0.0489242624003 2999:0.0849562211408 3191:0.0258477070933 3261:0.037866206463 3273:0.0843115891202 3433:0.0843115891202 3640:0.136722182897
494 1 1 11:0.0489693620565 86:0.307994197462 247:0.159731179183 258:0.211110524598 540:0.0489693620565 639:0.1686758415 675:0.247169820279 750:0.221213013941 821:0.0617924550697 835:0.231962531488 978:0.0617924550697 1108:0.201066303954 1273:0.247169820279 1313:0.117632903978 1350:0.172554272196 1593:0.097938724113 1648:0.195877448226 1702:0.0617924550697 1839:0.0617924550697 1891:0.262858759023 1907:0.0617924550697 1967:0.123584910139 2211:0.0308962275348 2430:0.148529131513 2538:0.17525654404 2653:0.123584910139 3174:0.141658044661 3191:0.0489693620565 3240:0.393929337629 3261:0.0717388187392 3555:0.243354659763 3587:0.174373865013
495 1 -1 11:0.0448142618133 247:0.219266738927 258:0.193197581581 340:0.151482914015 404:0.124191242923 475:0.117903174789 540:0.0448142618133 617:0.177717555153 675:0.0565493023247 816:0.157054062132 821:0.0848239534871 835:0.21228027445 920:0.140078172466 978:0.0848239534871 1011:0.177717555153 1108:0.184005623288 1273:0.0565493023247 1313:0.107651632272 1350:0.157912866463 1388:0.222705769039 1648:0.179257047253 1702:0.0848239534871 1839:0.0565493023247 1852:0.0939263580694 1874:0.065651706907 1880:0.151482914015 1891:0.240554925613 1907:0.113098604649 1959:0.0282746511624 1967:0.169647906974 2036:0.0282746511624 2211:0.0282746511624 2307:0.0848239534871 2430:0.135926283435 2538:0.160385847789 2653:0.0282746511624 2711:0.196955120721 2874:0.364343959608 3174:0.1296382153 3191:0.0448142618133 3240:0.180252016068 3261:0.131303413814 3555:0.222705769039 3587:0.159578064976 3635:0.131303413814
496 -1 -1 88:0.379568494921 216:0.132372033262 338:0.0295145230407 357:0.0522774144452 540:0.0295145230407 621:0.234088375623 821:0.0931079537441 823:0.279323861232 838:0.145505035544 920:0.184510032363 975:0.130560204597 981:0.291010071087 992:0.0689080740219 1007:0.130560204597 1068:0.0295145230407 1226:0.0558647722465 1257:0.0432379947312 1329:0.133328193848 1467:0.161029431835 1468:0.12652283164 1702:0.0931079537441 1706:0.0644201198258 1825:0.145144422389 1828:0.127937120103 1895:0.150102980791 2051:0.158428669965 2105:0.185632433334 2126:0.143779149223 2184:0.153940715769 2211:0.0558647722465 2278:0.130560204597 2431:0.179651022584 2513:0.179651022584 2769:0.179651022584 2791:0.0744863629953 3042:0.193361091791 3191:0.0295145230407 3318:0.132372033262 3331:0.13531912502 3518:0.193361091791 3619:0.193361091791
497 -1 -1 487:0.258793222256 620:0.19426034687 781:0.368904464706 809:0.258793222256 1084:0.0644250602799 1152:0.248449236259 1261:0.215520739754 1283:0.145373207798 1760:0.173608349178 1997:0.153270242323 2016:0.23387020683 2060:0.175838912972 2211:0.0996920617021 2308:0.154758302016 2365:0.190507945728 2542:0.258793222256 2549:0.171230205885 2724:0.0747690462766 2791:0.0996920617021 3014:0.16374061267 3663:0.13079417837 3719:0.248449236259 3764:0.272130996892 3813:0.24044375518
498 -1 -1 219:0.191146524008 242:0.11870360137 247:0.0752081363977 266:0.0408392639808 276:0.333591016561 296:0.130469342457 338:0.0230568288527 346:0.133250840716 357:0.0408392639808 422:0.133250840716 475:0.121321794103 511:0.0803525778181 533:0.125796647466 540:0.0230568288527 660:0.0461136577054 734:0.0713817119397 781:0.269155911329 802:0.104877643665 821:0.0290944786923 838:0.0568344725936 872:0.127981687903 892:0.0727361967308 957:0.0816785279616 964:0.117260873015 978:0.0290944786923 1049:0.0816785279616 1067:0.130469342457 1068:0.069170486558 1089:0.145016581803 1114:0.0436417180385 1257:0.0337776437409 1323:0.0733820086107 1336:0.127981687903 1385:0.113387233171 1388:0.114581577236 1451:0.136506992296 1593:0.0461136577054 1702:0.0290944786923 1706:0.150975539274 1751:0.0798913014462 1839:0.0290944786923 1880:0.0779375913207 1907:0.0290944786923 1908:0.0841028234989 1941:0.241057733454 1958:0.123764924939 1959:0.0145472393462 1967:0.116377914769 2018:0.123764924939 2058:0.285526847759 2174:0.130469342457 2211:0.0145472393462 2307:0.0436417180385 2310:0.11870360137 2452:0.130469342457 2516:0.108274280474 2568:0.0376040681988 2615:0.0784433321796 2653:0.0145472393462 2672:0.0812457862373 2710:0.0733820086107 2889:0.0897553757438 2907:0.0290944786923 2981:0.11012050135 2985:0.100650359516 2990:0.0784433321796 3191:0.0230568288527 3242:0.0376040681988 3261:0.0675552874818 3264:0.0436417180385 3270:0.0568344725936 3345:0.273013984592 3571:0.105711683085 3724:0.125796647466 3786:0.136506992296
499 -1 -1 51:0.141732083476 97:0.200999521505 433:0.125352117545 478:0.124067912088 480:0.157952324916 664:0.0643032523597 675:0.0774288311161 677:0.181642313726 825:0.181642313726 954:0.127174060089 988:0.234005185733 992:0.0716301804978 1178:0.140664696954 1273:0.0774288311161 1313:0.0736997603147 1446:0.117422548866 1508:0.140664696954 1519:0.174214870011 1564:0.107521330529 1648:0.122721793794 1716:0.192965554396 1843:0.142927898168 1968:0.177309532695 2050:0.118243977133 2084:0.0850230009841 2153:0.173608346617 2331:0.125352117545 2614:0.0909873882768 2653:0.0774288311161 2750:0.136570568044 3056:0.226788310576 3273:0.100075312455 3323:0.181642313726 3362:0.540546397822 3433:0.100075312455 3650:0.154195341521
500 -1 -1 338:0.0556360884382 475:0.0731873202222 613:0.174962381465 617:0.110316551199 675:0.070204927136 677:0.16469556903 699:0.124763360383 779:0.0974898764006 821:0.052653695352 854:0.149322275701 978:0.017551231784 992:0.0649472751958 1004:0.174962381465 1011:0.110316551199 1068:0.0556360884382 1084:0.0453692760031 1178:0.127541054901 1187:0.0861219741822 1198:0.157411149681 1241:0.174962381465 1273:0.070204927136 1287:0.273603198982 1293:0.143215793159 1387:0.102814782232 1508:0.127541054901 1569:0.0407526981791 1670:0.154409796597 1702:0.052653695352 1809:0.174962381465 1839:0.035102463568 1907:0.035102463568 1959:0.017551231784 1964:0.329391138059 2012:0.086952247747 2036:0.017551231784 2056:0.151773547185 2107:0.182246800814 2146:0.154409796597 2211:0.070204927136 2310:0.286431586319 2363:0.122258094537 2510:0.16469556903 2596:0.151773547185 2653:0.070204927136 2680:0.127541054901 2826:0.182246800814 2847:0.157411149681 2874:0.113081594667 3142:0.143215793159 3273:0.0907385520062 3433:0.0907385520062 3522:0.147144337246 3572:0.117843279335 3779:0.182246800814
501 -1 -1 241:0.0892527459794 560:0.234333588745 820:0.154986005978 850:0.202140091133 926:0.225210133237 1226:0.0892527459794 1519:0.0892527459794 1592:0.253114677955 2129:0.205842514327 2267:0.119003661306 2437:0.22741171827 2502:0.261738483126 2524:0.205842514327 2581:0.199754949877 2594:0.231891006459 2653:0.0297509153265 2659:0.160426379058 2868:0.26534434498 2944:0.102921257164 3194:0.223363762629 3264:0.0892527459794 3270:0.1162335713 3505:0.279173791854 3569:0.414476916871
502 -1 -1 11:0.0498857168379 152:0.112834482901 169:0.104555637261 215:0.26019200602 357:0.0883597641216 404:0.13824548096 519:0.303647801793 635:0.276900968644 675:0.0629487660626 796:0.276900968644 821:0.0629487660626 978:0.0314743830313 1114:0.0944231490939 1257:0.0730812542296 1273:0.0629487660626 1447:0.228717622988 1519:0.0944231490939 1673:0.26019200602 1702:0.0629487660626 1839:0.0629487660626 1907:0.0629487660626 1959:0.0314743830313 1999:0.210010470961 2053:0.140357858867 2211:0.0314743830313 2256:0.192915401383 2653:0.0314743830313 2674:0.219243762689 2907:0.0629487660626 2964:0.146162508459 3146:0.161441018351 3270:0.122966971068 3305:0.245324430483 3385:0.108883475836 3590:0.276900968644 3617:0.31375763696
503 -1 -1 73:0.0531534564979 266:0.0206979101127 287:0.0466099595812 537:0.019058267647 540:0.0116855233067 792:0.198371062018 852:0.166059151324 855:0.198371062018 959:0.176189073002 1266:0.0627257947817 1411:0.0711282445116 1460:0.348429274433 1519:0.0221182330208 1584:0.352378146003 1624:0.174214637216 1751:0.121470086501 1874:0.0171189822201 1912:0.0444013782085 1959:0.00737274434027 1989:0.275540926481 2067:0.0637555001714 2213:0.0765563970534 2418:0.276694118584 2471:0.220489295039 2474:0.0313188835326 2587:0.169068592383 2603:0.264741680195 2666:0.059429450309 3157:0.0539827039214 3191:0.0116855233067 3498:0.195933812483 3645:0.311896262958 3711:0.0637555001714 3731:0.311896262958
504 -1 -1 67:0.27200153245 823:0.217375310981 894:0.230962696485 1115:0.179486660605 1658:0.233422807674 1702:0.0362292184969 1706:0.125332503987 2112:0.218983675232 2132:0.361157007373 2791:0.434750621963 2945:0.508022568336 2999:0.188734424233 3490:0.246156376981
505 -1 -1 247:0.0996059984295 357:0.10817541449 540:0.0610731383196 675:0.0770657202197 821:0.0770657202197 823:0.115598580329 1035:0.241477209111 1257:0.0894705304654 1273:0.0770657202197 1311:0.371744165962 1391:0.333211305852 1702:0.0770657202197 1732:0.371744165962 1864:0.13330179462 1967:0.0770657202197 2211:0.0770657202197 2307:0.115598580329 2653:0.0385328601098 2696:0.29453964126 2864:0.333211305852 3043:0.261808276106 3139:0.249528530404 3191:0.0610731383196 3242:0.0996059984295 3264:0.115598580329 3384:0.289296800604
506 -1 -1 50:0.0898447828013 169:0.0620836016907 177:0.0942748146051 266:0.0524667301058 338:0.0296214059362 345:0.134737663903 357:0.0524667301058 404:0.082088136042 537:0.0483104322839 557:0.082088136042 564:0.148872752377 625:0.169081937165 632:0.150646558649 658:0.147204432743 660:0.0592428118724 675:0.0373780526955 761:0.20155432478 821:0.0934451317388 896:0.142311512907 1068:0.0296214059362 1084:0.0483104322839 1114:0.0560670790433 1191:0.074756105391 1208:0.0878466417384 1257:0.0433945753429 1273:0.0373780526955 1361:0.25096542277 1456:0.0934451317388 1569:0.0433945753429 1669:0.194061323109 1679:0.175372296762 1702:0.0934451317388 1791:0.126981017144 1852:0.0620836016907 1874:0.0433945753429 1903:0.0907909348148 1908:0.108047984012 2078:0.152781401471 2092:0.18854962921 2099:0.167615650002 2139:0.140313371844 2162:0.0592428118724 2180:0.161545256077 2198:0.0898447828013 2211:0.074756105391 2259:0.131856359328 2280:0.0779318382201 2290:0.0907909348148 2364:0.0592428118724 2568:0.0966208645679 2594:0.145670043492 2618:0.126981017144 2653:0.0560670790433 2664:0.126981017144 2724:0.0560670790433 2736:0.134737663903 2868:0.166684870033 2907:0.0373780526955 3010:0.18854962921 3164:0.126981017144 3272:0.18854962921 3314:0.167615650002 3443:0.118150680734 3498:0.124167203381 3516:0.0845409685824 3625:0.102031461364 3702:0.18630467635 3798:0.234936095349
507 -1 -1 247:0.0628656543219 498:0.533545582175 500:0.201046222092 540:0.0385458994688 675:0.0486395097061 823:0.0729592645592 837:0.181010561204 885:0.20690747999 896:0.092593938343 993:0.129427986613 999:0.151483343577 1068:0.0385458994688 1082:0.218115777769 1273:0.0486395097061 1283:0.141854455229 1329:0.17412631569 1660:0.1795698783 1846:0.206617111521 1967:0.0972790194122 2078:0.0994060942702 2211:0.0486395097061 2487:0.169406166162 2653:0.0243197548531 2849:0.163288805013 2873:0.203889633153 3191:0.0385458994688 3316:0.162271748592 3420:0.170511328071 3441:0.1795698783 3515:0.139301621273 3573:0.365175450273
508 -1 -1 174:0.116533096035 266:0.0680519258597 469:0.140773681123 541:0.178985312165 582:0.22746648234 675:0.0484811701755 775:0.172314791943 785:0.0922925109474 865:0.209619451779 989:0.156975567239 1114:0.0727217552633 1124:0.136810376191 1169:0.140143542059 1273:0.0484811701755 1313:0.0922925109474 1398:0.0838586465068 1523:0.136810376191 1648:0.0768408367193 1826:0.200391742542 1896:0.165633251784 1959:0.0242405850878 1983:0.123323075884 1999:0.161743494244 2120:0.139501840167 2211:0.0242405850878 2494:0.183497728976 2568:0.0626610034474 2614:0.113941408937 2615:0.130712929307 2653:0.0727217552633 2809:0.148577406499 2907:0.0484811701755 2914:0.222040640532 2961:0.0922925109474 2990:0.130712929307 3098:0.213260462791 3270:0.0947053139114 3273:0.125322006895 3391:0.177487820991 3401:0.0838586465068 3433:0.125322006895 3569:0.506564059966
509 -1 -1 32:0.258850477275 45:0.187158279084 60:0.206078830957 152:0.178735685876 773:0.248504202791 774:0.344954170636 1114:0.074785588067 1295:0.184064889208 1369:0.286921764072 1462:0.162229749729 1519:0.074785588067 1569:0.0578822526751 1817:0.497008405582 1959:0.0249285293557 1972:0.111167072015 2050:0.152276531241 2207:0.150677856242 2474:0.10589458572 2805:0.311850293428 2907:0.0498570587113 3358:0.187158279084 3379:0.184064889208
510 -1 -1 30:0.133338538855 266:0.0578048196928 276:0.314781522875 338:0.0326351580465 357:0.0578048196928 537:0.0532256502706 540:0.0326351580465 724:0.198645917712 734:0.101035292653 821:0.0823619688962 939:0.198645917712 941:0.121126515965 1068:0.0326351580465 1124:0.116209776989 1247:0.188606259533 1257:0.0478096423826 1313:0.0783953119168 1323:0.10386655789 1370:0.146368017552 1420:0.188606259533 1523:0.116209776989 1648:0.065270316093 1702:0.0823619688962 1706:0.21369419953 1748:0.145271738127 1941:0.227465719011 1959:0.0205904922241 1995:0.145271738127 2036:0.0205904922241 2053:0.0918218920672 2058:0.303105877959 2148:0.152034105819 2211:0.0411809844481 2710:0.10386655789 2752:0.213805582491 2834:0.152034105819 2907:0.0411809844481 3191:0.0326351580465 3242:0.106451300541 3360:0.142462799686 3497:0.456102317457 3571:0.14962671176
511 -1 -1 65:0.158448517604 152:0.0920646513163 301:0.266661677735 338:0.0814061625185 537:0.0663838662878 670:0.278701477347 821:0.051361570057 837:0.191140631896 852:0.192806060193 896:0.195551726561 978:0.0256807850285 983:0.247754305921 1068:0.0814061625185 1268:0.256003188937 1292:0.266661677735 1491:0.256003188937 1545:0.215300107678 1593:0.0814061625185 1702:0.051361570057 1839:0.051361570057 1846:0.218180226579 1907:0.051361570057 1959:0.0256807850285 2211:0.051361570057 2587:0.196300227598 2599:0.266661677735 2907:0.051361570057 3086:0.256003188937 3540:0.256003188937 3625:0.140202489776 3640:0.215300107678
512 -1 -1 50:0.133357834057 63:0.10265158988 169:0.0921515350559 241:0.083221128595 338:0.0439674560302 357:0.0778770816601 390:0.171156040655 557:0.12184453769 625:0.250970620835 821:0.138701880992 838:0.108378614888 1068:0.0879349120605 1177:0.214186196159 1187:0.136118991086 1191:0.110961504793 1208:0.130391966079 1257:0.0644111588576 1277:0.226357900612 1285:0.119891911254 1361:0.186255696548 1456:0.138701880992 1548:0.14451219615 1593:0.0879349120605 1637:0.143415664457 1702:0.138701880992 1831:0.110961504793 1903:0.134762220369 1967:0.0554807523966 2078:0.113387756913 2162:0.175869824121 2180:0.119891911254 2198:0.133357834057 2211:0.138701880992 2290:0.134762220369 2318:0.165171645609 2355:0.0921515350559 2511:0.16644225719 2528:0.244050440393 2791:0.110961504793 2944:0.0959659345334 3115:0.288047863405 3362:0.309857921647 3385:0.0959659345334 3516:0.125485310417 3663:0.145579483484
513 -1 -1 169:0.11743021119 357:0.0992400413148 557:0.15526849102 664:0.11743021119 821:0.0707000319305 838:0.138108644929 978:0.0707000319305 1003:0.214436349729 1055:0.152780227155 1191:0.141400063861 1256:0.138108644929 1257:0.0820801952244 1702:0.0707000319305 1907:0.0707000319305 2046:0.267594516609 2162:0.336170698229 2211:0.0707000319305 2216:0.341037809399 2241:0.24018270935 2280:0.147406915375 2628:0.18813024312 2649:0.225357745677 2838:0.223480259085 2858:0.310997475396 3261:0.164160390449 3385:0.122290962949 3688:0.352392530292
514 1 1 11:0.0422939851484 266:0.0749129568212 537:0.0689785187756 541:0.197030705486 601:0.244426894707 675:0.0533690672545 696:0.128282024076 781:0.0987445080943 851:0.200341998543 978:0.0266845336272 981:0.208507106953 1124:0.150603670283 1273:0.0533690672545 1313:0.101597490448 1323:0.134607304507 1398:0.0923133193586 1519:0.0800536008817 1523:0.150603670283 1648:0.25376391089 1776:0.198611476001 1846:0.113353964579 1959:0.0266845336272 1989:0.166213121804 2036:0.0266845336272 2307:0.0800536008817 2458:0.257437928798 2474:0.113353964579 2607:0.160704076422 2653:0.0533690672545 2707:0.234761494828 2710:0.134607304507 2907:0.0533690672545 3136:0.234761494828 3174:0.12234758603 3261:0.061959568328 3273:0.0689785187756 3302:0.187091329465 3401:0.0923133193586 3433:0.0689785187756 3498:0.0886441019553 3519:0.136872525149 3553:0.394061410972 3812:0.198611476001
515 -1 -1 11:0.0347166873768 53:0.181073964724 177:0.11049135457 266:0.122983431016 378:0.227442488747 433:0.141843111718 454:0.120986946724 475:0.0913371657652 642:0.13379984309 675:0.0876151640459 688:0.100428060411 754:0.186352955768 761:0.118112193896 781:0.0810536582368 785:0.0833955065193 829:0.119582249216 1193:0.118112193896 1218:0.227442488747 1273:0.0876151640459 1341:0.120292402488 1398:0.0757746671932 1450:0.115770345614 1519:0.0657113730345 1704:0.151549334386 1834:0.102957449248 1959:0.0219037910115 1984:0.107479506122 2135:0.211315913165 2287:0.134702775679 2360:0.192702139452 2422:0.183634906724 2480:0.33147406371 2653:0.043807582023 2805:0.0913371657652 2866:0.108515680613 2961:0.0833955065193 3078:0.132395145581 3247:0.167429428503 3401:0.0757746671932 3422:0.13379984309 3519:0.112350743242 3558:0.169121343008 3635:0.101718055468 3646:0.169121343008 3701:0.129383297134 3734:0.137266382701 3782:0.15048703299 3787:0.137266382701 3798:0.27534827325
516 1 -1 11:0.031474628447 239:0.112077274068 266:0.055749238894 303:0.156414075561 340:0.106391765518 400:0.168950164488 621:0.124817274471 702:0.156414075561 726:0.113200925594 763:0.109058754143 913:0.150324308973 914:0.100172988683 989:0.128596924892 1066:0.134925409788 1242:0.119149677419 1259:0.156414075561 1271:0.178102292548 1374:0.085826056389 1527:0.186344223241 1756:0.138328491748 1869:0.171723647001 2010:0.131935553638 2036:0.0397165591397 2050:0.121304786422 2111:0.174706422141 2211:0.0397165591397 2212:0.20620250281 2307:0.0595748387095 2462:0.171652112778 2493:0.20620250281 2497:0.141163065992 2511:0.0595748387095 2543:0.168950164488 2614:0.280027938072 2653:0.0794331182793 2857:0.174706422141 2991:0.186344223241 3024:0.130466029404 3211:0.145400895098 3242:0.0513329080168 3273:0.205331632067 3317:0.147804052763 3331:0.144305878699 3433:0.205331632067 3463:0.156414075561 3498:0.0659677768191 3504:0.174706422141 3656:0.113200925594
517 -1 -1 63:0.0772772424071 169:0.0693726860052 189:0.299042900325 221:0.14844915995 292:0.159628631378 338:0.0330991829901 357:0.0586267209735 454:0.11534997696 565:0.161241716959 675:0.0417665187347 779:0.115997919668 821:0.0835330374693 845:0.151754188096 978:0.0208832593673 1068:0.0330991829901 1162:0.136558949497 1177:0.161241716959 1226:0.062649778102 1257:0.0484894266378 1273:0.0417665187347 1374:0.0902559453725 1434:0.162772808154 1456:0.104416296837 1621:0.146417277258 1653:0.191287968897 1702:0.0835330374693 1831:0.0835330374693 1839:0.0417665187347 1907:0.0417665187347 1956:0.187294994821 1959:0.0208832593673 2012:0.103459766506 2036:0.0417665187347 2162:0.13239673196 2198:0.100393239708 2211:0.062649778102 2290:0.101450477123 2307:0.062649778102 2653:0.0208832593673 2686:0.168333603823 2782:0.14733729301 2866:0.103459766506 3015:0.208178254189 3242:0.0539824423574 3326:0.154195811831 3330:0.195962330566 3362:0.349896661378 3385:0.0722442077556 3472:0.158083258042 3498:0.0693726860052 3500:0.187294994821 3516:0.0944667175925 3562:0.187294994821 3631:0.2968983199
518 -1 -1 50:0.0719029677944 63:0.0553469844005 177:0.150896663045 289:0.134143155653 338:0.0711182195776 625:0.20297494251 779:0.083079246236 821:0.029913733835 853:0.083079246236 896:0.0569461008769 978:0.029913733835 1068:0.0948242927701 1162:0.0978053280902 1345:0.149100022571 1470:0.247290452249 1536:0.25449990439 1562:0.149100022571 1593:0.0474121463851 1625:0.10632125428 1659:0.119143175439 1702:0.029913733835 1831:0.05982746767 1839:0.029913733835 1852:0.0496856364248 1874:0.0347287695073 1903:0.0726601752319 1907:0.029913733835 1959:0.0149568669175 1966:0.321267728192 1967:0.029913733835 2012:0.0740992548977 2029:0.342984419301 2078:0.0611356377468 2140:0.35342404723 2152:0.102759130786 2180:0.0646425033423 2211:0.029913733835 2267:0.05982746767 2269:0.10348451666 2283:0.0978053280902 2408:0.137002976566 2418:0.187107039908 2533:0.119143175439 2653:0.029913733835 2659:0.0806521740695 2805:0.0623690133026 2810:0.112293085277 2942:0.134143155653 3076:0.115483453022 3261:0.0347287695073 3273:0.0773258802201 3433:0.0773258802201 3625:0.0816559921652 3677:0.339663968756
519 -1 -1 33:0.422116284346 259:0.0829926462001 370:0.153762922052 475:0.10003756353 483:0.156123651992 664:0.0796939016213 675:0.047980509719 695:0.193378149746 777:0.172956623639 821:0.0719707645785 867:0.204104161711 886:0.231444986397 978:0.0239902548595 1084:0.0620139091946 1115:0.11885243211 1222:0.204104161711 1273:0.047980509719 1572:0.125899118532 1595:0.19832231598 1696:0.152938820697 1702:0.0719707645785 1880:0.128529038014 1919:0.191101195145 1969:0.204104161711 2036:0.047980509719 2113:0.157612510434 2211:0.0239902548595 2460:0.1659852924 2621:0.121016300535 2653:0.0239902548595 2724:0.0719707645785 2944:0.0829926462001 3242:0.0620139091946 3261:0.0557036467618 3498:0.159387803243 3546:0.174332061121 3549:0.191101195145 3634:0.239150856978 3659:0.12497611392 3687:0.231444986397 3814:0.177136947784
520 -1 -1 152:0.142437017395 537:0.102705216193 540:0.062973414991 639:0.216913051747 664:0.131986186673 927:0.286444567897 931:0.288722518211 1084:0.102705216193 1187:0.194959601664 1526:0.396073087275 1569:0.092254385471 1902:0.412563274687 2137:0.265107477221 2907:0.0794636024037 2944:0.137449449343 3166:0.249730351433 3191:0.062973414991 3641:0.356341286073 3725:0.249730351433
521 -1 -1 53:0.196845014636 247:0.0615519680812 475:0.0992923845194 540:0.0377404164382 754:0.202583791443 781:0.0881132114504 823:0.142869309858 829:0.129997537929 1193:0.128399444788 1341:0.130769543619 1706:0.0823744346427 1947:0.223440559363 1959:0.023811551643 1967:0.047623103286 1984:0.116840678824 2036:0.023811551643 2085:0.223440559363 2287:0.146435021128 2422:0.19962900772 2462:0.102911814029 2480:0.360344553243 2696:0.182012076415 2744:0.223440559363 2780:0.196845014636 3139:0.154197261018 3191:0.0377404164382 3242:0.123103936162 3247:0.182012076415 3422:0.145453445565 3558:0.183851352073 3635:0.110577421486 3646:0.183851352073 3734:0.14922191135 3782:0.163594044327 3787:0.14922191135 3798:0.299330359063 3827:0.209485971761
522 -1 -1 241:0.0945320877716 247:0.244361902005 356:0.207967846694 437:0.327197748524 537:0.0814539673349 540:0.049943271411 549:0.253998138438 670:0.170985378688 781:0.116603430743 820:0.164153500934 821:0.0945320877716 978:0.0630213918478 1165:0.264176356676 1210:0.206053444895 1342:0.288633920395 1349:0.206053444895 1702:0.0945320877716 1839:0.0630213918478 1865:0.191146691928 1907:0.0630213918478 1967:0.189064175543 1980:0.236575833966 2211:0.0630213918478 2231:0.277220437182 2453:0.327197748524 3191:0.049943271411 3261:0.0731655701551 3462:0.214096772345
523 -1 -1 338:0.161781656043 540:0.161781656043 675:0.20414572076 793:0.455186940983 1068:0.161781656043 1273:0.20414572076 1864:0.353114080603 2267:0.408291441519 2653:0.10207286038 2659:0.550409263419 3191:0.161781656043
524 -1 -1 63:0.077991809066 209:0.127851094993 247:0.272408034119 332:0.189026872856 338:0.0334052442814 357:0.0591688301226 462:0.166008326737 524:0.185422703844 537:0.0544816068238 675:0.0421527250849 779:0.117070528412 821:0.0421527250849 847:0.218850716202 892:0.105381812712 1024:0.203333331409 1055:0.0910905234102 1068:0.0334052442814 1189:0.218850716202 1215:0.193056769136 1257:0.0978755966506 1273:0.0421527250849 1569:0.0489377983253 1643:0.174233790193 1702:0.0421527250849 1898:0.218850716202 1967:0.210763625424 2012:0.104416437544 2162:0.133620977125 2170:0.462389534384 2211:0.0843054501697 2374:0.218850716202 2585:0.158237001731 2649:0.134362642277 2653:0.0210763625424 2892:0.176697991117 2978:0.123984717616 3332:0.143201572063 3385:0.0729122349851 3515:0.120723728115 3645:0.0990681716084 3731:0.0990681716084
525 -1 -1 247:0.107672147289 259:0.216144971546 367:0.216257631913 421:0.148046652921 427:0.177188744004 540:0.0330094374246 689:0.288193295395 700:0.101175402948 918:0.162331463794 987:0.164041353125 992:0.0770677118631 1071:0.143086586712 1187:0.102194025405 1283:0.121479478435 1355:0.0967159035216 1392:0.286468038252 1519:0.0624799086594 1569:0.0483579517608 1850:0.169942671932 1967:0.0833065448792 2211:0.0208266362198 2291:0.354377488009 2438:0.165900491502 2552:0.177188744004 2634:0.177188744004 2653:0.0208266362198 2724:0.0624799086594 2896:0.146937800712 3084:0.167877181848 3191:0.0330094374246 3271:0.307555446508 3273:0.0538360736444 3433:0.0538360736444 3436:0.180097470874 3556:0.228455422635 3641:0.186787160679 3804:0.132037749698
526 -1 -1 22:0.185978684918 23:0.204158599854 160:0.133540515154 259:0.221574383393 785:0.121929324266 821:0.0320246803259 842:0.0640493606519 978:0.0320246803259 1166:0.332534810566 1226:0.0960740409778 1238:0.30051013024 1702:0.0320246803259 1839:0.0640493606519 1841:0.136038520666 1907:0.0640493606519 1959:0.0320246803259 2008:0.308956772065 2015:0.268485449914 2036:0.0320246803259 2076:0.238357886139 2181:0.16012340163 2316:0.0507579174142 2618:0.217588996121 2716:0.258141210417 2961:0.121929324266 3172:0.146831958392 3190:0.319243367328 3804:0.203031669657 3822:0.223077014936
527 -1 -1 11:0.0417141709092 247:0.0680328824814 338:0.0417141709092 664:0.0874288673929 821:0.0263187115722 823:0.0789561347166 842:0.0526374231444 893:0.129143038302 948:0.441296590361 978:0.0263187115722 993:0.140066290537 1068:0.0417141709092 1105:0.214757300179 1257:0.0611101558207 1383:0.273285718325 1702:0.0263187115722 1804:0.20513898306 1839:0.0526374231444 1907:0.0526374231444 1959:0.0263187115722 1967:0.0526374231444 2036:0.0263187115722 2053:0.117366494547 2120:0.1514612243 2204:0.273285718325 2211:0.0526374231444 2217:0.227589964158 2316:0.0417141709092 2367:0.273285718325 2653:0.0526374231444 3167:0.273285718325 3182:0.455179928317 3273:0.136065764963 3433:0.136065764963
528 -1 -1 11:0.0542520287574 63:0.126663162007 169:0.11370700471 338:0.0542520287574 357:0.0960935668159 471:0.30699046101 557:0.150345595573 625:0.309675986926 675:0.136916876539 676:0.355426089657 688:0.156939686161 785:0.130322785951 821:0.102687657404 842:0.0684584382694 978:0.0342292191347 1055:0.147936223844 1068:0.0542520287574 1191:0.136916876539 1257:0.0794777855749 1273:0.136916876539 1274:0.207637496191 1702:0.102687657404 1831:0.136916876539 1839:0.0684584382694 1874:0.0794777855749 1903:0.166284896034 1907:0.0684584382694 1959:0.0342292191347 2036:0.0342292191347 2078:0.139910661298 2152:0.235167219522 2162:0.325512172545 2180:0.147936223844 2211:0.102687657404 2278:0.239988834129 2280:0.14273327665 2316:0.0542520287574 2355:0.11370700471 2511:0.102687657404 2653:0.0684584382694 2961:0.130322785951 3385:0.118413642956
529 -1 -1 204:0.20216248945 338:0.0490001809234 760:0.283183578497 785:0.117706936243 787:0.218118798172 828:0.205399279276 832:0.174483607201 842:0.0618313441499 861:0.198150628382 893:0.151699820562 978:0.030915672075 992:0.114401580859 1009:0.252267906422 1025:0.228272180605 1068:0.0490001809234 1162:0.20216248945 1256:0.120784148487 1257:0.0717839675632 1374:0.133615311713 1569:0.0717839675632 1742:0.212401942706 1769:0.255573261806 1839:0.0618313441499 1907:0.0618313441499 1959:0.030915672075 2036:0.030915672075 2211:0.0618313441499 2267:0.1236626883 2316:0.0490001809234 2653:0.0927470162249 2961:0.117706936243 2992:0.24920183212 3273:0.239747558995 3347:0.186185548422 3433:0.239747558995 3516:0.139848958044 3777:0.255573261806
530 1 -1 11:0.0377360702505 152:0.256061067775 238:0.213533279183 629:0.185575762556 639:0.129982567408 806:0.237342088687 842:0.0476176190078 872:0.209461847349 946:0.115662744087 978:0.0238088095039 992:0.0881030643299 1098:0.185575762556 1114:0.0714264285117 1181:0.102899962701 1213:0.196822345957 1519:0.0714264285117 1520:0.229694499872 1564:0.132248147842 1569:0.0552823436929 1593:0.075472140501 1648:0.075472140501 1706:0.0823649483999 1839:0.0476176190078 1852:0.0790911531968 1874:0.110564687386 1907:0.0476176190078 1959:0.0238088095039 2036:0.0238088095039 2211:0.0238088095039 2314:0.185575762556 2316:0.0377360702505 2346:0.213533279183 2418:0.19856190001 2474:0.101138096954 2483:0.155689586449 2520:0.0853536892583 2653:0.0476176190078 2907:0.0476176190078 3273:0.123089759509 3431:0.167977875503 3433:0.123089759509 3513:0.436171263475 3526:0.237342088687 3664:0.171648501809
531 1 -1 152:0.162463062549 281:0.18489421955 338:0.0359136060475 340:0.121396570572 478:0.145230149597 675:0.0906358504536 785:0.0862707128348 842:0.0453179252268 954:0.148866112605 978:0.0226589626134 1068:0.0359136060475 1114:0.0679768878402 1207:0.192777800675 1272:0.143248332347 1273:0.0906358504536 1313:0.0862707128348 1398:0.0783871317103 1519:0.0679768878402 1564:0.377583663369 1648:0.14365442419 1671:0.235283967352 1706:0.0783871317103 1839:0.0453179252268 1852:0.0752714445065 1874:0.105224963786 1907:0.0453179252268 1922:0.180496408293 1959:0.0226589626134 2036:0.0226589626134 2211:0.0226589626134 2258:0.142420693887 2316:0.0359136060475 2346:0.203220685559 2351:0.225879648172 2428:0.207553182164 2474:0.0962536307115 2483:0.148170555024 2520:0.0812315312743 2575:0.225879648172 2653:0.0906358504536 2907:0.0453179252268 2961:0.0862707128348 3146:0.116224232114 3174:0.207780987775 3273:0.117145137322 3401:0.0783871317103 3433:0.117145137322 3513:0.207553182164 3522:0.189966042125 3650:0.180496408293 3664:0.163358734275
532 -1 -1 11:0.0619425114177 160:0.1629663963 169:0.129825512498 241:0.117244120393 247:0.202047769764 253:0.279817605669 338:0.0619425114177 357:0.109715286156 785:0.14879665962 821:0.0781627469287 842:0.0781627469287 892:0.195406867322 978:0.0390813734644 1020:0.304616477409 1068:0.0619425114177 1226:0.117244120393 1257:0.0907441390337 1446:0.23707109712 1489:0.295840354101 1569:0.0907441390337 1580:0.301751160949 1702:0.0781627469287 1839:0.0781627469287 1841:0.166014841602 1874:0.0907441390337 1904:0.332496299692 1907:0.0781627469287 1959:0.0390813734644 1967:0.156325493857 2036:0.0390813734644 2162:0.123885022835 2211:0.0390813734644 2280:0.1629663963 2316:0.0619425114177 2712:0.189856569553 2944:0.135199339062 2961:0.14879665962 3056:0.228937943018
533 -1 -1 11:0.0509374276819 197:0.273422982575 338:0.0509374276819 475:0.134012794059 785:0.122360539075 821:0.12855175478 842:0.0642758773898 978:0.0321379386949 992:0.118924504806 1068:0.0509374276819 1268:0.320372402269 1292:0.333710851977 1428:0.273422982575 1702:0.12855175478 1839:0.0642758773898 1880:0.172180677879 1907:0.0642758773898 1959:0.0321379386949 2036:0.0321379386949 2211:0.0642758773898 2316:0.0509374276819 2325:0.237297035893 2885:0.294379383474 2908:0.138897860157 2961:0.122360539075 3086:0.320372402269 3264:0.0964138160847 3332:0.21835852058 3540:0.320372402269 3642:0.239200861779
534 -1 -1 11:0.0934273471944 152:0.211319533479 675:0.117892186284 821:0.0589460931422 842:0.117892186284 978:0.0589460931422 1226:0.176838279427 1273:0.117892186284 1468:0.400504270505 1564:0.327421311817 1569:0.136868589751 1648:0.186854694389 1702:0.0589460931422 1828:0.404981158681 1839:0.117892186284 1874:0.136868589751 1907:0.117892186284 1959:0.0589460931422 2036:0.0589460931422 2211:0.0589460931422 2316:0.0934273471944 2418:0.245800787531 2520:0.211319533479 2628:0.313706869177 2653:0.0589460931422 2907:0.117892186284 3146:0.302351194469
535 -1 -1 11:0.0679724509709 45:0.321978092761 203:0.327813206843 259:0.14836063691 675:0.0857716834814 781:0.158696472123 842:0.0857716834814 978:0.0428858417407 1273:0.0857716834814 1519:0.128657525222 1569:0.0995778408106 1839:0.0857716834814 1907:0.0857716834814 1959:0.0428858417407 2036:0.0857716834814 2316:0.0679724509709 2355:0.142463682551 2462:0.185349524292 2474:0.182175947067 2497:0.304855054863 2511:0.128657525222 2574:0.354528099288 2610:0.327813206843 2621:0.21633308788 2653:0.0428858417407 3242:0.110858292712 3264:0.128657525222 3379:0.316656373747 3659:0.223411792594
536 -1 -1 11:0.0545504020099 160:0.143518275717 279:0.223981837841 338:0.10910080402 357:0.0966220585744 821:0.103252415092 842:0.0688349433947 894:0.219412739198 975:0.241308715627 978:0.0344174716974 1007:0.241308715627 1068:0.10910080402 1149:0.292816781236 1161:0.22964801036 1226:0.103252415092 1257:0.0799148944891 1702:0.103252415092 1839:0.0688349433947 1841:0.146202924966 1895:0.27742877409 1907:0.0688349433947 1959:0.0344174716974 2036:0.0344174716974 2211:0.0688349433947 2214:0.343096307215 2316:0.0545504020099 2356:0.3573808486 2641:0.3573808486 3304:0.23384661578
537 -1 -1 11:0.0397164471243 25:0.165382518074 281:0.204472407606 338:0.0397164471243 433:0.162270794599 478:0.160608365244 532:0.201987241723 537:0.0647747353211 675:0.0501165763937 821:0.0501165763937 842:0.0501165763937 954:0.164629335245 978:0.0250582881968 992:0.0927266849122 1068:0.0397164471243 1162:0.163860126054 1272:0.158416696161 1273:0.0501165763937 1313:0.0954057969046 1519:0.0751748645905 1564:0.556753953041 1648:0.238298682746 1702:0.0501165763937 1706:0.173374868994 1788:0.249797725442 1839:0.0501165763937 1852:0.0832418315709 1874:0.058183543374 1907:0.0501165763937 1922:0.199608918319 1959:0.0250582881968 2036:0.0250582881968 2211:0.0250582881968 2307:0.0751748645905 2316:0.0397164471243 2418:0.208982364891 2441:0.128531052082 2520:0.089833023518 2532:0.193477528667 2653:0.0250582881968 2907:0.0501165763937 2908:0.108300119768 3146:0.128531052082 3174:0.22978262343
538 -1 -1 211:0.298289314537 266:0.117802784594 491:0.292299623096 696:0.201727181661 908:0.346892538057 1256:0.163941718822 1648:0.133017022248 1873:0.330515967866 1959:0.0419621985337 2036:0.0839243970674 2211:0.0419621985337 2307:0.125886595601 2388:0.338244523005 2480:0.423347735038 3242:0.108470709657 3264:0.125886595601 3519:0.215235992293 3763:0.320753010999
539 -1 -1 325:0.351522427459 664:0.124442564616 821:0.0749218893738 823:0.112382834061 1072:0.291986181636 1084:0.0968351372573 1256:0.1463558125 1426:0.351522427459 1633:0.361402906483 1702:0.0749218893738 1706:0.129593576514 2063:0.301961284435 2211:0.0374609446869 2445:0.373435675342 2724:0.112382834061 2906:0.212494411976 3166:0.235457104856 3486:0.222171023355 3725:0.235457104856
540 -1 -1 50:0.109616942411 77:0.100301805511 212:0.232388633087 241:0.0684057725222 259:0.0394408487268 338:0.0180700973801 421:0.0810440178265 537:0.0294710594671 540:0.0180700973801 625:0.154718875078 788:0.206735724582 811:0.100301805511 821:0.0456038483481 896:0.130222527355 1068:0.0180700973801 1162:0.0745527016865 1256:0.0445423115587 1297:0.0897998710857 1317:0.0589421189342 1355:0.105888856715 1456:0.0570048104352 1702:0.0456038483481 1903:0.055385657145 2036:0.0228019241741 2078:0.0932020177705 2084:0.100153288823 2092:0.172532838321 2129:0.0788816974535 2180:0.0985482767054 2181:0.11400962087 2198:0.0548084712053 2203:0.250123119696 2211:0.0342028862611 2290:0.11077131429 2524:0.0788816974535 2546:0.118384218961 2568:0.0294710594671 2653:0.0456038483481 2791:0.0456038483481 2906:0.0646711062653 2907:0.0228019241741 2962:0.113652392167 3010:0.172532838321 3053:0.10225143008 3077:0.213966513749 3172:0.0522729836412 3191:0.0180700973801 3242:0.0589421189342 3270:0.0445423115587 3272:0.172532838321 3300:0.118384218961 3362:0.509391565826 3483:0.264083877362 3486:0.0676161115337 3516:0.0515729583593 3602:0.246584113469 3605:0.109990307756 3606:0.0848567166121 3639:0.0848567166121 3778:0.113652392167
541 1 1 11:0.0482909853731 54:0.226773236166 65:0.18798662925 241:0.0914046585035 338:0.0965819707462 540:0.0482909853731 639:0.166339160908 660:0.0965819707462 675:0.0609364390024 750:0.218148531489 821:0.0609364390024 946:0.148014031292 978:0.0609364390024 1068:0.0965819707462 1108:0.198280915566 1114:0.0914046585035 1181:0.131681453863 1272:0.192617892866 1273:0.0609364390024 1313:0.116003325484 1350:0.170163863378 1593:0.0965819707462 1648:0.193163941492 1702:0.0609364390024 1839:0.0609364390024 1846:0.258853575809 1907:0.0609364390024 1957:0.316372981618 1959:0.0304682195012 2031:0.251874266891 2036:0.0304682195012 2194:0.273259308488 2211:0.0304682195012 2430:0.146471544985 2535:0.175341175621 2538:0.172828700423 2640:0.192617892866 2653:0.0304682195012 3174:0.139695643877 3191:0.0482909853731 3261:0.070745014861 3264:0.0914046585035 3659:0.158722768625 3754:0.263472661465
542 -1 -1 245:0.195550847548 247:0.0584555117778 266:0.0634846225681 338:0.0358418329482 393:0.186942455784 433:0.146440155994 537:0.0584555117778 591:0.13073781176 660:0.0716836658965 675:0.0452273576592 854:0.192392535542 893:0.110962847981 896:0.0860983013977 968:0.180135687439 978:0.0452273576592 1028:0.234813753931 1068:0.0358418329482 1114:0.0678410364888 1257:0.0525073362032 1273:0.0452273576592 1355:0.105014672406 1377:0.218164526378 1398:0.0782304755568 1519:0.0678410364888 1564:0.125609688322 1568:0.234813753931 1569:0.0525073362032 1645:0.147165177882 1648:0.0716836658965 1671:0.234813753931 1774:0.160749889018 1839:0.0452273576592 1907:0.0452273576592 1959:0.0226136788296 1967:0.0452273576592 2036:0.0452273576592 2084:0.0993264555163 2211:0.0452273576592 2346:0.202814550391 2351:0.22542822922 2428:0.20713838853 2483:0.14787443717 2520:0.0810691906074 2593:0.15752200861 2608:0.14787443717 2653:0.0904547153183 2753:0.148568604684 2861:0.138136210188 2907:0.0452273576592 2944:0.0782304755568 2980:0.195550847548 3146:0.115991958771 3242:0.0584555117778 3261:0.0525073362032 3264:0.0678410364888 3273:0.175366535333 3401:0.0782304755568 3433:0.175366535333 3513:0.20713838853
543 -1 -1 219:0.246257384376 266:0.105227865167 338:0.0594090255602 688:0.17185779113 821:0.0374829218566 1068:0.0594090255602 1449:0.389211576577 1702:0.0374829218566 1834:0.176186214647 1874:0.0870326493373 2036:0.0374829218566 2192:0.373654758424 2211:0.0374829218566 2868:0.167152526886 2944:0.12966960503 3198:0.35172865472 3242:0.0968919474168 3337:0.361614930314 3498:0.249031142388 3515:0.214699194799 3752:0.373654758424
544 -1 -1 241:0.0436535727074 266:0.0408503574019 306:0.123798543969 327:0.110150414061 338:0.0230630919213 352:0.151095263435 357:0.0408503574019 511:0.0803744044842 537:0.0376142828237 540:0.0230630919213 592:0.151095263435 821:0.0582047636099 849:0.546176290129 896:0.0554015483043 950:0.0911892072987 957:0.0817007148037 978:0.0145511909025 1049:0.0817007148037 1068:0.0230630919213 1190:0.125830818385 1256:0.0568499108918 1257:0.0337868189705 1366:0.113418033245 1406:0.247597087937 1569:0.0337868189705 1629:0.120291589104 1702:0.0582047636099 1739:0.0919915825804 1834:0.0683969956643 1839:0.029102381805 1907:0.029102381805 1937:0.145055973551 1959:0.0145511909025 2211:0.0436535727074 2267:0.0582047636099 2364:0.0461261838425 2482:0.12199288163 2568:0.0752285656475 2653:0.0727559545124 2672:0.0812678555312 2863:0.0866406471833 2907:0.029102381805 2908:0.0628892007755 3191:0.0230630919213 3203:0.546176290129 3296:0.151095263435 3347:0.0876326237323 3403:0.151095263435 3682:0.123798543969 3788:0.128016452358
545 -1 -1 1:0.117911707429 22:0.0912058956491 241:0.0471157162976 247:0.0405974532746 249:0.0877131695723 266:0.0881803587029 269:0.156560292165 537:0.0405974532746 540:0.0248922145088 636:0.105448828988 675:0.0314104775317 723:0.0995688580351 734:0.077063888402 744:0.163078555187 781:0.116232578624 823:0.0942314325952 980:0.151515638071 985:0.156560292165 989:0.101702939717 1087:0.156560292165 1110:0.114126617682 1257:0.0364664351274 1273:0.0314104775317 1350:0.0877131695723 1519:0.0471157162976 1558:0.114126617682 1569:0.0364664351274 1658:0.202375931915 1675:0.104792033143 1702:0.0314104775317 1896:0.214624338267 1912:0.0945827244395 1959:0.0157052387659 1967:0.0314104775317 1993:0.156560292165 2032:0.156560292165 2036:0.0314104775317 2055:0.454546914214 2068:0.140855053399 2084:0.0689823938602 2211:0.0157052387659 2391:0.114126617682 2474:0.0667147158587 2568:0.0405974532746 2653:0.0157052387659 2791:0.125641910127 2828:0.156560292165 2834:0.11596283889 2861:0.0959358351009 2889:0.0969001453152 2907:0.0314104775317 2921:0.143857966409 3133:0.140855053399 3176:0.143857966409 3188:0.156560292165 3191:0.0497844290176 3242:0.0811949065493 3295:0.156560292165 3308:0.156560292165 3432:0.163078555187 3498:0.260858369466 3810:0.104792033143
546 -1 -1 333:0.274986132461 793:0.144136278042 816:0.179533588942 823:0.09696501059 920:0.160127899234 978:0.0323216701967 981:0.505108917303 1008:0.279500299299 1066:0.219606868811 1084:0.083550305419 1092:0.335618665561 1242:0.38786004236 1519:0.09696501059 2036:0.0323216701967 2058:0.158598899522 2211:0.0323216701967 2474:0.137300112109 2724:0.09696501059 3261:0.0750485941033 3264:0.09696501059 3665:0.32220396039
547 -1 -1 475:0.113504344826 624:0.249329471012 709:0.271344686716 793:0.121384644566 981:0.319033836728 1084:0.0703620508622 1666:0.210166442908 1857:0.239470208012 2090:0.235381716161 2261:0.249329471012 2273:0.239470208012 2376:0.235381716161 2397:0.255422149652 2653:0.0272197568988 2724:0.0816592706965 2805:0.340513034477 3307:0.271344686716 3336:0.271344686716 3456:0.249329471012
548 -1 -1 152:0.0791911000856 774:0.152836296333 872:0.194338572376 978:0.0220897987272 1084:0.0571013013584 1366:0.344354155368 1395:0.229373937864 1671:0.229373937864 1706:0.0764181481663 2130:0.660617529122 2346:0.396232088627 2351:0.220205843041 2724:0.0662693961817 2874:0.142323325034 3261:0.0512909242752 3443:0.139650119184 3635:0.10258184855
549 -1 -1 333:0.166686054936 793:0.0873698878737 838:0.153088833943 894:0.124900778382 1084:0.050644993165 1175:0.161964186224 1328:0.390615385302 1521:0.429827902914 1896:0.133871059239 2619:0.274730141215 2724:0.0587764733348 2999:0.408257729112 3454:0.429827902914 3826:0.333372109872
550 -1 -1 160:0.105788470491 163:0.263428285821 338:0.080419076448 490:0.215837594663 537:0.0655789322669 589:0.192042649776 660:0.080419076448 733:0.263428285821 821:0.0507387880858 893:0.124484841045 957:0.142441786472 1049:0.142441786472 1068:0.080419076448 1114:0.0761081821287 1226:0.0761081821287 1257:0.0589059087785 1363:0.21938078029 1413:0.209723365219 1586:0.215837594663 1702:0.0507387880858 1841:0.107767346954 1959:0.0253693940429 1982:0.209723365219 2072:0.244750174333 2211:0.0253693940429 2279:0.21938078029 2517:0.263428285821 2518:0.263428285821 2616:0.227529641916 2653:0.101477576172 2907:0.0507387880858 3034:0.192042649776 3273:0.196736796801 3433:0.196736796801 3466:0.212689497735
551 -1 -1 209:0.17919955119 404:0.12975432542 433:0.191300933439 539:0.264945175327 675:0.0590823990759 821:0.029541199538 907:0.264945175327 992:0.109315428092 1273:0.0590823990759 1446:0.17919955119 1519:0.443117993069 1702:0.029541199538 1734:0.238122626933 1864:0.102195759734 2207:0.178558652766 2211:0.029541199538 2297:0.218123481833 2307:0.0886235986139 2448:0.18045313986 2474:0.250977748595 2626:0.264945175327 2646:0.172310567791 2653:0.029541199538 2818:0.259893474603 2868:0.131736959272 2908:0.12767494024 2976:0.18512839166 3056:0.173051785467 3264:0.0886235986139
552 -1 -1 1:0.151093794253 160:0.0839194224686 229:0.200618658556 233:0.131600072104 266:0.169493410775 310:0.152342766501 469:0.116872574677 485:0.123351353022 537:0.0520221730819 540:0.0318972493867 585:0.18434171171 629:0.156862024559 642:0.122933588583 698:0.200618658556 763:0.110523124509 781:0.297884267865 785:0.0766227272868 914:0.10151804674 981:0.078625875122 988:0.243285940871 1098:0.156862024559 1226:0.0603747710855 1245:0.127588997547 1398:0.0696207973537 1411:0.194154364685 1468:0.136737100864 1519:0.120749542171 1572:0.105614140766 1599:0.132217842806 1828:0.13826556574 1834:0.0945959906613 1874:0.0467286257353 1959:0.0201249236952 1989:0.125354500857 2036:0.0201249236952 2050:0.122933588583 2113:0.132217842806 2172:0.18434171171 2211:0.0201249236952 2308:0.249929550344 2314:0.156862024559 2418:0.167838844937 2474:0.0854892170707 2568:0.0520221730819 2713:0.109870644744 2907:0.0402498473903 2961:0.0766227272868 3000:0.0956917481601 3191:0.0318972493867 3264:0.0603747710855 3376:0.152342766501 3401:0.0696207973537 3453:0.134282050869 3498:0.200560648291 3587:0.113582175166 3659:0.104839851477
553 1 1 187:0.0938870806134 475:0.071711143597 537:0.0444541849117 540:0.0272569586853 636:0.115466399107 639:0.0938870806134 781:0.0636372989701 829:0.0938870806134 896:0.0654759439189 978:0.0171972262264 1181:0.0743251751821 1193:0.0927329026042 1313:0.130951887838 1387:0.100741024403 1412:0.0938870806134 1569:0.0399307227293 1648:0.109027834741 1806:0.16590952507 1839:0.0343944524529 1846:0.219157711326 1876:0.123982600498 1907:0.0343944524529 1959:0.0171972262264 1984:0.168769815282 2036:0.0171972262264 2120:0.0989681022823 2134:0.134042332956 2245:0.146310469115 2364:0.0545139173706 2562:0.668187916766 2568:0.0889083698235 2584:0.151295375524 2614:0.0808345251965 2615:0.0927329026042 2653:0.0515916786793 2705:0.154236191792 2907:0.0343944524529 2908:0.0743251751821 2990:0.0927329026042 3078:0.103946813072 3174:0.157697274729 3191:0.0272569586853 3242:0.0444541849117 3270:0.0671876814146 3273:0.133362554735 3309:0.151295375524 3422:0.105049676993 3433:0.133362554735 3488:0.123982600498 3635:0.0798614454585 3734:0.107771345853 3782:0.118151216341 3787:0.107771345853
554 -1 -1 187:0.122529306549 338:0.0355722664346 475:0.0935881341648 540:0.0355722664346 781:0.0830511936522 829:0.122529306549 896:0.0854507558614 978:0.0224436012956 1068:0.0355722664346 1084:0.0580158677302 1181:0.0969996309898 1193:0.121023022296 1263:0.223732782955 1313:0.170901511723 1387:0.131474189852 1412:0.122529306549 1648:0.142289065738 1806:0.216523710439 1839:0.0448872025911 1876:0.161806096897 1907:0.0448872025911 1959:0.0224436012956 1984:0.110128296129 2245:0.190945550809 2562:0.581355116884 2584:0.19745120762 2614:0.105494794948 2653:0.0673308038867 2705:0.201289181659 2724:0.0673308038867 3078:0.135657971688 3191:0.0355722664346 3273:0.174047603191 3309:0.19745120762 3433:0.174047603191 3488:0.161806096897 3635:0.104224856797 3734:0.140649258524 3782:0.154195726521 3787:0.140649258524
555 -1 -1 97:0.239430583847 136:0.239430583847 152:0.0826631460642 259:0.0797686171426 441:0.363238204417 474:0.22245400472 475:0.0961513877486 675:0.0461166029199 688:0.105721447524 829:0.125885220063 946:0.112016790272 1071:0.158418940844 1181:0.0996563209001 1193:0.124337680702 1273:0.0461166029199 1361:0.154819097222 1387:0.135075091732 1519:0.13834980876 1984:0.226289125169 2036:0.0230583014599 2474:0.097949993185 2614:0.108384156015 2653:0.0461166029199 2724:0.0691749043798 2761:0.239430583847 2818:0.202859131606 2868:0.102826918603 2877:0.398791406519 2907:0.0461166029199 2964:0.10707943596 3078:0.139373461747 3273:0.0596048446043 3321:0.19061805616 3362:0.257559497968 3433:0.0596048446043 3498:0.15319603888 3635:0.10707943596
556 -1 -1 63:0.142910598497 169:0.128292518826 247:0.0998309839397 338:0.0612110875536 540:0.0612110875536 821:0.0386198963861 823:0.231719378316 1003:0.234271736004 1055:0.166912415213 1068:0.0612110875536 1256:0.150883709994 1285:0.166912415213 1702:0.0386198963861 1706:0.133602890666 1831:0.154479585544 1874:0.0896726224404 1967:0.0772397927721 2036:0.0772397927721 2112:0.466867749212 2162:0.367266525322 2211:0.0386198963861 2307:0.115859689158 2355:0.128292518826 2511:0.115859689158 2910:0.221211694463 2978:0.227187065043 3191:0.0612110875536 3242:0.0998309839397 3385:0.133602890666 3486:0.22904446147 3726:0.328570147478
557 -1 -1 170:0.175987872326 187:0.127972833664 241:0.0703220642386 247:0.121186599353 270:0.233672408868 424:0.226143063735 540:0.0371526115972 675:0.0937627523182 821:0.0468813761591 833:0.514259935741 892:0.117203440398 978:0.0234406880795 1115:0.116129770397 1255:0.24340117343 1257:0.0544275922154 1273:0.0937627523182 1374:0.101308968374 1412:0.127972833664 1587:0.257129967871 1702:0.0468813761591 1839:0.0468813761591 1907:0.0468813761591 1959:0.0234406880795 1967:0.0937627523182 2002:0.17446771688 2036:0.0234406880795 2211:0.0468813761591 2307:0.0703220642386 2473:0.24340117343 2577:0.16218291501 2621:0.118244069102 2653:0.0468813761591 2830:0.233672408868 3191:0.0371526115972 3242:0.0605932996767 3452:0.157386534869 3559:0.146897788561 3645:0.220363082539 3731:0.220363082539
558 -1 -1 2:0.159029010585 11:0.0357257162429 247:0.0582661335882 259:0.233931097385 283:0.449395819789 538:0.377944387304 892:0.112702086726 896:0.0858193689248 1185:0.194917321908 1257:0.0523372283045 1519:0.135242504072 1648:0.0714514324858 1967:0.0450808346906 1984:0.110603361893 2104:0.211512610997 2211:0.0225404173453 2256:0.138156597229 2562:0.145965734151 2591:0.177539979203 2691:0.174036798078 2758:0.211512610997 2791:0.360646677525 2985:0.155954064923 3092:0.234053028342 3628:0.198302962455 3635:0.104674456609 3804:0.142902864972
559 -1 -1 51:0.133792457838 259:0.126427316134 357:0.102596723207 426:0.189739819997 462:0.143926374014 478:0.117117807698 555:0.189739819997 675:0.0730913803602 717:0.176286513339 821:0.0913642254503 954:0.120049953795 1071:0.125541110233 1187:0.0896628517274 1213:0.151057709851 1226:0.0548185352702 1257:0.0848564647762 1273:0.0730913803602 1313:0.0695712066936 1430:0.200441900637 1468:0.124153308603 1519:0.10963707054 1544:0.108800106815 1629:0.151057709851 1648:0.0579235484984 1657:0.189739819997 1702:0.0913642254503 1749:0.189739819997 1828:0.125541110233 1852:0.0607010774782 1874:0.0424282323881 2211:0.0730913803602 2483:0.119489035975 2581:0.122688368241 2585:0.137188768428 2612:0.171466974907 2653:0.0730913803602 2675:0.176286513339 2926:0.379479639995 3187:0.214083958529 3270:0.0713900066373 3273:0.0944692386785 3433:0.0944692386785 3498:0.121402154956 3513:0.167376909982 3522:0.306388259634 3650:0.145557542254 3788:0.160758306217
560 -1 -1 11:0.0364406897784 58:0.172615576254 137:0.138969780611 412:0.210599323102 540:0.0364406897784 587:0.19006595024 1592:0.195607091676 1658:0.296266069494 1685:0.162211634921 1702:0.0459830308437 1864:0.0795375754108 1886:0.385508133066 1926:0.206203240889 1959:0.0229915154219 2284:0.138463362449 2606:0.348084903921 2669:0.358410865191 2791:0.0919660616875 2999:0.239546454791 3000:0.109322069335 3191:0.0364406897784 3194:0.172615576254 3270:0.0898253353805 3302:0.161198739569 3328:0.238737097377 3505:0.215745581955
561 -1 -1 540:0.0739884932761 781:0.172742231491 793:0.208173143643 1661:0.438045784448 1852:0.155072725317 1959:0.0466815418298 1984:0.229061218593 2036:0.0466815418298 2090:0.403676692256 2568:0.120670035106 2805:0.389317056764 3191:0.0739884932761 3242:0.120670035106 3422:0.285155339948 3635:0.216782366975 3734:0.292543258038 3787:0.292543258038
562 -1 -1 11:0.0863145549151 357:0.152884115855 471:0.488419430797 540:0.0863145549151 557:0.23919867077 675:0.108916841724 688:0.249689817502 785:0.207342536717 821:0.0544584208622 978:0.0544584208622 1191:0.217833683449 1257:0.126448537403 1273:0.108916841724 1702:0.0544584208622 1839:0.108916841724 1874:0.126448537403 1907:0.108916841724 1959:0.0544584208622 2036:0.0544584208622 2211:0.0544584208622 2278:0.381820364637 2535:0.313402085608 2640:0.344282220852 2653:0.0544584208622 2961:0.207342536717 3191:0.0863145549151
563 1 1 11:0.054794393034 266:0.194108452301 537:0.0893658059281 675:0.0691428257881 821:0.0345714128941 914:0.174391831901 978:0.0345714128941 1139:0.294126481324 1273:0.0691428257881 1308:0.25955506843 1575:0.219177572136 1624:0.272302319527 1702:0.0345714128941 1839:0.0691428257881 1846:0.146856856011 1907:0.0691428257881 1959:0.0345714128941 1989:0.215339062791 2036:0.103714238682 2267:0.138285651576 2341:0.261700603784 2449:0.25955506843 2607:0.208201764264 2653:0.0345714128941 2964:0.160544669757 2965:0.333526268639 3000:0.164383179102 3242:0.0893658059281 3387:0.294126481324 3498:0.229687495546 3519:0.177326561029
564 -1 -1 247:0.0578476454415 475:0.093316766852 617:0.140658024599 675:0.0447570480619 713:0.20498440083 788:0.135264619053 818:0.176264823769 821:0.111892620155 1011:0.140658024599 1273:0.0447570480619 1305:0.215895880234 1439:0.209993452008 1481:0.223084049388 1612:0.209993452008 1702:0.111892620155 1758:0.223084049388 1801:0.232371976039 1852:0.0743398477005 1874:0.0519613236695 1880:0.119894106282 1967:0.0447570480619 2036:0.0447570480619 2078:0.0914713854185 2180:0.0967183717314 2181:0.111892620155 2211:0.0671355720928 2307:0.0671355720928 2321:0.176264823769 2396:0.196878679872 2578:0.215895880234 2628:0.119096895762 2653:0.0223785240309 2874:0.288367131704 2910:0.256364811079 3000:0.106407364232 3110:0.223084049388 3242:0.0578476454415 3244:0.223084049388 3635:0.103922647339 3645:0.105188903188 3675:0.215895880234 3731:0.105188903188
565 -1 -1 50:0.129272059152 169:0.089328225634 338:0.0426203950964 620:0.209595547919 625:0.243281462776 660:0.0852407901927 781:0.199013166237 821:0.0806714261258 838:0.105058145355 896:0.102381583776 1068:0.0426203950964 1084:0.0695108704716 1114:0.0806714261258 1192:0.279222744581 1317:0.139021740943 1456:0.134452376876 1637:0.139021740943 1702:0.0806714261258 1760:0.187313250776 1903:0.130633418323 2060:0.189719898597 2078:0.10991381888 2089:0.252332269206 2162:0.0852407901927 2180:0.116218701009 2198:0.129272059152 2211:0.107561901501 2277:0.252332269206 2280:0.112131265568 2290:0.130633418323 2318:0.160111169264 2355:0.089328225634 2511:0.0806714261258 2724:0.0806714261258 2791:0.107561901501 3014:0.176666540455 3486:0.318960692666 3516:0.121640731388 3605:0.25942474325 3606:0.200144288795 3625:0.146806711504
566 1 1 266:0.154634554972 475:0.0765625193782 540:0.0291009363797 585:0.168181160688 639:0.100238694689 774:0.127034802903 781:0.407654795993 790:0.18303116825 829:0.100238694689 914:0.0926183378313 978:0.0183606466188 988:0.11097898445 1153:0.18303116825 1158:0.164670521631 1193:0.0990064346558 1245:0.116403745519 1272:0.116074687699 1384:0.18303116825 1387:0.107556318951 1648:0.0582018727594 1834:0.0863031126176 1984:0.180187368446 1989:0.114365138828 2036:0.0183606466188 2050:0.112156458913 2172:0.168181160688 2211:0.0183606466188 2308:0.114009578942 2430:0.0882661448948 2462:0.0793533944619 2479:0.129539547594 2497:0.130517105532 2625:0.190651525108 2653:0.110163879713 2907:0.0367212932375 3004:0.190651525108 3036:0.164670521631 3065:0.13898744378 3191:0.0291009363797 3261:0.0426321012244 3273:0.284769497991 3422:0.112156458913 3433:0.284769497991 3498:0.0609927478431 3519:0.0941769528817 3539:0.18303116825 3734:0.115062253109 3787:0.115062253109
567 -1 -1 63:0.0717553484551 102:0.122588715912 169:0.257662468407 247:0.0501250929919 292:0.29644453428 357:0.0544375117589 500:0.160301530092 540:0.0307340600551 675:0.0387820658736 820:0.101016681796 821:0.0581730988104 823:0.0581730988104 893:0.0951496771567 896:0.0738285446957 950:0.121519464219 1068:0.0307340600551 1257:0.0450245841648 1273:0.0387820658736 1434:0.151141774788 1456:0.096955164684 1621:0.271909877275 1659:0.154464785431 1702:0.0581730988104 1724:0.160301530092 1831:0.0775641317472 1836:0.173911713186 1846:0.247115106979 1967:0.0775641317472 2082:0.193302746123 2096:0.134163904919 2162:0.307340600551 2198:0.0932195776325 2211:0.0581730988104 2269:0.134163904919 2280:0.080859153047 2290:0.282603808449 2457:0.160301530092 2653:0.0775641317472 2686:0.156305220305 2782:0.136809214085 2863:0.115458016767 2868:0.0864729853964 2944:0.134163904919 3076:0.149720088677 3191:0.0307340600551 3273:0.150375278976 3385:0.0670819524596 3405:0.134163904919 3433:0.150375278976 3516:0.0877165388816
568 -1 -1 63:0.0742955132426 102:0.126928399938 169:0.200087858387 247:0.0518995390635 292:0.306938775945 351:0.1884011576 357:0.0563646189846 500:0.165976261117 540:0.0318220566826 675:0.0401549647618 820:0.104592708163 821:0.0602324471427 823:0.0602324471427 893:0.0985180094783 896:0.0764421013655 950:0.125821296356 1068:0.0318220566826 1257:0.0466184704148 1273:0.0401549647618 1317:0.103799078127 1434:0.156492247226 1456:0.100387411905 1621:0.281535583379 1625:0.142721274535 1659:0.159932893625 1702:0.0602324471427 1724:0.165976261117 1831:0.0803099295236 1836:0.180068249521 1846:0.25586306942 1967:0.0803099295236 2096:0.138913354742 2162:0.254576453461 2198:0.0965195837464 2211:0.0602324471427 2269:0.138913354742 2290:0.292608083509 2457:0.165976261117 2653:0.0803099295236 2686:0.161838480546 2782:0.141652308791 2863:0.119545271514 2868:0.089534159752 2944:0.138913354742 3191:0.0318220566826 3273:0.155698617191 3385:0.0694566773711 3405:0.138913354742 3433:0.155698617191 3516:0.0908217354717
569 -1 -1 247:0.0672901282725 259:0.0900537618255 266:0.0730793087942 500:0.215195820662 508:0.233466728735 540:0.0412587532511 675:0.0520627500427 795:0.259498103757 820:0.135609234217 823:0.0780941250641 914:0.131312515077 999:0.162144715272 1273:0.0520627500427 1317:0.134580256545 1621:0.365023772092 1659:0.414720636107 1836:0.233466728735 1967:0.0520627500427 2211:0.0260313750214 2307:0.0780941250641 2653:0.0520627500427 2686:0.209830998731 2813:0.259498103757 2866:0.128964542085 2868:0.116085136847 2944:0.180107523651 3191:0.0412587532511 3273:0.0672901282725 3405:0.360215047302 3433:0.0672901282725 3631:0.185044665983
570 -1 -1 160:0.125278198867 241:0.0901298216322 247:0.077660736372 338:0.0476174624946 537:0.077660736372 540:0.0476174624946 605:0.275192523253 696:0.144428680549 978:0.0600865477548 1068:0.0476174624946 1162:0.19645773909 1226:0.0901298216322 1569:0.0697583216783 1593:0.0952349249892 1599:0.197379971376 1648:0.0952349249892 1839:0.0600865477548 1841:0.127621649698 1874:0.0697583216783 1907:0.0600865477548 1959:0.0300432738774 1967:0.0600865477548 2036:0.0600865477548 2192:0.299491386661 2211:0.0300432738774 2364:0.0952349249892 2418:0.501112795466 2568:0.155321472744 2653:0.0300432738774 2907:0.0600865477548 2910:0.172085482964 3191:0.0476174624946 3198:0.281917198043 3242:0.077660736372 3261:0.0697583216783 3273:0.077660736372 3337:0.289841235727 3433:0.077660736372 3659:0.156509034215 3752:0.299491386661
571 -1 -1 30:0.217591536084 174:0.323064484709 259:0.116240584623 540:0.0532564270664 821:0.0672021288102 946:0.163233332296 1084:0.0868574914715 1124:0.189639575326 1169:0.194259840083 1313:0.127931177949 1369:0.193370345604 1392:0.154059620282 1511:0.295610791545 1523:0.189639575326 1648:0.106512854133 1702:0.0672021288102 1983:0.512832499762 2211:0.0336010644051 2256:0.20595043341 2724:0.100803193215 3075:0.24810032348 3191:0.0532564270664 3381:0.348903516695
572 -1 -1 102:0.0834810322221 107:0.137116768747 241:0.0396149865844 290:0.0829987081925 387:0.137116768747 583:0.137116768747 664:0.0438660456377 670:0.0716538018202 722:0.116173081107 793:0.0588867745821 844:0.224690780356 858:0.183966300658 866:0.289701399921 920:0.0654201401241 947:0.118431204897 955:0.12095606004 961:0.123911773219 981:0.361133309907 1037:0.186329946021 1075:0.208018742113 1167:0.137116768747 1178:0.0959578837737 1181:0.0570710411658 1242:0.0792299731687 1257:0.0306610501096 1341:0.217559686734 1393:0.109162879302 1409:0.131636200425 1501:0.12095606004 1508:0.0959578837737 1554:0.137116768747 1557:0.123911773219 1623:0.137116768747 1774:0.0938680336633 1846:0.280469319094 1871:0.116173081107 2029:0.201874173607 2036:0.0132049955281 2190:0.116173081107 2191:0.137116768747 2211:0.0792299731687 2390:0.123911773219 2614:0.0620692854582 2718:0.0902282820812 2984:0.137116768747 2999:0.0687908083971 3000:0.0627882682028 3014:0.0867549139284 3169:0.137116768747 3242:0.0341344182624 3404:0.107751064512 3587:0.0745270957473 3652:0.0859353991217
573 -1 -1 370:0.181877167222 472:0.294654943162 537:0.0733526261219 540:0.0449759567886 688:0.260211929577 845:0.206207198781 1162:0.185559547301 1226:0.170260016 1504:0.173339578624 1519:0.0851300079998 1830:0.231549970726 1944:0.221179561685 1986:0.213046205927 2049:0.163304539699 2084:0.124639339113 2092:0.286286207823 2117:0.231549970726 2474:0.120542034401 2520:0.101729295455 2653:0.0567533386665 2861:0.173339578624 2907:0.0567533386665 2944:0.0981671471231 3006:0.219099078567 3010:0.286286207823 3028:0.226042426626 3191:0.0449759567886 3272:0.286286207823
574 -1 -1 169:0.130129580898 338:0.0620875889142 357:0.109972253765 557:0.172059842679 595:0.245488247435 675:0.078345814347 821:0.0391729071735 978:0.0391729071735 993:0.208475395245 1066:0.266157022031 1068:0.124175177828 1191:0.156691628694 1257:0.0909566737246 1273:0.078345814347 1285:0.169302488072 1398:0.13551599367 1548:0.204069433116 1593:0.124175177828 1702:0.0391729071735 1959:0.0391729071735 1967:0.078345814347 2162:0.124175177828 2211:0.0391729071735 2280:0.163348085002 2355:0.130129580898 2418:0.326696170004 2467:0.227490975285 2511:0.11751872152 2653:0.0391729071735 2982:0.358818789597 3132:0.253673304572 3261:0.0909566737246 3401:0.13551599367 3626:0.29943206897 3663:0.205576577337
575 -1 -1 11:0.0633883134503 249:0.223362605388 338:0.0633883134503 475:0.166770199885 660:0.126776626901 709:0.398682602952 791:0.385836332693 821:0.0399935729845 978:0.0399935729845 1068:0.0633883134503 1114:0.119980718953 1256:0.156250514178 1387:0.23428159047 1593:0.126776626901 1702:0.0399935729845 1839:0.079987145969 1864:0.138355030925 1880:0.214267647115 1907:0.079987145969 1959:0.0399935729845 2653:0.0399935729845 2906:0.226860556913 3273:0.103381886435 3307:0.398682602952 3336:0.398682602952 3433:0.103381886435
576 -1 -1 63:0.151374793534 65:0.252394632626 169:0.271781851781 338:0.0648364490658 540:0.0648364490658 581:0.081814489663 793:0.182423061033 821:0.0409072448315 1055:0.176798170722 1068:0.0648364490658 1084:0.105743693897 1702:0.0409072448315 1831:0.163628979326 1846:0.173771010819 2015:0.342954244087 2096:0.283031632403 2162:0.518691592526 2211:0.0409072448315 2280:0.170580142963 2724:0.122721734495 3191:0.0648364490658 3385:0.141515816201 3679:0.383861488919
577 -1 -1 204:0.16935897737 212:0.527909792156 247:0.133896918031 338:0.0410492597053 716:0.243030427738 788:0.469634904019 816:0.143859403756 821:0.0517983986203 896:0.0986074439708 920:0.128309717664 1068:0.0410492597053 1242:0.155395195861 1285:0.111934477134 1456:0.129495996551 1702:0.0517983986203 1959:0.0258991993101 1967:0.103596797241 2036:0.0517983986203 2078:0.105862014798 2180:0.111934477134 2181:0.129495996551 2198:0.124506643281 2211:0.0517983986203 2290:0.125817818038 2355:0.0860352778235 2456:0.220345069076 2511:0.0776975979304 2811:0.179193017982 3160:0.146171356337 3172:0.118746857636 3242:0.0669484590154 3516:0.117156632692 3625:0.141394907611 3645:0.121737625105 3731:0.121737625105
578 -1 -1 168:0.385220458531 540:0.0587998236549 851:0.278528356778 992:0.137280978429 1323:0.187139749066 1776:0.276122472822 1857:0.326380558568 1959:0.0370985582486 2036:0.0741971164972 2124:0.348121900282 2131:0.315626915027 2376:0.320808240136 2495:0.227387563026 2568:0.0958983819035 2710:0.187139749066 2907:0.0741971164972 2908:0.160337301175 3159:0.252063032783 3191:0.0587998236549 3242:0.0958983819035
579 -1 -1 247:0.0853042789256 275:0.128608640346 276:0.37837317193 338:0.0523040791541 354:0.164483997815 357:0.0463216366287 527:0.154832058124 675:0.132000799086 696:0.0793218364001 793:0.0735810671411 802:0.118956700654 821:0.0495002996572 823:0.0495002996572 893:0.0809641849559 919:0.118956700654 945:0.145162293937 962:0.136402803656 978:0.0165000998857 1068:0.104608158308 1089:0.164483997815 1120:0.17133215801 1257:0.0383120454931 1273:0.132000799086 1648:0.0523040791541 1702:0.0495002996572 1915:0.164483997815 1941:0.273417972 1967:0.132000799086 2036:0.0165000998857 2058:0.242892554868 2211:0.0495002996572 2267:0.0660003995429 2307:0.0495002996572 2381:0.122809311125 2412:0.154832058124 2516:0.122809311125 2555:0.102456600769 2653:0.1155006992 2747:0.136402803656 2907:0.0330001997715 2934:0.133002288021 2953:0.145162293937 3070:0.164483997815 3127:0.120812544922 3159:0.11210854046 3261:0.0383120454931 3273:0.127956418388 3280:0.237913401309 3335:0.136402803656 3366:0.164483997815 3372:0.128608640346 3433:0.127956418388 3571:0.11990270377 3612:0.131436236365 3694:0.117291363577
580 -1 -1 30:0.120937284229 276:0.285505022244 286:0.128307204073 338:0.029599899762 354:0.186169412655 357:0.0524286374292 440:0.147097557189 521:0.156569512893 537:0.0482753572246 539:0.167493955192 543:0.161495242003 600:0.164300353596 675:0.112052744775 696:0.0897795523544 793:0.0832819255011 821:0.0747018298503 823:0.0560263723877 907:0.167493955192 957:0.104857274858 962:0.154386020393 978:0.0186754574626 1049:0.104857274858 1066:0.126888824495 1068:0.088799699286 1089:0.186169412655 1124:0.105401596197 1257:0.0433630693672 1272:0.118064899218 1273:0.112052744775 1313:0.0711040948918 1523:0.105401596197 1648:0.118399599048 1702:0.0747018298503 1706:0.0646064680385 1915:0.186169412655 1941:0.206310092704 1967:0.0747018298503 2058:0.0916384265918 2187:0.193920427818 2194:0.167493955192 2211:0.0747018298503 2267:0.0747018298503 2555:0.115964382196 2626:0.334987910385 2653:0.0747018298503 2677:0.164300353596 2805:0.0778752569866 2907:0.0373509149251 2934:0.150537183991 2953:0.164300353596 3070:0.186169412655 3174:0.0856262721497 3261:0.0433630693672 3264:0.0560263723877 3571:0.13571056293 3612:0.148764665564
581 1 -1 59:0.213111472252 137:0.129217853939 249:0.119396064258 338:0.0338835371871 459:0.168385217153 629:0.166630049442 675:0.0427562635352 793:0.0953343167518 821:0.0213781317676 942:0.2219841986 969:0.12627828549 978:0.0213781317676 1044:0.2219841986 1098:0.166630049442 1245:0.135534148748 1273:0.0427562635352 1323:0.107839722171 1584:0.17029358607 1702:0.0213781317676 1839:0.0427562635352 1846:0.0908127541216 1907:0.0427562635352 1959:0.0213781317676 2036:0.0213781317676 2038:0.391641872824 2211:0.0213781317676 2284:0.12874697266 2308:0.26549302451 2314:0.166630049442 2329:0.206244637463 2370:0.174442804644 2607:0.12874697266 2614:0.10048661966 2653:0.0641343953028 2664:0.145251917675 2710:0.107839722171 3164:0.145251917675 3270:0.0835220219545 3273:0.110523337909 3387:0.18188075487 3417:0.157849803297 3433:0.110523337909 3504:0.188077567346 3645:0.10048661966 3731:0.10048661966 3800:0.163411364838 3823:0.200606066833
582 -1 -1 160:0.0886929233711 193:0.183928576007 247:0.109962592092 688:0.0975206334874 823:0.0638090061623 916:0.180957973541 959:0.169429592836 1170:0.171448332126 1398:0.0735809644905 1564:0.118144264755 1648:0.0674232546503 1830:0.347115520274 1856:0.169429592836 1874:0.0493866413717 1912:0.128093768298 1959:0.0212696687208 1967:0.085078674883 1988:0.144514974628 1989:0.132484910068 1999:0.141920276588 2036:0.0425393374415 2046:0.322016642106 2307:0.0638090061623 2462:0.0919259788132 2480:0.214585183631 2624:0.220857950395 2907:0.0425393374415 2977:0.466630434758 3242:0.0549812960459 3401:0.0735809644905 3453:0.141920276588 3498:0.0706563100924 3808:0.342896664251
583 -1 -1 259:0.125415104955 357:0.152662959271 391:0.12885300811 537:0.0468564462421 540:0.0287298984763 660:0.0574597969526 664:0.120430176573 671:0.166036845315 821:0.163138929892 823:0.0543796432974 837:0.134914870796 896:0.138028401712 974:0.127089345742 1108:0.117963850396 1114:0.0543796432974 1186:0.170094164078 1257:0.126265621562 1265:0.162570967022 1313:0.069014200856 1350:0.101236089539 1400:0.130682500797 1645:0.117963850396 1648:0.0574597969526 1673:0.1498483011 1702:0.163138929892 1706:0.0627075524777 1717:0.180697514788 1766:0.174875115986 1848:0.180697514788 1864:0.0627075524777 2078:0.0740915904328 2180:0.0783416360523 2211:0.126885834361 2257:0.332073690629 2299:0.139956873249 2394:0.180697514788 2444:0.144392169328 2507:0.397674217481 2538:0.102821488909 2605:0.134914870796 2608:0.118532374538 2753:0.119088801499 2907:0.0362530955316 3191:0.0287298984763 3233:0.146112589831 3305:0.141285851508 3591:0.166036845315 3681:0.159471231876
584 -1 -1 118:0.106058129952 142:0.204230606786 160:0.082015655426 215:0.16259427116 219:0.129218394476 239:0.111005489157 247:0.101684032051 338:0.0311736394005 349:0.151861486802 537:0.0508420160255 540:0.0311736394005 581:0.0393367532498 660:0.0623472788011 664:0.0653369328911 675:0.0393367532498 781:0.218344926163 823:0.0590051298747 946:0.0955485998488 969:0.116178948917 978:0.0196683766249 1023:0.141798244055 1081:0.204230606786 1114:0.0590051298747 1165:0.164893853536 1181:0.085005309516 1210:0.128614638307 1226:0.0590051298747 1273:0.0393367532498 1319:0.0889711202378 1320:0.120553046818 1337:0.160491422663 1349:0.128614638307 1369:0.226378589653 1405:0.176399116312 1415:0.180159799287 1569:0.0456685562662 1706:0.0680414039835 1751:0.216031670135 1839:0.0393367532498 1841:0.0835498382097 1874:0.0456685562662 1894:0.196067492937 1907:0.0393367532498 1959:0.0196683766249 1967:0.0786735064996 1972:0.0877097806084 2211:0.0393367532498 2298:0.176399116312 2364:0.0623472788011 2462:0.085005309516 2554:0.150342242407 2568:0.101684032051 2633:0.196067492937 2653:0.0196683766249 2713:0.107378157233 2907:0.0393367532498 2910:0.112658896778 2981:0.148886771101 3037:0.189749845805 3191:0.0311736394005 3442:0.148886771101 3477:0.346071440618
[truncated: 1,731,960 more chars]
