# Supplementary material for: Semi-automated screening of biomedical citations for systematic reviews
Source: BMC Bioinformatics. 2010 Jan 26;11:55. doi: 10.1186/1471-2105-11-55 (PMC2824679; doi:10.1186/1471-2105-11-55)
Supplement: Additional file 1 — Curious snake: a zipped archive of source code. This is the source code used in experimentation. It is a modified version of our Python-based active learning framework. [file 1471-2105-11-55-S1.ZIP › curious_snake/data/micro_nutrients/titles]

1 -1 -1 304:0.099084118612 529:0.22411435569 631:0.372227288147 770:0.549986853152 786:0.46529649492 848:0.265559692047 1026:0.37076074768 1552:0.265559692047 1765:0.0625151185387
2 1 1 148:0.54906293232 304:0.109247768602 1658:0.457945511843 1717:0.687116952355 1765:0.0689276677222
3 -1 -1 592:0.359880689167 929:0.453860318561 957:0.288067744918 973:0.460946065153 1026:0.409708599062 1133:0.332102829413 1552:0.293456332896 1765:0.0690822364476
4 -1 -1 321:0.328377093268 368:0.345552309627 510:0.450440643698 800:0.432436494787 848:0.184273275668 1133:0.208540996988 1516:0.381638787963 1606:0.397351294386 1765:0.0433795715875
5 1 1 504:0.426565224308 522:0.210657349815 529:0.166947796211 559:0.417661037118 715:0.436988881087 1482:0.379996314263 1605:0.483557791132 1765:0.0465689100452
6 -1 -1 72:0.970142500145 1765:0.242535625036
7 -1 -1 32:0.586254272187 155:0.42972821064 560:0.300839691367 860:0.445827309781 1624:0.427051616639
8 -1 -1 3:0.313399161977 529:0.112705567029 559:0.563921478238 560:0.147774411479 813:0.326447286382 904:0.303300877518 914:0.220421927211 1034:0.263570440665 1103:0.144143989887 1366:0.149486163936 1553:0.287971908413 1664:0.326447286382
9 -1 -1 304:0.104331685686 460:0.530603086177 802:0.293546388487 1014:0.569227293468 1133:0.316448775591 1624:0.439218835289 1765:0.0658259647397
10 -1 -1 181:0.446670844622 232:0.335288661955 337:0.415000108095 579:0.385800852838 761:0.325628860665 1100:0.403654322576 1119:0.310125609646 1765:0.0430165220466
11 -1 -1 29:0.491229871057 111:0.432760065734 289:0.380410816893 554:0.22237581446 592:0.272710970563 848:0.22237581446 1026:0.310469644695 1415:0.396276254931
12 -1 -1 663:0.236208416355 887:0.327295548662 894:0.773746491072 1007:0.482542248719 1765:0.0745154589613
13 1 -1 51:0.636402532093 341:0.328188172043 709:0.485715112722 984:0.300813438322 1577:0.394284597094 1765:0.0735941707619
14 -1 -1 802:0.253880222321 900:0.591155416146 1290:0.302983071264 1578:0.549240149777 1635:0.435172926689 1765:0.0569310719465
15 -1 -1 185:0.510757078983 228:0.498573802202 341:0.242727839291 802:0.242727839291 886:0.456326860056 1722:0.40189664113 1765:0.0544302189267
16 -1 -1 123:0.651145994633 361:0.273808703986 774:0.269990213142 916:0.252168264583 1150:0.266498401837 1292:0.127597612378 1434:0.167520500038 1551:0.325572997317 1685:0.292913364482 1765:0.0326596328346 1783:0.237330580307
17 -1 -1 89:0.190663050763 145:0.275076391706 417:0.197103822225 422:0.19290271354 519:0.348141813214 663:0.110705218727 710:0.327712812036 777:0.196085926669 881:0.362636420221 1234:0.362636420221 1282:0.197103822225 1298:0.197103822225 1699:0.362636420221 1761:0.24327032106 1765:0.0349236081852
18 -1 -1 221:0.448119982246 1117:0.888467725916 1765:0.0990635226397
19 -1 -1 627:0.459886145535 750:0.459886145535 804:0.314612237098 1235:0.399644059807 1292:0.186238154923 1344:0.496660430709 1741:0.186238154923 1765:0.0476691502784
20 -1 -1 33:0.205505699515 221:0.18123737002 364:0.286861606708 708:0.208717739781 887:0.175979032835 1062:0.335894706815 1178:0.232672779343 1214:0.223762584689 1229:0.160260760684 1292:0.15653031469 1312:0.138602785684 1504:0.315574149349 1540:0.416025087157 1652:0.291145184685 1677:0.352479982093
21 -1 -1 71:0.529660680049 84:0.331955036243 528:0.529660680049 546:0.311588728525 554:0.216681842259 841:0.35292316732 1133:0.245217583777
22 1 1 79:0.392379234538 137:0.376333022182 320:0.275671971432 386:0.478896131636 984:0.188513664078 1103:0.211458333505 1229:0.184479880454 1545:0.34912151442 1656:0.303001544306 1661:0.266636137203
23 -1 -1 617:0.565910594048 984:0.405782472759 1397:0.71079552488 1765:0.0992749019426
24 -1 -1 304:0.105800036866 679:0.693137090912 957:0.278352464921 1266:0.598679954214 1741:0.260794289367 1765:0.066752391188
25 -1 -1 461:0.992762942399 1765:0.120090549999
26 -1 -1 49:0.832088350325 96:0.532126928679 304:0.132297413477 1765:0.083470374483
27 -1 -1 443:0.286680230285 529:0.150410422697 885:0.362812128973 1696:0.252674020498 1774:0.836489299838
28 -1 -1 326:0.538385209747 1187:0.453655748178 1561:0.6111259289 1613:0.36174981285
29 -1 -1 304:0.0847518581089 368:0.425950152835 1201:0.479576756634 1447:0.462400952217 1720:0.315856023973 1735:0.470432682786 1741:0.20891108607 1765:0.0534724689514
30 -1 -1 848:0.351859142655 1276:0.434689921085 1382:0.758719273148 1741:0.323610789277 1765:0.0828307784304
31 -1 -1 602:0.409195938237 697:0.416173274686 1355:0.428519081896 1441:0.454488936617 1714:0.515894509241 1765:0.0549777031715
32 -1 -1 315:0.295661349179 663:0.133674785965 681:0.268833499568 994:0.319218539167 1042:0.386269025247 1103:0.193346492634 1142:0.202724714298 1369:0.420375686911 1417:0.295661349179 1418:0.332150355767 1482:0.344099325363
33 -1 -1 10:0.784212963475 663:0.264916306172 687:0.45064561865 1229:0.33428715954
34 1 1 304:0.0966016325795 506:0.352367192663 522:0.275705873061 873:0.324365366501 883:0.336654717298 887:0.267706670445 1142:0.293002726341 1174:0.480064604514 1175:0.424556501361 1765:0.060948844238
35 -1 -1 1401:0.993379912882 1765:0.11487536151
36 1 -1 108:0.362628511451 226:0.549539034409 564:0.562967710623 774:0.495959138094 1765:0.0599941870583
37 -1 -1 393:0.325233437643 585:0.299718172546 846:0.227563111523 1048:0.413220849368 1207:0.338692233115 1229:0.180448320364 1286:0.325233437643 1292:0.176247961456 1375:0.378206339501 1544:0.351622312825 1741:0.176247961456
38 -1 -1 687:0.485911622255 1124:0.869350189741 1765:0.0901118358134
39 -1 -1 503:0.349004648516 554:0.176836681857 582:0.432262510754 675:0.315124997702 747:0.258492906446 1229:0.166515724477 1410:0.270912534815 1581:0.432262510754 1631:0.390633579635 1707:0.227270302802 1765:0.0416289311192
40 -1 -1 304:0.0882274368639 663:0.176454873728 788:0.473589068592 1187:0.387752576419 1201:0.499243662163 1349:0.578012170295 1765:0.0556653149988
41 -1 -1 289:0.288364520339 388:0.656094113184 626:0.295354875098 982:0.363486926389 1012:0.41205172202 1758:0.309302190183 1765:0.0396825362524
42 -1 -1 
43 -1 -1 22:0.66872814159 1007:0.417048199828 1133:0.309601798399 1366:0.306222807702 1426:0.43502619477
44 -1 -1 522:0.395117113585 708:0.455027298659 911:0.600102022178 1696:0.526032496149
45 -1 -1 960:0.400969095016 1505:0.604775740964 1535:0.568281916831 1613:0.381837898475 1765:0.0687427834303
46 -1 -1 4:0.372147927625 83:0.343947350016 102:0.400173799412 141:0.355703606206 184:0.301281858234 541:0.335546648073 730:0.349317116139 802:0.233461704373 1229:0.209409381588 1312:0.181109358976
47 1 1 304:0.111272706005 315:0.492225039251 911:0.48233574816 1366:0.333818118016 1658:0.466433657711 1696:0.422801904026 1765:0.0702052609792
48 -1 -1 31:0.388697662782 522:0.182255043976 550:0.441958359862 738:0.40163919991 883:0.222545205965 939:0.242642174743 1142:0.193689108547 1175:0.280652577208 1194:0.361349037921 1312:0.139381060304 1370:0.290470043952
49 -1 -1 248:0.41183503392 279:0.375118961421 304:0.0754838072711 504:0.436238688485 521:0.360514221345 939:0.286815146167 1262:0.494523708426 1741:0.186065586166 1765:0.0476249799202
50 -1 -1 119:0.366517488933 145:0.411751196705 663:0.165710354166 1064:0.359153787681 1502:0.542816412085 1624:0.348806349065 1658:0.34731287388 1765:0.0522757964591
51 -1 -1 320:0.360801217296 529:0.216395894249 687:0.325491647553 821:0.429085522179 902:0.42046942447 984:0.246727874159 1135:0.461399274152 1366:0.287015033735
52 1 -1 304:0.102823540185 937:0.471428641082 1182:0.608762475428 1214:0.362321263665 1418:0.510984554147 1765:0.0648744308701
53 1 1 320:0.432175544526 350:0.500254886058 522:0.327067307634 984:0.29553601333 1229:0.289212183506 1518:0.533864310198
54 1 -1 461:0.613506856485 529:0.266052481651 1717:0.739809283514 1765:0.0742134629296
55 1 1 66:0.339146120603 191:0.469438340312 304:0.0934047595575 522:0.266581838155 709:0.388945020368 810:0.352252115623 819:0.438626369592 984:0.240881714055 1229:0.23572736772 1765:0.05893184193
56 -1 -1 182:0.451632710657 943:0.433580914733 1067:0.419610158125 1103:0.199420070539 1371:0.2683570212 1734:0.451632710657 1737:0.295518859996 1741:0.169927757979
57 1 1 66:0.333394224688 529:0.207685344503 568:0.543620151761 911:0.398016454388 1276:0.304024835222 1366:0.275461862924 1702:0.472720618232
58 -1 -1 19:0.647273377418 119:0.43704834206 689:0.621401808242 1765:0.062335497929
59 -1 -1 663:0.185242687163 848:0.248238525235 895:0.548360796513 1370:0.4213028743 1512:0.438737210875 1617:0.483090846724
60 -1 -1 33:0.240190158984 78:0.411970194198 529:0.167873893906 553:0.31111343812 611:0.466805137094 631:0.278818570489 846:0.236215046334 873:0.249211195988 893:0.364990970462 960:0.273138131628 1312:0.161995629356
61 1 -1 33:0.456480546442 445:0.456480546442 1075:0.632623140058 1173:0.427830555364
62 -1 -1 804:0.406441023404 939:0.370874191185 1292:0.240597209384 1344:0.320812654338 1460:0.523933700816 1637:0.447508963994 1741:0.240597209384 1765:0.0615827864886
63 -1 -1 304:0.143451235362 883:0.499924626503 1339:0.849297047984 1765:0.0905076525765
64 -1 -1 321:0.341377818761 368:0.35923301639 833:0.404460014228 848:0.19156880974 1133:0.216797310571 1422:0.423176962548 1516:0.396748188775 1606:0.41308276655
65 -1 -1 102:0.422531693663 304:0.0876124397419 848:0.234813942368 1086:0.343241785581 1344:0.287964490565 1410:0.359733284231 1559:0.533285405595 1737:0.375576930307 1765:0.0552772950162
66 1 1 33:0.232603168498 430:0.264510399272 522:0.205134877603 529:0.162571188577 624:0.251889974161 665:0.470881117535 825:0.29929341661 846:0.228753619451 873:0.241339254102 887:0.199183189193 940:0.285030961747 1276:0.237983469354 1375:0.380184945096
67 -1 -1 642:0.678116169905 951:0.519971485681 1090:0.51493761386 1765:0.068024760379
68 -1 -1 221:0.250632170421 382:0.380658966978 430:0.323176713015 663:0.175632652078 779:0.496917350972 940:0.348248573886 1408:0.53452643469 1765:0.0554059329475
69 -1 -1 165:0.552116697829 529:0.198553898811 747:0.343911874945 893:0.431695354946 960:0.32305583487 1685:0.496731488424
70 -1 -1 142:0.446114743067 529:0.231151356815 562:0.578282059478 651:0.64276009984
71 -1 -1 33:0.258613665265 304:0.0799123308784 429:0.502610881224 529:0.180750465335 622:0.372279483117 1336:0.502610881224 1613:0.280057188739 1702:0.411413101504 1765:0.0504190672284
72 -1 -1 323:0.474598089074 472:0.492716576958 663:0.200383790486 937:0.459362991558 998:0.429502529182 1142:0.303892363717 1765:0.0632140477755
73 -1 -1 55:0.400231242097 304:0.0692533210368 426:0.377841882244 529:0.156641282588 553:0.290296524633 666:0.30019358398 873:0.232536223868 1179:0.377841882244 1312:0.15115633864 1451:0.400231242097 1635:0.333990505408 1765:0.0436939807757
74 -1 -1 445:0.274561436764 868:0.555821302909 1173:0.257329195927 1430:0.516411365474 1434:0.274561436764 1644:0.455407181157
75 -1 -1 475:0.301212449348 658:0.391463958954 942:0.396128218965 968:0.359822819295 1173:0.236248701024 1319:0.391463958954 1368:0.368956892107 1542:0.349335486216 1765:0.0491431784951
76 1 1 72:0.162734376414 221:0.368069517044 415:0.244101564621 714:0.341079222518 819:0.30280569212 1133:0.19558047636 1324:0.336322588161 1366:0.193445913145 1378:0.357920490577 1652:0.295638994058 1765:0.0406835941034 1768:0.405561193567
77 -1 -1 624:0.635038825916 663:0.362407642565 1211:0.672544239565 1765:0.114326882308
78 -1 -1 323:0.591177941049 472:0.613747038161 1508:0.517322848806 1765:0.0787418901795
79 1 1 304:0.080892054917 506:0.295064436685 522:0.2308699556 561:0.41645702027 846:0.257451773112 873:0.271616331314 883:0.281907159875 887:0.224171601546 937:0.370876469098 1083:0.457735679196 1142:0.245353955178 1765:0.0510372042747
80 -1 -1 393:0.476439950716 1084:0.376716108786 1178:0.383781647864 1326:0.396512684016 1628:0.571471158432
81 -1 -1 444:0.70497255304 708:0.391372268844 1133:0.361163690494 1366:0.357221953862 1741:0.293514219096 1765:0.0751273197734
82 -1 -1 560:0.259490735396 641:0.355686754029 726:0.46967816208 1208:0.43029563752 1231:0.434828079368 1254:0.456373158139 1765:0.0552056298892
83 -1 -1 299:0.45664055125 320:0.297981084983 939:0.300228819473 984:0.20376937802 1103:0.228570874722 1276:0.261621198 1279:0.5176514252 1583:0.424133035452 1765:0.0498522887997
84 -1 -1 142:0.461059642925 1103:0.305533019069 1229:0.266552251209 1274:0.495983336109 1663:0.6103960814 1765:0.0666380628022
85 -1 -1 304:0.0705295897116 503:0.373068273692 543:0.443597863404 554:0.189029446761 631:0.264957071629 788:0.378590196961 957:0.185558396079 1142:0.21392352822 1310:0.417567490349 1548:0.391489046307 1765:0.0444992166562
86 -1 -1 554:0.240920042759 663:0.179781426231 788:0.48251723741 943:0.56537020052 957:0.236496151705 1103:0.260034889538 1368:0.425802511936 1741:0.221578227588 1765:0.0567147254742
87 -1 -1 973:0.470568030364 1003:0.703033103828 1404:0.391733410484 1434:0.361739020335
88 -1 -1 20:0.367053758704 119:0.28095343511 232:0.312337317355 641:0.258181205862 761:0.30333875354 929:0.263266819644 1119:0.288896738695 1126:0.27725223028 1312:0.13862611514 1380:0.399463756769 1497:0.346520382434 1765:0.0400719338961
89 -1 -1 142:0.488437405765 275:0.56234483577 554:0.299882599697 969:0.591847914157 1765:0.0705950369323
90 -1 -1 415:0.513789181164 551:0.853632191495 1765:0.0856315301939
91 -1 -1 138:0.589104481795 529:0.225062236662 1373:0.56304862546 1493:0.534115291416
92 -1 -1 304:0.0923995555592 460:0.469919459449 677:0.46438633548 802:0.259974289247 1014:0.504126321574 1133:0.280257392848 1624:0.388986575909 1765:0.0582976288191
93 -1 -1 142:0.284520863465 460:0.331475863587 939:0.247654742044 956:0.30873918742 1014:0.355604996644 1154:0.409936370518 1207:0.30873918742 1624:0.274386724321 1654:0.361781721645 1661:0.237743889608
94 -1 -1 100:0.377403270359 119:0.311015980913 137:0.361969494851 560:0.208510124748 670:0.371898658996 841:0.306918740208 1498:0.442207129812 1662:0.397847423646
95 -1 -1 400:0.467513431344 436:0.434364872656 577:0.396103819206 909:0.448826881731 1092:0.448826881731 1741:0.175902912563 1765:0.0450237620579
96 -1 -1 85:0.353050703631 415:0.231259167722 529:0.138175907372 698:0.289374389987 708:0.200788974937 756:0.371843867723 846:0.194427064284 887:0.169293945261 1229:0.154172778482 1292:0.150584044587 1339:0.361677940805 1406:0.384224264316 1484:0.384224264316 1765:0.0385431946204
97 -1 -1 267:0.252147588083 513:0.179293369037 623:0.26786599513 707:0.246133018767 727:0.193723738609 830:0.279018382412 866:0.26786599513 1207:0.201740405638 1292:0.104981253659 1316:0.399995607752 1341:0.236400153433 1371:0.331581571473 1389:0.279018382412 1413:0.259234871171 1692:0.192391430109 1720:0.158722842316
98 -1 -1 122:0.187678566058 153:0.316281335107 529:0.126424222483 631:0.20997559637 722:0.773674012934 1044:0.300028611796 1178:0.204797213515 1689:0.272285682612
99 -1 -1 174:0.378189458513 804:0.374079489255 1042:0.519176551757 1133:0.27247827614 1173:0.27247827614 1240:0.546812724209
100 -1 -1 291:0.588056879486 569:0.513322795168 708:0.400773485785 1292:0.300564771904 1366:0.365802840531 1765:0.0769319653439
101 1 1 304:0.0937133758758 529:0.211966490171 846:0.298257657173 887:0.259702607109 939:0.356081874661 1064:0.406221012218 1229:0.236506228591 1398:0.338672216094 1589:0.392828342685 1761:0.411862842585 1765:0.0591265571476
102 -1 -1 33:0.28188218317 542:0.4429793715 569:0.366686302202 708:0.28628798274 1289:0.405774974585 1292:0.214705027361 1366:0.261307099922 1558:0.475225182948 1765:0.0549554747201
103 -1 -1 7:0.559676102363 557:0.505761994357 984:0.309824876638 1545:0.573786153197 1765:0.0757988240311
104 -1 -1 83:0.424011744044 141:0.438504632826 184:0.371414538163 730:0.430631489475 848:0.274156885771 1229:0.258155898286 1371:0.398200632775 1765:0.0645389745714
105 -1 -1 144:0.479653795385 258:0.566125800522 304:0.0864131083903 820:0.479653795385 1072:0.457084598158 1765:0.054520601182
106 -1 -1 72:0.306160703129 304:0.121313308413 457:0.42277440306 529:0.274393659978 732:0.794770551816 1765:0.0765401757822
107 -1 -1 560:0.41081192201 1093:0.907521375397 1765:0.0873986151604
108 -1 -1 792:0.514897233751 810:0.319015098269 984:0.218153135985 1464:0.514897233751 1589:0.354591128807 1646:0.441209003828
109 -1 -1 221:0.221230063533 473:0.430259878656 505:0.487529254472 663:0.155028872441 825:0.322776420788 1301:0.507827146537 1358:0.373831685501 1765:0.0489061641427
110 -1 -1 475:0.441170264944 810:0.43022946733 939:0.433474779402 984:0.294205221008 1366:0.34224475739 1589:0.478207938415
111 -1 -1 140:0.912896572083 304:0.139343994497 554:0.373461951174 1765:0.0879162721096
112 -1 -1 520:0.666950912436 878:0.588605126814 1426:0.451933892107 1765:0.0669047252027
113 -1 -1 333:0.538025523921 449:0.365565305198 632:0.352048657518 809:0.516520600272 1441:0.428338677067 1765:0.0518144111934
114 1 1 122:0.227852663919 304:0.0678584756431 451:0.294147323215 849:0.444567202376 850:0.444567202376 1036:0.292542883751 1441:0.353933631151 1467:0.341046541235 1493:0.36425213537 1765:0.0428139313152
115 -1 -1 54:0.509962073907 255:0.62240517076 415:0.359643429683 847:0.420256969404 1312:0.20736030868 1765:0.0599405716138
116 -1 -1 221:0.347547012524 1286:0.553905087074 1508:0.504764544306 1762:0.558310017062 1765:0.0768303862974
117 -1 -1 304:0.0669991578338 376:0.267239040703 422:0.233490697181 848:0.179567381443 931:0.371892655423 1015:0.421393111551 1291:0.312122191575 1600:0.407815067874 1701:0.407815067874 1720:0.249694674254 1741:0.165151149971 1765:0.0422717621416
118 -1 -1 554:0.308980155004 887:0.319482598001 984:0.297308487083 1103:0.333494961879 1229:0.290946730165 1589:0.483252058526 1637:0.528561945706 1765:0.0727366825413
119 -1 -1 232:0.388656671568 761:0.377459316443 1119:0.359488407721 1163:0.497072381336 1292:0.194811146994 1589:0.331285766293 1591:0.424228217218 1765:0.0498634763954
120 -1 -1 960:0.718654200791 1613:0.684365486445 1765:0.123207226443
121 -1 -1 522:0.566043394064 592:0.651870515524 1292:0.488877931696 1765:0.12513222977
122 -1 -1 30:0.428592829898 211:0.521379465029 1328:0.540746016234 1620:0.498427691876 1765:0.0602927981052
123 -1 -1 320:0.519447062144 984:0.355215180096 1366:0.413216776767 1377:0.652454280031 1765:0.0869035863792
124 -1 -1 173:0.703886441493 1722:0.703886441493 1765:0.0953297171191
125 -1 -1 421:0.403711167666 1013:0.409000817469 1036:0.338058517383 1135:0.378181221306 1627:0.464260533113 1777:0.443726474848
126 -1 -1 154:0.659833173023 1470:0.747659707256 1765:0.0750009728248
127 -1 -1 72:0.156146359046 108:0.235952533594 727:0.281432473439 744:0.357570139642 747:0.242395883677 905:0.343430703845 1047:0.40534440467 1316:0.290547131866 1341:0.343430703845 1452:0.350106166314 1707:0.213117592428 1765:0.0390365897615
128 1 1 30:0.567700143627 529:0.286301853349 1103:0.366163735668 1204:0.563448135589 1366:0.379734266136
129 -1 -1 122:0.598868642952 301:0.682607982811 529:0.403410491379 1765:0.112528510772
130 -1 -1 77:0.342716939749 304:0.0886226817006 428:0.365635016376 529:0.200452055153 730:0.3730865727 1366:0.265868045102 1398:0.32027487781 1431:0.394493907146 1506:0.416169853891 1552:0.23752153615 1765:0.0559146867262
131 -1 -1 560:0.430118215349 602:0.681073636797 1007:0.592568158177
132 -1 -1 304:0.128628387351 957:0.338412251434 1142:0.390143180526 1740:0.842694472114 1765:0.0811554767334
133 -1 -1 1002:0.603586195201 1133:0.309222560297 1426:0.434493321546 1663:0.58918863131 1765:0.0643228064727
134 -1 -1 84:0.373126920642 172:0.487797693545 1086:0.35602140837 1226:0.407569996829 1669:0.571557362993 1765:0.0573353864514
135 1 -1 72:0.187619343052 320:0.280363333121 522:0.212176930613 687:0.252925763098 841:0.324528143811 960:0.273590748138 984:0.191721773256 1257:0.378085618812 1563:0.412652868969 1613:0.260537077819 1685:0.420673842948 1765:0.046904835763
136 -1 -1 430:0.375925115151 497:0.642472634154 529:0.231047977524 554:0.273775544501 887:0.283081359142 1404:0.357988826913 1434:0.330578204647
137 -1 -1 779:0.645948751022 1312:0.249158050447 1428:0.7179715796 1765:0.0720228285783
138 -1 -1 33:0.360904540681 63:0.644503168685 122:0.374459355875 1467:0.560485297638
139 -1 -1 1554:0.849349184366 1682:0.521455001876 1765:0.0817963571036
140 -1 -1 376:0.598741898533 1229:0.378834994354 1291:0.699301393488 1765:0.0947087485885
141 -1 -1 7:0.530387219678 304:0.0569256176001 320:0.214680379542 821:0.25531023273 902:0.250183567304 984:0.146805584706 1103:0.164673815253 1135:0.274537242522 1274:0.26732124897 1312:0.124249173937 1350:0.549074485045 1366:0.1707768528
142 -1 -1 321:0.393687536264 554:0.220923119743 618:0.518443160967 1181:0.387087183566 1341:0.457542372035 1434:0.266760014751 1720:0.307201263259 1765:0.0520072715562
143 -1 -1 159:0.602975400028 1233:0.561615959077 1385:0.561615959077 1765:0.074804384775
144 1 1 304:0.0721952691994 449:0.3213691267 522:0.2060488958 846:0.229772875528 887:0.200070688488 911:0.312946098222 984:0.186184518582 1192:0.656783269352 1232:0.339027143591 1696:0.274319717521 1765:0.045550143405
145 -1 -1 415:0.341238888087 1155:0.520950718331 1424:0.590553951165 1685:0.510076314022 1765:0.0568731480145
146 -1 -1 117:0.304600932833 304:0.0749317538694 617:0.269497824531 629:0.402220225185 675:0.357877588279 883:0.261135632411 1168:0.36137608957 1232:0.351877605837 1312:0.163550417412 1521:0.433048241943 1765:0.0472766730035
147 1 -1 122:0.300442049962 279:0.44465781119 521:0.427345671781 522:0.255371399796 554:0.239810840634 1626:0.506313612046 1737:0.383569299469 1765:0.0564536094071
148 1 1 304:0.0879173577496 506:0.320690155118 522:0.250920519957 561:0.452625426267 873:0.295205631694 883:0.306390196817 887:0.243640428106 1142:0.266662424076 1175:0.386389803344 1765:0.0554696768596 1772:0.397155749408
149 -1 -1 59:0.50265734388 882:0.490667273064 911:0.368025160832 1476:0.516785874394 1696:0.322600469326
150 1 -1 602:0.498024142192 624:0.371670072415 697:0.506516117979 1355:0.521541951499 1552:0.284238414164 1765:0.0669122562155
151 -1 -1 72:0.287239167755 254:0.413257274161 493:0.333474346781 663:0.227631654815 801:0.409347390119 1084:0.409347390119 1128:0.493359461056 1765:0.0718097919387
152 -1 -1 96:0.388065252627 101:0.484898034606 381:0.557585223215 546:0.371841792043 825:0.40175388278 1765:0.0608726042883
153 1 -1 66:0.626469226581 522:0.49242880229 1707:0.594306300934 1765:0.108858639955
154 -1 -1 89:0.246197317502 319:0.468261225914 417:0.254514087061 422:0.249089324976 493:0.209418308837 498:0.389963867399 777:0.253199709921 1282:0.254514087061 1298:0.254514087061 1741:0.176184271844 1749:0.413071526361 1765:0.0450957782238
155 1 -1 343:0.522521653271 522:0.227631585548 733:0.522521653271 1635:0.384648894185 1700:0.501636420585 1765:0.0503213148751
156 -1 -1 238:0.474716288097 382:0.327172540242 430:0.277767123111 493:0.2211443334 829:0.427095447924 940:0.299316134488 1393:0.446859882343 1707:0.259982720547 1765:0.047620840173
157 -1 -1 89:0.212339976445 378:0.403865398249 417:0.219513014194 422:0.214834271692 493:0.18061885977 762:0.35626545028 777:0.218379391725 1282:0.219513014194 1298:0.219513014194 1311:0.294423133001 1434:0.199499125748 1435:0.309822444079 1587:0.348828711236 1712:0.219513014194 1765:0.0388941544244
158 -1 -1 617:0.312200535899 848:0.23264963963 977:0.528370062615 1038:0.528370062615 1392:0.491194138976 1741:0.21397179831 1765:0.0547677988605
159 -1 -1 89:0.255517743814 417:0.26414936586 422:0.258519235594 607:0.466563449413 689:0.466563449413 777:0.262785229627 957:0.195164973695 1282:0.26414936586 1298:0.26414936586 1572:0.337424000665 1765:0.0468029937295
160 -1 -1 1148:0.707417948496 1675:0.589131501383 1712:0.384502972631 1765:0.0681277055442
161 -1 -1 96:0.25378321657 341:0.177525003953 381:0.364644271812 493:0.184866740641 514:0.384054570573 546:0.243173552389 596:0.333745926598 937:0.289282675391 1142:0.191375442999 1177:0.373554812379 1353:0.396841517756 1765:0.0398088857807
162 1 -1 89:0.262028989677 417:0.270880567538 422:0.265106967147 522:0.217111313391 777:0.269481669623 968:0.351420725675 1075:0.34117827855 1282:0.270880567538 1298:0.270880567538 1518:0.354385714665 1642:0.391638359381 1765:0.0479956537569
163 -1 -1 89:0.335667972677 417:0.347007142435 422:0.339610965621 777:0.345215107029 802:0.274183921566 1276:0.322663843463 1282:0.347007142435 1298:0.347007142435 1577:0.329404001282 1765:0.061484051111
164 -1 -1 89:0.257592881648 95:0.470352554043 417:0.26629460374 422:0.260618749462 777:0.264919388939 798:0.390052576117 876:0.455196949105 1282:0.26629460374 1298:0.26629460374 1765:0.0471830951721
165 1 -1 224:0.638208638592 1133:0.371135195633 1214:0.43116769698 1589:0.51291591878 1765:0.0772015384032
166 1 1 529:0.228713517267 1064:0.438315681017 1229:0.255192088867 1398:0.365429996416 1589:0.4238648848 1656:0.419143794061 1761:0.44440326055 1765:0.0637980222168
167 -1 -1 469:0.428883269033 475:0.343903243582 761:0.42473122712 1019:0.452271410664 1163:0.559324285547
168 -1 -1 77:0.291640270021 277:0.435840104402 387:0.426742311958 428:0.311142761088 939:0.286553087906 1133:0.228740993633 1397:0.340677172877 1552:0.202122617544 1608:0.393345820754
169 -1 -1 159:0.521556818314 556:0.580305888824 723:0.412488612723 1783:0.470187946507
170 -1 -1 221:0.296700795363 347:0.653845662993 663:0.207915637788 786:0.488183267193 1737:0.445646287407 1765:0.0655900810567
171 -1 -1 155:0.47022498431 1223:0.535329270794 1478:0.698144888222 1765:0.0700339275758
172 -1 -1 174:0.365350299404 266:0.378844067295 443:0.374136582206 708:0.285244907109 939:0.329756238675 973:0.365350299404 1178:0.317983154667 1652:0.3978946938
173 1 1 506:0.322365290082 522:0.252231211069 666:0.383087582428 1188:0.439190051499 1512:0.41863030792 1613:0.309720677347 1630:0.467470525988 1765:0.0557594244358
174 -1 -1 350:0.500126512163 431:0.720580011949 1589:0.480247767523
175 -1 -1 40:0.30918136584 439:0.342516745193 592:0.247497961431 617:0.270824424461 641:0.306100327409 708:0.247497961431 1133:0.228394508901 1292:0.185613996341 1325:0.279480793926 1398:0.272130017537 1741:0.185613996341 1748:0.473605297205
176 -1 -1 179:0.847891296155 554:0.346868580219 1133:0.392549159831 1765:0.0816559555505
177 -1 -1 131:0.32087692257 347:0.456227562763 382:0.314430185735 430:0.266948956188 445:0.234747568365 560:0.215121058915 1069:0.475222233834 1173:0.220014156851 1324:0.378339045089
178 -1 -1 230:0.388001243376 376:0.267789346724 456:0.33742113762 533:0.366296042613 957:0.176633058026 1021:0.333639879467 1276:0.222295960882 1291:0.312764922221 1537:0.355123731544 1555:0.33742113762
179 -1 -1 279:0.433990345077 521:0.417093528768 665:0.572134541148 708:0.287037084939 825:0.363650389035 1292:0.215266825333 1741:0.215266825333 1765:0.0550992714193
180 -1 -1 350:0.428729933529 500:0.567594833816 863:0.545150368181 1397:0.443664090043
181 -1 -1 260:0.397963060955 304:0.0752360181467 752:0.324348012566 871:0.410483111619 883:0.262195987206 1265:0.397963060955 1312:0.164214522374 1355:0.369990339391 1517:0.369990339391 1741:0.185454792536
182 -1 -1 301:0.36800521686 560:0.285156759734 598:0.533718716628 726:0.516133659309 1174:0.477836582354 1765:0.0606659752775
183 -1 -1 687:0.775335149268 887:0.631550003016
184 -1 -1 112:0.416957793126 217:0.5535573327 614:0.5535573327 1187:0.399686715229 1292:0.224171780966 1765:0.0573785662742
185 -1 -1 70:0.440116108031 138:0.230241545781 267:0.460483091561 412:0.236713100896 616:0.193260718861 707:0.224749509362 727:0.176893435193 847:0.17202969646 1133:0.117954785645 1316:0.18262242311 1377:0.184213631364 1417:0.17202969646 1475:0.236713100896 1545:0.185736378969 1720:0.289866683583 1736:0.224749509362 1765:0.0245363172799
186 -1 -1 523:0.919826049763 1741:0.392326443384
187 -1 -1 410:0.296392605617 475:0.17495434315 554:0.121252904428 595:0.207423260196 616:0.224827413726 676:0.214302598877 844:0.220391166997 929:0.187530053575 980:0.256001754756 994:0.216074068049 1187:0.198831447443 1305:0.224827413726 1486:0.522919000031 1489:0.261459500016 1613:0.158550264579 1658:0.189642327243 1712:0.161098312769 1741:0.111518341709
188 -1 -1 33:0.383089998154 1011:0.775526178823 1658:0.496208699553 1765:0.0746868513374
189 -1 -1 155:0.406319973335 184:0.348263364852 376:0.382578451768 1228:0.60326486646 1291:0.446833009508 1765:0.0605161030031
190 1 1 522:0.252336191929 529:0.199978643915 708:0.290597020022 846:0.281389580829 873:0.296871156453 883:0.30811882393 887:0.245015026427 911:0.383247026866 1366:0.26524013974 1390:0.399396467955 1696:0.335943527489
191 1 1 41:0.423545949834 435:0.423545949834 681:0.317370393312 711:0.376852265403 934:0.388031612319 1103:0.228254486556 1274:0.370534163768 1366:0.236713911023 1765:0.0497832831828
192 -1 -1 232:0.393724342216 259:0.487328272977 761:0.38238098546 810:0.301934185508 1119:0.364175755155 1430:0.487328272977
193 -1 -1 476:0.260074263395 571:0.342858939236 595:0.239941609932 772:0.329154839741 810:0.197363464556 921:0.329154839741 939:0.198852219006 984:0.134963702205 1103:0.15139061506 1229:0.132075771643 1302:0.309839996325 1312:0.11422677512 1558:0.285529936107 1657:0.309839996325 1659:0.269430325829 1682:0.210497063038
194 -1 -1 122:0.377702656814 1082:0.572075799388 1126:0.491038770208 1377:0.532835831649 1765:0.0709710184128
195 -1 -1 61:0.216495199667 100:0.251558971283 266:0.204577354299 279:0.232893315385 449:0.20861100516 521:0.223825934937 560:0.138982877476 594:0.270839613321 631:0.528162077953 770:0.260129772371 786:0.220073390146 939:0.178069724976 1026:0.175360389699 1417:0.207308379009 1496:0.277457919292 1552:0.125602970048 1741:0.115519170444 1765:0.0295680586946
196 -1 -1 1133:1.0
197 -1 -1 493:0.239249975327 529:0.184696113487 1187:0.35887496299 1250:0.513582502741 1398:0.295100617122 1523:0.534965101039 1637:0.374382502282 1765:0.0515196779464
198 -1 -1 320:0.345157653588 529:0.207013434336 821:0.410481298079 902:0.402238775809 984:0.236030284924 1135:0.441393995362 1366:0.27457068003 1518:0.426371540399
199 -1 -1 136:0.888159743141 1292:0.445183193632 1765:0.11394821092
200 1 1 174:0.383074745318 445:0.294480445217 529:0.205818503251 553:0.381434544021 842:0.538733660963 873:0.305540511143 1142:0.275998031906 1173:0.275998031906 1312:0.198611572005 1765:0.0574116195664
201 -1 -1 221:0.237704444768 699:0.493095538512 1001:0.418586580426 1114:0.481333548962 1312:0.181786450614 1404:0.291882916987 1645:0.418586580426
202 -1 -1 560:0.252898083668 569:0.35899696275 585:0.357459854676 708:0.280284580193 911:0.369646708791 1292:0.210202705274 1640:0.558675161135 1696:0.324021872502 1765:0.0538030692515
203 1 1 30:0.273457720633 41:0.327286224316 122:0.204729172003 421:0.313901967979 527:0.360981579583 667:0.303001612195 1062:0.322512594592 1103:0.176378853622 1181:0.286322481627 1204:0.271409554115 1312:0.133080823013 1715:0.383484493243
204 -1 -1 53:0.484770994477 304:0.0770758882429 376:0.307432020063 846:0.245306218425 873:0.258802548888 887:0.213596073504 1344:0.253332962283 1440:0.436141523302 1765:0.0486294711754 1769:0.484770994477
205 -1 -1 221:0.224292728187 554:0.210625887384 824:0.415690981208 1001:0.394969165165 1043:0.51485740376 1237:0.369045039869 1607:0.415690981208 1765:0.0495832112759
206 -1 -1 697:0.878183468099 1229:0.46404238788 1765:0.11601059697
207 -1 -1 89:0.27082356274 96:0.316243706673 304:0.0786245201404 457:0.274004847473 554:0.210725024841 846:0.250234984647 863:0.436421628596 873:0.264002487435 887:0.21788770997 960:0.289349544981 1357:0.494511158906 1765:0.0496065491169
208 -1 -1 155:0.285973478031 273:0.410905027693 304:0.0675068014251 368:0.339279079256 376:0.269263874906 475:0.261058726194 557:0.284192271034 617:0.242793411146 1291:0.314487099365 1410:0.277180312021 1703:0.38199390079 1741:0.166402477981
209 -1 -1 112:0.41745244258 134:0.57266637444 304:0.0910507641334 631:0.34204854917 752:0.392526546682 1026:0.340700910093 1312:0.198732709576 1552:0.244029146372 1765:0.0574466361772
210 -1 -1 221:0.301513296029 304:0.10564401954 529:0.238951929969 560:0.313302898461 831:0.551014019851 957:0.277941994294 1117:0.597797114767 1765:0.0666539552144
211 -1 -1 9:0.593211654663 985:0.700155875146 1178:0.391580263961 1765:0.0674283334179
212 1 1 18:0.28128608182 30:0.310344021061 180:0.421188821856 225:0.371433370604 529:0.156512323281 1013:0.36091143695 1103:0.200170331767 1135:0.333715538403 1366:0.207588918922 1729:0.399901740557
213 1 1 504:0.411003390014 522:0.202972206761 529:0.160857252978 715:0.421046773835 822:0.46591676981 1605:0.46591676981 1738:0.38801142479 1765:0.0448699959751
214 -1 -1 304:0.845736698507 1765:0.533600446775
215 -1 -1 58:0.558998726452 336:0.582272193039 473:0.493333932283 506:0.324193072561
216 -1 -1 145:0.418194151201 513:0.354264362188 581:0.498216442412 609:0.52927431966 1519:0.413835093538
217 -1 -1 122:0.267413117553 320:0.300342851375 421:0.41001242296 430:0.293087632005 529:0.180135090429 902:0.350012638005 940:0.315825199525 984:0.205384432441 1135:0.384083996888 1181:0.373988653832
218 1 -1 554:0.274862723208 585:0.42989161165 810:0.386760704356 865:0.607173853002 984:0.264479834932 1026:0.38374916005 1765:0.0647051349955
219 -1 -1 802:0.271498119893 1114:0.557669241077 1133:0.292680308751 1312:0.210616343221 1572:0.438924329739 1624:0.406229109536 1661:0.351979450944 1765:0.0608817766728
220 -1 -1 304:0.239744931092 663:0.95897972437 1765:0.151262210294
221 -1 -1 385:0.660075524104 616:0.567594877751 1426:0.486768399284 1765:0.0720616589289
222 -1 -1 304:0.0940479389317 514:0.57245744333 1177:0.556806894706 1353:0.591517190703 1765:0.0593376429341
223 -1 -1 592:0.645784895665 663:0.196478357963 1026:0.735198172235 1765:0.0619820209857
224 -1 -1 93:0.533228224386 122:0.316412944508 304:0.0942332633675 315:0.416849499082 560:0.279462620536 1158:0.592682794021 1765:0.0594545696347
225 -1 -1 109:0.353743819223 415:0.204403251051 488:0.353743819223 676:0.511539210894 926:0.260404842627 1046:0.353743819223 1212:0.319676610714 1404:0.189229336589 1406:0.339604650196
226 1 1 72:0.261580097724 445:0.335429588207 522:0.295818444632 529:0.234438710319 846:0.329878276675 873:0.348027617785 887:0.287235705171 1173:0.314377092576 1174:0.515085018152
227 1 1 18:0.325198179166 174:0.336780940766 469:0.385812496466 560:0.23724784155 804:0.333120978062 1214:0.28189283937 1292:0.197194606582 1344:0.262939563267 1619:0.524102334762 1765:0.0504735420039
228 -1 -1 159:0.347870150347 362:0.448122693623 554:0.183325012541 560:0.202853784004 860:0.300617768854 957:0.179958709457 1157:0.367165295117 1233:0.324008953122 1371:0.266271393447 1385:0.324008953122 1720:0.254919790672
229 -1 -1 322:0.560174994222 541:0.391968445692 1312:0.211562697306 1333:0.635018907818 1366:0.290786735001
230 -1 -1 274:0.339106046689 304:0.0621535648122 916:0.605558602968 1083:0.351702082892 1292:0.15320689148 1310:0.367977584741 1468:0.333629196488 1548:0.344996191136 1765:0.0392145333305
231 -1 -1 89:0.259550376463 98:0.337950967745 487:0.458656072905 527:0.446116766701 1051:0.418255327759 1172:0.404474578305 1214:0.265518321476
232 -1 -1 154:0.254076760214 249:0.287895431647 376:0.182577495615 393:0.208209255229 442:0.633592501982 538:0.299881728559 1088:0.249738889661 1220:0.471314716285
233 1 1 304:0.0528657257197 451:0.229157987457 493:0.154893776666 748:0.346343880584 846:0.16825354279 873:0.177510566235 887:0.146503811946 984:0.409006565184 1192:0.721404419429 1276:0.175042309453 1765:0.0333545593007
234 -1 -1 350:0.392998954036 517:0.509430024549 863:0.499716739448 1397:0.40668847611 1572:0.409504789254 1765:0.0568010871957
235 -1 -1 241:0.480193693766 266:0.377645182735 705:0.421432801031 1133:0.262394900109 1168:0.417216726013 1366:0.259531124992 1426:0.36869506415 1765:0.0545819695785
236 -1 -1 415:0.542325395818 439:0.651644941691 506:0.522563032501 1765:0.0903875659697
237 -1 -1 275:0.37036381381 1513:0.482783387776 1549:0.482783387776 1552:0.197504549263 1725:0.409041389886 1756:0.436289056449
238 1 1 33:0.257556961445 72:0.200852213141 522:0.227141857539 529:0.180011913075 553:0.333608304877 873:0.267230259009 891:0.387699964984 960:0.292887217089 1142:0.241391968863 1175:0.34977329746 1312:0.173708624204 1480:0.420971390366 1765:0.0502130532853
239 -1 -1 848:0.379856867037 1133:0.429881812637 1723:0.819091196222
240 1 1 469:0.461779713221 522:0.273276876349 529:0.216574319871 553:0.401367834484 846:0.304741325841 873:0.321507674716 955:0.513971858124 1312:0.208990763444
241 -1 -1 142:0.269475375088 603:0.36547582272 624:0.43267943387 929:0.255882251696 934:0.303576334312 992:0.404423748968 1235:0.326527896472 1496:0.36547582272 1707:0.212633540041
242 1 1 529:0.295519571616 592:0.429431389213 711:0.624006662864 1292:0.322057102391 1325:0.4849245016
243 -1 -1 304:0.0881133409974 493:0.258167422766 1204:0.784453268502 1357:0.554191367959 1765:0.0555933285218
244 -1 -1 937:0.42560361238 1142:0.281558789344 1208:0.456505985216 1254:0.484171950668 1410:0.381150717994 1508:0.38478552577 1765:0.0585683382878
245 -1 -1 1677:0.837865074761 1712:0.537505333035 1765:0.0952372482504
246 -1 -1 529:0.317621272407 848:0.376358788032 1572:0.638744687256 1624:0.591164963854
247 -1 -1 111:0.537317628953 231:0.47590451549 624:0.361032487884 987:0.595365602337
248 -1 -1 112:0.449083173947 217:0.596207309299 541:0.396096625179 957:0.257698935325 973:0.412351998193 1312:0.213790858263 1765:0.0617994173122
249 -1 -1 112:0.504116536214 217:0.669270150978 957:0.289278918024 973:0.462884100518
250 -1 -1 89:0.344421042034 304:0.0999910749354 457:0.348466854709 1167:0.628896713879 1297:0.591992983212 1765:0.0630873442683
251 -1 -1 92:0.550112665222 560:0.249022058817 1004:0.384983161972 1090:0.401039294528 1205:0.391177284438 1312:0.183275360534 1431:0.37377800014
252 -1 -1 304:0.0892082022463 493:0.261375308243 508:0.542998602224 1040:0.584437544842 1142:0.270577688722 1220:0.459271088233 1765:0.0562841090598
253 -1 -1 663:0.198387062332 1109:0.623880539626 1371:0.386139512856 1622:0.649855308809
254 -1 -1 617:0.180797998071 663:0.100538927281 687:0.171025437195 872:0.539674942636 1152:0.695821101944 1397:0.227086061451 1676:0.316171223407 1765:0.031716500307
255 -1 -1 54:0.336139896819 350:0.273361790339 554:0.167834083502 847:0.277011059373 1133:0.189936858588 1229:0.158038556893 1494:0.393858428535 1521:0.361903211847 1567:0.410256410396 1582:0.370746771173 1720:0.233379116363
256 -1 -1 506:1.0
257 -1 -1 33:0.272399014596 122:0.282629748448 364:0.380236748553 415:0.318639872703 529:0.190385332479 1062:0.445230411422 1404:0.294985580769 1508:0.348902992452 1518:0.392123765972 1765:0.0531066454505
258 -1 -1 0:0.306951278736 137:0.324394607546 320:0.237625974105 595:0.288890139403 727:0.286610866598 912:0.396303032079 984:0.162496545536 1061:0.373047925102 1545:0.300938610169 1558:0.343778567914 1707:0.217038983123
259 -1 -1 622:0.516024338609 869:0.725685093497 1292:0.273040543846 1344:0.36407264173
260 1 -1 18:0.2944593958 415:0.274215717698 418:0.40207617823 430:0.266578353581 714:0.383157248255 940:0.287259346744 1133:0.219708713364 1324:0.377813800719 1366:0.21731081483 1711:0.368394920009 1765:0.0457026196164
261 -1 -1 617:0.306027966271 1061:0.503763934486 1133:0.258082730926 1468:0.456740746315 1506:0.399574238783 1682:0.342243835307 1720:0.317111276557
262 -1 -1 24:0.747659707256 196:0.659833173023 1765:0.0750009728248
263 1 1 117:0.259926965789 304:0.0639419690655 457:0.22283645674 568:0.378565757434 723:0.257187519531 801:0.229972216978 1103:0.184970641422 1292:0.157615260609 1305:0.317761462945 1344:0.210164408181 1432:0.314449268032 1605:0.418908648219 1613:0.224088171401 1637:0.293163175772 1765:0.0403428907854
264 -1 -1 554:0.185487335403 602:0.324998897047 610:0.409742939331 697:0.330540561658 887:0.191792174518 1082:0.351973287005 1355:0.340346068877 1482:0.356303817969 1755:0.421259861727 1765:0.0436653720706
265 -1 -1 287:0.612873217544 304:0.0935486065612 573:0.432159227935 658:0.470161293821 752:0.403294929262 1312:0.204184646179 1765:0.0590225992846
266 -1 -1 7:0.384182645708 304:0.0824674259362 376:0.328937206213 408:0.430130433032 670:0.436213798431 957:0.216966004596 984:0.212675403345 1291:0.384182645708 1658:0.345687496084 1765:0.0520311527236
267 -1 -1 861:0.495998283969 1036:0.369994467932 1064:0.372023687437 1371:0.334095545714 1460:0.460688953671 1637:0.393489550414
268 -1 -1 213:0.480512495481 372:0.465029518964 804:0.318130864994 848:0.204759803137 861:0.441526708198 1292:0.188321045192 1312:0.166752501062 1344:0.251107544142 1371:0.297404469512
269 -1 -1 554:0.290619925351 848:0.290619925351 858:0.710396153606 1133:0.32889288345 1426:0.462132391718 1765:0.0684145208296
270 -1 -1 43:0.356245210706 333:0.412452040964 774:0.328365762823 848:0.16873230626 914:0.278493580875 1036:0.271409831467 1227:0.343486464626 1371:0.490152278563 1696:0.239215007088
271 -1 -1 76:0.32596785886 232:0.307341799442 346:0.32596785886 512:0.409440093631 848:0.167500131923 932:0.380409165185 973:0.263100564097 1119:0.28427612901 1497:0.34097814114 1722:0.291147021497 1765:0.0394310240449
272 -1 -1 560:0.284901817158 820:0.533241548824 1467:0.482820024056 1575:0.533241548824 1613:0.336673280012 1765:0.0606117372505
273 -1 -1 304:0.119956441094 926:0.57851828314 1030:0.634513011917 1410:0.492536501055 1765:0.0756840878187
274 -1 -1 206:0.522127962369 234:0.444294720365 503:0.477885144714 708:0.296947541166 1229:0.228006679645 1292:0.22269928811 1661:0.329547158029 1765:0.0570016699113
275 -1 -1 513:0.31365264768 562:0.421592740522 592:0.244882296519 1083:0.421592740522 1286:0.338896880904 1292:0.367304695581 1325:0.276527120683 1421:0.399928388562
276 -1 -1 45:0.350828753166 450:0.297241960765 585:0.224472473177 846:0.170432289819 873:0.179809184216 942:0.272342492016 1109:0.336806099565 1133:0.162423571187 1387:0.511517456568 1613:0.375339941566 1783:0.245519093167
277 -1 -1 320:0.322493699044 541:0.345807494056 687:0.290933068946 821:0.383528022136 902:0.375826725443 984:0.220531918908 1181:0.401571017331 1205:0.398374869574 1312:0.186647591139
278 -1 -1 1111:0.602373650307 1142:0.322882319022 1496:0.630249326728 1765:0.0671642356882 1782:0.362170878289
279 -1 -1 0:0.46495653189 663:0.19088957401 914:0.422208785213 1036:0.411469502738 1590:0.529785991842 1712:0.339867127251 1765:0.0602189559447
280 -1 -1 304:0.0872116626667 348:0.516333006583 350:0.380706525493 554:0.233739802151 1303:0.484086335733 1397:0.393967859477 1658:0.365574418679 1765:0.0550244328348
281 -1 -1 217:0.413413880946 431:0.427178334921 631:0.255149832814 706:0.444963564535 1187:0.298498504752 1235:0.359259358791 1292:0.167418477713 1684:0.370561778073
282 -1 -1 84:0.503065555761 825:0.510186477216 1440:0.693295900409 1765:0.0773020022257
283 -1 -1 72:0.245402741143 1273:0.637047374148 1637:0.445822334097 1724:0.575696688862 1765:0.0613506852857
284 -1 -1 54:0.429882684192 184:0.290783521615 692:0.487467728053 960:0.294724840212 1397:0.361774682969 1540:0.52466883157
285 -1 -1 364:0.317189554923 422:0.244699391375 817:0.327105581658 1095:0.389745319782 1429:0.376903923041 1562:0.44162203964 1576:0.460008621393 1741:0.173079212023 1765:0.044301013245
286 -1 -1 241:0.559682474267 524:0.613744162201 705:0.49119460726 1229:0.254468746097 1765:0.0636171865242
287 -1 -1 212:0.604194038558 848:0.286171015049 1398:0.385874006893 1442:0.632153955971 1765:0.0673672076898
288 -1 -1 304:0.074239210006 358:0.420089899433 385:0.429045867956 513:0.312534577939 1197:0.466929625908 1227:0.405044587394 1312:0.162038830774 1387:0.354569966145 1765:0.0468397264744
289 -1 -1 431:0.51736400154 617:0.295847214507 1099:0.456589979948 1337:0.500693603242 1371:0.320213038932 1613:0.288277697994
290 -1 -1 61:0.284487742384 617:0.221486090138 1132:0.249031830666 1350:0.296996004653 1398:0.222553832482 1414:0.403450642162 1437:0.374844389608 1598:0.403450642162 1720:0.229507576184 1744:0.387324687408 1765:0.038854211445
291 -1 -1 71:0.486126867502 84:0.304671024297 528:0.486126867502 546:0.28597866191 554:0.198872352036 920:0.486126867502 1133:0.225062687015 1312:0.161957872522
292 -1 -1 122:0.204198897369 430:0.223804171746 449:0.270706568798 507:0.382491219557 581:0.36004659131 928:0.370166664782 940:0.241166768834 1181:0.285580869928 1729:0.351458267317 1771:0.398415936729
293 -1 -1 723:0.536596256332 957:0.350988596864 1397:0.602656688874 1404:0.467537748648 1765:0.0841714411512
294 -1 -1 221:0.275288070749 449:0.429359674771 708:0.317029009576 1232:0.452951363455 1390:0.435724587452 1667:0.490545603992 1765:0.0608564828831
295 -1 -1 33:0.416554737678 41:0.690927397233 304:0.128716554836 445:0.416554737678 1173:0.390410601612 1765:0.081211104223
296 -1 -1 149:0.335110733626 350:0.280469965432 554:0.172198241531 780:0.38038722956 846:0.20448460907 874:0.420924230483 887:0.178051375419 956:0.304343478255 1194:0.363562854069 1515:0.322909004895 1661:0.23435898404
297 -1 -1 383:0.408189905501 1001:0.37601253155 1297:0.442943253324 1312:0.163297121057 1397:0.337970656837 1404:0.262195778997 1645:0.37601253155 1711:0.380492689108
298 -1 -1 101:0.370613850282 626:0.346288306067 737:0.384618197006 1189:0.463799401337 1239:0.483109319874 1439:0.379643890151 1765:0.0465257201348
299 -1 -1 1084:0.3680385582 1159:0.533730089224 1178:0.374941344554 1224:0.533730089224 1326:0.387379124837 1765:0.0645631874728
300 -1 -1 33:0.290457135805 184:0.325883390571 703:0.507870838894 711:0.428660023475 1103:0.259633767787 1735:0.498187282733 1741:0.22123642789 1765:0.0566272390986
301 -1 -1 88:0.265192772656 341:0.175074571566 681:0.250280168552 817:0.289879737178 1131:0.309227262077 1150:0.320351583002 1173:0.18873382873 1179:0.339493955422 1283:0.378753346873 1290:0.208935658352 1319:0.312731843447 1611:0.268255103809 1765:0.0392593914512 1782:0.21169910053
302 -1 -1 88:0.271014898148 341:0.178918213743 666:0.275647994747 681:0.255774898045 817:0.296243848049 1131:0.316016134591 1150:0.327384682354 1173:0.192877350532 1283:0.387068616908 1290:0.213522697473 1319:0.319597656642 1611:0.274144460681 1765:0.0401213044719 1782:0.216346809128
303 1 -1 72:0.234102997246 191:0.466203494115 221:0.264744853036 522:0.264744853036 624:0.325086474662 801:0.33362250591 848:0.248613140746 1398:0.335230836601 1678:0.439399306995 1765:0.0585257493116
304 1 -1 33:0.285192760886 66:0.31997693438 506:0.321448813202 522:0.251514123714 911:0.38199847351 1276:0.291789501875 1306:0.459640785936 1696:0.334849080855 1707:0.30354932084 1765:0.0556009017135
305 1 -1 221:0.335639747664 522:0.335639747664 801:0.422961853326 848:0.315188192967 1398:0.42500087203 1678:0.557064172664 1765:0.0741981100124
306 1 -1 221:0.329657522802 522:0.329657522802 624:0.404794279114 801:0.41542325597 848:0.309570483334 1667:0.587428464276 1765:0.072875651092
307 -1 -1 1010:0.558137540495 1303:0.54749555083 1726:0.620369481247 1765:0.0622319407516
308 -1 -1 782:0.642133203528 1142:0.337009342501 1178:0.407112205294 1211:0.412390118552 1344:0.36519759452 1765:0.0701028627935
309 -1 -1 89:0.261935887906 417:0.270784320704 422:0.265012771737 777:0.269385919834 802:0.213957287531 1282:0.270784320704 1298:0.270784320704 1569:0.478282680344 1572:0.345899481953 1738:0.414892952104 1765:0.0479786003752
310 -1 -1 89:0.247260774563 417:0.255613468669 422:0.250165274154 635:0.470283895016 777:0.254293414036 1282:0.255613468669 1298:0.255613468669 1439:0.369565230962 1665:0.374407481581 1678:0.340032305131 1765:0.045290570857
311 -1 -1 89:0.260141856622 371:0.364229663427 417:0.268929685409 422:0.263197666495 445:0.24441027938 663:0.151046891477 777:0.267540862359 1173:0.229070409197 1282:0.268929685409 1298:0.268929685409 1434:0.24441027938 1695:0.494783395406 1765:0.0476499890087
312 1 -1 66:0.275135203266 72:0.191235851726 89:0.261009763883 341:0.213200800951 417:0.269826911368 422:0.264075768807 522:0.216266805876 777:0.268433454809 924:0.365444837231 1036:0.326673385403 1282:0.269826911368 1298:0.269826911368 1722:0.353007244817 1765:0.0478089629316
313 1 1 304:0.0895119607472 752:0.385892652009 802:0.251849786869 1075:0.401459316455 1103:0.258939238755 1312:0.195374027533 1382:0.517310689164 1517:0.440195554632 1741:0.220644613029 1765:0.0564757593359
314 -1 -1 360:0.399978880003 615:0.440732347599 687:0.279340160082 848:0.220056917757 934:0.403776930241 957:0.216016125555 1229:0.207213439552 1766:0.516410433491
315 -1 -1 454:1.0
316 -1 -1 45:0.739978741608 269:0.561307885337 663:0.22589983762 1229:0.285053857762 1765:0.0712634644406
317 -1 -1 376:0.441072171803 663:0.221161279257 1048:0.639071543255 1229:0.279074462843 1291:0.515150827303 1765:0.0697686157107
318 -1 -1 50:0.364940771276 102:0.31103338297 322:0.372721006089 430:0.237344014403 513:0.271505242276 630:0.39256123571 708:0.211975979599 804:0.268554662418 940:0.255757024586 1263:0.405631408992
319 -1 -1 318:0.560736134746 512:0.78228703638 1312:0.260626500166 1765:0.0753379540042
320 1 -1 137:0.422068828767 320:0.309174425968 364:0.370343892019 595:0.375874074179 1519:0.403165667675 1558:0.44728924014 1613:0.287310757014 1765:0.0517249367481
321 -1 -1 498:0.534619488262 848:0.262623388447 945:0.566298845871 1749:0.566298845871 1765:0.061823886499
322 -1 -1 120:0.410759498388 432:0.342076929922 623:0.39434140806 810:0.236449771098 836:0.39434140806 922:0.410759498388 984:0.161692218794 1376:0.322788916441 1613:0.219728920066
323 -1 -1 457:0.307821917747 729:0.490283817602 933:0.414786899975 1401:0.4819131672 1489:0.510469364449
324 -1 -1 149:0.527676493782 1133:0.306857831293 1278:0.662801276717 1737:0.433693736254
325 1 1 663:0.189021051573 709:0.393549520936 810:0.356422229603 984:0.48746675342 1103:0.27339903402 1229:0.238518010978 1704:0.559545620861
326 -1 -1 529:0.241759353017 663:0.213770441757 846:0.340179139507 873:0.358895216551 887:0.296205000237 1404:0.374585175379 1413:0.650596291306
327 -1 -1 83:0.316682528959 322:0.441527393112 676:0.361893401515 730:0.321626631932 1130:0.500519026801 1229:0.192809430124 1495:0.287006299362 1508:0.316682528959
328 1 -1 7:0.482734783651 304:0.103622314705 529:0.234379117667 675:0.494905059115 846:0.329794423964 873:0.347939151641 887:0.287162691899 984:0.267231786674 1229:0.261513605924 1765:0.065378401481
329 -1 -1 142:0.278366358438 218:0.360836026042 304:0.0637677353138 457:0.222229255672 631:0.239554951082 662:0.332597304847 723:0.256486716177 902:0.280254131133 954:0.316895603281 957:0.167768432155 1261:0.368528751088 1292:0.157185779025 1500:0.368528751088 1765:0.0402329615274
330 -1 -1 350:0.276212661009 360:0.308239269905 383:0.34522108922 617:0.2275711442 658:0.318007510603 663:0.126548739268 726:0.339645475896 750:0.385142771661 1126:0.276212661009 1552:0.169584413223 1730:0.414534945322
331 -1 -1 687:0.231407293241 727:0.309388331265 744:0.393089068445 747:0.266474074723 848:0.182296651087 905:0.377545103697 1316:0.319408386614 1341:0.377545103697 1452:0.384883667609 1707:0.23428744906 1765:0.0429142565427
332 -1 -1 155:0.426330738992 637:0.581619290776 705:0.490262370402 1168:0.485357714364 1765:0.0634964476455
333 -1 -1 499:0.324697127415 622:0.359309763778 916:0.375728254506 1208:0.37929602985 1231:0.383291276487 1292:0.190119197818 1373:0.436438055916 1589:0.323306880065 1765:0.048662534352
334 -1 -1 9:0.395138679617 33:0.230376914677 524:0.433306506858 542:0.362038564211 569:0.299685698491 984:0.18358454293 1193:0.411406992055 1292:0.175474310624 1545:0.339992933483 1741:0.175474310624 1765:0.0449140579523
335 -1 -1 33:0.212415723106 290:0.347188993805 585:0.275137775027 631:0.246577330713 693:0.430013717029 846:0.208900273383 873:0.220393610737 1190:0.39952403699 1261:0.379331904115 1646:0.34234715359
336 -1 -1 445:0.401781951644 1173:0.376564996794 1517:0.610544516331 1652:0.569214775019
337 1 1 33:0.384512759867 72:0.299856926277 304:0.118815495933 522:0.339105345992 1258:0.604263876433 1611:0.51222234931 1765:0.0749642315693
338 -1 -1 57:0.344041136794 102:0.263806688254 155:0.231723730819 376:0.218183973205 475:0.211535357799 521:0.261252761566 579:0.309528885163 767:0.358365015405 973:0.230280422392 974:0.269002841697 1191:0.344041136794 1376:0.281615532853 1410:0.224598646186
339 -1 -1 119:0.389312303282 663:0.176016374678 1370:0.400319201322 1377:0.416885192487 1545:0.420331250868 1552:0.23587460286 1566:0.498003017079 1765:0.05552698395
340 -1 -1 1214:0.356501055972 1237:0.475100274257 1529:0.572490716279 1590:0.561575055095 1765:0.0638323096933
341 -1 -1 119:0.29196960963 120:0.432410187024 260:0.349123880935 671:0.373483563878 864:0.415126716923 1218:0.432410187024 1355:0.324584052818 1765:0.0416431530449
342 -1 -1 221:0.307025557858 324:0.509572956021 554:0.28831755312 560:0.319030697636 1305:0.534599068829 1371:0.418768369686
343 -1 -1 72:0.168900145391 122:0.224718607247 527:0.396227254827 600:0.407364282721 844:0.326023693888 903:0.420927317682 1103:0.193600208246 1274:0.314278559647 1366:0.200775297609 1575:0.371481577705
344 -1 -1 221:0.445570317798 477:0.419008383042 841:0.340753605387 848:0.209210178896 910:0.387917993952 957:0.205368559792 994:0.372814941174 1049:0.366564527137
345 -1 -1 517:0.721549421792 846:0.405832856103 873:0.428161088848 887:0.353371818779 1765:0.0804522498639
346 -1 -1 321:0.421058524214 368:0.44308128829 848:0.236282722197 1133:0.267399785886 1516:0.489352845057 1606:0.509500062697
347 -1 -1 4:0.348940360297 108:0.296704762657 384:0.449636042468 642:0.489337865214 848:0.208520539821 974:0.382609119129 1086:0.304807123873 1434:0.251784160677 1765:0.0490875936939
348 -1 -1 155:0.353342669106 179:0.546450942293 304:0.0834099496309 632:0.357561699362 723:0.335491671015 1182:0.493825123326 1707:0.28730706002 1765:0.052625818966
349 -1 -1 699:0.527071561619 1256:0.477872753358 1343:0.541886319091 1645:0.447428673323
350 -1 -1 397:0.370558140592 709:0.272688403669 821:0.293702694703 885:0.357286784005 1160:0.453221818417 1275:0.429023203092 1449:0.398603754424 1741:0.161420883169
351 -1 -1 0:0.35338331771 131:0.32089352671 476:0.360496559175 912:0.456251170776 1031:0.475246824748 1342:0.456251170776
352 -1 -1 72:0.183218401369 131:0.321146462344 184:0.263600322051 584:0.429816824847 595:0.332852253269 676:0.343891532946 852:0.429816824847 1427:0.441897977543
353 -1 -1 8:0.435400816773 72:0.17470774209 108:0.264000612224 131:0.306228920769 723:0.278442186197 987:0.400075109772 1084:0.24897773802 1326:0.262061613136 1544:0.340436199231 1765:0.0436769355226 1767:0.361067902717
354 -1 -1 358:0.434952064059 385:0.444224881614 421:0.395728034303 616:0.381986239705 929:0.318617284297 1284:0.45508007429 1765:0.0484968473117
355 -1 -1 96:0.366287805898 546:0.350974773512 1091:0.572765255295 1133:0.276214054131 1482:0.46883809905 1720:0.339389586409 1765:0.0574565553426
356 -1 -1 304:0.0803388520998 503:0.424954646495 663:0.1606777042 753:0.631454868244 944:0.52633099081 1410:0.329868215088 1765:0.0506881721576
357 -1 -1 107:0.517834553781 575:0.573019003082 709:0.364212555629 883:0.304814724723 1135:0.421821994367
358 -1 -1 72:0.291134606259 320:0.435048259257 554:0.309179676011 663:0.230718716792 687:0.392472552426 984:0.297500471222 1229:0.291134606259 1737:0.494522397003 1765:0.0727836515648
359 -1 -1 595:0.531341719553 740:0.643278095072 1133:0.351510012917 1178:0.424629226834
360 -1 -1 174:0.616728571116 445:0.474096782469 1133:0.44434114733 1173:0.44434114733
361 -1 -1 144:0.493853300345 304:0.0889712521451 663:0.17794250429 687:0.302695636553 820:0.493853300345 846:0.283165097539 873:0.29874435907 887:0.246561026362 1229:0.224538440763 1613:0.311804679959 1765:0.0561346101908
362 -1 -1 148:0.34873343426 625:0.454587361251 651:0.436417467704 825:0.288937057423 887:0.192290913797 935:0.392638547538 1050:0.454587361251
363 -1 -1 119:0.402532623201 439:0.413913294976 663:0.181993562567 687:0.309586838117 747:0.356500718184 1590:0.505096417935 1737:0.390084922677 1765:0.057412576791
364 -1 -1 315:0.434515675796 687:0.334184924223 1124:0.597894172471 1442:0.581548203128 1765:0.0619742678373
365 -1 -1 219:0.592428028678 304:0.0904278649875 865:0.535374398105 1184:0.592428028678 1765:0.0570536305726
366 -1 -1 78:0.371285028931 320:0.252257323472 415:0.253216171938 557:0.281594333773 560:0.198371225309 632:0.286742662706 675:0.319468309878 687:0.227570329279 726:0.359051865071 984:0.172501948934 1052:0.43822030858 1741:0.164881313467 1765:0.042202695323
367 -1 -1 415:0.249952734248 557:0.277965159715 560:0.195814626619 632:0.283047137235 708:0.217019518779 726:0.354424422123 1052:0.432572546588 1064:0.28621107449 1229:0.166635156165 1398:0.238618229862 1660:0.432572546588 1741:0.16275633113 1765:0.0416587890413
368 -1 -1 75:0.611422871798 457:0.325243479456 499:0.392891915018 560:0.276775635191 911:0.404547164367 1696:0.354614626876
369 -1 -1 304:0.109943687702 663:0.219887375404 743:0.483193773761 848:0.294664899457 1290:0.369164822619 1501:0.691493955357 1765:0.0693667437886
370 -1 -1 430:0.415794014116 435:0.606472962139 708:0.371352712118 1366:0.33894926124 1682:0.454440805307
371 -1 -1 560:0.35790573746 708:0.396663580514 1133:0.36604658538 1229:0.304572132755 1292:0.297482500286 1371:0.469796804157 1707:0.415697682929 1765:0.0761430331887
372 -1 -1 188:0.540825506148 560:0.263501284723 801:0.319560143154 940:0.352352473169 1072:0.469980892059 1758:0.436946055604
373 -1 -1 277:0.527373033003 451:0.39555632899 506:0.332857645583 663:0.182506162034 914:0.403666388622 1082:0.464088796153 1312:0.199174298209 1765:0.0575742839187
374 -1 -1 499:0.373284932127 1103:0.25650304472 1208:0.436054035605 1231:0.440647132505 1274:0.416391119462 1447:0.483777002566 1765:0.0559444149609
375 -1 -1 137:0.466855195415 529:0.205108426316 731:0.425837209535 969:0.479661473107 1217:0.570342802194 1765:0.0572135486145
376 -1 -1 33:0.319060453888 292:0.645904972225 529:0.222997982149 957:0.259384822253 971:0.60010774493 1765:0.0622037140149
377 1 -1 72:0.248153652418 522:0.280634605333 891:0.479004741089 960:0.361863240291 1142:0.298240670594 1637:0.450819905353 1765:0.0620384131044 1783:0.450819905353
378 1 1 72:0.336533702734 221:0.380582763655 522:0.380582763655 801:0.47959752139 848:0.357392693761 1398:0.481909569885 1765:0.0841334256836
379 -1 -1 33:0.19495826002 128:0.378897776999 245:0.366689009404 445:0.19495826002 629:0.32337167479 698:0.285362803106 1151:0.366689009404 1173:0.18272213637 1225:0.296256952513 1232:0.282897884282 1289:0.280646269002 1292:0.14849650333 1741:0.14849650333 1765:0.0380088716836
380 -1 -1 493:0.24945508511 801:0.30621182417 818:0.492042903686 838:0.418694419867 933:0.399814298151 1142:0.258237783908 1178:0.311955012633 1211:0.315999282188 1765:0.0537172287246
381 -1 -1 802:0.2429171915 907:0.543019996155 959:0.511155521047 1469:0.511155521047 1682:0.347265482869 1765:0.0544726799902
382 -1 -1 89:0.253514470017 223:0.462905565156 341:0.207078414448 417:0.262078419651 422:0.256492429929 615:0.39506842468 777:0.260724978324 802:0.207078414448 1103:0.212907573464 1276:0.243693053635 1282:0.262078419651 1298:0.262078419651 1741:0.181420588799 1765:0.0464360555688
383 1 -1 89:0.202691245984 417:0.209538340833 422:0.205072200432 455:0.370104735118 469:0.28379194822 735:0.385513750879 761:0.28104454316 777:0.208456230179 984:0.151754430512 1119:0.267663959844 1282:0.209538340833 1298:0.209538340833 1589:0.246665144526 1637:0.26979255738 1761:0.258617305709 1765:0.0371268036936
384 1 -1 89:0.278105903151 417:0.287500573787 422:0.281372731394 522:0.23043228144 777:0.286015845825 984:0.208217196307 1192:0.367252798373 1282:0.287500573787 1298:0.287500573787 1695:0.528950568856 1765:0.0509404499547
385 -1 -1 617:0.288270226202 675:0.382806256435 687:0.272688536337 751:0.453543890128 1042:0.463213070008 1581:0.525102085666
386 -1 -1 259:0.373927750457 929:0.254642333748 1142:0.186329220836 1162:0.402464049686 1409:0.670337105098 1569:0.386377529113
387 -1 -1 411:0.705107694502 1339:0.705107694502 1765:0.0751417214913
388 -1 -1 279:0.539220202539 521:0.518226406673 522:0.309679520871 711:0.518226406673 1741:0.267462680847 1765:0.0684592194999
389 -1 -1 443:0.721761076149 1007:0.684034474476 1765:0.105630424996
390 -1 -1 304:0.0898089614501 320:0.338691484488 821:0.402791358544 902:0.394703251343 984:0.231608503401 1103:0.259798399199 1135:0.433124938644 1274:0.421740593352 1366:0.26942688435
391 -1 -1 72:0.137918805041 209:0.358027021979 487:0.665282968929 686:0.343716652992 763:0.332641484464 883:0.190450766137 960:0.201116305172 1176:0.323547320718
392 -1 -1 259:0.394017491044 475:0.250329631855 529:0.146415549835 592:0.212762331186 618:0.40713614978 1013:0.337628663195 1254:0.337628663195 1613:0.226858211393 1674:0.448007129378 1682:0.260366713284 1765:0.0408415847601
393 -1 -1 833:0.549402727971 957:0.255441329693 1292:0.239328364026 1325:0.36035903814 1397:0.43859950816 1692:0.43859950816 1741:0.239328364026 1765:0.0612580153371
394 -1 -1 157:0.343260185036 208:0.329540047714 271:0.31020260025 294:0.318921674897 554:0.140426223938 585:0.219629839296 731:0.246045735667 846:0.166755486292 969:0.277145015465 1242:0.269745638554 1312:0.114360454043 1465:0.30280322334 1636:0.343260185036 1656:0.217183558801
395 -1 -1 96:0.535722386353 304:0.133191316275 752:0.57419756905 753:0.52343481934 1312:0.290711137103 1765:0.0840343643553
396 -1 -1 405:0.622158900724 709:0.395446018406 792:0.57804536419 957:0.249848790174 984:0.244907916908
397 -1 -1 663:0.162164470391 998:0.34758325515 1133:0.2459307916 1223:0.391038239137 1380:0.509969027749 1482:0.417436126465 1590:0.450063683327 1765:0.0511571946709
398 -1 -1 261:0.610736167111 529:0.25734827291 1461:0.745399251886 1765:0.0717854853038
399 -1 -1 61:0.420745735987 560:0.270105079296 594:0.526360919855 1107:0.55437952182 1417:0.402891688299 1765:0.057463789665
400 -1 -1 951:0.496888229347 957:0.271065624344 998:0.441670432496 1090:0.492077827768 1207:0.488043559749 1765:0.0650049159757
401 -1 -1 405:0.592942975972 463:0.432263148647 1495:0.340003796368 1552:0.242570349712 1714:0.535839753531
402 -1 -1 141:0.394609300908 149:0.480122341898 184:0.334235080499 826:0.502231183875 846:0.292970709491 873:0.309089459096 887:0.255099090439 1765:0.0580784733626
403 -1 -1 820:0.522939803789 1098:0.514011615418 1214:0.331974489552 1589:0.394915949207 1722:0.438893092511 1765:0.0594407732387
404 -1 -1 169:0.664392952469 711:0.549064340805 1126:0.501845910814 1765:0.0725330005239
405 -1 -1 58:0.557950499625 291:0.427829866182 560:0.263085600472 865:0.525209900876 1692:0.400741029115
406 -1 -1 547:0.508975462399 841:0.353260038531 848:0.21688866879 964:0.530166250243 1133:0.245451648162 1415:0.386498098339 1765:0.0510575258415 1782:0.275318386159
407 -1 -1 557:0.694857174521 1036:0.711567744218 1765:0.104138621102
408 -1 -1 18:0.305120904897 122:0.252032555796 427:0.409520949833 511:0.456878326953 956:0.355549462117 1103:0.217131798229 1366:0.225179000604 1612:0.409520949833 1661:0.273790032221
409 -1 -1 663:1.0
410 -1 -1 256:0.486370111778 279:0.36893408362 304:0.0742392470863 361:0.392690612039 521:0.354570143243 529:0.167918746825 846:0.236278158794 873:0.249277780788 887:0.20573504943 939:0.282086201984 957:0.195318244042 1741:0.182997778266 1765:0.0468397498695
411 -1 -1 88:0.541887099596 1277:0.719479759545 1290:0.42693296945 1765:0.0802214839881
412 -1 -1 266:0.425796524025 304:0.0975408098662 445:0.315663253407 802:0.274439661145 824:0.515944892068 846:0.310439071879 873:0.327518901039 887:0.27030935963 1173:0.295851348028 1765:0.061541399132
413 -1 -1 72:0.150865046161 585:0.250581417689 611:0.37598084398 846:0.190255687918 873:0.200723231925 883:0.208328107368 934:0.293976227369 968:0.276155755006 1037:0.391634506852 1079:0.37598084398 1456:0.391634506852 1707:0.20590935079
414 -1 -1 7:0.582441630853 367:0.643667267903 529:0.282789142517 663:0.250050139386 984:0.322427392675
415 -1 -1 30:0.306957809311 59:0.405203826807 171:0.416593165292 560:0.202972738921 1132:0.27676807089 1153:0.373411516107 1350:0.330074316402 1613:0.239856307156 1698:0.379897533652
416 -1 -1 119:0.298258148427 279:0.335067638653 369:0.367863548693 508:0.410403625852 521:0.322022241663 926:0.325170232107 1055:0.441723581801 1178:0.247045326475 1741:0.16619942739 1765:0.0425400771592
417 1 -1 168:0.392382057192 206:0.400747317479 229:0.436132378866 1075:0.311000231613 1588:0.454290402966 1765:0.0437503216743 1781:0.436132378866
418 -1 -1 128:0.667762001218 1142:0.322025904759 1507:0.667762001218 1765:0.0669860890199
419 -1 -1 122:0.24765597764 427:0.402409565203 511:0.448944575302 820:0.409399267951 956:0.349375299401 1103:0.213361276273 1575:0.409399267951 1661:0.269035632653
420 -1 -1 59:0.493838156904 882:0.482058453405 911:0.361568112616 1153:0.45509159263 1613:0.292322502434 1696:0.316940403096
421 -1 -1 592:0.227125527401 617:0.248531906619 836:0.434621167324 847:0.305680572673 922:0.452716273336 1026:0.258572589316 1376:0.355759990697 1641:0.420616891908 1741:0.170335450718
422 -1 -1 1133:1.0
423 -1 -1 77:0.424097014907 361:0.580084808366 1312:0.23936480314 1402:0.649276753612 1765:0.0691919452463
424 -1 -1 44:0.54461947196 72:0.263521729649 840:0.656740078908 1036:0.450153748758
425 -1 -1 321:0.277430060831 383:0.316923471386 617:0.208917239587 841:0.253571633082 848:0.155683654938 914:0.256956711543 942:0.295419024929 1079:0.365344859655 1133:0.176186289074 1193:0.335703056128 1368:0.275155568548 1398:0.209924389891 1741:0.143184883792 1756:0.343906381756 1765:0.0366493200379
426 -1 -1 617:0.24981167821 687:0.236308764136 724:0.411224227083 806:0.411224227083 848:0.186157902463 962:0.455047456617 968:0.32087053553 1133:0.210673818198 1546:0.393035943488
427 -1 -1 30:0.310798914005 122:0.232685345934 298:0.32283032708 448:0.315211727868 527:0.410274329248 709:0.288561396441 810:0.261338639295 844:0.337581907099 956:0.328255805398 1103:0.200463735427 1661:0.252772615662
428 -1 -1 445:0.38171480695 698:0.558720657884 1173:0.357757322018 1320:0.643533007041
429 -1 -1 155:0.446198345126 393:0.479107615673 863:0.584652736259 1286:0.479107615673
430 -1 -1 1132:0.47171555411 1656:0.483525362953 1750:0.733669583731 1765:0.0735975631397
431 -1 -1 1712:0.984663132186 1765:0.174466375307
432 -1 -1 215:0.416614832964 235:0.367675674502 708:0.217715727567 785:0.433960259592 846:0.210817500177 887:0.367131257846 1229:0.167169729556 1544:0.325747598107 1584:0.374822400575 1765:0.0417924323891
433 -1 -1 387:0.542251708869 612:0.567345159035 1397:0.432890702395 1765:0.0604606817683 1783:0.439354868515
434 -1 -1 415:0.874739439117 663:0.462143069634 1765:0.145789906519
435 -1 -1 493:0.320302805033 811:0.687573388541 1103:0.316240703833 1192:0.497260905894 1741:0.26947174193 1765:0.0689734548065
436 -1 -1 39:0.47051372334 743:0.365438607023 766:0.408910233271 812:0.522975670494 957:0.218762385059 1276:0.275316495875 1290:0.279198710468 1765:0.0524619471533
437 -1 -1 341:0.230883954575 390:0.537609030749 1096:0.537609030749 1538:0.537609030749 1577:0.277383509705 1765:0.0517743009244
438 -1 -1 663:0.252940648761 766:0.621946766896 1142:0.383597552705 1211:0.469398975893 1276:0.418752553861 1765:0.0797938905955
439 -1 -1 7:0.337148486485 89:0.249283968369 254:0.262774826075 376:0.28866655603 417:0.257705007805 422:0.252212233822 590:0.372589172336 663:0.144742445549 670:0.382809644236 777:0.256374151918 984:0.186638285595 1282:0.257705007805 1298:0.257705007805 1765:0.0456611577509
440 -1 -1 69:0.45399360627 639:0.500733965977 802:0.237964540528 1231:0.420307316366 1523:0.554096044573 1765:0.0533620785961
441 -1 -1 132:0.48192909983 360:0.422955846935 432:0.473701090117 677:0.436359507406 1142:0.263343187658 1720:0.323574902168
442 -1 -1 554:0.227890068252 957:0.22370543993 1073:0.517560610982 1133:0.257901868107 1358:0.41007265385 1371:0.331000146599 1514:0.427343244104 1720:0.31688904689 1765:0.0536473533343
443 -1 -1 327:0.421963061737 364:0.343409577879 957:0.200002502444 1007:0.310596207583 1187:0.334100562464 1247:0.498034579138 1312:0.165925041942 1516:0.421963061737 1765:0.0479630934308
444 -1 -1 18:0.390936169968 324:0.455547760653 837:0.63004829839 1178:0.352370790204 1214:0.338876765077 1765:0.0606766410756
445 -1 -1 476:0.411234486503 569:0.348368628907 631:0.31086975104 632:0.354737777985 708:0.271986576593 740:0.459327624705 801:0.29762106985 1682:0.332842052493 1765:0.0522101951018
446 -1 -1 40:0.319137779721 221:0.221832371626 592:0.255468015294 662:0.405397534478 705:0.378637401505 708:0.255468015294 994:0.371220520195 1026:0.290839285913 1188:0.386258981612 1292:0.191591231628 1765:0.0490393132184
447 -1 -1 33:0.300798230611 63:0.537165346818 461:0.484791881451 529:0.210234134763 1717:0.584595804723
448 -1 -1 322:0.544007421891 420:0.513575070165 569:0.396277281043 1013:0.49096685619 1312:0.205456649648
449 -1 -1 529:0.276614735313 616:0.607749913681 1708:0.744395278484
450 -1 -1 27:0.408143921055 221:0.223335186507 554:0.209726691642 824:0.413916329646 1001:0.393282978363 1167:0.492168357394 1607:0.413916329646
451 -1 -1 554:0.240781983228 1214:0.31656810125 1607:0.475207013291 1632:0.58857146335 1666:0.519201888357
452 -1 -1 231:0.353966592878 318:0.359816883759 560:0.227235041166 624:0.268527478717 727:0.348529186749 905:0.425308502794 1211:0.284386720317 1552:0.205359081548 1770:0.44281894144
453 -1 -1 324:0.308771324233 360:0.635087701591 475:0.252077597276 676:0.308771324233 1214:0.229691453987 1225:0.320559128747 1365:0.368852273544 1765:0.0411267674504 1782:0.221768584666
454 -1 -1 221:0.218735902207 289:0.35138395927 477:0.411392649088 787:0.405392286005 910:0.380867346859 1049:0.35990199238 1404:0.268590994367 1645:0.385183850518
455 -1 -1 33:0.638059291627 546:0.759872437317 1765:0.124395415406
456 -1 -1 10:0.544788221012 321:0.439481897729 663:0.184035829397 687:0.313060911163 960:0.338639163718 1133:0.27909983671 1229:0.232227360979 1371:0.358206350131 1765:0.0580568402447
457 -1 -1 231:0.288919289935 602:0.293694491667 624:0.219181047138 669:0.409735309088 736:0.409735309088 792:0.380683448694 1277:0.353898700994 1290:0.210000380547 1382:0.361443528019 1765:0.0394594546943
458 -1 -1 111:0.646946843685 174:0.522174425753 445:0.401410323327 1173:0.376216692906 1765:0.0782585640139
459 -1 -1 108:0.293464034689 221:0.219625444102 382:0.333566096218 430:0.283195205947 560:0.228213114046 848:0.20624299517 860:0.338198853447 1126:0.335920769059 1236:0.468397992986 1237:0.361365619965 1765:0.0485514393824
460 -1 -1 50:0.549546522026 364:0.438714301915 1404:0.340352145432 1495:0.364837712147 1535:0.506539477553
461 -1 -1 72:0.313783208721 592:0.408659748188 1084:0.44717556647 1292:0.306479166803 1325:0.461468652948 1326:0.470674813082 1765:0.0784458021803
462 -1 -1 869:0.471185882888 962:0.471185882888 1133:0.218145443043 1256:0.386061911632 1373:0.406975108521 1437:0.437776932803 1765:0.0453774365695
463 -1 -1 820:0.513661352956 1103:0.267698187121 1204:0.411930592085 1366:0.277619449252 1575:0.513661352956 1658:0.387909008463 1765:0.0583861235678
464 -1 -1 122:0.212348424084 149:0.329850208958 493:0.185292910011 628:0.397756348078 734:0.414316616713 846:0.201274636299 956:0.299565933956 1142:0.191816616743 1194:0.357855691718 1276:0.209395752314 1661:0.23068004722 1678:0.299565933956
465 -1 -1 72:0.179723249 191:0.357909158118 554:0.190862833558 560:0.211194574468 630:0.433468143249 957:0.187358117336 991:0.447900296068 1084:0.256125386718 1187:0.312978345868 1500:0.411560459267 1765:0.04493081225
466 -1 -1 475:0.341988669455 558:0.579367799656 617:0.318060985131 1133:0.268230543254 1312:0.193021991815 1613:0.309923109359 1654:0.490873165951
467 -1 -1 35:0.444745680344 80:0.452470745483 401:0.437562660482 825:0.339438778709 1410:0.334701066147 1439:0.419668687634 1765:0.0514307971674
468 -1 -1 72:0.184058986027 321:0.34832498691 368:0.366543544586 848:0.19546730771 1084:0.262304288607 1133:0.221209218106 1140:0.443925353928 1500:0.421489157596 1606:0.421489157596 1765:0.0460147465068
469 -1 -1 49:0.569046134831 96:0.363909399628 304:0.0904751661981 567:0.550710445279 787:0.478570968633 1765:0.0570834743137
470 -1 -1 143:0.573875034506 804:0.41349109292 1260:0.573875034506 1292:0.244770575146 1344:0.326377426062 1765:0.0626509929459
471 -1 -1 687:0.455670824739 848:0.358965632347 937:0.614070418446 1142:0.406239323541 1229:0.338014837787 1765:0.0845037094467
472 -1 -1 398:0.637258712936 529:0.220012870627 554:0.260699721758 914:0.430286295819 1142:0.29503236263 1733:0.453145598294
473 -1 -1 560:0.259497385402 622:0.40763249257 746:0.46969019859 1280:0.462839537222 1619:0.573253626525 1765:0.0552070446518
474 -1 -1 72:0.303533210641 254:0.436699870102 723:0.483759046639 1443:0.695081288977
475 -1 -1 59:0.304216838687 211:0.280347971673 214:0.268006704935 277:0.296960242353 284:0.336636534492 475:0.198709490913 560:0.152386825813 610:0.304216838687 714:0.271797142882 875:0.304216838687 882:0.296960242353 1542:0.230456200512 1582:0.304216838687
476 -1 -1 72:0.252979275427 122:0.33658437833 974:0.492956419562 1075:0.449577341608 1229:0.252979275427 1548:0.556406509566 1765:0.0632448188568
477 -1 -1 600:0.52990127209 1103:0.251836012577 1204:0.387522078072 1366:0.261169400755 1575:0.483224889696 1702:0.448193297169 1765:0.0549265152195
478 -1 -1 304:0.109185721235 1075:0.489695730577 1545:0.521476150926 1765:0.0688885201921 1781:0.686726703671
479 -1 -1 848:0.264075109944 929:0.408419243642 968:0.455172307094 1211:0.365698238754 1490:0.599740376121 1741:0.242874333498 1765:0.0621656346792
480 -1 -1 289:0.350140451683 617:0.274668111761 1042:0.441356226615 1213:0.398324122652 1221:0.464849962513 1305:0.379519500939 1371:0.297289636176
481 -1 -1 111:0.334439367514 200:0.390295537254 522:0.183004265569 554:0.171853256867 585:0.268782440556 895:0.379625155805 1168:0.309238229014 1494:0.40329027499 1626:0.362834486532 1682:0.257907246643
482 -1 -1 304:0.106816398405 1409:0.582783734033 1410:0.438583994707 1508:0.442766509495 1512:0.50597763863 1765:0.0673936439232
483 1 1 72:0.138531784125 122:0.184314048493 527:0.324985324335 541:0.221976090385 600:0.334119907023 844:0.267404411505 1056:0.359618270366 1103:0.317581517686 1132:0.221976090385 1274:0.257771060406 1350:0.264729258892 1366:0.164675762247 1575:0.304688936827 1763:0.269943584045
484 -1 -1 83:0.697641882014 730:0.708533588968 1765:0.106188312743
485 -1 -1 557:0.414197218303 592:0.323381826298 641:0.399951912069 1026:0.368156222333 1133:0.298421178816 1621:0.582502465913
486 -1 -1 394:0.605573844139 648:0.592933003867 1435:0.526630826295 1765:0.0661116102917
487 -1 -1 234:0.306914399285 269:0.31014722701 475:0.241347812004 624:0.21871854542 660:0.340503965121 819:0.293074756481 875:0.369494522152 1418:0.31014722701 1542:0.279906608893 1582:0.369494522152 1720:0.23259084579
488 -1 -1 18:0.342339471476 370:0.512608223389 568:0.498593906659 1214:0.296751494398 1599:0.52967531432 1765:0.0531340173473
489 -1 -1 326:0.466904900533 1003:0.563026437735 1034:0.473508369849 1103:0.25895690542 1366:0.268554203658 1613:0.313721026003 1765:0.0564796125114
490 -1 -1 
491 -1 -1 421:0.413032322506 430:0.295246335394 506:0.29263800018 940:0.318151373863 1258:0.408012311012 1366:0.240680538604 1707:0.276342803452 1757:0.504589034306
492 -1 -1 83:0.313590203396 184:0.274690411771 289:0.346855883171 391:0.49563158389 529:0.171116259898 624:0.265129821966 730:0.318486028442 1128:0.327934006204 1376:0.389484315141
493 -1 -1 439:0.40895404952 441:0.589012467946 929:0.372673061261 1488:0.589012467946
494 1 1 136:0.346091424855 147:0.383968633378 522:0.200857386831 690:0.406721039368 810:0.265406075446 967:0.398231082704 984:0.181493502916 1292:0.34695129338 1591:0.37776721436 1765:0.0444024838794
495 1 -1 136:0.521797290571 709:0.441831267167 810:0.400149096808 984:0.54727052609 1292:0.261546851272 1765:0.0669450154467
496 -1 -1 40:0.623519927111 1482:0.781807457432
497 -1 -1 41:0.334237208285 61:0.287649256851 560:0.184661468165 594:0.359854692471 697:0.297389336796 1111:0.35234303104 1342:0.391629029635 1397:0.28128269528 1417:0.275443064108 1462:0.345624918347 1765:0.0392859985954
498 -1 -1 240:0.416877157702 449:0.283250177938 457:0.221755815052 554:0.170542601951 631:0.239044599534 723:0.255940292936 761:0.303908875034 887:0.176339459538 956:0.301417297918 1448:0.387318911882 1555:0.319804322034 1661:0.232105685711 1741:0.156850908026
499 -1 -1 70:0.423387744509 234:0.367954371538 579:0.423387744509 1168:0.360846835563 1410:0.307216285093 1418:0.371830152852 1613:0.26221788587 1661:0.272923156334
500 -1 -1 173:0.444376420057 604:0.49108879082 1090:0.455579638936 1205:0.444376420057 1508:0.395396240136
501 -1 -1 270:0.746362567698 616:0.609356076274 1312:0.267634246402
502 -1 -1 304:0.118160644116 645:0.719228310594 1229:0.298204264295 1254:0.616297749613
503 -1 -1 36:0.548765734901 122:0.302721364839 139:0.470230499137 667:0.448031224347 939:0.342563704623 1103:0.260801363943
504 -1 -1 145:0.461111284401 357:0.607888392245 729:0.515037424972 1624:0.390620707145
505 -1 -1 84:0.291080078723 304:0.0708920663588 752:0.305620916638 883:0.247057403912 1010:0.401149756644 1303:0.39350104776 1312:0.154733159782 1592:0.464441432159 1688:0.409701937017 1741:0.174747066403 1765:0.0447279139579
506 -1 -1 463:0.442087957936 592:0.304237850698 1001:0.46521063148 1165:0.476545530449 1292:0.228166741171 1645:0.46521063148
507 -1 -1 33:0.354654006419 301:0.41942759399 1537:0.579674450822 1765:0.0691429982021 1780:0.597911202433
508 -1 -1 350:0.289420754511 447:0.416996111328 475:0.256392076926 504:0.38316364735 585:0.27791702269 613:0.368012164632 873:0.222619871481 1174:0.32948006044 1175:0.291383493832 1410:0.272225475541
509 -1 -1 66:0.396910935309 1496:0.647188124179 1561:0.647188124179 1765:0.0689693647633
510 -1 -1 687:0.374078140435 893:0.540717536536 960:0.404641729852 1181:0.516335045584 1276:0.36406146216 1765:0.0693724258248
511 -1 -1 305:0.650571036228 1086:0.441020442532 1628:0.614177402978 1765:0.0710240365075
512 -1 -1 221:0.32006151101 560:0.332576375258 848:0.300559185841 855:0.622472482675 974:0.551488526931 1765:0.0707543113412
513 -1 -1 221:0.274637537795 345:0.585722988645 439:0.437705184636 1286:0.437705184636 1762:0.441186034945 1765:0.0607126729916
514 1 1 320:0.519037695949 984:0.354935241874 1103:0.398135674227 1229:0.347340397366 1656:0.570494064408
515 -1 -1 30:0.250829314827 100:0.30020355325 108:0.213280722986 366:0.351751460754 420:0.305131688762 443:0.241103358505 529:0.126497938244 560:0.165858341074 569:0.235441249016 592:0.183819247759 885:0.305131688762 1013:0.291699411943 1082:0.284427358992 1292:0.13785739884 1325:0.20757322204 1387:0.267107710907 1765:0.0352857075125
516 1 -1 122:0.279630832899 304:0.0832789125084 427:0.454364651144 430:0.306478378473 883:0.290225309851 940:0.330254792291 1019:0.423534305037 1214:0.293451487495 1506:0.39107565 1765:0.0525431437466
517 -1 -1 83:0.392390452389 131:0.418751765423 141:0.405802512941 184:0.343715759531 730:0.39851652069 848:0.253711237824 998:0.405802512941
518 -1 -1 218:0.543394275738 592:0.315630762507 855:0.533033395405 1026:0.359331971457 1532:0.433802837048 1765:0.0605880771656
519 -1 -1 1193:0.994093500065 1765:0.108527015666
520 -1 -1 321:0.392313824295 368:0.412833144768 506:0.299623593394 848:0.220152242573 1133:0.249145015678 1140:0.499987252841 1606:0.474717661752
521 -1 -1 569:0.368616967349 885:0.477727323585 1013:0.456697172044 1077:0.550717248001 1682:0.352187934893
522 -1 -1 304:0.100855234262 737:0.526036857516 934:0.495978698412 1393:0.597109202417 1434:0.326389450878 1765:0.0636325680996
523 -1 -1 304:0.105834383441 663:0.211668766883 721:0.665648369163 1264:0.665648369163 1312:0.231000299533 1765:0.066774061464
524 -1 -1 364:0.406668141186 663:0.18004618343 848:0.24127483645 1016:0.58977620192 1133:0.273049332623 1417:0.398225417927 1542:0.403751728409
525 -1 -1 208:0.490211996449 321:0.372249780996 368:0.391719685137 461:0.406521555831 848:0.208893031569 1133:0.236403031907 1606:0.450439252146
526 -1 -1 445:0.314617895359 1440:0.55011647073 1601:0.591751918479 1668:0.494423719803 1765:0.0613375971496
527 -1 -1 94:0.363536953016 506:0.307591354491 1243:0.487341623952 1529:0.477168780977 1585:0.552454409726 1765:0.0532039813698
528 -1 -1 40:0.472483945454 301:0.440414904379 341:0.323767107315 804:0.479171982482 1292:0.283651096128 1404:0.403278560728 1765:0.0726027743001
529 -1 -1 89:0.255737436108 231:0.342982795492 417:0.26437647956 422:0.258741508549 624:0.2601949087 663:0.148489540515 777:0.263011170453 933:0.348651548309 1282:0.26437647956 1298:0.26437647956 1533:0.466964597268 1552:0.198986665087 1765:0.0468432346025
530 1 -1 522:0.271365012726 801:0.341965007152 1142:0.288389535121 1626:0.538023443054 1643:0.483554967375 1706:0.446496472489 1765:0.0599892331224
531 1 -1 89:0.23589044237 98:0.307144240617 354:0.395778581475 417:0.243859036302 422:0.238661378013 522:0.195453502387 539:0.405449927986 777:0.242599684624 984:0.176610586073 1282:0.243859036302 1298:0.243859036302 1366:0.205448587812 1643:0.34828554728 1765:0.0432078756266
532 -1 -1 638:0.69102188834 1689:0.716846573458 1765:0.0928425546594
533 -1 -1 44:0.315191272496 89:0.208154062103 305:0.349242294854 417:0.215185695854 422:0.210599186645 712:0.395903892408 777:0.214074420786 1142:0.183292057653 1178:0.221419481283 1282:0.215185695854 1298:0.215185695854 1356:0.329705310748 1671:0.395903892408 1765:0.03812742363
534 -1 -1 117:0.359891527005 186:0.52415726895 551:0.556832248602 1707:0.304954277975 1758:0.43538240403 1765:0.0558582466596
535 -1 -1 98:0.414869851762 708:0.304035691049 1172:0.496534480912 1214:0.325951268629 1312:0.201900393187 1715:0.58179434282 1765:0.0583623020901
536 -1 -1 89:0.221868031041 417:0.229362935151 422:0.224474249543 735:0.421987523101 761:0.307634397939 777:0.228178445121 957:0.169463254472 1119:0.292987866659 1282:0.229362935151 1298:0.229362935151 1374:0.421987523101 1497:0.351427531035 1765:0.0406394010475
537 -1 -1 89:0.261848537716 417:0.270694019745 422:0.26492439547 565:0.498029460755 777:0.269296085212 984:0.196045347339 1105:0.462717194409 1282:0.270694019745 1298:0.270694019745 1577:0.256962126489 1765:0.0479626005063
538 -1 -1 320:0.320864562441 529:0.192443291745 902:0.373928167187 984:0.219417861107 1135:0.410327540802 1366:0.255245683215 1416:0.53512499827 1762:0.390086178592
539 -1 -1 592:0.289167944599 859:0.508448964093 1026:0.329205197838 1292:0.216864888504 1344:0.578335889197 1733:0.409856935829
540 -1 -1 33:0.271909547564 200:0.511423535651 248:0.458412316214 563:0.528451182865 592:0.27615947551 1026:0.314395618423
541 1 1 522:0.365324179972 708:0.42071696981 810:0.482726866069 984:0.330104688551 1103:0.370282905827 1229:0.323041164039 1292:0.315521621445 1765:0.0807602910097
542 -1 -1 98:0.293851305622 248:0.357467567901 354:0.378649629471 457:0.228332321615 539:0.387902408536 1145:0.398805444335 1161:0.412083516109 1643:0.333212052396
543 -1 -1 292:0.730785259136 484:0.678969682457 1765:0.0703780884502
544 -1 -1 663:0.134579714139 732:0.440841961481 889:0.423221472673 929:0.278924356034 995:0.423221472673 1041:0.388883921699 1054:0.409584515913 1552:0.180346497214
545 -1 -1 613:0.443000030875 877:0.461238850015 958:0.501965173835 1143:0.485790953451 1682:0.321010606809
546 -1 -1 40:0.32046823772 212:0.441650820412 687:0.26553795214 820:0.433229879111 1381:0.475077068552 1447:0.425833314648 1741:0.19238995902
547 -1 -1 740:0.592691154412 804:0.444630649856 1363:0.671580807268
548 -1 -1 644:0.397778376952 680:0.448115533763 929:0.377713276165 1007:0.3723020163 1156:0.596978564044 1765:0.0574918687233
549 -1 -1 449:0.618280534232 775:0.785957493119
550 -1 -1 191:0.376102025125 326:0.390313752936 926:0.360902290346 1362:0.470667499236 1363:0.470667499236 1705:0.364549294493
551 -1 -1 27:0.51479237502 1153:0.53849771484 1613:0.345897401988 1688:0.570406880246
552 -1 -1 16:0.261764573058 76:0.265194359087 299:0.29384407067 360:0.247688982982 542:0.258583075888 557:0.428096105641 571:0.333104017049 622:0.236865524214 921:0.319789822582 939:0.193194533874 1200:0.265194359087 1443:0.29384407067
553 1 1 33:0.275514299943 529:0.192562670152 553:0.356868080977 569:0.358402644374 846:0.270954577831 911:0.369034759793 1173:0.258222254758 1312:0.185819904548 1558:0.464489568382 1696:0.323485455282
554 -1 -1 268:0.611546948529 681:0.375457139493 698:0.442170613981 911:0.404629259578 1696:0.354686589221
555 -1 -1 59:0.373071202656 214:0.328665514248 326:0.328665514248 882:0.36417219781 911:0.273147485122 1153:0.34380001911 1312:0.137537828798 1582:0.373071202656 1613:0.220835725271 1696:0.239433376502 1720:0.234842308515
556 -1 -1 33:0.390277332375 72:0.304352347949 254:0.437878380866 924:0.581606394685 1366:0.361790293879 1741:0.297267831488 1765:0.0760880869872
557 -1 -1 529:0.341183146929 553:0.63229999257 846:0.480078176451 1229:0.380682528043 1312:0.329236293544
558 -1 -1 61:0.465055869379 617:0.362066236462 1398:0.363811688972 1437:0.612763073834 1720:0.375179065633 1765:0.0635154925523
559 -1 -1 234:0.381033467046 617:0.278668516889 1133:0.235009671627 1161:0.487322685262 1387:0.370055739511 1546:0.438437242968 1643:0.394050685814
560 -1 -1 270:0.505870068897 420:0.453434489853 916:0.404860306819 1656:0.34449418306 1708:0.505870068897
561 -1 -1 108:0.41065216021 304:0.107681309643 569:0.453320188328 761:0.514291010257 1684:0.587502636827 1765:0.0679393421574
562 -1 -1 40:0.439328191343 301:0.409509540468 705:0.521235953083 1229:0.270031994328 1398:0.386680445925 1404:0.374979176323 1765:0.0675079985821
563 1 1 18:0.448251448041 304:0.110269744954 529:0.249414670974 711:0.526653499302 1103:0.318987133984 1229:0.27828985204 1274:0.517823911051
564 -1 -1 117:0.41767411674 241:0.570322479089 705:0.500532603767 1168:0.495525202822 1765:0.0648265993655
565 -1 -1 142:0.393182969905 406:0.469782328711 585:0.377554956462 592:0.296041166827 663:0.180139494553 848:0.241399880067 1129:0.548242713588 1765:0.0568276834533
566 1 1 108:0.293189299184 315:0.34008649417 560:0.227999465224 622:0.358153860278 1029:0.358153860278 1102:0.483540016283 1454:0.503671819594 1765:0.0485059864387
567 -1 -1 4:0.249616349697 83:0.23070095418 141:0.238586403859 184:0.202083290273 317:0.308930519872 383:0.303656127189 727:0.253160475621 730:0.234302697785 825:0.231756416118 848:0.149166281432 1229:0.140460288891 1358:0.268414562165 1371:0.216657362035 1431:0.247746752275 1527:0.338771199412 1583:0.298751823247
568 -1 -1 4:0.253038131478 83:0.233863440622 141:0.241856985336 184:0.204853481094 317:0.313165390006 383:0.307818695085 570:0.354849003336 727:0.25663084086 730:0.237514557518 825:0.234933371005 848:0.151211077234 1229:0.142385741523 1358:0.272094032919 1371:0.219627336618 1527:0.343415130465 1765:0.0355964353807
569 -1 -1 4:0.288354036853 83:0.26650318188 141:0.275612365834 184:0.233444374142 317:0.356873107953 383:0.350780188062 727:0.292448171787 730:0.270663876119 802:0.180894799916 848:0.172315232818 1229:0.162258166857 1371:0.250280180094 1527:0.391344729776 1765:0.0405645417142
570 -1 -1 6:0.426941280553 33:0.210898018462 69:0.349810494989 292:0.426941280553 708:0.21419434031 847:0.288276924917 861:0.376621587834 1064:0.282485154491 1292:0.160637555432 1518:0.303591866357
571 -1 -1 72:0.473389661418 1237:0.880853125363
572 -1 -1 40:0.588065971732 592:0.470743535257 1370:0.651470188215 1765:0.0903633264792
573 -1 -1 391:0.573471246895 985:0.573471246895 1426:0.373058944033 1482:0.450653394801
574 -1 -1 445:0.25805703593 708:0.262090450051 834:0.472099298822 887:0.220979893533 1064:0.345651809315 1173:0.241860657279 1229:0.402484378542 1652:0.365596008104 1737:0.341830780941 1765:0.0503105473178
575 -1 -1 172:0.510442522496 457:0.331397385251 723:0.382483516113 848:0.2548630905 1086:0.372548841776 1226:0.426490448864 1344:0.312551798584
576 -1 -1 72:0.277112325045 122:0.368692967025 254:0.398687564025 560:0.325637444757 1765:0.0692780812614 1773:0.719363109768
577 -1 -1 221:0.225623095452 756:0.481189260712 1082:0.402045818157 1407:0.497210269531 1728:0.517911222945 1741:0.19486518773 1765:0.0498773085555
578 -1 -1 72:0.164000853954 763:0.395547855106 986:0.851468185586 1722:0.302733452327
579 -1 -1 371:0.489717665423 554:0.272151266733 893:0.499363547226 960:0.37369479612 1583:0.545067466689
580 -1 -1 663:0.506779422094 687:0.86207576079
581 1 -1 109:0.390637432345 304:0.0596266673439 457:0.207797718342 529:0.134867144411 865:0.353017193811 934:0.293227784122 1180:0.353017193811 1454:0.390637432345 1536:0.390637432345 1565:0.375023622622 1765:0.0376202385336
582 -1 -1 448:0.445889945883 581:0.580362918928 1103:0.2835705535 1472:0.616541653232 1765:0.061847954799
583 -1 -1 151:0.485974218667 168:0.437224046879 848:0.207087196024 1103:0.223517709552 1476:0.470315255609 1588:0.506207368055 1765:0.0487501717881
584 -1 -1 211:0.442782841848 304:0.081156123069 529:0.183563748526 598:0.450473813221 766:0.39910381035 1276:0.268713897612 1365:0.459229934905 1589:0.340190768138 1765:0.0512038127287
585 -1 -1 663:0.271258443005 687:0.461434143592 1229:0.342290045199 1710:0.767471340503 1765:0.0855725112996
586 -1 -1 848:0.601361366772 1712:0.798977162724
587 -1 -1 72:0.289147156659 254:0.416002339535 1084:0.412066484051 1277:0.648316125568 1290:0.384705094144 1765:0.0722867891646
588 1 -1 304:0.142156227865 320:0.536105785741 747:0.556929559634 984:0.366606969431 1707:0.489659663772 1765:0.0896905938157
589 -1 -1 430:0.444357734431 432:0.658775499903 957:0.317670729585 1404:0.423156361912 1741:0.29763239998
590 -1 -1 663:0.342166208717 1612:0.933418949493 1765:0.107941420873
591 -1 -1 449:0.429822744643 592:0.317370929396 902:0.424370327793 1026:0.361313076194 1068:0.632597251684 1765:0.0609221173741
592 -1 -1 415:0.351071623714 463:0.442926916616 957:0.24399039017 1021:0.460870265607 1048:0.535961817202 1495:0.3483915611
593 -1 -1 83:0.415303076776 730:0.421786860973 825:0.417203097484 1426:0.426999576577 1583:0.537806841017 1765:0.0632134253072
594 -1 -1 315:0.266981655906 351:0.329287967137 477:0.323969687246 663:0.120708086495 910:0.299931161915 927:0.319244430838 942:0.306944543259 1305:0.299931161915 1340:0.379598474086 1590:0.335007575237 1737:0.258725659978 1765:0.0380791616332
595 -1 -1 499:0.517740023501 521:0.587375207618 848:0.329613592947 1133:0.373021790842 1142:0.373021790842
596 -1 -1 40:0.292197395713 102:0.343206108266 304:0.0711641870433 666:0.308476648335 706:0.466224200342 980:0.402689578403 1080:0.4112745865 1421:0.381996601702 1765:0.0448996029943
597 -1 -1 304:0.0839746533563 310:0.550150535497 976:0.466118647377 1193:0.485309286462 1254:0.437991771925 1741:0.206995296935 1765:0.0529821073484
598 -1 -1 98:0.434245841725 304:0.0968222560693 641:0.393586803922 1208:0.476145605072 1258:0.49241213293 1611:0.417407873274 1765:0.061088042162
599 -1 -1 93:0.419199568706 369:0.404186143421 499:0.311872197961 702:0.428136556115 922:0.485339065588 929:0.307078041918 1133:0.224697957502
600 -1 -1 164:0.434005513125 331:0.361436008374 580:0.434005513125 681:0.266456187663 1019:0.336911219295 1211:0.245875599233 1336:0.41665827771 1344:0.217738431042 1741:0.163295487806
601 -1 -1 46:0.53170966444 719:0.53170966444 859:0.504836807737 1434:0.282695113179 1712:0.311055279863 1765:0.0551139627595
602 -1 -1 245:0.434608115069 266:0.311687698153 443:0.30781469256 457:0.248830805386 529:0.161498886666 593:0.434608115069 934:0.351130446797 1366:0.214202809002 1518:0.332628311305 1707:0.245941799409 1765:0.045048975166
603 -1 -1 33:0.280604008221 430:0.31909573172 1069:0.568053865429 1404:0.30387090957 1434:0.280604008221 1753:0.568053865429 1765:0.0547062829823
604 -1 -1 40:0.575179091178 72:0.353532416419 663:0.280167811407 795:0.682414713399
605 -1 -1 443:0.528719851018 634:0.848796394396
606 -1 -1 33:0.312496568146 445:0.312496568146 612:0.57169303745 1098:0.526837975703 1173:0.292883412758 1404:0.33840791157
607 -1 -1 72:0.175766656089 290:0.368393917282 592:0.228912049532 721:0.438039806977 1084:0.250486806874 1241:0.412335581305 1292:0.171675273924 1312:0.152013181894 1325:0.258493124438 1326:0.263649984134 1495:0.261637293794 1532:0.314616660724
608 -1 -1 529:0.364457978428 923:0.931219835463
609 -1 -1 132:0.391234951393 154:0.391234951393 249:0.443309947402 393:0.320606803158 554:0.188906757706 1128:0.305527417624 1720:0.262681400991 1757:0.443309947402
610 -1 -1 89:0.291657912098 1029:0.394457871794 1051:0.469995371536 1164:0.461971107213 1312:0.184812389534 1344:0.278303383562 1684:0.461971107213
611 -1 -1 388:0.431100096349 397:0.467702062904 663:0.165306672286 723:0.332448418688 1126:0.360807986699 1434:0.267484153839 1449:0.503099993776 1765:0.0521484490046
612 -1 -1 592:0.349660488444 785:0.696958175827 887:0.294814013613 1229:0.268481519194 1292:0.262231980609 1495:0.399647917748 1765:0.0671203797985
613 -1 -1 436:0.448711236232 506:0.268895801307 802:0.207411836987 846:0.234618924621 873:0.247527258376 887:0.204290300468 1174:0.366343289607 1318:0.426033159156 1515:0.370495187015 1661:0.268895801307
614 -1 -1 363:0.38040991164 581:0.343774631886 794:0.365204896746 834:0.343774631886 902:0.255193455976 1072:0.307139352132 1120:0.335574448936 1174:0.288558401826 1519:0.285550605785 1696:0.220631129613
615 -1 -1 33:0.398128378928 999:0.805969829227 1613:0.431140073149 1765:0.0776187193439
616 -1 -1 40:0.418865909854 705:0.496958711139 1205:0.475242718548 1663:0.589563447181 1765:0.0643637258107
617 -1 -1 957:0.312866409413 1041:0.687258417078 1415:0.567960705081 1552:0.318718880584 1765:0.0750292653477
618 -1 -1 170:0.47976682688 251:0.543625783003 254:0.313833864584 743:0.379868242619 902:0.379868242619 1290:0.290223094792 1765:0.0545334490841
619 -1 -1 159:0.505773630085 1395:0.542590425991 1398:0.359402109408 1574:0.56274485472 1765:0.0627456530269
620 -1 -1 51:0.804296251137 984:0.380173095695 1142:0.447129937031 1765:0.0930095539605
621 1 -1 72:0.216890506407 89:0.296024722116 341:0.241802095514 417:0.306024706773 422:0.299502037455 522:0.245279410854 777:0.304444315355 1103:0.24860870966 1214:0.302831336262 1282:0.306024706773 1298:0.306024706773 1656:0.356234827479 1765:0.0542226266018
622 -1 -1 78:0.390324250072 89:0.242217610452 417:0.250399941884 422:0.245062869478 643:0.442278027955 777:0.249106811263 966:0.428027034722 1204:0.313020433622 1282:0.250399941884 1298:0.250399941884 1765:0.0443668182647
623 -1 -1 178:0.685837537273 376:0.417559617771 1266:0.59237514598 1765:0.066049409532
624 -1 -1 89:0.19338664667 417:0.199919423682 422:0.195658302727 480:0.317692484749 493:0.164496936475 566:0.367816632465 592:0.184531795201 770:0.311635052854 777:0.198886987626 786:0.263647570766 798:0.292830140483 1078:0.311635052854 1282:0.199919423682 1298:0.199919423682 1641:0.341736972694 1765:0.0354224872073
625 1 -1 89:0.189492398374 320:0.414932977488 341:0.15478321771 417:0.195893624133 422:0.191718309842 643:0.346004256704 675:0.26274348591 747:0.215525038692 777:0.194881978355 984:0.283744972429 1209:0.286933387552 1282:0.195893624133 1298:0.195893624133 1679:0.360409868249 1682:0.221272395363 1765:0.034709180664
626 -1 -1 1002:0.569483858667 1180:0.569483858667 1229:0.242754392473 1344:0.316154421723 1390:0.434522554137 1765:0.0606885981183
627 -1 -1 304:0.0808448595666 663:0.161689719133 1128:0.350439629122 1215:0.529646042051 1276:0.267683281243 1632:0.529646042051 1658:0.33888601175 1696:0.307185488541 1765:0.0510074273238
628 -1 -1 308:0.400803804362 413:0.423410733341 662:0.319092243195 842:0.362204495958 902:0.26887445588 940:0.24261217869 994:0.292191191201 1007:0.249958831845 1472:0.384783643928
629 -1 -1 196:0.551167822188 592:0.326368894494 1292:0.244764176796 1325:0.368543794132 1342:0.624530547166 1765:0.062649355237
630 -1 -1 16:0.48759827476 272:0.500973554655 522:0.270308306897 810:0.357176143859 984:0.244248928357 1539:0.500973554655
631 -1 -1 16:0.48759827476 272:0.500973554655 522:0.270308306897 810:0.357176143859 984:0.244248928357 1539:0.500973554655
632 -1 -1 16:0.48759827476 272:0.500973554655 522:0.270308306897 810:0.357176143859 984:0.244248928357 1539:0.500973554655
633 -1 -1 16:0.48759827476 272:0.500973554655 522:0.270308306897 810:0.357176143859 984:0.244248928357 1539:0.500973554655
634 -1 -1 16:0.48759827476 272:0.500973554655 522:0.270308306897 810:0.357176143859 984:0.244248928357 1539:0.500973554655
635 -1 -1 16:0.48759827476 272:0.500973554655 522:0.270308306897 810:0.357176143859 984:0.244248928357 1539:0.500973554655
636 -1 -1 16:0.48759827476 272:0.500973554655 522:0.270308306897 810:0.357176143859 984:0.244248928357 1539:0.500973554655
637 -1 -1 16:0.48759827476 272:0.500973554655 522:0.270308306897 810:0.357176143859 984:0.244248928357 1539:0.500973554655
638 -1 -1 16:0.48759827476 272:0.500973554655 522:0.270308306897 810:0.357176143859 984:0.244248928357 1539:0.500973554655
639 -1 -1 16:0.48759827476 272:0.500973554655 522:0.270308306897 810:0.357176143859 984:0.244248928357 1539:0.500973554655
640 -1 -1 16:0.48759827476 272:0.500973554655 522:0.270308306897 810:0.357176143859 984:0.244248928357 1539:0.500973554655
641 -1 -1 529:0.195281523851 531:0.444487803919 985:0.565625329986 1007:0.352748764373 1730:0.565625329986
642 -1 -1 85:0.370732681387 304:0.0641490885828 503:0.339318431234 619:0.356072757738 767:0.420265568537 848:0.171928785841 973:0.270056865149 1168:0.309374138258 1231:0.31879074937 1325:0.23809155731 1552:0.171928785841 1712:0.228427000955 1765:0.0404735686514
643 -1 -1 304:0.158829396188 641:0.645648603455 1086:0.622250512723 1229:0.400840767187 1765:0.100210191797
644 -1 -1 108:0.556578774773 320:0.550398777876 984:0.376380992898 1229:0.368327255822 1312:0.3185507387 1765:0.0920818139556
645 -1 -1 253:0.555445374655 321:0.229514210946 475:0.185836775242 536:0.277722687328 919:0.292506082407 1049:0.22566629959 1063:0.254189693311 1132:0.194329506329 1133:0.145756580939 1142:0.145756580939 1350:0.231757871319 1426:0.204804788269 1432:0.236322764913 1706:0.22566629959 1737:0.20600326837 1765:0.0303194965428
646 1 1 40:0.380289884436 304:0.0926189653422 554:0.248232151212 873:0.310992514681 886:0.489910655268 887:0.256669728758 984:0.238855227842 1192:0.421292056502 1410:0.380289884436 1765:0.0584360609794
647 -1 -1 214:0.376547879337 726:0.387525674436 875:0.427422909042 911:0.312941582887 1153:0.393887288139 1613:0.253008668168 1750:0.454067650388 1765:0.0455494861859
648 -1 -1 211:0.406594466367 299:0.430687586398 341:0.209677818599 403:0.430687586398 1132:0.301362869747 1328:0.421697348397 1620:0.38869567176
649 -1 -1 554:0.601811832253 887:0.311133910321 1267:0.735539399631
650 -1 -1 1164:0.559673197235 1312:0.223898290011 1508:0.425208415277 1616:0.672044974826 1765:0.0647211203148
651 -1 -1 83:0.596510253285 717:0.707694241674 957:0.378608475906
652 -1 -1 231:0.34152757763 304:0.0739297622827 317:0.410362406022 608:0.450000746248 624:0.259090945808 752:0.318716647379 1132:0.298962750267 1211:0.274392865469 1552:0.198142398398 1763:0.363566527201 1765:0.0466444866986
653 -1 -1 221:0.445570317798 477:0.419008383042 841:0.340753605387 848:0.209210178896 910:0.387917993952 957:0.205368559792 994:0.372814941174 1049:0.366564527137
654 -1 -1 221:0.334980517955 304:0.117370241546 1306:0.612175198246 1320:0.640364856462 1741:0.289314537531 1765:0.0740523775752
655 -1 -1 139:0.643154575429 369:0.67277078287 560:0.365693404126
656 -1 -1 522:0.318087637493 792:0.678389571867 810:0.420310115783 939:0.423480604083 984:0.287422038461
657 -1 -1 74:0.504053007102 541:0.311129119634 560:0.228172019146 588:0.374802975372 1013:0.401292110941 1181:0.361300547965 1312:0.167930139488 1366:0.230815061407 1495:0.28903274502
658 -1 -1 304:0.169521639347 1688:0.97970545329 1765:0.106956246138
659 -1 -1 350:0.400045861533 475:0.354392653967 476:0.455417009949 844:0.446430818329 846:0.291664818654 1642:0.471800445676
660 1 -1 613:0.567299595713 661:0.605089390603 810:0.385432932842 984:0.263571860604 1366:0.306609404068
661 1 -1 18:0.336725116653 529:0.187359537924 681:0.333176272238 1035:0.388987738057 1366:0.248502885346 1518:0.385891741999 1542:0.371510122428 1724:0.490416984808
662 -1 -1 541:0.615292789644 1312:0.332100717903 1366:0.456462716162 1712:0.541802497922 1765:0.0959986363408
663 -1 -1 33:0.177218545168 126:0.316476799362 248:0.2987727518 322:0.316476799362 329:0.285620403303 350:0.239049175698 382:0.237373534733 430:0.201528416158 708:0.179988459113 846:0.174285603686 887:0.151756122836 1059:0.358760661497 1173:0.166095815454 1544:0.269299829177 1687:0.358760661497
664 -1 -1 33:0.338149422208 66:0.379392573446 482:0.657187155626 1280:0.552698058013 1765:0.0659252806077
665 -1 -1 205:0.507898181378 369:0.422973178418 663:0.155050557873 1435:0.38963044762 1450:0.43868444491 1587:0.43868444491 1765:0.048913005135
666 -1 -1 30:0.385271697596 117:0.349198176535 568:0.508583139086 957:0.226003876602 1325:0.318830706394 1633:0.52287822994 1741:0.211747793968
667 -1 -1 522:0.343608161736 984:0.310482227653 993:0.788742495096 1290:0.404251770471
668 -1 -1 108:0.318792091923 430:0.307636989391 821:0.37491621779 940:0.331503287569 994:0.399247642904 1187:0.367387847341 1457:0.508824109212
669 -1 -1 376:0.323936555217 438:0.39167235146 460:0.41303128311 529:0.183694022715 955:0.435940688801 1014:0.443097082409 1312:0.177261801262 1624:0.341896087361 1765:0.0512401517946
670 -1 -1 61:0.26976021686 76:0.304571432695 158:0.382564576631 351:0.31859644484 631:0.219369169855 663:0.116788862815 848:0.156505476752 1026:0.218504875982 1344:0.191930766244 1371:0.22731721547 1720:0.217626295613 1733:0.544072447955 1741:0.143940727177
671 -1 -1 205:0.598487819069 369:0.498415439073 554:0.244838720506 739:0.5745662126 1765:0.0576372171444
672 -1 -1 94:0.427763717703 968:0.458379276723 1254:0.517530845188 1410:0.407411567224 1508:0.411296809105 1765:0.0626036299159
673 -1 -1 663:0.29547034777 1542:0.662589238678 1733:0.688238893391
674 -1 -1 54:0.701921370385 560:0.387801919052 810:0.493145485113 984:0.33722928682
675 -1 -1 27:0.29366379304 73:0.368863762639 600:0.342709857181 663:0.112606294477 772:0.354120248253 1292:0.138785767075 1362:0.354120248253 1439:0.289865808883 1522:0.333340431827 1705:0.274279160715 1765:0.0355233308124 1770:0.325389139695
676 -1 -1 1:0.644651564915 1086:0.401551572789 1441:0.534594744798 1712:0.364975658267 1765:0.0646677813883
677 -1 -1 304:0.105665863134 393:0.480637940807 641:0.429536462409 1208:0.519636066952 1286:0.480637940807 1292:0.260463554669 1765:0.0666677369879
678 -1 -1 145:0.443680095963 457:0.311139367229 529:0.201939069913 1400:0.472249694915 1435:0.44870847861 1519:0.439055384889 1741:0.220073111775
679 -1 -1 33:0.259258779473 239:0.524842651961 288:0.524842651961 471:0.487629223888 602:0.376202373712 1765:0.0505448380634
680 -1 -1 30:0.312281764022 560:0.20649314999 888:0.456162388306 1082:0.354111230832 1387:0.332548319575 1454:0.456162388306 1467:0.349941704971 1656:0.288617716829 1765:0.0439306027461
681 -1 -1 802:0.422629537042 1133:0.455602946486 1441:0.783460419915
682 -1 -1 304:0.105151511519 493:0.308088360079 529:0.237837946021 663:0.210303023039 1030:0.556201915241 1242:0.541352116833 1410:0.431748033637 1765:0.0663432172507
683 1 1 18:0.358908780685 529:0.199702902992 690:0.510257191427 709:0.367652870515 810:0.332968657965 984:0.455390088519 1292:0.217636138024 1366:0.264874412882
684 -1 -1 321:0.348855788667 499:0.30749783423 561:0.376046585021 727:0.332246699258 1002:0.432446763974 1527:0.44460183815 1646:0.38097375797 1765:0.0460848669667
685 -1 -1 345:0.727122259578 914:0.528431342124 1398:0.431709397387 1765:0.0753693073799
686 -1 -1 321:0.358158086351 368:0.376890947899 848:0.200985285307 1133:0.22745388134 1140:0.456457220184 1606:0.433387657434 1728:0.491291756548
687 -1 -1 560:0.274086857185 1156:0.605483113523 1541:0.605483113523 1678:0.437786241441
688 -1 -1 6:0.594408872265 108:0.346007685775 861:0.524351294878 1064:0.393289873246 1577:0.306689824312 1765:0.0572443952103
689 1 1 320:0.365703475208 522:0.276761729218 529:0.219336096316 553:0.406486115504 846:0.30862741638 873:0.32560757134 984:0.250080201189 1229:0.244729027175 1312:0.211655833652 1518:0.451751692112 1765:0.0611822567939
690 1 1 304:0.0817674552233 506:0.298257574731 522:0.233368391696 873:0.274555717881 883:0.28495791207 887:0.226597549172 1142:0.248009134697 1175:0.359361470276 1225:0.402110176142 1699:0.535690324156 1765:0.0515895203742
691 -1 -1 194:0.48103414729 432:0.544191660219 1624:0.419901206281 1738:0.544191660219
692 -1 -1 18:0.498417486619 72:0.30943464703 356:0.680575322236 1214:0.432045225022 1765:0.0773586617576
693 -1 -1 910:0.377523052458 980:0.429870015797 1176:0.449762847194 1225:0.373587931056 1276:0.251534228568 1398:0.274540387447 1613:0.266232568616 1783:0.348298550618
694 -1 -1 275:0.406531988056 560:0.239885871255 911:0.350627499856 1072:0.427860440542 1103:0.233992517745 1229:0.204139089651 1467:0.406531988056 1656:0.335291085755 1696:0.307350170723 1765:0.0510347724127
695 -1 -1 96:0.405710460298 753:0.396404904668 928:0.613968719889 1229:0.254561851526 1276:0.333980536124 1613:0.353496605637
696 -1 -1 4:0.353989386405 83:0.327164824388 155:0.334355134518 184:0.286581147481 554:0.211537747829 560:0.234071892384 846:0.251200089407 887:0.218728057959 1138:0.467288499166 1358:0.380647767175
697 1 1 320:0.54411663124 341:0.202972835523 493:0.211366994543 529:0.163171019593 531:0.371399847418 675:0.34454504267 893:0.354765993727 960:0.265486350441 984:0.372085052058
698 -1 -1 360:0.520280659013 848:0.286243509132 1518:0.497545549067 1631:0.632314095953
699 -1 -1 122:0.325181142379 240:0.634466449706 275:0.486726387025 529:0.219048844815 1181:0.454779701171
700 -1 -1 72:0.340372057628 108:0.51433571588 254:0.489700725132 1229:0.340372057628 1495:0.506660512422 1765:0.0850930144069
701 -1 -1 84:0.432657608834 641:0.428346111223 752:0.454270919474 1133:0.319607301765 1312:0.229993337958 1705:0.513321716073 1765:0.0664829842911
702 -1 -1 631:0.628777762159 1026:0.626300436981 1552:0.448591584234 1765:0.10560245739
703 -1 -1 83:0.332902039161 184:0.291606680394 262:0.431099609083 304:0.0803118485306 529:0.181654118135 624:0.281457320474 730:0.338099363961 1128:0.348129176847 1229:0.202684539209 1325:0.298080198948 1692:0.362798805673 1765:0.0506711348023
704 -1 -1 117:0.282546968993 615:0.373098350149 802:0.195562616386 891:0.338598836769 893:0.341814045013 960:0.25579386115 1103:0.201067611156 1204:0.309400302645 1637:0.318675542121 1707:0.239416325359 1735:0.385810088193 1765:0.0438537089725
705 -1 -1 304:0.112245830002 639:0.664546748787 1760:0.73536598265 1765:0.0708192338627
706 -1 -1 420:0.482130533446 529:0.199876055786 760:0.460906547126 885:0.482130533446 1013:0.460906547126 1366:0.265104072762
707 -1 -1 153:0.52992288608 341:0.263490095921 802:0.263490095921 804:0.38996262676 960:0.344642295423 1044:0.502691781719 1292:0.230842642253 1765:0.0590860267529
708 -1 -1 298:0.435904310732 422:0.326088961836 919:0.569547282654 1752:0.613012288028 1765:0.0590359924321
709 1 -1 341:0.355414088699 474:0.794496906072 522:0.360525239039 984:0.325768394955 1765:0.0796994144307
710 1 -1 66:0.537002095535 522:0.422104211207 709:0.615853398571 984:0.381410776553 1765:0.0933123532533
711 1 -1 66:0.556302899248 522:0.437275382036 810:0.577800721528 984:0.395119353472 1765:0.0966661640282
712 -1 -1 72:0.147493731393 89:0.201307985179 341:0.164434552331 417:0.208108352219 422:0.20367269087 458:0.382882822944 777:0.207033626399 804:0.24336144299 828:0.382882822944 1044:0.313711594352 1084:0.210194781152 1282:0.208108352219 1298:0.208108352219 1326:0.221240597089 1552:0.156635669911 1765:0.0368734328482 1784:0.355734910444
713 -1 -1 89:0.38754685888 417:0.400638544652 422:0.392099257841 663:0.225022413139 777:0.398569542694 1282:0.400638544652 1298:0.400638544652 1765:0.0709866678351
714 -1 -1 318:0.571929690995 802:0.3426710614 1578:0.741328739067 1765:0.0768418692569
715 -1 -1 560:0.435246723195 848:0.393345440313 860:0.645010885404 1229:0.370388090727 1312:0.320333068057
716 -1 -1 61:0.338319313387 560:0.217189996603 594:0.423243897128 595:0.335771425384 698:0.346907521462 938:0.445773499612 1417:0.323962972637 1678:0.346907521462 1765:0.0462063146486
717 -1 -1 7:0.233781728295 122:0.168502082234 581:0.297105425733 667:0.249385087995 997:0.328767274452 1071:0.34731105658 1084:0.180486459988 1200:0.261741744844 1205:0.233781728295 1402:0.297105425733 1461:0.328767274452 1654:0.278550228313 1771:0.328767274452
718 -1 -1 221:0.305110095094 557:0.450048954867 928:0.65071220125 974:0.525726184208 1765:0.0674490806268
719 -1 -1 484:0.764343640897 848:0.336552513457 957:0.330372572441 1707:0.432536908288 1765:0.0792274614836
720 -1 -1 279:0.42831914276 326:0.44954171349 521:0.411643126902 1080:0.498107001531 1220:0.443727744092
721 -1 -1 22:0.388559764026 617:0.426622609685 715:0.702279229622 1133:0.179891938511 1138:0.351139614811 1312:0.129452447367 1765:0.0374201492147
722 1 1 33:0.332494582443 83:0.425876558183 141:0.440433187048 184:0.37304802849 529:0.232387373793 624:0.360064105408 730:0.432525417418 1765:0.064822818578
723 -1 -1 144:0.726201046033 304:0.130830382888 415:0.495268687411 1613:0.458502321613
724 -1 -1 304:0.0786502467843 529:0.177895808428 846:0.250316863764 873:0.264088871403 883:0.274094504302 887:0.217959004771 1225:0.386780590171 1696:0.59769327603 1765:0.0496227808219 1772:0.355292726058 1782:0.267581785593
725 -1 -1 137:0.275183963321 252:0.336183883784 457:0.186276916386 601:0.350180631927 615:0.28691734852 631:0.401599307504 663:0.106902730365 957:0.140626787028 1128:0.231696569096 1733:0.498016923879 1741:0.131756199821 1783:0.245065521054
726 -1 -1 76:0.393879092358 107:0.447095725949 304:0.0755170812906 1165:0.388785013387 1269:0.474966833751 1292:0.186147605743 1405:0.474966833751 1765:0.0476459734891
727 -1 -1 513:0.418094493793 801:0.357189827717 1188:0.493542931819 1269:0.62463714213 1292:0.244805953182 1765:0.062660048238
728 -1 -1 301:0.377061163226 304:0.098519455522 752:0.42472462505 883:0.343338291099 939:0.374343492431 1312:0.215034311114 1323:0.599674977113 1765:0.0621588557945
729 -1 -1 77:0.31918090581 428:0.340525086995 617:0.296848996485 787:0.436579339332 973:0.347464908817 1327:0.540728847497 1552:0.221209780623 1741:0.203450366994
730 -1 -1 323:0.51309405846 472:0.532682187226 663:0.216637476376 1126:0.472845594275 1371:0.421662020753 1765:0.0683415147922
731 -1 -1 557:0.32802372911 663:0.15583698081 677:0.391606669602 723:0.313403912418 762:0.450309295355 1434:0.252161164291 1435:0.391606669602 1587:0.440909470824 1765:0.0491610939498
732 -1 -1 1133:0.418534394063 1765:0.0870612635948 1773:0.904018416498
733 -1 -1 54:0.518257030454 154:0.535914432606 371:0.465629740452 522:0.275555286131 984:0.248990066614 1142:0.292842692097 1765:0.0609155547791
734 -1 -1 85:0.516405111827 445:0.289173054137 816:0.562002488991 1312:0.195032015865 1785:0.543893758372
735 -1 -1 493:0.210644657413 621:0.437607344435 1101:0.452177310344 1198:0.471003352382 1327:0.471003352382 1377:0.340552498889
736 -1 -1 122:0.222867953079 460:0.337560141862 708:0.436315631313 955:0.356283426396 1014:0.362132167982 1366:0.398243653742 1506:0.311690340837 1613:0.232611156239 1624:0.279423124764
737 -1 -1 84:0.343963249134 326:0.436933080351 546:0.32286020622 560:0.24843723676 641:0.340535604048 1180:0.495966697753 1387:0.400097463807 1765:0.0528540416764
738 -1 -1 153:0.47137533479 304:0.0833024848213 341:0.234378879345 802:0.234378879345 804:0.346878326212 846:0.265123347946 873:0.279709983134 887:0.230851490351 960:0.306565127975 1044:0.447152808698 1292:0.205338419295 1765:0.0525580162202
739 -1 -1 15:0.648515741803 229:0.648515741803 304:0.103110391109 430:0.379461072665 1765:0.0650554136532
740 -1 -1 663:0.189384654968 723:0.380871674429 814:0.516635544911 1312:0.206680998189 1410:0.388803029086 1765:0.0597442068446 1768:0.595570090858
741 -1 -1 18:0.345664354545 847:0.376152816702 1214:0.299633616097 1369:0.534819648033 1468:0.456443758168 1765:0.0536500676698 1783:0.389863589651
742 -1 -1 339:0.597812413276 341:0.267428296389 465:0.597812413276 1168:0.458395511691 1765:0.0599691438863
743 -1 -1 141:0.350084311075 301:0.312557061112 304:0.0816656672272 434:0.513638540131 680:0.401609610374 998:0.350084311075 1614:0.471965112167 1765:0.0515252992989
744 -1 -1 554:0.389157794229 1131:0.721577275374 1371:0.565234316387 1765:0.0916112134677
745 1 -1 66:0.225849102981 88:0.265093849798 89:0.214254011637 235:0.345261999162 585:0.260736454055 873:0.208857720661 911:0.269625723959 1175:0.273370440632 1517:0.305889877259 1589:0.260736454055 1696:0.23634630006 1737:0.266645130443 1742:0.407505845978
746 -1 -1 457:0.256712626834 554:0.19742634178 889:0.463302966252 956:0.348931667491 995:0.463302966252 1279:0.482592216109 1552:0.19742634178 1661:0.268694014938
747 -1 -1 439:0.476537611125 638:0.491971073724 1426:0.446491265072 1689:0.510356885057 1741:0.258241536069 1765:0.066098993496
748 -1 -1 430:0.63705907414 1229:0.436873709323 1398:0.625594463922 1765:0.109218427331
749 -1 -1 541:0.541805703167 663:0.267963596152 743:0.588839359319 1290:0.449879094969 1312:0.292436488797
750 -1 -1 70:0.727867378029 613:0.356994577637 776:0.391477932642 1229:0.162313395026 1366:0.19294548336 1426:0.274102180873 1613:0.225396043622
751 -1 -1 7:0.264814658179 155:0.24080469115 230:0.328516433071 254:0.206397562305 376:0.226734327537 402:0.357523674402 984:0.146595805066 1064:0.246403866233 1231:0.282489257455 1291:0.264814658179 1398:0.205430396068 1466:0.372408887725 1579:0.357523674402 1765:0.0358647431817
752 -1 -1 119:0.453024967795 513:0.43113354703 569:0.43113354703 663:0.204822225749 708:0.336604756517 841:0.447056938972 1292:0.252440681463 1765:0.064614218209
753 -1 -1 89:0.367849146284 136:0.525177238677 984:0.27540773869 1051:0.592774579415 1211:0.39636456224 1765:0.0673786525741
754 1 -1 279:0.403702485499 298:0.37844389789 304:0.0812355645654 521:0.387984885284 1087:0.510933397188 1237:0.381480140154 1761:0.357023853087 1765:0.0512539347325
755 1 -1 560:0.367471474084 624:0.434247235504 660:0.676041920671 1720:0.461789518552 1765:0.0781781059048
756 -1 -1 456:0.28271279894 529:0.127233521077 577:0.312236865225 696:0.274028706343 749:0.33303604644 780:0.33303604644 951:0.271287283321 1226:0.252287881983 1233:0.266458337403 1261:0.325092014924 1385:0.266458337403 1434:0.182042835515 1732:0.268660936592 1741:0.138659036696
757 -1 -1 1312:0.559158080264 1434:0.829061060041
758 -1 -1 358:0.697491026409 385:0.712360957072 1765:0.0777697558056
759 -1 -1 145:0.589853963751 622:0.552948374723 1519:0.583705605546 1765:0.0748876651637
760 -1 -1 172:0.567949126268 560:0.313784093751 663:0.211612551906 1226:0.474538987484 1646:0.55186031062 1765:0.0667563276133
761 -1 -1 77:0.441968692676 428:0.471523906296 663:0.228576100156 1070:0.660497540839 1552:0.306308415602
762 -1 -1 98:0.384906485354 445:0.277736161765 457:0.299085250683 1173:0.260304666341 1404:0.300765269289 1426:0.365758044898 1434:0.277736161765 1618:0.562248206147
763 -1 -1 304:0.086687355079 593:0.527654536838 883:0.302103662622 891:0.422294954403 934:0.426304909758 960:0.319021937468 1637:0.397446945811 1765:0.0546936315778
764 -1 -1 454:0.781558514613 592:0.408429002479 1026:0.464978753956 1765:0.0784015085293
765 -1 -1 233:0.441325006538 430:0.266826775493 901:0.441325006538 1019:0.368738223841 1069:0.475004727898 1553:0.419020232987 1765:0.0457452094665
766 -1 -1 766:0.645831380215 987:0.758970582204 1765:0.0828582143023
767 -1 -1 108:0.407502073263 624:0.374480291735 660:0.582995940974 743:0.469620524712 1290:0.358794726088 1765:0.0674181837279
768 -1 -1 204:0.587869476197 723:0.399382906199 887:0.275169513248 1081:0.499039749012 1410:0.407699742776 1765:0.0626479115149
769 -1 -1 614:0.600569113661 810:0.372094861369 957:0.259584239853 984:0.25445084365 1426:0.420502128201 1761:0.433630777026 1765:0.0622515368414
770 -1 -1 155:0.340531081092 184:0.291874650327 438:0.387678795059 460:0.408819947491 663:0.160771301091 1137:0.475919886897 1138:0.475919886897 1765:0.0507176986895
771 -1 -1 44:0.34751981377 304:0.066628776535 305:0.385063381695 663:0.13325755307 712:0.436510966407 937:0.30548173621 1142:0.202091959072 1178:0.244130036632 1356:0.363522528028 1671:0.436510966407 1765:0.04203807756
772 -1 -1 66:0.620160005374 957:0.449360775572 1211:0.633927239018 1765:0.107762315969
773 -1 -1 108:0.515555092851 569:0.569122859759 819:0.634844014026 1765:0.0852947512473
774 -1 -1 72:0.232693359949 492:0.532860309513 529:0.208549242396 751:0.521737302592 1084:0.3316136178 1326:0.349040039923 1398:0.333212264023 1765:0.0581733399872
775 -1 -1 615:0.74746400886 802:0.39178950314 1103:0.402818191576 1741:0.343245251005 1765:0.0878563764725
776 -1 -1 89:0.256565816821 399:0.440986887424 417:0.265232843728 422:0.259579620006 493:0.218237875251 626:0.349780894964 777:0.263863112132 1282:0.265232843728 1298:0.265232843728 1338:0.468477181705 1765:0.0469949684771
777 -1 -1 89:0.198281186962 113:0.332677518091 232:0.283085518349 341:0.161962170476 417:0.204979306002 422:0.200610337744 765:0.377125927385 777:0.203920739393 802:0.161962170476 1282:0.204979306002 1298:0.204979306002 1445:0.362052173606 1624:0.484671851994 1765:0.0363190164861
778 -1 -1 351:0.628421226183 592:0.378577254764 1026:0.43099383033 1532:0.520316479465 1765:0.0726712052481
779 -1 -1 802:0.467031656882 1034:0.878016671487 1765:0.10472896477
780 -1 -1 72:0.202105821354 89:0.275845727852 254:0.290774066356 260:0.423598860505 417:0.285164047709 422:0.279086006482 777:0.283691386177 1282:0.285164047709 1298:0.285164047709 1331:0.462815830004 1765:0.0505264553385
781 -1 -1 221:0.263327338145 557:0.388417804673 617:0.331836201608 779:0.522087500139 1133:0.279847604043 1408:0.561601581228 1765:0.0582123867658
782 -1 -1 77:0.253491455252 85:0.378828830168 428:0.270442868859 480:0.370921099709 738:0.412278539813 826:0.357636743921 846:0.20862322765 873:0.22010132242 883:0.228440382756 939:0.249069716109 1312:0.14307323596 1552:0.175683407702 1741:0.161578993799
783 -1 -1 122:0.262550818887 376:0.311884596834 438:0.37710030393 529:0.176859743961 569:0.329175950193 1013:0.40783181154 1157:0.419721651604 1366:0.234576564198 1467:0.392982233079
784 -1 -1 100:0.405744041543 119:0.334371456188 269:0.37563786555 560:0.224168011679 711:0.361012922657 1103:0.218660803891 1169:0.495207785801 1229:0.190763439271 1613:0.26490311827 1765:0.0476908598177
785 -1 -1 72:0.332393631405 117:0.53539834638 1589:0.552093871362 1656:0.545944540864
786 1 1 72:0.178347379867 108:0.269500463518 114:0.444471400834 529:0.159842167231 553:0.296228585915 846:0.224913618551 873:0.237287982891 1312:0.154245141253 1378:0.392259970523 1653:0.462976613469 1656:0.292929133463
787 -1 -1 652:0.531891679472 929:0.362214728371 1335:0.549600805555 1426:0.372416060205 1552:0.23420026286 1577:0.295377000618 1765:0.05513282939
788 -1 -1 289:0.294660487605 346:0.335209427079 567:0.391194207807 848:0.17224895563 1312:0.140276283317 1325:0.477069873905 1517:0.316055297196 1544:0.316055297196 1552:0.344497911261 1712:0.228852383036
789 -1 -1 663:0.167305878481 676:0.39625485687 677:0.420427151094 695:0.495263733163 1312:0.182585785386 1552:0.224201911414 1624:0.352164793467 1692:0.377891768186 1741:0.206202280158
790 -1 -1 185:0.441219268298 457:0.259716407155 529:0.168563978802 700:0.488239001076 723:0.29975265051 846:0.237186063518 873:0.250235636884 887:0.206525591494 1484:0.468724048767
791 -1 -1 929:0.366945986194 974:0.43534132063 1244:0.579960784392 1473:0.579960784392 1765:0.0558529757836
792 -1 -1 475:0.258767635463 503:0.353945368517 529:0.151350862241 554:0.17934008843 585:0.280492017064 592:0.219934032374 617:0.240662619573 727:0.304370543054 810:0.252350330051 848:0.17934008843 887:0.185435978491 984:0.172565549926 1181:0.314228088991 1292:0.164942104752 1344:0.219934032374 1398:0.24182280832 1737:0.286848383934
793 -1 -1 221:0.268661035638 554:0.252290698384 663:0.188266534659 1061:0.55731207792 1076:0.616703557079 1371:0.366440972136 1765:0.059391479159
794 1 1 16:0.308515083905 272:0.316977943214 403:0.346323901124 422:0.208839344396 522:0.171030527177 529:0.135543191928 613:0.332629176588 810:0.225993884096 931:0.332629176588 984:0.154542135455 1015:0.376903500704 1600:0.364758992276 1741:0.147714912425
795 -1 -1 368:0.321432595012 622:0.297944702834 663:0.127911726303 727:0.290913389206 841:0.279187596025 905:0.355000220096 914:0.282914637203 1142:0.193984736784 1269:0.402252222963 1292:0.157649509163 1316:0.300335102848 1482:0.329264329163
796 -1 -1 101:0.430808032554 119:0.379183381292 304:0.0857184367799 1121:0.539128549669 1312:0.187094060813 1658:0.359315104628 1672:0.453410112889 1765:0.0540823121941
797 -1 -1 529:0.227627172354 624:0.352688585625 660:0.549070320615 1128:0.436233766419 1211:0.373518384927 1552:0.269722131837 1577:0.34017773221 1765:0.0634949939667
798 -1 -1 61:0.310868474221 560:0.199567450596 594:0.388902375115 1055:0.440862880423 1107:0.40960395162 1417:0.297676990414 1444:0.440862880423 1696:0.255692799625 1765:0.0424571875321
799 1 1 18:0.353450096671 30:0.389962857513 1103:0.251524080594 1366:0.260845908145 1426:0.370562871175 1618:0.569634249989 1656:0.360412302448
800 -1 -1 304:0.178881938234 1613:0.626901658196 1658:0.749838480111 1765:0.112861937208
801 -1 -1 449:0.990104059202 1765:0.140335141542
802 -1 -1 415:0.414666430346 663:0.219076914136 1064:0.474818268908 1229:0.276444286898 1398:0.395862721367 1404:0.383883588528 1495:0.411500888268 1765:0.0691110717244
803 -1 -1 212:0.481514737008 687:0.289505716464 731:0.399600861824 941:0.491780232164 1165:0.438091679772 1292:0.20975530043 1741:0.20975530043 1765:0.0536885523915
804 1 -1 457:0.394649545361 529:0.256139757697 554:0.303507532865 708:0.372206995899 887:0.31382395776 1526:0.670450456117
805 -1 -1 221:0.194389513765 415:0.257835991619 554:0.182544767125 610:0.403242783551 641:0.276870454199 787:0.360270118281 1061:0.403242783551 1076:0.446215448821 1630:0.360270118281 1765:0.0429726652698
806 1 1 108:0.337001065896 529:0.199877135753 810:0.333259159744 846:0.28124674888 873:0.296720466135 887:0.244890658021 984:0.227893699039 1229:0.223017268061 1325:0.327982745462 1495:0.33197214866 1544:0.434572333161
807 -1 -1 221:0.335796120194 824:0.622344825077 825:0.489929207902 1737:0.504367688354 1765:0.0742326784636
808 -1 -1 554:0.695193026668 887:0.718823104576
809 -1 -1 663:0.252411283315 1522:0.747195230687 1705:0.614807149677
810 -1 -1 158:0.541322432119 689:0.519685730784 754:0.541322432119 848:0.221452613468 1720:0.307937542655
811 -1 -1 35:0.787298015288 304:0.144301107861 1410:0.5924947599 1765:0.0910438624231
812 -1 -1 144:0.481843502808 702:0.501681552218 1001:0.43628200415 1103:0.251116093191 1214:0.305885590903 1274:0.407646276764 1765:0.0547694977116
813 -1 -1 77:0.261949722906 119:0.299641741409 428:0.279466755552 480:0.383297650772 560:0.20088465132 826:0.369570034927 957:0.178211822761 1072:0.358297864574 1082:0.344493321633 1528:0.401035281362
814 -1 -1 99:0.693635081405 739:0.71672939099 1765:0.0718982192764
815 -1 -1 70:0.230094983916 138:0.240742948538 267:0.481485897076 412:0.247509673695 663:0.081325782197 707:0.23500041829 727:0.184961610734 847:0.179876035064 937:0.186432517871 998:0.174313646112 1142:0.123334747402 1223:0.196106401051 1316:0.190951899926 1417:0.179876035064 1475:0.247509673695 1622:0.266398376398 1720:0.303087611108 1736:0.23500041829 1765:0.0256554278603
816 -1 -1 40:0.285423417087 212:0.39335407221 929:0.288145330511 1132:0.281107558486 1235:0.367698376993 1490:0.423124991264 1506:0.32643783082 1701:0.423124991264 1765:0.0438587006608
817 -1 -1 196:0.401632529237 291:0.348958787014 708:0.237822962958 1033:0.394775428571 1342:0.455091486017 1366:0.434142070167 1390:0.326863817794 1765:0.0456521915576
818 -1 -1 819:0.669477804025 848:0.382092539725 914:0.630645796129 1765:0.0899479895821
819 -1 -1 221:0.247701767825 281:0.568592170242 445:0.280869916963 709:0.361398847718 825:0.361398847718 984:0.223821798294 1173:0.26324173833 1286:0.394776143461
820 -1 -1 72:0.40575196465 1103:0.465089385628 1229:0.40575196465 1656:0.666432955136 1765:0.101437991162
821 1 1 173:0.532359366259 304:0.114274569918 522:0.326145316872 573:0.527905350213 709:0.475848609161 984:0.294702908131 1765:0.0720992262382
822 -1 -1 364:0.346653796924 374:0.48264501296 554:0.205668528431 616:0.381351057531 755:0.45432334873 1097:0.502739553521
823 -1 -1 341:0.308862038826 708:0.360808848588 786:0.515501278994 1312:0.239601634084 1510:0.668186875348 1765:0.069260404742
824 -1 -1 37:0.63865962601 304:0.112865332305 554:0.3024953273 902:0.496034169704 1036:0.486570755904 1765:0.0712100962983
825 -1 -1 144:0.560002970603 1214:0.355503059753 1476:0.614095616398 1589:0.422905472278 1765:0.063653616243
826 -1 -1 1075:0.395593699691 1142:0.267532218664 1489:0.509752398384 1711:0.448582620077 1765:0.0556506068308 1781:0.554762356336
827 -1 -1 298:0.37301746472 592:0.263176450472 956:0.379286386805 1154:0.503607222953 1292:0.197372262917 1325:0.297185329912 1366:0.240212230993 1661:0.292068595593 1761:0.351904557757
828 -1 -1 731:0.560548395039 1230:0.706712389205 1712:0.425054218237 1765:0.0753127301519
829 -1 -1 687:0.516786995721 848:0.40711136337 974:0.746998450416 1765:0.0958376436702
830 -1 -1 560:0.636187798035 617:0.771534241386
831 -1 -1 314:0.508766989591 529:0.182964343891 588:0.394058751493 602:0.379862627033 697:0.386339791407 1580:0.508766989591
832 -1 -1 663:0.187710686087 687:0.319312161192 929:0.389041413652 1174:0.466416839308 1515:0.471702905468 1548:0.520963455043
833 -1 -1 80:0.359088941853 190:0.366068762607 304:0.0646924760163 752:0.278894026302 825:0.269384735007 1016:0.423825510443 1312:0.141201572225 1410:0.265624800895 1439:0.333056637309 1613:0.22671836457 1696:0.245811421487 1765:0.0408164079509 1783:0.296604123937
834 -1 -1 136:0.579241381119 1229:0.297259674645 1284:0.697349221235 1292:0.290340256831 1765:0.0743149186611
835 -1 -1 841:0.478070098539 848:0.293517454427 1485:0.688801231169 1508:0.453954849279 1765:0.0690966250009
836 -1 -1 221:0.254275624255 304:0.0890929168664 617:0.320429538036 1235:0.471259521422 1398:0.321974267936 1426:0.379701494766 1529:0.504141066205 1712:0.317248900269
837 -1 -1 499:0.399630895943 554:0.254420692791 887:0.263068623023 1133:0.287926421977 1223:0.457812705429 1229:0.239571595312 1478:0.597052351694
838 -1 -1 350:0.470039460998 711:0.514265238082 956:0.510049068025 1312:0.235019730499 1656:0.446329300504
839 -1 -1 117:0.503110713544 711:0.591108001954 1103:0.358026382941 1656:0.51302091119 1765:0.0780870907634
840 -1 -1 108:0.193988125835 133:0.282351189786 457:0.177272595174 469:0.245321087131 554:0.136332522457 663:0.101735227374 666:0.220496736222 802:0.143120512149 932:0.309624478858 934:0.250153132975 973:0.214144091418 1103:0.147149286591 1133:0.154286724714 1174:0.252788076092 1216:0.333253473408 1229:0.128375563873 1274:0.238873017038 1366:0.15260284106 1381:0.309624478858 1421:0.273048233562 1765:0.0320938909682
841 -1 -1 72:0.247896923668 108:0.374596676906 221:0.280344273232 663:0.196453664029 797:0.643522087595 1084:0.35328036742 1326:0.371845385501 1765:0.0619742309169
842 -1 -1 41:0.644054279436 72:0.302806688066 595:0.550107891317 848:0.321575215372 1741:0.295758150473
843 -1 -1 40:0.3736911653 486:0.462862002011 848:0.243924873229 931:0.505180106207 1132:0.368040619013 1350:0.438926193107 1765:0.0574220893498
844 -1 -1 117:0.358010122574 560:0.261185745417 819:0.413576359156 846:0.280297997049 872:0.472746129768 873:0.295719515592 887:0.244064549057 1168:0.424740321439 1765:0.0555662365819
845 -1 -1 33:0.196413110938 249:0.381725252884 286:0.795236159288 926:0.292702424264 1220:0.312461938407
846 -1 -1 340:0.40230765662 475:0.294125055141 557:0.320188750659 847:0.336446791151 860:0.334266125608 1515:0.382252987093 1545:0.363253612544 1645:0.382252987093
847 -1 -1 556:0.602681228331 642:0.669879758752 723:0.428393281158 1765:0.0671985304202
848 -1 -1 204:0.475505944395 406:0.418907716892 592:0.263981681988 815:0.526179530175 957:0.211305052255 973:0.338115717925 1026:0.300531727211 1765:0.0506735857796
849 -1 -1 367:0.828768151728 957:0.423523961795 1312:0.351361759307 1765:0.101566325929
850 -1 -1 350:0.346549410173 529:0.179562248524 896:0.499306819476 1179:0.433130633518 1292:0.195686861423 1554:0.520095061076 1682:0.319310568658
851 -1 -1 56:0.360063174701 135:0.360063174701 321:0.282522724834 403:0.341865412379 438:0.285284580144 931:0.328346990359 1132:0.239211774371 1316:0.277786101351 1350:0.285284580144 1371:0.230274408604 1763:0.290903779806 1765:0.0373220758032
852 -1 -1 549:0.560846726988 563:0.53842963801 641:0.347997561375 1430:0.521080467031 1765:0.0540122013485
853 -1 -1 44:0.458686809757 76:0.458686809757 498:0.479808580833 554:0.235698394972 663:0.175884883313 887:0.243709941726 1711:0.447251768644 1765:0.0554855030427
854 -1 -1 141:0.472119904402 184:0.399886758599 541:0.445365885099 826:0.60088127161 1312:0.240383655815
855 -1 -1 234:0.465469200609 529:0.214087836476 573:0.437253038032 984:0.244096298409 1418:0.470372136869 1552:0.253678974516 1706:0.444479871051 1765:0.0597182917348
856 -1 -1 28:0.479030901429 304:0.0846553933776 546:0.326266104473 554:0.226888632713 873:0.284252729131 883:0.295022317577 887:0.234600729731 1178:0.3101801558 1308:0.532442507911 1765:0.0534116064822
857 -1 -1 673:0.614962945679 709:0.44309594463 1229:0.268546543098 1411:0.590645397529 1765:0.0671366357745
858 -1 -1 847:0.451743582159 915:0.669037188822 1318:0.590183849281
859 -1 -1 291:0.417202038775 346:0.451201607313 842:0.512163031968 1195:0.512163031968 1398:0.312630174123
860 -1 -1 222:0.661471906582 525:0.300563437023 1100:0.282926340369 1136:0.626154312492
861 1 1 122:0.328693568735 320:0.369169487891 984:0.252450375955 1103:0.283177010288 1126:0.427323670763 1200:0.51057427338 1656:0.405768219238 1765:0.0617621213354
862 1 -1 312:0.615283150981 604:0.483510624559 926:0.452934308376 1370:0.427193904864
863 -1 -1 435:0.547466621945 439:0.463919881364 1035:0.478944697813 1204:0.453999162554 1312:0.222610373452
864 -1 -1 173:0.389760993957 573:0.386500035606 734:0.548120935736 1090:0.399587297804 1552:0.224233851237 1659:0.430732249939 1765:0.0527866472597
865 -1 -1 1074:0.587002932959 1395:0.509203844835 1398:0.337287440371 1574:0.528118134707 1765:0.058884798252
866 -1 -1 4:0.274244755131 783:0.769176388237 890:0.310979246876 1178:0.224046022243 1242:0.314805404449 1276:0.202463479534 1312:0.133463840902 1552:0.163883777544 1765:0.03857970199
867 -1 -1 451:0.429032666941 506:0.36102772963 663:0.197951845772 1334:0.560065031514 1707:0.340924332685 1733:0.461089108628 1765:0.0624468546361
868 1 -1 341:0.328802170798 951:0.563595705328 1312:0.255070314607 1589:0.489863849137 1761:0.513600205133 1765:0.0737318561908
869 -1 -1 515:0.403039221154 926:0.367471673363 1203:0.479234901436 1276:0.252289506393 1403:0.440352770166 1555:0.382948083802 1577:0.257559607532 1765:0.0480741217835
870 1 -1 279:0.51868314745 521:0.498488933536 522:0.297884886044 711:0.498488933536 801:0.375384454183 1765:0.0658518417428
871 -1 -1 89:0.264844949985 278:0.468012207666 283:0.455217111893 417:0.273791653549 422:0.267956005713 626:0.361067989417 777:0.272377722027 1282:0.273791653549 1298:0.273791653549 1765:0.048511451097
872 1 -1 89:0.291081885505 341:0.237764634582 417:0.30091489664 422:0.294501138797 709:0.351889209073 777:0.299360893615 984:0.217932281943 1205:0.393678814499 1282:0.30091489664 1298:0.30091489664 1577:0.28564994456 1765:0.0533172509224
873 -1 -1 89:0.254340335952 118:0.409859550294 147:0.402861989113 417:0.262932184088 422:0.257327997068 777:0.261574333699 1282:0.262932184088 1298:0.262932184088 1351:0.426733937855 1696:0.280566029541 1765:0.0465873288134
874 -1 -1 213:0.569018662139 304:0.090470798193 415:0.342484310456 957:0.238022314795 1093:0.592709300764 1312:0.19746684208 1404:0.317059922122 1765:0.0570807184093
875 -1 -1 503:0.45126479918 663:0.170625718571 675:0.407458237045 687:0.290249149304 747:0.334232652811 1229:0.215305685142 1448:0.519288161597 1707:0.293861666285 1765:0.0538264212856
876 -1 -1 72:0.186036259206 218:0.417124305069 221:0.210386636148 522:0.210386636148 563:0.463633369871 663:0.147430247308 825:0.306955774062 1261:0.426017049577 1724:0.436427311018
877 -1 -1 700:0.70711399177 708:0.177377805673 927:0.570917125631 1366:0.161900194158 1484:0.339425294202 1765:0.0340492165345
878 -1 -1 320:0.321687304127 554:0.228616422087 632:0.365664206986 830:0.558833764429 984:0.21998047924 1037:0.558833764429 1312:0.186180879171 1765:0.0538183435014
879 -1 -1 801:0.384932608339 848:0.286849067552 914:0.473445931986 1142:0.324625425556 1223:0.516165356777 1371:0.416635459981
880 -1 -1 279:0.44866489969 361:0.477555481812 521:0.43119674981 529:0.204207881693 846:0.287340533502 873:0.30314952041 887:0.250196713759 957:0.237528719253 1741:0.22254566188
881 -1 -1 711:0.518869519545 855:0.603028465168 957:0.285824075647 1208:0.534261817524
882 -1 -1 221:0.270340543201 315:0.41901028507 554:0.253867868423 832:0.620558817617 848:0.253867868423 887:0.262497007783 1737:0.406053038267 1765:0.0597627590442
883 -1 -1 47:0.385896975461 66:0.222777401158 155:0.259915101138 275:0.308363407705 401:0.329345165969 592:0.201663104937 681:0.246784097215 1021:0.304907780539 1245:0.373462681107 1291:0.285830514077 1611:0.264507947233 1707:0.211340010964
884 -1 -1 122:0.183335492447 164:0.357708993046 331:0.297896931481 350:0.238348428645 509:0.323259919481 580:0.357708993046 628:0.343411335701 681:0.219614202349 994:0.260774512726 1019:0.277683507134 1336:0.343411335701 1434:0.176699047985
885 1 1 304:0.0908905954438 541:0.367550246995 559:0.514313407919 951:0.438341374171 1229:0.229382323941 1312:0.19838311605 1589:0.380995793185 1761:0.399456946822 1765:0.0573455809853
886 1 1 70:0.425312787345 350:0.328106849832 506:0.274164072666 667:0.373520775647 802:0.422950999392 984:0.193835968519 1429:0.403457273642 1765:0.0474220747802 1772:0.339535953949
887 -1 -1 436:0.407713122974 506:0.244327170913 577:0.371799690345 595:0.307103083893 663:0.133964819002 804:0.278920204399 909:0.421287772435 1011:0.438827753174 1292:0.165109865774 1344:0.220157725154
888 -1 -1 499:0.429484782524 682:0.668369108874 957:0.268406050364 1133:0.30943557663 1761:0.448367451905
889 -1 -1 857:0.602172791241 1168:0.502509483857 1714:0.616887639381 1765:0.0657403110918
890 -1 -1 182:0.435896543737 943:0.418473723676 966:0.404989747925 1067:0.404989747925 1312:0.145223153837 1371:0.259006700065 1734:0.435896543737 1741:0.164006992054 1765:0.0419789057411
891 -1 -1 304:0.121358157153 546:0.467720384968 554:0.325257319663 663:0.242716314306 753:0.476931130657 825:0.505345242889 887:0.336313034419 1765:0.0765684721863
892 -1 -1 191:0.446084221966 304:0.0887579601347 324:0.420436784511 554:0.237884101814 873:0.298028175096 883:0.309319678967 887:0.245969942212 1308:0.558245718384 1765:0.0560000379153
893 -1 -1 304:0.143451235362 639:0.849297047984 883:0.499924626503 1765:0.0905076525765
894 -1 -1 732:0.7222278108 1133:0.334370598709 1410:0.452642924311 1661:0.402116494436
895 -1 -1 1029:0.777772659401 1211:0.619656306317 1765:0.105336377053
896 -1 -1 451:0.73649608017 984:0.438171841422 1142:0.515343537147
897 -1 -1 137:0.456012890272 304:0.0885753342297 670:0.468521753323 1498:0.557097087553 1662:0.501212273755 1765:0.0558848137981
898 -1 -1 163:0.334295952314 717:0.638647735297 845:0.338676085093 957:0.341669369994 1142:0.196949097045 1432:0.319323867648 1514:0.326344538224 1765:0.0409682871846
899 -1 -1 66:0.236835467071 163:0.33580968152 301:0.249642597909 717:0.641539603183 845:0.340209648026 957:0.171608243427 1432:0.320769801592 1514:0.327822262544 1765:0.0411537961397
900 -1 -1 163:0.288543313995 309:0.367180844457 393:0.254935339095 717:0.551240697779 845:0.292323970084 957:0.294907586007 1286:0.254935339095 1292:0.138152565567 1432:0.275620348889 1514:0.281680151709 1765:0.035361257805
901 -1 -1 105:0.279119923073 163:0.253948854643 262:0.264776810228 460:0.250862350029 717:0.485150537351 845:0.257276234753 957:0.129775045998 1312:0.107663302644 1432:0.242575268675 1514:0.247908540703 1594:0.323158258654 1664:0.323158258654 1692:0.222827180764 1741:0.121588975 1765:0.0311216738797
902 -1 -1 163:0.296750654767 532:0.341257879935 680:0.283460108181 717:0.566920216362 845:0.300638848031 957:0.303295952457 1325:0.213934522324 1432:0.283460108181 1514:0.289692276342 1765:0.0363670752294
903 -1 -1 163:0.314346679427 717:0.600536122332 845:0.31846542566 957:0.321280084835 1292:0.150507040482 1325:0.226619910106 1432:0.300268061166 1514:0.306869769825 1692:0.275823194625 1765:0.0385234848018
904 -1 -1 47:0.376993683789 163:0.308588903442 592:0.197010398238 717:0.589536316419 845:0.31263220807 957:0.315395312137 1432:0.29476815821 1514:0.301248945726 1765:0.0378178638738
905 -1 -1 83:0.248207524687 105:0.338834019678 163:0.308277926793 717:0.58894221849 730:0.252082583929 845:0.31231715683 957:0.157538738207 1312:0.13069647342 1432:0.294471109245 1514:0.300945365828 1765:0.0377797533894
906 -1 -1 105:0.280998007103 163:0.255657572828 317:0.275640227577 376:0.198072828067 403:0.286988651748 717:0.488414917286 845:0.25900734152 957:0.13064824931 1132:0.200813133248 1191:0.312329086023 1292:0.122407097582 1432:0.244207458643 1514:0.249576616081 1763:0.244207458643 1765:0.0313310789199
907 -1 -1 105:0.391882796149 163:0.356542758184 376:0.276234463383 717:0.340574307697 845:0.361214381071 1229:0.174778617686 1291:0.322628407409 1312:0.151158669071 1432:0.340574307697 1514:0.348062191514 1765:0.0436946544214
908 -1 -1 163:0.296671746043 202:0.362434854815 317:0.319860142182 403:0.333029150933 663:0.115250246749 717:0.283384733535 845:0.3005589054 1132:0.233028821364 1229:0.14542961956 1432:0.283384733535 1514:0.289615244505 1647:0.377524541221 1765:0.0363574048901
909 -1 -1 102:0.346310402423 163:0.369688839796 663:0.143615732118 717:0.353131616859 833:0.406331899664 845:0.374532710006 957:0.188921451355 1432:0.353131616859 1514:0.360895586305 1765:0.0453057192372
910 -1 -1 7:0.256168358192 99:0.334706468181 163:0.283096500157 171:0.334706468181 254:0.199658602865 317:0.305223830713 403:0.317790245742 717:0.270417481044 845:0.286805789041 848:0.147376516411 984:0.141809395899 1132:0.222365778488 1432:0.270417481044 1514:0.27636289335
911 -1 -1 167:0.509738337825 647:0.487192814391 848:0.230754448607 1572:0.391629431265 1765:0.0543216540011 1769:0.541514468393
912 1 -1 107:0.426463187692 221:0.205583274086 289:0.330255180239 824:0.381015976825 1165:0.370843393289 1214:0.253820968454 1405:0.453048101812 1506:0.338261022526
913 -1 -1 231:0.674154956665 617:0.524858977219 624:0.511429989214 1765:0.0920734194502
914 -1 -1 304:0.0830968434045 432:0.453371293254 663:0.166193686809 687:0.282709878792 914:0.367586522112 1518:0.387114849126 1581:0.544399661921 1720:0.309688060511 1765:0.0524282709318
915 -1 -1 50:0.27338144058 221:0.137886478851 289:0.221505003886 373:0.316514383184 585:0.202516942378 617:0.173759875132 846:0.153762400031 873:0.162222145475 952:0.27338144058 1398:0.174597538464 1645:0.728435217843
916 -1 -1 141:0.287056061415 184:0.243137213376 490:0.421164421417 493:0.196197450059 529:0.15146043987 583:0.438699266535 873:0.22484518877 887:0.185570233655 1080:0.386993766753 1623:0.438699266535
917 -1 -1 72:0.234027161708 117:0.376955944845 122:0.311368931715 221:0.264659091347 233:0.56444182831 529:0.209744649718 1084:0.333514431931 1312:0.202400240708 1495:0.348360915693
918 -1 -1 315:0.267368372206 351:0.329764932582 477:0.324438949295 554:0.16199182014 632:0.259100417673 663:0.120882929161 887:0.167498030909 910:0.300365604756 927:0.31970684847 942:0.307389144809 1305:0.300365604756 1340:0.380148313051 1371:0.235285884222 1765:0.0381343183534
919 -1 -1 499:0.357832072981 1254:0.443335251148 1373:0.480976026857 1499:0.480976026857 1508:0.352331413396 1707:0.292781055354 1765:0.0536284865909
920 -1 -1 642:0.544847550182 731:0.406801592829 941:0.50064201777 960:0.318802493917 1292:0.42707010155 1765:0.0546560098241
921 -1 -1 4:0.356942829466 572:0.521400582221 663:0.15917255488 1086:0.31179745772 1434:0.257558485496 1488:0.521400582221 1722:0.370760530982 1765:0.0502133504128
922 -1 -1 167:0.295579140152 410:0.327078336092 562:0.847517377918 806:0.295579140152
923 -1 -1 20:0.552693162518 360:0.465879767502 522:0.272945074381 554:0.256313697566 984:0.246631495285 1312:0.208737015131 1720:0.35641308965 1782:0.325364501326
924 -1 -1 27:0.366435628518 96:0.282581577419 146:0.460270649306 753:0.27610016063 1218:0.460270649306 1229:0.177304991106 1426:0.299418817123 1688:0.406022726474
925 -1 -1 290:0.400026813245 326:0.39444810555 445:0.244742737568 1173:0.229382001383 1241:0.447741617977 1366:0.226878528688 1495:0.284103314286 1532:0.34163186274 1652:0.346733300818 1765:0.0477148047319
926 -1 -1 493:0.341871637301 585:0.489107737357 1062:0.617191962023 1175:0.512807455952
927 -1 -1 47:0.706187349177 367:0.578051010079 848:0.300926165198 1741:0.276766870683
928 -1 -1 7:0.337665837128 137:0.373160906322 254:0.263178051155 401:0.389071864948 592:0.238234680319 903:0.455879337043 984:0.186924679991 1245:0.441190085178 1741:0.178666890124
929 -1 -1 141:0.40754109324 155:0.402732333783 184:0.345188341461 529:0.215032398002 553:0.398510257271 624:0.333174073774 846:0.302571690425 873:0.319218669654 1312:0.207502833441
930 -1 -1 61:0.381527587965 560:0.244928303692 594:0.477298270606 624:0.289435905305 938:0.502705229516 1211:0.306529999257 1417:0.365337734647 1765:0.0521075300141
931 -1 -1 78:0.655219968363 207:0.742432465907 304:0.118042627183 1765:0.0744766056795
932 -1 -1 279:0.413297810728 304:0.0831663965275 457:0.289833193954 521:0.397206629742 541:0.336314548673 656:0.544855331416 802:0.233995982942 1312:0.181523828876 1765:0.0524721540665 1782:0.282946510584
933 -1 -1 30:0.492202440074 792:0.668001159297 1082:0.558131892265
934 -1 -1 1073:1.0
935 -1 -1 269:0.372883563184 315:0.331919732926 720:0.471928394144 724:0.444235582324 1007:0.306568826341 1153:0.409380838309 1613:0.262960760078
936 -1 -1 136:0.600517931434 1133:0.370380908969 1292:0.301004962918 1608:0.636911557986 1765:0.0770446357663
937 -1 -1 529:0.227503573437 821:0.45111063657 1135:0.48508306507 1457:0.612232698713 1661:0.366888075924
938 -1 -1 304:0.0635736245134 663:0.127147249027 752:0.274070575111 883:0.221552783496 892:0.416495480144 1010:0.359737630914 1303:0.352878525635 1312:0.138759501662 1387:0.303630627126 1592:0.416495480144 1634:0.376384988896 1765:0.0401104912479
939 -1 -1 392:0.789923985824 942:0.613204775438
940 -1 -1 424:0.704428957004 1377:0.530533125193 1624:0.471502330436
941 -1 -1 957:0.519005758857 1737:0.845660524226 1765:0.124464051194
942 -1 -1 315:0.267368372206 351:0.329764932582 477:0.324438949295 554:0.16199182014 632:0.259100417673 663:0.120882929161 887:0.167498030909 910:0.300365604756 927:0.31970684847 942:0.307389144809 1305:0.300365604756 1340:0.380148313051 1371:0.235285884222 1765:0.0381343183534
943 -1 -1 40:0.352058951347 439:0.39001731493 549:0.561738076633 560:0.254284587872 632:0.367564598635 1072:0.453541991534 1765:0.0540980425492
944 -1 -1 274:0.410018575822 304:0.0751508750003 409:0.457433498867 631:0.28231775985 804:0.312934359514 1207:0.3559815051 1292:0.370489833869 1325:0.278925067485 1344:0.247005830436 1741:0.185244916935 1765:0.0474149230446
945 -1 -1 10:0.344125832649 122:0.195169506611 320:0.219203031824 529:0.131470277315 663:0.116249728951 687:0.197750873768 834:0.344125832649 846:0.184991584605 873:0.195169506611 887:0.161078167348 935:0.328905284284 984:0.149898324779 1209:0.303165435843 1229:0.146690825679 1301:0.380798539069 1310:0.344125832649 1765:0.0366727064199
946 -1 -1 304:0.0681001973113 364:0.307634187267 411:0.403184374102 443:0.293584963656 476:0.338425898368 622:0.317251492686 1237:0.319796790406 1389:0.44615081481 1429:0.365549653962 1765:0.0429664407078
947 -1 -1 212:0.420388986604 253:0.429351331417 536:0.429351331417 677:0.373380800085 1181:0.348873644848 1526:0.439843070221
948 -1 -1 148:0.519916382169 406:0.53956240802 848:0.277256705125 1765:0.0652686996772 1778:0.597852891362
949 -1 -1 119:0.325295817369 140:0.48176666539 478:0.48176666539 664:0.462510412861 866:0.462510412861 1765:0.0463964161363
950 -1 -1 0:0.395024680859 209:0.531248125949 1029:0.377762979131 1492:0.531248125949 1765:0.051161715606 1772:0.366311301108
951 -1 -1 162:0.442323766487 554:0.200236413994 585:0.313174350157 846:0.237779808162 848:0.200236413994 1214:0.263260815986 1375:0.395186329852 1512:0.35389819412 1552:0.200236413994 1566:0.422759962663
952 1 1 663:0.246312850698 708:0.404790431471 810:0.464452899266 846:0.391964824095 887:0.341296473917 984:0.317608342182 1229:0.310812212385 1292:0.303577327391
953 1 -1 25:0.598277332316 174:0.400450824216 445:0.307837930962 883:0.331500889789 1173:0.288517164625 1652:0.436121876302 1765:0.0600157819222
954 -1 -1 66:0.340528674859 148:0.471352040444 1205:0.436909155448 1434:0.303510354995 1505:0.520575948727 1707:0.323045935108 1765:0.0591720819444
955 -1 -1 384:0.67970536797 1223:0.567209941402 1312:0.256706033836 1434:0.380616830987 1765:0.0742046850856
956 -1 -1 199:0.537609030749 341:0.230883954575 1509:0.537609030749 1577:0.277383509705 1673:0.537609030749 1765:0.0517743009244
957 1 -1 89:0.284398415004 417:0.294005652421 422:0.287739159534 522:0.235646114897 709:0.343809554291 777:0.292487330535 984:0.212928384243 1282:0.294005652421 1298:0.294005652421 1533:0.519298204233 1765:0.0520930446374
958 1 -1 89:0.244955525478 174:0.299380516146 397:0.402409012627 417:0.253230346172 422:0.247832945986 777:0.251922598605 1214:0.250587885279 1282:0.253230346172 1298:0.253230346172 1533:0.447277332736 1652:0.326048504671 1765:0.0448683201089
959 1 -1 298:0.481221384423 574:0.513339678747 663:0.206594906471 1632:0.676741694567 1765:0.0651734367144
960 -1 -1 33:0.284584151492 197:0.576111254859 529:0.198901777895 530:0.452728003698 1238:0.497601793648 1613:0.308181075215
961 -1 -1 522:0.258430362823 569:0.381194580463 866:0.569508321375 887:0.250932383867 1062:0.47895967009 1229:0.228519352964 1495:0.340162272068 1765:0.0571298382411
962 1 1 30:0.420321777298 304:0.0937176567802 529:0.211976172976 846:0.29827128183 873:0.3146816599 887:0.259714470538 1036:0.4040237172 1423:0.589439871704 1765:0.0591292580977
963 -1 -1 304:0.180676744713 848:0.484239667851 1237:0.848453386941 1765:0.113994334018
964 -1 -1 93:0.591838308132 548:0.636631464246 929:0.43354183153 1312:0.22828634439 1765:0.0659895524919
965 1 1 30:0.282721895971 277:0.364308543486 476:0.313266672756 557:0.265377260059 569:0.265377260059 595:0.289016332558 629:0.338373996718 984:0.16256752737 1126:0.275178645624 1187:0.277044800487 1192:0.286736064121 1232:0.296022488147 1765:0.0397722337019
966 -1 -1 61:0.412807371083 83:0.370405825751 367:0.460050275182 554:0.239496450478 730:0.376188666219 957:0.235098700117 1607:0.472669887503 1765:0.0563795991621
967 -1 -1 315:0.250443033901 351:0.308889677222 477:0.30390084701 554:0.151737180311 632:0.24269846935 663:0.113230623638 887:0.156894828985 910:0.281351428047 919:0.344609961956 927:0.299468304456 942:0.287930353837 1132:0.228945269213 1305:0.281351428047 1340:0.356083616275 1765:0.0357202847344
968 -1 -1 131:0.429190170597 548:0.590566269931 1133:0.29428078765 1371:0.377690105807 1645:0.487623092437
969 -1 -1 72:0.155499119482 427:0.336168042767 608:0.375042822637 946:0.356087981859 956:0.29186386395 1103:0.356478815859 1132:0.249163661746 1350:0.297153226739 1575:0.342007155192 1656:0.255401690554 1661:0.224749086215
970 -1 -1 980:1.0
971 -1 -1 131:0.407638425589 184:0.334593815799 329:0.480637658339 376:0.367562014667 1178:0.337644314044 1229:0.2325632365 1291:0.429294541904 1765:0.058140809125
972 -1 -1 847:0.764766114029 1720:0.644307993768
973 -1 -1 1153:0.49559053986 1188:0.451407464859 1229:0.229242172865 1281:0.595095733598 1312:0.198261905283 1613:0.318336504432 1765:0.0573105432162
974 -1 -1 1292:0.968769184206 1765:0.247964246886
975 -1 -1 62:0.431143675258 72:0.166084727806 304:0.0658095163787 541:0.266125487258 592:0.216302661062 1053:0.431143675258 1292:0.162218715285 1312:0.143639689686 1325:0.488508584816 1544:0.323633359392 1692:0.297286320524
976 -1 -1 848:0.484849191551 1133:0.548701017162 1211:0.671432061314 1765:0.11413782133
977 -1 -1 7:0.369013643456 184:0.287610651881 254:0.287610651881 376:0.315949505499 541:0.320320615235 984:0.204278163886 1228:0.498201703108 1229:0.19990705415 1291:0.369013643456 1312:0.172891195979
978 -1 -1 33:0.417334100695 122:0.433008291433 529:0.291683476291 846:0.41042728124 873:0.433008291433 1707:0.444195997246
979 -1 -1 445:0.559166335317 1173:0.524071497995 1178:0.633086019805 1765:0.109014521809
980 -1 -1 111:0.471799111551 946:0.522768930508 991:0.568928218144 1049:0.42478103328
981 -1 -1 315:0.588615231212 554:0.356627270007 687:0.452702508555 887:0.368749270446 1434:0.430619918451
982 -1 -1 184:0.246483635143 304:0.06788444059 355:0.401906995444 383:0.370373354283 552:0.401906995444 694:0.426961122662 848:0.181940066586 1712:0.241728129239 1741:0.167333348523 1743:0.413203667656 1765:0.0428303133728
983 -1 -1 61:0.33950345431 76:0.383314688458 158:0.481472015313 631:0.276084412305 848:0.196968072587 1312:0.160407063448 1344:0.2415521417 1371:0.286087328867 1720:0.273890939033 1733:0.342367895506 1741:0.181154859161
984 -1 -1 65:0.474326615048 122:0.261657736907 291:0.375817575172 529:0.176258145189 1035:0.365939508451 1103:0.225424111404 1274:0.365939508451 1366:0.233778638283 1702:0.401187958456
985 -1 -1 924:0.743867724642 1737:0.661203788414 1765:0.0973157665678
986 -1 -1 97:0.765756624299 304:0.121751038466 421:0.626811554563 1765:0.0768163526964
987 -1 -1 369:0.830167623036 1178:0.557513872171
988 -1 -1 221:0.229111601823 345:0.488629242857 531:0.413285196665 554:0.215151132335 663:0.16055192828 887:0.222464263831 1133:0.243485288236 1286:0.365147957497 1661:0.292817164338 1762:0.368051796486 1765:0.0506484942725
989 -1 -1 474:0.71672939099 1427:0.693635081405 1765:0.0718982192764
990 -1 -1 27:0.356941072869 66:0.248482975719 221:0.195317134395 495:0.448344774873 554:0.183415864999 1033:0.373377620571 1127:0.430424398008 1508:0.283671448137 1607:0.361989315926 1765:0.0431777294735
991 -1 -1 498:0.485027209063 560:0.263642916268 592:0.292192977643 1026:0.33264906712 1447:0.485027209063 1663:0.513767931657
992 -1 -1 33:0.335480908826 541:0.419206405491 708:0.340724452875 1211:0.384754444233 1312:0.226264228277 1694:0.575411314698 1741:0.255530296022
993 -1 -1 3:0.383913735754 231:0.281982418125 335:0.371543344949 364:0.2757412811 466:0.399897678254 624:0.213918571145 644:0.266459566529 1142:0.18514106505 1358:0.294380527132 1554:0.399897678254 1765:0.0385120441598
994 -1 -1 84:0.356831736735 304:0.0869057727019 397:0.491764895014 457:0.302864843578 529:0.196568648211 691:0.569353435576 1312:0.189685609464 1508:0.360234628846 1765:0.0548314377547
995 -1 -1 513:0.379701964271 569:0.379701964271 595:0.413524765288 632:0.386643974013 663:0.180388192891 708:0.296449877568 1200:0.470430904332 1292:0.222326059463
996 -1 -1 82:0.522806132469 122:0.279108199951 663:0.166246526702 723:0.334338560871 810:0.313478087323 1113:0.446190779966 1178:0.304566380807 1410:0.341300899842 1765:0.0524449400621
997 -1 -1 30:0.362283456059 569:0.340057817608 834:0.478237198505 1124:0.491679335447 1313:0.529201847816 1765:0.050964649311
998 -1 -1 588:0.459444879731 1286:0.428999337211 1366:0.282940118132 1495:0.354305124291 1506:0.442893193795 1512:0.446752168468 1765:0.0595051130029
999 -1 -1 54:0.491734489596 221:0.261453352331 337:0.557604907718 681:0.368465259624 786:0.430188101125 957:0.241013803101
1000 -1 -1 70:0.274533884178 138:0.287238320566 267:0.574476641132 597:0.317848654354 663:0.0970324623789 727:0.220683773955 973:0.204245166897 1009:0.317848654354 1316:0.227830984777 1417:0.214616006556 1720:0.180811892784 1736:0.280386719079 1765:0.0306103337886
1001 1 1 79:0.385551573273 119:0.317730952994 448:0.326714055182 711:0.343046566434 1103:0.207778816992 1144:0.43719823194 1467:0.360989045127 1658:0.301082632444 1661:0.261996489981 1765:0.0453174517696
1002 -1 -1 4:0.355844478582 304:0.0793413820366 457:0.276503096546 780:0.469737338801 825:0.330383971849 1086:0.310838023926 1190:0.482940564428 1532:0.358414843762 1765:0.0500588386164
1003 -1 -1 753:0.374704355132 825:0.397028105703 1229:0.240626272011 1476:0.580357988885 1688:0.551026422968 1765:0.0601565680028
1004 -1 -1 83:0.320529764922 367:0.398103367455 457:0.269483246034 554:0.207247660902 730:0.325533931614 887:0.214292148095 1229:0.195151786603 1366:0.231981197785 1495:0.290493011939 1582:0.457811664407 1720:0.28818506325 1765:0.0487879466506
1005 -1 -1 663:0.239358162791 1392:0.677215897955 1465:0.691653579682 1765:0.0755090933324
1006 -1 -1 190:0.331836985563 529:0.132642139242 546:0.226012894527 883:0.204369522398 1100:0.347193202472 1458:0.811725586568
1007 -1 -1 33:0.243059632459 72:0.189546672824 408:0.391735470935 469:0.36221687708 705:0.365877165442 1753:0.492049150058 1765:0.0473866682061 1775:0.492049150058
1008 -1 -1 108:0.364287383858 929:0.39595623062 939:0.362959888438 1280:0.505274415175 1650:0.565543050321 1765:0.060268635146
1009 1 1 122:0.246514782981 427:0.400555268565 680:0.361041844515 844:0.357645773663 1029:0.342017447211 1103:0.212378111032 1274:0.344761441324 1366:0.220249135237 1634:0.43465860229 1765:0.0463205775398
1010 -1 -1 221:0.414218126333 708:0.477024529186 786:0.681543027199 1292:0.357750135407 1765:0.0915690180343
1011 -1 -1 169:0.423564061654 376:0.292333968775 973:0.30854140577 1291:0.341431846058 1302:0.433914381255 1312:0.159968503217 1366:0.219872025389 1506:0.344171141913 1552:0.196429552889 1661:0.267337401597 1741:0.18065957351
1012 -1 -1 156:0.749917415543 1486:0.661531457956
1013 -1 -1 444:0.560016631217 506:0.345029797371 529:0.21394947668 957:0.248859861623 1128:0.410021286431 1482:0.486978650942 1741:0.233162047917
1014 -1 -1 304:0.0869252672323 641:0.353355101388 663:0.173850534465 673:0.502361578523 709:0.361963887004 1208:0.427474897225 1231:0.431977627312 1344:0.285705892559 1765:0.054843737434
1015 -1 -1 499:0.678234155275 1390:0.727781734391 1765:0.101647320204
1016 1 1 226:0.418470930391 560:0.214740721761 564:0.428696792937 572:0.474382034028 708:0.237995132966 774:0.377670136167 883:0.252345259648 1390:0.327100448208
1017 -1 -1 122:0.209496229946 427:0.340404813192 463:0.595970551615 560:0.185031511603 592:0.205068693286 994:0.297985275808 1035:0.292989415543 1292:0.153793669512 1495:0.234385293665 1693:0.392413815732 1765:0.0393647238766
1018 -1 -1 560:0.25076359632 848:0.226622538327 1208:0.415824023084 1211:0.313832921042 1231:0.420204030779 1644:0.453882042672 1703:0.478469095259 1765:0.0533489654919
1019 1 1 320:0.402169846332 541:0.431243609277 883:0.371642300763 984:0.275017118789 1312:0.232761239271 1521:0.616304421925 1765:0.0672830872035
1020 -1 -1 506:0.464002972868 522:0.363054073708 663:0.127206634539 685:0.367578540513 1368:0.301281982557 1405:0.400034875598 1419:0.400034875598 1512:0.301281982557
1021 -1 -1 410:0.469959448076 809:0.451175130977 821:0.321727019207 902:0.315266695355 1084:0.257998054285 1457:0.436637457089 1678:0.339797718232
1022 -1 -1 43:0.364333117351 96:0.25897249199 341:0.18115497662 383:0.351284706894 560:0.190945420866 753:0.253032583689 1098:0.351284706894 1142:0.195288624871 1197:0.404956002085 1227:0.351284706894 1387:0.307509371825
1023 -1 -1 569:0.485952221215 631:0.433643656435 1026:0.43193514126 1460:0.619622025148 1765:0.0728299226007
1024 -1 -1 8:0.35891516602 61:0.263621113263 260:0.301849653562 266:0.249109033233 443:0.246013624962 463:0.272547577202 560:0.169236181408 594:0.329795027737 871:0.311345944365 939:0.216831316393 1064:0.247362876612 1265:0.301849653562 1544:0.280632718772 1765:0.0360043297129
1025 -1 -1 435:0.454923756851 687:0.288334804006 915:0.5552312869 1366:0.254250528764 1707:0.291923494543 1756:0.501759879081
1026 -1 -1 142:0.439233212458 340:0.532226356035 475:0.389107946966 1312:0.219616606229 1584:0.569361785592
1027 -1 -1 363:0.734956958964 1289:0.522617430142 1696:0.426262247937 1765:0.0707798429407
1028 1 -1 341:0.21071647359 451:0.324637565904 522:0.21374675182 1036:0.322866816075 1142:0.22715649955 1493:0.804018376296 1765:0.0472518678635
1029 -1 -1 155:0.460776765087 728:0.712599749431 1223:0.524572912719 1765:0.0686267375649
1030 -1 -1 108:0.379431639956 254:0.361258111167 304:0.0994946572051 902:0.437271114775 1387:0.475191172346 1401:0.542836762033 1765:0.0627741395521
1031 -1 -1 221:0.22100559323 579:0.438178042961 617:0.278503770661 632:0.331951661939 788:0.415661423411 952:0.438178042961 1133:0.234870736101 1645:0.389180671886
1032 -1 -1 415:0.321898807663 457:0.296338001285 714:0.449784069258 1086:0.333135939106 1496:0.503433870535 1552:0.227900466936 1711:0.432454734891 1765:0.0536498012772
1033 -1 -1 120:0.548613140043 746:0.449501237798 795:0.407936931868 848:0.224435209843 1091:0.526685028523 1765:0.0528340488703
1034 -1 -1 364:0.450848780479 592:0.32803322663 787:0.527912119977 1026:0.373451640429 1608:0.520549944971
1035 -1 -1 434:0.690341776561 469:0.529345936753 631:0.412335023748 1292:0.270556720428
1036 -1 -1 304:0.116301888486 708:0.382260945686 723:0.467789695151 1032:0.672135986985 1292:0.286681075528 1741:0.286681075528 1765:0.0733783218424
1037 -1 -1 744:0.994093500065 1765:0.108527015666
1038 -1 -1 641:0.455189795999 671:0.633630515401 878:0.621549103729 1765:0.0706493540246
1039 -1 -1 200:0.633450410108 415:0.1969794682 676:0.246480232597 860:0.228686080665 1237:0.244351175276 1288:0.34089609158 1434:0.168393906821 1474:0.327270447264 1517:0.255889982047 1711:0.264631932991
1040 -1 -1 663:0.189479573408 992:0.620677100828 1415:0.452481686721 1434:0.306598533877 1563:0.525872742148 1765:0.0597741502787
1041 1 1 663:0.182627472678 708:0.300129908993 810:0.344366357381 883:0.318226506859 984:0.235489170256 1164:0.498202158345 1229:0.230450212664 1312:0.199306688053 1378:0.506855742395 1765:0.057612553166
1042 -1 -1 663:0.598063792865 848:0.801448500943
1043 1 1 33:0.232587609935 457:0.250466209301 529:0.162560314374 687:0.244514918992 891:0.350113651448 960:0.264492706471 1398:0.259732856234 1518:0.334814462017 1583:0.385786398341 1637:0.329512820373 1710:0.406684670516 1765:0.0453450529375
1044 -1 -1 304:0.0866473509818 364:0.391418651495 1165:0.446087043297 1233:0.410439058963 1368:0.410439058963 1385:0.410439058963 1658:0.363208933262 1765:0.0546683918025
1045 -1 -1 304:0.0816913261797 364:0.369030424702 731:0.383620385075 941:0.472113401292 1165:0.420571912997 1292:0.201366955905 1368:0.386962909572 1658:0.342434236042 1765:0.0515414882955
1046 -1 -1 304:0.138136050827 1214:0.486752628859 1589:0.579039602453 1652:0.633330564276 1765:0.0871541445079
1047 -1 -1 1312:0.250148918108 1462:0.636152338066 1512:0.542883026364 1624:0.482478095956 1765:0.0723092535665
1048 -1 -1 122:0.248665894534 275:0.372199480995 320:0.279287061485 475:0.286389371875 529:0.167506567398 821:0.332144208141 902:0.325474705669 984:0.19098578291 1135:0.35715746309 1181:0.347769862606 1542:0.332144208141
1049 1 1 72:0.171732108271 443:0.293356651928 529:0.15391329208 572:0.445803857451 675:0.324996815731 883:0.237143234969 960:0.250423624861 1062:0.359937803316 1214:0.239779346215 1272:0.414194593757 1312:0.148523871322 1707:0.234389925457 1765:0.0429330270676
1050 -1 -1 557:0.40161147814 614:0.580677915506 617:0.343107926117 820:0.529528869713 1276:0.315871338805 1765:0.0601897297545
1051 -1 -1 72:0.309479011965 304:0.122628157181 376:0.489126015129 1266:0.69390353445 1344:0.403054120118 1765:0.0773697529912
1052 -1 -1 448:0.552826994024 957:0.319753383085 1292:0.299583681926 1344:0.399465299042 1415:0.580462943432 1765:0.0766808474911
1053 -1 -1 663:0.170259120074 752:0.366999799945 1229:0.214843089343 1264:0.535424792619 1312:0.185808744079 1552:0.228159467573 1658:0.35684664724 1765:0.0537107723357 1766:0.535424792619
1054 -1 -1 221:0.263929290863 415:0.350072743684 887:0.256271768554 1054:0.562885373488 1129:0.562885373488 1404:0.324085026557 1765:0.0583454572806
1055 -1 -1 55:0.36712038651 98:0.284904028685 234:0.312394013002 304:0.0635240413839 451:0.275358775095 506:0.231712317187 680:0.312394013002 1179:0.34658328301 1418:0.315684559254 1504:0.315684559254 1733:0.295933018496 1765:0.0400792077762 1782:0.216119810383
1056 -1 -1 430:0.572304454742 560:0.461192064895 617:0.559308856632 1741:0.383331570907
1057 -1 -1 266:0.345680444001 573:0.365818382006 640:0.389424829629 684:0.518790932426 709:0.32974503519 969:0.418866874919 984:0.204217936002
1058 -1 -1 658:0.411212215801 872:0.439192044443 954:0.406604029264 957:0.21526117684 1127:0.514605645109 1705:0.398581005002 1765:0.0516223137743
1059 -1 -1 1174:0.721425504702 1404:0.508755595007 1434:0.469801006506
1060 -1 -1 32:0.417176593707 129:0.417176593707 304:0.0721854306566 364:0.326088721756 449:0.321325331532 470:0.472914763486 1290:0.24238155242 1624:0.303888512577 1765:0.0455439359756 1782:0.245587359463
1061 -1 -1 108:0.402602204185 304:0.105570448211 663:0.211140896421 731:0.49575613335 1230:0.625025429675 1712:0.375923359271 1765:0.0666075368739
1062 -1 -1 622:0.608873295895 1029:0.608873295895 1103:0.378084105049 1229:0.329847064171 1765:0.0824617660428
1063 -1 -1 119:0.282108857054 131:0.282108857054 585:0.267327046728 637:0.368563268518 705:0.310671782268 846:0.202969923481 873:0.214136983081 1002:0.37756957469 1220:0.328326538659 1229:0.160946919435 1276:0.211159441676 1325:0.236698319232 1658:0.267327046728 1765:0.0402367298586
1064 1 -1 72:0.211349051109 89:0.288461423049 417:0.298205912577 422:0.291849894539 522:0.239012631762 747:0.328090519183 777:0.296665899452 893:0.411835599326 960:0.30819394243 1282:0.298205912577 1298:0.298205912577 1765:0.0528372627773
1065 1 -1 33:0.151806895816 89:0.161578014745 371:0.226228515058 417:0.167036267208 422:0.163476024159 445:0.151806895816 452:0.307317399041 493:0.137440143283 681:0.188676457037 777:0.166173648349 856:0.307317399041 884:0.265437773854 1029:0.437058054531 1173:0.142279072025 1178:0.343750391899 1246:0.307317399041 1282:0.167036267208 1298:0.167036267208 1765:0.029596123925
1066 1 -1 89:0.237844004417 174:0.290688934923 266:0.301425176341 417:0.245878591454 422:0.240637887979 519:0.434292027891 708:0.226953524809 777:0.244608810266 1172:0.370648098068 1214:0.243312846186 1229:0.174262832493 1282:0.245878591454 1298:0.245878591454 1765:0.0435657081234
1067 -1 -1 28:0.293339931447 84:0.425703413372 96:0.208509656216 341:0.145855498422 493:0.151887508787 546:0.399585398079 596:0.274207449015 753:0.203727185969 756:0.315541301591 757:0.293339931447 1142:0.157235093665 1242:0.266886500942 1312:0.113148303673 1665:0.270383397338 1765:0.0327071947494
1068 -1 -1 28:0.373378968781 84:0.270929192468 96:0.265402395216 341:0.185652786251 493:0.193330656081 546:0.254306979514 596:0.349026107834 753:0.259315007794 757:0.373378968781 937:0.302527156765 1142:0.200137352045 1665:0.34415864753 1765:0.0416314907656
1069 -1 -1 117:0.333989550762 221:0.46898515454 825:0.342126533726 841:0.358660296476 848:0.220204228517 1049:0.385827588915 1666:0.474829759841
1070 -1 -1 221:0.379909217518 841:0.581077465971 848:0.356760188848 1049:0.625092099325
1071 -1 -1 78:0.592111854978 108:0.40680780952 304:0.106673243068 1020:0.631554480569 1292:0.262946719531 1765:0.0673033229613
1072 -1 -1 415:0.326811474233 641:0.350937977046 663:0.172661310488 1404:0.605101123792 1661:0.314902448508 1677:0.479196122178 1741:0.212802779203
1073 1 1 289:0.401825549133 304:0.0876423744719 522:0.25013570398 560:0.259916368856 711:0.418584111373 1472:0.551229210582 1613:0.307147554567 1682:0.352515338919 1765:0.055296181728
1074 -1 -1 560:0.266455693648 617:0.323143090918 726:0.482284734664 914:0.397448224781 1103:0.259909590748 1371:0.349756989685 1398:0.324700902341 1656:0.372428014878
1075 -1 -1 687:1.0
1076 -1 -1 33:0.304403562359 141:0.403222904065 248:0.513193976949 329:0.490602539172 502:0.490602539172
1077 1 -1 304:0.0799984521772 877:0.462329883988 1029:0.37268068769 1103:0.231418663332 1181:0.375670691918 1435:0.402060246132 1658:0.335338035712 1702:0.41185648027 1765:0.0504734037182
1078 -1 -1 455:0.481343322587 469:0.369088385848 631:0.287502099812 666:0.331739865532 769:0.442290127173 1133:0.232126144753 1266:0.433057695975 1765:0.0482856266111
1079 -1 -1 94:0.30376584415 96:0.28341144528 111:0.3675117537 122:0.236593882954 235:0.39111255624 427:0.38443506382 753:0.276910994273 968:0.325506727599 1099:0.39111255624
1080 -1 -1 966:0.496378818953 1035:0.382952622203 1104:0.471291599811 1274:0.382952622203 1312:0.177993882451 1366:0.244647381543 1506:0.382952622203
1081 -1 -1 148:0.657369245737 1075:0.58662464278 1712:0.465754199955 1765:0.0825241083923
1082 -1 -1 340:0.647233088292 557:0.515120084132 1370:0.556579359666 1765:0.0772013260144
1083 -1 -1 69:0.304535495798 177:0.295908639582 541:0.229423385148 663:0.113467087863 666:0.245923886821 883:0.197715242316 1025:0.335888577473 1131:0.281938985944 1179:0.309534744392 1312:0.123829942742 1436:0.371683458365 1524:0.371683458365 1635:0.273610921867
1084 -1 -1 177:0.448098650379 529:0.194321802108 883:0.299402996026 1131:0.426944205716 1334:0.486143856013 1368:0.406957725234 1707:0.29592683059
1085 -1 -1 289:0.392208593325 338:0.538036552799 506:0.312035993909 1545:0.408566070187 1693:0.538036552799 1765:0.0539727692741
1086 -1 -1 708:0.187457142675 846:0.181517645283 887:0.158053295808 1046:0.373647559624 1048:0.32960911396 1062:0.301679493297 1064:0.247223431918 1188:0.283428847021 1229:0.143936132656 1262:0.373647559624 1292:0.14058568076 1312:0.124484302093 1329:0.373647559624 1630:0.301679493297
1087 -1 -1 261:0.377122653083 663:0.14051238625 727:0.319571439546 744:0.406027075937 905:0.389971502119 1316:0.329921291781 1341:0.389971502119 1452:0.39755160517
1088 -1 -1 476:0.60877615484 569:0.515711890255 841:0.53475908019 1312:0.267379540095 1765:0.0772900203186
1089 -1 -1 382:0.312202919639 430:0.265058023363 529:0.162907764755 553:0.301909925421 662:0.375659080613 663:0.144047642429 846:0.22922721517 873:0.241838906251 902:0.316538972821 1312:0.157203393955 1326:0.272651830622 1375:0.380972053789 1404:0.252411469793 1741:0.177536812155 1765:0.0454419717703
1090 -1 -1 40:0.432346379956 72:0.265740641098 91:0.66226997613 221:0.300523563563 254:0.382326873568 1741:0.259554902894
1091 -1 -1 304:0.114907413386 430:0.422875811754 940:0.455682270546 957:0.302313332783 1019:0.584388412457 1404:0.402699393253 1765:0.0724985060111
1092 -1 -1 72:0.261872373361 663:0.207528945876 680:0.510285545471 998:0.444817452131 1084:0.373196919548 1326:0.392808560042 1404:0.363648341408 1765:0.0654680933403
1093 -1 -1 451:0.367707250216 506:0.309422857379 567:0.516339460037 858:0.555743910009 1165:0.436722644842 1765:0.0535207758575
1094 -1 -1 394:0.441302664582 957:0.200897910744 960:0.562031891241 1639:0.480268669332 1708:0.464793549331 1765:0.0481778235039
1095 -1 -1 554:0.2276432332 560:0.25189302113 631:0.31908089178 848:0.2276432332 860:0.373291128749 1026:0.31782374311 1344:0.279170678785 1371:0.330641629709 1720:0.316545814186 1733:0.395687146924 1741:0.20936732186 1765:0.0535892461629
1096 -1 -1 116:0.505468772075 1118:0.596594702227 1382:0.526279500906 1398:0.329097102702 1765:0.0574549010086
1097 -1 -1 663:0.197085047827 687:0.335258763751 805:0.59981539138 1448:0.59981539138 1661:0.359446849728
1098 -1 -1 117:0.443083194733 522:0.311086739214 708:0.358255701225 984:0.281096069711 1103:0.315309273449 1292:0.268678061152 1306:0.568509438735 1765:0.0687703058421
1099 -1 -1 304:0.0766972137055 457:0.267288223896 663:0.153394427411 791:0.390061542911 960:0.282256780039 1149:0.502473204768 1594:0.502473204768 1620:0.400034381685 1765:0.0483905541428
1100 -1 -1 304:0.114755616888 957:0.301913966861 1149:0.751808570314 1573:0.570281354116 1765:0.0724027330842
1101 -1 -1 190:0.509547753861 304:0.090048398588 546:0.347051015288 752:0.388205275029 883:0.31381683063 1308:0.566361967792 1312:0.19654488806 1765:0.0568142139306
1102 -1 -1 96:0.407955690009 304:0.101425956276 752:0.437254763755 753:0.39859863679 1214:0.357396570671 1229:0.255970614395 1312:0.22137820922 1506:0.476293704885 1765:0.0639926535987
1103 -1 -1 289:0.573366679854 488:0.819298877354
1104 -1 -1 241:0.589461019128 705:0.517329176985 1133:0.322102449991 1229:0.268008046182 1426:0.452591050408 1765:0.0670020115454
1105 1 1 93:0.374937768901 560:0.196503273163 911:0.287217629877 929:0.274654757568 1411:0.367788843104 1565:0.416743064777 1648:0.434093830234 1656:0.274654757568 1696:0.251766868297 1741:0.163328717304
1106 -1 -1 102:0.427568008026 401:0.475893412525 663:0.177313450804 951:0.427568008026 959:0.524888440157 1229:0.223744663641 1741:0.218536480549 1765:0.0559361659103
1107 -1 -1 687:0.791062483221 957:0.61173535752
1108 -1 -1 72:0.211553006924 170:0.465292937423 304:0.0838258957223 560:0.248598039059 743:0.368408152751 1005:0.189602399184 1084:0.30148629079 1290:0.281467472777 1312:0.182963290293 1324:0.437215887571 1326:0.317329510386 1765:0.052888251731
1109 -1 -1 663:0.214937829808 687:0.365627894654 929:0.445471266975 998:0.460697650722 1284:0.636265222448 1765:0.0678053359971
1110 -1 -1 33:0.249934905117 451:0.334772705783 529:0.1746846995 542:0.392774051697 984:0.199170066074 1165:0.397606578071 1377:0.365832794727 1558:0.421365265707 1706:0.362672788825
1111 -1 -1 320:0.333205713745 529:0.199845080721 821:0.396267365024 902:0.388310260531 984:0.227857150887 1103:0.255590456211 1135:0.426109633491 1274:0.414909679928 1366:0.265062989221
1112 1 -1 382:0.445182757608 430:0.377956945128 841:0.448325342423 940:0.407278624451 1133:0.311504790262 1214:0.361891851261 1741:0.25315691379
1113 -1 -1 848:0.251603523874 924:0.452743401871 968:0.433675693476 1145:0.571416185621 1426:0.400090042389 1741:0.231404005397 1765:0.0592297121545
1114 -1 -1 7:0.35531656075 137:0.392667055004 254:0.27693509298 401:0.409409723275 541:0.308430924875 592:0.250687863428 984:0.196695748017 1245:0.464252306469 1312:0.166473804502 1741:0.188006300723
1115 -1 -1 1384:0.719642004311 1474:0.690877855272 1765:0.0693049401294
1116 -1 -1 163:0.304569040813 371:0.285308658892 663:0.118318166708 707:0.341894266694 862:0.387574108207 1173:0.17943560836 1187:0.25999947187 1229:0.149300903528 1305:0.293992774193 1312:0.129124066589 1417:0.261695641018 1421:0.317555356702 1610:0.387574108207
1117 1 -1 18:0.526966898316 174:0.545736166857 1555:0.651519703664
1118 -1 -1 385:0.342411249894 435:0.318035536689 523:0.342411249894 758:0.388160164547 821:0.265728486204 953:0.360638067572 1173:0.179706935504 1337:0.360638067572 1655:0.388160164547
1119 -1 -1 161:0.418904389879 338:0.40216074758 560:0.18962739855 562:0.361818266893 860:0.281017017974 1083:0.361818266893 1159:0.333502676362 1224:0.333502676362 1371:0.248910080211 1765:0.040342480687
1120 -1 -1 155:0.256032858553 184:0.219449868783 329:0.315235566452 334:0.367884426061 376:0.241072703916 833:0.342000212895 890:0.30737675825 1228:0.380132994587 1291:0.281561183865 1300:0.395959528941 1765:0.0381327816922
1121 1 1 606:0.541112200468 1348:0.509359675028 1384:0.563640975797 1589:0.360637156104
1122 -1 -1 108:0.368648511617 663:0.193334205322 714:0.511323392921 1060:0.633303695442 1589:0.405209793967
1123 -1 -1 221:0.279592202879 350:0.427640923839 475:0.378838569567 557:0.412409096644 738:0.616143104827 1312:0.21382046192
1124 -1 -1 477:0.474479561467 1007:0.361151542609 1549:0.579099010667 1757:0.555952376436
1125 -1 -1 30:0.234045710228 309:0.341879874045 529:0.118033650967 542:0.265395626861 569:0.219687297638 595:0.478512869256 984:0.134578300958 1013:0.272181088914 1077:0.328214907865 1192:0.23736875966 1207:0.247191542984 1292:0.128633022196 1366:0.156553027181 1506:0.245056341476 1624:0.219687297638
1126 -1 -1 631:0.553503078428 663:0.294676754884 1026:0.551322328416 1229:0.371840664684 1552:0.394888047532 1765:0.092960166171
1127 -1 -1 430:0.415499955312 513:0.47530339586 1305:0.561075629982 1312:0.246429073659 1624:0.47530339586
1128 -1 -1 72:0.347509757414 221:0.392995479499 254:0.499969889955 557:0.579683227988 957:0.362272406421 1765:0.0868774393535
1129 -1 -1 61:0.425520999188 112:0.422316393934 1121:0.57933880249 1237:0.432553927355 1720:0.343284713502
1130 -1 -1 33:0.216353526933 126:0.386364032442 248:0.364750418994 329:0.348693651446 350:0.291838149466 502:0.348693651446 553:0.280238332403 708:0.219735118012 1175:0.293817282622 1312:0.145919074733 1544:0.328769022395
1131 1 1 443:0.331165145563 522:0.219240475192 647:0.434678421271 1259:0.46757696487 1276:0.254347819926 1344:0.252483118938 1370:0.349415791607 1563:0.42639042247 1765:0.0484663363345
1132 1 1 298:0.342784891079 443:0.317213605324 522:0.210004170126 647:0.416366006554 810:0.27749232179 1259:0.447878578951 1276:0.243632489849 1344:0.241846346195 1563:0.408427169946 1765:0.0464245150539
1133 -1 -1 376:0.438578968446 529:0.248704055453 554:0.294696750566 663:0.219911143612 887:0.304713691054 1266:0.622194458946 1344:0.361401877556
1134 -1 -1 632:0.469413371803 1690:0.717390536526 1733:0.510126197234 1765:0.0690881130971
1135 1 -1 211:0.38418885622 822:0.461326701872 911:0.305236224711 1229:0.177711802601 1328:0.398459485686 1620:0.367276384466 1696:0.267561459995 1738:0.38418885622 1765:0.0444279506502
1136 -1 -1 558:0.653493077506 974:0.490537545022 1104:0.576471781248
1137 -1 -1 122:0.276410036857 221:0.234944536023 315:0.364148772688 619:0.456932507028 957:0.216577357452 1114:0.475744942183 1490:0.501069216211 1765:0.0519379502934
1138 -1 -1 262:0.311262461042 490:0.364709291958 493:0.169898095509 529:0.13115787321 554:0.15541282178 844:0.282480764647 887:0.160695407977 961:0.379893672743 1175:0.254847143264 1304:0.379893672743 1412:0.32812372846 1425:0.364709291958
1139 -1 -1 44:0.517796480731 406:0.517796480731 848:0.266072180047 1741:0.244711072561 1765:0.0626357627819 1778:0.573735528163
1140 -1 -1 382:0.285385072735 430:0.242289865078 513:0.277162955572 860:0.289348664281 874:0.431324147366 940:0.261086571472 1142:0.199690611793 1371:0.256289813885 1400:0.348247022822 1427:0.400741552613 1661:0.240149370476
1141 -1 -1 122:0.282573933217 320:0.317370597236 350:0.36736505332 873:0.282573933217 883:0.2932799165 956:0.398635047945 1311:0.401930246894 1375:0.445142484944
1142 -1 -1 393:0.355148689925 406:0.407234537894 430:0.287337075635 554:0.209259400788 632:0.334703308471 659:0.462255613166 940:0.309628518346 1019:0.397082199557 1765:0.0492615281511
1143 1 -1 89:0.246370555234 417:0.254693176921 422:0.24926459768 522:0.204137087631 777:0.253377874914 810:0.269739759815 851:0.318387329009 939:0.271774464003 984:0.184457020445 1229:0.180510040197 1282:0.254693176921 1287:0.449861110888 1290:0.240165363584 1298:0.254693176921 1765:0.0451275100493
1144 1 -1 117:0.346947211834 522:0.243590093444 711:0.407630502888 851:0.379921160456 1290:0.286581453848 1297:0.505304763738 1635:0.411615373378 1765:0.0538491781058
1145 1 -1 341:0.30678779433 445:0.352870400947 802:0.30678779433 1075:0.48903284668 1577:0.368574227181 1668:0.554537738691 1765:0.0687952682238
1146 -1 -1 28:0.395371825992 84:0.286887528482 96:0.281035190498 341:0.196588151015 546:0.26928622997 596:0.369584527012 753:0.274589242328 757:0.395371825992 1142:0.211925890163 1312:0.152504472236 1665:0.364430362399 1765:0.0440836787796
1147 -1 -1 117:0.423469010566 301:0.398699878269 331:0.568362995287 979:0.578235246678 1765:0.0657260165077
1148 -1 -1 0:0.394416160723 540:0.530429758902 891:0.394416160723 960:0.297960954662 1209:0.42229145478 1637:0.371208551804 1765:0.0510829029758
1149 -1 -1 493:0.262719519975 663:0.179333971748 1078:0.497715114018 1113:0.481316309675 1211:0.332802114225 1552:0.240320421567 1694:0.497715114018 1765:0.0565735693008
1150 -1 -1 72:0.198250802568 89:0.270584174989 417:0.2797247548 422:0.273762647705 602:0.368892380379 777:0.278280183195 1084:0.282529187277 1282:0.2797247548 1298:0.2797247548 1326:0.297376203851 1355:0.386312300262 1552:0.210538759697 1765:0.0495627006419
1151 -1 -1 184:0.314731896275 262:0.465286999828 301:0.331751359721 341:0.243884067085 438:0.418038641513 717:0.426272674323 1286:0.394281370056 1765:0.0546894958688
1152 -1 -1 89:0.212782890131 316:0.404707809157 417:0.219970889908 422:0.215282388155 493:0.180995607316 777:0.21883490285 1210:0.404707809157 1213:0.322200341556 1258:0.314167901831 1282:0.219970889908 1287:0.388531605336 1298:0.219970889908 1765:0.0389752825926
1153 -1 -1 560:0.262440063312 681:0.355938136069 810:0.333729994558 984:0.228215671547 1226:0.396890869867 1233:0.41918335706 1385:0.41918335706 1410:0.363350269296
1154 -1 -1 143:0.550733458116 682:0.624315906063 1260:0.550733458116 1765:0.0601245844911
1155 -1 -1 216:0.453776936701 241:0.435833184829 304:0.07851850773 529:0.177597833196 1068:0.514405208567 1220:0.404237273968 1252:0.368720910524 1765:0.0495396627329
1156 -1 -1 141:0.298313827161 275:0.349743619325 434:0.437681649353 602:0.326787909846 632:0.298313827161 1471:0.437681649353 1765:0.0439057356849 1775:0.455904176096
1157 -1 -1 117:0.471211442303 298:0.540014971641 708:0.380998845576 1292:0.285734548761 1761:0.509449952753
1158 -1 -1 556:0.993841318757 1765:0.110812603665
1159 -1 -1 1409:0.80144792748 1682:0.590839745957 1765:0.0926801712083
1160 -1 -1 221:0.26822847564 663:0.187963414515 832:0.615710628244 923:0.543142406269 1133:0.285056222315 1371:0.365850980715 1765:0.0592958554001
1161 -1 -1 77:0.409077728541 415:0.400449182141 428:0.436433466299 533:0.577144609078 957:0.278307176069 1229:0.266966121427
1162 -1 -1 72:0.256214676341 304:0.101522663534 1084:0.365134079347 1500:0.586723367471 1728:0.66511435863 1765:0.0640536690854
1163 -1 -1 143:0.450581074241 221:0.22251747111 406:0.406649550313 569:0.328221703978 632:0.33422251114 1260:0.450581074241 1667:0.396511795689 1765:0.0491907645506
1164 -1 -1 298:0.463293937587 708:0.326869558536 1229:0.250981848263 1731:0.651530323784 1761:0.437071353591
1165 -1 -1 291:0.428929424053 393:0.404553225896 542:0.45232008264 560:0.263761752059 569:0.374418289397 1286:0.404553225896 1366:0.266817049812 1765:0.0561142718288
1166 -1 -1 77:0.328459198663 149:0.443004846597 428:0.350423835396 554:0.227640143747 663:0.169871585782 729:0.471453650762 1517:0.417691201798 1552:0.227640143747 1741:0.209364480438
1167 -1 -1 612:0.796574277293 631:0.505446407408 1292:0.331652453622
1168 -1 -1 254:0.197168901014 709:0.226120417018 1135:0.261887087085 1143:0.330532747131 1160:0.751646972906 1211:0.201545949363 1275:0.355757356339
1169 -1 -1 72:0.185461080672 254:0.266826913824 415:0.278191621008 557:0.309368803656 638:0.34509408603 663:0.146974429104 1057:0.424699909234 1084:0.264302427608 1510:0.447307016377 1689:0.357990849878 1765:0.046365270168
1170 -1 -1 663:0.1668749629 743:0.733402205758 848:0.223624453539 914:0.369093365805 1133:0.253074496684 1290:0.280163269789 1371:0.32480453173
1171 -1 -1 663:0.336678468691 687:0.57271928256 1187:0.739837562441 1765:0.106210231642
1172 -1 -1 83:0.393127106932 315:0.419537909398 415:0.359028079491 730:0.399264676012 957:0.249520027481 1442:0.561502221773 1765:0.0598380132485
1173 -1 -1 304:0.107749660522 1312:0.235180695025 1464:0.655858021802 1760:0.705909831916 1765:0.0679824667607
1174 -1 -1 0:0.361570937517 352:0.387124901094 747:0.290782156789 788:0.398411056389 791:0.37747389508 957:0.195273193013 1229:0.187315784284 1518:0.345771090116 1661:0.270734982242 1707:0.255659428847 1765:0.046828946071
1175 -1 -1 318:0.429613587809 439:0.416136321373 499:0.385138566772 617:0.329034656889 624:0.320616009876 1248:0.528716251985 1765:0.0577209256054
1176 -1 -1 230:0.370183982701 376:0.25549229181 529:0.144881477868 590:0.329770316494 663:0.128108290909 846:0.203862460155 1021:0.31831892675 1276:0.212087990805 1291:0.298402560645 1329:0.419643559265 1397:0.289356650288 1537:0.338816226852
1177 -1 -1 632:0.422973929218 790:0.646418513499 825:0.410865499296 1187:0.433642156577 1312:0.215360586308
1178 -1 -1 323:0.235626841255 457:0.173353097488 468:0.302778680571 472:0.244622246349 493:0.145744152268 535:0.325885237971 663:0.0994858611482 666:0.215621552629 723:0.200076117698 1136:0.651770475942 1311:0.237574580982 1552:0.133318209919 1682:0.200076117698
1179 -1 -1 72:0.195761582524 98:0.347893999267 141:0.33252140058 184:0.281646471168 541:0.313678128168 851:0.345288313682 1084:0.278981775076 1295:0.487870496772 1312:0.169305952074 1326:0.293642373786 1765:0.048940395631
1180 -1 -1 77:0.270005016848 79:0.374782373209 184:0.253512277485 304:0.0698202098887 473:0.387551487171 752:0.301000064492 948:0.340127142239 1295:0.439136198802 1312:0.152393663319 1358:0.336724460854 1741:0.172104968586 1765:0.0440516478194
1181 -1 -1 137:0.645978136815 445:0.406060898479 825:0.522483655069 1173:0.380575385002
1182 -1 -1 705:0.879880076394 957:0.475195802975
1183 1 1 33:0.237179546203 304:0.0732891293827 320:0.276391171066 522:0.20917082727 561:0.377314836077 968:0.338568095606 984:0.189005476712 1083:0.414713774425 1521:0.423555128417 1546:0.414713774425 1765:0.0462402923409
1184 -1 -1 907:0.903863422598 1315:0.425412307102 1765:0.0453352209152
1185 1 -1 984:0.320393684571 1066:0.756211095255 1192:0.565109315305 1765:0.0783844886215
1186 1 -1 89:0.332490440861 174:0.203182107455 417:0.343722270701 422:0.336396108273 519:0.30355599707 708:0.158633129525 777:0.341947199229 1214:0.170067762889 1229:0.121804049977 1282:0.343722270701 1298:0.343722270701 1555:0.242566196779 1737:0.206896842437 1765:0.0304510124942
1187 -1 -1 28:0.523068835122 96:0.371803806084 341:0.260082100924 546:0.356260171728 753:0.363275948561 937:0.423812107035 1142:0.280373615954 1765:0.0583218049218
1188 -1 -1 83:0.220374935574 92:0.348304179101 301:0.203476924643 351:0.290064684403 730:0.223815467572 1676:0.334382432929 1747:0.735899840738 1765:0.0335433453506
1189 -1 -1 108:0.394148509325 622:0.481483500696 1609:0.563891563146 1617:0.539068354508 1765:0.0652089360061
1190 -1 -1 41:0.446054128569 258:0.54440596716 457:0.289594156782 723:0.334236165587 848:0.222714074019 927:0.439548210848 1173:0.252044225462 1765:0.0524288781562
1191 -1 -1 110:0.404682163884 560:0.183189357359 1001:0.310449019979 1178:0.226328956421 1420:0.809364327768
1192 -1 -1 129:0.354904703859 513:0.258527118226 616:0.305180368979 666:0.266196398023 963:0.363577245856 1103:0.17764711956 1276:0.20333409625 1410:0.252148403033 1421:0.329639601503 1528:0.363577245856 1724:0.363577245856 1765:0.038745599235
1193 -1 -1 112:0.291045052094 304:0.0634799840349 388:0.331096462777 529:0.143582805403 715:0.375830594354 848:0.170135489396 917:0.386394319494 1090:0.303183395787 1121:0.399259167705 1435:0.319040897804 1659:0.326814358037 1765:0.0400514106839
1194 -1 -1 89:0.414234538693 174:0.506270474029 1750:0.756372893539
1195 -1 -1 221:0.314658598746 663:0.220499723177 771:0.722289619154 831:0.575036993921
1196 -1 -1 499:1.0
1197 -1 -1 323:0.670361658924 529:0.320096849252 663:0.283038666408 998:0.606664954206
1198 -1 -1 122:0.231292643077 323:0.326291080046 340:0.364358384782 391:0.451279004134 443:0.296959515997 472:0.338747727294 529:0.155803580458 760:0.359277103083 1181:0.32347262923 1366:0.206648883318
1199 -1 -1 355:0.62281035394 552:0.62281035394 848:0.281941241508 1712:0.37459109554 1765:0.0663714812965
1200 -1 -1 431:0.382086396023 500:0.351086288639 617:0.436981296062 619:0.337203244484 1064:0.263332394344 1202:0.359665522867 1371:0.236485425427 1398:0.219543949918 1489:0.351086288639
1201 -1 -1 1125:0.618760429193 1258:0.480333369846 1730:0.618760429193 1765:0.0595895657046
1202 -1 -1 122:0.360943790578 232:0.528632848468 554:0.288102926508 761:0.513402723352 1119:0.488959523577 1765:0.0678219968671
1203 -1 -1 119:0.405434307892 656:0.600452646848 663:0.183305475947 672:0.52968274462 1552:0.245642522863 1765:0.0578264393838 1782:0.311818516587
1204 -1 -1 72:0.229338481116 529:0.205542463693 595:0.416638446959 598:0.504410582928 883:0.316691327338 1094:0.571549725276 1741:0.224000088771
1205 -1 -1 709:0.997142612884 1765:0.0755421046252
1206 -1 -1 346:0.449972846582 621:0.525124763905 898:0.510768254531 1195:0.510768254531
1207 -1 -1 72:0.278168007968 344:0.722103584591 443:0.475172850976 1696:0.41880751445
1208 -1 -1 221:0.217810129221 415:0.288900823736 477:0.409651479955 787:0.403676512676 910:0.379255372339 1049:0.358378751162 1070:0.441049062418 1404:0.267454215794
1209 -1 -1 253:0.415189649324 372:0.43729051792 536:0.415189649324 545:0.43729051792 982:0.415189649324 1126:0.313611435749 1765:0.045327017603
1210 -1 -1 304:0.0714219883203 423:0.449210629872 780:0.422850899042 811:0.449210629872 1112:0.467913156533 1192:0.324874243928 1410:0.293255917772 1765:0.0450622574905
1211 -1 -1 33:0.292948726173 221:0.258354180968 227:0.472140955889 529:0.204747952978 663:0.181043917477 1004:0.415027958769 1431:0.402948325418 1667:0.46037050353 1765:0.0571129971198
1212 -1 -1 98:0.305254895981 234:0.334708506524 304:0.0680616021276 451:0.295027819146 506:0.496527336639 680:0.334708506524 714:0.36001378307 1418:0.338234098488 1733:0.317071693212
1213 -1 -1 33:0.242462947084 469:0.361327673426 475:0.289733286093 554:0.200800973646 955:0.402166336861 1325:0.278074531212 1504:0.372325626274 1544:0.368444680379 1677:0.415868442813
1214 -1 -1 83:0.344412910748 383:0.453327516583 730:0.349789945287 968:0.383838963562 1252:0.390182979165 1312:0.181354505234 1546:0.470166289783
1215 -1 -1 848:0.211977872369 914:0.349870620813 1023:0.481422459431 1615:0.481422459431 1624:0.332963903705 1661:0.28849840954 1672:0.418359257041
1216 -1 -1 418:0.368079712741 425:0.417072650371 461:0.345868775043 1007:0.270934053788 1366:0.198936685706 1377:0.314113800169 1477:0.341395618463 1613:0.232394877083 1709:0.434437137861
1217 -1 -1 33:0.306682176253 461:0.494274946137 1007:0.38718706199 1178:0.347224405416 1613:0.332111406525 1658:0.39723919859 1661:0.345670140015 1765:0.0597904571146
1218 -1 -1 499:0.386775536365 1208:0.451813129837 1231:0.456572222327 1609:0.50126081592 1722:0.42800571632 1765:0.057966259125
1219 -1 -1 315:0.47517469234 554:0.287896480281 887:0.297682275013 929:0.445261436219 1065:0.635965521833
1220 -1 -1 40:0.510942761686 708:0.409006835137 848:0.333515105371 924:0.600137712921 1292:0.306739468728 1765:0.0785124285468
1221 -1 -1 457:0.316427766127 723:0.365206274915 916:0.44231787165 1382:0.524740674255 1395:0.49538612481 1741:0.223813668337
1222 1 1 117:0.279673850063 522:0.196357765525 560:0.204035635857 708:0.226130786407 984:0.1774276727 1098:0.375366941049 1197:0.432717658295 1227:0.375366941049 1292:0.169589433052 1306:0.358842820984 1312:0.150166233871 1387:0.328590598966 1765:0.0434077763127
1223 -1 -1 321:0.290172835231 848:0.162834436244 945:0.702244791358 1042:0.351122395679 1395:0.331480236741 1417:0.268759114627 1432:0.298780831224 1765:0.0383326776948
1224 -1 -1 445:0.224366423859 553:0.290617275165 663:0.13865967897 681:0.278858623018 698:0.328407894227 890:0.352593045468 954:0.344536640682 1173:0.210284561901 1175:0.304699137123 1312:0.151323352269 1320:0.378259362216 1434:0.224366423859 1661:0.25288973131
1225 -1 -1 266:0.342640306278 296:0.514228348943 708:0.257985833153 1132:0.317409897854 1292:0.193479498635 1651:0.514228348943 1763:0.385999975446
1226 -1 -1 63:0.476504532482 122:0.276851362374 369:0.44984836393 461:0.430045478902 529:0.1864928903 1103:0.238513766463 1200:0.430045478902 1312:0.179962663829
1227 -1 -1 83:0.409541476465 437:0.621411300379 730:0.415935309551 1537:0.522610364501
1228 -1 -1 560:0.291889911839 663:0.196847355713 848:0.263789615812 1277:0.556940098492 1290:0.330483362319 1501:0.619038525307 1765:0.0620984268157
1229 1 1 18:0.286104387772 176:0.442667130575 445:0.227770176506 887:0.195044592266 1001:0.353727428675 1173:0.213474685547 1174:0.349763436575 1175:0.309321577847 1178:0.257880536376 1661:0.256726197023 1678:0.333390008842
1230 -1 -1 418:0.661696868329 903:0.749771468144
1231 1 1 298:0.30935446496 529:0.150198885598 553:0.278357108498 708:0.218260048726 843:0.435045223706 1132:0.268533736622 1175:0.291844904001 1229:0.167587678328 1292:0.1636866811 1701:0.404198789865 1761:0.291844904001 1763:0.326562014742
1232 -1 -1 300:0.547012889232 499:0.398466586516 557:0.398466586516 1387:0.452059688956 1720:0.352750073913 1741:0.233313267626
1233 -1 -1 143:0.41197416107 274:0.388927889884 631:0.267795795337 859:0.41197416107 1237:0.334753654266 1260:0.41197416107 1292:0.175716220931 1517:0.35056146746 1765:0.0449759768367
1234 -1 -1 301:0.507558448257 407:0.807216787426 1312:0.28945564252 1765:0.0836714450318
1235 -1 -1 415:0.29787862613 895:0.465867490443 957:0.207021921749 968:0.363507646922 1404:0.275765549309 1494:0.494908794785 1546:0.445262357096
1236 -1 -1 496:0.497176802989 663:0.185243443757 746:0.497176802989 795:0.451204051408 1378:0.514115986126 1765:0.0584378001603
1237 -1 -1 154:0.523326260174 304:0.0942810195165 801:0.339088948839 968:0.435542699148 1002:0.558186838574 1276:0.312171395911 1765:0.05948470041
1238 -1 -1 499:0.217633521052 598:0.573904077382 634:0.715573750192 1133:0.156800792067 1412:0.292529692474 1765:0.0326168536773
1239 -1 -1 415:0.365144288348 557:0.406066333841 663:0.192913334795 1188:0.479344195852 1292:0.237763131031 1325:0.358002251644 1692:0.435731020655 1741:0.237763131031 1765:0.0608573813913
1240 -1 -1 7:0.318227556595 111:0.356287193736 254:0.248027780603 376:0.27246645463 533:0.372693631382 541:0.276235983468 663:0.136619432177 984:0.176164058191 1019:0.34740497035 1200:0.356287193736 1291:0.318227556595 1312:0.149096771431
1241 -1 -1 141:0.346216335089 184:0.293246115492 1168:0.389500426236 1207:0.38256727231 1366:0.242290103688 1380:0.507963502786 1652:0.370286460746 1741:0.199079563308 1765:0.0509560118042
1242 -1 -1 382:0.318872371473 430:0.270720339789 475:0.284476747715 523:0.425134620179 821:0.329926014662 825:0.306319961953 940:0.291722665826 1542:0.329926014662 1654:0.408323474614
1243 -1 -1 79:0.455072077606 445:0.274359405447 644:0.370081977905 708:0.278647624507 923:0.489950904566 1173:0.257139844659 1229:0.213955365333 1652:0.388691992278
1244 -1 -1 304:0.0911967223708 1017:0.597465111705 1064:0.395312030179 1459:0.573584382932 1658:0.382279018043 1765:0.057538725572
1245 -1 -1 554:0.544489703594 1312:0.443422090108 1404:0.711974587106
1246 -1 -1 72:0.194375203348 475:0.297845158199 875:0.455989857502 960:0.283442295652 1256:0.413426078308 1476:0.468806673358 1542:0.345430221698 1613:0.26991858439 1765:0.048593800837
1247 1 1 72:0.443116429287 117:0.713743528994 304:0.175580730968 522:0.501116155406 1765:0.110779107322
1248 -1 -1 88:0.39593772861 994:0.443707083872 1312:0.202774583133 1396:0.608640823522 1620:0.484557690232
1249 -1 -1 499:0.475442197144 1103:0.326700492466 1208:0.555389384672 1274:0.530345298376 1741:0.278384628314
1250 -1 -1 451:0.321078474977 711:0.353768365105 865:0.438536465943 1036:0.319327138366 1147:0.450862707498 1330:0.428075894052 1682:0.297930025854 1765:0.0467338326394
1251 -1 -1 52:0.34835378684 554:0.153385645226 769:0.330747822492 1198:0.374938408834 1333:0.749876817668 1712:0.20379032375 1765:0.0361083480686
1252 -1 -1 1391:0.994670804178 1765:0.103101849234
1253 -1 -1 39:0.524208851053 743:0.407142539772 987:0.535384549339 1290:0.311060927598 1542:0.415485548086 1765:0.0584489158914
1254 -1 -1 301:0.285109571186 364:0.336517941376 497:0.468532892523 541:0.301244944476 641:0.302821933474 831:0.38854357259 1312:0.162595213221 1404:0.261068770322 1613:0.261068770322 1682:0.299630404615
1255 -1 -1 96:0.35105146347 304:0.0872784257126 546:0.336375401798 753:0.34299959091 757:0.493873588867 873:0.29306024948 887:0.241869791693 1142:0.264724477234 1229:0.220266222508 1410:0.358361835563 1765:0.055066555627
1256 -1 -1 350:0.298250467187 554:0.183114815543 658:0.343379945944 666:0.296159848387 738:0.429717921332 846:0.217447989818 1115:0.404502024855 1312:0.149125233593 1650:0.404502024855 1661:0.249216262325 1741:0.168413784957
1257 -1 -1 1552:0.973392249769 1765:0.229145211798
1258 -1 -1 72:0.225414861274 102:0.430759695654 141:0.382890577488 184:0.324309291987 254:0.324309291987 266:0.389903649201 541:0.36119299218 708:0.293572051932 1312:0.1949518246
1259 -1 -1 30:0.501420290244 350:0.488041988697 475:0.432346668852 708:0.367463829447 1292:0.275583804812 1366:0.335399714231
1260 -1 -1 72:0.186758260652 522:0.211203140716 561:0.3809808445 585:0.310198756506 846:0.235520567943 960:0.272335098405 965:0.484810638196 1142:0.224453310895 1637:0.339283103717 1646:0.38597266888
1261 -1 -1 108:0.411684705811 663:0.215904128005 810:0.407113546579 929:0.4474739767 955:0.579467331941 984:0.278397785466 1765:0.0681101691387
1262 -1 -1 27:0.431469956456 132:0.459178015156 341:0.232751959524 801:0.297524130429 1397:0.37369652146 1412:0.468103325479 1696:0.314326584491 1765:0.0521931894977
1263 -1 -1 218:0.479697728667 1064:0.367468033666 1120:0.489924486711 1173:0.257125979834 1229:0.21394382899 1481:0.426057597691 1495:0.3184658893
1264 -1 -1 66:0.265313604987 388:0.381117951991 644:0.318975574622 663:0.146140863632 802:0.20559009685 846:0.232558219127 873:0.245353176374 887:0.202495977418 1075:0.327719394871 1229:0.184409238156 1721:0.45957856219 1765:0.0461023095389 1772:0.330086604627
1265 1 -1 66:0.263414815037 450:0.402689780247 644:0.316692737995 663:0.145094966256 802:0.20411873465 846:0.230893852126 851:0.322936967418 873:0.243597238734 887:0.201046759136 1075:0.325373980684 1229:0.183089462609 1280:0.383741978396 1290:0.243597238734 1765:0.0457723656523
1266 -1 -1 687:0.318451328787 957:0.246261125512 1129:0.569745012106 1312:0.204301881627 1442:0.554168619277 1737:0.401254338595 1765:0.0590564879289
1267 -1 -1 1088:1.0
1268 -1 -1 560:0.405950122659 902:0.601594989903 1001:0.687959276438
1269 -1 -1 449:0.505548036218 569:0.478114314952 631:0.426649433172 708:0.373284690278 1292:0.279949227601 1366:0.340712659079
1270 -1 -1 83:0.339025765642 407:0.497840009662 541:0.330745270363 570:0.514415398674 730:0.34431869513 1312:0.178517843179 1410:0.335823219271
1271 -1 -1 318:0.279440346806 512:0.389849248519 617:0.214019205261 737:0.310370984167 1132:0.240636305651 1350:0.286983479829 1562:0.374266942567 1576:0.389849248519 1598:0.389849248519 1613:0.208543331808
1272 -1 -1 190:0.521655114377 475:0.356504696515 546:0.355297291967 1512:0.43668468927 1553:0.532776369113
1273 -1 -1 124:0.356026419905 300:0.356026419905 338:0.387462729455 359:0.34194802759 454:0.387462729455 848:0.165108697385 1288:0.403594431481 1344:0.202481340975 1668:0.313303605366
1274 -1 -1 98:0.265454922835 364:0.267372378722 547:0.372261738768 645:0.360266796255 952:0.334918556726 1256:0.317708124019 1307:0.387760559657 1429:0.317708124019 1758:0.291068290603 1782:0.201366291144
1275 -1 -1 88:0.246686615915 588:0.281972398414 602:0.543628459496 671:0.327533220912 681:0.232814669843 697:0.276449024855 952:0.327533220912 1229:0.146078889299 1256:0.310702297857 1611:0.249535245994 1782:0.196925934967
1276 -1 -1 94:0.315654115468 382:0.317385307536 430:0.269457833249 445:0.236953805834 727:0.333049942326 825:0.304891436281 841:0.319625758746 940:0.290362214765 1173:0.222081924708 1527:0.445676712168 1741:0.180483820555
1277 -1 -1 116:0.358669986285 221:0.184420132551 301:0.247307096363 382:0.280096433866 430:0.475599697769 445:0.209114645288 663:0.129233996267 940:0.256248222441 1173:0.195990027452 1312:0.141036829795 1468:0.34685246505 1748:0.406410450265 1765:0.040768786709
1278 -1 -1 430:0.341345705619 445:0.300170023177 560:0.275073747047 726:0.497883409026 825:0.386232536645 848:0.248592346328 940:0.367827106338 1173:0.281330516099 1312:0.202448893094 1765:0.0585208541204
1279 1 1 98:0.412351064458 418:0.510334474754 529:0.207956392666 846:0.292615056375 887:0.254789411745 1258:0.467584597607 1611:0.396362070327
1280 1 1 224:0.551405966657 304:0.10571916615 430:0.389061740113 825:0.440223211605 1214:0.372524635939 1589:0.44315429298 1765:0.0667013674471
1281 -1 -1 67:0.460368223415 529:0.165559031283 923:0.423016816742 1229:0.184726095461 1325:0.271669420375 1326:0.277089143192 1596:0.44553433156 1633:0.44553433156
1282 -1 -1 304:0.0920307395532 633:0.602929081858 752:0.396751292856 1086:0.36055148636 1312:0.200871661097 1751:0.54486415003 1765:0.0580649318273
1283 -1 -1 8:0.457376902557 407:0.442639396439 554:0.194901080425 960:0.267621460621 1320:0.396757944882 1357:0.457376902557 1377:0.344468516082
1284 1 1 211:0.401178274344 388:0.383517907253 984:0.189628120568 1192:0.334465448408 1266:0.416079972846 1328:0.416079972846 1366:0.220591700908 1620:0.383517907253 1765:0.0463926224979
1285 -1 -1 122:0.15241574385 190:0.256855409591 304:0.0453920523192 371:0.218913898549 457:0.158190375598 546:0.349886463066 636:0.26874175004 1166:0.243656401494 1343:0.27629545648 1439:0.233692157681 1458:0.62830882959 1665:0.236754123202
1286 -1 -1 72:0.267791193531 957:0.279167298268 1188:0.527315468497 1290:0.356291369104 1630:0.561270544674 1782:0.361003779636
1287 1 1 173:0.397679411872 522:0.24363481892 529:0.193082729535 573:0.394352203611 851:0.379990917622 984:0.220146928205 1512:0.404362802017 1566:0.483044010746
1288 -1 -1 33:0.304403231914 84:0.386212598245 304:0.0940614323851 1508:0.389895678164 1682:0.378334086864 1705:0.458217559688 1765:0.0593461563553 1767:0.4906020066
1289 -1 -1 368:0.802490291694 1133:0.484303304712 1312:0.348510603543
1290 -1 -1 848:0.514372709671 914:0.848974929558 1765:0.121087920649
1291 -1 -1 554:0.221128585455 585:0.345850186135 1099:0.457967901375 1326:0.312333840098 1471:0.518925330029 1596:0.50220462292 1765:0.0520556400163
1292 -1 -1 72:0.206587302403 117:0.332757579086 554:0.219391971452 675:0.390959012427 747:0.320698555051 1589:0.34313408195 1607:0.432991713482 1631:0.484638539083 1765:0.0516468256008
1293 -1 -1 266:0.442647837783 443:0.437147532312 624:0.355365709749 666:0.439545050048 939:0.38529278573 957:0.266779125747 1552:0.271769489351
1294 -1 -1 134:0.416835124806 480:0.375020593991 560:0.196546681437 826:0.361589416842 1184:0.434189723109 1251:0.416835124806 1650:0.392375192294
1295 -1 -1 227:0.587900918387 848:0.302095678182 1312:0.246020992036 1568:0.70893186052
1296 -1 -1 269:0.356917218044 509:0.425214044956 622:0.334585859817 644:0.313522009211 729:0.39865804878 808:0.39865804878 841:0.313522009211 1613:0.251701153412 1765:0.0453140925697
1297 -1 -1 304:0.0943216916059 641:0.383421897473 731:0.442932259114 1230:0.558427635981 1231:0.468734371964 1712:0.335867922905 1765:0.0595103616414
1298 -1 -1 313:0.674020065618 687:0.376734470622 747:0.433823705679 1508:0.459003222661 1765:0.0698650396637
1299 -1 -1 169:0.733648113174 1126:0.554157451858 1173:0.3850389092 1765:0.0800937137871
1300 -1 -1 529:0.197252536048 1077:0.548498012344 1135:0.420581810358 1242:0.448974100755 1457:0.530824420242
1301 1 -1 174:0.35099041867 214:0.434858798753 221:0.237953491192 724:0.493612161919 970:0.546215286073 1214:0.293786475819 1765:0.0526031241537
1302 -1 -1 445:0.260467840189 553:0.337378707036 957:0.211751107375 1173:0.244120152745 1188:0.399973904833 1312:0.175671858817 1358:0.388159262394 1404:0.282065106674 1517:0.395804766385 1652:0.369011456205
1303 -1 -1 184:0.448860205739 632:0.529939621322 1007:0.505083555333 1508:0.512424741391
1304 -1 -1 108:0.329561636072 313:0.526013380362 693:0.566156095639 1036:0.372553206774 1532:0.390381379047 1765:0.0545235187456
1305 -1 -1 259:0.377268061405 361:0.327848405871 430:0.228097703121 435:0.332701012936 595:0.284170850981 940:0.245793389869 997:0.406059276491 1174:0.308014623925 1366:0.185941945624 1721:0.389829054412
1306 -1 -1 122:0.147592961719 259:0.2675528374 430:0.161763461893 581:0.260238147478 940:0.174312976902 997:0.2879711343 1071:0.608427703668 1084:0.158090219579 1181:0.206415053882 1597:0.2879711343 1682:0.176798884535 1729:0.254030591068 1771:0.2879711343
1307 -1 -1 336:0.62524178158 624:0.33446262834 681:0.383865035004 955:0.512286225447 1133:0.289468870789 1765:0.0602137506971
1308 -1 -1 89:0.242854686424 278:0.429152822969 283:0.41742011305 417:0.251058538861 422:0.245707428993 626:0.331088258819 777:0.249762007074 1282:0.251058538861 1298:0.251058538861 1334:0.398957787889 1765:0.0444835109931
1309 -1 -1 493:0.271906055994 1444:0.607984391719 1725:0.515118761156 1765:0.0585517821573 1770:0.5363267911
1310 -1 -1 96:0.379697745739 341:0.265604025059 546:0.363824097248 753:0.370988829303 937:0.432810259133 1142:0.286326358688 1665:0.49237032144 1765:0.0595600623067
1311 -1 -1 72:0.205570308005 89:0.280574259844 170:0.452134497398 417:0.290052313817 422:0.283870083148 777:0.288554408003 1084:0.292960287155 1282:0.290052313817 1290:0.273507599411 1298:0.290052313817 1326:0.308355462007 1765:0.0513925770012
1312 -1 -1 89:0.27846925316 417:0.287876198091 422:0.28174034957 457:0.28174034957 777:0.286389530306 976:0.448742361072 1282:0.287876198091 1298:0.287876198091 1522:0.478634647109 1765:0.0510070045038
1313 1 1 227:0.428243605528 541:0.332025106759 883:0.286136587146 1214:0.289317314082 1257:0.417567512099 1312:0.179208627458 1589:0.344171089372 1685:0.46460304562
1314 -1 -1 448:0.447754704237 560:0.291928373629 1098:0.537064322879 1103:0.284756475191 1157:0.528390278658 1229:0.248426437639 1765:0.0621066094098
1315 -1 -1 129:0.538259060635 893:0.458021167347 935:0.527023359365 957:0.245036183552 1712:0.331648406334 1741:0.229579563367
1316 -1 -1 441:0.565484463491 1133:0.26180295994 1388:0.565484463491 1390:0.389918268808 1737:0.370015988774 1765:0.0544588373824
1317 -1 -1 841:0.573080675789 1133:0.398187117307 1497:0.71625802519
1318 -1 -1 537:0.638853709969 560:0.28919288029 1309:0.613318675581 1720:0.363419341027
1319 -1 -1 469:0.299030322835 694:0.779955450599 1103:0.179365333771 1111:0.350857376171 1274:0.291170548104 1682:0.249393768265
1320 -1 -1 72:0.270451659912 344:0.702072515483 443:0.461991611581 1312:0.233902255903 1696:0.407189842908
1321 -1 -1 110:0.644388422262 554:0.263616454318 770:0.545962314658 786:0.461891679615 1765:0.0620576630566
1322 -1 -1 809:0.692543059907 1060:0.721376538414
1323 -1 -1 449:0.429001452639 486:0.490136333392 631:0.362049129827 802:0.271158902543 1534:0.606151854905 1765:0.0608057092769
1324 -1 -1 848:0.350836211938 1552:0.350836211938 1566:0.740721934144 1765:0.0825899714221 1782:0.445351341846
1325 -1 -1 30:0.250691966523 72:0.141065543516 166:0.366195722432 298:0.260396564795 506:0.203887662562 527:0.330929336553 709:0.23275507306 810:0.210797060289 1192:0.508502728737 1194:0.316292463949 1366:0.167687697462 1515:0.280924422412
1326 1 -1 18:0.369430919137 449:0.40454172485 529:0.205557598413 542:0.462190970455 709:0.378431359686 984:0.234370386044 1558:0.495835252435
1327 1 1 142:0.307894018337 499:0.296927367999 554:0.189035601206 676:0.334101857682 687:0.479923427451 887:0.195461048258 1133:0.21393049317 1175:0.30998203617 1366:0.211595658069 1518:0.32857975463 1652:0.323376836871 1765:0.0445006654674
1328 -1 -1 89:0.197979729563 417:0.204667665098 422:0.200305339214 479:0.376552562848 493:0.168403866337 643:0.361501726496 762:0.332171730826 777:0.203610707884 1282:0.204667665098 1298:0.204667665098 1311:0.274511720424 1434:0.186007287111 1435:0.288869598266 1587:0.325237927736 1712:0.204667665098 1765:0.0362637987602
1329 -1 -1 1010:0.545636035813 1303:0.535232411916 1312:0.210465010919 1726:0.60647406764 1765:0.0608380318273
1330 -1 -1 227:0.508633537776 848:0.261363758305 1341:0.541296873219 1568:0.613345733916 1765:0.0615273583359
1331 -1 -1 72:0.376080760759 221:0.425306155443 254:0.541075617474 663:0.298036951523 1084:0.535956426464 1765:0.0940201901897
1332 -1 -1 108:0.378707727269 498:0.54180109084 797:0.650584487971 1211:0.368573315301 1765:0.0626543735883
1333 -1 -1 212:0.435058221527 438:0.370793402878 439:0.349721093642 460:0.391013750111 1366:0.230653334319 1426:0.327670701908 1506:0.361047392538 1624:0.323670571054 1765:0.0485086837942
1334 -1 -1 612:0.568688127458 614:0.584672629941 916:0.467927942173 1292:0.236772411806 1741:0.236772411806 1765:0.0606037988552
1335 -1 -1 525:0.788979126262 709:0.522356055795 984:0.323505933945
1336 -1 -1 301:0.298729411187 304:0.0780527453073 639:0.462108018862 888:0.511353818225 1149:0.511353818225 1620:0.407104511354 1765:0.0492457993623
1337 -1 -1 77:0.405636699051 415:0.397080733192 428:0.432762329195 708:0.344762260325 957:0.275966146155 1133:0.318151336194 1434:0.339456576853 1552:0.281128361931
1338 -1 -1 929:0.382236634136 1223:0.444722385998 1312:0.201271013667 1387:0.440417004745 1590:0.511851208061 1737:0.395301633172 1765:0.0581803706084
1339 -1 -1 289:0.525145449327 790:0.750394280307 1613:0.401410863248
1340 -1 -1 96:0.434780442746 133:0.600004315979 753:0.424808125064 848:0.289710491196 1133:0.327863682093 1229:0.272801727693 1765:0.0682004319234
1341 -1 -1 304:0.0851376751598 523:0.492030663199 821:0.381840734901 840:0.535475832916 878:0.472574239967 1712:0.303164771857 1765:0.0537158924082
1342 -1 -1 631:0.316636491155 680:0.414496997054 901:0.513039413798 957:0.221751240975 1174:0.418863026759 1463:0.48711016035 1765:0.0531787120627
1343 -1 -1 84:0.544731808556 520:0.834422441299 1765:0.0837045172248
1344 -1 -1 96:0.264238233389 190:0.371741178201 546:0.253191486649 793:0.430392895263 1035:0.308501658968 1138:0.388944016988 1172:0.352638544431 1312:0.143389560062 1526:0.388944016988
1345 -1 -1 448:0.61245559149 663:0.269290637345 817:0.627258510526 1103:0.389500531861 1765:0.0849517377295
1346 -1 -1 196:0.588523187599 1033:0.578475289463 1400:0.560831348148 1765:0.0668954114533
1347 -1 -1 111:0.922484055394 1312:0.386035189515
1348 -1 -1 191:0.350136830991 456:0.350136830991 457:0.242788708552 529:0.157577378996 638:0.327155312742 663:0.139334364932 1057:0.402623044704 1293:0.402623044704 1344:0.228982034594 1434:0.22545813904 1689:0.339381673555 1765:0.0439550982652
1349 -1 -1 177:0.491008444694 560:0.279184128442 1007:0.384628269345 1131:0.467828256663 1714:0.557348133695 1765:0.0593953215408
1350 1 1 522:0.237423990731 851:0.370304049739 883:0.289910061009 939:0.316090420273 984:0.214534861943 1126:0.363143942113 1272:0.506357180972 1312:0.181571971057 1512:0.394054637116
1351 1 1 304:0.216937997966 663:0.433875995932 984:0.559461820162 1142:0.657995348047 1765:0.136872637597
1352 -1 -1 52:0.500411090083 89:0.283179258904 191:0.413183101813 417:0.292745312118 422:0.286505682366 663:0.164423162592 777:0.291233498958 984:0.21201560511 1282:0.292745312118 1298:0.292745312118 1765:0.0518697327278
1353 -1 -1 94:0.278662706328 341:0.181867011025 817:0.602252638811 1095:0.358791106702 1116:0.36576513826 1173:0.196056211952 1283:0.393447994733 1292:0.159332976887 1434:0.209185261882 1765:0.0407825540512
1354 1 -1 66:0.681595170879 522:0.535759905517 984:0.4841093649 1765:0.118437618567
1355 1 -1 39:0.440574288011 88:0.331825211092 341:0.219063876005 624:0.272862074704 660:0.424795337723 743:0.342185245859 1290:0.522865825059 1765:0.0491237213033
1356 1 -1 89:0.229763241527 341:0.187677680689 417:0.237524853035 422:0.232462202744 522:0.190376641906 681:0.268297109832 777:0.236298212732 851:0.296925518168 939:0.253454726984 984:0.172023166078 1282:0.237524853035 1287:0.419536932798 1298:0.237524853035 1314:0.406018698538 1765:0.042085560838
1357 -1 -1 1119:0.99051683744 1765:0.137391392552
1358 -1 -1 40:0.270731609594 131:0.29167497517 133:0.365992659149 439:0.299921405312 680:0.324256506238 795:0.321206449614 1001:0.331385626053 1072:0.348771570548 1545:0.314914545794 1624:0.277580432789 1765:0.0416011298086
1359 -1 -1 77:0.539178981156 428:0.575234815498 624:0.488624452404 1552:0.373680448821
1360 -1 -1 624:0.631552688449 663:0.360418153404 1495:0.676987764133 1765:0.113699268355
1361 -1 -1 560:0.222597462482 957:0.197474019394 1316:0.352473477997 1337:0.456872100037 1341:0.416628496238 1371:0.292187482742 1398:0.271255592016 1609:0.409515368363 1720:0.279731032964
1362 -1 -1 1765:1.0
1363 1 -1 708:0.532138380534 810:0.610570790302 984:0.41752861657 1292:0.399083414047 1765:0.102148602394
1364 -1 -1 663:0.191482462982 694:0.602167202485 1133:0.290393040998 1675:0.522358300994 1712:0.340922729542 1720:0.356811583649
1365 -1 -1 81:0.4481660241 554:0.183342738848 1430:0.416389273411 1495:0.256986178726 1530:0.4481660241 1607:0.361844994249 1704:0.405005509175 1741:0.168623409865 1765:0.0431605149258
1366 -1 -1 573:0.469017600073 577:0.563548022001 1090:0.48489898621 1706:0.476769431584
1367 -1 -1 204:0.595959215428 217:0.612710244857 1075:0.451462506285 1292:0.2481266866 1765:0.0635100166047
1368 -1 -1 554:0.212801380371 622:0.369889189661 1115:0.470079873093 1142:0.240826087571 1371:0.309084501309 1417:0.351229825209 1542:0.356103961759 1658:0.332826246139 1712:0.282730904423 1765:0.050095341716
1369 -1 -1 75:0.571620886676 149:0.455084979238 236:0.493723349609 496:0.468352427892 1765:0.055049804056
1370 -1 -1 641:0.229488818417 931:0.313360647925 966:0.343629249029 973:0.237662647312 1015:0.355070250893 1132:0.228293722218 1208:0.277626412302 1231:0.280550740275 1562:0.355070250893 1600:0.343629249029 1741:0.139158089319 1763:0.277626412302
1371 -1 -1 76:0.314614405039 227:0.314614405039 300:0.348603106742 360:0.293846830996 573:0.278655320296 958:0.379383954907 1143:0.367159521785 1200:0.314614405039 1258:0.306771082363 1613:0.211394555576
1372 -1 -1 529:0.236544447172 560:0.310146316557 569:0.440262670389 708:0.34373226113 1292:0.257786037068 1640:0.685141780693
1373 1 1 25:0.461229548441 174:0.308719289282 445:0.237321292687 529:0.165868783628 632:0.31436353797 846:0.233393659362 883:0.255563761898 887:0.203223422303 1153:0.400099976049 1173:0.222426347063 1312:0.160060729928 1652:0.336219149893
1374 -1 -1 248:0.62193858548 554:0.305517517245 592:0.374671943774 663:0.227985909183 1026:0.426547802681 1344:0.374671943774 1765:0.0719215467492
1375 -1 -1 1178:0.63266918877 1226:0.774422170125
1376 -1 -1 546:0.5525479216 769:0.82855817392 1765:0.0904552196704
1377 -1 -1 83:0.268242098362 426:0.353069006702 437:0.407012917466 529:0.146371232653 730:0.272429940869 1048:0.37399042758 1206:0.383129353197 1237:0.303889598241 1276:0.214268801657 1537:0.342300130403
1378 -1 -1 358:0.378638826198 506:0.244077219751 554:0.179338838709 914:0.295999719848 942:0.340306147646 1285:0.438378824361 1354:0.420856787343 1585:0.438378824361
1379 -1 -1 554:0.259518060356 887:0.268339253535 936:0.573277375669 1317:0.609014410515 1508:0.401371299039
1380 -1 -1 557:0.411844455046 663:0.195658395238 668:0.640917030392 1480:0.517470327301 1707:0.336974417037
1381 -1 -1 549:0.749917415543 1749:0.661531457956
1382 -1 -1 320:0.364343843478 885:0.527104013821 902:0.424597919387 984:0.249150439784 1103:0.279475427133 1204:0.430053260391 1366:0.289833169939
1383 1 1 169:0.451478994171 304:0.0781208872172 506:0.284956237095 522:0.222960904897 752:0.336784895492 883:0.272249697018 1019:0.397301966125 1142:0.236948717404 1312:0.170511205907 1739:0.475511572875 1765:0.0492887921207
1384 -1 -1 122:0.233151462439 142:0.303112528659 144:0.385421902405 513:0.292316186682 702:0.401290163986 746:0.372722954373 795:0.338258152945 1133:0.210608225169 1486:0.401290163986
1385 -1 -1 112:0.460699308517 304:0.100483360013 415:0.380387649427 752:0.43319116188 957:0.264364661597 1312:0.219320843628 1450:0.568595013326 1765:0.0633979415711
1386 -1 -1 499:0.455175417317 1208:0.531714678378 1211:0.401298533545 1231:0.537315399485 1312:0.235993383214 1765:0.0682173863308
1387 -1 -1 136:0.534414006026 1232:0.510315759185 1292:0.267870882194 1312:0.23719143828 1608:0.566801488133 1765:0.0685637019104
1388 -1 -1 304:0.0881423482523 352:0.459729474903 445:0.285247789622 787:0.466231461662 1001:0.442990248793 1173:0.267344843502 1312:0.192384631401 1512:0.417520698112 1765:0.055611630062
1389 -1 -1 289:0.462214130358 708:0.331354573793 851:0.448761115672 939:0.383061135181 1178:0.369384939264 1214:0.355239357988 1292:0.248503245408 1765:0.0636063998535
1390 -1 -1 33:0.26157158155 140:0.52952468116 415:0.305974438165 1129:0.491979278626 1747:0.559391979647 1765:0.0509957396942
1391 -1 -1 177:0.415500782002 897:0.521900164273 957:0.209586529235 1007:0.325479833229 1103:0.230446920955 1131:0.395885261418 1174:0.395885261418 1741:0.1963660353
1392 -1 -1 592:0.584955148367 1026:0.665946135943 1229:0.449148966167 1765:0.112287241542
1393 -1 -1 142:0.653810873186 364:0.676585382607 529:0.338767711191
1394 -1 -1 161:0.663326018728 438:0.488300567049 848:0.271363741298 1758:0.497918536517
1395 -1 -1 592:0.237969177675 641:0.294315325986 805:0.440698397176 1026:0.270917616143 1139:0.474330298837 1499:0.409691019733 1641:0.440698397176 1765:0.0456802587474
1396 -1 -1 11:0.612513650532 243:0.510096029261 814:0.510096029261 848:0.250576626141 1312:0.204064852948
1397 -1 -1 133:0.434406784147 137:0.402914280806 663:0.156523062613 957:0.205900591275 1243:0.452291809467 1379:0.476367654963 1517:0.38486899284 1765:0.0493775286615
1398 -1 -1 137:0.327830631107 154:0.353454461627 221:0.18173842573 445:0.20607384837 505:0.400500717625 663:0.127354767115 1061:0.376999289984 1076:0.4171752459 1173:0.193140079421 1748:0.400500717625 1765:0.040175955916
1399 -1 -1 221:0.432956465305 804:0.631686923542 1658:0.63589280303 1765:0.0957114038695
1400 -1 -1 106:0.593576603108 342:0.569851298337 957:0.238370609163 1201:0.512687054597 1765:0.0571642437408
1401 -1 -1 83:0.277227064828 149:0.348832166925 282:0.438159380458 475:0.258636299119 708:0.21982240585 801:0.240540472349 968:0.308962137928 1004:0.306635339269 1093:0.438159380458 1613:0.234386028473
1402 -1 -1 420:0.449219264251 541:0.332955851146 592:0.270621342439 885:0.449219264251 1013:0.429444072974 1292:0.202955646887 1312:0.179710991347 1325:0.305592285289 1366:0.247007497461
1403 -1 -1 72:0.157587340725 415:0.236381011088 676:0.295783348015 787:0.330291416219 1084:0.224579284036 1302:0.3696882514 1312:0.1362906573 1326:0.236381011088 1373:0.353337087447 1418:0.310309839946 1621:0.3696882514 1702:0.321473106155
1404 -1 -1 0:0.28964521374 104:0.361909630958 216:0.343618547868 263:0.389528767304 304:0.0594574413657 457:0.207207969263 501:0.30610507904 948:0.28964521374 949:0.389528767304 1209:0.310115839209 1707:0.204802217849 1765:0.0375134688288
1405 -1 -1 517:0.475019233101 560:0.248955538391 1412:0.475019233101 1440:0.475019233101 1601:0.510970962439
1406 -1 -1 585:0.517152132341 1166:0.662239520848 1175:0.542210742278
1407 -1 -1 96:0.284810494588 155:0.299964824887 910:0.351890323399 1000:0.445358958219 1133:0.214772810075 1267:0.463901123599 1377:0.335417330005 1482:0.364549430043
1408 -1 -1 288:1.0
1409 -1 -1 368:0.401396337704 451:0.346198081518 506:0.291323055337 554:0.21405331676 844:0.389066641356 848:0.21405331676 914:0.353296152967 1187:0.351006279003 1368:0.378318212635
1410 1 -1 235:0.341832874229 392:0.403458518268 427:0.335996737316 506:0.224634557947 595:0.282350772682 676:0.291715135146 758:0.403458518268 1655:0.403458518268 1658:0.258146832615
1411 -1 -1 12:0.491189376108 304:0.0806965635373 752:0.347888825711 802:0.227046890251 873:0.270959917635 887:0.223629847282 998:0.345929958222 1175:0.354654986385 1254:0.420894036942 1312:0.176133027305 1765:0.0509138629467
1412 -1 -1 20:0.493059670216 617:0.306844585931 802:0.240043315282 1011:0.558936433257 1176:0.50510820226 1312:0.186215084285 1765:0.0538282309967
1413 -1 -1 315:0.458106969782 350:0.452071992034 887:0.28698987375 1404:0.362931591649 1434:0.335142509926 1517:0.509279774235
1414 -1 -1 102:0.333989092725 155:0.293370873693 273:0.421534080045 432:0.377840284082 475:0.26781164154 663:0.13850605623 1376:0.356535753271 1395:0.377840284082 1645:0.348055353217
1415 1 1 33:0.232905069376 174:0.302974447314 266:0.314164439154 304:0.071968304336 479:0.471492284717 1172:0.386312959212 1214:0.253596082415 1312:0.157082219577 1504:0.357648568001 1677:0.399474928807 1765:0.0454069445197
1416 -1 -1 84:0.265643220024 156:0.423854899629 188:0.393801904199 336:0.423854899629 415:0.244915429614 457:0.225467591578 821:0.290164553542 957:0.170213162197 976:0.359113842033 1696:0.245828466703 1765:0.0408192382689
1417 1 1 174:0.455791605005 304:0.108268367955 451:0.469312791379 1036:0.466752904193 1493:0.581165194868 1765:0.0683097347134
1418 1 -1 304:0.171070471461 663:0.342140942921 846:0.54445886249 887:0.474077974701 1276:0.566426923985 1765:0.107933450402
1419 -1 -1 351:0.38168644012 529:0.158235114572 554:0.187497441506 628:0.440002686731 724:0.414183279051 887:0.193870605477 1386:0.458321848015 1394:0.425825009084
1420 -1 -1 364:0.327101563336 529:0.163780434498 554:0.194068254194 628:0.455422498402 887:0.200664764502 1078:0.401924658063 1386:0.474383651259 1394:0.440747966699
1421 -1 -1 103:0.560638072702 122:0.287342110882 810:0.322725936903 957:0.450286073307 984:0.220690730881 1104:0.494560752868 1765:0.0539921069505
1422 -1 -1 641:0.467567835547 667:0.571603023173 687:0.391323342751 747:0.450623332638 1098:0.313775328159
1423 1 1 320:0.259483275714 341:0.193591054633 457:0.239786653513 529:0.155628952451 641:0.279698475718 663:0.137611511201 667:0.341932190674 687:0.468178237078 747:0.539124591898 984:0.177443295442 1707:0.237002653058 1765:0.0434115984252
1424 1 1 72:0.190605205541 522:0.215553614103 529:0.170828128577 641:0.307014642329 667:0.375326282887 687:0.513901885355 747:0.591777067526 1229:0.190605205541 1765:0.0476513013852
1425 1 -1 425:0.408080046712 529:0.146754996942 641:0.263750081861 663:0.12976490934 667:0.322435233333 687:0.441482736142 747:0.508383733165 854:0.408080046712 1765:0.0409362711361
1426 -1 -1 0:0.284179393253 341:0.164131885974 457:0.203297800857 529:0.131946558824 641:0.237136154926 667:0.289899631142 687:0.396934544157 747:0.457084839023 791:0.296678442159 957:0.153476432287 1577:0.197187711333 1599:0.36690238159 1707:0.200937447761 1765:0.0368055617869
1427 -1 -1 529:0.142870098471 641:0.256768089348 663:0.12632977249 667:0.313899727414 668:0.413817677162 687:0.429795804573 747:0.494925798315 993:0.413817677162 1229:0.159410424452 1765:0.039852606113
1428 -1 -1 216:0.97970545329 304:0.169521639347 1765:0.106956246138
1429 -1 -1 13:0.442197922427 266:0.326044689146 617:0.268627667893 680:0.367304253758 848:0.2001794454 980:0.422639684636 1325:0.277213822359 1621:0.442197922427
1430 -1 -1 57:0.377023444114 184:0.217654732731 329:0.312656887625 376:0.239100689513 426:0.327054221634 529:0.135586326345 846:0.190783269599 1228:0.377023444114 1229:0.151283397042 1272:0.364875070894 1291:0.27925796703 1312:0.130838641776 1375:0.317078816291
1431 -1 -1 98:0.52375691813 108:0.445351669699 320:0.440406687854 560:0.346328951332 984:0.30116474294 1366:0.350340670463
1432 -1 -1 221:0.26415678503 439:0.421001423521 1577:0.312858257921 1590:0.513746027362 1663:0.534897540283 1707:0.31880759421 1765:0.058395748217
1433 -1 -1 66:0.554249330054 924:0.736174629064 1292:0.376269995616 1765:0.096309324873
1434 -1 -1 221:0.338771420342 356:0.658860499701 1452:0.671667154693
1435 -1 -1 211:0.2788367123 284:0.334821842861 443:0.22032607653 513:0.215151904024 523:0.295359431948 715:0.302576910471 796:0.321438986757 1013:0.266561973081 1039:0.321438986757 1328:0.289194054368 1627:0.302576910471 1777:0.289194054368
1436 -1 -1 397:0.648008605239 848:0.306923386342 1449:0.697052998309
1437 -1 -1 212:0.455447773259 900:0.527306355252 957:0.211757566688 1176:0.47652425087 1578:0.489918240833 1765:0.050782104382
1438 -1 -1 66:0.328144652083 255:0.592080563018 769:0.522297402304 844:0.440258372735 1133:0.274116185198
1439 -1 -1 232:0.385773202045 439:0.356821339474 761:0.374658920837 878:0.43542737718 1119:0.356821339474 1752:0.513926241899 1765:0.0494935359698
1440 -1 -1 176:0.49747783448 415:0.299424894904 457:0.275648659698 531:0.40721143624 641:0.321529613186 687:0.269099012934 848:0.211989208212 1710:0.44757368533
1441 1 1 304:0.131945568663 529:0.298442338906 979:0.732391114873 1075:0.591773181623 1765:0.0832483851215
1442 -1 -1 617:0.180889002378 663:0.100589533347 687:0.171111522503 872:0.539946586928 1152:0.69617134209 1397:0.227200364761 1676:0.316330367553
1443 -1 -1 617:0.249572144571 687:0.236082177859 724:0.410829921917 806:0.410829921917 848:0.185979403684 962:0.454611131247 968:0.320562866619 1133:0.210471812165 1546:0.392659078281 1765:0.0437812093297
1444 1 -1 192:0.539506215109 640:0.448131747546 641:0.370430264133 1064:0.39500439813 1214:0.321101548639 1398:0.329320765933 1765:0.0574939489026
1445 -1 -1 266:0.315853787218 443:0.311929014146 554:0.193922606494 592:0.237817329009 851:0.322081475052 939:0.274927775926 1026:0.270744743005 1029:0.337074297394 1607:0.382725407466 1641:0.440417186541 1765:0.045651110072
1446 1 1 445:0.356612143006 522:0.314499534894 529:0.249243638098 554:0.295336117913 624:0.386181426794 846:0.350710263233 883:0.38402428949 887:0.305374790926 1173:0.334230171211
1447 -1 -1 315:0.370420728859 513:0.352520973631 721:0.526669680608 1065:0.495764643875 1103:0.242235073752 1312:0.182770453007 1656:0.347101957229 1765:0.0528325092546
1448 -1 -1 85:0.350680374624 275:0.304965442681 301:0.23223671508 402:0.381644640739 681:0.244064696307 954:0.301547894288 1325:0.225213585702 1552:0.162629447185 1609:0.331062942812 1611:0.261593240978 1737:0.260120280489 1765:0.0382844214433 1780:0.331062942812
1449 -1 -1 66:0.41533772995 848:0.306578463916 861:0.661079850165 1133:0.346953068959 1398:0.413391482985 1765:0.0721713030521
1450 -1 -1 31:0.264322833796 205:0.568989265889 273:0.264322833796 369:0.473849301105 457:0.151335562625 529:0.0982214595134 554:0.116385496416 685:0.250963833366 723:0.17466449852 846:0.138207234431 887:0.12034151761 1375:0.229698266459 1419:0.273123359487 1741:0.107041704448
1451 -1 -1 506:0.422132989328 522:0.330293360999 674:0.68516254657 1426:0.493216301209
1452 1 -1 174:0.438367990771 341:0.292977737248 451:0.45137230072 1036:0.448910270727 1493:0.558948905559 1765:0.065698448211
1453 -1 -1 96:0.378393427666 341:0.264691635839 546:0.362574307512 596:0.497618663843 753:0.36971442765 937:0.4313234917 1142:0.285342785179 1765:0.0593554646589
1454 -1 -1 42:0.33744404577 89:0.233891795764 417:0.241792873594 422:0.236639253894 643:0.42707547974 777:0.240544192119 1282:0.241792873594 1298:0.241792873594 1451:0.392425238667 1552:0.181988797333 1559:0.413314339944 1765:0.042841785025
1455 -1 -1 341:0.320030998571 687:0.386979524971 747:0.445621265472 1257:0.578475641921 1312:0.248266023583 1577:0.384484585607 1765:0.0717649749877
1456 -1 -1 89:0.255750136408 417:0.264389608888 422:0.258754358035 777:0.263024231977 1130:0.486430451872 1207:0.351706851094 1265:0.392739330058 1282:0.264389608888 1298:0.264389608888 1398:0.268327646524 1765:0.0468455609069
1457 -1 -1 457:0.323018122714 723:0.372812559309 937:0.424961965705 1142:0.281134306901 1323:0.5641837522 1397:0.418709560331 1765:0.0584800397432
1458 -1 -1 399:0.495948879037 560:0.248428311095 626:0.393375512319 1024:0.509888850184 1586:0.526865400644
1459 -1 -1 24:0.461479073187 700:0.48069238671 957:0.19303816296 1072:0.388106470707 1460:0.393850979963 1484:0.461479073187
1460 1 -1 59:0.477008943453 882:0.465630673381 911:0.349246450429 1165:0.414796916415 1696:0.306139581773 1711:0.409755457975
1461 -1 -1 304:0.0750504451894 426:0.409470636919 529:0.169753562967 663:0.150100890379 942:0.381686518094 1078:0.416582987825 1113:0.402857338919 1211:0.278552318774 1552:0.201145989808 1694:0.416582987825 1765:0.0473515588888
1462 -1 -1 72:0.142713986083 194:0.272721296473 221:0.161393889511 233:0.344206811903 290:0.299117964431 662:0.294946514831 663:0.113098158135 835:0.344206811903 1004:0.25926801831 1084:0.203383118651 1120:0.326810437621 1123:0.326810437621 1286:0.257222456823 1431:0.251721869829 1765:0.0356784965208
1463 -1 -1 221:0.379909217518 841:0.581077465971 848:0.356760188848 1049:0.625092099325
1464 -1 -1 231:0.369735324372 506:0.291941259363 554:0.214507550025 952:0.452890670734 1112:0.524345804138 1276:0.265004539285 1607:0.423351825618 1765:0.0504969892602
1465 -1 -1 61:0.304984724713 318:0.31002545282 481:0.390865142807 499:0.277930591467 560:0.19579027476 576:0.390865142807 860:0.290150049951 1008:0.390865142807 1085:0.390865142807
1466 -1 -1 108:0.426143244802 318:0.524744090072 624:0.391610882754 808:0.620254727813 1765:0.0705022267554
1467 -1 -1 304:0.162902768341 617:0.585892354188 752:0.702285826051 1312:0.355561085708 1765:0.102780203486
1468 -1 -1 143:0.374140196674 274:0.353210397554 631:0.243202562209 708:0.212783109622 1026:0.242244367013 1260:0.374140196674 1292:0.159579186441 1685:0.366330337462 1690:0.424128355449 1733:0.301591635363 1765:0.0408455733621
1469 -1 -1 371:0.47153056529 445:0.316412771311 663:0.195544825903 1173:0.2965538241 1499:0.553254851726 1515:0.491389512501 1765:0.0616875244096
1470 1 1 361:0.392090233285 418:0.411450242005 541:0.299755275197 1214:0.26119829295 1312:0.161791172859 1402:0.438858370567 1589:0.310720778367 1755:0.451193660114
1471 -1 -1 96:0.371803806084 341:0.260082100924 546:0.356260171728 753:0.363275948561 757:0.523068835122 937:0.423812107035 1142:0.280373615954 1765:0.0583218049218
1472 -1 -1 89:0.245155909517 341:0.200250885214 417:0.253437499366 422:0.248035683877 511:0.433219355104 658:0.357703736897 777:0.252128682006 1080:0.411324244993 1128:0.308513894705 1282:0.253437499366 1298:0.253437499366 1765:0.0449050243032
1473 -1 -1 1208:0.530825860572 1254:0.56299588768 1410:0.443202640139 1508:0.447429200202 1765:0.0681033536924
1474 -1 -1 631:0.599132263296 1026:0.596771738592 1344:0.524193597722 1765:0.100623532054
1475 -1 -1 421:0.527163781106 609:0.644019968256 687:0.348367556815 825:0.426383562346 1765:0.0646044232009
1476 -1 -1 304:0.100278967386 1007:0.409713076005 1035:0.470907474299 1204:0.446380552805 1404:0.351433194189 1535:0.523031186872 1765:0.0632689841811
1477 -1 -1 597:0.604122279362 663:0.184425737034 1009:0.604122279362 1133:0.279691151772 1426:0.392998290369 1765:0.0581798424094
1478 1 1 529:0.141652555369 553:0.26251856375 595:0.287132398904 846:0.199319049266 873:0.210285243983 883:0.218252398919 1142:0.189952923954 1312:0.136692456004 1370:0.569733988488 1378:0.347621833188 1558:0.341686860968 1772:0.282907860477
1479 -1 -1 108:0.356120151688 473:0.518335584216 924:0.450356342097 1081:0.469323517255 1397:0.421841199659 1765:0.0589174273974
1480 -1 -1 418:0.671846810286 1140:0.736742843782 1765:0.0763665217526
1481 -1 -1 77:0.401904496878 428:0.428780548185 826:0.567024302606 926:0.501216890731 1552:0.278541742215 1765:0.065571208862
1482 1 1 173:0.574929235266 304:0.123412482728 341:0.347231891834 984:0.31826868905 1064:0.534958251003 1142:0.374322803231 1765:0.0778646073153
1483 -1 -1 560:0.308461428512 769:0.601106953169 957:0.273646956426 990:0.681419707807 1765:0.0656239515894
1484 -1 -1 66:0.264493414166 243:0.397435362935 723:0.292995465855 814:0.397435362935 957:0.191648872377 1133:0.220945016903 1358:0.351310016098 1410:0.299096867216 1754:0.477232856241 1765:0.0459597887998
1485 -1 -1 77:0.298415811855 108:0.294282834275 428:0.318371395165 554:0.206818437674 624:0.270435732387 883:0.268925128908 887:0.213848335282 1388:0.505550410698 1552:0.206818437674 1584:0.436656616271
1486 -1 -1 37:0.546657556374 119:0.427347837422 560:0.28650087571 973:0.406697206691 1371:0.376068840785 1720:0.360036385922
1487 -1 -1 957:0.594239593102 1404:0.79156258636 1765:0.142506062554
1488 -1 -1 321:0.483178708998 501:0.520839009631 855:0.561548721429 929:0.419349392562 1765:0.0638293164359
1489 -1 -1 304:0.0721846976064 355:0.427366487517 552:0.427366487517 663:0.144369395213 674:0.427366487517 873:0.242379091012 887:0.200041392027 1175:0.317246011783 1590:0.400676064322 1712:0.257040814661
1490 -1 -1 91:0.509659529766 214:0.422648948793 277:0.46830893389 560:0.240315374778 592:0.266339281646 1292:0.199744265218 1325:0.300756876774 1613:0.283984729445 1765:0.0511261475922
1491 1 1 298:0.574898051563 304:0.123405788934 708:0.405610039484 1229:0.311441536005 1292:0.304192002025 1761:0.542358639273 1765:0.0778603840012
1492 -1 -1 155:0.382089291319 184:0.327494858736 237:0.567289477334 271:0.534000866312 1656:0.373872457725
1493 -1 -1 72:0.183091442248 631:0.272540597474 825:0.302096890247 848:0.19443979375 1199:0.456294395114 1266:0.410521534552 1344:0.238451582509 1460:0.389426097756 1465:0.419273513464 1765:0.045772860562
1494 -1 -1 13:0.469593486654 617:0.285270004176 1178:0.290620416105 1248:0.458392100206 1507:0.498867062601 1758:0.3900599176 1765:0.0500435086206
1495 -1 -1 304:0.128005386294 663:0.256010772588 890:0.65100120417 1738:0.698389555485 1765:0.0807624068303
1496 -1 -1 122:0.270799493564 958:0.50724283962 1143:0.490898563356 1166:0.432908231534 1394:0.490898563356
1497 -1 -1 647:0.56071495448 1477:0.510149612051 1709:0.64918213754 1765:0.0625193205868
1498 -1 -1 215:0.893573612563 529:0.160674840434 541:0.28726321844 1312:0.155048657609 1661:0.259115415928 1765:0.0448191132827
1499 -1 -1 61:0.24639375565 225:0.286299926267 318:0.250466103637 481:0.315775587054 499:0.224537023308 506:0.194551341412 560:0.158176778077 576:0.315775587054 657:0.349427072354 860:0.234408987456 1008:0.315775587054 1085:0.315775587054 1107:0.324651305417
1500 -1 -1 265:0.448623040306 444:0.405418512551 456:0.344157948218 506:0.249780916206 1178:0.250904026914 1311:0.327052036733 1441:0.357162608544 1741:0.168795363174 1767:0.357162608544
1501 -1 -1 80:0.536225255218 529:0.21850663682 1187:0.424570716305 1315:0.571945080444 1410:0.396655842191
1502 -1 -1 84:0.456105179635 304:0.111083653691 663:0.222167307383 1348:0.657666132475 1705:0.541140820685 1765:0.0700859822493
1503 -1 -1 33:0.278550005236 325:0.563895748291 531:0.443128639242 631:0.323347611734 708:0.282903723089 1401:0.469607464047 1765:0.0543058365693
1504 -1 -1 388:0.704534156585 1608:0.704534156585 1765:0.0852246702048
1505 -1 -1 141:0.526289837268 554:0.329040954182 560:0.364092175547 617:0.441551349024 1126:0.535929427761
1506 -1 -1 93:0.372373437014 102:0.317368129184 301:0.503720459946 341:0.185152812258 708:0.216293246193 929:0.27277629663 952:0.372373437014 1404:0.461246111511
1507 -1 -1 77:0.297886075015 380:0.468871076205 624:0.269955664761 667:0.382802476491 887:0.213468719534 974:0.378812324874 1106:0.50465297609 1312:0.168130024965
1508 -1 -1 33:0.260713799329 393:0.366445753105 415:0.304971043868 445:0.260713799329 659:0.476959682237 696:0.392451946565 957:0.211951063423 1173:0.244350674804 1732:0.384764461134 1765:0.0508285073113
1509 -1 -1 304:0.097127702226 414:0.610887449665 802:0.273277346407 1485:0.610887449665 1658:0.407140538239 1765:0.0612807572304
1510 -1 -1 459:0.567738955931 586:0.631041447708 1133:0.304317545425 1426:0.427601210563 1765:0.0633024917774
1511 -1 -1 421:0.543942733469 1103:0.305636808788 1135:0.509544802669 1274:0.496151821897 1366:0.316964128295 1765:0.0666606997854
1512 -1 -1 439:0.398559085076 1082:0.445618194984 1362:0.551096250302 1390:0.395818049515 1705:0.42684432125
1513 -1 -1 66:0.32743267663 243:0.492009697419 345:0.54890614874 663:0.180357483539 814:0.492009697419 1133:0.27352143531
1514 -1 -1 554:0.230165852208 560:0.254684363153 630:0.522729138702 678:0.522729138702 1086:0.336447390198 1628:0.468546045539 1765:0.0541830931625
1515 -1 -1 554:0.177129987861 577:0.366844696466 723:0.265826253747 951:0.318733346984 956:0.313059855488 1090:0.31564767237 1132:0.267258642037 1448:0.402279508904 1661:0.241071009954 1744:0.415673248303
1516 -1 -1 687:0.382586570098 869:0.736726994853 974:0.553016189223 1765:0.0709503057966
1517 -1 -1 50:0.529665271845 848:0.250871142062 992:0.613233570122 1133:0.28390941601 1415:0.447055255933
1518 -1 -1 687:0.238264613914 727:0.318556473593 744:0.404737524973 747:0.274370533628 848:0.187698670084 905:0.388732944013 1316:0.328873454469 1341:0.388732944013 1452:0.396288972489
1519 -1 -1 83:0.290683038062 577:0.389252235153 730:0.29522123244 951:0.338202157279 968:0.323958459664 1090:0.334928004069 1252:0.329312781966 1495:0.263443213352 1630:0.370936711434 1741:0.172860241596
1520 -1 -1 89:0.269221574267 101:0.392817629232 278:0.475746218046 283:0.462739680346 626:0.367034721764 1334:0.442272888793 1765:0.0493131140883
1521 -1 -1 485:0.589554103191 491:0.490975518359 710:0.532777245281 1086:0.352553251438 1765:0.0567768579098
1522 -1 -1 137:0.457812330523 670:0.470370553914 1498:0.559295409013 1662:0.503190072099 1765:0.0561053369137
1523 -1 -1 89:0.184114649537 228:0.308908805674 417:0.190334210043 422:0.186277390171 515:0.282733237717 565:0.350181522592 777:0.18935127453 926:0.257782494919 1116:0.302460596412 1276:0.176981854967 1282:0.190334210043 1298:0.190334210043 1403:0.308908805674 1552:0.143257712529 1555:0.268639243845 1577:0.180678846922 1617:0.278790286802 1765:0.0337241424379
1524 -1 -1 560:0.282620969113 663:0.190596482381 855:0.528972559049 860:0.418828199745 872:0.511543878957 998:0.408524417256
1525 -1 -1 69:0.4382198945 100:0.4382198945 141:0.349967098415 605:0.471807092272 1434:0.264199355721 1447:0.445413703503 1765:0.0515080479763
1526 -1 -1 663:0.191236103765 1104:0.552599226996 1452:0.541064186918 1470:0.601392460829 1765:0.0603282739112
1527 -1 -1 122:0.271292008982 405:0.529322446292 610:0.478346182776 1713:0.529322446292 1783:0.370433625618
1528 -1 -1 101:0.542938572725 304:0.108029196776 626:0.50730235393 1188:0.536854215001 1613:0.37859430226 1765:0.0681588345005
1529 -1 -1 66:0.326768946185 883:0.313634023061 891:0.438412643919 960:0.331198016021 1480:0.476036102486 1637:0.412616263856 1707:0.309992630806
1530 -1 -1 32:0.808286689039 1624:0.588789120418
1531 -1 -1 136:0.643992309837 929:0.542816365081 1292:0.32279615844 1434:0.423792991615 1765:0.0826222671306
1532 1 1 33:0.330471840943 66:0.370778578795 506:0.372484142788 522:0.291446161637 1280:0.540149214286 1545:0.4877141913
1533 -1 -1 360:0.435443561897 399:0.529208798001 626:0.419756533056 1312:0.195100100302 1586:0.562198680486
1534 -1 -1 4:0.416340384915 79:0.498294479651 304:0.0928299398332 553:0.389125149697 663:0.185659879666 846:0.295445982086 873:0.311700916974 998:0.397943305149 1312:0.202616042253
1535 -1 -1 1556:0.780132119335 1608:0.621087188389 1765:0.0751304252665
1536 -1 -1 100:0.478826473721 323:0.422545557929 443:0.384561307504 560:0.264545051962 1231:0.443297587004 1312:0.194699979617 1508:0.369757490258 1765:0.0562809157921
1537 -1 -1 221:0.454978060785 663:0.31882979475 831:0.831470099392
1538 -1 -1 72:0.145400518931 105:0.326012201462 221:0.164432063956 695:0.341098868405 708:0.189364305677 939:0.218913851302 1084:0.207211723288 1100:0.341098868405 1132:0.232982192036 1133:0.174747975088 1187:0.253207162437 1326:0.218100778396 1350:0.277855164156 1366:0.172840777568 1698:0.319796137809 1763:0.283328027932
1539 -1 -1 1:0.59631345612 304:0.0948105184206 863:0.52626535314 1128:0.410976815228 1572:0.431260683337 1765:0.0598187770231
1540 -1 -1 61:0.24919870541 185:0.319370380497 225:0.289559168399 318:0.25331741306 481:0.319370380497 499:0.22709315574 506:0.196766116445 560:0.159977464602 576:0.319370380497 763:0.328347140154 860:0.237077502457 1008:0.319370380497 1085:0.319370380497
1541 -1 -1 323:0.317832920838 468:0.408412861205 472:0.32996666528 554:0.179830599239 611:0.422010808178 641:0.272753804309 837:0.439580891934 887:0.185943162091 1517:0.32996666528 1765:0.0423337259568
1542 -1 -1 33:0.348603638527 72:0.271853697584 554:0.288703700399 615:0.578218857805 1084:0.387421403807 1326:0.407780546375 1741:0.265525663618
1543 -1 -1 301:0.413371530975 554:0.289473537986 632:0.463003098136 883:0.376401201915 1286:0.491285683687 1404:0.378515518889 1765:0.0681446510257
1544 -1 -1 33:0.35230087727 301:0.416644692121 554:0.291765649238 632:0.46666925228 1004:0.499113670422 1404:0.381512682934 1765:0.0686842344449
1545 -1 -1 304:0.115988022747 457:0.404215891236 588:0.565032313336 592:0.38122933205 663:0.231976045495 723:0.466527263731 1292:0.285907404792 1765:0.0731802946092
1546 -1 -1 647:0.467250942028 1220:0.425114195549 1355:0.406074641871 1477:0.425114195549 1601:0.502614729912 1765:0.0520981493461
1547 -1 -1 40:0.644472695132 795:0.764627324407
1548 1 -1 20:0.463884364019 304:0.0802674289418 546:0.309354670884 1181:0.376933799947 1312:0.175196373101 1474:0.504844280608 1477:0.413241254857 1712:0.285822425114 1765:0.0506431091621
1549 -1 -1 244:0.67082425429 848:0.274431236312 1233:0.485030255005 1385:0.485030255005 1765:0.0646035591341
1550 -1 -1 91:0.486066097821 154:0.428968596958 444:0.457543683942 506:0.281895564808 848:0.207126348299 1657:0.457543683942 1741:0.190497596701 1765:0.0487593885827
1551 -1 -1 66:0.613454027582 506:0.616275887205 522:0.482198357468 1765:0.106597049439
1552 -1 -1 364:0.31163488038 415:0.26115124062 450:0.382920037006 713:0.398685293921 878:0.382920037006 996:0.451952876369 1321:0.419907622817 1765:0.0435252067701
1553 -1 -1 663:0.423125140674 687:0.71977257097 1229:0.533924481471 1765:0.133481120368
1554 -1 -1 192:0.540400115354 640:0.448874250723 641:0.371044024817 1064:0.395658875351 1214:0.32163357727 1398:0.329866412869
1555 -1 -1 522:0.255361616745 591:0.586175129619 946:0.517087988727 984:0.230743190801 1486:0.517087988727 1765:0.0564514467196
1556 -1 -1 122:0.251192615537 166:0.490106178378 529:0.169208619715 984:0.192926410071 1305:0.371768061847 1479:0.470516594842 1515:0.375981440108 1545:0.357293784431 1765:0.0471995508128
1557 -1 -1 554:0.400739350848 951:0.721103163312 1720:0.557241971602 1765:0.0943376151264
1558 -1 -1 554:0.378759328392 663:0.282641043379 887:0.391633612361 976:0.784428726811 1765:0.0891633219243
1559 -1 -1 72:0.476118473666 221:0.538437853513 254:0.685002063412 1765:0.119029618416
1560 -1 -1 300:0.389955787274 359:0.374535722212 1133:0.204659629422 1477:0.347383596799 1601:0.410713437729 1668:0.343161482563 1709:0.442057036974 1720:0.25146927155
1561 -1 -1 291:0.615121130584 955:0.684644520766 1366:0.382638252672 1765:0.0804726194884
1562 -1 -1 341:0.380862206921 687:0.460536249838 1168:0.652831164773 1577:0.457567074612 1765:0.0854059977798
1563 -1 -1 473:0.53187733358 663:0.19164311476 747:0.375402882845 1448:0.583253225713 1518:0.446394185487
1564 -1 -1 304:0.108814837387 324:0.515444026299 753:0.427636548252 848:0.291639418217 1229:0.274618074149 1373:0.615739500608
1565 -1 -1 415:0.453837979148 663:0.239772059451 1086:0.469680961179 1344:0.394041297987 1573:0.595777088959 1765:0.0756396631914
1566 -1 -1 119:0.330447781406 168:0.422704319232 610:0.442265548078 887:0.207015333366 1109:0.469835551664 1584:0.422704319232 1661:0.272482608429
1567 -1 -1 33:0.210794198804 346:0.339733767814 445:0.210794198804 592:0.214088897959 815:0.426731108368 957:0.171368200361 1079:0.409674631499 1173:0.19756416751 1404:0.228272665558 1583:0.349638292301 1755:0.396474178318
1568 -1 -1 117:0.287544137867 122:0.237513991365 175:0.463417582441 221:0.201883459568 315:0.312906251289 554:0.189582083928 585:0.296510733244 592:0.232494321539 632:0.30323010808 663:0.141471573083 729:0.392633584375 1404:0.247897480956 1765:0.0446293123714
1569 -1 -1 401:0.379527057919 554:0.189497219857 623:0.444695592618 830:0.4632101393 1133:0.214452904319 1371:0.275236248923 1541:0.4632101393 1720:0.263502459099 1765:0.0446093346125
1570 -1 -1 631:0.520565313737 848:0.371389118446 1026:0.518514335416 1142:0.420298910682 1552:0.371389118446 1765:0.0874283088095
1571 -1 -1 708:0.488062628883 825:0.618331826024 1229:0.374751510094 1292:0.366028287619 1312:0.324106805788
1572 -1 -1 40:0.57306581181 221:0.398337508779 617:0.501971450447 957:0.367196813706 1741:0.344034431725 1765:0.0880583736109
1573 -1 -1 560:0.246485077164 609:0.522744200774 885:0.453461715357 1084:0.298923804591 1242:0.427893268865 1312:0.1814081917 1678:0.393699196712
1574 -1 -1 72:0.289859702523 254:0.417027494857 337:0.699102357398 957:0.302173305115 1404:0.402512868046
1575 -1 -1 1133:0.438988414601 1211:0.537179423565 1508:0.599932924534 1552:0.387903742225 1765:0.0913159984479
1576 -1 -1 129:0.447878580519 226:0.447878580519 602:0.363928143228 774:0.404210548945 1225:0.381113640776 1667:0.394133598513 1765:0.0488957283407
1577 -1 -1 304:0.0901010855659 529:0.203795996991 880:0.590287169899 1404:0.315764243748 1434:0.291586689143 1544:0.443092710768 1767:0.469945781758
1578 -1 -1 72:0.299335073099 548:0.721955668327 1084:0.426585384932 1326:0.449002609649 1765:0.0748337682749
1579 -1 -1 560:0.489457086821 1312:0.360230834486 1404:0.578399690425 1434:0.534112566802 1765:0.104130063605
1580 -1 -1 72:0.172587603485 221:0.195177679303 329:0.356686219396 372:0.416257932387 599:0.448024659785 887:0.189514884436 929:0.283468908672 1084:0.245956307442 1132:0.276545355367 1326:0.258881405228 1350:0.329808705295 1765:0.0431469008713
1581 -1 -1 1229:0.552302598825 1495:0.822129524035 1765:0.138075649706
1582 -1 -1 221:0.321408912646 299:0.325414387481 326:0.293686579175 557:0.237045164265 560:0.166988231115 585:0.236030214074 663:0.112615031891 779:0.637243276401 1366:0.168922547836 1408:0.342736448927
1583 -1 -1 304:0.154303983034 1377:0.730921151926 1426:0.657621897085 1765:0.097354973991
1584 -1 -1 83:0.303722946286 135:0.44599983198 617:0.263530045336 730:0.308464721989 847:0.324127458204 1165:0.377229015593 1397:0.330999240634 1468:0.393313431613 1741:0.180614673024
1585 -1 -1 554:0.321792120834 753:0.471850042252 848:0.321792120834 1719:0.75515375889
1586 -1 -1 324:0.475459144718 330:0.610961347769 859:0.580083073689 1229:0.253314944004
1587 -1 -1 84:0.329862610558 727:0.365427804558 753:0.315722069847 848:0.215316022788 905:0.445929805437 974:0.395077980729 1229:0.202749243819 1688:0.464289246754
1588 -1 -1 76:0.439449929526 324:0.399103062512 546:0.324719965711 666:0.365218247377 974:0.414339415479 1382:0.486924973035
1589 -1 -1 96:0.602206889166 324:0.354605308992 623:0.470836289196 753:0.294197202008 1229:0.188926482934 1398:0.270538966502 1410:0.307373688258
1590 -1 -1 304:0.138213856274 753:0.543173135551 1366:0.414641568823 1702:0.711567171871 1765:0.0872032342794
1591 -1 -1 96:0.323535698645 409:0.489612218994 753:0.31611493991 1366:0.241312366231 1373:0.455163283004 1506:0.377732239908 1545:0.384173078341
1592 -1 -1 96:0.328663275796 304:0.0817122738002 324:0.387062136168 616:0.406071505816 753:0.32112490867 848:0.219000648851 1051:0.453560842654 1373:0.462376968726
1593 -1 -1 69:0.573564014815 96:0.42978155509 753:0.419923894119 848:0.286379545146 914:0.472670982725 1765:0.0674162975332
1594 -1 -1 149:0.392891585568 360:0.366956965399 708:0.247587183084 968:0.347985752923 1194:0.426249510552 1325:0.279581545213 1434:0.243776965503 1654:0.418122225507 1741:0.185680909165
1595 -1 -1 113:0.379593099711 357:0.430309810471 532:0.388868933655 554:0.176037840805 680:0.323007427764 1325:0.243781885957 1506:0.308442104555 1633:0.399799136231 1682:0.264187223767
1596 1 -1 89:0.284398415004 417:0.294005652421 422:0.287739159534 522:0.235646114897 709:0.343809554291 777:0.292487330535 984:0.212928384243 1282:0.294005652421 1298:0.294005652421 1533:0.519298204233 1765:0.0520930446374
1597 -1 -1 12:0.651189380608 641:0.434889294039 1243:0.618277962814 1765:0.067498542292
1598 1 -1 192:0.539506215109 640:0.448131747546 641:0.370430264133 1064:0.39500439813 1214:0.321101548639 1398:0.329320765933 1765:0.0574939489026
1599 -1 -1 61:0.652306799053 1256:0.757955038185
1600 -1 -1 403:0.393667501228 445:0.220443274161 473:0.378100663447 541:0.275458990793 708:0.223888787714 843:0.446264665956 1132:0.275458990793 1173:0.206607640009 1652:0.312307629032 1763:0.334983768311
1601 -1 -1 76:0.478853150241 1214:0.323508641996 1284:0.543550548845 1371:0.357392562291 1468:0.49281353099
1602 -1 -1 1229:0.704210137078 1292:0.68781799047 1765:0.176052534269
1603 -1 -1 663:0.268921379239 687:0.457458595383 934:0.661241216807 1371:0.523427128539 1765:0.0848352497667
1604 -1 -1 915:0.618233175307 1515:0.474273146982 1548:0.52380211023 1661:0.344215154112
1605 -1 -1 33:0.222119106382 810:0.258840869341 984:0.177003996595 1183:0.417774733323 1185:0.406353091672 1233:0.325118467995 1323:0.417774733323 1385:0.325118467995 1439:0.353356077941 1765:0.0433041237241
1606 -1 -1 101:0.296426614095 118:0.327382831981 164:0.386403421834 304:0.0589803904759 493:0.172809420578 537:0.386403421834 554:0.15807593135 890:0.299958512168 1089:0.340861558495 1170:0.408198111953 1312:0.128734041089 1410:0.242171198903
1607 -1 -1 72:0.250153317615 546:0.382016914648 675:0.473406123572 747:0.388328839996 1366:0.297362720888 1553:0.572843050955
1608 -1 -1 687:0.319288065031 741:0.571242026747 847:0.415146403366 848:0.251526838986 1312:0.204838688271 1318:0.542371185846
1609 -1 -1 86:0.494818740985 592:0.258583741345 741:0.478874791516 847:0.348019119834 848:0.21085609416 1026:0.29438640526 1318:0.454672234159
1610 -1 -1 304:0.0714189565185 314:0.449191561268 587:0.449191561268 752:0.307892378902 1265:0.37777260475 1312:0.155883180982 1548:0.39642566035 1723:0.412746959261 1765:0.0450603446365
1611 1 -1 221:0.318512702072 663:0.223200519278 824:0.590312752099 1229:0.28164769725 1666:0.644964167276 1765:0.0704119243124
1612 -1 -1 663:0.214727280169 841:0.468676288596 914:0.474932926969 1133:0.325645006349 1312:0.234338144298 1497:0.585769451153 1765:0.0677389149812
1613 -1 -1 116:0.583031900156 529:0.237579894685 651:0.660635866177 1371:0.408888553719
1614 -1 -1 24:0.452222140087 133:0.399100241338 307:0.452222140087 530:0.370167300734 1312:0.156934884325 1346:0.452222140087 1613:0.251980340994 1765:0.0453643550806
1615 -1 -1 289:0.414860504047 522:0.258249940695 767:0.59280519285 1082:0.460184754082 1519:0.444982837594
1616 -1 -1 72:0.233702374044 469:0.4465968346 592:0.304365404755 848:0.248187686165 1084:0.333051573806 1292:0.228262401831 1312:0.20211934553 1325:0.343696911572 1366:0.277807124392 1506:0.434858391214 1765:0.058425593511
1617 -1 -1 667:0.532121099742 957:0.281711458588 1404:0.375256467855 1455:0.701501461241 1765:0.0675579197444
1618 -1 -1 31:0.386609368661 638:0.298266295506 846:0.202147543897 1057:0.367069949202 1063:0.335966062799 1302:0.376039764241 1312:0.138632229846 1344:0.208762078853 1386:0.416113465684 1689:0.309413023696
1619 -1 -1 117:0.280611663536 207:0.43416866435 857:0.398942926513 1134:0.452244930761 1162:0.452244930761 1312:0.150669777256 1409:0.376625636399
1620 -1 -1 214:0.375695911355 493:0.2110466715 499:0.606475782932 560:0.213618190694 860:0.633140014501
1621 -1 -1 406:0.498403292274 602:0.448733921491 697:0.456385433283 1321:0.581643788448 1765:0.0602898465831
1622 -1 -1 554:0.392019371509 1686:0.919956962233
1623 -1 -1 529:0.326346586769 1106:0.94525018133
1624 1 -1 522:0.315337050998 883:0.385046950865 1142:0.335120230241 1626:0.625204864093 1772:0.499113913946
1625 -1 -1 492:0.477867466383 751:0.467892388411 1312:0.180477406499 1326:0.313018020983 1573:0.410915291142 1596:0.503304724028
1626 -1 -1 106:0.558508594257 852:0.504721566187 1421:0.457608989132 1462:0.473200067448
1627 -1 -1 96:0.346021362756 529:0.19458289212 546:0.331555589534 753:0.338084862824 1178:0.315208852553 1187:0.37808553136 1558:0.469362641803 1652:0.394423188867
1628 -1 -1 382:0.361305170744 430:0.306745479828 529:0.188529363622 617:0.299780059683 822:0.546067960796 1366:0.250054474683 1707:0.287105700155 1738:0.454760638015
1629 -1 -1 687:0.315812631628 793:0.608143905772 1065:0.549576761655 1477:0.477900360562
1630 -1 -1 304:0.0818409055476 510:0.536171525728 542:0.416220985728 800:0.514740706538 1158:0.514740706538 1765:0.0516358623692
1631 -1 -1 126:0.338811710273 248:0.319858224124 315:0.259336164252 415:0.221932185169 860:0.257655287952 887:0.162466100599 1059:0.384079697297 1166:0.314692242578 1404:0.205457006928 1406:0.368728000773 1687:0.384079697297 1765:0.0369886975282
1632 -1 -1 64:0.750351462778 502:0.661039092873
1633 -1 -1 142:0.36404025618 256:0.546345005111 409:0.507606974819 428:0.344061873629 939:0.316870596554 1661:0.304189806765
1634 -1 -1 957:0.491940730328 1366:0.560950815574 1404:0.655294398681 1765:0.117973519945
1635 -1 -1 66:0.352933649316 72:0.245310546337 221:0.277419363708 848:0.260515354781 1084:0.349594495405 1277:0.550027137739 1290:0.326381272131 1326:0.367965819506 1765:0.0613276365843
1636 -1 -1 304:0.0665990802226 515:0.352277731797 752:0.287113537386 926:0.321189801879 1116:0.376857470747 1142:0.20200188709 1276:0.220514457163 1312:0.145363037794 1403:0.384891759716 1555:0.334717008364 1577:0.22512080607 1617:0.347364924884 1765:0.0420193412729
1637 -1 -1 230:0.443240428017 554:0.205554547659 887:0.212541484796 957:0.201780055034 1018:0.42571332248 1021:0.38113971412 1126:0.334799451862 1292:0.189051985136 1325:0.284657406988 1692:0.346461682613
1638 -1 -1 445:0.296069475507 714:0.483919277699 1173:0.277487330227 1495:0.343684638351 1575:0.507813475108 1702:0.470999322693 1765:0.0577214153574
1639 -1 -1 476:0.508270997368 927:0.540999755512 999:0.670059592701
1640 -1 -1 221:0.283583538706 538:0.65095772684 560:0.294672061905 1692:0.448854612822 1762:0.455557160983
1641 -1 -1 708:0.38458786428 1651:0.766576908722 1761:0.514248984115
1642 -1 -1 66:0.310140989853 124:0.493641545946 371:0.4119408284 445:0.276426065933 1063:0.451812541414 1173:0.259076795774 1417:0.377847344586
1643 -1 -1 638:0.438799760006 787:0.49426244248 848:0.250437152245 1018:0.518667348249 1376:0.481066339716
1644 -1 -1 663:0.223101032199 929:0.462389983028 1065:0.660430171865 1705:0.543415127465 1765:0.0703805396335
1645 -1 -1 448:0.506623995277 1178:0.408095482888 1229:0.281088714821 1290:0.373983482141 1292:0.274545714117 1344:0.366079637867 1765:0.0702721787054 1782:0.37892989357
1646 -1 -1 89:0.184114649537 228:0.308908805674 417:0.190334210043 422:0.186277390171 515:0.282733237717 565:0.350181522592 777:0.18935127453 926:0.257782494919 1116:0.302460596412 1276:0.176981854967 1282:0.190334210043 1298:0.190334210043 1403:0.308908805674 1552:0.143257712529 1555:0.268639243845 1577:0.180678846922 1617:0.278790286802 1765:0.0337241424379
1647 -1 -1 4:0.198328650138 33:0.143107586267 89:0.304637540471 378:0.289706544344 417:0.314928473975 422:0.308216028055 449:0.196843191619 631:0.166122762055 696:0.215419555632 777:0.313302101181 1088:0.241265084938 1282:0.314928473975 1298:0.314928473975 1434:0.143107586267 1732:0.21119984234 1737:0.189564984329 1765:0.0279001150441
1648 1 -1 89:0.255563814372 136:0.36486777173 365:0.486076071955 417:0.264196992724 422:0.258565847329 519:0.466647572098 777:0.262832610533 1282:0.264196992724 1298:0.264196992724 1765:0.0468114324391
1649 -1 -1 89:0.262356053135 190:0.430994320675 417:0.271218679497 422:0.265437872524 635:0.498994742566 777:0.269818035484 1282:0.271218679497 1298:0.271218679497 1678:0.360791288754 1765:0.0480555617254
1650 -1 -1 30:0.39272116991 554:0.234683171299 1368:0.414779454228 1474:0.550734053076 1724:0.518416916231 1741:0.215842071691
1651 -1 -1 141:0.434576193705 269:0.503788231633 484:0.617059044422 929:0.420213142619
1652 -1 -1 301:0.199190613851 506:0.189841025095 632:0.223106489978 672:0.601560688307 742:0.340967032816 878:0.288886553555 957:0.136926757038 1103:0.15055523688 1229:0.131346973378 1370:0.236734969821 1390:0.235106857465 1439:0.267943600809 1667:0.264687003486 1765:0.0328367433444
1653 -1 -1 221:0.22827080241 415:0.302775739067 557:0.336708085714 663:0.15996273085 779:0.452582452792 1188:0.397469706628 1404:0.28029912413 1408:0.486836059197 1741:0.197151947923
1654 -1 -1 174:0.493246111466 445:0.379172305878 695:0.693672153107 1173:0.355374395398 1765:0.0739230618833
1655 -1 -1 72:0.230735851147 183:0.598973211995 254:0.331964716516 428:0.377204593516 592:0.300501914082 924:0.440927915998 1741:0.225364931729
1656 -1 -1 1409:0.621141939482 1411:0.631930941276 1682:0.4579153968 1765:0.0718294218775
1657 -1 -1 221:0.379909217518 841:0.581077465971 848:0.356760188848 1049:0.625092099325
1658 -1 -1 72:0.744684577644 529:0.66741657143
1659 -1 -1 72:0.744684577644 529:0.66741657143
1660 -1 -1 33:0.187881109924 108:0.221400821949 546:0.223749859609 554:0.155597835695 753:0.684468393664 837:0.380345923816 887:0.160886710638 1132:0.23477033321 1165:0.298888885352 1508:0.24064801253
1661 -1 -1 96:0.376343973555 546:0.360610532904 596:0.494923462124 753:0.36771198073 1229:0.236135934598 1603:0.540743694726
1662 -1 -1 746:0.692256338018 795:0.628245047735 848:0.345642421918 1765:0.0813673069572
1663 -1 -1 33:0.218217767276 122:0.226413567477 166:0.441759356867 475:0.260761289744 529:0.152516932696 530:0.347149669552 939:0.256212740364 1166:0.361951552428 1238:0.381558677224 1542:0.302421669941 1661:0.245959406867
1664 -1 -1 33:0.330528128266 142:0.445847676565 554:0.273734072655 887:0.28303847764 1276:0.33817351325 1661:0.372547585819 1767:0.532707100202
1665 -1 -1 387:0.595881283845 894:0.689896858422 1312:0.22984581787 1434:0.340791314899
1666 -1 -1 111:0.506829999281 221:0.277335926318 619:0.53937751542 663:0.194345539018 929:0.402792535752 1426:0.414136691568 1765:0.0613091915203
1667 -1 -1 33:0.273313387528 83:0.350074169422 475:0.326598298231 663:0.168909170637 730:0.35553958852 1062:0.446724934585 1236:0.514063960765 1312:0.184335504882 1741:0.208178316513
1668 -1 -1 4:0.29182866525 155:0.27564219825 184:0.236257348291 230:0.376043304391 271:0.38523239463 493:0.190645803038 501:0.33498996526 948:0.316976903463 1021:0.323357321384 1642:0.33498996526 1741:0.160390904572 1765:0.0410533391317
1669 -1 -1 138:0.367796551073 412:0.378134457915 727:0.282576262034 847:0.274806741875 848:0.166498542575 1133:0.188425434669 1289:0.289406069103 1312:0.135593255963 1417:0.274806741875 1475:0.378134457915 1720:0.231522000365 1736:0.359023364434
1670 -1 -1 506:0.539440436828 1662:0.836838005663 1765:0.0933068453717
1671 -1 -1 72:0.342752360886 108:0.517932588634 112:0.62267706072 624:0.475962110666
1672 -1 -1 118:0.527834997035 541:0.384545465386 987:0.549566568989 1081:0.477924697593 1312:0.207556186698
1673 -1 -1 624:0.466938573515 658:0.669632271646 1128:0.577547391419
1674 -1 -1 185:0.474687676687 529:0.181350292745 669:0.52527406154 1103:0.231936677599 1366:0.240532569118 1722:0.373514906981 1729:0.463364776647
1675 -1 -1 2:0.557781747478 181:0.557781747478 560:0.252493657952 1651:0.557781747478 1765:0.0537170292766
1676 -1 -1 304:0.0716736546595 331:0.3910470744 493:0.210000012419 663:0.143347309319 782:0.414218919766 818:0.414218919766 979:0.397839414957 1178:0.525229273222
1677 -1 -1 529:0.376770502605 663:0.333151109885 687:0.566718939229 747:0.652597862599
1678 -1 -1 61:0.267433388057 77:0.223872032386 318:0.271853474989 428:0.238842743774 481:0.342739753647 499:0.243710303166 560:0.171683537846 574:0.287689743168 576:0.342739753647 624:0.202881330794 860:0.254425237121 1008:0.342739753647 1085:0.342739753647
1679 -1 -1 10:0.526034125337 630:0.540819722884 663:0.17770047665 893:0.436941383165 960:0.326981658965 1229:0.224233035885 1741:0.219013484781 1765:0.0560582589712
1680 -1 -1 499:0.468430616887 1133:0.337495305878 1249:0.699839787806 1720:0.414687053624 1765:0.0702039502699
1681 -1 -1 69:0.521933144032 100:0.521933144032 141:0.41682139555 1447:0.530501188061
1682 1 -1 89:0.298386236552 320:0.326689330644 341:0.12186552656 417:0.308465995316 422:0.301891291907 675:0.206865923414 747:0.169689406356 777:0.306872996448 984:0.22340103136 1209:0.225911367388 1282:0.308465995316 1298:0.308465995316 1679:0.283761631405 1682:0.174214474754 1737:0.185675022745 1765:0.027327591716
1683 -1 -1 584:0.450162226213 585:0.318724141321 848:0.203784821712 873:0.25530759754 1018:0.422048135204 1175:0.334167921662 1376:0.391451577339 1481:0.382140685101
1684 -1 -1 221:0.392529493408 315:0.608395222499 554:0.368611472792 585:0.576516809051 1765:0.0867744262644
1685 -1 -1 77:0.422998397445 428:0.451285034496 663:0.218765097308 942:0.556290426134 968:0.505306059743 1765:0.0690127044673
1686 1 -1 72:0.155693631194 108:0.235268417203 321:0.294644576819 362:0.404169156635 727:0.280616493355 747:0.241693085556 905:0.342434967244 1047:0.404169156635 1316:0.28970472491 1452:0.349091075001 1707:0.21249968324 1765:0.0389234077985
1687 -1 -1 72:0.282084568008 831:0.582983227536 957:0.294067873164 1084:0.402001518837 1326:0.423126852012 1404:0.391715949172
1688 -1 -1 41:0.460352937642 554:0.22985344527 595:0.393202548098 786:0.402734321633 1607:0.453638464794 1678:0.406243387857 1741:0.211400091186 1765:0.0541095497847
1689 -1 -1 72:0.379997885477 1084:0.541538759795 1326:0.569996828215 1434:0.487279175112
1690 -1 -1 64:0.750351462778 502:0.661039092873
1691 -1 -1 64:0.750351462778 502:0.661039092873
1692 -1 -1 64:0.750351462778 502:0.661039092873
1693 -1 -1 64:0.750351462778 502:0.661039092873
1694 -1 -1 64:0.750351462778 502:0.661039092873
1695 -1 -1 404:0.670803774802 502:0.53404752878 1481:0.514602305392
1696 -1 -1 404:0.670803774802 502:0.53404752878 1481:0.514602305392
1697 -1 -1 19:0.57595638284 83:0.364412368205 334:0.535118788285 730:0.370101637767 1495:0.330263388966 1765:0.055467332911
1698 -1 -1 409:0.549748899278 554:0.242063077289 631:0.339292767383 663:0.180634391288 708:0.296854479906 1026:0.337955985827 1292:0.222629495728 1344:0.296854479906 1426:0.384919198914 1765:0.0569838059909
1699 -1 -1 339:0.444678745451 465:0.444678745451 839:0.444678745451 1075:0.317094532601 1169:0.463192590715 1229:0.178430578402 1765:0.0446076446004 1782:0.240538579168
1700 -1 -1 617:0.353066594642 639:0.581195957415 1187:0.43143789918 1544:0.48276062957 1613:0.344033068933
1701 -1 -1 96:0.325240186027 632:0.346635829333 753:0.317780332411 788:0.434048564131 1133:0.245260445207 1229:0.204071011343 1426:0.344619181019 1482:0.416298299031 1720:0.301356284435
1702 -1 -1 304:0.0906584057632 759:0.503218194762 766:0.445833460399 947:0.593938390747 1404:0.317717403241 1434:0.293390298391
1703 -1 -1 207:0.551615360519 554:0.23505872103 663:0.175407540322 846:0.279131135434 873:0.294488455239 887:0.243048524837 956:0.41544320149 1661:0.319911066226 1696:0.333247229672
1704 -1 -1 493:0.31599722529 784:0.678330877995 1103:0.311989727735 1231:0.53596782466 1312:0.235401517165
1705 -1 -1 
1706 -1 -1 72:0.225477163526 457:0.311359270603 529:0.202081794003 592:0.293653192101 723:0.359356452087 1026:0.334311458123 1084:0.321329744625 1123:0.516335451821 1326:0.33821574529
1707 -1 -1 72:0.329133213319 254:0.473531153969 304:0.130415950213 588:0.635317546583 1495:0.489930941092 1765:0.0822833033297
1708 -1 -1 31:0.49111424512 585:0.338212643485 666:0.34974330376 846:0.256790306888 1265:0.426781482014 1375:0.426781482014 1495:0.303104765733
1709 -1 -1 54:0.571482523192 221:0.303855077583 315:0.470955636807 430:0.391804791226 663:0.212929062673 887:0.295039166974 1741:0.26243225064 1765:0.0671716405203
1710 -1 -1 810:0.817692025673 984:0.559165007044 1765:0.136800022107
1711 -1 -1 2:0.473085415084 33:0.233692034828 74:0.473085415084 111:0.376637857922 663:0.144422957632 667:0.358857030606 864:0.454176152831
1712 -1 -1 229:0.433374906098 451:0.298680227455 482:0.433374906098 506:0.251337142162 560:0.204345542261 1196:0.451418125017 1368:0.326391669488 1555:0.346302177411
1713 -1 -1 269:0.301751502729 366:0.381902331381 451:0.263205537739 482:0.381902331381 506:0.221485460288 1126:0.26506352912 1312:0.13253176456 1424:0.397802530663 1555:0.305171358688 1560:0.397802530663 1765:0.0383102715041
1714 -1 -1 41:0.338404234029 97:0.396511574751 420:0.343959471151 560:0.186963692671 1013:0.328817947012 1292:0.155399651185 1312:0.13760161788 1627:0.373244230467 1715:0.396511574751 1777:0.356735786978
1715 -1 -1 77:0.301534229875 428:0.321698347211 443:0.336148652713 560:0.23124131592 584:0.461637689006 1552:0.208979671487 1660:0.510833366386 1720:0.290593484063 1741:0.192202129302
1716 -1 -1 529:0.187285635967 556:0.468541153165 723:0.333044854437 768:0.52078316014 783:0.52078316014 1178:0.303387876344
1717 -1 -1 475:0.216322493509 883:0.194944611317 957:0.147170325072 1063:0.295888411806 1309:0.351826935011 1400:0.295888411806 1404:0.19603965219 1543:0.732949938256 1741:0.137886978489
1718 -1 -1 33:0.312685265465 183:0.632999060974 316:0.632999060974 592:0.31757251514
1719 -1 -1 101:0.496905890257 973:0.416226116129 1126:0.431598920285 1613:0.346495438456 1630:0.522975754331
1720 -1 -1 331:0.511508449507 782:0.541818341771 979:0.520393158828 1178:0.34351262133 1229:0.236605219375
1721 -1 -1 136:0.496629204307 220:0.661608373091 663:0.201975023937 810:0.380848523254 984:0.260436888831 1292:0.248931542925
1722 -1 -1 7:0.87489044122 984:0.484320881092
1723 -1 -1 430:0.550122221334 473:0.829741189941 1765:0.0943138341368
1724 -1 -1 663:0.231094536316 1030:0.611190566084 1050:0.756994984934
1725 -1 -1 515:0.572711675566 1276:0.358498970696 1552:0.290186485476 1617:0.564724733375 1765:0.0683124852197 1782:0.368362604243
1726 -1 -1 687:0.508115614476 914:0.660664750571 957:0.39293013343 1229:0.376918177947 1765:0.0942295444867
1727 -1 -1 1223:0.880125622053 1229:0.460566290208 1765:0.115141572552
1728 -1 -1 529:0.251412927454 554:0.297906572677 585:0.465932721449 777:0.393758829675 957:0.292436267232 1187:0.488509494497 1404:0.389542552739
1729 1 -1 529:0.208368827636 569:0.38782147532 698:0.436375657206 887:0.255294729528 911:0.399326308647 1173:0.279417960143 1175:0.404872381418 1589:0.386160950071
1730 -1 -1 569:0.616465541254 1207:0.693645331239 1292:0.360957718102 1765:0.0923900245652
1731 -1 -1 108:0.241611774482 315:0.280258868801 327:0.351667771918 332:0.3984762121 729:0.351667771918 1126:0.276566814001 1415:0.302588846787 1425:0.3984762121 1529:0.358503343073 1765:0.0399728690272
1732 -1 -1 168:0.357655632956 269:0.314102499175 487:0.38472472325 1103:0.365681478215 1204:0.562706043906 1229:0.159513399797 1615:0.38472472325 1765:0.0398783499491
1733 -1 -1 554:0.219622765012 560:0.243018169308 624:0.287178667303 660:0.447083601105 1249:0.515391601593 1680:0.498784757567 1720:0.305393074888 1765:0.0517011564621
1734 -1 -1 72:0.199258222986 93:0.446770151942 221:0.225339229233 663:0.157908405697 786:0.370766923693 1084:0.28396487212 1089:0.456294921338 1286:0.359135716585 1326:0.29888733448 1741:0.194620019371 1765:0.0498145557466
1735 -1 -1 0:0.395164343488 227:0.423092515232 446:0.561411052653 451:0.351623920064 960:0.298526167939 1765:0.0511798040447 1772:0.366440812002
1736 -1 -1 554:0.325931453952 592:0.399706610901 887:0.337010082986 1029:0.566530730098 1292:0.299764656583 1325:0.451358549808 1765:0.0767271694068
1737 -1 -1 592:0.537159931135 644:0.713421512627 848:0.438014565145 1765:0.10311253282
1738 -1 -1 119:0.407677273648 376:0.367597043432 833:0.521495238039 957:0.242465918444 1588:0.603774503679 1765:0.0581463499608
1739 -1 -1 72:0.226517673579 304:0.0897555045932 522:0.256166682644 525:0.564519802669 529:0.203014341383 1273:0.588023134865 1637:0.411513895398
1740 -1 -1 221:0.442928229945 848:0.41593926042 1542:0.69603692527 1741:0.382546354601
1741 -1 -1 203:0.631056922425 648:0.586655989027 663:0.207350270641 914:0.458616487229 1765:0.0654117275794
1742 -1 -1 541:0.380110360196 546:0.362267406477 663:0.187993109813 675:0.448931976624 747:0.368253017946 1312:0.205162364371 1631:0.556502677731
1743 -1 -1 108:0.34102543657 443:0.385512468926 560:0.265199369084 613:0.496365111772 1052:0.585849833685 1366:0.268271319548 1765:0.0564201191775
1744 -1 -1 33:0.167487187868 72:0.130612553306 126:0.299098545813 218:0.292855117402 254:0.187915137662 350:0.225922598349 445:0.167487187868 502:0.269936524429 653:0.315019794498 663:0.103507999557 698:0.245153056913 887:0.14342294838 1059:0.339060532603 1173:0.156975225254 1175:0.2274547178 1312:0.112961299174 1434:0.167487187868 1532:0.23379226916 1687:0.339060532603
1745 -1 -1 72:0.175101905672 254:0.251922942139 364:0.313426778858 456:0.348706002103 529:0.156933441409 553:0.29083796996 641:0.282042921065 831:0.361882519264 873:0.232969937816 1175:0.304930525686 1312:0.151438267241 1404:0.243154773288 1613:0.243154773288 1682:0.27907038829
1746 -1 -1 105:0.450712767122 415:0.301524927293 619:0.442119041988 1294:0.521824280303 1404:0.279141166607 1481:0.400313754544
1747 -1 -1 340:0.626438854487 657:0.775880875015 1765:0.0747210102639
1748 1 -1 298:0.401390445916 313:0.524451885715 569:0.362724139167 1292:0.212385070718 1325:0.319790260175 1658:0.361171072538 1692:0.389222514165 1765:0.0543616632
1749 -1 -1 687:0.379004400743 747:0.436437614343 802:0.313435592856 998:0.477552286322 1133:0.337889728764 1426:0.474773995875
1750 -1 -1 122:0.35987883066 304:0.107178158222 883:0.37351369323 1175:0.471039491383 1329:0.70216569861 1765:0.0676218889552
1751 -1 -1 360:0.484642233771 658:0.500000763506 819:0.467182803057 848:0.266636268839 1415:0.475148892882
1752 -1 -1 80:0.445880610123 84:0.329826219865 248:0.438268058832 304:0.0803286242335 457:0.279943615446 954:0.399195419312 1312:0.175329941515 1344:0.264024052102 1705:0.391318580166 1765:0.0506817190924
1753 -1 -1 142:0.281668391724 203:0.589125122006 475:0.249524413274 648:0.547674494692 726:0.346354126573 1063:0.170651191082 1099:0.179077334523 1508:0.133730108516 1707:0.111127310297
1754 -1 -1 666:0.293220031602 753:0.265839513303 1168:0.326231844306 1229:0.170715846142 1366:0.20293366081 1377:0.320424878665 1462:0.750950115729
1755 -1 -1 304:0.184499383289 1672:0.975914743053 1765:0.116406150433
1756 -1 -1 108:0.499333221812 624:0.458869936735 717:0.643904204431 957:0.34448152198 1765:0.0826109634733
1757 -1 -1 116:0.373701815473 221:0.192149164914 297:0.409798981022 475:0.260356025775 1138:0.398595390338 1463:0.38908754764 1535:0.351151624703 1542:0.301951659203 1720:0.250909373235
1758 -1 -1 33:0.199943022156 234:0.303831755649 439:0.281029510217 846:0.196633993843 873:0.207452461382 887:0.171215590342 913:0.376064644423 956:0.292659060756 1142:0.187394040945 1276:0.20456786721 1370:0.281029510217 1418:0.307032112901 1552:0.165587171176 1566:0.349604874096 1661:0.225361425656
1759 -1 -1 221:0.648870251534 592:0.747256111124 1765:0.143442326608
1760 -1 -1 72:0.188398253074 301:0.285710151619 337:0.454391078538 797:0.489067937286 1084:0.268488221164 1344:0.245362978389 1434:0.241586989979 1542:0.334808397399 1689:0.363660399742 1765:0.0470995632686
1761 -1 -1 213:0.577208689802 221:0.261924620821 499:0.386348743452 663:0.183545933956 968:0.42395644374 1026:0.343403305496 1133:0.278356884982 1312:0.200309031637
1762 -1 -1 124:0.407543595321 368:0.354415935286 554:0.188999996598 687:0.239916517251 973:0.296871442119 1061:0.417502434715 1063:0.373010150889 1285:0.46199471854
1763 -1 -1 415:0.283781949192 560:0.222316657546 860:0.329460640325 1072:0.396523990928 1294:0.491117973992 1443:0.43323435705 1505:0.41610292269 1765:0.047296991532
1764 -1 -1 145:0.414443266131 304:0.0833968923002 827:0.546365398653 1508:0.345689907709 1519:0.410123305916 1765:0.0526175807076 1770:0.481970269334
1765 -1 -1 360:0.528194623432 957:0.285261452035 1159:0.565524687242 1224:0.565524687242
1766 -1 -1 77:0.220150887378 85:0.329003212526 146:0.372960704855 428:0.234872759341 727:0.258948322596 848:0.152576575272 864:0.358053435357 905:0.315993401905 1070:0.329003212526 1099:0.315993401905 1312:0.124255469777 1552:0.152576575272 1711:0.289523155863
1767 -1 -1 107:0.390422690446 435:0.353979193041 489:0.432029147584 708:0.216746898172 821:0.295760518129 1366:0.197834023057 1627:0.390422690446 1682:0.265242804857 1777:0.373154450521
1768 -1 -1 304:0.075121981959 752:0.323856394166 766:0.369429540337 818:0.434147614846 933:0.352770912096 957:0.197640657483 1142:0.2278527281 1211:0.278817829964 1312:0.163965620338 1349:0.492153250422 1765:0.0473966935652
1769 -1 -1 399:0.663779179219 626:0.526494737117 1706:0.526494737117 1765:0.0707374357215
1770 -1 -1 15:0.517224517222 324:0.389542106155 456:0.413304909915 626:0.386177302965 713:0.47526014544 1312:0.179492693048 1765:0.0518850241414
1771 1 -1 304:0.174962337835 1312:0.381883005623 1477:0.900759585708 1765:0.110388944694
1772 -1 -1 221:0.645131442924 1577:0.764071607476
1773 -1 -1 72:0.5024552384 254:0.361446671483 484:0.605927002952 592:0.327189641595 1026:0.372491255354 1765:0.0628069048
1774 -1 -1 36:0.475875597171 529:0.17683374164 1119:0.355617280115 1417:0.345839474978 1487:0.512192047128 1572:0.355617280115 1658:0.327718337003
1775 -1 -1 72:0.178948453667 119:0.313662068917 122:0.238087700777 457:0.247108217693 708:0.233055906058 723:0.285200862077 860:0.31162908158 1084:0.255021218196 1126:0.309529969361 1326:0.268422680501 1390:0.320311976043 1545:0.338653488898 1661:0.258641345207 1765:0.0447371134168
1776 1 -1 708:0.246481484203 785:0.491297390705 846:0.238671826424 887:0.207819293402 984:0.386790642712 1366:0.224974032109 1589:0.628698414038 1765:0.0473142702129
1777 -1 -1 196:0.46508658028 291:0.404090896769 1033:0.457146124098 1207:0.396898030732 1286:0.381126280166 1292:0.206536973638 1366:0.251366156961 1765:0.0528647958225
1778 -1 -1 77:0.409083346514 122:0.35519850347 1299:0.693033832739 1431:0.47088681357 1765:0.066742446936
1779 -1 -1 301:0.986682917865 1765:0.162655524323
1780 -1 -1 108:0.311568462732 932:0.497294473499 1086:0.320076719243 1434:0.264397521563 1505:0.453490262733 1577:0.276164030526 1628:0.445747791304 1765:0.0515466821951
1781 -1 -1 29:0.530921854391 174:0.377520041705 957:0.235930741787 991:0.564018525594 1214:0.315992336839 1404:0.314273822106 1765:0.0565791331273
1782 -1 -1 127:0.469514785242 493:0.226003476279 1251:0.485147096951 1304:0.505345809786 1425:0.485147096951 1765:0.0486671996382
1783 -1 -1 97:0.50928430746 421:0.416875647358 1212:0.4793994464 1292:0.199597209194 1441:0.422337785547 1624:0.340884251612 1765:0.0510885074228
1784 -1 -1 560:0.3174220056 855:0.59410853741 1156:0.70121444795 1312:0.233616382396
1785 -1 -1 
1786 -1 -1 342:0.632345152127 541:0.406568638578 624:0.352345745452 1128:0.435809713966 1312:0.219443066815 1552:0.269459941378
1787 -1 -1 231:0.34536545799 304:0.0747605402381 318:0.351073590989 518:0.489785305473 624:0.262002453158 663:0.149521080476 808:0.414973810551 1128:0.324065823535 1211:0.277476326537 1312:0.163176716552 1552:0.200369002833
1788 -1 -1 40:0.396941437646 133:0.536611341794 304:0.0966744232778 513:0.406983049445 752:0.416770555227 1312:0.211007236101 1410:0.396941437646 1765:0.0609947700553
1789 -1 -1 352:0.712583021758 522:0.389923391863 984:0.352332385553 1782:0.464808644143
1790 -1 -1 20:0.456576924089 946:0.456576924089 960:0.290742400553 1312:0.172436553906 1575:0.438522452004 1613:0.27687038379 1703:0.447046268125
1791 -1 -1 27:0.749130841014 810:0.541657234528 984:0.370403234777 1765:0.0906193521904
1792 -1 -1 33:0.342686017106 522:0.302217956142 624:0.371100585395 1083:0.599194213296 1257:0.538532924545 1765:0.0668097307117
1793 -1 -1 708:0.346897574535 709:0.439488291075 810:0.398027156065 984:0.544368418762 1390:0.476775935282 1765:0.066590014381
1794 -1 -1 66:0.415325850817 415:0.433015433223 1337:0.696249731672 1707:0.394003024583
1795 1 -1 108:0.420998309982 298:0.514282650528 825:0.459690764322 1229:0.278604142396 1733:0.514282650528 1765:0.0696510355991
1796 -1 -1 304:0.0614729364661 448:0.279619403297 620:0.402733057699 704:0.402733057699 817:0.286377743731 888:0.402733057699 1187:0.270168672491 1398:0.222157994291 1411:0.341218223007 1415:0.293597641999 1741:0.15152916063 1765:0.0387851046559
1797 -1 -1 414:0.520878010226 848:0.221960677058 1119:0.376704909674 1315:0.490312829369 1664:0.542564351166 1765:0.0522515217964
1798 -1 -1 529:0.225592814466 663:0.199475532193 782:0.576408025077 979:0.55361505844 1178:0.365442467309 1211:0.37018016276
1799 -1 -1 1133:0.294127831767 1188:0.481908011564 1276:0.321083332899 1359:0.635304960581 1426:0.413283488957 1765:0.0611828825905
1800 -1 -1 117:0.2868447822 663:0.141127490442 816:0.443812685453 831:0.368043672319 1134:0.462290472999 1312:0.154016546912 1735:0.391678633512 1751:0.417769706615
1801 -1 -1 11:0.336715989934 124:0.297030333102 371:0.495739965499 445:0.332658088107 477:0.275885215308 910:0.255414554015 1063:0.271861294451 1173:0.311779539546 1305:0.255414554015 1312:0.112180192084 1417:0.227355504304
1802 -1 -1 191:0.408167931718 318:0.381377494548 321:0.387880489434 1133:0.246329557197 1371:0.316147843916 1658:0.340432146127 1661:0.296237702712 1711:0.413031218154 1765:0.0512401437362
1803 -1 -1 443:0.327806009421 457:0.264991357808 663:0.152076275593 673:0.439442295061 709:0.316628994004 947:0.498155342772 957:0.400101998269 1344:0.24992208502 1741:0.187431996233
1804 -1 -1 43:0.287712254726 196:0.282226454866 513:0.214049488502 617:0.182868468865 848:0.136272294532 1049:0.238767489568 1227:0.277407982579 1229:0.128318851111 1292:0.125331928161 1312:0.1109775727 1325:0.188713499398 1387:0.48567758737 1544:0.250042622263 1613:0.356379229921 1692:0.22968661601 1737:0.217962909486
1805 -1 -1 79:0.452766019133 199:0.552597782996 304:0.0843481997715 457:0.293951754132 752:0.363631298324 998:0.361583789247 1229:0.212871155584 1312:0.184103301581 1552:0.226065309656 1765:0.053217788896
1806 -1 -1 30:0.344032202011 155:0.324950231842 243:0.418512193683 522:0.21892742863 685:0.443311509342 814:0.418512193683 855:0.425781593028
1807 -1 -1 221:0.271354628451 821:0.426418612488 1181:0.446479386492 1302:0.562899683151 1481:0.477843004226
1808 -1 -1 142:0.318055288408 529:0.164798210775 677:0.366181514386 1014:0.397517596389 1157:0.39109735013 1552:0.195274247242 1624:0.306726711274 1692:0.32913426164 1751:0.431362302264
1809 -1 -1 429:0.56283417446 557:0.376727308366 855:0.496718835608 1312:0.195320636106 1546:0.506373848708
1810 -1 -1 77:0.258868245254 221:0.191051146215 493:0.196131733473 587:0.421023351857 592:0.22001954352 695:0.396317653706 720:0.421023351857 957:0.176115406154 1174:0.332662093598 1583:0.359323898635 1741:0.165006234838
1811 -1 -1 221:0.403950799165 445:0.458041250229 1029:0.65935943372 1173:0.429293305033 1765:0.0892992741316
1812 -1 -1 663:0.272983232876 998:0.585112142355 1133:0.413993166276 1289:0.635859670952 1765:0.0861166219237
1813 -1 -1 790:0.917390864149 887:0.388057263824 1765:0.0883490937636
1814 1 1 94:0.387321141078 320:0.33882103703 529:0.203212954346 968:0.415042176696 1118:0.58859840958 1518:0.418543949341
1815 -1 -1 173:0.318815301752 228:0.395507055614 287:0.448349999699 573:0.632295829441 957:0.180049991841 1090:0.326852986576 1765:0.043178232649
1816 -1 -1 221:0.8058406906 663:0.564699804518 1765:0.178142954253
1817 -1 -1 98:0.359255637101 708:0.263279039018 802:0.225373909452 824:0.423701577616 1206:0.47424028495 1292:0.197449200399 1366:0.24030586788 1410:0.328895528713 1506:0.376156743043
1818 -1 -1 304:0.0948262207027 468:0.577194742179 535:0.621243363487 644:0.413946482678 663:0.189652441405 1552:0.254147913112
1819 -1 -1 439:0.548739258109 554:0.323326121137 929:0.500057009812 1168:0.58180332987 1765:0.0761138508399
1820 -1 -1 50:0.355549492436 72:0.158574067087 218:0.355549492436 221:0.179329904273 617:0.225985477572 808:0.348770242252 924:0.30302934106 1084:0.225985477572 1103:0.181764037795 1312:0.137144035394 1326:0.23786110063 1366:0.18850046244 1417:0.277949705291 1532:0.283842479423 1613:0.220203436301 1741:0.154882882852
1821 -1 -1 107:0.353672867913 113:0.345236578692 592:0.196344882006 704:0.391362980143 803:0.391362980143 1292:0.147251145017 1320:0.325923678594 1325:0.443434953475 1544:0.293772408767
1822 1 -1 529:0.214624468773 604:0.488515026464 1205:0.442047472193 1321:0.577573862871 1370:0.431615420923
1823 -1 -1 304:0.0884600221235 602:0.415406008664 697:0.422489235096 936:0.523723866612 957:0.232732104206 1534:0.556371828776 1765:0.0558120599593
1824 -1 -1 393:0.392849768566 529:0.195347915757 802:0.24299854517 863:0.479392697209 957:0.22722306237 1286:0.392849768566 1292:0.212890074803 1741:0.212890074803 1780:0.471207991678
1825 1 -1 66:0.409297295206 72:0.284486739351 522:0.321723347783 887:0.31238901545 1141:0.738506544138 1765:0.0711216848377
1826 -1 -1 66:0.317099020914 243:0.47648205102 814:0.47648205102 998:0.374377886291 1377:0.413685641767 1508:0.362004431913 1765:0.0551008200933
1827 -1 -1 89:0.294440351469 384:0.494014015416 417:0.304386814643 422:0.297899055673 777:0.302814881728 1282:0.304386814643 1298:0.304386814643 1344:0.280958419683 1434:0.276634638877 1552:0.229101004911 1765:0.0539324186174
1828 -1 -1 89:0.257511296022 417:0.266210262077 422:0.260536205473 777:0.264835482838 802:0.210343144827 998:0.320480034859 1282:0.266210262077 1298:0.266210262077 1451:0.432054196131 1552:0.200366887216 1559:0.455052777698 1765:0.0471681511941
1829 -1 -1 201:0.499064804688 231:0.366560212155 318:0.372618647922 624:0.27808129792 808:0.440440364012 1211:0.294504788392 1552:0.212665460568 1577:0.268216974272 1765:0.050063344983
1830 -1 -1 89:0.322078110093 301:0.357867755948 417:0.332958201918 422:0.325861466918 506:0.341070195648 777:0.331238718906 1282:0.332958201918 1298:0.332958201918 1577:0.316067742012 1765:0.0589948061613
1831 1 -1 72:0.299016387671 320:0.446826162706 687:0.403097819234 984:0.305554593383 1710:0.670444586682 1765:0.0747540969178
1832 -1 -1 388:0.389111691901 649:0.441684206501 964:0.488753486684 1391:0.454098923733 1649:0.454098923733 1765:0.0470692801834
1833 -1 -1 303:0.503694400473 1006:0.520464709145 1477:0.426027386617 1571:0.542133842624
1834 -1 -1 877:0.636122707062 891:0.536204749699 960:0.405074880354 1707:0.379139432486
1835 1 -1 91:0.572673172568 122:0.305730496315 984:0.234813778173 1192:0.414163761015 1675:0.496773295212 1712:0.324224401996
1836 -1 -1 0:0.376906469321 266:0.337745216159 791:0.393483928859 957:0.203555435724 1017:0.506881886593 1366:0.2321104569 1459:0.486621776645
1837 -1 -1 404:0.806257069259 687:0.418693938054 1229:0.310585527688 1312:0.268612348694 1765:0.0776463819221
1838 -1 -1 63:0.588969345848 541:0.412116573274 1103:0.294807892546 1312:0.22243753242 1729:0.588969345848
1839 1 -1 27:0.41720709935 72:0.201871475595 320:0.301660579551 522:0.228294531754 687:0.272138768754 848:0.21438384884 984:0.206285538801 1456:0.524043426917 1710:0.452629499916
1840 -1 -1 376:0.49954687365 848:0.335663246558 1231:0.622387562284 1312:0.27335778322 1344:0.411641211853 1765:0.0790181201292
1841 -1 -1 562:0.576705517388 616:0.50647781723 784:0.641007774421
1842 -1 -1 451:0.339307535272 616:0.388998497277 984:0.201868022847 1192:0.35605414734 1320:0.427073077603 1421:0.42017548526 1765:0.0493871212258 1779:0.452379676122
1843 -1 -1 80:0.422670607761 304:0.0761471740517 457:0.265371346932 531:0.392028923485 780:0.450826163827 1312:0.166203264408 1344:0.25028046529 1362:0.478929820119 1577:0.257395644882 1765:0.0480435177596
1844 -1 -1 1072:0.653940069392 1525:0.752514570261 1765:0.0780013281216
1845 1 1 529:0.210204878771 620:0.608850246426 1029:0.432944742202 1103:0.268840046845 1214:0.32747521492 1435:0.467075100377
1846 -1 -1 231:0.429818130463 457:0.324248892189 529:0.210447556965 624:0.326070259743 846:0.296120369062 887:0.257841601091 942:0.473185916427 1211:0.345327979856 1552:0.24936550025
1847 1 1 18:0.268626856597 108:0.252010062383 122:0.22188815036 370:0.402233301118 529:0.149468516713 655:0.43292973867 1029:0.307850173668 1103:0.191161705047 1204:0.294157219333 1366:0.198246420134 1682:0.265795719647 1702:0.340211052425
1848 -1 -1 617:0.98495929322 1765:0.172786546639
1849 -1 -1 40:0.363709112398 72:0.223552913087 221:0.252813863202 254:0.3216304664 266:0.386683007986 560:0.262699247945 708:0.29114711887 848:0.237409142554 1381:0.539179358781
1850 -1 -1 290:0.475762850749 595:0.41237941604 840:0.565707134489 1241:0.532511375524
1851 1 1 506:0.422492016659 1107:0.705019989794 1517:0.56960276496
1852 -1 -1 136:0.56405644954 220:0.37571740312 617:0.4125222266 663:0.11469856576 914:0.253689822331 957:0.150881934676 1292:0.282728927464 1371:0.223248672506 1468:0.30784067212 1720:0.213731201562
1853 -1 -1 214:0.387083001575 456:0.372988908765 560:0.220092814283 841:0.323968005728 1267:0.486205299388 1371:0.288899813403 1387:0.354449992865 1720:0.276583522566 1741:0.182935767257 1765:0.0468238776542
1854 -1 -1 206:0.338038778903 269:0.581354927974 489:0.383203496038 841:0.255335909658 1090:0.279360337305 1103:0.507614703769
1855 -1 -1 560:0.269954808936 825:0.379045007945 1431:0.40519771257 1434:0.294584060183 1526:0.5389232181 1583:0.488618132405 1765:0.0574318202389
1856 -1 -1 29:0.559407620466 174:0.397775277966 1172:0.507190444919 1312:0.206233311454 1515:0.47487860795 1765:0.0596147963565
1857 -1 -1 1434:1.0
1858 -1 -1 100:0.330996595159 444:0.365073947144 563:0.387831971311 807:0.403979046427 1068:0.403979046427 1078:0.342273895124 1623:0.403979046427
1859 -1 -1 43:0.410106699573 376:0.289080319931 659:0.429084956091 848:0.194243310933 1042:0.418849834547 1227:0.3954189309 1490:0.441145537656
1860 -1 -1 692:0.410555932168 930:0.441887511374 939:0.256287067748 970:0.441887511374 1718:0.441887511374 1757:0.424225231853
1861 -1 -1 304:0.0769100143796 367:0.395956258626 401:0.412839173052 592:0.252787768214 1182:0.455342528129 1245:0.468141149061 1658:0.322391901928 1707:0.26491791705 1765:0.0485248164197
1862 -1 -1 113:0.419749200248 574:0.360939752045 663:0.145261154364 765:0.475831091085 1133:0.220296040157 1312:0.158527734926 1445:0.456812083941 1624:0.305762504519 1661:0.264929607292
1863 -1 -1 269:0.330387827184 617:0.239110244445 663:0.132965451692 875:0.393608201843 914:0.294092446512 1041:0.384219320389 1098:0.362725684406 1114:0.384219320389 1133:0.201648972252 1312:0.145109075944 1552:0.178183269423 1613:0.232992394234
1864 -1 -1 529:0.266931119074 663:0.236028027586 846:0.375598285075 887:0.327045598037 1233:0.559019522431 1385:0.559019522431
1865 -1 -1 235:0.533892291912 529:0.2175559767 585:0.403187096693 873:0.322964958315 1530:0.63014241534 1765:0.0606857049846
1866 -1 -1 304:0.0667109024237 441:0.437049004968 590:0.343448113309 1413:0.812120990157 1741:0.164440608018
1867 -1 -1 575:0.793939290282 1312:0.264508561369 1532:0.547444631272
1868 -1 -1 341:0.305694739316 371:0.523987544856 445:0.351613158096 1173:0.329544936524 1577:0.367261033128 1678:0.514660504218
1869 -1 -1 21:0.494080376412 108:0.339455719329 149:0.464266213668 957:0.234184744238 1292:0.21941262123 1325:0.330371711117 1692:0.402101389641 1741:0.21941262123 1765:0.0561604211483
1870 -1 -1 638:0.559568701843 957:0.313499561181 973:0.501640297127 1689:0.580480753648
1871 1 1 37:0.40984795692 298:0.337418725498 554:0.194120759827 585:0.303609326585 708:0.238060334697 1229:0.182791028531 1292:0.178536137582 1312:0.158088265926 1346:0.455545714053 1467:0.364018475613 1761:0.31832071848
1872 -1 -1 147:0.859641725788 304:0.157560734292 529:0.35638024481 663:0.315121468583 1765:0.0994097552592
1873 -1 -1 304:0.0520554702857 359:0.577889266067 663:0.104110940571 1276:0.172359494066 1344:0.342191748708 1370:0.473565128866 1668:0.529480435485 1765:0.0328433450394
1874 -1 -1 108:0.311949867747 298:0.381071374904 326:0.426647057942 529:0.185019136062 708:0.268858756784 709:0.340620068382 984:0.210953069501 1229:0.206439131259 1390:0.369519404673 1761:0.359502614066
1875 -1 -1 20:0.528841190421 139:0.477279327886 569:0.385229577044 708:0.30076552585 1126:0.399457561819 1292:0.225562630463 1312:0.199728780909 1765:0.0577345653643
1876 -1 -1 194:0.378240107298 340:0.41484993077 557:0.330170899953 1004:0.359581610725 1312:0.171182679807 1404:0.274857118069 1431:0.349115776013 1434:0.253811755549 1515:0.394170040323
1877 1 1 66:0.274039633228 304:0.0754736807998 569:0.317731492191 819:0.354422480886 893:0.371159099884 911:0.327157086422 1235:0.399220184328 1366:0.2264210424 1620:0.393652725745 1696:0.286776668705
1878 -1 -1 61:0.274176606268 318:0.278708143796 324:0.281136556973 481:0.351381789576 499:0.249855353962 560:0.176012464638 576:0.351381789576 860:0.260840460383 1008:0.351381789576 1085:0.351381789576 1440:0.33584031313
1879 -1 -1 18:0.4206928113 709:0.430942144643 841:0.451768051072 984:0.266891403731 1486:0.598094958662 1765:0.0652951266096
1880 1 1 108:0.355644585756 320:0.351695670461 327:0.517643394391 687:0.317277208967 984:0.240501198344 1312:0.203548627152 1710:0.527705130318 1765:0.0588387485549
1881 -1 -1 268:0.481558974328 425:0.462311023228 430:0.270508525038 585:0.308118228545 846:0.233940912588 940:0.29149441861 1580:0.462311023228 1741:0.181187577674
1882 -1 -1 77:0.283440777571 125:0.460988122003 428:0.302394954345 475:0.283440777571 826:0.399890547333 1024:0.446134255901 1481:0.368367406981 1552:0.196439921953 1765:0.0462437085687
1883 -1 -1 72:0.211549686562 1082:0.426309424455 1188:0.416568672812 1229:0.211549686562 1378:0.465285634568 1518:0.390505082185 1642:0.431554555921
1884 -1 -1 116:0.308251498722 457:0.193533957431 475:0.214757145466 515:0.293747310624 554:0.148838417872 585:0.232786703805 723:0.223367931734 801:0.199731381041 926:0.267824594023 1175:0.244066385052 1203:0.349281052725 1276:0.183876308091 1312:0.121211185272 1375:0.293747310624 1403:0.320942566314 1555:0.27910427527
1885 -1 -1 569:0.485817577659 1164:0.62961922994 1207:0.546640601989 1312:0.251880328802 1765:0.072809743498
1886 -1 -1 456:0.465738156754 457:0.322947932331 493:0.271513882973 723:0.37273154882 748:0.607107489311 1276:0.306832321783 1765:0.058467332294
1887 -1 -1 290:0.417373379681 662:0.411552759642 835:0.480287971559 846:0.251129542335 887:0.218666630337 1098:0.430504085449 1532:0.356446219196 1765:0.0497838861106
1888 -1 -1 206:0.2679154356 221:0.132308853188 257:0.303711106453 301:0.1774259559 322:0.2679154356 445:0.300050959948 644:0.202368591208 653:0.282176783027 663:0.0927165684271 698:0.439188280592 887:0.128470105349 1173:0.28121892561 1175:0.203740976516 1316:0.217697320794 1613:0.162465174134 1746:0.303711106453
1889 -1 -1 304:0.105671909073 443:0.455559378823 560:0.313385608981 641:0.429561039425 831:0.55115948501 1312:0.2306456735 1404:0.37033305697 1765:0.0666715515511
1890 -1 -1 221:0.307161757981 291:0.519037945718 708:0.353735589221 1286:0.489540851076 1366:0.322869371162 1696:0.408934618919
1891 1 1 174:0.250820986879 371:0.287337730258 445:0.192813221933 529:0.134761167982 557:0.250820986879 873:0.200054880863 883:0.207634434242 887:0.165110186207 924:0.287337730258 1029:0.277558444275 1173:0.18071172685 1175:0.261848548184 1480:0.315149121431 1560:0.390330475744 1667:0.303007018422 1741:0.146862663064
1892 -1 -1 304:0.0952232550198 766:0.468282151429 957:0.250525694863 1276:0.315291207023 1320:0.51953225306 1391:0.579611437884 1765:0.0600791848239
1893 -1 -1 1765:1.0
1894 -1 -1 135:0.38997907583 191:0.322000785728 435:0.343910462681 529:0.144914888577 671:0.362540291218 857:0.370269349785 1048:0.370269349785 1366:0.1922067504 1759:0.402963277106
1895 -1 -1 1001:0.612403647371 1265:0.644533030737 1495:0.457754240805
1896 -1 -1 295:0.39489371145 529:0.150865703265 838:0.328011807929 883:0.232447636164 933:0.31322082299 958:0.419510643715 1033:0.36391033287 1143:0.405993256537 1211:0.247558818404 1741:0.164413378709
1897 -1 -1 67:0.447205632345 72:0.179444510132 87:0.43279586284 254:0.258170742173 340:0.376102427465 1193:0.410922156226 1325:0.263902000069 1397:0.32119990116 1741:0.175267517268
1898 -1 -1 77:0.397124866781 826:0.560280993079 1027:0.672774804563 1552:0.275229197804
1899 -1 -1 517:0.489588188406 676:0.409841023373 703:0.489588188406 825:0.360280903121 1409:0.472053829509
1900 -1 -1 449:0.441547910286 631:0.372637518387 663:0.198386637664 674:0.587269901518 841:0.433010248973 1133:0.300863578353 1765:0.0625840162066
1901 -1 -1 320:0.294565751381 821:0.350314503356 891:0.380502739226 902:0.343280138798 960:0.287450086283 984:0.201433859295 1135:0.376696134497 1181:0.366794975541 1637:0.358113801743
1902 -1 -1 529:0.326346586769 654:0.94525018133
1903 -1 -1 21:0.449501608931 72:0.204373222412 254:0.294036225858 529:0.183167584624 887:0.224418016387 1117:0.458238833315 1166:0.434691351558 1312:0.176753796903 1689:0.394496480439
1904 1 1 304:0.0950526323143 457:0.331256482999 663:0.190105264629 752:0.409778894999 984:0.245131416277 1192:0.43236197679 1312:0.207467420531 1675:0.518601346019 1712:0.338470712712 1765:0.0599715338824
1905 1 -1 37:0.197138303574 38:0.228241933415 72:0.087923125307 117:0.141620932083 221:0.198862852348 371:0.168017931401 445:0.112745648359 578:0.228241933415 592:0.114507855262 624:0.122094202909 824:0.184280370761 825:0.435213722879 841:0.152082019848 1049:0.327203426819 1070:0.40268225767 1173:0.105669417302 1229:0.087923125307 1292:0.0858765078496 1316:0.16360171341 1495:0.130877887075 1613:0.122094202909 1666:0.201341128835 1678:0.165027192232 1745:0.228241933415
1906 1 -1 37:0.198461523076 38:0.229773924773 117:0.142571511325 174:0.147649558905 221:0.20019764726 371:0.169145690946 445:0.113502412711 578:0.229773924773 592:0.115276447791 824:0.185517286044 825:0.438134937455 841:0.153102815356 1049:0.32939966138 1070:0.405385116561 1173:0.106378685015 1214:0.123585833856 1229:0.0885132774591 1292:0.0864529228229 1316:0.16469983069 1495:0.131756357517 1613:0.12291371605 1666:0.202692558281 1745:0.229773924773
1907 -1 -1 37:0.185098712371 38:0.214302787526 117:0.132971886732 221:0.186717939846 324:0.154948684424 371:0.157756773766 445:0.105860068582 578:0.214302787526 592:0.107514654337 644:0.142794097029 824:0.173026036669 825:0.408634437096 841:0.142794097029 1049:0.46083078648 1070:0.378089727049 1173:0.0992159956992 1229:0.0825535017138 1292:0.08063187487 1316:0.15361026216 1495:0.122884938828 1613:0.114637690072 1666:0.189044863525 1745:0.214302787526
1908 -1 -1 276:0.729461363518 848:0.310843873145 1233:0.549386014085 1312:0.253145356133 1765:0.0731754184036
1909 -1 -1 341:0.2024577379 478:0.471419109398 560:0.213399480888 708:0.236508648253 859:0.415857218788 860:0.316245891759 1164:0.392593725238 1284:0.426019212008 1312:0.157057840511 1765:0.0453998973892
1910 -1 -1 149:0.38556364514 346:0.38556364514 666:0.320434409633 686:0.464939488525 883:0.257619411298 960:0.272046498902 1029:0.344376612077 1290:0.24821519043 1782:0.251498154821
1911 -1 -1 805:0.526627791964 1532:0.390837365258 1654:0.480239754245 1661:0.315588268526 1777:0.489574453849
1912 -1 -1 72:0.487104461273 531:0.496838716445 687:0.328327734154 763:0.587415004934 1229:0.243552230636 1765:0.0608880576591
1913 -1 -1 324:0.40747937659 937:0.394398860294 1142:0.260915232843 1288:0.563567006633 1308:0.541041187857
1914 -1 -1 72:0.324841592172 1180:0.762054360709 1312:0.280941818752 1325:0.477731783583 1765:0.0812103980429
1915 -1 -1 499:0.333367018444 973:0.666734036887 1133:0.240184564807 1205:0.368903863123 1369:0.498053489756 1765:0.0499618956164
1916 -1 -1 18:0.380926523318 72:0.236492232821 529:0.211953946594 1173:0.28422552487 1200:0.488757701816 1214:0.330200063004 1240:0.57038724608
1917 -1 -1 327:0.532305476782 554:0.257022286403 983:0.628269529116 1276:0.317527623557 1410:0.393756308829
1918 -1 -1 110:0.673677968549 173:0.479042812469 320:0.38779627028 940:0.407786747296
1919 -1 -1 586:0.609879174475 658:0.487343598132 848:0.259886560447 1133:0.294112112692 1552:0.259886560447 1658:0.406468549146 1765:0.0611796127935
1920 -1 -1 61:0.231135965861 280:0.327789004447 318:0.234956136071 481:0.296221367772 499:0.210632698938 510:0.327789004447 560:0.148381773236 576:0.296221367772 800:0.314687251463 848:0.134097032367 860:0.219893347456 1008:0.296221367772 1085:0.296221367772 1107:0.304547462445 1765:0.0315676366752
1921 -1 -1 72:0.1610709546 88:0.272004044547 221:0.182153610614 475:0.246812366638 522:0.182153610614 585:0.267533064678 819:0.299710503477 846:0.203126344046 1063:0.337592813368 1229:0.1610709546 1290:0.214302009639 1487:0.418128290668 1707:0.219838965597 1768:0.401415669117
1922 1 1 49:0.716297408517 529:0.257597069113 546:0.438927323886 1589:0.477393524131
1923 -1 -1 554:0.263993942364 614:0.599556036616 1237:0.462553089722 1312:0.214991660863 1703:0.557371493979
1924 -1 -1 198:0.763080176953 969:0.641754678709 1765:0.0765478667091
1925 -1 -1 72:0.256823483263 1173:0.308660409091 1214:0.358587380832 1481:0.511450116726 1610:0.666694776391 1765:0.0642058708157
1926 -1 -1 72:0.445950780588 1481:0.888086929936 1765:0.111487695147
1927 1 -1 72:0.201518714174 340:0.422368327259 445:0.258411629553 522:0.227895597218 529:0.180609258377 553:0.334715339131 846:0.254134954181 873:0.268117026653 923:0.461471373448 1173:0.242192995618 1214:0.281368615464 1312:0.174285052891
1928 -1 -1 77:0.302547598534 428:0.322779481591 973:0.329357652116 1312:0.17076103773 1463:0.452140498026 1469:0.463189118727 1535:0.408056930732 1552:0.209681991252 1741:0.192848064638
1929 -1 -1 33:0.316100972742 72:0.246506945862 1084:0.351299496247 1326:0.369760418792 1358:0.471065910987 1633:0.594541378008 1765:0.0616267364654
1930 -1 -1 382:0.762318085147 430:0.647202547166
1931 -1 -1 108:0.361427166294 586:0.596080751792 1082:0.481992807123 1225:0.466070475198 1552:0.254006666919
1932 -1 -1 122:0.298573986016 506:0.324349292866 592:0.292263861633 667:0.441893054309 844:0.433173714507 1292:0.219186707761 1325:0.330031551018 1545:0.424688556901
1933 -1 -1 461:0.57093953648 1007:0.447241769851 1717:0.688478645264
1934 -1 -1 326:0.418728725985 445:0.259808104676 495:0.525954704163 698:0.380284318359 1173:0.243501824072 1184:0.525954704163
1935 -1 -1 304:0.148872096167 326:0.776481361747 802:0.418864757038 1366:0.446616288501
1936 -1 -1 116:0.431453645455 415:0.294251133114 619:0.431453645455 883:0.270885727399 957:0.204500859446 1312:0.169656945619 1346:0.488881916588 1404:0.272407343931 1720:0.289684875156
1937 -1 -1 810:0.825452363683 984:0.564471784317
1938 -1 -1 529:0.223951944565 638:0.464959303994 723:0.398247534539 1057:0.57221546876 1081:0.497621071399
1939 -1 -1 184:0.274037555308 215:0.474690265737 772:0.474690265737 1319:0.379316546268 1366:0.22641932555 1513:0.494453616735 1741:0.18603921402
1940 -1 -1 94:0.30516603334 141:0.303447726291 304:0.0707865512741 529:0.160109233977 968:0.327007129997 994:0.338079905306 1190:0.430868433959 1434:0.458161319417 1521:0.409092140508
1941 -1 -1 290:0.312521167795 804:0.24602638605 884:0.334326942124 901:0.359630405428 1120:0.341454515469 1241:0.349798385227 1358:0.284941689204 1753:0.387075602659 1755:0.359630405428 1765:0.0372772174319
1942 -1 -1 21:0.403647172908 72:0.183524756765 254:0.264041082261 638:0.341491098672 641:0.295609909481 1117:0.411493097931 1187:0.31959846663 1231:0.361383964193 1689:0.354253212641 1765:0.0458811891912
1943 -1 -1 156:0.500368408245 1133:0.231656108694 1494:0.480368642552 1548:0.423940413747 1621:0.452180555996 1720:0.284640371274
1944 -1 -1 72:0.66609033541 525:0.553336050656 529:0.198992406211 676:0.41673912084 1312:0.192024497265
1945 -1 -1 18:0.251263109152 176:0.388759922258 277:0.357218366574 289:0.28339149349 445:0.200032733391 603:0.365947445824 846:0.19672222037 887:0.171292412038 1173:0.187478121652 1178:0.226476307701 1214:0.217803406678 1661:0.225462541722 1686:0.388759922258
1946 -1 -1 40:0.689336206682 221:0.479156951299 663:0.335773360527 1741:0.413836221331 1765:0.105924701807
1947 -1 -1 291:0.476673869346 592:0.32486355464 663:0.197677766099 1292:0.243635229534 1325:0.366843927293 1366:0.296516649148 1756:0.585171479269 1765:0.0623603921256
1948 -1 -1 590:0.534604055059 779:0.587593288942 1026:0.388559586211 1431:0.462235548079 1765:0.0655162358565
1949 -1 -1 173:0.308988638671 443:0.285938507291 506:0.24193472501 631:0.249167482805 823:0.403720805676 840:0.417162532489 1041:0.383316566136 1292:0.163493113857 1381:0.403720805676 1741:0.163493113857 1765:0.0418473744928
1950 -1 -1 32:0.528748198816 499:0.385161838151 1133:0.277501742399 1229:0.230897653199 1526:0.541668824861 1624:0.385161838151
1951 -1 -1 475:0.341784206832 1307:0.57902141666 1387:0.422114150672 1613:0.309737817572 1634:0.523258906447
1952 -1 -1 554:0.265745506465 641:0.403063206001 687:0.337337235628 887:0.274778374719 1381:0.603534009825 1518:0.461916129825
1953 -1 -1 72:0.291726380429 155:0.489680635545 1084:0.415742161456 1223:0.55747862469 1326:0.437589570643
1954 -1 -1 4:0.350542495466 33:0.252940209975 449:0.347916972952 529:0.176785169524 631:0.293619139363 696:0.38075037848 1434:0.252940209975 1604:0.475744885212 1732:0.373292107441
1955 -1 -1 174:0.375675203121 346:0.465441957559 356:0.495331624009 445:0.288792206806 1173:0.270666803188 1612:0.48687479205 1765:0.0563026461695
1956 -1 -1 37:0.386917023886 304:0.0683768265552 448:0.311022842569 620:0.447963120316 754:0.447963120316 904:0.416200756311 1411:0.379539690038 1741:0.168547066889 1765:0.0431409743285
1957 -1 -1 49:0.429351898143 96:0.274573856 529:0.154404845341 677:0.343087463326 889:0.429351898143 1225:0.335706601149 1366:0.204793681729 1682:0.274573856 1719:0.429351898143
1958 -1 -1 439:0.517883597807 810:0.42937169781 955:0.611148595353 984:0.293618649677 1229:0.287335847278 1765:0.0718339618196
1959 -1 -1 445:0.266884008365 561:0.424569898543 617:0.296602116981 632:0.353523277019 848:0.221025807756 1029:0.384184805488 1173:0.250133624328 1398:0.298031979413 1646:0.430132851119 1765:0.0520314452299
1960 -1 -1 72:0.345403593111 529:0.309564732229 846:0.435587963474 887:0.379280554978 973:0.576169921971 1229:0.345403593111
1961 -1 -1 475:0.590187929234 670:0.807265884444
1962 -1 -1 194:0.440962190828 557:0.384921854085 663:0.182868049672 1004:0.419209628453 1431:0.407008285141 1765:0.0576884467578 1778:0.52841874992
1963 -1 -1 51:0.282658754111 234:0.254775422923 264:0.339411278277 522:0.147861293294 846:0.164885690883 873:0.17395742085 887:0.143571314155 956:0.245406658751 1142:0.157137610362 1229:0.130747667197 1312:0.113078153491 1370:0.471309604662 1418:0.257459054101 1566:0.29315806527 1567:0.339411278277 1661:0.188974823943
1964 -1 -1 291:0.428614973024 366:0.558974389703 542:0.451988483763 569:0.374143800845 708:0.292110377059 1366:0.266621444448 1765:0.0560731340809
1965 -1 -1 1025:0.758556323927 1667:0.651607476499
1966 -1 -1 46:0.210360980706 246:0.210360980706 323:0.163706022212 499:0.290981909759 663:0.0691196066975 707:0.19972923773 719:0.210360980706 727:0.314401495877 754:0.22641468061 1263:0.217364867538 1364:0.45282936122 1417:0.152878465623 1475:0.210360980706 1712:0.123063201785 1720:0.257597233113 1736:0.399458475459
1967 -1 -1 358:0.301446395348 529:0.120494388767 857:0.307872982684 1134:0.349007305266 1162:0.349007305266 1312:0.11627516279 1332:0.349007305266 1398:0.192521476567 1409:0.58130048349 1682:0.214271831153
1968 -1 -1 529:0.255779447917 1417:0.500236149264 1489:0.653537333527 1542:0.507178097594
1969 -1 -1 631:0.521876600996 957:0.365487829544 1026:0.519820456328 1133:0.421357630102 1552:0.372324635674 1765:0.0876485379036
1970 -1 -1 302:1.0
1971 -1 -1 72:0.145915356854 221:0.165014289267 254:0.209931615883 371:0.278839000918 445:0.187110290456 663:0.115635184446 707:0.33414147371 862:0.378785479325 1173:0.175366727244 1187:0.254103724916 1229:0.145915356854 1249:0.363645393122 1305:0.287326195256 1371:0.225071702087 1421:0.310354472741 1720:0.215476512289 1765:0.0364788392135
1972 -1 -1 77:0.403369690358 113:0.602813486442 587:0.656040523261 663:0.208613578905
1973 -1 -1 304:0.110605426746 1277:0.625871727283 1290:0.371386785353 1391:0.673240695466 1765:0.0697842546406
1974 -1 -1 289:0.443729311133 682:0.634056598045 957:0.254626709895 1131:0.480961071205 1344:0.318103076286 1765:0.0610626593541
1975 -1 -1 848:0.307138333401 914:0.50693347462 1292:0.282480306577 1616:0.750774023526 1765:0.0723031013191
1976 -1 -1 501:0.454387672061 663:0.176519308034 857:0.51007331382 1181:0.414465085143 1265:0.466851953845 1696:0.335359416578
1977 -1 -1 503:0.480154914606 560:0.269205491122 663:0.181549231136 687:0.308830991807 914:0.401549852746 1098:0.495260748407 1229:0.229089623324 1661:0.331112379768
1978 -1 -1 420:0.58028052729 1292:0.262168653849 1325:0.394749883977 1692:0.480457229135 1737:0.455933642825
1979 -1 -1 50:0.634345940012 708:0.368460069748 847:0.495897957471 929:0.464680127795
1980 -1 -1 66:0.647665135536 72:0.225083508685 117:0.362550082076 221:0.254544799205 522:0.254544799205 1614:0.515433994895 1765:0.0562708771711
1981 -1 -1 54:0.355322083121 350:0.288961476183 430:0.243606565285 617:0.238074871458 666:0.286935969567 692:0.402919342777 848:0.177411716768 1398:0.239222585163 1426:0.282113144478 1468:0.355322083121 1654:0.367428170538
1982 -1 -1 802:0.310341099875 851:0.490991744735 1075:0.494696967475 1229:0.278368300191 1280:0.5834393783
1983 -1 -1 622:0.802784407764 687:0.586273254894 1765:0.108723802575
1984 -1 -1 529:0.20480118751 747:0.354732698826 891:0.441089769395 960:0.33322044548 1257:0.460490200006 1642:0.466155877326 1707:0.31188557158
1985 -1 -1 225:0.58041703418 476:0.537350135861 517:0.611858560391
1986 1 -1 266:0.254541587405 554:0.156279171213 562:0.329952855572 569:0.245475258022 708:0.191653236049 887:0.161591205208 911:0.25275735071 984:0.15037575457 1192:0.265232255803 1207:0.27620808507 1214:0.205468033083 1292:0.143732590156 1366:0.174929980725 1584:0.329952855572 1589:0.244424212915 1696:0.22155996014 1759:0.366742365449
1987 -1 -1 304:0.0712315822143 359:0.395385600598 443:0.307084594483 752:0.307084594483 1259:0.4335772788 1276:0.235853012269 1312:0.155474206895 1344:0.234123902324 1370:0.32400815155 1658:0.298589012792 1668:0.362264801029 1765:0.044942124613
1988 -1 -1 146:0.595843756071 1185:0.538461174741 1218:0.595843756071
1989 -1 -1 274:0.714736004444 341:0.368584175837 631:0.492130551047 1292:0.322915154534 1765:0.0826527251357
1990 -1 -1 7:0.264546024506 108:0.216560735843 382:0.246153908862 430:0.208982890363 523:0.32818317895 529:0.128443331423 817:0.264546024506 821:0.254686781954 940:0.225195661088 990:0.372031108156 994:0.271215521092 1084:0.204237413314 1089:0.32818317895 1729:0.32818317895
1991 -1 -1 291:0.296046728732 420:0.334916266796 821:0.275313318212 896:0.386086697693 1127:0.386086697693 1221:0.373646290148 1366:0.184156903997 1627:0.36343108638 1777:0.34735667434
1992 -1 -1 167:0.286614018817 289:0.22195529925 499:0.203801247664 567:0.294670073224 585:0.202928637097 1082:0.246204311585 1133:0.146834903482 1168:0.23347244047 1325:0.359356585223 1490:0.294670073224 1552:0.259495725424 1609:0.528252539703
1993 -1 -1 194:0.379196524051 221:0.224404924358 432:0.428983237751 667:0.390738362106 1004:0.360490847661 1322:0.4655069329 1431:0.349998549073
1994 -1 -1 149:0.380636646743 221:0.208283284661 518:0.47810819394 529:0.165066328767 616:0.362667039218 1025:0.432064105966 1026:0.273075391722 1312:0.159286373789 1667:0.371147392612
1995 -1 -1 787:0.556674512815 1596:0.640587266928 1645:0.528924796386
1996 -1 -1 77:0.30863543353 428:0.32927442068 574:0.396616083119 663:0.159619187819 1132:0.322740056996 1576:0.522863615058 1701:0.48579050856
1997 -1 -1 33:0.21711946567 159:0.341204411579 522:0.191479657407 911:0.290818407163 951:0.323559835966 1233:0.317800432391 1270:0.439535958576 1385:0.317800432391 1553:0.3877318455 1696:0.254923208042
1998 -1 -1 196:0.366890081176 541:0.267291706317 821:0.296447767094 896:0.415724673906 1205:0.307923629397 1207:0.31309858613 1292:0.162929592546 1312:0.144269149666 1627:0.391329902779 1777:0.374021537215
1999 -1 -1 23:0.398978393818 330:0.398978393818 709:0.272944697838 878:0.363834360283 984:0.169040309593 1260:0.378813838006 1443:0.378813838006 1464:0.398978393818
2000 -1 -1 350:0.79383617803 554:0.487386211604 663:0.363701530365
2001 -1 -1 194:0.320657395589 406:0.34678913054 439:0.302434331893 663:0.132977370314 1004:0.304839440799 1312:0.145122083083 1322:0.393643483694 1404:0.233013278969 1426:0.283365434953 1431:0.295966909207 1471:0.418182479109 1765:0.0419496897413
2002 -1 -1 198:0.518003786658 358:0.466040590636 385:0.475976189814 1153:0.449349577311 1613:0.288634189324 1765:0.0519631960226
2003 -1 -1 530:0.576876798818 1205:0.522004271865 1366:0.336155334782 1377:0.530777062464
2004 -1 -1 499:0.372738156706 727:0.402737868262 1586:0.556874344017 1589:0.371142213315 1626:0.501011874585
2005 -1 -1 281:0.691350457729 957:0.277634982396 1407:0.663717124092 1765:0.0665803299339
2006 -1 -1 196:0.487337252833 291:0.423423413782 376:0.35019659046 529:0.198585245804 1191:0.552203864076 1292:0.216418115699 1366:0.263392016847
2007 -1 -1 108:0.435242482786 301:0.436804693394 361:0.603690659336 957:0.300266407984 1404:0.399972767315 1765:0.0720076279263
2008 -1 -1 569:0.711592466863 708:0.555571262542 1292:0.416657178493 1765:0.10664674843
2009 1 -1 122:0.593685812981 304:0.176809933169 1175:0.777065610875 1765:0.111554647563
2010 -1 -1 852:0.492823340526 1075:0.373333031371 1103:0.240797926423 1370:0.378633722917 1462:0.462044924568 1545:0.397561710378 1741:0.205186226504 1765:0.052519061254
2011 -1 -1 291:0.319812616627 601:0.434445593639 798:0.345875506948 929:0.274877321184 969:0.350767248917 1025:0.392606421278 1089:0.383241435664 1772:0.299563090942
2012 -1 -1 41:0.424254844833 542:0.401959549609 573:0.365119704829 681:0.317901580742 984:0.203827899804 1314:0.481086010046 1517:0.388681066456
2013 1 1 147:0.422971463353 529:0.175350578195 603:0.458983315157 663:0.155049929176 810:0.292365538107 921:0.487595472942 967:0.438682666139 984:0.19992928027
2014 -1 -1 157:0.948732711112 1312:0.316079488207
2015 -1 -1 644:0.430669209204 708:0.324265863397 846:0.313991641661 887:0.27340269726 996:0.646340527756 1292:0.243186983982 1741:0.243186983982
2016 1 -1 88:0.385639545987 117:0.367830523272 644:0.395000993979 802:0.25459094385 846:0.287986714412 873:0.303831253094 887:0.250759364417 1075:0.405828837753 1290:0.303831253094
2017 -1 -1 94:0.255244968081 373:0.387886862689 557:0.249250754791 618:0.372382993457 802:0.166583609395 831:0.308808668416 1312:0.129228263772 1326:0.224132073736 1404:0.207493586346 1434:0.191606139894 1596:0.3603841439 1645:0.297564625109 1767:0.308808668416
2018 -1 -1 631:0.347861178986 1026:0.346490638695 1034:0.489799984318 1344:0.304351165997 1712:0.329730221487 1784:0.563632115487
2019 -1 -1 174:0.821419147962 221:0.556880027465 1765:0.123106532612
2020 -1 -1 208:0.358425702626 493:0.166970915193 529:0.128898149559 579:0.322470473099 657:0.373348471175 676:0.269944479529 969:0.301438012121 1178:0.208804779166 1217:0.358425702626 1465:0.32934527635 1636:0.373348471175
2021 -1 -1 72:0.21247150509 315:0.372421501872 408:0.439114144639 1065:0.498442443585 1084:0.302795251647 1750:0.529514409322 1765:0.0531178762724
2022 -1 -1 270:0.422959711392 529:0.157170379765 562:0.393200421369 616:0.345318858836 1257:0.706787108932 1312:0.151666908974
2023 -1 -1 80:0.41027247719 84:0.303486218495 475:0.285834607227 641:0.300461933057 805:0.449902130876 1661:0.269609459766 1689:0.360067784089 1705:0.360067784089 1741:0.182194970568
2024 -1 -1 218:0.587592017327 499:0.437151246395 1120:0.600118992191 1133:0.314959117313 1765:0.0655160940723
2025 -1 -1 66:0.519118512076 506:0.521506432772 522:0.408047029769 1720:0.532829921668 1765:0.0902048062418
2026 -1 -1 18:0.338864088746 432:0.454809687768 529:0.188549698097 877:0.481759844017 1141:0.54612685881 1682:0.335292701079
2027 -1 -1 530:0.452952490629 571:0.576396921853 939:0.33430018536 1238:0.497848531421 1661:0.320921883861
2028 -1 -1 27:0.434225652567 30:0.373386158677 529:0.188305658268 995:0.523619525215 1532:0.376083232366 1552:0.223128913212 1595:0.413726143071
2029 1 1 266:0.349777747841 443:0.345431438437 463:0.382688160665 592:0.263359861761 655:0.524940091618 1292:0.197509814363 1366:0.240379638202 1702:0.412515946764
2030 -1 -1 421:0.385663584239 513:0.315361770639 523:0.432927023615 554:0.200771664504 632:0.321127462393 644:0.327009273164 821:0.335973314714 1409:0.408708627093 1741:0.184653086813
2031 -1 -1 23:0.482760778143 602:0.372446403488 617:0.285251160714 1064:0.343794445287 1072:0.41952226473 1229:0.20016081202 1248:0.458361821193 1765:0.0500402030051
2032 1 1 18:0.372320572465 122:0.307540073288 445:0.296407626488 624:0.320984919764 644:0.399822708823 1062:0.484471978306 1173:0.27780425791 1214:0.322740132177
2033 -1 -1 127:0.479015254053 961:0.51557130695 1133:0.238694611318 1178:0.288346574859 1187:0.345864867336 1507:0.494963880168
2034 -1 -1 33:0.226670851126 234:0.344447142539 439:0.318596756144 1370:0.318596756144 1387:0.334523481737 1390:0.316405650556 1418:0.348075314677 1512:0.331780912762 1739:0.426335923658 1765:0.0441915274274
2035 -1 -1 231:0.365485123823 476:0.393168265817 624:0.277265710333 939:0.300615605251 1312:0.172682765674 1482:0.407312329109 1501:0.497601092232 1682:0.318219742907
2036 -1 -1 18:0.299717033377 72:0.186074599953 139:0.384559749613 142:0.321856177251 529:0.166767615792 1173:0.223631660988 1196:0.483035905562 1240:0.448786741815 1542:0.330678961137 1765:0.0465186499881
2037 -1 -1 18:0.337571845937 72:0.209576164158 529:0.187830672388 1173:0.251876751078 1200:0.433130353279 1214:0.292618754468 1481:0.417359628723 1610:0.544044228843
2038 -1 -1 72:0.435155475766 1084:0.620144389405 1326:0.652733213649
2039 -1 -1 99:0.647012660209 554:0.284889839308 605:0.61431233583 1434:0.343998481575 1765:0.0670656075008
2040 -1 -1 37:0.593495162414 980:0.593495162414 1289:0.488611393346 1312:0.228925433145 1765:0.0661742905718
2041 -1 -1 108:0.307746420174 184:0.293006377864 401:0.433168865629 731:0.378952657814 948:0.393114775147 969:0.426850885773 1656:0.334499952286 1741:0.198916809703
2042 -1 -1 430:0.310935142288 475:0.326735028839 592:0.555402937326 848:0.226445199997 1292:0.208265470513 1654:0.46897886497 1741:0.416530941025
2043 -1 -1 903:1.0
2044 -1 -1 957:0.372939709288 1675:0.773390559909 1712:0.504761617044 1765:0.0894355915656
2045 -1 -1 196:0.450859652999 406:0.423653547048 513:0.341946250774 663:0.162451269804 1207:0.384756980741 1292:0.200219039237 1765:0.0512476698125 1776:0.532140649011
2046 -1 -1 221:0.340253629299 872:0.63993994816 1114:0.688987903013
2047 -1 -1 77:0.343899573774 167:0.526497454545 428:0.366896735192 624:0.311654843365 1552:0.238341166048 1676:0.559318316971 1765:0.0561076349099
2048 -1 -1 221:0.512752944356 1678:0.851020466787 1765:0.113351590923
2049 -1 -1 541:0.349854371745 652:0.526603157828 663:0.173029252063 1312:0.188831869922 1335:0.544136204644 1552:0.231871643693 1595:0.429936933998
2050 -1 -1 312:0.523704383971 529:0.180808363289 604:0.411544885268 768:0.502771877443 1205:0.372398731608 1370:0.363610348221
2051 -1 -1 51:0.298857219229 475:0.211828769562 503:0.289741844149 541:0.221509333455 663:0.109552995155 805:0.333417341347 860:0.240738355526 931:0.304048256687 942:0.278578635755 1132:0.221509333455 1350:0.264172603371 1376:0.282006149866 1698:0.304048256687 1741:0.135022616086 1763:0.26937596418
2052 -1 -1 40:0.265117829468 289:0.296038025382 513:0.271824638261 618:0.406108589625 795:0.314546043812 1133:0.195844456207 1229:0.162954023061 1421:0.346594840998 1515:0.324514149004 1542:0.289590664564 1548:0.358403584791 1765:0.0407385057651
2053 -1 -1 529:0.410398908318 1481:0.911906100458
2054 1 -1 522:0.245258558738 529:0.194369557574 680:0.422597771437 883:0.299476575673 887:0.23814274041 1343:0.523066064342 1370:0.390882264667 1772:0.388194025387
2055 -1 -1 72:0.345887300806 957:0.360581025828 1084:0.492927426879 1326:0.518830951209 1404:0.480315436248 1765:0.0864718252015
2056 -1 -1 72:0.207729678563 723:0.331071222975 924:0.396963947321 1084:0.296037627579 1123:0.475694282117 1326:0.311594517845 1422:0.487318469102 1741:0.202894281902
2057 -1 -1 592:0.357890202467 663:0.217774307772 1216:0.713361992279 1229:0.274800580674 1292:0.268403951075 1325:0.404138431465 1765:0.0687001451684
2058 1 1 29:0.378614741908 33:0.206956880258 445:0.206956880258 452:0.418962852857 529:0.144646464728 856:0.418962852857 884:0.361868762839 1173:0.193967689768 1178:0.234315800717 1246:0.418962852857
2059 1 1 529:0.120550878112 569:0.448744852392 653:0.32441331942 698:0.504926473499 860:0.234237153689 887:0.147699654363 911:0.231028497432 1173:0.161656044416 1175:0.234237153689 1589:0.223411736542 1696:0.202513060604 1746:0.349170924454
2060 -1 -1 33:0.375786958226 72:0.293052231265 408:0.605650060285 929:0.481327711277 1084:0.417631644648
2061 -1 -1 33:0.140371495376 76:0.226234579928 79:0.23283017374 299:0.250675354187 350:0.189346381494 475:0.167738184816 530:0.446617329493 573:0.200376932277 1098:0.236652309205 1238:0.490885437646 1297:0.256800921172 1376:0.223308664746 1390:0.195941975306 1426:0.184858908476 1613:0.152010708072
2062 -1 -1 350:0.29852847284 475:0.264460423036 569:0.287895406972 588:0.333142579989 592:0.224772495747 632:0.293158937078 721:0.430118470618 844:0.333142579989 1292:0.168570767056 1312:0.14926423642 1526:0.404879069863
2063 -1 -1 72:0.210474604828 254:0.302814418212 260:0.441139211988 304:0.0833985890016 671:0.471919149783 752:0.359537456391 1312:0.182030625715 1331:0.481980074971 1741:0.205575313554 1765:0.052618651207
2064 -1 -1 56:0.422017742197 122:0.232802047903 194:0.334372307015 221:0.197878375734 529:0.15682034724 846:0.220661621217 1004:0.317877798833 1375:0.366736170332 1431:0.308625778146 1667:0.352606515339 1737:0.297214449311
2065 -1 -1 122:0.283364183807 529:0.190880063557 546:0.325246229581 554:0.226179401762 663:0.168781538335 883:0.294100107608 892:0.552876671626 1096:0.552876671626
2066 -1 -1 3:0.453252973663 346:0.375872286629 883:0.251144002877 1312:0.157292615037 1409:0.393180585501 1569:0.453252973663 1715:0.453252973663
2067 -1 -1 117:0.988168490114 1765:0.153372211125
2068 -1 -1 194:0.4183795256 221:0.247593054894 291:0.4183795256 340:0.458874439494 1004:0.397740960852 1366:0.260254448546 1431:0.386164475764 1765:0.0547340916958
2069 -1 -1 126:0.288496301493 206:0.288496301493 221:0.142472622804 257:0.327041742623 329:0.260367995853 445:0.161550214549 502:0.260367995853 653:0.303853184451 663:0.0998389175245 698:0.236463036044 844:0.243181206101 846:0.15887658169 887:0.138338988056 1005:0.112910802393 1173:0.151410872925 1312:0.108957122928 1316:0.234420505685 1508:0.206922016114 1567:0.327041742623 1613:0.174945507541
2070 1 -1 117:0.343623998599 553:0.354339353049 560:0.25069037035 626:0.396957385555 802:0.23783659212 846:0.269034623526 873:0.283836450436 1075:0.379121685539 1312:0.184503205164 1765:0.0533333869559 1772:0.381860188559
2071 -1 -1 1:0.445236914814 327:0.392935560653 747:0.277336770959 846:0.225300987725 887:0.196176870867 891:0.344852371241 960:0.26051808213 1257:0.360019996889 1637:0.324561116056 1707:0.243838071925
2072 -1 -1 560:0.314190482768 638:0.497507073891 663:0.211886616203 860:0.465612423197 1344:0.348214372708 1689:0.516099775142 1765:0.0668427852729
2073 -1 -1 425:0.692543059907 832:0.721376538414
2074 -1 -1 98:0.250922414899 159:0.284532929617 457:0.194975133487 529:0.12654489036 846:0.178061081709 873:0.187857699246 887:0.155043553895 911:0.242515660902 951:0.26981898507 1158:0.35188202 1233:0.265016175036 1270:0.366532347536 1385:0.265016175036 1696:0.425164767806
2075 -1 -1 250:0.516671413844 377:0.516671413844 1685:0.46484187389 1785:0.500023331967
2076 -1 -1 33:0.460996958474 304:0.0712246613917 663:0.142449322783 747:0.27903891303 957:0.187387080843 994:0.340172339877 1104:0.411624081993 1147:0.433535152662 1377:0.337383459106 1707:0.245334617224 1765:0.0449377580601
2077 -1 -1 33:0.225980535354 304:0.0698286043576 747:0.273569540067 846:0.222240589934 847:0.308893247542 887:0.193512083339 957:0.183714152855 1104:0.40355593981 1147:0.425037536983 1157:0.374827433214 1377:0.330770489074 1707:0.240525873856 1765:0.0440569441396
2078 -1 -1 9:0.521516901245 72:0.237116147155 383:0.51261300619 1084:0.337916575763 1500:0.542988349952
2079 -1 -1 304:0.100518787898 1276:0.332825106202 1410:0.41272624988 1613:0.704547316911 1783:0.460861739412
2080 -1 -1 370:0.492196504669 622:0.376703716525 883:0.281802498432 1066:0.492196504669 1225:0.397657504782 1765:0.0510182560952 1772:0.365284149469
2081 -1 -1 513:0.431308140354 517:0.579738070907 1133:0.310749271095 1368:0.485306733079 1720:0.38182367992
2082 -1 -1 221:0.384577680077 439:0.612922930405 554:0.361144187727 644:0.588217957089
2083 -1 -1 382:0.460821414156 430:0.391234051561 705:0.517883400984 884:0.601562490991 1765:0.0670737919986
2084 -1 -1 174:0.688422502251 445:0.529209945156 1173:0.495995254355
2085 -1 -1 304:0.117017391872 557:0.49262352303 1038:0.712269484445 1410:0.480468878781 1765:0.0738297542171
2086 -1 -1 304:0.102103509857 501:0.525660072771 560:0.302802995576 980:0.577762791175 1306:0.532547565422 1765:0.064420142313
2087 -1 -1 1103:0.977031534076 1765:0.213094770987
2088 -1 -1 214:0.370248714964 392:0.465060172042 478:0.465060172042 560:0.210520951138 839:0.446471679402 928:0.43208555918
2089 -1 -1 111:0.497483223449 321:0.455542930804 592:0.313497347486 848:0.255634116348 1292:0.23511100929 1738:0.520391505388 1741:0.23511100929
2090 -1 -1 304:0.0700847551187 357:0.459152422996 554:0.187837226058 661:0.414933865719 752:0.302140538453 947:0.459152422996 1312:0.152971075172 1413:0.426596693 1495:0.263285970584
2091 -1 -1 122:0.270622613659 194:0.388693778576 439:0.366604185189 676:0.381774983074 1004:0.369519604828 1322:0.477165894796 1431:0.358764518941 1765:0.0508504829142
2092 1 1 33:0.293308730839 72:0.228732733109 522:0.258671672399 747:0.355076309858 887:0.251166692198 891:0.441517030009 893:0.445709511024 960:0.333543218716 1707:0.312187678838 1765:0.0571831832772
2093 -1 -1 327:0.702762029729 663:0.253215348369 1312:0.276341295795 1387:0.604684219373
2094 1 1 155:0.300586135503 266:0.309746546666 372:0.431901430802 553:0.2974349168 746:0.380880488481 795:0.345661379356 810:0.267593353311 984:0.182989236278 1157:0.380880488481 1312:0.154873273333
2095 -1 -1 1765:1.0
2096 -1 -1 1:0.415651065008 393:0.300603584382 554:0.177120534939 873:0.221901797545 887:0.183140980886 1086:0.517815663435 1126:0.288487210264 1312:0.144243605132 1441:0.344689886934 1628:0.36056228773 1765:0.0416957526649
2097 -1 -1 72:0.246593129273 320:0.368489040219 1084:0.351422317082 1133:0.296365173439 1273:0.640137533731 1312:0.213268017086 1326:0.369889693909
2098 -1 -1 74:0.637980710301 133:0.540533338697 529:0.220262139425 560:0.28879769547 846:0.30993044993 887:0.269866486017
2099 -1 -1 122:0.435994912304 529:0.293695326815 897:0.850677078245
2100 -1 -1 25:0.589913460339 29:0.555297271421 174:0.3948525519 968:0.433288024207
2101 -1 -1 304:0.0943424444096 529:0.213389354815 846:0.300259767388 873:0.316779548548 887:0.261445909351 996:0.618073957291 1019:0.479800473192 1103:0.272912810018
2102 -1 -1 24:0.54603740872 435:0.466017596498 445:0.280958373398 554:0.232681799883 1173:0.263324642993 1604:0.52844310169 1765:0.0547753696705
2103 -1 -1 505:0.555197732956 592:0.290136761368 1492:0.578312948207 1756:0.522618666868
2104 -1 -1 72:0.18085581868 206:0.414154007404 221:0.204528125228 254:0.260201222654 257:0.469488335187 554:0.192065602034 632:0.30720241099 1316:0.336524909833 1341:0.397777069432 1613:0.25114492855
2105 1 1 108:0.291553050464 142:0.33373331433 298:0.356155053375 554:0.204899978433 708:0.251279448363 887:0.211864666322 1229:0.192941125087 1390:0.345358407799 1467:0.38423184552 1737:0.32773056039 1761:0.335996564249 1765:0.0482352812717
2106 -1 -1 87:0.478080384441 340:0.415454972078 553:0.329236694368 554:0.210506304244 873:0.263728467862 1064:0.34046133823 1312:0.1714323426 1519:0.386252748564 1661:0.286495629445
2107 -1 -1 50:0.456611354842 76:0.420877337688 318:0.378933970011 530:0.415434087622 1211:0.299496198795 1238:0.456611354842
2108 -1 -1 289:0.457173205327 350:0.435284408823 554:0.267248614837 796:0.627155803348 887:0.276332574755 1741:0.245793059484
2109 -1 -1 11:0.426460404364 221:0.185783416651 321:0.31089518661 663:0.130189329342 924:0.313934402384 1036:0.280627891198 1049:0.30568288575 1312:0.142079412645 1316:0.30568288575 1358:0.313934402384 1417:0.287952230362 1432:0.320117912502 1765:0.0410701607396
2110 -1 -1 312:0.60584543234 529:0.209167470008 604:0.476094141226 1205:0.430808061684 1370:0.420641253661
2111 1 -1 122:0.323235597998 418:0.534339685467 529:0.217738285272 806:0.569933906347 1467:0.483814324597 1765:0.0607365586749
2112 -1 -1 255:0.525107582891 445:0.259389648542 587:0.504118990389 592:0.263443891309 1173:0.24310963141 1583:0.430242171138 1720:0.298713537644
2113 -1 -1 328:0.45376303843 546:0.266939671986 607:0.435626093133 608:0.4215894372 1132:0.28008739692 1133:0.210079169707 1350:0.334032953203 1645:0.34810106092
2114 -1 -1 72:0.150548698247 155:0.252705230599 438:0.28769314974 460:0.30338181987 467:0.375192452244 788:0.320209352009 1137:0.353176116492 1187:0.262172439082 1221:0.363103076874 1572:0.271343454817 1741:0.147044323341 1762:0.273501313535
2115 -1 -1 66:0.26496009135 221:0.208268778261 321:0.348522822164 848:0.195578325656 924:0.351929874137 1036:0.314592276853 1049:0.34267967668 1229:0.184163524483 1316:0.34267967668 1417:0.322803080577 1432:0.358861774308 1765:0.0460408811207
2116 -1 -1 142:0.345895138087 195:0.498364147221 493:0.232160576519 554:0.21236689084 585:0.332146694534 726:0.425330679473 846:0.252184692867 1062:0.419127023397 1765:0.0499930590077
2117 -1 -1 529:0.174611464095 553:0.323599885997 584:0.457048670611 708:0.253734949564 802:0.217203913237 846:0.245695468914 873:0.259213215277 1029:0.359635398333 1214:0.272024736374 1312:0.168497277097 1366:0.231594575451 1506:0.362520740657
2118 -1 -1 54:0.457568696313 72:0.215129168328 183:0.558459417151 254:0.30951104054 592:0.280176342498 723:0.342864232731 873:0.286225491239 887:0.236228898549 1765:0.053782292082
2119 -1 -1 329:0.378563776156 592:0.238558275104 644:0.316837864498 887:0.201138890119 939:0.275784343708 981:0.47550451292 1026:0.271588278087 1344:0.238558275104 1713:0.47550451292
2120 -1 -1 204:0.568920549084 663:0.192188011916 945:0.555349877621 1395:0.5242830169 1741:0.236869180186
2121 -1 -1 174:1.0
2122 -1 -1 529:1.0
2123 -1 -1 66:0.287501176264 101:0.397952583929 117:0.321874899025 626:0.371832639494 1189:0.498012068481 1332:0.518746404155
2124 -1 -1 463:0.452130067131 592:0.311148669378 1704:0.560467077738 1731:0.620194778043
2125 1 1 72:0.255176299209 675:0.48291193492 747:0.396126332488 1229:0.255176299209 1631:0.598624733556 1707:0.348279389057
2126 -1 -1 31:0.469027050364 77:0.297985169482 428:0.317911954989 553:0.32300199016 644:0.336371909844 663:0.154111114822 826:0.420410406515 846:0.245241512333 957:0.202727758671 1312:0.168185954922 1552:0.206519979016
2127 -1 -1 77:0.277936313486 111:0.374862797026 235:0.398935667521 302:0.470855805385 428:0.296522397193 826:0.392124610566 844:0.35011825015 1552:0.192625028046
2128 -1 -1 72:0.309287025958 752:0.528331057795 1084:0.440768011769 1133:0.371713126642 1312:0.267489329209 1326:0.463930538937 1765:0.0773217564895
2129 -1 -1 221:0.232758972873 360:0.397287609647 848:0.21857625793 1198:0.534291421055 1256:0.437766866267 1586:0.5129357498
2130 -1 -1 169:0.517002307769 472:0.439933143432 529:0.20234278605 1025:0.52963590822 1646:0.466594732856
2131 -1 -1 18:0.203022565798 282:0.32719925129 343:0.32719925129 413:0.691309181347 733:0.32719925129 801:0.179625647578 883:0.174052080603 1276:0.165366607605 1480:0.264177569995
2132 -1 -1 142:0.319022109273 457:0.254686113237 529:0.16529916251 1206:0.432673552506 1220:0.376243795546 1237:0.343186944418 1268:0.444835001182 1355:0.359392996358 1741:0.180142956403
2133 1 1 644:0.601645895724 709:0.573910819952 984:0.355434868132 1173:0.418034763654 1765:0.0869573331762
2134 -1 -1 221:0.425567318865 296:0.488438672728 541:0.301491097364 723:0.299875238232 1081:0.374702225106 1132:0.301491097364 1741:0.183776078677 1763:0.366641232571
2135 -1 -1 663:0.248115885618 759:0.688609219417 1612:0.67685254536 1765:0.0782718472851
2136 -1 -1 33:0.250841475232 529:0.175318320194 806:0.458898879256 1139:0.507802687918 1404:0.271640550396 1463:0.447952595219 1535:0.404277347233
2137 -1 -1 221:0.38511155037 663:0.269870235827 1417:0.596897892537 1545:0.644456483125 1765:0.0851345806934
2138 -1 -1 203:0.640436383996 457:0.366675852804 529:0.237983966267 648:0.595375515125 663:0.210432138261
2139 -1 -1 432:0.409353210445 848:0.201088305906 1043:0.491543581804 1091:0.471896545136 1312:0.163762503335 1428:0.471896545136 1720:0.27962026642
2140 -1 -1 124:0.277992242943 368:0.241752985242 499:0.202500932436 529:0.108799756001 727:0.21879915534 759:0.266999564766 848:0.257840062138 998:0.412406427281 1063:0.254436407975 1133:0.145898051214 1312:0.104990028748 1316:0.225885329656 1612:0.524882124507 1720:0.179267776273
2141 -1 -1 489:0.914790334489 1103:0.403929008523
2142 1 1 622:0.542190786534 1029:0.542190786534 1103:0.336677137386 1274:0.546540764404
2143 -1 -1 560:0.212244717637 624:0.250813160706 625:0.468868131013 644:0.312415914727 660:0.390469292674 663:0.143135510124 819:0.336080353199 1175:0.314534598308 1680:0.435623518739
2144 -1 -1 457:0.362199555013 548:0.632618078129 723:0.418033954103 831:0.542082523967
2145 -1 -1 117:0.239839898687 269:0.293204965664 339:0.371085674625 465:0.371085674625 497:0.371085674625 681:0.2373121559 890:0.30006106632 984:0.152156646161 1436:0.386535531021 1758:0.290148736042 1782:0.20073012672
2146 1 1 33:0.295936330314 445:0.295936330314 529:0.206836051602 553:0.383320322439 554:0.245086121318 846:0.291038626531 873:0.307051076221 1173:0.277362541597 1276:0.302781578819 1312:0.19959348993 1678:0.433165646588
2147 -1 -1 122:0.393933049236 139:0.611913646952 448:0.533649064213 529:0.265361572747 1103:0.339382311512
2148 -1 -1 33:0.343712650939 72:0.268039528958 221:0.303123353979 560:0.314975911987 1084:0.381985794226 1326:0.402059293437 1765:0.0670098822396 1767:0.553956392592
2149 -1 -1 94:0.409276318094 304:0.0949360541831 560:0.281546850202 872:0.509599724014 968:0.438568711894 1116:0.537205035603 1765:0.0598979812708
2150 -1 -1 415:0.354446462936 723:0.376601696253 1050:0.613411209773 1434:0.303009370459 1684:0.510843508774 1765:0.0590744104893
2151 -1 -1 67:0.667648098736 72:0.267898651881 254:0.385431650889 554:0.284503513535 1237:0.498488632141 1765:0.0669746629702
2152 -1 -1 463:0.420822226218 592:0.289603114793 663:0.176221973717 787:0.466065574676 866:0.554176561535 929:0.365230382993 1292:0.21719124949 1765:0.0555918432255
2153 -1 -1 18:0.310346219199 72:0.192673562572 139:0.398197803455 445:0.247069308079 529:0.172681874175 1157:0.40980677574 1173:0.231562549845 1181:0.358514609842 1214:0.269018655461 1663:0.44121626079
2154 -1 -1 142:0.269025378832 264:0.40374840276 364:0.27839646958 415:0.233297323222 529:0.139393692545 663:0.123255836275 708:0.202558587608 846:0.196140607554 873:0.206931929819 883:0.2147720365 887:0.170785982912 934:0.303069392949 1206:0.364865515557 1237:0.289403132412 1404:0.215978451782 1707:0.212278463823
2155 -1 -1 72:0.248172578367 221:0.280656008509 932:0.598558658095 974:0.483590070604 1084:0.353673205669 1326:0.37225886755 1765:0.0620431445917
2156 -1 -1 26:0.526818243602 67:0.239378725548 264:0.249345068058 299:0.219957028585 493:0.111513445017 532:0.225331954719 585:0.319079343392 948:0.185407629923 957:0.100132881677 973:0.160225705986 1049:0.178728245745 1070:0.219957028585 1133:0.115439558606 1325:0.423781722839 1711:0.193562405002 1741:0.0938166066771
2157 -1 -1 304:0.0971761136235 617:0.349501377794 891:0.473390639664 960:0.357622077817 1377:0.460312660196 1417:0.429867467592 1613:0.340559071358 1765:0.0613113014215
2158 -1 -1 122:0.407158138396 506:0.442307302238 663:0.242517512343 1187:0.53292260084 1542:0.543843045783
2159 -1 -1 475:0.262042924598 529:0.153266549393 593:0.824908301351 663:0.135522607756 675:0.323631181152 687:0.230535712565 1229:0.17101049103 1312:0.147899774947
2160 -1 -1 72:0.219170909728 233:0.528610559973 632:0.372284576625 1084:0.312342639719 1630:0.459366024169 1661:0.31677646697 1682:0.349305797931 1765:0.0547927274321
2161 1 1 18:0.393830900342 609:0.609344008822 709:0.403425797307 984:0.249849959405 1205:0.451335777078 1312:0.211460968099
2162 -1 -1 72:0.312943522112 1173:0.376107645337 1214:0.436944458959 1240:0.75477740485
2163 -1 -1 599:0.588378417257 608:0.546660051137 663:0.179619469376 1132:0.363179380726 1350:0.433128667766 1765:0.056663633775
2164 -1 -1 301:0.321583129628 304:0.0840240203072 364:0.379568080838 541:0.339782672416 641:0.341561402801 831:0.438249258171 1312:0.18339572857 1404:0.294466832029 1613:0.294466832029 1682:0.337961587353
2165 -1 -1 20:0.477310740406 529:0.186808421498 574:0.410436565903 887:0.228878791424 1105:0.502718363093 1142:0.250505935387 1312:0.1802671464 1595:0.410436565903
2166 -1 -1 43:0.498366780543 1197:0.553934323862 1227:0.48051802071 1312:0.192232116327 1387:0.420638279433
2167 -1 -1 122:0.183011121614 214:0.284279278108 215:0.342803746742 315:0.241102950102 335:0.331757993695 364:0.246214541158 617:0.196027426134 965:0.357076107605 990:0.357076107605 1280:0.288299860218 1306:0.284279278108 1765:0.0343881236934 1767:0.284279278108
2168 -1 -1 546:0.411316487356 920:0.699185016863 1312:0.232940257781 1645:0.536374771712
2169 -1 -1 315:0.481927053636 819:0.511601706614 848:0.291987567374 1442:0.64500276444 1765:0.068736475952
2170 1 -1 117:0.324134602538 388:0.415889347992 802:0.224347163092 872:0.428014095724 1410:0.327397164116 1721:0.501508332477 1772:0.360202142308
2171 1 -1 644:0.516937151272 846:0.376887739579 887:0.328168367858 1178:0.43389172569 1652:0.542931953476
2172 -1 -1 18:0.25962355751 33:0.206688558606 108:0.243563691855 122:0.214451345988 174:0.268870711907 445:0.206688558606 524:0.388752047759 875:0.378123864132 1062:0.33782806491 1153:0.348456248537 1173:0.19371620873 1214:0.225050527594 1613:0.22382659713 1765:0.0402957992224
2173 -1 -1 560:0.376468649357 1049:0.596121863729 1099:0.704624237464 1765:0.0800922194373
2174 -1 -1 52:0.714323169436 554:0.314527714016 1072:0.620751492993 1765:0.0740426273802
2175 -1 -1 9:0.533878371897 72:0.242736490977 974:0.472997289153 1084:0.345926183552 1500:0.555858756522 1765:0.0606841227442
2176 -1 -1 33:0.328814943937 122:0.341164541394 507:0.639045769535 554:0.272315261717 1480:0.537441051275 1765:0.064105439854
2177 1 1 304:0.15381425805 708:0.505556569267 709:0.640495088404 984:0.396671885895 1292:0.379148073202 1765:0.0970459919273
2178 -1 -1 72:0.226312992969 408:0.467720301066 720:0.564009704471 952:0.507431456228 957:0.235927051884 1404:0.314268906935
2179 -1 -1 1178:0.512408022026 1344:0.459652583792 1477:0.719980712008 1765:0.0882343216323
2180 -1 -1 513:0.321766413601 553:0.320388714613 680:0.375872506756 1157:0.41027399015 1312:0.166825231902 1354:0.480722076012 1515:0.384136458548 1661:0.278796282523
2181 -1 -1 475:0.317792482259 513:0.34595345104 590:0.423074894708 860:0.361163593292 1312:0.179365409992 1354:0.516857739521 1515:0.413011824379
2182 -1 -1 72:0.280302149456 119:0.491315517505 221:0.31699103487 254:0.403276834183 744:0.64188290611 1765:0.070075537364
2183 -1 -1 40:0.245551408386 290:0.316333029901 473:0.331952419769 631:0.224663095665 662:0.311921501849 835:0.364016865149 940:0.474320242861 994:0.285624978764 1120:0.345619281452 1741:0.147414376329 1765:0.0377318925937
2184 -1 -1 108:0.208358247042 300:0.315752860779 329:0.284967048521 447:0.343633108193 546:0.210568904458 753:0.214715605546 815:0.357939998859 1132:0.220940169302 1145:0.332560631629 1276:0.180902991386 1418:0.271513940252 1665:0.284967048521 1698:0.303267010291
2185 -1 -1 40:0.4647947904 705:0.551450510885 1124:0.68903348448 1765:0.0714212442305
2186 -1 -1 358:0.589890101747 775:0.589890101747 886:0.551415755779
2187 -1 -1 261:0.411532491584 522:0.218810255929 604:0.394703013442 709:0.319245902264 984:0.197715605331 1051:0.425553709388 1205:0.357158858801 1684:0.418288200716 1765:0.0483712300294
2188 -1 -1 320:0.29904378743 541:0.320662335576 891:0.38628720322 902:0.348498738819 960:0.291819948843 984:0.204496089303 1135:0.382422729873 1312:0.173075637553 1637:0.3635579055 1682:0.318943727074
2189 -1 -1 72:0.56501497952 254:0.812899411044 1765:0.14125374488
2190 -1 -1 72:0.404313715983 254:0.581694987766 1084:0.576191491295 1741:0.394902363663 1765:0.101078428996
2191 -1 -1 72:0.204654372491 490:0.510032811784 615:0.435289343344 740:0.450119974741 926:0.391087147983 1635:0.391087147983
2192 -1 -1 169:0.4967483329 384:0.4967483329 472:0.422698414113 957:0.226138907046 1510:0.523190633783 1765:0.0542309290858
2193 -1 -1 260:0.39067108076 871:0.402961723295 887:0.20467699417 994:0.352746658104 1265:0.39067108076 1355:0.363210910615 1742:0.48386880509
2194 -1 -1 33:0.237987387481 227:0.383560611724 375:0.416126303082 529:0.166334331123 663:0.147077509101 960:0.270633195975 1427:0.447620733572 1504:0.365452965721 1677:0.408192036892
2195 -1 -1 14:0.288454481845 227:0.459294980087 352:0.229647490044 446:0.609448924209 942:0.223922388658 960:0.324069950242 1225:0.216525252134 1429:0.236342583096 1707:0.151660474371 1765:0.0277795354837
2196 -1 -1 529:0.155907004966 653:0.419559855506 663:0.13785737308 1580:0.867057874616 1741:0.169907387139
2197 -1 -1 658:0.406707520846 697:0.386492666334 801:0.291046257675 1055:0.530158799067 1462:0.449180517643 1658:0.339214091574 1765:0.0510568082579
2198 -1 -1 72:0.239694650182 221:0.271068400159 254:0.344853936667 554:0.254551374834 663:0.189953516081 839:0.597359024945 1499:0.537435362399 1765:0.0599236625456
2199 -1 -1 72:0.235416099101 408:0.486533659877 509:0.552268764912 585:0.391017676796 723:0.375196728635 777:0.330448272271
2200 -1 -1 72:0.26078387894 254:0.37519547142 334:0.628975407592 524:0.628975407592
2201 -1 -1 18:0.343476059112 30:0.378958463332 266:0.368847543023 435:0.453554152172 708:0.277718175444 1019:0.42971912979 1214:0.297736727208 1292:0.208277999959 1765:0.0533104254808
2202 -1 -1 0:0.424880129717 362:0.571399164665 791:0.443567612507 957:0.229464514342 1452:0.493531842727
2203 -1 -1 553:0.317185466014 560:0.224404490387 624:0.265182569145 644:0.330314624146 660:0.412839780466 663:0.151335927523 819:0.355334828722 1175:0.332554689833 1312:0.165157312073 1680:0.460580950195
2204 -1 -1 443:0.532179418278 499:0.519681632462 1075:0.553647197947 1133:0.374420682987
2205 -1 -1 310:0.61908606371 511:0.575190403522 585:0.396112857274 1103:0.273359709298 1741:0.23293243452
2206 -1 -1 77:0.371499972928 415:0.363664042174 553:0.402688599599 554:0.2574697484 957:0.252741963598 1312:0.20967848101 1528:0.568752638928 1552:0.2574697484 1765:0.0606106736956
2207 -1 -1 529:0.359291560522 554:0.42573513809 1410:0.65222319379 1434:0.514066213844
2208 1 1 72:0.234082977066 443:0.399865809119 918:0.564576447395 1430:0.564576447395 1656:0.384472839922
2209 -1 -1 72:0.295013382377 522:0.333627828262 1173:0.354558508961 1214:0.411909669447 1240:0.711532335433
2210 -1 -1 301:0.566121318961 1404:0.518385250904 1737:0.634092831652 1765:0.0933255844394
2211 -1 -1 33:0.290061379069 445:0.290061379069 556:0.507178849335 720:0.563728932087 1173:0.271856318663 1404:0.314112459218 1434:0.290061379069
2212 -1 -1 77:0.401617881616 108:0.396055583526 428:0.428474766463 443:0.447721341178 522:0.296403896692 624:0.36396136411 1552:0.278343102202
2213 -1 -1 77:0.288272750767 214:0.388803925272 428:0.307550049976 603:0.441334857813 624:0.261243705541 630:0.453739755664 788:0.400139030473 1552:0.199788742986 1765:0.0470320508892
2214 -1 -1 27:0.569702629494 445:0.353482699449 825:0.454830626401 957:0.287368885893 1173:0.331297140252 1404:0.38279249851 1765:0.068914641341
2215 -1 -1 72:0.165217477859 122:0.219818884295 315:0.289594320958 1081:0.329021697169 1084:0.235453068229 1126:0.285779283428 1292:0.161371652619 1312:0.142889641714 1325:0.242978861939 1326:0.247826216788 1380:0.411749496296 1428:0.411749496296 1692:0.295733971013 1765:0.0413043694646
2216 -1 -1 1081:0.47188869319 1321:0.571510147247 1325:0.348484548648 1552:0.251644896654 1609:0.512270695571 1765:0.0592394516756
2217 -1 -1 9:0.563324901887 72:0.256124835097 408:0.529332334879 415:0.384187252645 632:0.435054660837
2218 -1 -1 9:0.514065186686 77:0.358146424376 269:0.460240842714 443:0.399259606705 554:0.248215010751 624:0.324565879991 887:0.256652005682 1765:0.0584320259623
2219 -1 -1 554:0.320308142758 556:0.676267896391 878:0.663373519213
2220 -1 -1 36:0.4649517293 76:0.39841132534 500:0.44145285006 808:0.423996430917 1773:0.500434524194
2221 1 -1 69:0.460351719252 236:0.485289237958 451:0.371751357937 984:0.221170188741 1229:0.216437626304 1313:0.561856077326 1765:0.054109406576
2222 -1 -1 529:0.336289449196 554:0.398479259806 887:0.412023837488 1001:0.747234931735
2223 -1 -1 133:0.609971226871 529:0.248557411356 554:0.294522987662 887:0.304534021831 1584:0.621827592613
2224 -1 -1 72:0.435155475766 1084:0.620144389405 1326:0.652733213649
2225 -1 -1 155:0.376432999767 663:0.17772129038 714:0.470030913774 818:0.513546583262 1349:0.582160563718 1765:0.056064824972
2226 1 -1 139:0.36053527829 379:0.452859366616 529:0.156349198869 1284:0.409246860534 1496:0.409246860534 1560:0.452859366616 1637:0.316922772208
2227 -1 -1 72:0.226405659479 204:0.531130939674 408:0.46791181463 663:0.179422240113 723:0.360836251665 1422:0.531130939674 1765:0.0566014148698
2228 -1 -1 221:0.26304684725 696:0.448984852783 974:0.453248245458 1434:0.298269757189 1630:0.487515591438 1732:0.440189981093 1765:0.0581503801221
2229 -1 -1 72:0.148214379255 290:0.310646381891 599:0.384753571518 662:0.30631415889 685:0.339406161058 835:0.357473015515 1132:0.23749097475 1350:0.28323235007 1532:0.265298971431 1698:0.325984985486 1763:0.288811127321
2230 -1 -1 530:0.428828590202 560:0.247023862812 930:0.545698466193 939:0.316495615231 1126:0.36360945478 1238:0.471333502476 1765:0.0525533519467
2231 -1 -1 498:0.530815694194 529:0.220059382149 663:0.194582715198 1254:0.507448526486 1357:0.611916764796
2232 -1 -1 529:1.0
2233 -1 -1 529:1.0
2234 -1 -1 9:0.543404249412 72:0.247067586228 408:0.510613749119 611:0.615733610628 1765:0.0617668965571
2235 1 -1 445:0.355394868809 883:0.382713445573 1173:0.333089296535 1178:0.402376732544 1214:0.386967731882 1555:0.551928768886
2236 1 -1 66:0.689906815226 72:0.479527577188 522:0.542293176262
2237 -1 -1 197:0.610334007257 530:0.479621417502 1211:0.345770353667 1238:0.527160846406
2238 -1 -1 77:0.40124235071 428:0.428074123153 624:0.363621043752 663:0.207513367491 1510:0.631553296968 1552:0.278082838796 1765:0.065463178907
2239 -1 -1 324:0.324819959845 504:0.396296007335 554:0.183783882014 676:0.324819959845 887:0.190030819604 1106:0.449244361755 1338:0.43128802833 1394:0.417391152644
2240 -1 -1 97:0.401274439263 210:0.401274439263 408:0.332767681219 421:0.328463962438 560:0.189209485211 902:0.280397694179 1144:0.388344655378 1312:0.139254477227 1648:0.417981180821
2241 -1 -1 176:0.453664646186 277:0.416857125965 476:0.358452875181 846:0.229565630075 887:0.199890233156 927:0.381534494078 939:0.274072292693 1652:0.330704618109 1661:0.26310424085
2242 -1 -1 350:0.320269018293 496:0.393819467709 554:0.196633395957 703:0.415152895894 817:0.341786164001 1271:0.44657365427 1580:0.461442149968 1765:0.0462892540739
2243 -1 -1 457:0.457563972839 515:0.694494073514 957:0.345430623442 1276:0.434730809815
2244 -1 -1 194:0.405582136941 406:0.438634750258 663:0.168195858754 924:0.405582136941 1004:0.385574864401 1377:0.398362726651 1431:0.374352480721 1765:0.0530598858576
2245 -1 -1 77:0.348001253472 105:0.509212460474 428:0.37127270133 661:0.532776973581 1229:0.227107315821 1312:0.196415557294 1661:0.328247271584
2246 -1 -1 221:0.256862588784 269:0.447254299411 364:0.406560826356 554:0.482422333847 887:0.249410096498 1765:0.0567832586973 1778:0.52012734375
2247 -1 -1 122:0.369365326066 529:0.248812238611 554:0.294824939972 663:0.220006802213 883:0.383359607002 892:0.720674960913
2248 -1 -1 541:0.593814325426 1081:0.738010345853 1312:0.320507841298
2249 -1 -1 592:0.47335257075 1081:0.72380424673 1292:0.35499630715 1741:0.35499630715
2250 -1 -1 553:0.507996696887 1081:0.609072801869 1481:0.609072801869
2251 -1 -1 592:0.350814874562 1265:0.564575198836 1731:0.699259147396 1741:0.263097726005
2252 -1 -1 72:0.230085832254 77:0.352565296018 428:0.376141949323 592:0.299655353305 1292:0.224730043554 1325:0.338378205466 1326:0.345128748381 1366:0.273508062052 1539:0.482242894876
2253 -1 -1 1081:1.0
2254 -1 -1 554:0.523218552912 644:0.852198536662
2255 1 1 445:0.281918066582 529:0.197038395744 553:0.365162749937 846:0.277252363052 873:0.292506315999 883:0.303588611148 1173:0.264224103159 1178:0.319186573674 1214:0.306963336774 1312:0.190138908338 1555:0.437819183875
2256 -1 -1 5:0.582357787013 560:0.274594158781 941:0.535108907909 1292:0.228235952566 1583:0.497015354391
2257 -1 -1 56:0.41019673616 194:0.325006309654 221:0.192335666885 529:0.152427701893 846:0.214480738056 1004:0.308973823944 1272:0.41019673616 1312:0.147090300492 1375:0.356463638991 1431:0.299980958694 1667:0.342729765312
2258 -1 -1 194:0.419096412113 221:0.248017301567 349:0.569316468726 529:0.196555885447 883:0.302845179238 1004:0.398422483519 1431:0.386826162313
2259 -1 -1 221:0.175490152264 349:0.402832516731 445:0.198988908827 663:0.122976235668 676:0.291262513341 771:0.402832516731 1173:0.372999620853 1339:0.364037833698 1573:0.305566978343 1755:0.374270091725
2260 1 1 72:0.276643921326 445:0.35474624185 529:0.247939521002 553:0.459495607267 554:0.293790831207 846:0.348875242474 1173:0.332481379211 1214:0.386261481665 1312:0.239257682135
2261 1 -1 72:0.170891028487 221:0.193259038774 522:0.193259038774 529:0.153159482209 553:0.283843854348 608:0.412166023196 819:0.317983067245 846:0.215510424788 873:0.227367441418 883:0.235981795896 1132:0.273826852263 1763:0.332998935965 1768:0.425888930234
2262 -1 -1 211:0.399660553203 911:0.317528414607 984:0.188910727264 1173:0.222182060074 1192:0.333200112484 1200:0.382066998086 1328:0.414505876212 1620:0.382066998086 1696:0.27833644674 1765:0.0462171118372
2263 1 1 33:0.31442947588 72:0.245203452289 445:0.31442947588 522:0.277298252067 529:0.219761295376 553:0.407274118561 846:0.309225713193 873:0.326238785425 1173:0.294695005816 1214:0.34236302152 1312:0.212066143962
2264 -1 -1 260:0.383021240004 457:0.252351642644 529:0.163784018912 574:0.359849677725 588:0.352749200387 671:0.409746068858 683:0.440757612683 1265:0.383021240004
2265 1 1 7:0.369593367926 334:0.482906209474 736:0.519759200665 752:0.34202220633 984:0.204599087115 1312:0.173162809939 1324:0.413796294986
2266 -1 -1 267:0.766670077947 680:0.636821582773 1765:0.0817022845191
2267 -1 -1 142:0.304769070166 592:0.229471259059 605:0.403483256485 624:0.244674135248 929:0.289395629919 998:0.299287286783 1026:0.261243103351 1126:0.304769070166 1324:0.364143756115 1443:0.403483256485 1765:0.0440490091673
2268 -1 -1 554:0.574224570856 887:0.593742849701 957:0.563680379874
2269 -1 -1 301:0.396235419262 502:0.539984416327 529:0.234168848316 531:0.533000742115 883:0.360797676849 887:0.286905068637
2270 -1 -1 445:0.294979478451 449:0.405741606823 461:0.475413888097 631:0.342419343294 1173:0.276465744423 1774:0.573287167386
2271 -1 -1 9:0.388117062672 35:0.381490712526 214:0.364697016416 457:0.243677099372 554:0.187401293414 636:0.413970887182 644:0.305232119785 1361:0.458086822028 1765:0.0441159348461
2272 -1 -1 194:0.536935986594 848:0.298391949532 1004:0.510449059183 1366:0.334002910146 1431:0.495592138465 1765:0.0702441245968
2273 -1 -1 72:0.280311415137 254:0.403290164921 443:0.478834267337 965:0.727667711147
2274 -1 -1 194:0.516317995209 1004:0.49084814852 1404:0.375194680395 1431:0.47656172386 1434:0.346466633911 1765:0.0675467960661
2275 1 -1 51:0.667000303604 124:0.235508001747 142:0.177889797297 234:0.200400992326 289:0.186835198268 447:0.256302813678 522:0.116304585281 529:0.0921724032839 802:0.114655740328 851:0.181397249705 887:0.112930177864 939:0.154840145378 984:0.210184219966 1063:0.215552093754 1082:0.207247276928 1229:0.102843366719 1418:0.202511880201 1512:0.193031719358
2276 -1 -1 73:0.446993855488 142:0.297840661378 451:0.295752915156 457:0.237776248747 506:0.497747662207 529:0.154324137595 780:0.403946225962 1368:0.323192762227 1741:0.168182378958
2277 -1 -1 556:0.562547346557 723:0.399865620944 783:0.625270977563 1178:0.364258387255
2278 -1 -1 443:0.476165334526 529:0.499652376924 1455:0.723611827177
2279 1 1 14:0.484230279483 18:0.300458125714 72:0.186534695459 227:0.385510627448 352:0.385510627448 529:0.167179972076 883:0.25758398683 960:0.272009090609 1194:0.418241882235
2280 1 -1 77:0.548144929723 428:0.584800332609 529:0.320605038564 624:0.496749735218 1765:0.0894305138477
2281 -1 -1 174:0.486617324336 445:0.374076568796 1173:0.350598480974 1321:0.703585303023 1765:0.0729296019658
2282 -1 -1 65:0.523842619279 72:0.217194040595 408:0.448874192878 475:0.3328109361 529:0.194658122728 1249:0.54128375504 1312:0.187841982854
2283 -1 -1 77:0.266379193453 103:0.451276726305 380:0.419279414477 667:0.342314137827 846:0.219229823987 848:0.184615313365 873:0.231291475628 887:0.190890511865 1312:0.150347210568 1552:0.184615313365 1597:0.451276726305
2284 -1 -1 973:0.420836126754 1007:0.40843058338 1312:0.218189598016 1396:0.654909972288 1658:0.41903424352 1765:0.0630709382549
2285 1 1 18:0.300915384479 72:0.186818577362 139:0.386097325222 445:0.239561339028 529:0.16743439857 1157:0.397353522792 1173:0.224525801853 1181:0.34762002882 1214:0.260843687251 1312:0.161571523369 1346:0.465583037125
2286 -1 -1 304:0.104741124687 384:0.605323611988 752:0.451546698815 848:0.28072128214 1086:0.410347329297 1312:0.228614089197 1434:0.338965036579 1765:0.0660842919876
2287 -1 -1 35:0.329560492322 457:0.210506683911 546:0.465600001309 636:0.35761932049 676:0.286127134223 1171:0.35761932049 1178:0.442644451773 1439:0.310978218387
2288 1 1 5:0.391676873747 79:0.334278041015 291:0.300333209836 542:0.316711175952 569:0.26216491658 911:0.269942112691 1188:0.309474636644 1207:0.29498724297 1292:0.153504849375 1312:0.135923829078 1366:0.186823324573 1377:0.29498724297 1696:0.236623637493
2289 -1 -1 72:0.296953050875 254:0.427232850303 1188:0.584738934388 1630:0.622391641821
2290 -1 -1 582:0.515897091714 960:0.289797447023 1020:0.466213753555 1086:0.308506371352 1103:0.227796242373 1639:0.495276643289 1741:0.194107366615 1765:0.0496833381598
2291 -1 -1 177:0.511557921618 1131:0.487407606201 1229:0.247524437265 1290:0.329326814212 1368:0.464590660853 1765:0.0618811093162 1782:0.333682583906
2292 -1 -1 77:0.457232229584 380:0.719681064482 848:0.316886879381 1312:0.258066665825 1552:0.316886879381 1765:0.0745979959352
2293 -1 -1 592:0.282159281694 613:0.476507165435 939:0.326189113704 1081:0.431450252865 1164:0.468371724792 1312:0.187372968347 1325:0.318621210475 1741:0.211608659631
2294 -1 -1 72:0.229980840919 111:0.475300630081 221:0.26008314565 254:0.330878466785 1292:0.224627496139 1325:0.338223798829 1481:0.457994442091 1692:0.411658307725
2295 -1 -1 588:0.454623178764 592:0.306735892238 1081:0.469030391183 1164:0.509167793598 1481:0.469030391183
2296 -1 -1 939:0.395800798265 1081:0.523525609289 1481:0.523525609289 1620:0.543308016627
2297 -1 -1 177:0.510392111131 554:0.262267409572 841:0.427171210592 1007:0.399812338286 1131:0.486296832865 1133:0.296806505834 1765:0.0617400858989
2298 -1 -1 449:0.506918550764 804:0.474200470883 809:0.716243774796 1765:0.0718495050196
2299 -1 -1 445:0.348090734393 461:0.561012482352 1173:0.326243589948 1774:0.676507912217
2300 -1 -1 261:0.615551266979 848:0.30734370933 1103:0.331728678903 1204:0.510459904797 1707:0.394997786378
2301 -1 -1 457:1.0
2302 -1 -1 604:0.417894672519 709:0.338003909867 752:0.349935460619 874:0.53178469681 984:0.209332828298 1205:0.378144527031 1312:0.177169220409 1661:0.296083029313
2303 -1 -1 320:0.470700785232 466:0.817699325886 984:0.321880854436 1765:0.0787483255353
2304 -1 -1 33:0.278882797813 301:0.32981762161 449:0.383600768074 631:0.32373392544 1345:0.564569452529 1397:0.389287341678 1404:0.302006981197
2305 -1 -1 347:0.664686514809 529:0.239036601359 675:0.504739605234 786:0.4962774135
2306 -1 -1 475:0.293952425848 507:0.478084268295 1088:0.414720836817 1390:0.34337809861 1515:0.38202863333 1739:0.462679533623 1741:0.187369381529
2307 -1 -1 43:0.245259786095 129:0.250488521485 246:0.527644441385 513:0.182466095557 557:0.182466095557 1049:0.203536910424 1227:0.236475928122 1613:0.303794823695 1684:0.236475928122 1703:0.49051957219 1737:0.185802084128 1741:0.106838973269
2308 -1 -1 77:0.504479992419 428:0.538215445156 624:0.457178912123 957:0.343212040837 1552:0.349632156624 1765:0.082306526069
2309 -1 -1 957:0.342054562534 1404:0.455637081976 1748:0.817719253419 1765:0.0820289483421
2310 -1 -1 221:0.211696153138 548:0.451487092755 592:0.243794878498 925:0.466519179473 957:0.195146455438 1235:0.392345228164 1292:0.182836825903 1325:0.275299181471 1366:0.222521853926 1506:0.348318984331 1765:0.0467985528206
2311 -1 -1 83:0.233081455726 117:0.22857894278 135:0.342266830224 155:0.238204035622 367:0.28949109434 426:0.306789421035 605:0.324968503528 730:0.236720364137 1191:0.353662470885 1236:0.342266830224 1544:0.276525681075 1661:0.205107664222 1741:0.138606356315
2312 -1 -1 445:0.323146749095 708:0.328197511056 934:0.491051115718 1173:0.302865158674 1292:0.246135569215 1774:0.628029737566
2313 -1 -1 507:0.521242127029 529:0.187450691046 776:0.504446768555 883:0.288816272274 1257:0.421478055183 1258:0.421478055183
2314 -1 -1 541:0.505335967887 1312:0.272752160504 1455:0.81868297802
2315 -1 -1 77:0.442911232533 380:0.697139892327 624:0.401382965627 1312:0.249983744891 1552:0.306961647144
2316 -1 -1 93:0.409224391786 142:0.315695483556 326:0.37719883815 554:0.193825413869 768:0.454852621848 927:0.382533588226 929:0.299770883169 1652:0.331570608088
2317 -1 -1 43:0.262238142175 96:0.186402119214 246:0.564171160063 753:0.182126717271 1049:0.217626958351 1227:0.252846212774 1229:0.11695746903 1613:0.324825326796 1703:0.524476284351 1737:0.198664420816
2318 -1 -1 57:0.345362847322 135:0.334234635454 157:0.359741754298 244:0.359741754298 426:0.299589797334 438:0.264820160307 476:0.272880654563 503:0.290452078058 791:0.279261505688 1229:0.13857935248 1312:0.119851448415 1642:0.282697421542
2319 -1 -1 463:0.467946413593 592:0.322033225646 724:0.580073253319 1366:0.293933288665 1702:0.504419466499
2320 -1 -1 33:0.434552181453 595:0.615641198386 957:0.353275496767 1312:0.293082590978 1404:0.470584035741
2321 -1 -1 69:0.494834520661 307:0.579802482647 847:0.407790435113 924:0.44458570918 1741:0.227234485188 1765:0.0581624899975
2322 -1 -1 33:0.372463777575 141:0.49337768878 301:0.440490120651 1187:0.505821636254 1404:0.403347434669 1765:0.072615173767
2323 -1 -1 34:0.566588917607 72:0.21826080622 221:0.246829069879 408:0.451078873805 708:0.284254872887 957:0.227532798173 1001:0.434654625037 1741:0.213180272803
2324 -1 -1 80:0.452680677101 887:0.226005196852 1322:0.482835308036 1325:0.302689394324 1542:0.365766704576 1776:0.534289967411
2325 -1 -1 529:0.182645950167 554:0.216422558612 873:0.271140524738 887:0.223778906741 998:0.346160536264 1036:0.348120709428 1151:0.491516776156 1265:0.427131284109 1542:0.362163677704
2326 -1 -1 52:0.490568795977 385:0.465775218131 554:0.216005148046 1713:0.528006557517 1778:0.465775218131
2327 -1 -1 546:0.591490927389 1665:0.800476329771 1765:0.0968304099581
2328 -1 -1 624:0.839093118804 1312:0.522592282469 1765:0.151063047367
2329 -1 -1 40:0.339358117184 301:0.316324764403 475:0.319620095489 531:0.425507983336 883:0.288033917662 1345:0.541472884889 1404:0.289651858833 1741:0.203730312629
2330 -1 -1 1111:0.993841318757 1765:0.110812603665
2331 -1 -1 194:0.785890301149 1026:0.609758849007 1765:0.102813328984
2332 -1 -1 626:0.815178373411 1229:0.438094618811 1312:0.378889594067
2333 -1 -1 88:0.371111694834 122:0.292385292049 139:0.454175019638 529:0.19695687147 1396:0.570477909129 1620:0.454175019638
2334 -1 -1 122:0.369080471275 142:0.479829351087 1007:0.449097902854 1661:0.400942464767 1678:0.520672270394
2335 -1 -1 103:0.757849287839 304:0.11567766845 1051:0.642092776742
2336 1 1 66:0.442381457887 72:0.307482262839 304:0.121836964059 522:0.347728766585 873:0.40909962332 887:0.337639925065 1175:0.535463778574 1765:0.0768705657097
2337 -1 -1 180:0.502322130897 433:0.540656848284 529:0.186661182971 574:0.410113068308 876:0.502322130897
2338 -1 -1 22:0.483245217696 592:0.242441748613 824:0.390167602216 848:0.197693481841 910:0.366563707837 994:0.352292054775 1026:0.276009444709 1666:0.426289491065
2339 -1 -1 58:0.431613814235 457:0.239153910295 606:0.431613814235 723:0.276020368816 788:0.368362366961 873:0.230423759944 1320:0.374409396192 1582:0.406286666548
2340 -1 -1 155:0.49997499423 670:0.624290919095 890:0.600238163965
2341 -1 -1 340:0.501776803811 554:0.254244593578 864:0.596639097378 887:0.262886538079 939:0.360447406919 1720:0.353535928764 1765:0.0598514435035
2342 1 1 43:0.262824850752 211:0.253411908673 246:0.565433387044 1049:0.218113857785 1064:0.201334559938 1227:0.253411908673 1229:0.117219139394 1312:0.101377899282 1328:0.262824850752 1398:0.16785547655 1613:0.32555206244 1620:0.242256400963 1703:0.262824850752 1737:0.199108895134
2343 -1 -1 445:0.276123258216 541:0.34503494984 696:0.415647773374 925:0.53664045168 1173:0.258792993113 1312:0.186230614875 1434:0.276123258216 1732:0.407505920008
2344 -1 -1 77:0.415764670674 119:0.475589164803 428:0.44356757586 529:0.243177015871 624:0.376781721167 1658:0.450669462172
2345 -1 -1 96:0.3657593978 269:0.451904670734 529:0.205682449422 1083:0.51456531378 1388:0.59575120591
2346 -1 -1 984:0.971352811144 1765:0.237641991834
2347 -1 -1 546:0.74172895505 883:0.670699751931
2348 -1 -1 77:0.461693628954 624:0.418404285981 1027:0.782161649825
2349 -1 -1 122:0.286754043702 476:0.424399398948 680:0.419975660723 883:0.29761840038 939:0.32449486206 1214:0.300926760462 1325:0.316966267109 1544:0.419975660723
2350 -1 -1 194:0.449023972305 401:0.499774413601 1004:0.426873724124 1431:0.41444931279 1506:0.43722173353 1765:0.0587431214242
2351 -1 -1 448:0.517094655072 461:0.592931380234 541:0.45971055325 1103:0.328854280982 1312:0.248126107329
2352 -1 -1 33:0.488585607898 1465:0.872515961891
2353 -1 -1 72:0.233194994582 254:0.335502739971 266:0.403361068782 529:0.208998827733 846:0.294081864833 887:0.256066609402 1312:0.201680534391 1325:0.342950728506 1633:0.562434753871
2354 -1 -1 77:0.461693628954 624:0.418404285981 1027:0.782161649825
2355 -1 -1 77:0.408665421097 380:0.643237169741 624:0.370348111812 1481:0.53111278759
2356 -1 -1 18:0.330832108387 108:0.310367404544 371:0.392496544646 445:0.263378301564 825:0.338892166625 1173:0.246847945455 1178:0.298195921516 1214:0.286776520789 1603:0.470340854123 1765:0.051347976061
2357 -1 -1 122:0.314051892436 340:0.494730133841 621:0.569305432544 883:0.325950492821 890:0.475669112127
2358 -1 -1 370:0.82212750845 1103:0.390716770203 1366:0.405197269821 1765:0.085217004532
2359 1 -1 88:0.258503993935 152:0.39737583055 371:0.292524095107 461:0.316363127749 504:0.35054074901 546:0.233768211332 1477:0.312271570752 1558:0.330931128003 1682:0.243967520402 1693:0.381492686506
2360 -1 -1 171:0.545517919028 524:0.545517919028 753:0.352210090973 883:0.312331174771 1387:0.428039354642
2361 -1 -1 529:0.326645487813 546:0.556580982535 596:0.763885027457
2362 -1 -1 159:0.537531612968 1233:0.50066110879 1385:0.50066110879 1737:0.45308908198 1765:0.0666855092318
2363 -1 -1 68:0.274090198384 102:0.201768656008 129:0.24178567505 131:0.185069664469 269:0.20791001281 816:0.263134791016 1132:0.169183480551 1237:0.196465327005 1244:0.274090198384 1278:0.274090198384 1517:0.205742857358 1562:0.263134791016 1591:0.449146673492 1658:0.175372469188 1670:0.274090198384 1763:0.205742857358
2364 -1 -1 33:0.293516287899 592:0.298103927744 595:0.415832037993 698:0.42962340074 927:0.479746146711 1292:0.223566533775 1325:0.336626297512 1366:0.272092010599
2365 -1 -1 35:0.34343519594 529:0.1423773597 546:0.242601026829 1100:0.372675318388 1126:0.274783761239 1171:0.372675318388 1178:0.461280061075 1410:0.25845810609 1754:0.412390478497
2366 -1 -1 35:0.260842482719 122:0.160530975538 327:0.265373218506 457:0.166613072075 546:0.184257917931 554:0.128134754095 603:0.283050649571 636:0.283050649571 753:0.187886480803 1157:0.25662965544 1166:0.25662965544 1171:0.283050649571 1178:0.350346842088 1187:0.210116357581 1439:0.246134874918 1499:0.270531432202 1722:0.22272252312
2367 -1 -1 35:0.322039218184 122:0.198193443482 315:0.261104480935 457:0.205702471894 529:0.13350726468 546:0.227487007547 554:0.158196684837 636:0.349457683979 753:0.231966874239 1126:0.257664760878 1166:0.316838011735 1171:0.349457683979 1178:0.432542360214
2368 -1 -1 126:0.416837268516 235:0.400354226051 560:0.213902398942 846:0.229554694463 887:0.399761422328 1212:0.427023210482 1597:0.472530101703 1765:0.0455068912204
2369 -1 -1 194:0.41294101958 221:0.244374598356 301:0.327705937027 493:0.250873206164 557:0.360461795117 663:0.171247604558 957:0.22527020903 1004:0.392570735069 1404:0.300073356538 1431:0.38114473245
2370 -1 -1 529:0.292038642085 554:0.346045176889 769:0.746182529476 1720:0.481187825016 1765:0.0814621190671
2371 -1 -1 288:0.747969317334 1443:0.659812964397 1765:0.0720329948029
2372 1 -1 122:0.25641670719 139:0.398303424251 315:0.337809112439 622:0.355755490827 1221:0.464825807181 1591:0.409915475781 1711:0.388373738166
2373 -1 -1 194:0.602398308499 1004:0.572682139964 1431:0.556013888751
2374 -1 -1 7:0.806258787977 1084:0.311227903775 1330:0.500103096595 1765:0.0545971748082
2375 -1 -1 529:0.202079657867 737:0.465987969321 768:0.561920738237 919:0.543814641774 1132:0.361289002953
2376 -1 -1 35:0.356150236974 457:0.227490876807 546:0.251582872742 636:0.386472919862 1100:0.386472919862 1126:0.284957112255 1171:0.386472919862 1178:0.478358086199
2377 -1 -1 35:0.460950714964 327:0.468957255457 457:0.294432156505 531:0.434960001102 644:0.368808359483 753:0.332025699017 1229:0.213219048757
2378 -1 -1 952:0.86309936734 1276:0.505034139537
2379 -1 -1 1103:0.314852634722 1214:0.383523345698 1366:0.326521505384 1615:0.662497829255 1656:0.451156655633 1765:0.0686707109759
2380 -1 -1 161:0.526982790896 960:0.296024672128 1060:0.526982790896 1542:0.360764323778 1561:0.476231847297
2381 -1 -1 56:0.517040217474 194:0.40966033664 901:0.517040217474 1004:0.389451887456 1431:0.378116660735 1765:0.0535934123391
2382 -1 -1 142:0.34608974049 956:0.375548787361 1179:0.432556120865 1195:0.469384011801 1292:0.195427298674 1661:0.289190465878 1778:0.458187622034
2383 -1 -1 27:0.369186589215 77:0.273727775626 428:0.292032427101 495:0.463726062392 624:0.248062497144 680:0.348090977607 1128:0.306823758542 1212:0.419067041937 1552:0.189708281712
2384 -1 -1 33:0.253218891406 327:0.434316860891 1083:0.44275893049 1140:0.476269045706 1178:0.286693475581 1507:0.492126237884
2385 -1 -1 1292:1.0
2386 1 1 522:0.324472628045 529:0.257147401838 984:0.293191476765 1390:0.513573659801 1739:0.692006922862
2387 -1 -1 99:0.453752491059 141:0.319564281945 372:0.453752491059 439:0.339084894614 739:0.468860003329 1132:0.301455261571 1434:0.24124747093 1765:0.0470333709669
2388 -1 -1 33:0.336892389575 445:0.336892389575 529:0.235461092596 696:0.507123421975 1173:0.315748084455 1434:0.336892389575 1732:0.49718971174
2389 1 1 70:0.694582527166 522:0.350329337423 529:0.277639070663 939:0.466405046765 984:0.316555440785
2390 -1 -1 34:0.525176695776 122:0.269167200193 221:0.228788229548 708:0.263478564903 883:0.279365237616 957:0.210902330441 1001:0.402885536033 1404:0.280934485166 1667:0.407685883171
2391 -1 -1 141:0.40341303211 957:0.247585976719 1294:0.616524174493 1404:0.329799290308 1499:0.532507449676 1765:0.0593742037646
2392 -1 -1 301:0.32792486381 1004:0.392832995341 1322:0.507270805874 1404:0.300273823137 1431:0.381399359483 1463:0.495170688449
2393 -1 -1 663:0.249481982027 914:0.551803235512 973:0.525138575356 1142:0.378352306038 1211:0.462980495389
2394 -1 -1 72:0.358966532705 1292:0.35061074269 1390:0.642538547094 1682:0.572106450131 1765:0.0897416331761
2395 -1 -1 155:0.555336145233 529:0.296512728157 1572:0.596294852605 1696:0.498110847699
2396 -1 -1 81:0.315554825744 128:0.302942073871 271:0.285165398536 350:0.21026029071 438:0.232292411266 460:0.244959932261 585:0.201902984059 644:0.21026029071 791:0.244959932261 1021:0.239362838399 1137:0.285165398536 1175:0.211686194464 1229:0.121557708831 1375:0.254775971328 1571:0.315554825744 1642:0.247973816014
2397 -1 -1 328:0.475554311183 847:0.321101145996 1089:0.41950504188 1132:0.293538163827 1326:0.27478882167 1350:0.350074372567 1744:0.456546366954 1765:0.045798136945
2398 -1 -1 445:0.452882867513 631:0.525717432607 1173:0.42445867679 1292:0.344953438941 1344:0.459961396282 1765:0.0882936008828
2399 -1 -1 77:0.465237690874 98:0.269783063912 428:0.496348942793 457:0.209630490445 529:0.136056670176 624:0.421616049376 939:0.228561194448 1128:0.26074441405 1552:0.322435100793
2400 -1 -1 72:0.202586337804 308:0.525899156364 908:0.475252571913 1067:0.488610817934 1330:0.463916197219 1765:0.0506465844511
2401 -1 -1 54:0.406303840835 275:0.380419237534 421:0.389688186547 451:0.328105659758 475:0.292714074172 971:0.460730374761 1007:0.309259388184 1292:0.186580038876 1765:0.0477566582197
2402 -1 -1 2:0.379449422667 352:0.302091362757 360:0.282150429845 560:0.171767135031 714:0.306363862451 847:0.256209735882 860:0.254549123394 1280:0.306363862451 1323:0.352544951879 1343:0.352544951879 1702:0.29818438397
2403 -1 -1 53:0.5731262668 457:0.317564876927 529:0.206109424387 1360:0.596987922272 1370:0.414491443924
2404 -1 -1 72:0.283196470866 221:0.320264195425 254:0.407440957711 663:0.22442789333 831:0.585281193432 1542:0.503277259806 1765:0.0707991177165
2405 1 -1 320:0.29847744343 352:0.412804711111 557:0.333189759061 801:0.284653336513 984:0.204108804437 1418:0.393316470273 1463:0.457401194814 1545:0.378003235255
2406 -1 -1 386:0.585947550045 466:0.585947550045 542:0.454861280695 1661:0.326239409815
2407 -1 -1 72:0.233957254767 908:0.548846423953 1111:0.524571165464 1670:0.607335737645
2408 -1 -1 126:0.567330838395 554:0.263101979169 887:0.272044992156 1078:0.54489681196 1174:0.487844293727
2409 -1 -1 529:0.229702928876 621:0.618151363178 651:0.638732471797 1312:0.22165966168 1434:0.328653739555
2410 -1 -1 33:0.422757043904 304:0.130633084447 529:0.295473684003 644:0.57025478214 663:0.261266168893 873:0.438634908978 887:0.362016118706
2411 -1 -1 33:0.411892290122 529:0.287880081787 1235:0.673229211437 1426:0.542431773328
2412 -1 -1 296:0.476000818274 422:0.253206364204 1132:0.293813772456 1158:0.45697502712 1178:0.266215756636 1600:0.442250470151 1630:0.384318542881
2413 -1 -1 69:0.550258735975 221:0.292570470881 529:0.231864662652 553:0.429704766464 554:0.274743258731 663:0.205021277334 847:0.453465229282 1312:0.223745700286
2414 -1 -1 282:0.477260247915 554:0.195245057167 556:0.412221690509 638:0.342095745217 723:0.293012282878 887:0.201881567798 1344:0.239439118714 1689:0.354880455874 1711:0.370489146297
2415 -1 -1 122:0.269684193305 493:0.235323474506 531:0.41349456056 638:0.377164850164 663:0.160633261406 1081:0.403659363777 1311:0.383596013844 1344:0.263984631776 1689:0.391260154028
2416 -1 -1 56:0.495556117061 122:0.273368788483 194:0.392638094442 529:0.184146955409 663:0.16282793412 924:0.392638094442 1004:0.373269348509 1431:0.362405124122 1741:0.200683273019
2417 -1 -1 529:0.251312496983 1004:0.509415166886 1322:0.657815013747 1431:0.494588338213
2418 -1 -1 142:0.266596183304 595:0.280002290867 740:0.33898964387 921:0.384110572583 956:0.289288764276 1103:0.176666810915 1154:0.384110572583 1200:0.318534080579 1530:0.400102710228 1656:0.253148294738
2419 -1 -1 289:0.330576426511 515:0.381386599209 529:0.163085028854 553:0.302238441321 554:0.193244247592 670:0.381386599209 860:0.31688340696 926:0.347729859661 1276:0.238735665933 1312:0.157374450982 1617:0.376067844851
2420 -1 -1 72:0.25786601221 254:0.370997472725 1151:0.621937908098 1390:0.461571867388 1737:0.438012231188 1765:0.0644665030525
2421 -1 -1 108:0.47537986086 174:0.524773297047 445:0.403408149561 1173:0.378089129998 1214:0.43924645615
2422 -1 -1 72:0.215707822485 221:0.243941924855 408:0.445802630911 554:0.2290777985 663:0.170944404876 744:0.493963975075 929:0.354292311829 1123:0.493963975075
2423 -1 -1 221:0.360586597221 554:0.338614954807 663:0.252684163679 1754:0.827715997647 1765:0.0797129785607
2424 -1 -1 168:0.781805912814 254:0.501658181814 554:0.370295265037
2425 -1 -1 33:0.24361883936 77:0.291114529996 428:0.310581863915 553:0.315554538223 624:0.263819033712 644:0.328616187873 649:0.445685516099 1128:0.326312717281 1175:0.330844735424 1312:0.164308093937 1552:0.201758251025
2426 -1 -1 101:0.34986616991 369:0.379806061902 393:0.316647268623 457:0.242601029198 493:0.203963366402 766:0.342339476992 1021:0.345945448414 1113:0.373671871943 1128:0.301754115405 1178:0.2550655342
2427 -1 -1 269:0.52527583698 493:0.309693416957 725:0.692477271386 1661:0.38555221591
2428 -1 -1 33:0.17859466142 442:0.763878251713 529:0.12482352054 579:0.312276784889 632:0.236572323498 847:0.244121401311 1021:0.274249612001 1220:0.284115626649
2429 -1 -1 33:0.432535681733 225:0.717434530827 1007:0.546077446893
2430 -1 -1 244:0.54177427573 457:0.288194241082 663:0.165392212008 998:0.354501595126 1360:0.54177427573 1668:0.420570306825
2431 -1 -1 72:0.288188215315 77:0.441596783454 254:0.414622689647 428:0.471127126859 1064:0.494989536775 1229:0.288188215315
2432 -1 -1 559:0.581059619925 951:0.49522813979 1565:0.64584735631
2433 -1 -1 250:0.485618806676 377:0.485618806676 459:0.436904287799 817:0.359693602138 929:0.320047355051 1624:0.325043990277
2434 -1 -1 87:0.478306454976 409:0.478306454976 448:0.357433836892 1063:0.415651428847 1099:0.436174804855 1103:0.227315533582
2435 -1 -1 415:0.454178743661 1174:0.596224428536 1404:0.420462697702 1426:0.511321053218
2436 -1 -1 51:0.541590743984 234:0.488164646743 1418:0.49330664141 1512:0.470213545337 1765:0.0626300488854
2437 1 1 443:0.368378684681 445:0.276532847334 522:0.243876866157 529:0.193274554092 887:0.236801135618 1157:0.458677103334 1173:0.259176875277 1659:0.439919662687 1678:0.404764529896
2438 -1 -1 188:0.398241177513 375:0.370221074459 902:0.287543310704 908:0.387353568336 1007:0.267314311481 1204:0.291237739578 1411:0.363162081715 1506:0.307240150817 1765:0.0412793877837 1772:0.295555105392
2439 -1 -1 155:0.492949558156 1504:0.578281735216 1677:0.645910750593 1765:0.0734184588364
2440 -1 -1 117:0.354945615083 141:0.374308438428 415:0.330543592671 661:0.516953888233 957:0.229723665191 1110:0.549179822661 1765:0.0550905987785
2441 1 -1 142:0.28004079306 174:0.540132452491 443:0.276561029296 445:0.207607584459 887:0.177778922962 1132:0.259419916138 1173:0.19457755396 1214:0.226051198626 1652:0.294122978886 1659:0.330270560648 1698:0.35608510044
2442 -1 -1 116:0.495609069228 221:0.2548311644 349:0.584957491761 663:0.178575133275 1407:0.561576693567
2443 -1 -1 445:0.53194177534 825:0.684456159422 1173:0.498555627265
2444 -1 -1 644:0.493457512916 663:0.22608096933 1216:0.740572073663 1404:0.396156638168
2445 -1 -1 951:0.554514185642 1036:0.495683637645 1443:0.664491647775 1765:0.0725437752719
2446 1 1 18:0.403987519188 72:0.250809288921 79:0.533458480998 227:0.518346713483 560:0.294728485831 960:0.365735749202
2447 1 -1 506:0.658612095333 1103:0.522318608295 1366:0.541676452608
2448 1 -1 72:0.286804396697 139:0.592737681606 445:0.36777523029 974:0.558868185038 1173:0.344692632032
2449 -1 -1 72:0.254260966181 77:0.389609355471 254:0.365810814141 301:0.385592424626 428:0.415663209331 1064:0.436716392904 1229:0.254260966181 1552:0.270020538459
2450 -1 -1 107:0.551026604238 122:0.312512401789 445:0.301199964844 974:0.457700964671 1173:0.282295815757 1467:0.467764001045
2451 -1 -1 557:0.514183711643 663:0.244277563155 924:0.589043135815 1237:0.573560604443
2452 1 -1 451:0.461121079559 506:0.388029885054 1165:0.547669422724 1684:0.580395004894
2453 -1 -1 108:0.339426556421 1244:0.583103106992 1591:0.477760281747 1759:0.559796428708 1765:0.0561555963622
2454 -1 -1 600:0.708262900523 821:0.521868447382 1007:0.475412439224
2455 -1 -1 1125:0.668178249447 1204:0.453998509041 1486:0.589426145292
2456 -1 -1 236:0.438862374757 329:0.404517377723 475:0.299923250846 817:0.361305651667 1006:0.487795218944 1411:0.430494600655
2457 -1 -1 66:0.286026247707 122:0.264507537806 415:0.596417388036 644:0.343877528346 1467:0.395911021393 1621:0.466383700352
2458 -1 -1 72:0.216304765101 290:0.453358796915 644:0.374145771826 1084:0.308258068551 1241:0.50743498819 1326:0.324457147652 1532:0.387178571914
2459 -1 -1 334:0.574998289238 954:0.469448384148 957:0.24853175169 968:0.436394327126 1237:0.443606967538
2460 -1 -1 40:0.338529826289 795:0.401644875357 972:0.48813214917 1007:0.336862030024 1408:0.501852410195 1624:0.347093772442
2461 1 -1 65:0.442660655096 191:0.365499298772 1103:0.210374838061 1204:0.323722145951 1214:0.256258493167 1272:0.442660655096 1312:0.158731367255 1366:0.218171618221 1506:0.341509452343 1661:0.265269915144
2462 -1 -1 908:0.707106781187 972:0.707106781187
2463 -1 -1 221:0.322605734527 350:0.493430835797 554:0.302948382051 632:0.484555653828 1229:0.285266997699 1398:0.408496667783 1741:0.278626737637
2464 -1 -1 221:0.196550776243 235:0.382262300998 426:0.375735909612 663:0.137734649313 771:0.451176563687 887:0.190848142976 1099:0.382262300998 1117:0.38969255582 1305:0.342238159878
2465 -1 -1 72:0.297617720177 254:0.428189124567 574:0.586047754143 663:0.235856463015 1223:0.56873676314 1765:0.0744044300442
2466 1 1 72:0.261289768481 445:0.335057292993 522:0.295490114052 644:0.451957043355 846:0.329512142894 873:0.347641339947 887:0.286916900624 1173:0.314028163648 1276:0.342807441249
2467 -1 -1 560:0.243664708465 860:0.361097237435 1223:0.396247606972 1258:0.417856039434 1400:0.434600374598 1670:0.538277784831
2468 -1 -1 221:0.425003345255 848:0.399106593687 1033:0.812456819405
2469 -1 -1 72:0.220986875627 77:0.338622775937 428:0.361267068724 638:0.411198207154 1018:0.486041933356 1084:0.314930590753 1312:0.191122246212 1326:0.331480313441 1552:0.234684057272
2470 -1 -1 
2471 -1 -1 188:0.485926267433 414:0.502104993043 908:0.472641414969 1233:0.378154998436 1415:0.381280905101
2472 -1 -1 221:0.367081736075 415:0.486892948045 957:0.338384512847 1366:0.385853532259 1506:0.603986116805
2473 -1 -1 972:0.710335948287 1007:0.490205797643 1624:0.505095155915
2474 -1 -1 96:0.589994743358 546:0.565329416074 753:0.576462361417
2475 -1 -1 50:0.232266371144 273:0.499690803806 585:0.17205950485 728:0.537824711445 846:0.130637378302 951:0.19795704085 1229:0.103590143998 1252:0.385507794252 1337:0.249845401903 1417:0.181573510248 1741:0.101178839846 1749:0.237218097695
2476 -1 -1 35:0.399098957302 457:0.254924361418 531:0.376595755842 546:0.281921649244 554:0.196051065839 887:0.202714973247 1171:0.433078300475 1178:0.536044044336
2477 -1 -1 53:0.643995638015 632:0.438932735095 1259:0.623244940719 1765:0.0646019825294
2478 -1 -1 848:0.662159928014 1142:0.749362548926
2479 -1 -1 369:0.516702654304 513:0.398690541755 529:0.214208562604 784:0.59564745361 1103:0.27396053004 1276:0.313573993891
2480 -1 -1 72:0.303886754546 254:0.437208521452 531:0.309959602256 588:0.293292471748 592:0.19788548453 834:0.356447930382 841:0.26281886179 860:0.264601197392 887:0.166845885818 994:0.28754735665 1084:0.216536015679 1292:0.148406537933 1661:0.219609830026 1765:0.0379858443183
2481 -1 -1 789:0.498698267467 908:0.4506712577 1028:0.498698267467 1103:0.220202038801 1549:0.498698267467 1765:0.0480270097665
2482 -1 -1 122:0.365124292018 240:0.712400207352 529:0.245955389033 1467:0.546512710327
2483 -1 -1 445:0.649391461274 1173:0.608633843636 1312:0.437980385676 1765:0.126604724116
2484 -1 -1 833:0.471973584292 957:0.219441138191 1132:0.337292407334 1151:0.507694804349 1292:0.205599026072 1495:0.313337917328 1698:0.462974479874 1765:0.0526247206162
2485 -1 -1 72:0.213810992267 122:0.284471681685 561:0.436167546821 632:0.363180199564 883:0.295249565668 1147:0.515683164753 1646:0.441882458281 1765:0.0534527480667
2486 -1 -1 63:0.466208229714 504:0.466208229714 1165:0.41531141986 1390:0.364414610006 1479:0.50737333827 1765:0.0508968098539
2487 -1 -1 88:0.356957626782 585:0.351090249457 681:0.33688480309 873:0.281233821 929:0.347179736969 1365:0.473943350334 1611:0.361079618682 1782:0.284953499148
2488 -1 -1 449:0.528225994224 573:0.548189641296 984:0.306026603883 1090:0.566751868745 1765:0.0748695745426
2489 -1 -1 162:0.364613395024 839:0.387342709238 956:0.291723013384 971:0.374861830743 1035:0.289203156068 1174:0.306050094434 1290:0.206788940729 1700:0.387342709238 1772:0.278204098794 1782:0.209523989811
2490 -1 -1 58:0.900792926116 560:0.424743141242 1765:0.0903624270731
2491 -1 -1 388:0.58700776099 972:0.666317827296 1007:0.459828708939
2492 -1 -1 298:0.534384609945 1103:0.331829837776 1229:0.289494047311 1686:0.721467424065
2493 -1 -1 1007:0.533910598416 1035:0.613655033551 1204:0.581693194646
2494 -1 -1 436:0.85777190417 1661:0.514030505336
2495 -1 -1 304:0.108937473351 382:0.472213174263 430:0.400905573596 522:0.310912977321 940:0.432007594128 1229:0.274927572865 1370:0.495519378874
2496 -1 -1 66:0.327023062337 304:0.090065929261 522:0.257052650114 1176:0.533231572752 1370:0.409679166885 1517:0.442919821592 1783:0.412937140299
2497 -1 -1 304:0.119463392742 330:0.727157970258 1440:0.675995402414
2498 -1 -1 304:0.0969424297927 445:0.313726765479 1440:0.548558310079 1601:0.590075828772 1668:0.493023304389
2499 -1 -1 304:0.177738441901 592:0.584190555889 1292:0.438120552898 1325:0.65968236433
2500 -1 -1 261:0.441593414577 304:0.0822667955998 415:0.311427414449 762:0.475439174517 801:0.295878867108 1435:0.413460600639 1587:0.465514785077
2501 -1 -1 112:0.474172356259 303:0.629515958446 304:0.103421973295 341:0.290986832535 1477:0.532447925485
2502 -1 -1 148:0.725708491153 298:0.672679137386 304:0.144395166104
2503 -1 -1 304:0.125718270758 341:0.353719429579 474:0.7907086448 522:0.35880620931 984:0.324215090235
2504 -1 -1 7:0.370960140833 88:0.339368143665 245:0.484692018369 304:0.079629125056 341:0.224043558051 871:0.43445163412 984:0.205355703747 1290:0.267375712431 1758:0.39159444812
2505 -1 -1 7:0.37335924413 304:0.0801441089464 577:0.444856419935 916:0.390419719258 951:0.386513903619 984:0.206683796692 1252:0.376354692393 1390:0.362041062925 1741:0.197553106394
2506 -1 -1 7:0.311087641098 230:0.385920488422 254:0.242462903025 304:0.0667770845158 376:0.266353258517 590:0.343788838945 663:0.133554169032 984:0.172211551681 1021:0.331850651098 1291:0.311087641098 1504:0.331850651098 1677:0.370659991631
2507 -1 -1 304:0.103423272496 522:0.295175173307 810:0.39003436992 851:0.460377073612 939:0.392976481852 984:0.266718476341 1229:0.261011279319 1290:0.347270815123 1782:0.351863917253
2508 -1 -1 147:0.504273334026 304:0.0924265009589 810:0.348562863998 967:0.523004480916 984:0.238358881074 1351:0.534154503029
2509 -1 -1 82:0.662075133013 304:0.105266258794 810:0.396984720475 984:0.271471357249 1113:0.565050410944
2510 -1 -1 136:0.426796613551 304:0.0867873410288 629:0.465858892249 810:0.327296217361 984:0.223816040685 1033:0.473506422485 1232:0.407551140887 1292:0.213928497569
2511 -1 -1 304:0.0661620384409 320:0.499026347804 341:0.186152723514 675:0.315993014045 687:0.225094734071 747:0.259204928878 984:0.341250816351 1209:0.345085419144 1679:0.433453184063 1682:0.266117087141
2512 -1 -1 304:0.14600267498 522:0.416698909734 709:0.607967020767 984:0.376526579292 1211:0.541893969584
2513 -1 -1 304:0.103952465593 341:0.292479419349 604:0.535179061961 709:0.432866526704 984:0.268083213435 1205:0.48427282416 1577:0.351384174811
2514 -1 -1 51:0.633812450727 304:0.116169273948 341:0.32685248586 709:0.483738310935 984:0.299589163996 1577:0.392679906452
2515 -1 -1 304:0.123663351448 984:0.318915654874 1066:0.752722566892 1192:0.562502371441
2516 -1 -1 98:0.353159362631 304:0.0787426912508 354:0.455072546032 522:0.224735564594 539:0.466192815006 984:0.203069677902 1366:0.236228073752 1643:0.400464295355 1706:0.369773670622
2517 -1 -1 304:0.0902521267939 341:0.253932309245 522:0.257584067151 681:0.363012290078 851:0.401747198843 939:0.342930197537 984:0.232751383358 1314:0.549352833741 1782:0.307053394344
2518 -1 -1 66:0.674479505507 304:0.185759447658 522:0.530166720045 984:0.47905539681
2519 -1 -1 304:0.123724446905 984:0.319073214067 1105:0.753094446911 1142:0.375269022793 1577:0.418218196479
2520 -1 -1 51:0.799086846886 304:0.146461841697 984:0.377710725221 1142:0.444233888974
2521 -1 -1 172:0.730951679713 304:0.136172892175 663:0.272345784349 1226:0.610732641267
2522 -1 -1 304:0.148895210713 463:0.711130544324 1495:0.559351602236 1552:0.399060584664
2523 -1 -1 304:0.0658315356049 388:0.686723190289 592:0.216375033836 743:0.289324369468 1087:0.414049318284 1377:0.311836809985 1583:0.353371884521
2524 -1 -1 304:0.174690371708 1434:0.565335997805 1495:0.656255757605 1552:0.468195327004
2525 -1 -1 304:0.0696982516417 323:0.330153022465 363:0.456620288758 472:0.342757105109 663:0.139396503283 766:0.342757105109 1136:0.456620288758 1356:0.380269396402 1696:0.26483182228
2526 -1 -1 304:0.106891282032 1289:0.497963590689 1348:0.632845371152 1356:0.583192294518
2527 -1 -1 304:0.131338776346 760:0.685031745595 1356:0.716576327655
2528 -1 -1 150:0.474519255088 304:0.0779578612251 323:0.369277892947 472:0.383375625709 1356:0.425333320916 1552:0.208938283042 1557:0.510732195788
2529 -1 -1 304:0.0797314674859 341:0.224331507493 354:0.460786916618 539:0.472046823412 1022:0.451168380632 1643:0.405492947182 1706:0.374416938614
2530 -1 -1 68:0.526400980787 304:0.0803495353286 450:0.445996681473 493:0.235419883317 1022:0.454665778542 1255:0.505360691067
2531 -1 -1 117:0.359045537326 186:0.522925143138 304:0.0883251130604 551:0.555523314381 1707:0.304237428168 1758:0.434358959484
2532 -1 -1 186:0.657232866541 304:0.111010472543 341:0.312337743658 1142:0.336706225753 1480:0.587193056456
2533 -1 -1 186:0.647804219199 304:0.109417918898 341:0.307856953687 1203:0.68818711749
2534 -1 -1 186:0.652606537609 304:0.110229058546 1105:0.6709497917 1142:0.334336116416
2535 -1 -1 39:0.462253630912 216:0.472108495248 304:0.0816904772707 474:0.513794583606 1330:0.472108495248 1434:0.264368133328
2536 -1 -1 304:0.117485254256 916:0.572326033521 1159:0.612775077119 1292:0.289598040815 1696:0.446407667949
2537 -1 -1 112:0.385037468837 131:0.371496421527 209:0.550190265744 304:0.0839807177577 1435:0.422074516858 1450:0.475213182823
2538 -1 -1 112:0.451899779421 280:0.645731597187 304:0.0985640902557 1516:0.547100328417 1552:0.264165941241
2539 -1 -1 55:0.544096431516 132:0.522581165816 304:0.0941467853665 1213:0.491047187402 1692:0.425296415334
2540 -1 -1 304:0.146202254928 638:0.686562061815 1689:0.712220075489
2541 -1 -1 94:0.417974812794 304:0.0969537638028 341:0.272787955331 371:0.467582436322 1207:0.459259413326 1366:0.290861291408 1544:0.476792324451
2542 -1 -1 60:0.586315964829 304:0.0894949231656 800:0.562880868358 1142:0.271447342876 1434:0.289625015915 1722:0.416920935373
2543 -1 -1 66:0.326852836886 112:0.412722193957 173:0.419362618959 304:0.0900190472053 590:0.463445565886 1090:0.429935212369 1508:0.373139517099
2544 -1 -1 304:0.0995258764525 817:0.463651121613 934:0.489441277116 1095:0.552438921233 1292:0.245328650082 1508:0.412546440239
2545 -1 -1 66:0.49842601814 304:0.137272283401 1508:0.569009727712 1733:0.639496485073
2546 -1 -1 304:0.0896253043593 663:0.179250608719 829:0.507153633396 1022:0.507153633396 1252:0.420878144335 1614:0.517965728576
2547 -1 -1 304:0.237826799347 663:0.475653598695 1712:0.846871931027
2548 -1 -1 304:0.104919971576 597:0.687371441734 663:0.209839943151 1009:0.687371441734
2549 -1 -1 221:0.366620756581 304:0.128456326411 393:0.584303978395 663:0.256912652821 1286:0.584303978395 1292:0.316641443171
2550 -1 -1 304:0.0986853952218 451:0.427773311584 506:0.359967991665 663:0.197370790444 1334:0.558421052041 1707:0.33992360496 1733:0.45973565682
2551 -1 -1 304:0.111910189248 663:0.223820378497 871:0.610575145205 1334:0.633254854721 1398:0.404433960916
2552 -1 -1 304:0.122622299039 333:0.803346257278 663:0.245244598077 1036:0.528633757728
2553 -1 -1 304:0.237826799347 663:0.475653598695 1712:0.846871931027
2554 -1 -1 304:0.131342963321 663:0.262685926642 1036:0.566229183403 1712:0.467696110278 1722:0.611874162082
2555 -1 -1 94:0.478785631114 304:0.111059488683 663:0.222118977366 963:0.657523064552 1368:0.526076694873
2556 -1 -1 304:0.144456967288 663:0.288913934576 799:0.946393640622
2557 -1 -1 172:0.470971661762 304:0.0877398261669 807:0.57481764343 1023:0.534060790021 1226:0.393511329042
2558 -1 -1 304:0.147256612802 1086:0.576911485007 1628:0.803423069406
2559 -1 -1 150:0.46100182397 304:0.0757371083095 323:0.358758428399 472:0.372454564957 1478:0.476350699953 1552:0.202986345753 1727:0.496183181807
2560 -1 -1 17:0.472113781165 148:0.377257723284 304:0.0750634618192 348:0.444410090813 516:0.456901426322 1478:0.472113781165
2561 -1 -1 84:0.421296221851 304:0.102605990239 341:0.288690992327 984:0.264610785555 1264:0.645343298162 1577:0.346832766353 1782:0.349083381213
2562 -1 -1 55:0.537151787427 84:0.381629107514 88:0.396119089696 304:0.092945130883 617:0.334284322469 1451:0.537151787427
2563 -1 -1 84:0.317537384973 173:0.360275989344 304:0.0773356990477 716:0.506656169971 975:0.486405081934 1034:0.409069382886 1508:0.320565550214
2564 -1 -1 84:0.483587058382 130:0.716892019378 304:0.117776819298 1508:0.48819874063
2565 -1 -1 84:0.524406490544 304:0.127718323733 647:0.722706744436 1577:0.431718454558
2566 -1 -1 84:0.488401097239 304:0.118949270411 341:0.334674250806 1290:0.399403433064 1706:0.558582741319 1782:0.404686055961
2567 -1 -1 42:0.327960121267 84:0.270969660049 286:0.432353658611 304:0.0659942075243 397:0.373434738864 913:0.401698067423 1113:0.35424507823 1142:0.200167245739 1449:0.401698067423
2568 -1 -1 84:0.51014743673 304:0.124245555024 663:0.248491110049 1556:0.813980837048
2569 -1 -1 28:0.380041736717 84:0.27576379347 96:0.270138373182 304:0.0671618107011 341:0.18896567084 546:0.258844965128 596:0.355254310691 753:0.263942359262 757:0.380041736717 937:0.307925608227 1142:0.203708706737 1665:0.350299992902
2570 -1 -1 84:0.272747075453 304:0.0664270940733 448:0.302154175079 791:0.337830457634 821:0.297924160728 1159:0.692935772263 1224:0.346467886132 1292:0.163741027949
2571 -1 -1 84:0.358169215941 304:0.0872315135258 652:0.530966757784 1335:0.548645088959 1401:0.475929800452 1552:0.233793005309
2572 -1 -1 304:0.0904194962961 638:0.424607649423 755:0.535324851617 1018:0.50189207845 1057:0.522555550704
2573 -1 -1 304:0.28368348601 1577:0.958917973429
2574 -1 -1 304:0.0744783934146 388:0.388461544025 649:0.440946217758 964:0.487936852161 1391:0.45334019184 1649:0.45334019184
2575 -1 -1 304:0.123834946939 450:0.687371434811 987:0.715671304806
2576 -1 -1 304:0.148895210713 463:0.711130544324 1495:0.559351602236 1552:0.399060584664
2577 -1 -1 304:0.0802836752113 319:0.525969505605 493:0.235226916661 498:0.438022819718 945:0.463978255034 1741:0.197897133542 1749:0.463978255034
2578 -1 -1 150:0.516697918991 304:0.0848873132799 323:0.402101952175 472:0.417452792214 663:0.16977462656 1552:0.227510211415 1727:0.55612972476
2579 -1 -1 0:0.365733924381 141:0.321838680989 184:0.27259818053 304:0.0750766880748 522:0.214272608852 851:0.334195438977 939:0.285268219005 948:0.365733924381 1229:0.189472465224 1427:0.456981932802 1782:0.255423918841
2580 -1 -1 304:0.188296976133 760:0.98211213656
2581 -1 -1 94:0.403852027003 304:0.0936778313881 365:0.613719819524 1366:0.281033494164 1612:0.511100516284 1712:0.333575215997
2582 -1 -1 136:0.570977137695 304:0.116105859314 365:0.760654532328 1292:0.28619786881
2583 -1 -1 304:0.11759774481 463:0.561652372011 1209:0.613361801033 1495:0.441777050208 1552:0.315178873614
2584 -1 -1 304:0.0782680452384 681:0.314809892589 851:0.348401406709 883:0.272762539718 939:0.297394390226 1173:0.237395062877 1290:0.262805529277 1301:0.512764331608 1573:0.388955312453 1782:0.266281469621
2585 -1 -1 304:0.118566342538 747:0.464510784571 1047:0.776774112572 1707:0.408403882783
2586 -1 -1 304:0.270370581264 1712:0.962756328874
2587 -1 -1 39:0.390253737704 88:0.293925524972 304:0.0689664979523 341:0.1940433174 766:0.339158538856 957:0.181446011462 1277:0.390253737704 1290:0.46314627998 1623:0.451826286425
2588 -1 -1 94:0.349581698255 198:0.510013107144 304:0.0810892435739 382:0.35149896476 430:0.298420081789 713:0.468633824204 1306:0.422942162396
2589 -1 -1 304:0.0707557360463 423:0.445020217218 664:0.445020217218 975:0.445020217218 1290:0.237580977069 1434:0.228980934936 1573:0.351622674847 1706:0.332267132604 1782:0.240723290343
2590 -1 -1 301:0.314902312451 304:0.0822784401867 1086:0.322344621468 1324:0.429144728418 1573:0.408885086034 1628:0.448906135372 1751:0.487126068918
2591 -1 -1 304:0.147256612802 1086:0.576911485007 1628:0.803423069406
2592 -1 -1 104:0.615519845721 304:0.101122578693 663:0.202245157386 1202:0.598692003954 1572:0.459972090802
2593 -1 -1 304:0.0943787200585 341:0.265542842915 448:0.429296579989 530:0.485890494101 1103:0.273017747825 1572:0.429296579989 1741:0.232641045864 1762:0.432710560873
2594 -1 -1 304:0.114124781325 675:0.545065334712 801:0.410458566681 802:0.321100125762 1572:0.519114672082 1577:0.385769032823
2595 -1 -1 304:0.0884763458492 802:0.248935993124 1569:0.556474497314 1572:0.402448694572 1591:0.474925167414 1738:0.482721529441
2596 -1 -1 304:0.110953218241 761:0.529917799936 802:0.312176653636 1572:0.504688314273 1591:0.595576990013
2597 -1 -1 95:0.519996337807 184:0.300192642376 304:0.0826765216487 493:0.242237830001 663:0.165353043297 876:0.503241120902 899:0.541645971018
2598 -1 -1 184:0.315679352121 304:0.0869417404207 493:0.254734695123 589:0.491968421902 718:0.48258807659 957:0.2287376117 973:0.366010092854 1252:0.408276196495
2599 -1 -1 184:0.58618529213 304:0.161442201286 934:0.793928976002
2600 -1 -1 184:0.366095260299 304:0.100826863957 775:0.570538764304 886:0.533326568777 1355:0.495839180939
2601 -1 -1 184:0.216466536531 261:0.320015437068 304:0.0596173848635 731:0.279961719414 917:0.362883186008 951:0.28751892622 1103:0.172460530685 1201:0.337350858256 1361:0.390576619214 1447:0.325268804067 1683:0.390576619214
2602 -1 -1 184:0.305959149194 304:0.0842646842431 419:0.552050640366 588:0.410492983178 775:0.476820035216 886:0.445720447437
2603 -1 -1 184:0.541303182507 304:0.1490811498 356:0.827505695076
2604 -1 -1 304:0.092383503725 496:0.495898090634 663:0.18476700745 746:0.495898090634 795:0.45004357853 1378:0.512793707091
2605 -1 -1 304:0.130153884827 604:0.670071975639 681:0.523505223334 1086:0.509907633665
2606 -1 -1 304:0.079685105689 394:0.460518980882 863:0.442308627608 948:0.388183698105 1213:0.415618513942 1401:0.434757061028 1782:0.271102555138
2607 -1 -1 304:0.105300289558 341:0.296271640807 582:0.689863052397 687:0.358249854964 747:0.412537985662 1577:0.355940141897
2608 -1 -1 238:0.476407664449 304:0.0757461653472 324:0.3588013306 387:0.428617155013 737:0.395073940183 1168:0.365303781369 1429:0.406591840036
2609 -1 -1 304:0.112317427793 1038:0.683661420828 1142:0.34067035598 1392:0.635559254234
2610 -1 -1 42:0.442475868036 304:0.0890377895545 697:0.425248679578 1451:0.514570342238 1552:0.238634084915 1559:0.541961322568
2611 -1 -1 304:0.174025615355 829:0.984741125982
2612 -1 -1 187:0.469993347571 304:0.0772143085319 375:0.436924788173 737:0.402731425021 817:0.359710479641 1095:0.428593957969 1292:0.190331225952 1707:0.265966063688
2613 -1 -1 94:0.369431064481 304:0.085693518056 493:0.251077469698 674:0.507344894818 817:0.399211714359 848:0.229670956195 1095:0.475659560698 1292:0.211232252905 1552:0.229670956195
2614 -1 -1 42:0.4213537899 304:0.084787471551 493:0.248422801422 954:0.4213537899 976:0.470630362547 1150:0.436511815587 1311:0.404948960461
2615 -1 -1 304:0.188296976133 737:0.98211213656
2616 -1 -1 304:0.0812361333424 450:0.450917926759 493:0.238017568544 1022:0.459682680937 1255:0.510936974527 1336:0.510936974527
2617 -1 -1 304:0.118845753354 818:0.686837580793 1142:0.360471441495 1178:0.435454763372 1211:0.441100117255
2618 -1 -1 304:0.102009250294 1084:0.366884126108 1159:0.532055930011 1178:0.373765260389 1224:0.532055930011 1326:0.386164026899
2619 -1 -1 96:0.386982621688 101:0.483545257951 304:0.0962116313807 381:0.556029662624 546:0.370804421586 825:0.400633063071
2620 -1 -1 304:0.099227152343 359:0.550780791401 376:0.39578660182 1034:0.524864848632 1668:0.504642793025
2621 -1 -1 4:0.268683278509 304:0.0599073582143 783:0.753578071692 890:0.30467282249 1086:0.234700787508 1178:0.219502538032 1242:0.308421388476 1276:0.198357672997 1552:0.160560338242
2622 -1 -1 4:0.37992649833 304:0.0847108646168 890:0.430816830982 1086:0.331874200911 1242:0.436117419678 1276:0.280483908552 1669:0.53279139585
2623 -1 -1 4:0.37992649833 304:0.0847108646168 890:0.430816830982 1086:0.331874200911 1242:0.436117419678 1276:0.280483908552 1669:0.53279139585
2624 -1 -1 304:0.0867322500089 389:0.568216621089 631:0.32582527521 890:0.44109705717 1086:0.339793440842 1242:0.446524129435 1552:0.23245490726
2625 -1 -1 4:0.380496930086 304:0.0848380517635 389:0.555806993453 890:0.431463670838 1086:0.332372485669 1242:0.436772217979 1552:0.227378183464
2626 -1 -1 40:0.276528318001 84:0.276528318001 301:0.257759430563 304:0.0673480093719 716:0.441222939777 860:0.295989151209 1440:0.381095360279 1577:0.227652365563 1668:0.342513986864 1769:0.423587223236
2627 -1 -1 304:0.0818945210109 341:0.230417449134 390:0.536522781431 1096:0.536522781431 1538:0.536522781431 1577:0.276823051025
2628 -1 -1 221:0.333842465012 304:0.116971491345 1543:0.766325623619 1762:0.536294618053
2629 -1 -1 112:0.317685229715 131:0.306512834628 184:0.251588889789 195:0.435804489703 304:0.0692904866974 538:0.453948862399 801:0.249208572619 1504:0.344341075868 1603:0.400446031198
2630 -1 -1 117:0.346189073406 304:0.0851624261274 522:0.243057807828 711:0.406739761191 851:0.379090968366 1290:0.285955224827 1297:0.504200587235 1635:0.410715924064
2631 -1 -1 304:0.147873807311 522:0.422039214646 711:0.706252273531 1211:0.54883874184
2632 -1 -1 33:0.289755504024 184:0.325096182699 304:0.0895352443488 703:0.506644019935 711:0.427624547123 1103:0.259006593308 1735:0.49698385549 1741:0.220702006491
2633 -1 -1 136:0.879567230341 304:0.178856389094 1292:0.440876263128
2634 -1 -1 96:0.408330149353 304:0.10151905437 663:0.203038108739 688:0.665090713594 948:0.494547150469 1142:0.307917774385
2635 -1 -1 304:0.0860831198112 513:0.362395444613 666:0.373146007576 1103:0.249020324519 1229:0.217249606277 1276:0.285027546516 1281:0.563963917308 1421:0.462078758966
2636 -1 -1 23:0.425078166839 167:0.413456854902 304:0.0698352793589 513:0.293994771199 775:0.395169823068 1023:0.425078166839 1229:0.176244622386 1344:0.229534535316 1672:0.369395699306
2637 -1 -1 304:0.0882460793158 513:0.371501140051 562:0.499349152317 1103:0.255277310545 1173:0.267659470529 1372:0.57813430423 1656:0.365790357085
2638 -1 -1 304:0.111304352167 513:0.468572587511 1122:0.700051893266 1512:0.527236586512
2639 -1 -1 199:0.536522781431 304:0.0818945210109 341:0.230417449134 1509:0.536522781431 1577:0.276823051025 1673:0.536522781431
2640 -1 -1 304:0.0619864090974 561:0.319124977805 1142:0.18801117928 1365:0.350756215777 1369:0.779730571188 1613:0.217234803203 1783:0.284197262163
2641 -1 -1 33:0.246861372051 98:0.342118010425 225:0.409461878214 304:0.0762808400873 574:0.379079839033 743:0.335248232598 1088:0.416183596199 1306:0.397862676158 1434:0.246861372051
2642 -1 -1 304:0.0669408975293 382:0.290169881289 430:0.246352132975 493:0.196133284667 617:0.240758094195 699:0.396320788159 895:0.396320788159 914:0.296119211052 940:0.265463987742 1142:0.203038654276 1306:0.349147762465 1376:0.344632198402
2643 -1 -1 304:0.0834844155873 678:0.508158665122 1155:0.48247608701 1306:0.435434808597 1577:0.282197274623 1723:0.48247608701
2644 -1 -1 304:0.0705939680539 944:0.924976949008 1030:0.373408804768
2645 -1 -1 304:0.10612090786 325:0.695239241288 1233:0.502683175712 1385:0.502683175712
2646 -1 -1 304:0.124965125472 325:0.818695022235 1226:0.560466036424
2647 -1 -1 304:0.0925627678798 493:0.271204007896 1444:0.606414605847 1725:0.513788749785 1770:0.534942021637
2648 -1 -1 304:0.102538724073 382:0.444476403663 430:0.377357255732 750:0.624139736521 940:0.406632411501 1366:0.307616172219
2649 -1 -1 304:0.120507897955 356:0.668903962661 776:0.73351573621
2650 -1 -1 145:0.402202493078 304:0.0809337266141 710:0.47916474837 881:0.530228244559 1234:0.530228244559 1292:0.199499493037
2651 -1 -1 88:0.314575662857 304:0.0738118331516 341:0.20767609482 461:0.384984924605 493:0.216264762166 496:0.396208691489 681:0.296886107165 851:0.328565079445 939:0.280462161086 1290:0.247842626186 1611:0.318208246214 1782:0.251120662937
2652 -1 -1 66:0.320038421158 102:0.425086965752 304:0.0881422783913 341:0.247996064902 445:0.285247563536 819:0.413913892198 1088:0.480898877831 1173:0.267344631607 1707:0.303607650887
2653 -1 -1 117:0.40550991048 304:0.0997553373231 791:0.507329000755 851:0.444049672433 939:0.379039461438 1290:0.334954758913 1782:0.339384965397
2654 -1 -1 304:0.0955641621281 387:0.540759246422 612:0.565783630818 1397:0.431699238899 1783:0.438145613419
2655 -1 -1 148:0.545092547231 304:0.108457775896 516:0.660168227014 1722:0.505261257016
2656 -1 -1 304:0.075463612751 488:0.49439140629 1039:0.474630541848 1519:0.37110958795 1652:0.345987974606 1657:0.446779167693 1707:0.259935760828
2657 -1 -1 228:0.371279231161 304:0.0642436598781 515:0.339818668794 926:0.309830230677 1116:0.363529092177 1142:0.194857653973 1276:0.212715487013 1403:0.371279231161 1552:0.172182250518 1555:0.322879018282 1577:0.21715892244 1617:0.335079613911
2658 -1 -1 304:0.0760628892082 515:0.402336818987 926:0.366831257031 1203:0.478399708195 1276:0.251849825372 1403:0.439585339296 1555:0.382280695742 1577:0.25711074197
2659 -1 -1 304:0.0834953085359 341:0.234921405852 487:0.508224969069 708:0.274432307306 1214:0.294214006292 1292:0.205813724645 1492:0.547010161598 1555:0.419634922767
2660 -1 -1 112:0.380918824009 177:0.433337980933 304:0.0830823980437 493:0.243427026344 1007:0.339452486915 1255:0.522549108954 1725:0.461166000087
2661 -1 -1 177:0.446772467594 304:0.0856581458835 631:0.321790210142 1007:0.3499763046 1026:0.320522387013 1131:0.425680631154 1344:0.281541119215 1733:0.399046929601 1741:0.211145061437
2662 -1 -1 0:0.517938094881 177:0.554543280306 304:0.106320672487 957:0.279722220665 1142:0.322481577932 1772:0.480290439111
2663 -1 -1 177:0.549910590927 291:0.50847296632 304:0.105432462914 663:0.210864925828 1229:0.266081911379 1252:0.495108157915 1741:0.259888229307
2664 -1 -1 304:0.133254041243 617:0.479258423436 1276:0.441213939759 1398:0.481568837205 1613:0.466996166527 1741:0.328467683191
2665 -1 -1 181:0.539169344482 304:0.0822984908345 681:0.331021159158 801:0.29599286146 963:0.48724477794 1101:0.517618702233
2666 -1 -1 304:0.0567617770385 627:0.691002952993 666:0.246046269365 676:0.268874352058 680:0.279139030324 1235:0.300243036406 1311:0.271096922519 1770:0.328039669256 1782:0.193113413809
2667 -1 -1 232:0.430532503004 304:0.0875470188277 703:0.495393449527 761:0.418128688322 1119:0.398221503191 1497:0.477651178074
2668 -1 -1 304:0.0790397543176 316:0.517820097201 493:0.231582294319 1210:0.517820097201 1213:0.412252515044 1258:0.401975078767 1782:0.268906957802
2669 -1 -1 219:0.592262237834 304:0.0904025587709 381:0.522457664759 663:0.180805117542 1030:0.478186909579 1398:0.326707203037
2670 -1 -1 219:0.734842501265 304:0.112165926112 753:0.440806149475 801:0.403413393025 848:0.300620818087
2671 -1 -1 304:0.0934676394915 638:0.438921652158 798:0.48750492443 1018:0.518811426449 1057:0.540171487657
2672 -1 -1 304:0.0825255502264 483:0.488589073588 650:0.540656898655 759:0.458075101333 1190:0.502322177697
2673 -1 -1 12:0.648957805739 304:0.106616037217 641:0.433398962581 1243:0.61615917279
2674 -1 -1 12:0.419550545544 304:0.0689271570242 317:0.382594412904 590:0.354858069305 749:0.408080354546 802:0.193932628234 848:0.184734696634 1086:0.270037913813 1088:0.376062351349 1325:0.255825523314 1741:0.169903616923
2675 -1 -1 90:0.51088342181 94:0.336181591171 304:0.077980944276 522:0.22256150077 557:0.328286649395 1111:0.44126287222 1366:0.233942832828 1561:0.461682923855
2676 -1 -1 82:0.755139205109 304:0.120062927947 1113:0.644476279036
2677 -1 -1 221:0.434724988484 304:0.15231863995 801:0.547825721168 1762:0.698355350476
2678 -1 -1 304:0.11759774481 463:0.561652372011 1209:0.613361801033 1495:0.441777050208 1552:0.315178873614
2679 -1 -1 155:0.459144775115 304:0.108385558593 728:0.710075846897 1223:0.522714968053
2680 -1 -1 7:0.65360097716 304:0.0701499544267 451:0.304080236443 574:0.348612225583 984:0.361819704761 1252:0.329422397562 1635:0.338314731808
2681 -1 -1 304:0.110390128683 574:0.548586934336 743:0.485155846409 823:0.671930204456
2682 -1 -1 251:0.570316789626 304:0.0906771932337 574:0.450622931992 743:0.398519061061 823:0.551940157292
2683 -1 -1 304:0.0955618941827 341:0.268871807542 574:0.474897594507 851:0.425383031601 939:0.36310567311 1128:0.414233816908 1290:0.32087417161 1782:0.325118144259
2684 -1 -1 88:0.291354464728 117:0.277899573146 301:0.261644945014 304:0.0683632260142 423:0.429972457224 574:0.339733027108 681:0.274970708327 851:0.30431121715 939:0.259759137365 1128:0.296335273492 1611:0.294718899757 1782:0.232583556107
2685 -1 -1 170:0.458056884929 304:0.0825222684093 574:0.410096797431 743:0.362678814267 972:0.488569643726 1290:0.277090201504 1595:0.410096797431
2686 -1 -1 304:0.191911898541 1086:0.751858787675 1344:0.630775860821
2687 -1 -1 191:0.511760533227 304:0.101825661545 737:0.531098374869 829:0.576190559071 1276:0.337152261051
2688 -1 -1 304:0.0736700111648 589:0.416869031594 626:0.345952494263 713:0.425756333883 718:0.408920603824 1148:0.482640826398 1252:0.345952494263
2689 -1 -1 304:0.107602925789 1148:0.704948515748 1675:0.587074979316 1712:0.383160761518
2690 -1 -1 304:0.095864177433 853:0.628043420745 1229:0.241934247376 1482:0.493538082638 1566:0.542456912645
2691 -1 -1 304:0.110145211575 341:0.309903255702 743:0.484079455174 853:0.721604016314 1290:0.36984149198
2692 -1 -1 304:0.239420522828 663:0.478841045657 1229:0.604230125872 1741:0.590165249088
2693 -1 -1 101:0.291267144809 304:0.0579538041349 493:0.169801576965 1032:0.334928674408 1170:0.802186395765 1292:0.142854592617 1344:0.190482512908 1762:0.265708446527
2694 -1 -1 266:0.391456526727 304:0.0896742563407 501:0.461670477143 1315:0.530912689585 1572:0.407897580474 1706:0.421108021592
2695 -1 -1 102:0.498104652113 304:0.103282580864 341:0.290594639652 486:0.525267619269 501:0.531730290652 1142:0.313266732338
2696 -1 -1 304:0.0850595945219 501:0.437912787805 817:0.396258518988 1095:0.472140837269 1173:0.257994533124 1292:0.209669648179 1524:0.55725840602
2697 -1 -1 117:0.37947805821 304:0.0933515081261 501:0.480602093145 1034:0.493785461189 1572:0.424624143562 1706:0.438376302227
2698 -1 -1 304:0.110703444651 1030:0.585569023678 1250:0.696272468329 1398:0.400072887983
2699 -1 -1 104:0.440756145627 216:0.418480122574 263:0.474392454362 304:0.0724109845205 501:0.372793877955 949:0.474392454362 957:0.19050821366
2700 -1 -1 304:0.0785847508398 486:0.399661052611 501:0.404578313742 1045:0.478335049779 1173:0.238355663668 1296:0.478335049779 1319:0.394955194819
2701 -1 -1 145:0.401944296743 293:0.492316707865 304:0.0808817707164 492:0.467434789729 751:0.457677485032 1573:0.401944296743
2702 -1 -1 221:0.334251362012 304:0.117114760393 522:0.334251362012 801:0.421212256705 848:0.313884405893 1398:0.423242840937 1678:0.554759857071
2703 -1 -1 304:0.0912612237062 635:0.597887684979 1439:0.469840670136 1665:0.475996785715 1678:0.43229447125
2704 -1 -1 304:0.0838564749034 645:0.510423341279 671:0.474510142365 1229:0.211630180185 1290:0.281570150413 1564:0.5493763026 1782:0.285294276949
2705 -1 -1 304:0.0859316155903 486:0.437025244368 1045:0.523054449899 1173:0.260639463066 1296:0.523054449899 1319:0.431879437345
2706 -1 -1 304:0.0907710727198 542:0.461637430699 663:0.18154214544 819:0.426258643346 898:0.537406345151 1779:0.524587393605
2707 -1 -1 304:0.160313082376 554:0.429662123288 802:0.451054979601 1311:0.765662837552
2708 -1 -1 96:0.253479690814 304:0.0630201285752 341:0.177312683329 381:0.364208155785 493:0.18464563927 514:0.38359523975 546:0.242882715834 596:0.333346765117 937:0.288936692139 1142:0.191146557194 1177:0.373108039309 1353:0.396366893693
2709 -1 -1 96:0.245735630971 304:0.0610948001772 341:0.171895602275 381:0.353081229818 514:0.371876018842 937:0.280109385195 1030:0.323162685717 1142:0.185306837361 1177:0.361709212937 1353:0.384257485894 1719:0.384257485894
2710 -1 -1 304:0.148895210713 463:0.711130544324 1495:0.559351602236 1552:0.399060584664
2711 -1 -1 304:0.142770351617 382:0.618869144418 430:0.525415432787 940:0.566176855563
2712 -1 -1 304:0.141553471511 760:0.738309160338 1722:0.659440822564
2713 -1 -1 304:0.10635741665 817:0.495476526101 1095:0.590358795257 1292:0.262168215775 1644:0.570907550753
2714 -1 -1 304:0.12200061568 802:0.34325947952 1012:0.799273368388 1086:0.477965335645
2715 -1 -1 165:0.69953332227 304:0.111221902267 561:0.572604343583 1211:0.412803930698
2716 -1 -1 304:0.0659117990054 561:0.339334084696 686:0.414554137228 960:0.242564902361 1000:0.414554137228 1290:0.221316185557 1593:0.414554137228 1646:0.343780229906 1772:0.297748369592 1782:0.224243376093
2717 -1 -1 232:0.403832932895 304:0.0821177707439 761:0.392198343574 957:0.216046086347 1119:0.373525707011 1374:0.537985377051 1497:0.448029532722
2718 -1 -1 304:0.114723976744 351:0.625926997619 592:0.377074666749 1026:0.429283198866 1532:0.518251322892
2719 -1 -1 178:0.68358656976 304:0.104342250949 376:0.416189157446 1266:0.590430928674
2720 -1 -1 44:0.495802112176 285:0.311382330672 304:0.0475292153553 348:0.281394734541 453:0.311382330672 493:0.139258083912 1195:0.562789469082 1293:0.274682522264 1356:0.259316490857
2721 -1 -1 44:0.488596196779 285:0.306856745412 304:0.0468384326895 348:0.277304984617 453:0.306856745412 493:0.137234127284 1195:0.554609969234 1293:0.270690326653 1564:0.306856745412
2722 -1 -1 88:0.37471970243 245:0.535181784984 304:0.0879239922861 341:0.247381897716 871:0.479707922198 1290:0.295227908893 1758:0.432386356268
2723 -1 -1 304:0.133353945928 1086:0.522444605461 1608:0.695542389704 1712:0.474856971576
2724 -1 -1 221:0.388126699089 304:0.135991563631 557:0.572501592341 1608:0.709299574822
2725 -1 -1 304:0.156395136501 1608:0.815719746599 1712:0.556903812419
2726 -1 -1 131:0.326963864786 304:0.073913659606 697:0.35301512209 802:0.207962592519 998:0.316853011562 1058:0.48423706187 1451:0.427164435571 1559:0.449902731371
[truncated: 176,605 more chars]
