# Supplementary material for: Semi-automated screening of biomedical citations for systematic reviews
Source: BMC Bioinformatics. 2010 Jan 26;11:55. doi: 10.1186/1471-2105-11-55 (PMC2824679; doi:10.1186/1471-2105-11-55)
Supplement: Additional file 1 — Curious snake: a zipped archive of source code. This is the source code used in experimentation. It is a modified version of our Python-based active learning framework. [file 1471-2105-11-55-S1.ZIP › curious_snake/data/micro_nutrients/title_concepts]

1 -1 -1 141:0.1221490530866535 146:0.28461507086037463 262:0.05596343272054763 580:0.18529904536371133 806:0.05596343272054763 811:0.27262425122315814 921:0.3106365852039085 1346:0.25280785990915294 1352:0.05596343272054763 1553:0.035308994815387955 1750:0.28461507086037463 1861:0.3106365852039085 2017:0.1499900505483234 2032:0.20940837390343572 2051:0.18529904536371133 2197:0.3106365852039085 2518:0.1499900505483234 2529:0.3106365852039085 2730:0.18529904536371133 2819:0.05596343272054763 2927:0.035308994815387955 3050:0.05596343272054763 3193:0.1499900505483234 3205:0.1499900505483234 3279:0.20940837390343572
2 1 1 262:0.09694058089700588 806:0.09694058089700588 1179:0.6097105447361308 1352:0.09694058089700588 1553:0.06116269681642186 2287:0.420210034362121 2777:0.481749017972164 2819:0.09694058089700588 2927:0.06116269681642186 3050:0.09694058089700588 3330:0.40635616182709927
3 -1 -1 146:0.31592592985981394 258:0.20417609255397196 313:0.15312425313378344 417:0.25380589009192794 642:0.319812949335313 820:0.20568402450264153 1082:0.2113431532870143 1228:0.1450327451564299 1453:0.2113431532870143 1553:0.03919338138260141 1580:0.3781165174808394 1816:0.17214977190441288 1842:0.26039518949699786 1843:0.09100421336589751 2032:0.2324456503511363 2141:0.25380589009192794 2518:0.1664906431200401 2817:0.09100421336589751 2927:0.03919338138260141 3193:0.1664906431200401 3205:0.1664906431200401 3279:0.2324456503511363
4 -1 -1 1:0.2556740524167402 53:0.38732500497987665 602:0.2556740524167402 779:0.4571519721431634 1553:0.04402590436579555 1655:0.3807121776902973 2017:0.187018850459699 2309:0.3332697390752594 2514:0.38732500497987665 2927:0.04402590436579555 3024:0.2556740524167402
5 1 1 17:0.36582814411558917 141:0.13486757567114277 615:0.3761107236097472 814:0.17635319950389383 991:0.30386898414295344 1114:0.30101069883484305 1126:0.30101069883484305 1457:0.3571019106131413 1551:0.30386898414295344 1553:0.03898547233729347 1770:0.17635319950389383 2493:0.17635319950389383 2927:0.03898547233729347 3110:0.29269492025954646 3174:0.17635319950389383
6 -1 -1 943:0.44172610429938614 1553:0.11043152607484653 1600:0.44172610429938614 2298:0.44172610429938614 2364:0.44172610429938614 2411:0.44172610429938614 2927:0.11043152607484653
7 -1 -1 2:0.32318187941914933 73:0.13334368310945405 174:0.22233047606966921 267:0.22233047606966921 289:0.22233047606966921 459:0.22233047606966921 993:0.22233047606966921 1119:0.32318187941914933 1528:0.32318187941914933 1554:0.22233047606966921 1723:0.32318187941914933 2008:0.24043785013157556 2624:0.24043785013157556 2867:0.21858879926097602 3081:0.32318187941914933
8 -1 -1 141:0.07256002532799795 169:0.17339213688815633 188:0.14082828583620263 259:0.178447173591306 363:0.16348437403196692 451:0.17339213688815633 697:0.16348437403196692 710:0.2674271808776092 814:0.1897593629750991 928:0.2090883112427415 1223:0.11450912756611646 1307:0.18811376012368222 1691:0.14082828583620263 1722:0.2090883112427415 1770:0.1897593629750991 1777:0.2090883112427415 2037:0.1337135904388046 2149:0.16348437403196692 2181:0.17339213688815633 2188:0.16348437403196692 2238:0.09740279904198974 2245:0.14082828583620263 2323:0.17339213688815633 2330:0.16348437403196692 2431:0.21779353648769215 2493:0.1897593629750991 2658:0.13144303465003782 2678:0.16348437403196692 2751:0.1337135904388046 2800:0.18137655881561857 3089:0.21779353648769215 3158:0.16348437403196692 3169:0.14082828583620263 3188:0.16348437403196692
9 -1 -1 262:0.05347282018799121 502:0.24702423197341886 577:0.2789014819101101 806:0.05347282018799121 1061:0.3165835987289542 1238:0.2578853110989767 1352:0.05347282018799121 1434:0.3165835987289542 1553:0.033737593263980147 2008:0.22511157227170797 2158:0.30903201351061943 2167:0.1976341801617397 2266:0.26296483222923334 2269:0.2789014819101101 2363:0.19846621851654972 2365:0.30903201351061943 2624:0.22511157227170797 2819:0.05347282018799121 2927:0.033737593263980147 3050:0.05347282018799121 3302:0.14331485066343025 3362:0.19846621851654972
10 -1 -1 103:0.2329687917200627 429:0.21195963789877614 570:0.19855570305776887 600:0.2379354932953467 636:0.2329687917200627 663:0.2329687917200627 676:0.2329687917200627 807:0.2329687917200627 1393:0.21195963789877614 1553:0.025975855396570536 1560:0.2379354932953467 1680:0.18727171811389637 1731:0.21473685177540636 2351:0.21473685177540636 2376:0.2379354932953467 2517:0.18727171811389637 2660:0.18727171811389637 2793:0.2329687917200627 2803:0.21473685177540636 2927:0.025975855396570536 2977:0.20246661944504543 3046:0.18727171811389637 3144:0.2329687917200627
11 -1 -1 34:0.19321545944270324 69:0.11115901093518589 143:0.2109308561363155 210:0.11115901093518589 258:0.1363200482596888 467:0.2109308561363155 522:0.18865569221001352 773:0.19808663393648868 884:0.11115901093518589 1030:0.19321545944270324 1212:0.11115901093518589 1437:0.2608582979740449 1604:0.2109308561363155 1809:0.11115901093518589 1816:0.11493738037767859 1842:0.17385524600260557 1901:0.2608582979740449 1984:0.19808663393648868 1985:0.19321545944270324 2012:0.11115901093518589 2017:0.11115901093518589 2032:0.15519447883079407 2043:0.2109308561363155 2126:0.11115901093518589 2146:0.19321545944270324 2231:0.2109308561363155 2288:0.11115901093518589 2629:0.19321545944270324 2695:0.18865569221001352 2818:0.2109308561363155 3142:0.19808663393648868 3279:0.15519447883079407
12 -1 -1 979:0.22406084307574017 1553:0.0548166067259466 1674:0.3403811631267876 1843:0.12728021922336696 1882:0.23285697190476526 1945:0.5464484871845849 2499:0.5691994345590737 2817:0.12728021922336696 2847:0.34454442154576403 2927:0.0548166067259466
13 1 -1 389:0.21705624704932405 539:0.169268294482689 648:0.3008119527718311 822:0.17296946597495283 986:0.25390244172403353 1447:0.2780170634549272 1553:0.04231707362067225 1856:0.2947716063997674 1905:0.3008119527718311 1974:0.21705624704932405 2027:0.279288997632853 2296:0.25390244172403353 2353:0.169268294482689 2835:0.279288997632853 2927:0.04231707362067225 2961:0.3008119527718311 3304:0.25390244172403353 3307:0.17296946597495283
14 -1 -1 529:0.3340051891923679 1553:0.05467853841883983 2642:0.3648384654078289 2886:0.3648384654078289 2927:0.05467853841883983 2943:0.5130872356670747 2973:0.5130872356670747 3302:0.23227046774427182 3329:0.18915666466700876
15 -1 -1 616:0.2916402721648225 727:0.2916402721648225 822:0.16404345563339665 1235:0.3676160507388936 1518:0.32748273038723597 1553:0.04013332035165764 1582:0.3676160507388936 2100:0.2916402721648225 2677:0.29385328582391684 2750:0.29871003567818366 2927:0.04013332035165764 3192:0.29385328582391684 3302:0.17048343572765187 3307:0.16404345563339665 3329:0.1388384773854242
16 -1 -1 353:0.09313088117680056 412:0.18582950662211387 414:0.1842747530913927 543:0.22141529996591514 659:0.22141529996591514 751:0.11384682446254575 771:0.1661034216203204 794:0.21099702407152243 896:0.11384682446254575 1156:0.21099702407152243 1228:0.09313088117680056 1553:0.025167517449408594 1670:0.21099702407152243 1734:0.1672093665875167 1762:0.22141529996591514 1937:0.22141529996591514 1958:0.18582950662211387 2054:0.18582950662211387 2162:0.22141529996591514 2416:0.21099702407152243 2533:0.20805449451347505 2596:0.21099702407152243 2640:0.1672093665875167 2802:0.2508865954650804 2927:0.025167517449408594 3103:0.11384682446254575 3130:0.08706530562709001 3211:0.2508865954650804 3234:0.1961660973243135 3361:0.1961660973243135
17 -1 -1 171:0.25010663538773076 233:0.20579273167540854 382:0.2767599300347416 504:0.14885765112422716 508:0.20579273167540854 832:0.25010663538773076 1461:0.2767599300347416 1553:0.026653294647010786 1836:0.25010663538773076 1843:0.061887033662205285 1882:0.11322126365495574 1945:0.265697813276904 1966:0.15042736197142134 1968:0.2767599300347416 2306:0.14885765112422716 2310:0.2767599300347416 2667:0.2767599300347416 2817:0.061887033662205285 2927:0.026653294647010786 3244:0.17895676411472664 3314:0.2767599300347416 3363:0.2767599300347416
18 -1 -1 1553:0.2167140947434884 2521:0.9518770941035511 2927:0.2167140947434884
19 -1 -1 25:0.17987895397704765 353:0.10686315637505726 580:0.15155228600665033 652:0.21323032032263772 849:0.27860414895936086 971:0.21494105978495814 1250:0.21494105978495814 1345:0.197323628999437 1553:0.028878502155073545 1713:0.10995070732177037 1788:0.27860414895936086 1845:0.15044121024607077 2044:0.21494105978495814 2051:0.15155228600665033 2345:0.2878801654704979 2634:0.2709873246327848 2730:0.15155228600665033 2753:0.15044121024607077 2814:0.21494105978495814 2927:0.028878502155073545 2934:0.21494105978495814 2993:0.21494105978495814 3091:0.15044121024607077 3130:0.09990320345414676 3143:0.29986582678785834 3273:0.15044121024607077 3329:0.09990320345414676
20 -1 -1 73:0.09802844912865159 96:0.1909858250178356 138:0.09164389701556677 334:0.09164389701556677 353:0.09802844912865159 408:0.14951154768890146 426:0.21899566689037286 438:0.20865702446713102 979:0.10828108919986601 1134:0.15834428487943847 1534:0.10596410869559682 1552:0.21616337331811755 1637:0.10349754493371652 1749:0.24265440049201675 1793:0.21616337331811755 1964:0.24858396540376473 2067:0.24858396540376473 2172:0.2640802229060809 2177:0.1358799757845088 2291:0.21616337331811755 2308:0.15834428487943847 2326:0.22209293822986553 2428:0.21616337331811755 2521:0.11635700020322308 2537:0.21899566689037286 2588:0.1909858250178356 2652:0.13695662370022918 2754:0.1358799757845088 2875:0.1358799757845088 3003:0.1358799757845088 3006:0.13695662370022918 3048:0.15384279704870532 3130:0.09164389701556677
21 -1 -1 69:0.2090541172346734 159:0.3084086355091954 210:0.2090541172346734 884:0.2090541172346734 1212:0.2090541172346734 1809:0.2090541172346734 1813:0.3084086355091954 2012:0.2090541172346734 2126:0.2090541172346734 2164:0.3381126506954996 2282:0.40683504065526793 2288:0.2090541172346734 3032:0.2918705780009521 3342:0.3084086355091954
22 1 1 73:0.11842198603408167 141:0.11070921134581402 172:0.18416870948279254 265:0.19128574265171017 332:0.3323007475779426 393:0.22913119737989565 416:0.2422515710052171 539:0.12800855579787226 814:0.14476365826426407 857:0.21024943205574903 1088:0.18416870948279254 1141:0.29313547527883177 1364:0.3323007475779426 1471:0.18416870948279254 1505:0.27226762622917833 1534:0.12800855579787226 1701:0.2422515710052171 1770:0.14476365826426407 1895:0.23431736027059935 2344:0.19128574265171017 2353:0.12800855579787226 2493:0.14476365826426407 2619:0.19201283369680838
23 -1 -1 539:0.4905298650318364 1023:0.6990589813904674 1553:0.1226324662579591 2353:0.4905298650318364 2927:0.1226324662579591
24 -1 -1 262:0.05833578584181353 277:0.38218036677516 313:0.14379616741034212 806:0.05833578584181353 1352:0.05833578584181353 1478:0.3300988036602553 1553:0.03680578298557273 1713:0.14013267901030432 1843:0.08546038156852857 2147:0.3300988036602553 2166:0.38218036677516 2434:0.36690458664582803 2626:0.36690458664582803 2719:0.38218036677516 2817:0.08546038156852857 2819:0.05833578584181353 2927:0.03680578298557273 3050:0.05833578584181353
25 -1 -1 1383:0.5614871679037817 1553:0.07203710676098547 2084:0.5806692133988177 2503:0.5806692133988177 2927:0.07203710676098547
26 -1 -1 230:0.47214654740084494 262:0.07506867146829803 379:0.29942584949824985 680:0.4918039927134069 806:0.07506867146829803 1112:0.28523775837711274 1352:0.07506867146829803 1553:0.04736305839042997 1890:0.4918039927134069 2637:0.29942584949824985 2819:0.07506867146829803 2927:0.04736305839042997 3050:0.07506867146829803
27 -1 -1 13:0.19319726511229596 141:0.095947950762037 388:0.27648274516650534 1092:0.19445763398259916 1702:0.5205174124959121 1959:0.5205174124959121 3100:0.5205174124959121 3128:0.16247214399539134
28 -1 -1 253:0.3564314234755973 629:0.3786506889504384 1014:0.20350171188600932 1176:0.26798844924439225 1955:0.3564314234755973 2028:0.23041484873078188 2404:0.3564314234755973 3059:0.2645889438563549 3134:0.23435895702356407 3189:0.3786506889504384 3255:0.2021485702631141
29 -1 -1 1:0.25619868172472027 234:0.37533193690721794 262:0.06992259104494393 353:0.163249498319562 602:0.25619868172472027 806:0.06992259104494393 1352:0.06992259104494393 1423:0.2842384617812294 1553:0.044116243137064276 1562:0.34748233668786865 1713:0.16796619545059166 1903:0.3438603454712928 2646:0.34748233668786865 2709:0.24638756359320105 2819:0.06992259104494393 2829:0.2788997169290884 2927:0.044116243137064276 3024:0.25619868172472027 3050:0.06992259104494393
30 -1 -1 963:0.3225912099509546 1026:0.3225912099509546 1427:0.5513058374095798 1553:0.0614702106926162 1713:0.2340389092404502 2017:0.2611209992583384 2519:0.3225912099509546 2927:0.0614702106926162 2946:0.3225912099509546 3319:0.3225912099509546 3329:0.21265199047433297
31 -1 -1 44:0.20498550366780244 681:0.24718706662229775 1034:0.2370784374864167 1262:0.27263591050354186 1335:0.24718706662229775 1343:0.27263591050354186 1374:0.24718706662229775 1553:0.02905418819753327 1707:0.27263591050354186 1877:0.2220860362925944 1917:0.21624868107199513 2060:0.2314393957475252 2137:0.24718706662229775 2462:0.2220860362925944 2566:0.20102195460877037 2927:0.02905418819753327 2959:0.28029907275009946 3172:0.20102195460877037 3336:0.27263591050354186
32 -1 -1 14:0.17380536377156142 384:0.12167586558285177 485:0.20389199196672464 603:0.1597150501120918 643:0.20389199196672464 668:0.20389199196672464 814:0.11709719718277081 863:0.2497346897531777 870:0.1597150501120918 1027:0.20389199196672464 1077:0.1814930509180289 1114:0.1998688385282684 1126:0.1998688385282684 1271:0.21122692077409805 1274:0.1803167114405368 1358:0.19434722414135014 1540:0.23711298098953926 1563:0.12167586558285177 1770:0.11709719718277081 1843:0.06010557048017892 2010:0.12167586558285177 2295:0.26879319457431855 2406:0.1597150501120918 2426:0.12167586558285177 2492:0.17380536377156142 2493:0.11709719718277081 2817:0.06010557048017892 3110:0.19434722414135014 3161:0.17380536377156142 3180:0.1597150501120918 3197:0.1445726755946489 3212:0.23711298098953926
33 -1 -1 73:0.37548707405361514 679:0.540021013955832 1508:0.540021013955832 1534:0.40588373561425317 1843:0.23560821224514214 2817:0.23560821224514214
34 1 1 262:0.062369584506344805 384:0.18496618821214442 468:0.39227527824216035 552:0.2333794164794182 806:0.062369584506344805 821:0.39227527824216035 979:0.16084504143026282 1352:0.062369584506344805 1553:0.03935082658294232 1563:0.18496618821214442 1637:0.15373937430631904 1642:0.227501283500518 2010:0.18496618821214442 2212:0.30671670707207715 2426:0.18496618821214442 2561:0.227501283500518 2662:0.227501283500518 2685:0.20499629598279 2819:0.062369584506344805 2927:0.03935082658294232 3050:0.062369584506344805 3164:0.2954379249068027 3174:0.17800590206999486 3329:0.13613149370054375
35 -1 -1 1553:0.07124487318186161 2356:0.5742832594106276 2508:0.5675212911548166 2804:0.581348998569084 2927:0.07124487318186161
36 1 -1 606:0.4418670349369326 615:0.4845485174722351 713:0.3024764934434392 1363:0.2834655542109185 1553:0.05022550977193363 2927:0.05022550977193363 3128:0.29422008171458136 3234:0.3914785102618818 3361:0.3914785102618818
37 -1 -1 29:0.28124858305129197 43:0.14077863752228942 73:0.11361987402761307 353:0.11361987402761307 466:0.14077863752228942 559:0.14077863752228942 633:0.3060821825345307 808:0.14077863752228942 979:0.12550319650895755 1247:0.2655152392447019 1322:0.23242806426741225 1525:0.14077863752228942 1534:0.12281770025394687 1579:0.23470020957500712 1662:0.2305225179220281 1699:0.22671239513921476 1706:0.28124858305129197 1713:0.116902643894415 1789:0.2612269429855148 1911:0.23470020957500712 1960:0.14077863752228942 2349:0.14077863752228942 2921:0.18882444959022482 2967:0.18882444959022482 3004:0.22136212061365618 3130:0.10621985889670546
38 -1 -1 370:0.5248564545125715 679:0.2895320391735379 1508:0.2895320391735379 1553:0.05440359847245659 2417:0.5248564545125715 2927:0.05440359847245659 3184:0.5248564545125715
39 -1 -1 69:0.15813461003367535 73:0.1377536669186237 210:0.15813461003367535 563:0.20323442132346342 679:0.19811567434917118 884:0.15813461003367535 1212:0.15813461003367535 1448:0.20323442132346342 1508:0.19811567434917118 1534:0.1489051868547384 1553:0.0372262967136846 1559:0.22817050823094126 1570:0.23115495341869075 1637:0.14543906854002667 1809:0.15813461003367535 1900:0.24106757413988192 2012:0.15813461003367535 2090:0.23115495341869075 2126:0.15813461003367535 2200:0.3865468569787995 2288:0.15813461003367535 2861:0.3865468569787995 2927:0.0372262967136846 3226:0.20323442132346342 3329:0.12878182789609424
40 -1 -1 262:0.07109593099558804 353:0.16598891565862817 806:0.07109593099558804 1059:0.38163021547133474 1062:0.38163021547133474 1144:0.44715988304110943 1352:0.07109593099558804 1553:0.04485653822297971 1843:0.10415365633932543 1882:0.19054732287522935 2028:0.2721037616357731 2604:0.38163021547133474 2817:0.10415365633932543 2819:0.07109593099558804 2927:0.04485653822297971 3050:0.07109593099558804 3059:0.3124609690179763 3134:0.27676147666011525
41 -1 -1 365:0.2960283494094166 522:0.2055338364670244 529:0.17414752590534768 681:0.24254816330600884 687:0.22980185534348693 778:0.21219039138283108 875:0.21219039138283108 1051:0.2960283494094166 1243:0.22980185534348693 1553:0.02850893487249761 1876:0.2611381753806727 1877:0.21791819828902534 2462:0.21791819828902534 2566:0.19724942142317942 2642:0.19022373951586793 2695:0.2055338364670244 2731:0.2960283494094166 2886:0.19022373951586793 2927:0.02850893487249761 3098:0.22980185534348693 3172:0.19724942142317942
42 -1 -1 
43 -1 -1 293:0.4329560040479582 461:0.27265492053200296 899:0.4329560040479582 1151:0.3402316926607404 1674:0.2589076153154111 1801:0.27265492053200296 2238:0.19362891725985326 2681:0.4329560040479582 2847:0.2620743572681598
44 -1 -1 576:0.4892868345835718 1134:0.3324297444945625 2018:0.3653861704982363 2241:0.3923834532409394 2308:0.3324297444945625 3006:0.28752825186062114 3128:0.32579486829922577 3174:0.2515804119103135
45 -1 -1 16:0.2735244599699844 26:0.2735244599699844 545:0.4072923780196521 1014:0.25233889412515104 1228:0.17428946381624025 1264:0.34776998414649124 1553:0.04709966303782789 2114:0.2735244599699844 2159:0.42242118385805066 2693:0.2735244599699844 2738:0.27230009440748465 2927:0.04709966303782789 3255:0.2506610199807441
46 -1 -1 73:0.13365624961724776 138:0.12495127367908024 334:0.12495127367908024 443:0.19222281784734319 511:0.2372967344479453 705:0.19222281784734319 774:0.2711741714332046 824:0.19222281784734319 956:0.24100145252656388 967:0.2439799047933482 1150:0.2439799047933482 1321:0.25675292440184205 1329:0.2372967344479453 1534:0.1444760728969688 1816:0.15864619304000258 2293:0.27608858102195977 2324:0.19222281784734319 2810:0.2439799047933482 3060:0.2711741714332046 3272:0.24100145252656388 3302:0.1534309712733287 3337:0.19222281784734319
47 1 1 262:0.09092149204528957 806:0.09092149204528957 1077:0.4021995743379633 1352:0.09092149204528957 1553:0.05736507457048378 2018:0.3768802568892159 2238:0.26639515662102975 2241:0.4047268030283502 2287:0.3941189844653229 2819:0.09092149204528957 2927:0.05736507457048378 3050:0.09092149204528957 3128:0.33604351661796994 3330:0.3811253057619973
48 -1 -1 138:0.1020145412239161 334:0.1020145412239161 384:0.13861040027891106 552:0.17489041996134355 673:0.2550033072991279 848:0.6124062830985006 969:0.21259824116990733 1035:0.21259824116990733 1436:0.17759249415942563 1563:0.13861040027891106 1637:0.11520957650263706 1883:0.3062031415492503 2010:0.13861040027891106 2121:0.17759249415942563 2173:0.2232260764614739 2420:0.17489041996134355 2426:0.13861040027891106 2708:0.2701137571436174 3174:0.13339448456185807
49 -1 -1 135:0.23052123434879307 175:0.31657806459359655 262:0.05347188544018348 730:0.2350046888181938 806:0.05347188544018348 816:0.2350046888181938 991:0.26296023539294205 1352:0.05347188544018348 1436:0.20317664400916977 1551:0.26296023539294205 1553:0.03373700350377617 1713:0.1284487463455768 1759:0.2532904940820153 1764:0.2350046888181938 2121:0.20317664400916977 2381:0.257880803056791 2819:0.05347188544018348 2831:0.3090266113830314 2842:0.31657806459359655 2927:0.03373700350377617 2938:0.21142259948084122 3050:0.05347188544018348 3282:0.23653779848198528
50 -1 -1 188:0.20379982533868396 233:0.2343612043886279 502:0.22224502558839107 503:0.22412013996202093 508:0.2343612043886279 1109:0.3151801815418788 1234:0.3151801815418788 1553:0.03035334719328598 1691:0.20379982533868396 1694:0.3151801815418788 1843:0.07047828962196118 1882:0.12893881866746515 2008:0.20253044302614073 2037:0.19350378523056164 2244:0.22412013996202093 2245:0.20379982533868396 2287:0.20853856567801796 2624:0.20253044302614073 2817:0.07047828962196118 2927:0.03035334719328598 3169:0.20379982533868396 3218:0.21001065802385838 3330:0.20166327363049433
51 -1 -1 13:0.2778522014365518 141:0.1379903039883205 265:0.23842259786939726 539:0.15955257302374562 679:0.2122818302466598 1065:0.3393601314003335 1092:0.27966483716424856 1260:0.32974676580148515 1403:0.2740460921552742 1454:0.32548211683142564 1508:0.2122818302466598 2238:0.1852348009577012 2344:0.23842259786939726 2353:0.15955257302374562 2394:0.27255129573706055 2619:0.23932885953561842
52 1 -1 262:0.05959167610031079 420:0.3528100296150721 485:0.29614255634738706 487:0.2652656485571746 643:0.29614255634738706 668:0.29614255634738706 806:0.05959167610031079 1027:0.29614255634738706 1352:0.05959167610031079 1553:0.0375981615168792 1820:0.3528100296150721 2028:0.2280738011586263 2177:0.19285161133688228 2652:0.19437967523438 2754:0.19285161133688228 2819:0.05959167610031079 2875:0.19285161133688228 2927:0.0375981615168792 3003:0.19285161133688228 3050:0.05959167610031079 3134:0.2319778367512592 3329:0.13006826875412397
53 1 1 73:0.16665215290207874 265:0.2691914052446815 408:0.25417541058287246 539:0.18014308092638903 825:0.2769585982564399 930:0.30772446469569864 983:0.4676381206687116 1058:0.2751021038895541 1534:0.18014308092638903 1900:0.29163964287807564 2344:0.2691914052446815 2353:0.18014308092638903 2619:0.2702146213895835 3174:0.2037220968813783
54 1 -1 141:0.198397477091388 1179:0.5717003715522737 1383:0.4470076630374572 1553:0.0573497322573292 2084:0.462278753490024 2503:0.462278753490024 2927:0.0573497322573292
55 1 1 73:0.12788151246061977 262:0.05477386938420582 539:0.13823385565092872 541:0.20656561253257044 648:0.2456596859123425 784:0.25721669420579296 806:0.05477386938420582 825:0.21252581390183123 1058:0.21110122199961032 1352:0.05477386938420582 1363:0.19504300046297995 1447:0.22704411795236618 1492:0.20656561253257044 1534:0.13823385565092872 1553:0.03455846391273218 1566:0.2616025818650984 1856:0.2407268048253717 1905:0.2456596859123425 2027:0.22808284978390153 2073:0.21721384575755778 2353:0.13823385565092872 2520:0.22598328379330157 2618:0.20963472437984967 2819:0.05477386938420582 2835:0.22808284978390153 2927:0.03455846391273218 2961:0.2456596859123425 3050:0.05477386938420582 3174:0.15632735261540448
56 -1 -1 1:0.19875929558551836 359:0.21448354631853703 361:0.21448354631853703 602:0.19875929558551836 814:0.15482091244472815 879:0.22273215532051727 998:0.22273215532051727 1162:0.2829344325664524 1713:0.13030840933760293 1770:0.15482091244472815 1805:0.21448354631853703 2108:0.27927521233572145 2223:0.2829344325664524 2225:0.22273215532051727 2493:0.15482091244472815 3024:0.19875929558551836 3056:0.3301885396653794 3288:0.22273215532051727 3306:0.3301885396653794
57 1 1 141:0.16239959860503028 225:0.288693801128928 662:0.38305709603345045 963:0.24635877093221648 1026:0.24635877093221648 1363:0.2649452513719501 1771:0.2837481086506004 1982:0.38305709603345045 2018:0.3084153789709049 2238:0.21800123960709228 2519:0.24635877093221648 2946:0.24635877093221648 3319:0.24635877093221648
58 -1 -1 266:0.2917676752867111 486:0.33780151856889884 503:0.24020585066826378 746:0.3242995645869228 835:0.3242995645869228 1127:0.3242995645869228 1410:0.33780151856889884 1553:0.03253188930021169 1664:0.3242995645869228 2110:0.2917676752867111 2244:0.24020585066826378 2927:0.03253188930021169 3218:0.22508369291832145 3329:0.11254184645916072
59 -1 -1 238:0.45193863644324644 307:0.3704268703822956 969:0.35570701855616577 1035:0.35570701855616577 1081:0.37348889475827357 1314:0.44250480079953225 1843:0.1145615455218536 2017:0.2095883771234997 2817:0.1145615455218536
60 -1 -1 16:0.22487777238053475 26:0.22487777238053475 138:0.13395931306817868 141:0.13395931306817868 161:0.34729301665661255 334:0.13395931306817868 580:0.20321510647735233 1583:0.3050017794389422 1637:0.151286233727147 2051:0.20321510647735233 2114:0.22487777238053475 2500:0.3018225854209159 2551:0.3050017794389422 2685:0.20172527491532183 2693:0.22487777238053475 2730:0.20321510647735233 2738:0.22387116185544825 2958:0.32944669858081704
61 1 -1 43:0.19511206738146628 100:0.26506600476139436 421:0.26506600476139436 465:0.21827550682549005 466:0.19511206738146628 476:0.26506600476139436 559:0.19511206738146628 726:0.21827550682549005 808:0.19511206738146628 829:0.21827550682549005 887:0.26506600476139436 1290:0.21649585847792968 1308:0.21649585847792968 1525:0.19511206738146628 1637:0.16625686710032828 1960:0.19511206738146628 2349:0.19511206738146628 2454:0.21827550682549005 2743:0.26506600476139436 3080:0.26506600476139436
62 -1 -1 25:0.1774368270617691 353:0.10541232855632063 580:0.14949473614578077 652:0.21033539852717392 776:0.203959196004038 971:0.21202291213236327 1060:0.203959196004038 1250:0.21202291213236327 1345:0.1946446644249518 1436:0.17155577794761967 1553:0.02848643312294634 1713:0.10845796136251451 1788:0.2748216792716133 1845:0.1483987449070968 2044:0.21202291213236327 2051:0.14949473614578077 2121:0.17155577794761967 2222:0.2957946978960129 2345:0.28397175992929125 2730:0.14949473614578077 2753:0.1483987449070968 2814:0.21202291213236327 2927:0.02848643312294634 2934:0.21202291213236327 2993:0.21202291213236327 3091:0.1483987449070968 3130:0.09854686744771739 3256:0.203959196004038 3273:0.1483987449070968
63 -1 -1 219:0.5329368117025588 262:0.09768012983078672 497:0.5329368117025588 742:0.5645164608012558 806:0.09768012983078672 1352:0.09768012983078672 1553:0.06162930024296624 1637:0.2407789335331786 2819:0.09768012983078672 2927:0.06162930024296624 3050:0.09768012983078672
64 -1 -1 1:0.2984915538197999 53:0.4521899718680071 574:0.35312906959896717 602:0.2984915538197999 2017:0.21833872753077746 2309:0.3890821196651873 2514:0.4521899718680071 3024:0.2984915538197999
65 -1 -1 52:0.2846044334586544 262:0.04807135226253231 270:0.2846044334586544 547:0.18265628648179594 774:0.22770875695767567 806:0.04807135226253231 879:0.19737911052082943 924:0.2846044334586544 998:0.19737911052082943 1352:0.04807135226253231 1503:0.18265628648179594 1533:0.26682996355018973 1553:0.030329646436846238 1559:0.1858989868153071 1637:0.11849461043224599 1845:0.15800087870876472 2017:0.12883813957209533 2225:0.19737911052082943 2524:0.18265628648179594 2617:0.2846044334586544 2753:0.15800087870876472 2773:0.18265628648179594 2819:0.04807135226253231 2927:0.030329646436846238 3049:0.18265628648179594 3050:0.04807135226253231 3060:0.22770875695767567 3091:0.15800087870876472 3273:0.15800087870876472 3288:0.19737911052082943
66 1 1 125:0.22724116443765546 141:0.12507159318340064 387:0.200819485321041 560:0.200819485321041 640:0.3242513708069314 963:0.1897325131334552 979:0.14777730737007772 1026:0.1897325131334552 1480:0.22724116443765546 1637:0.14124893481157538 1651:0.18393110573093893 1682:0.18393110573093893 1865:0.18393110573093893 2068:0.22656813696284253 2519:0.1897325131334552 2685:0.18834152655125894 2925:0.34879226664484275 2936:0.18393110573093893 2946:0.1897325131334552 3097:0.22724116443765546 3174:0.16354394683214823 3206:0.22656813696284253 3319:0.1897325131334552
67 -1 -1 324:0.36631550511628824 455:0.4823972081668831 827:0.36989649288845167 1553:0.04839134642319233 1910:0.4668535028179261 2049:0.36989649288845167 2907:0.36989649288845167 2927:0.04839134642319233
68 -1 -1 249:0.3466136703689124 395:0.3466136703689124 398:0.37306549536097955 1553:0.03592797761309243 1567:0.3466136703689124 1651:0.18278225106788185 1682:0.18278225106788185 1843:0.08342218061232351 1865:0.18278225106788185 1902:0.3222260597652029 2068:0.2251529665401154 2521:0.15780708203519117 2817:0.08342218061232351 2927:0.03592797761309243 2936:0.18278225106788185 3034:0.3466136703689124 3206:0.2251529665401154
69 -1 -1 16:0.15314668020117225 26:0.15314668020117225 141:0.09122922137322309 161:0.23651413830268997 261:0.27383031723152007 543:0.23200453120242726 611:0.26288529733405686 659:0.23200453120242726 1100:0.26288529733405686 1349:0.18746002892805794 1570:0.1637504822028573 1745:0.26288529733405686 1762:0.23200453120242726 1937:0.23200453120242726 2090:0.1637504822028573 2114:0.15314668020117225 2162:0.23200453120242726 2500:0.20554778036812785 2693:0.15314668020117225 2738:0.15246115642289643 2786:0.24745915820015318 2971:0.27383031723152007
70 -1 -1 141:0.15235929558755865 407:0.4390371650579369 554:0.3550068593583544 781:0.3047185911751173 1763:0.34689530129658314 2294:0.4390371650579369 2408:0.3550068593583544 3115:0.3550068593583544
71 -1 -1 100:0.20906044394743165 141:0.11611034867680804 156:0.33458252822952167 262:0.05319675856778183 263:0.28138576966173984 421:0.20906044394743165 476:0.20906044394743165 662:0.2738731706581436 806:0.05319675856778183 887:0.20906044394743165 1014:0.1798177561767721 1264:0.24782235188776894 1328:0.33458252822952167 1352:0.05319675856778183 1553:0.03356341777397091 1637:0.13112860125760675 1982:0.2738731706581436 2711:0.33458252822952167 2743:0.20906044394743165 2819:0.05319675856778183 2927:0.03356341777397091 3050:0.05319675856778183 3080:0.20906044394743165 3255:0.17862209601173767
72 -1 -1 77:0.3717493110440744 384:0.21677845705033671 487:0.3253808860731741 1198:0.35946880428970984 1553:0.04611876123284636 1563:0.21677845705033671 1843:0.10708444740794809 2010:0.21677845705033671 2249:0.2777441432254384 2327:0.35946880428970984 2368:0.2777441432254384 2426:0.21677845705033671 2815:0.2777441432254384 2817:0.10708444740794809 2927:0.04611876123284636 3130:0.15954470082129274 3329:0.15954470082129274
73 -1 -1 125:0.20157170747657538 138:0.11094334363750534 141:0.11094334363750534 262:0.0508294595050653 334:0.11094334363750534 529:0.1958992697746685 561:0.2937554099687166 806:0.0508294595050653 874:0.31969333334615563 1347:0.22033134862193945 1352:0.0508294595050653 1480:0.20157170747657538 1553:0.03206981835970123 1812:0.2937554099687166 2094:0.28213940712426205 2642:0.21398346873569318 2685:0.16706622318905465 2723:0.2937554099687166 2819:0.0508294595050653 2836:0.2773224210094771 2886:0.21398346873569318 2912:0.31969333334615563 2927:0.03206981835970123 3050:0.0508294595050653 3097:0.20157170747657538
74 -1 -1 16:0.1479015076591419 26:0.1479015076591419 43:0.11676966114842226 465:0.1306323966071291 466:0.11676966114842226 491:0.2644518099127095 559:0.11676966114842226 726:0.1306323966071291 751:0.11520591427074704 808:0.11676966114842226 820:0.13365403040480792 829:0.1306323966071291 896:0.11520591427074704 1082:0.13733134745672881 1228:0.18848533305104884 1290:0.12956732186676626 1308:0.12956732186676626 1453:0.13733134745672881 1525:0.11676966114842226 1753:0.23898384564254244 1924:0.23898384564254244 1960:0.11676966114842226 2114:0.1479015076591419 2272:0.23328327592439943 2349:0.11676966114842226 2454:0.1306323966071291 2471:0.2644518099127095 2693:0.1479015076591419 2738:0.14723946261702933 2914:0.2644518099127095 2975:0.23898384564254244 3092:0.23898384564254244 3103:0.11520591427074704 3176:0.2644518099127095
75 -1 -1 43:0.1395418008618211 180:0.25515523729600886 206:0.23498907248543094 331:0.21057328950762197 359:0.19072755324992174 361:0.19072755324992174 466:0.1395418008618211 559:0.1395418008618211 612:0.2079567232048971 667:0.23498907248543094 707:0.14305631136757888 808:0.1395418008618211 885:0.2079567232048971 1012:0.23498907248543094 1214:0.23498907248543094 1525:0.1395418008618211 1553:0.030434665679353528 1635:0.14305631136757888 1805:0.19072755324992174 1830:0.21057328950762197 1853:0.16615597611251803 1960:0.1395418008618211 2160:0.24834295612138982 2281:0.2303860246805317 2349:0.1395418008618211 2420:0.1805000081007857 2857:0.14305631136757888 2927:0.030434665679353528 3070:0.23498907248543094
76 1 1 74:0.29518608263155965 96:0.24609893357849458 225:0.2099252372035406 646:0.26356426486557205 751:0.15441444959880965 784:0.25406925658830004 896:0.15441444959880965 943:0.1365423540995608 1044:0.26356426486557205 1220:0.27854201036831283 1228:0.126316687579625 1553:0.0341355885248902 1600:0.1365423540995608 1663:0.34028630779424834 1771:0.20632895054068623 2080:0.27854201036831283 2238:0.1585207640629144 2298:0.1365423540995608 2364:0.1365423540995608 2411:0.1365423540995608 2521:0.14993434021468197 2588:0.24609893357849458 2927:0.0341355885248902 3103:0.15441444959880965
77 -1 -1 387:0.49375174747038925 560:0.49375174747038925 1068:0.518490155473269 1553:0.08889078213615446 1843:0.2063980044184487 1882:0.3776015991276901 2817:0.2063980044184487 2927:0.08889078213615446
78 -1 -1 1198:0.608083679637703 1553:0.07801529839624154 1843:0.1811459131772542 1882:0.3314033325269056 2327:0.608083679637703 2817:0.1811459131772542 2927:0.07801529839624154 3130:0.26988859000938165
79 1 1 228:0.31166651134125406 262:0.06053768654169754 384:0.17953342500879294 487:0.26947670771338794 806:0.06053768654169754 979:0.1561207562461964 1352:0.06053768654169754 1553:0.038195027651539364 1563:0.17953342500879294 1637:0.1492237943308065 1642:0.22081919412157008 1897:0.31166651134125406 2003:0.34255847616353385 2010:0.17953342500879294 2212:0.2977079295428395 2426:0.17953342500879294 2561:0.22081919412157008 2650:0.31166651134125406 2662:0.22081919412157008 2685:0.19897521534960255 2819:0.06053768654169754 2927:0.038195027651539364 3050:0.06053768654169754 3174:0.17277757399504912 3329:0.13213308633246118
80 -1 -1 532:0.4067307194470884 654:0.23258315237369198 1773:0.4236646288836478 2129:0.2492333828192052 2440:0.4236646288836478 2750:0.3036788996635992 3004:0.29415228887218303 3048:0.23694539044533455 3341:0.352824210112198
81 -1 -1 275:0.37911205909962864 295:0.37911205909962864 315:0.39319411180339175 1553:0.04384086518876136 1713:0.1669177338636944 2238:0.20359067317190868 2304:0.39319411180339175 2859:0.37911205909962864 2876:0.3675488496687948 2927:0.04384086518876136 3006:0.22665398502423928
82 -1 -1 174:0.20126446527757863 267:0.20126446527757863 289:0.20126446527757863 313:0.127443728479574 356:0.25693391266986426 997:0.25693391266986426 1159:0.25693391266986426 1435:0.2542557553171737 1553:0.03262024501603019 1667:0.2427906404750538 1843:0.07574186336482995 2485:0.2734784881624476 2526:0.25693391266986426 2627:0.2869818745414517 2770:0.2427906404750538 2817:0.07574186336482995 2839:0.2427906404750538 2927:0.03262024501603019 2953:0.25693391266986426 3131:0.24693054467972578 3250:0.2427906404750538
83 -1 -1 96:0.2353857950583671 203:0.339023829766011 265:0.19515582052131084 450:0.2990661688054114 539:0.1305984146762462 814:0.1476925050377063 963:0.17134275339789673 991:0.254484588868176 1026:0.17134275339789673 1436:0.196627922244692 1551:0.254484588868176 1553:0.03264960366906155 1770:0.1476925050377063 2121:0.196627922244692 2344:0.19515582052131084 2353:0.1305984146762462 2493:0.1476925050377063 2519:0.17134275339789673 2588:0.2353857950583671 2619:0.1958976220143693 2927:0.03264960366906155 2946:0.17134275339789673 3107:0.339023829766011 3319:0.17134275339789673
84 -1 -1 73:0.14474954793454806 82:0.29114450940649267 227:0.40617781039727147 274:0.3327981326249988 781:0.2706441401833088 814:0.17694749761309495 1534:0.15646740275208448 1553:0.03911685068802112 1606:0.29114450940649267 1770:0.17694749761309495 2088:0.29114450940649267 2493:0.17694749761309495 2767:0.29114450940649267 2882:0.29114450940649267 2927:0.03911685068802112 3214:0.29114450940649267
85 -1 -1 69:0.11165194816261197 210:0.11165194816261197 262:0.041658938484745056 313:0.10268818026611358 384:0.12354571731520236 580:0.13793581195484067 601:0.22728861942990153 806:0.041658938484745056 884:0.11165194816261197 1059:0.22361771549523596 1062:0.22361771549523596 1212:0.11165194816261197 1352:0.041658938484745056 1482:0.2535724832221302 1553:0.026283863792228704 1563:0.12354571731520236 1687:0.2466400054899398 1809:0.11165194816261197 1843:0.061029241781368516 2010:0.12354571731520236 2012:0.11165194816261197 2051:0.13793581195484067 2126:0.11165194816261197 2156:0.2466400054899398 2202:0.2729238692821685 2216:0.22728861942990153 2227:0.19562931305814255 2247:0.2070252985806956 2288:0.11165194816261197 2426:0.12354571731520236 2604:0.22361771549523596 2730:0.13793581195484067 2769:0.2466400054899398 2817:0.061029241781368516 2819:0.041658938484745056 2899:0.2070252985806956 2927:0.026283863792228704 3050:0.041658938484745056 3058:0.2172830914350543 3329:0.09092722946279201
86 -1 -1 69:0.1285099900988183 210:0.1285099900988183 313:0.11819280582587204 359:0.1895853151324742 361:0.1895853151324742 814:0.1368485927183414 884:0.1285099900988183 1059:0.2573811821210668 1062:0.2573811821210668 1212:0.1285099900988183 1553:0.030252397125920257 1660:0.2838795487681276 1713:0.1151816131014138 1770:0.1368485927183414 1805:0.1895853151324742 1809:0.1285099900988183 1843:0.07024389082436394 1882:0.1285099900988183 2012:0.1285099900988183 2126:0.1285099900988183 2288:0.1285099900988183 2493:0.1368485927183414 2604:0.2573811821210668 2817:0.07024389082436394 2927:0.030252397125920257 2972:0.2573811821210668 3056:0.29185874357292 3181:0.2573811821210668 3225:0.2573811821210668 3306:0.29185874357292
87 -1 -1 751:0.3273679126303371 820:0.3797898851392871 896:0.3273679126303371 1082:0.3902393105441161 1228:0.2677989686247539 1453:0.3902393105441161 1545:0.39744265737547463 3103:0.3273679126303371
88 -1 -1 138:0.11980213179437267 313:0.13529789677578818 334:0.11980213179437267 417:0.2242584203087844 474:0.23792473167460956 503:0.25570198006286865 570:0.2647111917839687 732:0.23792473167460956 1323:0.23792473167460956 1553:0.03463058241965304 1680:0.24966756897905834 1795:0.29462988349688335 1843:0.08040972226250477 2141:0.2242584203087844 2244:0.25570198006286865 2517:0.24966756897905834 2660:0.24966756897905834 2817:0.08040972226250477 2927:0.03463058241965304 2977:0.2699251610726887 3046:0.24966756897905834 3218:0.23960426358874534
89 -1 -1 69:0.14254855416247517 93:0.2590984715280703 108:0.33452054767890915 210:0.14254855416247517 724:0.33452054767890915 781:0.23217767906822692 884:0.14254855416247517 926:0.2540231604167676 989:0.26730941828812993 1212:0.14254855416247517 1553:0.03355720023737366 1809:0.14254855416247517 1967:0.2590984715280703 2012:0.14254855416247517 2126:0.14254855416247517 2288:0.14254855416247517 2927:0.03355720023737366 2940:0.3484480441482281 3301:0.33452054767890915 3329:0.23217767906822692
90 -1 -1 55:0.5146397455847452 751:0.2335322087193397 896:0.2335322087193397 1157:0.5146397455847452 1160:0.5146397455847452 1228:0.19103791857059477 1553:0.05162573454015412 2927:0.05162573454015412 3103:0.2335322087193397
91 -1 -1 141:0.15045583810012994 214:0.37001667154765466 273:0.37001667154765466 678:0.38262341451194726 936:0.37001667154765466 2581:0.37001667154765466 3126:0.38262341451194726 3236:0.37001667154765466
92 -1 -1 262:0.04659313122927438 502:0.2152426675212658 577:0.2430186644540438 788:0.26927267177841546 806:0.04659313122927438 1061:0.27585268756643516 1178:0.21880015639257394 1238:0.224706385410271 1352:0.04659313122927438 1434:0.27585268756643516 1553:0.029396992804608665 2008:0.19614923976722456 2158:0.26927267177841546 2167:0.17220702516329955 2266:0.22913238713922168 2269:0.2430186644540438 2363:0.17293201539417125 2365:0.26927267177841546 2399:0.26927267177841546 2624:0.19614923976722456 2775:0.21880015639257394 2819:0.04659313122927438 2927:0.029396992804608665 3050:0.04659313122927438 3302:0.12487629454720026 3362:0.17293201539417125
93 -1 -1 43:0.12101093550529261 172:0.15188877122876848 278:0.2740571531926312 466:0.12101093550529261 502:0.19324768050457178 538:0.215363520183876 559:0.12101093550529261 577:0.21818533363243559 613:0.19487813995996522 781:0.18260958793972382 808:0.12101093550529261 1061:0.24766414878174253 1088:0.15188877122876848 1238:0.20174433013292292 1434:0.24766414878174253 1436:0.15894838025325392 1471:0.15188877122876848 1525:0.12101093550529261 1891:0.19487813995996522 1960:0.12101093550529261 2008:0.17610535148197898 2121:0.15894838025325392 2158:0.24175652459476465 2167:0.15460971824330397 2269:0.21818533363243559 2349:0.12101093550529261 2363:0.1552606239494906 2365:0.24175652459476465 2624:0.17610535148197898 3362:0.1552606239494906
94 -1 -1 498:0.2773029219245593 503:0.2599528178280507 592:0.2910428655474484 873:0.2910428655474484 1320:0.2910428655474484 1654:0.28727877811573926 1710:0.2951591055572344 2164:0.24188003712208625 2244:0.2599528178280507 2718:0.35095975139759006 3165:0.35095975139759006 3218:0.24358748989036122
95 -1 -1 897:0.4145012236603342 1005:0.4545393467600698 1553:0.04711493189891837 1713:0.17938326786775566 1783:0.4145012236603342 2079:0.40742441486115144 2927:0.04711493189891837 2935:0.4696730570844012 3329:0.16299088512106122
96 -1 -1 73:0.09852704802396221 141:0.09211002237223699 219:0.23024521855920013 353:0.09852704802396221 497:0.23024521855920013 552:0.15791043416026926 649:0.19990079542236136 751:0.12044330945288058 777:0.2498483298983982 896:0.12044330945288058 979:0.10883183576311348 1134:0.15914966623782376 1228:0.09852704802396221 1254:0.2498483298983982 1407:0.22652656304152882 1534:0.10650307047666979 1553:0.026625767619167448 1840:0.18926992030134407 2067:0.2498483298983982 2308:0.15914966623782376 2425:0.2498483298983982 2520:0.17411012292939373 2633:0.23879763788935932 2927:0.026625767619167448 2963:0.23879763788935932 3006:0.13765322169692693 3103:0.12044330945288058 3108:0.23879763788935932 3130:0.09211002237223699 3197:0.1487039137059658 3313:0.27647409751756563 3329:0.09211002237223699
97 -1 -1 1:0.2458322903128072 43:0.09704347742459521 64:0.19861172158388482 353:0.07832202295918844 444:0.14122587871527012 466:0.09704347742459521 559:0.09704347742459521 602:0.2458322903128072 633:0.21099280326645903 808:0.09704347742459521 1274:0.1474349964404031 1282:0.21099280326645903 1296:0.14932927840653287 1381:0.15753435693276158 1401:0.20419423580130544 1525:0.09704347742459521 1617:0.17744612264837958 1648:0.17744612264837958 1699:0.15628052371287435 1774:0.14122587871527012 1834:0.17744612264837958 1903:0.16497348016370503 1953:0.14122587871527012 1960:0.09704347742459521 2199:0.14932927840653287 2349:0.09704347742459521 2386:0.19861172158388482 2472:0.21977732051939008 2709:0.11820907636010043 2799:0.14122587871527012 2841:0.17744612264837958 2850:0.19861172158388482 2921:0.13016308108621477 2955:0.19861172158388482 2967:0.13016308108621477 3024:0.2458322903128072 3130:0.07322094218488279 3302:0.08990993005664501
98 -1 -1 51:0.30107608509275985 141:0.12423531318016734 580:0.18846388368164965 707:0.1688024695507014 773:0.2718491029460183 882:0.32208329306421657 1635:0.1688024695507014 1984:0.2718491029460183 2051:0.18846388368164965 2227:0.26729142764593655 2688:0.30553242500974304 2730:0.18846388368164965 2857:0.1688024695507014 3014:0.2828619430873025 3048:0.2085540739129886 3058:0.2968773278661825 3142:0.2718491029460183
99 -1 -1 43:0.17288378261057916 466:0.17288378261057916 559:0.17288378261057916 580:0.1978820021423412 675:0.248860900580535 808:0.17288378261057916 1181:0.248860900580535 1280:0.248860900580535 1290:0.1918314096893448 1308:0.1918314096893448 1525:0.17288378261057916 1540:0.3453884747540227 1960:0.17288378261057916 1970:0.248860900580535 2051:0.1978820021423412 2131:0.24417850539609942 2349:0.17288378261057916 2730:0.1978820021423412 2901:0.2318866389749657 3212:0.3453884747540227
100 -1 -1 255:0.5909477807838774 353:0.1516596701897955 391:0.27346421069055415 513:0.42556811846568077 1134:0.2449742114122232 1136:0.26926046920028746 1553:0.040984229373146344 2238:0.1903248672576327 2308:0.2449742114122232 2657:0.27346421069055415 2927:0.040984229373146344 3006:0.21188539210107565 3130:0.14178213895894592
101 1 1 73:0.1375705049363732 141:0.1286105951775545 188:0.24961415844820697 225:0.22862791476204994 262:0.058923832878693724 352:0.212945749475818 552:0.22048583204143934 806:0.058923832878693724 979:0.1519587859309729 1352:0.058923832878693724 1436:0.2238923598428679 1534:0.1487071974305599 1553:0.03717679935763998 1691:0.24961415844820697 1692:0.31167929235509284 1771:0.2247112274138882 2037:0.23700356183622787 2121:0.2238923598428679 2245:0.24961415844820697 2666:0.30335789947156766 2819:0.058923832878693724 2927:0.03717679935763998 3050:0.058923832878693724 3147:0.212945749475818 3169:0.24961415844820697 3244:0.24961415844820697
102 -1 -1 31:0.3298045502493511 114:0.3159098999568748 353:0.15140403103021602 391:0.27300325649680895 484:0.4248507763007384 1054:0.29957775640680456 1134:0.2445612802654938 1553:0.04091514591846222 1637:0.15985099880679035 2238:0.19000405362898687 2308:0.2445612802654938 2657:0.27300325649680895 2927:0.04091514591846222 3006:0.21152823582151822 3130:0.141543149471487 3153:0.3159098999568748
103 -1 -1 416:0.44028585894482575 539:0.2326521834631944 1553:0.0581630458657986 1701:0.44028585894482575 2353:0.2326521834631944 2420:0.3449497477826745 2458:0.4294587314226624 2615:0.44028585894482575 2927:0.0581630458657986
104 -1 -1 1:0.16353566702692718 73:0.1042047344653641 372:0.27167334699871565 443:0.1498660013978246 482:0.18414333415507278 511:0.18500775888488785 602:0.16353566702692718 705:0.1498660013978246 824:0.1498660013978246 956:0.1878961323411012 967:0.1902182746162797 1149:0.27167334699871565 1150:0.1902182746162797 1158:0.18414333415507278 1329:0.18500775888488785 1534:0.11264038049803564 1553:0.02816009512450891 1639:0.27167334699871565 1816:0.12368807644248772 1863:0.18414333415507278 2017:0.11962204286058996 2034:0.18414333415507278 2293:0.21525171742212246 2324:0.1498660013978246 2354:0.18414333415507278 2527:0.18414333415507278 2810:0.1902182746162797 2927:0.02816009512450891 3008:0.18414333415507278 3024:0.16353566702692718 3272:0.1878961323411012 3337:0.1498660013978246
105 -1 -1 76:0.15847360335713848 167:0.15847360335713848 262:0.04045037524004041 548:0.15847360335713848 722:0.20825089384320106 786:0.15847360335713848 806:0.04045037524004041 909:0.2544137872310571 913:0.15847360335713848 1007:0.15847360335713848 1265:0.26500610255516005 1279:0.2544137872310571 1319:0.15746478632629585 1335:0.2171303646014697 1352:0.04045037524004041 1374:0.2171303646014697 1553:0.02552134528207168 1610:0.15847360335713848 1767:0.20571980408638854 1776:0.2544137872310571 1874:0.20825089384320106 1916:0.15847360335713848 2137:0.2171303646014697 2434:0.2544137872310571 2559:0.15847360335713848 2626:0.2544137872310571 2733:0.15847360335713848 2744:0.15847360335713848 2819:0.04045037524004041 2927:0.02552134528207168 3050:0.04045037524004041 3294:0.15847360335713848
106 -1 -1 104:0.3875273090075021 141:0.14286727118427964 262:0.06545562750468238 806:0.06545562750468238 943:0.1651916117255775 1275:0.3875273090075021 1352:0.06545562750468238 1553:0.041297902931394376 1600:0.1651916117255775 1980:0.3875273090075021 2203:0.4288252119388965 2297:0.4288252119388965 2298:0.1651916117255775 2364:0.1651916117255775 2411:0.1651916117255775 2819:0.06545562750468238 2927:0.041297902931394376 3050:0.06545562750468238
107 -1 -1 1553:0.05500482026694024 1572:0.4839137909989613 2242:0.44337713094893033 2439:0.5306567167799311 2927:0.05500482026694024 3199:0.5306567167799311
108 -1 -1 225:0.28000427463658895 539:0.18212409010999547 541:0.27215166685004144 1492:0.27215166685004144 1771:0.27520744481359144 2092:0.34466326623283006 2353:0.18212409010999547 2453:0.34466326623283006 2603:0.28272276107390537 2618:0.2761952435845502 2729:0.34466326623283006 2764:0.34466326623283006
109 -1 -1 77:0.2780039074663454 125:0.21677611854483153 244:0.31591317239778927 340:0.32363290737234846 812:0.3034209826894731 982:0.30931875292186256 1317:0.30931875292186256 1480:0.21677611854483153 1527:0.32363290737234846 1553:0.034488822035015486 1843:0.08008056484267279 1882:0.14650601602880164 2249:0.20770437173294376 2368:0.20770437173294376 2521:0.15148585391551453 2815:0.20770437173294376 2817:0.08008056484267279 2927:0.034488822035015486 3097:0.21677611854483153
110 -1 -1 225:0.3024078985929716 539:0.19669615203125843 541:0.2939269901415321 707:0.23113960135331146 1436:0.29614414373490056 1492:0.2939269901415321 1635:0.23113960135331146 1771:0.2972272661595437 2121:0.29614414373490056 2238:0.2283571607788074 2353:0.19669615203125843 2603:0.3053438958091903 2618:0.2982941004103638 2857:0.23113960135331146
111 -1 -1 47:0.44485078112441867 69:0.2147950187628871 210:0.2147950187628871 262:0.080143093073849 806:0.080143093073849 884:0.2147950187628871 1019:0.44485078112441867 1212:0.2147950187628871 1221:0.44485078112441867 1352:0.080143093073849 1553:0.05056466196353793 1809:0.2147950187628871 2012:0.2147950187628871 2126:0.2147950187628871 2288:0.2147950187628871 2819:0.080143093073849 2927:0.05056466196353793 3050:0.080143093073849
112 -1 -1 191:0.2946737755866898 461:0.24189942222517946 840:0.2946737755866898 975:0.2777316223860953 1074:0.2946737755866898 1204:0.2946737755866898 1553:0.03699243728631675 1715:0.32544694226138693 1795:0.314724059672412 1801:0.24189942222517946 2246:0.2946737755866898 2301:0.2777316223860953 2611:0.2946737755866898 2927:0.03699243728631675
113 -1 -1 79:0.31041182711816906 117:0.4658604327249723 1034:0.36608912242299174 1276:0.40237538315418564 1384:0.31041182711816906 1400:0.3145556991171182 1517:0.30823596195466346 1553:0.044864570446465885 2014:0.31041182711816906 2927:0.044864570446465885
114 1 1 214:0.27180488351861687 262:0.05063598336687501 694:0.2170662893535948 704:0.2170662893535948 707:0.1501684659898869 806:0.05063598336687501 936:0.27180488351861687 1034:0.2606895173210425 1352:0.05063598336687501 1553:0.03194774850751087 1635:0.1501684659898869 1666:0.26784047629730035 1689:0.3317359733123221 1698:0.3317359733123221 1977:0.21225624667099233 2232:0.2865287111566645 2553:0.2865287111566645 2772:0.2170662893535948 2819:0.05063598336687501 2857:0.1501684659898869 2927:0.03194774850751087 2990:0.2170662893535948 3050:0.05063598336687501 3130:0.11052105133115564
115 -1 -1 83:0.38278369791552525 86:0.38278369791552525 138:0.12752809501977497 311:0.38278369791552525 334:0.12752809501977497 347:0.25505619003954993 647:0.38278369791552525 751:0.16675607514598503 896:0.16675607514598503 1228:0.13641259027861236 1553:0.036863886637542344 2352:0.25505619003954993 2866:0.38278369791552525 2927:0.036863886637542344 3103:0.16675607514598503
116 -1 -1 118:0.39725848392429086 986:0.25400959250787647 1553:0.042334932084646074 1768:0.38778253094660936 1843:0.09829866820248813 1882:0.17983572278213367 1927:0.38778253094660936 2095:0.34997384675858495 2296:0.25400959250787647 2521:0.1859484597875465 2817:0.09829866820248813 2921:0.26034912664197857 2927:0.042334932084646074 2967:0.26034912664197857 3304:0.25400959250787647
117 -1 -1 262:0.06429374963740843 321:0.3568757287825669 556:0.29043903243984304 806:0.06429374963740843 820:0.21288133789353916 828:0.3568757287825669 1228:0.150107743671055 1352:0.06429374963740843 1553:0.04056483961491509 1665:0.29043903243984304 1713:0.15444474177032422 2017:0.17231649827862408 2167:0.23762805953457064 2266:0.3161792295104415 2363:0.2386284718091581 2639:0.3310038720547581 2709:0.22655310809706877 2819:0.06429374963740843 2927:0.04056483961491509 3050:0.06429374963740843 3362:0.2386284718091581
118 -1 -1 69:0.15983333942807754 73:0.13923345811127613 210:0.15983333942807754 225:0.23139157051006676 309:0.21448584362032572 539:0.15050477101809917 776:0.26939869901522073 814:0.17020441409563636 884:0.15983333942807754 979:0.15379566474184286 1060:0.26939869901522073 1141:0.34465108452427035 1212:0.15983333942807754 1534:0.15050477101809917 1553:0.03762619275452479 1770:0.17020441409563636 1771:0.2274275382192973 1809:0.15983333942807754 2012:0.15983333942807754 2018:0.24719865348845596 2126:0.15983333942807754 2288:0.15983333942807754 2353:0.15050477101809917 2493:0.17020441409563636 2851:0.21448584362032572 2927:0.03762619275452479 3256:0.26939869901522073
119 -1 -1 191:0.24010482021902282 225:0.18536579371905032 353:0.11153872380982871 570:0.23040125750829074 792:0.31298581071954545 840:0.24010482021902282 975:0.22630008771355034 1074:0.24010482021902282 1204:0.24010482021902282 1553:0.030142018869546656 1680:0.21730747938590442 1771:0.18219024160067934 2246:0.24010482021902282 2301:0.22630008771355034 2517:0.21730747938590442 2611:0.24010482021902282 2660:0.21730747938590442 2927:0.030142018869546656 2977:0.23493943012061874 3046:0.21730747938590442 3130:0.10427425312687176 3343:0.25270177298045216
120 -1 -1 16:0.3459020926669343 26:0.3459020926669343 1014:0.31911058904468004 1264:0.43979381330729456 1553:0.05956276089706907 2114:0.3459020926669343 2693:0.3459020926669343 2738:0.3443537462766171 2927:0.05956276089706907 3255:0.3169887306271703
121 -1 -1 258:0.4445628643048808 353:0.3157870826022329 1553:0.085337718394415 1816:0.3748303473239765 2674:0.5580368931586948 2927:0.085337718394415 3130:0.29522000127600495 3174:0.38603045634568245
122 -1 -1 193:0.23281819664123302 507:0.24692784775979174 608:0.23281819664123302 719:0.24373430440821942 1155:0.23281819664123302 1553:0.029869871024761588 1700:0.23281819664123302 1806:0.23793694919392927 1824:0.24373430440821942 2285:0.23793694919392927 2382:0.21074037639168636 2584:0.24692784775979174 2586:0.24373430440821942 2665:0.24692784775979174 2805:0.26789292037680296 2927:0.029869871024761588 3017:0.23281819664123302 3069:0.26789292037680296 3329:0.1033327762676783 3340:0.23281819664123302
123 -1 -1 265:0.3254772288614958 539:0.21780959434867286 1039:0.5428178176057334 1553:0.054452398587168216 2028:0.3303131064641192 2238:0.25286910822710157 2344:0.3254772288614958 2353:0.21780959434867286 2619:0.3267143915230093 2927:0.054452398587168216 3134:0.33596721543147123
124 -1 -1 616:0.34911883254999243 727:0.34911883254999243 1130:0.3010757490501698 1413:0.3010757490501698 1553:0.048043083499822635 2100:0.34911883254999243 2392:0.3010757490501698 2649:0.3872606877127458 2927:0.048043083499822635 3052:0.3010757490501698 3154:0.2992516564527495 3329:0.16620176211611826
125 -1 -1 13:0.17583087094413025 41:0.2621062747223137 48:0.2621062747223137 76:0.15673950681613208 167:0.15673950681613208 170:0.2621062747223137 548:0.15673950681613208 744:0.22207125933667543 786:0.15673950681613208 913:0.15673950681613208 1007:0.15673950681613208 1042:0.2010729490445519 1092:0.17697794596119878 1316:0.2621062747223137 1319:0.15574172876015108 1610:0.15673950681613208 1916:0.15673950681613208 2119:0.2621062747223137 2559:0.15673950681613208 2610:0.2621062747223137 2733:0.15673950681613208 2744:0.15673950681613208 3130:0.0873232431007108 3249:0.2010729490445519 3294:0.15673950681613208 3325:0.2621062747223137
126 -1 -1 1553:0.08274672759448752 2161:0.7155488867985211 2927:0.08274672759448752 3131:0.6263807799521646 3329:0.2862566457791375
127 -1 -1 563:0.18288401121056763 669:0.29471046466236744 713:0.2017416572948983 943:0.133994909350081 1161:0.30684403235750635 1274:0.23334490844387878 1359:0.30043892348631834 1362:0.30684403235750635 1381:0.24932913475600632 1448:0.18288401121056763 1553:0.03349872733752025 1570:0.20800878521025157 1600:0.133994909350081 2090:0.20800878521025157 2290:0.29471046466236744 2298:0.133994909350081 2364:0.133994909350081 2411:0.133994909350081 2856:0.3339376508238386 2927:0.03349872733752025 3226:0.18288401121056763
128 1 1 141:0.13913827388164252 335:0.3074357505189559 482:0.2630048429672105 814:0.18193757580627248 1158:0.2630048429672105 1502:0.3074357505189559 1770:0.18193757580627248 1863:0.2630048429672105 2034:0.2630048429672105 2238:0.18677580759765278 2354:0.2630048429672105 2382:0.2837633253204153 2493:0.18193757580627248 2527:0.2630048429672105 2897:0.30445944854123946 3008:0.2630048429672105
129 -1 -1 112:0.4225331221131415 141:0.24549483529957045 707:0.33356163718453613 1553:0.0709639219278088 1635:0.33356163718453613 1760:0.4225331221131415 1841:0.4225331221131415 2857:0.33356163718453613 2927:0.0709639219278088 3329:0.24549483529957045
130 -1 -1 141:0.1234007870065839 255:0.2571671642280704 262:0.05653692326543427 352:0.20431965996848797 806:0.05653692326543427 976:0.2500962749314431 1136:0.23435218323725973 1352:0.05653692326543427 1376:0.23325720309211626 1392:0.21863659452099085 1440:0.24373483803952034 1553:0.03567082706354884 1573:0.21863659452099085 1623:0.23213841717561778 1656:0.22149633716452158 1718:0.2500962749314431 2238:0.16565019105344506 2518:0.1515270877105372 2713:0.21863659452099085 2819:0.05653692326543427 2887:0.2500962749314431 2927:0.03567082706354884 3050:0.05653692326543427 3087:0.2468015740131678 3147:0.20431965996848797 3193:0.1515270877105372 3205:0.1515270877105372 3272:0.23801093046790597
131 -1 -1 44:0.29276914099825374 1488:0.4136642353615789 1674:0.2576702413465835 1917:0.30885569694749954 2104:0.4136642353615789 2847:0.2608218487732444 3065:0.4136642353615789 3157:0.4136642353615789
132 -1 -1 262:0.08868151622634013 313:0.21859758927504566 384:0.2629980967660751 580:0.2936310283217113 806:0.08868151622634013 1352:0.08868151622634013 1553:0.055951807179027986 1563:0.2629980967660751 1798:0.5809870203765534 1843:0.1299160730487055 2010:0.2629980967660751 2051:0.2936310283217113 2426:0.2629980967660751 2730:0.2936310283217113 2817:0.1299160730487055 2819:0.08868151622634013 2927:0.055951807179027986 3050:0.08868151622634013
133 -1 -1 274:0.4611542961323895 461:0.3544468697664769 1107:0.4861352908919388 1497:0.5086318759580791 1553:0.05420374087938956 1801:0.3544468697664769 2927:0.05420374087938956 3329:0.18751413504658332
134 -1 -1 159:0.24199667314282178 547:0.23255826023933665 970:0.3285348855175966 1503:0.23255826023933665 1553:0.03861575172081537 1813:0.24199667314282178 1908:0.3849475618735629 2524:0.23255826023933665 2773:0.23255826023933665 2863:0.333928107612056 2884:0.2745010155242898 2927:0.03861575172081537 3049:0.23255826023933665 3334:0.3285348855175966 3342:0.24199667314282178
135 1 -1 16:0.16197405267287962 26:0.16197405267287962 28:0.2221752210122375 265:0.16671346355846475 515:0.2196854485225302 539:0.1115647690535784 543:0.24537726908585672 659:0.24537726908585672 679:0.14843491970646477 943:0.1115647690535784 1014:0.14942851302193813 1264:0.2059403160374458 1472:0.25547973256204337 1508:0.14843491970646477 1553:0.0278911922633946 1600:0.1115647690535784 1762:0.24537726908585672 1937:0.24537726908585672 2114:0.16197405267287962 2162:0.24537726908585672 2164:0.19162266331354388 2298:0.1115647690535784 2312:0.2221752210122375 2344:0.16671346355846475 2353:0.1115647690535784 2364:0.1115647690535784 2411:0.1115647690535784 2619:0.1673471535803676 2693:0.16197405267287962 2738:0.1612490153137602 2927:0.0278911922633946 3174:0.1261675362317635 3255:0.14843491970646477
136 -1 -1 69:0.14711062273618833 141:0.11980410167555737 210:0.14711062273618833 309:0.19741279345090101 751:0.15665616097149893 884:0.14711062273618833 896:0.15665616097149893 979:0.14155354630802433 1212:0.14711062273618833 1228:0.12815048976486987 1468:0.27277285437057786 1545:0.19018919847852814 1651:0.1761846981510399 1682:0.1761846981510399 1809:0.14711062273618833 1865:0.1761846981510399 1939:0.27277285437057786 1948:0.3595996400456414 1957:0.3341025976657404 2012:0.14711062273618833 2126:0.14711062273618833 2192:0.27277285437057786 2288:0.14711062273618833 2851:0.19741279345090101 2936:0.1761846981510399 3103:0.15665616097149893
137 -1 -1 138:0.2449583978923091 249:0.6831255016417846 334:0.2449583978923091 1553:0.07080885674184839 1902:0.6350610421247324 2927:0.07080885674184839
138 -1 -1 102:0.36684494187638805 116:0.36684494187638805 272:0.33708143103242555 437:0.32375218251883237 694:0.2500331433764681 704:0.2500331433764681 707:0.17297524041750453 1635:0.17297524041750453 1637:0.14377279160757567 1666:0.3085186392207305 2772:0.2500331433764681 2857:0.17297524041750453 3303:0.34531843898199877
139 -1 -1 88:0.579850221371459 1553:0.05584232804007386 1617:0.4681655652913113 1834:0.4681655652913113 2841:0.4681655652913113 2927:0.05584232804007386
140 -1 -1 73:0.23999112503768377 556:0.4643517279351054 1534:0.25941903483647916 1553:0.06485475870911979 1665:0.4643517279351054 2167:0.3799179439616081 2363:0.3815173955382429 2927:0.06485475870911979 3362:0.3815173955382429
141 -1 -1 13:0.19329667430950548 82:0.206537579406382 138:0.09599732055385889 262:0.04398183575240281 265:0.16586622315789346 334:0.09599732055385889 539:0.11099779517153528 806:0.04398183575240281 814:0.12552635086104147 1065:0.23608661170856515 1092:0.19455769169963896 1260:0.22939876979271437 1352:0.04398183575240281 1403:0.19064883397451532 1454:0.22643193181645235 1606:0.206537579406382 1770:0.12552635086104147 2088:0.206537579406382 2238:0.1288644495396703 2261:0.23996220479350255 2344:0.16586622315789346 2353:0.11099779517153528 2394:0.18960893155547173 2458:0.2048937241658052 2493:0.12552635086104147 2580:0.22104612310238927 2615:0.21005932057290405 2619:0.16649669275730294 2679:0.21211279591832174 2767:0.206537579406382 2819:0.04398183575240281 2882:0.206537579406382 3050:0.04398183575240281 3214:0.206537579406382
142 -1 -1 69:0.18626534560679972 210:0.18626534560679972 751:0.198351508695046 780:0.3263620761415229 884:0.18626534560679972 896:0.198351508695046 1212:0.18626534560679972 1228:0.16225881463733524 1553:0.04384852260715805 1809:0.18626534560679972 1947:0.4371113112446458 2012:0.18626534560679972 2126:0.18626534560679972 2288:0.18626534560679972 2309:0.3319269847748217 2709:0.24489235447300156 2927:0.04384852260715805 3103:0.198351508695046 3171:0.3263620761415229
143 -1 -1 338:0.4751896260879431 595:0.4387722309288986 1553:0.058951439195208455 2700:0.4316381988774408 2908:0.4387722309288986 2927:0.058951439195208455 3078:0.4425952992217854
144 1 1 79:0.2008387034349692 262:0.04600781988621491 539:0.11611080985267831 552:0.17215567882198599 576:0.2553759011441574 806:0.04600781988621491 825:0.17851302960871607 979:0.11864965518507661 1058:0.17731643042035128 1108:0.26589001976491844 1352:0.04600781988621491 1384:0.2008387034349692 1400:0.20351981867209126 1412:0.272387376204304 1517:0.19943090289352455 1553:0.029027702463169578 1887:0.20927386721957364 1933:0.2078346148385793 1990:0.2078346148385793 2014:0.2008387034349692 2018:0.1907078138246167 2078:0.2197355162877863 2241:0.20479863933135495 2353:0.11611080985267831 2819:0.04600781988621491 2843:0.20927386721957364 2883:0.20351981867209126 2927:0.029027702463169578 3037:0.2078346148385793 3050:0.04600781988621491 3128:0.1700437293614652 3174:0.13130861053413634 3329:0.1004193517174846
145 -1 -1 543:0.32499989902735976 659:0.32499989902735976 751:0.16710772227849097 896:0.16710772227849097 996:0.33131711121559787 1228:0.1367002505402681 1242:0.33131711121559787 1553:0.03694162341575427 1762:0.32499989902735976 1937:0.32499989902735976 2162:0.32499989902735976 2927:0.03694162341575427 3103:0.16710772227849097 3178:0.3835908936331276
146 -1 -1 61:0.2282975235692611 138:0.09914650501053564 238:0.26251978056022296 262:0.04542465637206654 334:0.09914650501053564 806:0.04542465637206654 822:0.11714573367692112 1023:0.16337327554968734 1314:0.25703990284381517 1340:0.24783414581399807 1352:0.04542465637206654 1553:0.028659767250896077 1637:0.1119705751448549 1900:0.18559301291034366 1904:0.2282975235692611 1933:0.2052002460584308 1990:0.2052002460584308 2170:0.2282975235692611 2234:0.24383141420651577 2370:0.2282975235692611 2391:0.24783414581399807 2513:0.21331302825259535 2819:0.04542465637206654 2927:0.028659767250896077 3037:0.2052002460584308 3050:0.04542465637206654 3123:0.23692417816915623 3141:0.24783414581399807 3298:0.2282975235692611 3307:0.11714573367692112
147 1 -1 69:0.12779909110157164 135:0.20556780468680097 201:0.504448244585969 210:0.12779909110157164 212:0.24250640116989997 707:0.14141294121782028 730:0.20956593481694513 816:0.20956593481694513 879:0.19578729567794875 884:0.12779909110157164 998:0.19578729567794875 1212:0.12779909110157164 1553:0.030085045165464987 1635:0.14141294121782028 1759:0.22587234084341373 1764:0.20956593481694513 1809:0.12779909110157164 2012:0.12779909110157164 2126:0.12779909110157164 2225:0.19578729567794875 2288:0.12779909110157164 2381:0.2299657587076917 2857:0.14141294121782028 2927:0.030085045165464987 3174:0.13609156575675438 3282:0.21093308864474772 3288:0.19578729567794875
148 1 1 228:0.30997820519053676 262:0.06020975221183098 384:0.17856088745768658 552:0.225297586135723 630:0.2719900810649277 806:0.06020975221183098 979:0.1552750457722325 1352:0.06020975221183098 1553:0.037988124125609035 1563:0.17856088745768658 1637:0.14841544489115102 1642:0.21962301041217028 1897:0.30997820519053676 2010:0.17856088745768658 2212:0.2960952374175243 2426:0.17856088745768658 2561:0.21962301041217028 2650:0.30997820519053676 2662:0.21962301041217028 2685:0.19789736108008432 2782:0.2719900810649277 2819:0.06020975221183098 2927:0.037988124125609035 3050:0.06020975221183098 3174:0.17184163307657663 3329:0.13141731773285026
149 -1 -1 297:0.49176093186109093 1293:0.49176093186109093 1507:0.4084729324669093 2018:0.34429882010847424 2241:0.36973802209516354 3128:0.30699243104867496
150 1 -1 44:0.2747296216641575 387:0.21629326787013883 560:0.21629326787013883 681:0.3312898135639407 1025:0.3653973534932756 1553:0.038939563961572485 1877:0.2976484270147946 1917:0.2898249743189715 2060:0.31018416665668824 2462:0.2976484270147946 2518:0.16541244511386005 2566:0.26941751756922655 2927:0.038939563961572485 3172:0.26941751756922655 3193:0.16541244511386005 3205:0.16541244511386005
151 -1 -1 166:0.2627086770296748 204:0.19618477807195028 410:0.21482040278278852 566:0.4038393261870786 654:0.22169946965965295 943:0.15556657424452083 1402:0.2671997758090021 1553:0.03889164356113021 1600:0.15556657424452083 1823:0.2278265088503764 1843:0.09030359984093342 1853:0.21232626855840595 2071:0.2278265088503764 2077:0.4038393261870786 2298:0.15556657424452083 2364:0.15556657424452083 2411:0.15556657424452083 2421:0.21482040278278852 2817:0.09030359984093342 2927:0.03889164356113021 3093:0.21482040278278852 3329:0.13454298143614551
152 -1 -1 125:0.24739946276986163 239:0.29551400147432816 257:0.29551400147432816 379:0.24883715630022846 531:0.29551400147432816 1112:0.23704617614995618 1233:0.25977890270649534 1480:0.24739946276986163 1501:0.3462843998424793 1553:0.0393609595941888 2558:0.29551400147432816 2637:0.24883715630022846 2685:0.20504908343233197 2927:0.0393609595941888 3032:0.23343951270755967 3097:0.24739946276986163
153 1 -1 563:0.4033104149634374 1363:0.4169346080133094 1448:0.4033104149634374 1553:0.07387406659451956 2073:0.46432822208957075 2927:0.07387406659451956 3174:0.33417391718619094 3226:0.4033104149634374
154 -1 -1 30:0.4272462047029926 504:0.2393654117790837 723:0.36463481484792126 1553:0.04285891118305194 1713:0.1631790864468225 1732:0.3375789402446328 1966:0.24188953116747286 2209:0.3375789402446328 2306:0.2393654117790837 2689:0.40217534883916867 2837:0.30238172327449186 2927:0.04285891118305194
155 1 -1 366:0.4498427880731949 529:0.264633467522954 1301:0.35813368727838796 1553:0.04332199525358537 1647:0.4498427880731949 1976:0.4065207928196095 2642:0.2890627789947918 2886:0.2890627789947918 2927:0.04332199525358537 3174:0.19596972958960127 3329:0.14986948016270815
156 -1 -1 398:0.41555048103323644 563:0.2184836327568656 775:0.3404775459398411 1448:0.2184836327568656 1553:0.04001948334896449 1651:0.2035976344638936 1682:0.2035976344638936 1865:0.2035976344638936 2068:0.25079355961685446 2459:0.3404775459398411 2486:0.28058569240421694 2515:0.28058569240421694 2927:0.04001948334896449 2936:0.2035976344638936 3206:0.25079355961685446 3226:0.2184836327568656
157 -1 -1 90:0.2838755182245597 504:0.19903051193711885 751:0.16120553213688502 896:0.16120553213688502 1043:0.2838755182245597 1228:0.13187204236357344 1473:0.2652431156174352 1485:0.2838755182245597 1553:0.03563685734889341 1685:0.1957123853749792 1894:0.3081682423740603 1966:0.20112929793267095 2221:0.3135210088006984 2306:0.19903051193711885 2432:0.3135210088006984 2927:0.03563685734889341 3063:0.31961509911885494 3103:0.16120553213688502 3346:0.1957123853749792
158 -1 -1 183:0.40858676509132624 756:0.37961634102728115 1023:0.22430571580524436 1443:0.3529066746314787 1553:0.03934884445693081 1713:0.14981501662037458 2017:0.1671510389908085 2142:0.37961634102728115 2563:0.3922555190884095 2621:0.37961634102728115 2927:0.03934884445693081 3329:0.1361246366711474
159 -1 -1 313:0.1416461359842001 443:0.1929489787796674 504:0.20248541352374136 705:0.1929489787796674 746:0.36141865189602995 824:0.1929489787796674 835:0.36141865189602995 1127:0.36141865189602995 1553:0.03625546518845838 1664:0.36141865189602995 1843:0.08418258321429226 1966:0.2046206316170429 2306:0.20248541352374136 2324:0.1929489787796674 2817:0.08418258321429226 2877:0.36141865189602995 2927:0.03625546518845838 3337:0.1929489787796674
160 -1 -1 189:0.44878329798245414 789:0.44878329798245414 878:0.44878329798245414 968:0.3737428187938068 1553:0.04321996132995865 1685:0.23735767845318223 2927:0.04321996132995865 3299:0.3737428187938068 3346:0.23735767845318223
161 -1 -1 63:0.2863123452916723 266:0.2661675137835081 379:0.1876189540914807 384:0.13949724996095494 435:0.24533747002232262 487:0.20938306976936794 822:0.12130563518800104 1112:0.1787287569987346 1233:0.1958688434858168 1501:0.2610925067728015 1553:0.029677489410740207 1563:0.13949724996095494 2010:0.13949724996095494 2110:0.2661675137835081 2314:0.27184198460098336 2426:0.13949724996095494 2543:0.27184198460098336 2637:0.1876189540914807 2771:0.29584500319424833 2780:0.2784847847734161 2927:0.029677489410740207 3032:0.17600939453340414 3307:0.12130563518800104 3329:0.10266724522928826
162 1 -1 100:0.21797625031627532 331:0.242124219671608 421:0.21797625031627532 476:0.21797625031627532 504:0.19544463317285746 530:0.27876100998867304 843:0.32838083389250067 887:0.21797625031627532 1553:0.03499479775336374 1771:0.21152234974857023 1830:0.242124219671608 1849:0.28555304712402957 1900:0.22661698172136538 1966:0.19750560591023658 2306:0.19544463317285746 2743:0.21797625031627532 2927:0.03499479775336374 3080:0.21797625031627532 3174:0.15830113577702565 3259:0.30261605871441105
163 -1 -1 389:0.29389254107714585 504:0.3200016095300445 963:0.300690515071875 1026:0.300690515071875 1553:0.05729700235027977 1966:0.3233760413701634 1974:0.29389254107714585 2306:0.3200016095300445 2519:0.300690515071875 2927:0.05729700235027977 2946:0.300690515071875 3302:0.2433935127215952 3319:0.300690515071875
164 -1 -1 504:0.22686192125722945 845:0.3274265432394302 855:0.4049285739672187 1073:0.391881047293013 1369:0.381167319212169 1553:0.04062013330043595 1742:0.3274265432394302 1966:0.22925419075713985 2306:0.22686192125722945 2927:0.04062013330043595 3148:0.4049285739672187
165 1 -1 225:0.260901084516006 509:0.4229175488004138 758:0.29744910793591123 1553:0.04242468502298672 1771:0.2564315166685756 2177:0.21760821638764527 2652:0.21933243977865427 2697:0.4229175488004138 2754:0.21760821638764527 2875:0.21760821638764527 2927:0.04242468502298672 3003:0.21760821638764527 3173:0.4229175488004138
166 1 1 73:0.11910127061638398 141:0.11134425440584525 188:0.21610274272650792 225:0.19793396236445004 352:0.1843571726850764 857:0.21145545132984045 1534:0.1287428302452815 1553:0.03218570756132037 1691:0.21610274272650792 1692:0.26983545463815617 1771:0.19454310151103577 2037:0.20518515482921826 2245:0.21610274272650792 2470:0.2948169401448699 2666:0.2626312325835496 2701:0.2948169401448699 2927:0.03218570756132037 3033:0.2948169401448699 3036:0.2948169401448699 3147:0.1843571726850764 3169:0.21610274272650792 3244:0.21610274272650792
167 -1 -1 191:0.2713804749270483 312:0.26041294226976663 707:0.16013584067688605 840:0.2713804749270483 975:0.2557775609157486 987:0.2578918706188863 1074:0.2713804749270483 1204:0.2713804749270483 1468:0.2683392913169289 1635:0.16013584067688605 1939:0.2683392913169289 2192:0.2683392913169289 2246:0.2713804749270483 2301:0.2557775609157486 2611:0.2713804749270483 2857:0.16013584067688605
168 -1 -1 147:0.2823684185376424 1376:0.23179788280412772 1392:0.21726874472320687 1423:0.2283872749546054 1436:0.21347885085102855 1440:0.2422099668272894 1573:0.21726874472320687 1656:0.2201105960416132 2121:0.21347885085102855 2518:0.15057909317770177 2713:0.21726874472320687 2785:0.3179182574227879 2829:0.22409756208176812 3001:0.3065321722243533 3016:0.3179182574227879 3087:0.24525751646943275 3193:0.15057909317770177 3205:0.15057909317770177
169 -1 -1 338:0.5243494659789062 771:0.4293253093326441 1734:0.4321838306112229 2153:0.4088663466347958 2640:0.4321838306112229
170 -1 -1 702:0.3725361323914533 879:0.2583615776982516 998:0.2583615776982516 1055:0.41223645976539197 1346:0.2842492360253819 1553:0.03970032737393866 1843:0.09218130550577398 1882:0.16864411294447154 2225:0.2583615776982516 2521:0.17437643961457133 2613:0.36364989077325915 2817:0.09218130550577398 2927:0.03970032737393866 2997:0.36364989077325915 3288:0.2583615776982516
171 -1 -1 73:0.18285870687475086 459:0.30488930862646174 993:0.30488930862646174 1553:0.04941539946679892 1554:0.30488930862646174 2579:0.4636994960909209 2867:0.2997582205477016 2874:0.3677960260561777 2927:0.04941539946679892 3151:0.49260565173715454
172 -1 -1 96:0.28950890981428246 675:0.26503168477658723 820:0.21074021789845998 1082:0.21653846127695264 1181:0.26503168477658723 1223:0.2192335557162482 1228:0.14859798854375939 1280:0.26503168477658723 1436:0.2418392978811352 1453:0.21653846127695264 1970:0.26503168477658723 2121:0.2418392978811352 2131:0.2600450312620102 2588:0.28950890981428246 2901:0.24695444909726558 3006:0.2076078830227084 3048:0.23320505829263105
173 1 1 307:0.3308972841661104 629:0.43935735148689214 1014:0.23612785019648685 1176:0.31095333700688693 1347:0.3028033045507813 1553:0.04407383259984227 1642:0.25480668021335795 2212:0.3435297801070692 2238:0.2046725403258726 2561:0.25480668021335795 2662:0.25480668021335795 2927:0.04407383259984227 3174:0.19937071240627188 3255:0.23455776796246314
174 -1 -1 225:0.25819979799878034 408:0.23695974807031905 930:0.286881848492547 1064:0.4359643248244343 1771:0.25377650662960405 1822:0.4185387955476552 2371:0.4185387955476552 2704:0.4359643248244343
175 -1 -1 192:0.23777805246076278 258:0.15550178505956916 313:0.11662038586580564 352:0.1709779880631026 353:0.11045784294237489 518:0.21372161252305652 881:0.21372161252305652 1023:0.17015769017991517 1095:0.17559644569993998 1134:0.1784213491644807 1574:0.2879758971449397 1651:0.15186037722465393 1682:0.15186037722465393 1713:0.11364925361296799 1816:0.1311103395793393 1843:0.0693093762806642 1865:0.15186037722465393 2186:0.23777805246076278 2193:0.23777805246076278 2308:0.1784213491644807 2395:0.20163287599296453 2674:0.19519339104258246 2817:0.0693093762806642 2936:0.15186037722465393 2969:0.309952780010246 3006:0.15432186640782308 3095:0.2879758971449397 3130:0.10326376958068167 3147:0.1709779880631026
176 -1 -1 69:0.28427010397794394 210:0.28427010397794394 251:0.539419484768438 884:0.28427010397794394 1212:0.28427010397794394 1553:0.06691971628006906 1809:0.28427010397794394 2012:0.28427010397794394 2126:0.28427010397794394 2288:0.28427010397794394 2927:0.06691971628006906 3329:0.231504182409508
177 -1 -1 43:0.1663225770778788 465:0.1860681673636152 466:0.1663225770778788 559:0.1663225770778788 726:0.1860681673636152 808:0.1663225770778788 829:0.1860681673636152 1220:0.2960047828403028 1290:0.18455111255797918 1308:0.18455111255797918 1525:0.1663225770778788 1651:0.18455111255797918 1682:0.18455111255797918 1865:0.18455111255797918 1960:0.1663225770778788 2080:0.2960047828403028 2349:0.1663225770778788 2454:0.1860681673636152 2613:0.3322804507550825 2936:0.18455111255797918 2997:0.3322804507550825 3183:0.25972911492552303
178 -1 -1 313:0.15213821696157734 556:0.27881253190866656 574:0.2675388554488929 961:0.30066730429405103 963:0.20435953224191955 1026:0.20435953224191955 1076:0.3654108055025643 1223:0.21259571307595526 1420:0.3138915402173877 1665:0.27881253190866656 1843:0.09041819616505906 2167:0.2281156233541018 2363:0.22907598834666876 2519:0.20435953224191955 2817:0.09041819616505906 2946:0.20435953224191955 3319:0.20435953224191955 3362:0.22907598834666876
179 -1 -1 125:0.25343802257940035 135:0.27551365424087515 353:0.1492079730435634 730:0.28087217545466564 816:0.28087217545466564 1134:0.2410140117476177 1480:0.25343802257940035 1553:0.040321687261133846 1713:0.15351897445934534 1759:0.30272694750290874 1764:0.28087217545466564 2308:0.2410140117476177 2381:0.3082131787531786 2927:0.040321687261133846 3006:0.20846009907167387 3097:0.25343802257940035 3130:0.13949011982797116 3282:0.28270451270991426
180 -1 -1 408:0.2785918005557485 930:0.33728484001672115 1022:0.43426981176596263 2087:0.3180363157798838 2739:0.4138360715850435 3020:0.4199614143013995 3300:0.4138360715850435
181 -1 -1 138:0.11958521065039267 195:0.28980686840141423 262:0.05478879059224573 334:0.11958521065039267 394:0.3589426246951018 408:0.19509613304644272 806:0.05478879059224573 1352:0.05478879059224573 1637:0.13505291804204522 1713:0.13161218100747316 1877:0.2642318893401303 2462:0.2642318893401303 2566:0.23917042130078534 2694:0.28980686840141423 2778:0.26167384625798623 2801:0.22496065212707161 2807:0.28980686840141423 2819:0.05478879059224573 2905:0.3589426246951018 3050:0.05478879059224573 3172:0.23917042130078534
182 -1 -1 33:0.358157636335788 112:0.20537380656660897 174:0.21281478099172133 181:0.3034514050699464 267:0.21281478099172133 289:0.21281478099172133 655:0.3034514050699464 1553:0.0344922800426217 1667:0.25672409140022406 1760:0.20537380656660897 1841:0.20537380656660897 1869:0.3034514050699464 2770:0.25672409140022406 2839:0.25672409140022406 2927:0.0344922800426217 3164:0.2589609552322276 3250:0.25672409140022406
183 -1 -1 679:0.4690232542168564 979:0.36022942984431433 1473:0.6559490314663939 1508:0.4690232542168564
184 -1 -1 348:0.32789570310150357 353:0.13246455529268955 609:0.2544636861230515 977:0.2544636861230515 1553:0.03579697694933208 1871:0.32789570310150357 2000:0.2544636861230515 2028:0.21714765492340934 2334:0.2544636861230515 2407:0.2544636861230515 2574:0.30011126930771004 2927:0.03579697694933208 3059:0.2493540194720684 3130:0.1238371939101499 3134:0.22086466305573813 3296:0.3359082462570421 3312:0.2544636861230515
185 -1 -1 14:0.12397044799850612 347:0.12774846747985397 375:0.1691259800138812 384:0.17357590398346814 416:0.1397682566983332 678:0.16243821257796698 710:0.11770741660143146 1271:0.15066218573166104 1274:0.12861480804632294 1381:0.1374249775615395 1553:0.018463794282220166 1563:0.17357590398346814 1617:0.15479499137920705 1701:0.1397682566983332 1834:0.15479499137920705 2010:0.17357590398346814 2028:0.11200302291021176 2038:0.17812868773233512 2352:0.12774846747985397 2426:0.17357590398346814 2492:0.12397044799850612 2565:0.33119123731067107 2658:0.11570865749797682 2709:0.20623919737445864 2724:0.33119123731067107 2739:0.15479499137920705 2751:0.11770741660143146 2841:0.15479499137920705 2922:0.33119123731067107 2927:0.018463794282220166 3126:0.16243821257796698 3134:0.11392022596335781 3161:0.12397044799850612 3300:0.15479499137920705 3318:0.17812868773233512
186 -1 -1 1232:0.6741587186725368 1713:0.30169528348253416 3345:0.6741587186725368
187 -1 -1 69:0.09170511668847613 130:0.15563913462807022 148:0.22416550442218594 210:0.09170511668847613 247:0.19774515151972016 354:0.15563913462807022 417:0.13979944056268231 554:0.17401593098430562 612:0.14750980897989438 634:0.17615694964992526 707:0.10147404151203188 710:0.13762563817182008 884:0.09170511668847613 885:0.14750980897989438 1014:0.11565991420361968 1212:0.09170511668847613 1358:0.1620797862895738 1371:0.15563913462807022 1489:0.16067976669385953 1535:0.22416550442218594 1635:0.10147404151203188 1685:0.11855923328282335 1713:0.08219394664733688 1763:0.17003983787330595 1809:0.09170511668847613 1961:0.1682674231798986 2012:0.09170511668847613 2028:0.13095595800378326 2126:0.09170511668847613 2141:0.13979944056268231 2288:0.09170511668847613 2408:0.17401593098430562 2564:0.18366798815936874 2658:0.13528865291543538 2751:0.13762563817182008 2795:0.1682674231798986 2857:0.10147404151203188 2895:0.20827128004076295 2994:0.1682674231798986 3059:0.1503787573187302 3115:0.17401593098430562 3134:0.13319758645263138 3189:0.21520559110421938 3255:0.11489085804896151 3330:0.14342890861874333 3346:0.11855923328282335
188 -1 -1 1553:0.09595597658264264 1637:0.3748895025031578 2287:0.6592525561465593 2927:0.09595597658264264 3330:0.6375177089644689
189 -1 -1 73:0.1091103740999616 178:0.2844628958185309 443:0.1569212335819264 459:0.18192508900381676 556:0.2111144349234054 705:0.1569212335819264 824:0.1569212335819264 888:0.2844628958185309 993:0.18192508900381676 1089:0.2844628958185309 1553:0.029485786125648054 1554:0.18192508900381676 1665:0.2111144349234054 1741:0.2844628958185309 2011:0.2844628958185309 2025:0.2844628958185309 2167:0.17272717475044255 2324:0.1569212335819264 2363:0.17345435480701335 2867:0.17886340848894342 2927:0.029485786125648054 3232:0.2594059661571665 3337:0.1569212335819264 3362:0.17345435480701335
190 1 1 141:0.1646219883919436 353:0.1760907026006975 576:0.4186492734190367 979:0.19450774999561068 1134:0.2844373916456844 1637:0.1859149621035741 2018:0.3126359509072859 2238:0.22098452117058648 2241:0.3357356789311154 2308:0.2844373916456844 2685:0.2478992695981525 3006:0.24601825600180674 3128:0.27876038196123815 3130:0.1646219883919436 3174:0.2152601484614952
191 1 1 82:0.2115117855584449 603:0.17533545089313377 814:0.12854950020022513 870:0.17533545089313377 1047:0.22906692631831024 1302:0.20346750874239145 1553:0.02841776048366009 1591:0.22906692631831024 1606:0.2115117855584449 1770:0.12854950020022513 2088:0.2115117855584449 2238:0.13196799292158048 2303:0.21511834357343992 2335:0.2048765189625606 2379:0.21941634741526303 2406:0.17533545089313377 2493:0.12854950020022513 2767:0.2115117855584449 2844:0.2214998431999773 2846:0.2214998431999773 2882:0.2115117855584449 2927:0.02841776048366009 3007:0.20346750874239145 3041:0.21511834357343992 3180:0.17533545089313377 3197:0.1587121266557171 3214:0.2115117855584449 3344:0.21511834357343992
192 -1 -1 541:0.2317811012861104 570:0.2964059619783109 768:0.4026491058042517 1492:0.2317811012861104 1680:0.2795611151130249 2272:0.35519251118398804 2517:0.2795611151130249 2660:0.2795611151130249 2977:0.3022442175213923 3029:0.3353226656709722 3046:0.2795611151130249
193 -1 -1 73:0.09344746242964097 114:0.19498145661313424 130:0.18206082893880896 138:0.08736126807462694 334:0.08736126807462694 354:0.18206082893880896 539:0.1010122791316099 541:0.15094466702008535 603:0.15580954661669735 814:0.11423382574359056 870:0.15580954661669735 1129:0.18350866760962484 1141:0.23131487007007284 1371:0.18206082893880896 1436:0.1520832746407133 1492:0.15094466702008535 1534:0.1010122791316099 1770:0.11423382574359056 1825:0.23696733931996872 2117:0.18350866760962484 2121:0.1520832746407133 2313:0.2517394381710612 2353:0.1010122791316099 2406:0.15580954661669735 2450:0.18350866760962484 2493:0.11423382574359056 2603:0.1568077591559065 2618:0.1531873736359405 2636:0.18350866760962484 2883:0.17705501114499123 3030:0.19683292778990147 3153:0.19498145661313424 3180:0.15580954661669735 3183:0.18080873050426788 3197:0.14103744776560487 3252:0.2517394381710612
194 -1 -1 325:0.3103477337095683 360:0.3103477337095683 474:0.2645183664724213 707:0.18097330879694007 732:0.2645183664724213 750:0.3103477337095683 1323:0.2645183664724213 1367:0.3103477337095683 1553:0.03850135724504313 1578:0.3103477337095683 1635:0.18097330879694007 2028:0.23355266700210917 2857:0.18097330879694007 2927:0.03850135724504313 3134:0.23755048665565373 3210:0.3103477337095683
195 -1 -1 3:0.14937683652960124 14:0.12132317075985762 79:0.12502051403859737 135:0.12346701945745825 146:0.14565287885143569 159:0.11323780335286103 580:0.28448253977619825 592:0.14937683652960124 730:0.12586835468270938 811:0.13951652987079544 816:0.12586835468270938 873:0.14937683652960124 921:0.15896949088027998 1223:0.0986492901960389 1320:0.14937683652960124 1346:0.12937541389051274 1384:0.12502051403859737 1400:0.1266894871967031 1436:0.10882127509878385 1517:0.12414416926866506 1546:0.16551444706725293 1553:0.018069516588370103 1654:0.14744493047888285 1684:0.15148948378484953 1713:0.06879706292193244 1750:0.14565287885143569 1759:0.1356622197931465 1764:0.12586835468270938 1813:0.11323780335286103 1861:0.15896949088027998 1969:0.1323037011694203 2014:0.12502051403859737 2032:0.10716555670235853 2051:0.28448253977619825 2121:0.10882127509878385 2161:0.15625539348406806 2197:0.15896949088027998 2381:0.1381207862202499 2492:0.12132317075985762 2518:0.07675799667036264 2529:0.15896949088027998 2591:0.1323037011694203 2730:0.28448253977619825 2927:0.018069516588370103 3161:0.12132317075985762 3193:0.07675799667036264 3205:0.07675799667036264 3279:0.10716555670235853 3282:0.1266894871967031 3342:0.11323780335286103
196 -1 -1 
197 -1 -1 141:0.09664784812943794 235:0.29009467048674825 352:0.16002374008716205 604:0.2695258064393726 688:0.2695258064393726 695:0.29009467048674825 776:0.20002885845619153 926:0.21148279135054318 1060:0.20002885845619153 1544:0.2695258064393726 1553:0.027937493433533578 1716:0.2695258064393726 1954:0.2695258064393726 2028:0.169471326925643 2360:0.2695258064393726 2927:0.027937493433533578 3059:0.19460655271215846 3073:0.2695258064393726 3134:0.17237223921318925 3147:0.16002374008716205 3256:0.20002885845619153
198 -1 -1 13:0.26545654006267994 141:0.13183422146576593 265:0.22778598685178486 539:0.15243454532302234 1065:0.32422045192008364 1092:0.2671883097092064 1260:0.315035961903327 1403:0.26182023055825754 1454:0.31096156927904406 1900:0.24678137029561456 2238:0.17697102670845324 2261:0.32954284835909853 2344:0.22778598685178486 2353:0.15243454532302234 2394:0.2603921206378555 2619:0.2286518179845335
199 -1 -1 353:0.4014549258278088 1072:0.8212418126612088 1553:0.10848843824146358 2927:0.10848843824146358 3130:0.37530833350909887
200 1 1 43:0.17188139891478824 138:0.12968741750186702 141:0.12968741750186702 334:0.12968741750186702 384:0.17621041701903747 465:0.1922869249734752 466:0.17188139891478824 559:0.17188139891478824 675:0.24741800000597003 726:0.1922869249734752 808:0.17188139891478824 829:0.1922869249734752 1181:0.24741800000597003 1280:0.24741800000597003 1290:0.19071916726550614 1308:0.19071916726550614 1525:0.17188139891478824 1553:0.0374880708157926 1563:0.17621041701903747 1960:0.17188139891478824 1970:0.24741800000597003 2010:0.17621041701903747 2131:0.24276275344426387 2349:0.17188139891478824 2426:0.17621041701903747 2454:0.1922869249734752 2685:0.19529235668226716 2901:0.23054215551520807 2927:0.0374880708157926
201 -1 -1 138:0.15709977406668071 334:0.15709977406668071 1097:0.4261329567303047 1148:0.4159682503146544 1493:0.4261329567303047 1545:0.24939613663490925 1622:0.4261329567303047 1936:0.3617423465295368 2521:0.1994640018407124
202 -1 -1 353:0.17140633971717129 391:0.3090702975910014 979:0.18933345702510818 1134:0.27687079136279824 1553:0.04632053290231056 2018:0.3043192128691232 2241:0.3268044421887266 2308:0.27687079136279824 2657:0.3090702975910014 2677:0.3391556112275821 2927:0.04632053290231056 3006:0.23947368113178658 3128:0.27134480142591666 3130:0.16024271611438243 3192:0.3391556112275821
203 1 1 76:0.14527215469134847 138:0.08093451317770156 141:0.08093451317770156 167:0.14527215469134847 334:0.08093451317770156 335:0.1788304691981369 482:0.1529857194220767 548:0.14527215469134847 707:0.10996829602278312 780:0.17413005223180117 786:0.14527215469134847 814:0.105830184001978 913:0.14527215469134847 929:0.22570538667123968 947:0.14661348272566951 1007:0.14527215469134847 1047:0.18858256876359178 1158:0.1529857194220767 1319:0.14434737592280134 1502:0.1788304691981369 1552:0.19090280920048464 1591:0.18858256876359178 1610:0.14527215469134847 1635:0.10996829602278312 1770:0.105830184001978 1793:0.19090280920048464 1863:0.1529857194220767 1916:0.14527215469134847 2034:0.1529857194220767 2291:0.19090280920048464 2354:0.1529857194220767 2382:0.16506059728777234 2428:0.19090280920048464 2493:0.105830184001978 2527:0.1529857194220767 2559:0.14527215469134847 2733:0.14527215469134847 2744:0.14527215469134847 2857:0.10996829602278312 2897:0.17709920184145528 3008:0.1529857194220767 3171:0.17413005223180117 3294:0.14527215469134847
204 -1 -1 8:0.22313301198169871 104:0.2628509795773551 137:0.22313301198169871 262:0.04439706675774729 625:0.22313301198169871 806:0.04439706675774729 979:0.11449568084433133 1006:0.22313301198169871 1116:0.21030406693703904 1192:0.2908624099661161 1244:0.27923661594634136 1275:0.2628509795773551 1352:0.04439706675774729 1553:0.02801143038876104 1845:0.14592424031481227 1980:0.2628509795773551 2167:0.16409042686370112 2363:0.1647812462791282 2496:0.27923661594634136 2685:0.14592424031481227 2753:0.14592424031481227 2819:0.04439706675774729 2927:0.02801143038876104 3050:0.04439706675774729 3091:0.14592424031481227 3121:0.22313301198169871 3227:0.2162790324491907 3273:0.14592424031481227 3362:0.1647812462791282
205 -1 -1 69:0.21179434297383015 210:0.21179434297383015 884:0.21179434297383015 1212:0.21179434297383015 1333:0.35441877529032134 1553:0.04985827613667045 1713:0.1898281530542594 1809:0.21179434297383015 1943:0.39270955691700216 2012:0.21179434297383015 2126:0.21179434297383015 2288:0.21179434297383015 2338:0.4179970436623607 2521:0.21899337494481214 2658:0.3124511738355362 2927:0.04985827613667045
206 -1 -1 73:0.2602247858165661 1534:0.2812906634212536 1553:0.0703226658553134 2391:0.6081123294213037 2566:0.4865529075334733 2927:0.0703226658553134 3172:0.4865529075334733
207 -1 -1 16:0.15500182826570888 26:0.15500182826570888 69:0.11337976406833279 155:0.23937916120316305 210:0.11337976406833279 262:0.04230361130697433 309:0.1521481965695444 379:0.16873609862382905 806:0.04230361130697433 884:0.11337976406833279 979:0.1090968645562778 1004:0.2574965219601398 1022:0.23481492680785948 1112:0.1607406528508212 1212:0.11337976406833279 1352:0.04230361130697433 1553:0.02669060705709204 1809:0.11337976406833279 2012:0.11337976406833279 2087:0.17196607313874535 2114:0.15500182826570888 2126:0.11337976406833279 2169:0.27714737106746484 2288:0.11337976406833279 2437:0.27714737106746484 2637:0.16873609862382905 2651:0.2574965219601398 2664:0.21779191948638033 2685:0.13904347276424794 2693:0.15500182826570888 2738:0.1543080003693889 2819:0.04230361130697433 2851:0.1521481965695444 2927:0.02669060705709204 2929:0.2660697682602551 3020:0.22707820366397716 3050:0.04230361130697433 3329:0.092334329973928
208 -1 -1 1:0.17733678811711415 73:0.11299879257313132 262:0.048399342374681714 459:0.18840844022179903 556:0.21863802079212294 602:0.17733678811711415 707:0.14353537773060987 993:0.18840844022179903 1023:0.1740719628880884 1352:0.048399342374681714 1521:0.29460043579267453 1554:0.18840844022179903 1559:0.18716737280122692 1635:0.14353537773060987 1637:0.11930309737375155 1665:0.21863802079212294 1713:0.11626361780215706 2167:0.17888273550860392 2363:0.17963583042788706 2388:0.3170828703772093 2420:0.1811044657551266 2438:0.3170828703772093 2512:0.27387245727945536 2819:0.048399342374681714 2857:0.14353537773060987 2867:0.18523764913727378 3024:0.17733678811711415 3050:0.048399342374681714 3362:0.17963583042788706
209 -1 -1 138:0.10407272494629746 146:0.2424960753826687 262:0.047681638075772845 334:0.10407272494629746 580:0.15787741364862154 609:0.21385117329063394 806:0.047681638075772845 811:0.2322797270569931 921:0.26466677451235876 977:0.21385117329063394 1093:0.2698112566453529 1352:0.047681638075772845 1553:0.030083764161030785 1626:0.20814544989259492 1750:0.2424960753826687 2000:0.21385117329063394 2032:0.1784189033642615 2040:0.2698112566453529 2051:0.15787741364862154 2268:0.2698112566453529 2334:0.21385117329063394 2407:0.21385117329063394 2518:0.12779364948759075 2730:0.15787741364862154 2819:0.047681638075772845 2927:0.030083764161030785 3050:0.047681638075772845 3193:0.12779364948759075 3205:0.12779364948759075 3279:0.1784189033642615 3312:0.21385117329063394
210 -1 -1 141:0.21968521967599788 262:0.10065030141752086 313:0.24810032784646702 806:0.10065030141752086 1352:0.10065030141752086 1553:0.06350326987024936 1843:0.1474500264289461 2336:0.595895906067597 2521:0.2789265186545178 2812:0.595895906067597 2817:0.1474500264289461 2819:0.10065030141752086 2927:0.06350326987024936 3050:0.10065030141752086
211 -1 -1 377:0.5989199018845675 1553:0.07430126467494476 2329:0.6663832851825852 2927:0.07430126467494476 3048:0.4314938151251453
212 1 1 13:0.16172812848960857 141:0.08031936942863978 355:0.23144756686621654 475:0.2410837019040432 557:0.20425974671571168 621:0.19193415431964225 658:0.19193415431964225 814:0.10502582040485671 929:0.2239899101422644 947:0.14549914517193818 1042:0.1849456330634606 1084:0.2126693546575483 1092:0.16278320087110537 1372:0.20425974671571168 1623:0.15109475182450294 1679:0.20425974671571168 1752:0.2410837019040432 1770:0.10502582040485671 1859:0.20425974671571168 2128:0.23144756686621654 2238:0.1078187523264057 2375:0.23144756686621654 2382:0.16380605221606673 2422:0.2126693546575483 2493:0.10502582040485671 3079:0.23144756686621654 3120:0.2126693546575483 3249:0.1849456330634606
213 1 1 17:0.36681213643838256 141:0.13523033797138892 615:0.3771223736714092 972:0.3380320395128004 991:0.30468632078678803 1066:0.3380320395128004 1457:0.35806243140453 1551:0.30468632078678803 1553:0.03909033415860881 2927:0.03909033415860881 3174:0.17682754844943874 3257:0.35806243140453
214 -1 -1 262:0.41536547008061153 806:0.41536547008061153 1352:0.41536547008061153 1553:0.26206643368005283 2819:0.41536547008061153 2927:0.26206643368005283 3050:0.41536547008061153
215 -1 -1 754:0.39727097646690473 812:0.38156164606461446 1513:0.41841802014323876 1642:0.25074221397373475 2561:0.25074221397373475 2662:0.25074221397373475 2742:0.39727097646690473 3285:0.41841802014323876
216 -1 -1 233:0.2211697913406428 444:0.19113067771208742 508:0.2211697913406428 579:0.25690618845512697 757:0.2855510466463187 867:0.233738357300387 960:0.233738357300387 1091:0.2232699371747736 1099:0.2855510466463187 1296:0.20209756486373734 1357:0.2232699371747736 1466:0.25690618845512697 1774:0.19113067771208742 1953:0.19113067771208742 2199:0.20209756486373734 2384:0.25690618845512697 2394:0.19572716549175906 2799:0.19113067771208742 3163:0.25690618845512697
217 -1 -1 13:0.19296593692302505 76:0.17201408161845586 141:0.09583306577284663 167:0.17201408161845586 265:0.16558242023501038 539:0.11080787405255452 548:0.17201408161845586 707:0.13021143306985078 780:0.20618418636707145 786:0.17201408161845586 913:0.17201408161845586 1007:0.17201408161845586 1092:0.19422479666819437 1260:0.2290062604551684 1319:0.17091906811838176 1403:0.190322627135678 1454:0.22604449884269737 1610:0.17201408161845586 1635:0.13021143306985078 1651:0.14093273544007973 1682:0.14093273544007973 1865:0.14093273544007973 1916:0.17201408161845586 2068:0.17360232342889115 2344:0.16558242023501038 2353:0.11080787405255452 2559:0.17201408161845586 2619:0.1662118110788318 2733:0.17201408161845586 2744:0.17201408161845586 2857:0.13021143306985078 2936:0.14093273544007973 3171:0.20618418636707145 3206:0.17360232342889115 3294:0.17201408161845586 3329:0.09583306577284663
218 1 -1 69:0.16496349587863618 210:0.16496349587863618 309:0.22137017662706654 449:0.4032394985167556 539:0.1553355092398066 541:0.23212095519643294 884:0.16496349587863618 979:0.15873203048610207 1212:0.16496349587863618 1492:0.23212095519643294 1553:0.03883387730995165 1674:0.24113715016270096 1809:0.16496349587863618 2012:0.16496349587863618 2032:0.23031352612446643 2126:0.16496349587863618 2288:0.16496349587863618 2353:0.1553355092398066 2603:0.24113715016270096 2618:0.23556976337346103 2847:0.2440865386109944 2851:0.22137017662706654 2927:0.03883387730995165 3279:0.23031352612446643
219 -1 -1 138:0.14128236362035654 172:0.23502823535941958 334:0.14128236362035654 443:0.21734627625316266 502:0.2990258000565607 705:0.21734627625316266 824:0.21734627625316266 1088:0.23502823535941958 1148:0.3740869644442271 1471:0.23502823535941958 1553:0.04083976190169904 1918:0.3832282490605915 2008:0.27250026227297863 2324:0.21734627625316266 2624:0.27250026227297863 2927:0.04083976190169904 3302:0.17348434822471245 3337:0.21734627625316266
220 -1 -1 27:0.616783806683492 236:0.616783806683492 262:0.10417838991680745 806:0.10417838991680745 1352:0.10417838991680745 1553:0.06572924587768253 1843:0.1526185826591504 1882:0.279213072001706 2817:0.1526185826591504 2819:0.10417838991680745 2927:0.06572924587768253 3050:0.10417838991680745 3329:0.2273858314584402
221 -1 -1 49:0.45554340110044694 461:0.35013429109738564 710:0.3413466435806463 1463:0.44263880549326506 1553:0.05354424035437318 1801:0.35013429109738564 2658:0.3355503247845187 2751:0.3413466435806463 2927:0.05354424035437318
222 -1 -1 63:0.3803078078280245 262:0.06248004266968198 266:0.35354949008196224 594:0.40933100118643007 806:0.06248004266968198 1352:0.06248004266968198 1553:0.039420517924716604 2110:0.35354949008196224 2314:0.3610868722195703 2543:0.3610868722195703 2771:0.39297000800667886 2819:0.06248004266968198 2927:0.039420517924716604 3050:0.06248004266968198
223 -1 -1 258:0.35893020410736365 1360:0.3323538938817914 1456:0.3323538938817914 1553:0.03444989127607145 1816:0.3026297153294453 1842:0.4577602467831872 1843:0.07999017041972534 2032:0.4086265129319578 2817:0.07999017041972534 2927:0.03444989127607145 3279:0.4086265129319578
224 -1 -1 262:0.0587755457005648 331:0.2565738698633948 381:0.29539709491610683 707:0.17430753682856773 764:0.29539709491610683 806:0.0587755457005648 1077:0.25999902696794097 1309:0.3206757811030722 1352:0.0587755457005648 1373:0.29539709491610683 1553:0.03708324056488529 1635:0.17430753682856773 1830:0.2565738698633948 1909:0.3206757811030722 1915:0.3206757811030722 2343:0.3206757811030722 2819:0.0587755457005648 2857:0.17430753682856773 2927:0.03708324056488529 3050:0.0587755457005648 3329:0.1282869349316974
225 -1 -1 151:0.28309634704633274 451:0.22538171403616797 751:0.12332822943789587 777:0.25583282537117136 895:0.19520330738162442 896:0.12332822943789587 1228:0.1008870184631678 1254:0.25583282537117136 1545:0.14972725592858632 1803:0.25583282537117136 2039:0.19520330738162442 2087:0.17565732965091196 2089:0.1862886450051743 2181:0.22538171403616797 2247:0.21474159049745095 2255:0.27178096318873923 2323:0.22538171403616797 2329:0.24451744151357782 2425:0.25583282537117136 2899:0.21474159049745095 2963:0.24451744151357782 3103:0.12332822943789587
226 1 1 10:0.29296951719153763 43:0.1928360390279792 141:0.14549804726238005 465:0.21572927147944518 466:0.1928360390279792 559:0.1928360390279792 726:0.21572927147944518 808:0.1928360390279792 829:0.21572927147944518 943:0.1682334710459669 979:0.17191201538873865 1290:0.2139703831502304 1308:0.2139703831502304 1525:0.1928360390279792 1600:0.1682334710459669 1960:0.1928360390279792 2298:0.1682334710459669 2349:0.1928360390279792 2364:0.1682334710459669 2411:0.1682334710459669 2454:0.21572927147944518 2685:0.2191011054879632 3164:0.3157655880552332 3174:0.19025363233973872
227 1 1 25:0.17413250481711776 298:0.2697038049094128 312:0.21369121352307935 353:0.10344928453734767 580:0.14671076626599464 652:0.20641842172083713 675:0.1845067920404044 754:0.2560728476668439 866:0.22269101722892076 947:0.17519393190083826 987:0.21162245743223507 1181:0.1845067920404044 1280:0.1845067920404044 1345:0.19101988875063158 1553:0.0279559437301995 1845:0.14563518515462132 1970:0.1845067920404044 2051:0.14671076626599464 2131:0.18103523940786836 2177:0.1433939473979814 2652:0.14453013242967283 2730:0.14671076626599464 2742:0.2560728476668439 2753:0.14563518515462132 2754:0.1433939473979814 2875:0.1433939473979814 2901:0.17192198442782936 2927:0.0279559437301995 2993:0.2080745095570014 3003:0.1433939473979814 3091:0.14563518515462132 3130:0.09671167566909727 3273:0.14563518515462132
228 -1 -1 1:0.18116301805369397 69:0.13251598690580774 174:0.1924735528356853 210:0.13251598690580774 267:0.1924735528356853 289:0.1924735528356853 313:0.12187718866944303 338:0.25145699241682495 392:0.2654044353558022 402:0.2857462577414408 595:0.2321859306014864 602:0.18116301805369397 884:0.13251598690580774 1212:0.13251598690580774 1809:0.13251598690580774 1843:0.07243357897340616 1903:0.24315026742213922 2012:0.13251598690580774 2126:0.13251598690580774 2288:0.13251598690580774 2700:0.22841080137942543 2709:0.1742253876208523 2817:0.07243357897340616 2908:0.2321859306014864 3024:0.18116301805369397 3040:0.3239242707651125 3078:0.23420899087459834
229 -1 -1 138:0.17344423530072742 334:0.17344423530072742 1315:0.5206039168094528 1515:0.4144687995046916 2238:0.2328272891254029 2653:0.4144687995046916 3215:0.5206039168094528
230 -1 -1 251:0.19750574824782996 262:0.038835257811808695 353:0.0906693567864724 412:0.36183576541895257 414:0.35880844513999227 806:0.038835257811808695 1348:0.24425546016237343 1352:0.038835257811808695 1553:0.02450231964108848 1687:0.22992252199165322 1958:0.36183576541895257 2003:0.21975314052128495 2054:0.36183576541895257 2156:0.22992252199165322 2227:0.18236938060584604 2247:0.19299293588318583 2533:0.20255544622475458 2769:0.22992252199165322 2819:0.038835257811808695 2899:0.19299293588318583 2927:0.02450231964108848 3050:0.038835257811808695 3130:0.08476409929633917
231 -1 -1 218:0.35657221304344083 866:0.2944171620599929 947:0.23162182688021676 1151:0.3015906627517827 1223:0.20178180906991147 2177:0.18957944318919212 2560:0.3837840242983761 2652:0.19108157999187134 2754:0.18957944318919212 2854:0.3015906627517827 2875:0.18957944318919212 3003:0.18957944318919212 3234:0.2880833471356708 3329:0.12786136343924442 3361:0.2880833471356708
232 -1 -1 516:0.30269705131798796 597:0.3215666169587021 748:0.27043931579228964 1406:0.27894742689005414 1459:0.26666781387713856 2161:0.27894742689005414 2167:0.1889652016553922 2363:0.1897607436784017 2661:0.2632189715055236 2746:0.2893088814330038 2901:0.19837691613090705 2952:0.27894742689005414 2982:0.27043931579228964 3004:0.23256063995331422 3362:0.1897607436784017
233 1 1 58:0.25432595629267546 262:0.03882016401180616 539:0.19594237210857937 806:0.03882016401180616 963:0.12853642070475182 979:0.10011339562753316 1026:0.12853642070475182 1083:0.2243508647422177 1201:0.24416052727733678 1352:0.03882016401180616 1553:0.02449279651357242 1887:0.3531593485168794 1977:0.16272661772159094 2078:0.3708138661039498 2353:0.19594237210857937 2519:0.12853642070475182 2676:0.25432595629267546 2685:0.12759408123129487 2819:0.03882016401180616 2843:0.3531593485168794 2883:0.34344912495498925 2927:0.02449279651357242 2946:0.12853642070475182 2990:0.16641424524310103 3050:0.03882016401180616 3319:0.12853642070475182 3329:0.08473115468790181
234 -1 -1 408:0.23341018279887 443:0.2200963610165417 705:0.2200963610165417 824:0.2200963610165417 930:0.2825844694874171 1022:0.3638405579278369 1553:0.04135650784684267 2087:0.5329152864856639 2089:0.2825844694874171 2324:0.2200963610165417 2927:0.04135650784684267 3020:0.35185267579670343 3337:0.2200963610165417
235 -1 -1 25:0.3534958982003294 101:0.499282033668662 461:0.37110822007619015 1223:0.3098318926248646 1553:0.056751675681249815 1801:0.37110822007619015 2238:0.26354662039245963 2513:0.4223995153902748 2927:0.056751675681249815
236 -1 -1 518:0.42797513192437336 751:0.2703920131870239 881:0.42797513192437336 896:0.2703920131870239 1228:0.22119059157035284 1553:0.05977413724265922 1642:0.345575788965404 2561:0.345575788965404 2662:0.345575788965404 2927:0.05977413724265922 3103:0.2703920131870239
237 -1 -1 91:0.2568619397058301 415:0.2568619397058301 587:0.21762796211791263 926:0.18725569797458702 989:0.19704979504467482 1303:0.23212491595487453 1395:0.2568619397058301 1458:0.2568619397058301 1476:0.2568619397058301 1516:0.2568619397058301 1920:0.2568619397058301 2518:0.10508108379239169 2556:0.2568619397058301 2597:0.2568619397058301 2879:0.2568619397058301 2924:0.2568619397058301 3000:0.2568619397058301 3193:0.10508108379239169 3205:0.10508108379239169
238 1 1 10:0.24428674684814916 16:0.20366117923372623 26:0.20366117923372623 138:0.12132062399941633 141:0.12132062399941633 299:0.2707752818378671 334:0.12132062399941633 384:0.1648421887006828 535:0.26806640654760655 552:0.20798814195182513 933:0.26806640654760655 943:0.1402781004206762 1014:0.1878868045282027 1553:0.03506952510516905 1563:0.1648421887006828 1600:0.1402781004206762 1637:0.13701279782584183 1833:0.26806640654760655 2010:0.1648421887006828 2114:0.20366117923372623 2298:0.1402781004206762 2364:0.1402781004206762 2411:0.1402781004206762 2426:0.1648421887006828 2685:0.18269305559013188 2693:0.20366117923372623 2738:0.20274953961546605 2927:0.03506952510516905 3174:0.15863916958272906 3255:0.18663749093155688
239 -1 -1 44:0.4596217811808094 906:0.5967268380373565 2017:0.2767344933253846 3231:0.5967268380373565
240 1 1 138:0.18974605696655958 141:0.18974605696655958 312:0.4192571878615443 334:0.18974605696655958 987:0.41519833655587224 1125:0.44756005673499627 1351:0.44756005673499627 2685:0.2857328440180688 3174:0.24811244713773503
241 -1 -1 172:0.14379645313569953 387:0.13879162280723492 417:0.16180811501096684 560:0.13879162280723492 563:0.13641394425204784 781:0.17288052857280858 971:0.18597563813195633 1088:0.14379645313569953 1250:0.18597563813195633 1448:0.13641394425204784 1452:0.24105949994275472 1471:0.14379645313569953 1481:0.24105949994275472 1546:0.22887623935531742 1814:0.24105949994275472 2044:0.18597563813195633 2063:0.234469117602167 2141:0.16180811501096684 2335:0.18014145761058648 2468:0.24105949994275472 2814:0.18597563813195633 2934:0.18597563813195633 3041:0.18914677077843142 3132:0.234469117602167 3156:0.24105949994275472 3226:0.13641394425204784 3271:0.2594559575849888
242 1 1 141:0.2127695854122087 258:0.3204032786361944 353:0.22759259654968741 1095:0.36180727377226374 1816:0.2701459835218788 2303:0.46557793792996055 2395:0.4154539738835975 2674:0.40218575262143985 3130:0.2127695854122087
243 -1 -1 155:0.2059663498198538 208:0.21035738171109086 246:0.21035738171109086 262:0.036398825868140215 482:0.30034490125960495 542:0.21035738171109086 806:0.036398825868140215 1004:0.22155486907411315 1158:0.30034490125960495 1352:0.036398825868140215 1553:0.0229651022352761 1863:0.30034490125960495 2034:0.30034490125960495 2354:0.30034490125960495 2527:0.30034490125960495 2651:0.22155486907411315 2664:0.18739227947581474 2819:0.036398825868140215 2927:0.0229651022352761 2929:0.22893145205512988 3008:0.30034490125960495 3050:0.036398825868140215
244 -1 -1 356:0.32518554093338464 384:0.19405976559665405 487:0.2912805051764423 997:0.32518554093338464 1159:0.32518554093338464 1435:0.32179596094999635 1553:0.041285449284178856 1559:0.25305020314446025 1563:0.19405976559665405 1637:0.16129773354383084 1843:0.09586184460298222 2010:0.19405976559665405 2426:0.19405976559665405 2526:0.32518554093338464 2817:0.09586184460298222 2927:0.041285449284178856 2953:0.32518554093338464 3329:0.14282418864333493
245 -1 -1 124:0.3649734818691197 409:0.3649734818691197 426:0.3215316439634638 1315:0.4038678747968505 1553:0.03889439292773078 1685:0.21360229223002128 2326:0.32607908894138893 2537:0.3215316439634638 2927:0.03889439292773078 3215:0.4038678747968505 3346:0.21360229223002128
246 -1 -1 2:0.335065978249123 141:0.12924304873987796 443:0.1988252082949374 502:0.2735444471685117 705:0.1988252082949374 824:0.1988252082949374 1119:0.335065978249123 1528:0.335065978249123 1723:0.335065978249123 2008:0.24927927149642928 2017:0.1587009552973098 2324:0.1988252082949374 2624:0.24927927149642928 3081:0.335065978249123 3337:0.1988252082949374
247 -1 -1 143:0.30034525703211457 190:0.25459664090651696 387:0.20696654860861013 467:0.30034525703211457 560:0.20696654860861013 817:0.32780493578436026 1164:0.2667801161569643 1604:0.30034525703211457 1769:0.25459664090651696 2043:0.30034525703211457 2231:0.30034525703211457 2401:0.25459664090651696 2818:0.30034525703211457
248 -1 -1 138:0.11884733585577122 313:0.13421960308929043 334:0.11884733585577122 348:0.3146835738255099 609:0.2442104041028754 642:0.2803289893280177 820:0.1802903691973117 977:0.2442104041028754 1082:0.18525082453815223 1228:0.12712706897475431 1453:0.18525082453815223 1553:0.03435458449749219 1843:0.07976887493290893 1871:0.3146835738255099 2000:0.2442104041028754 2334:0.2442104041028754 2407:0.2442104041028754 2574:0.28801867751778776 2817:0.07976887493290893 2927:0.03435458449749219 3296:0.32237326201527994 3312:0.2442104041028754
249 -1 -1 313:0.13632221992426696 348:0.31961324851375883 609:0.2480360815383952 642:0.2847204823642542 820:0.1831147074961384 977:0.2480360815383952 1082:0.18815287083691887 1228:0.129118577735436 1453:0.18815287083691887 1843:0.08101849403086955 1871:0.31961324851375883 2000:0.2480360815383952 2334:0.2480360815383952 2407:0.2480360815383952 2574:0.2925306333438954 2817:0.08101849403086955 3296:0.3274233994934 3312:0.2480360815383952
250 -1 -1 262:0.1699814111171252 715:0.9124297500904184 806:0.1699814111171252 1352:0.1699814111171252 1553:0.10724632982785641 2819:0.1699814111171252 2927:0.10724632982785641 3050:0.1699814111171252
251 -1 -1 138:0.11109287321643793 268:0.23512938517501553 324:0.2430910918523409 334:0.11109287321643793 566:0.33345233311337963 573:0.23512938517501553 976:0.2251518360363442 1577:0.23711320680898534 1623:0.20898508326838747 1718:0.2251518360363442 1907:0.23335862212369288 2077:0.33345233311337963 2562:0.33345233311337963 2871:0.33345233311337963 2887:0.2251518360363442 3287:0.23335862212369288
252 -1 -1 262:0.07139317314461316 288:0.43456086155474793 384:0.21172696925029805 806:0.07139317314461316 1352:0.07139317314461316 1553:0.045044077138815176 1563:0.21172696925029805 1796:0.44902939600383024 2010:0.21172696925029805 2426:0.21172696925029805 2661:0.3675538739366527 2809:0.43456086155474793 2819:0.07139317314461316 2901:0.2770096836351753 2927:0.045044077138815176 3050:0.07139317314461316
253 -1 -1 1:0.2908183710387941 320:0.49920686390532837 581:0.4699133483786019 602:0.2908183710387941 1843:0.11627657604662157 1862:0.49920686390532837 2817:0.11627657604662157 3024:0.2908183710387941
254 -1 -1 274:0.34416062104170053 389:0.4149835070699824 644:0.29395887825104106 679:0.2152847072285389 1023:0.23059640677462287 1107:0.3628040008015581 1508:0.2152847072285389 1553:0.04045238932020846 1843:0.0939275392679135 1974:0.4149835070699824 2259:0.3902627442174802 2817:0.0939275392679135 2927:0.04045238932020846
255 -1 -1 69:0.13850082814375586 73:0.12065035569383291 113:0.30594938624793294 210:0.13850082814375586 308:0.2986514628178359 347:0.22558489643320165 408:0.18401414660072518 498:0.2568085534734649 884:0.13850082814375586 930:0.22278179714273147 1212:0.13850082814375586 1229:0.30594938624793294 1417:0.2924173668858053 1534:0.1304173178148043 1809:0.13850082814375586 2012:0.13850082814375586 2093:0.2986514628178359 2126:0.13850082814375586 2288:0.13850082814375586 2352:0.22558489643320165 2391:0.28194458347331974 2709:0.1820939573600788
256 -1 -1 1642:0.5773502691896258 2561:0.5773502691896258 2662:0.5773502691896258
257 -1 -1 141:0.1349959559198908 408:0.2202378440748455 707:0.18342329692998247 751:0.17652106985751412 896:0.17652106985751412 1228:0.14440071437838195 1545:0.2143062908127874 1552:0.3184192528498732 1553:0.039022582551600474 1635:0.18342329692998247 1637:0.15245696078720497 1793:0.3184192528498732 1843:0.09060763076162251 1900:0.25269984239204524 2291:0.3184192528498732 2428:0.3184192528498732 2489:0.3764687428594708 2817:0.09060763076162251 2857:0.18342329692998247 2927:0.039022582551600474 3103:0.17652106985751412 3329:0.1349959559198908
258 -1 -1 114:0.19120433245301668 130:0.17853399942619425 265:0.14802061076086026 354:0.17853399942619425 416:0.1874589553872825 454:0.24686281487320097 463:0.24686281487320097 539:0.09905549859153241 563:0.13519668025262357 721:0.22683390557471747 918:0.23890845114339326 1271:0.20207003092683437 1274:0.17249980884956603 1371:0.17853399942619425 1448:0.13519668025262357 1572:0.21786418722074652 1701:0.1874589553872825 1825:0.23237687683163002 2242:0.19961406362701192 2344:0.14802061076086026 2353:0.09905549859153241 2486:0.17362515288112296 2515:0.17362515288112296 2619:0.14858324788729863 3153:0.19120433245301668 3159:0.23890845114339326 3213:0.24686281487320097 3226:0.13519668025262357
259 -1 -1 100:0.2655080580894963 353:0.1577340122517946 421:0.2655080580894963 476:0.2655080580894963 887:0.2655080580894963 1345:0.2912570503245075 1845:0.2220568482634417 2690:0.3523779628405833 2743:0.2655080580894963 2753:0.2220568482634417 3002:0.3523779628405833 3080:0.2655080580894963 3091:0.2220568482634417 3130:0.14746086164930078 3273:0.2220568482634417
260 1 -1 74:0.32125414125049 646:0.28683978193981924 751:0.16805088153308836 760:0.3268342048172504 896:0.16805088153308836 947:0.23281188867841787 1044:0.28683978193981924 1220:0.3031402210609858 1228:0.13747178942934454 1553:0.03715012266120719 1651:0.18899986858678378 1682:0.18899986858678378 1865:0.18899986858678378 2068:0.23281188867841787 2080:0.3031402210609858 2238:0.17251982707113725 2927:0.03715012266120719 2936:0.18899986858678378 3103:0.16805088153308836 3206:0.23281188867841787
261 -1 -1 251:0.5792672494614247 1023:0.40965173035089786 2242:0.5792672494614247 2709:0.40135317019217204
262 -1 -1 327:0.5949721078603889 1248:0.5333007244182092 1553:0.061671383442179685 2927:0.061671383442179685 3245:0.5949721078603889
263 1 1 148:0.2779407537868934 225:0.164610364649228 262:0.04242471277747036 353:0.0990497201801613 615:0.25823365069439147 644:0.19451017400342055 776:0.1916483732884895 806:0.04242471277747036 814:0.12108224429883457 822:0.10940917337143782 1014:0.14340566725261 1060:0.1916483732884895 1345:0.18289605978632806 1352:0.04242471277747036 1553:0.02676701357802924 1677:0.2779407537868934 1770:0.12108224429883457 1771:0.1617903794638278 1845:0.13944150897190022 1853:0.1461326802643867 1961:0.20863323532739983 1965:0.26683143940830534 2153:0.16824144653566092 2204:0.2779407537868934 2493:0.12108224429883457 2753:0.13944150897190022 2795:0.20863323532739983 2819:0.04242471277747036 2927:0.02676701357802924 2994:0.20863323532739983 3050:0.04242471277747036 3091:0.13944150897190022 3130:0.09259865310832821 3255:0.14245212157714532 3256:0.1916483732884895 3273:0.13944150897190022 3307:0.10940917337143782
264 -1 -1 44:0.2155845759590218 69:0.12980169965730676 210:0.12980169965730676 309:0.17418535553327047 360:0.24630647040057543 681:0.2599682318349855 884:0.12980169965730676 979:0.12489846458097395 1114:0.23592959031082933 1126:0.23592959031082933 1212:0.12980169965730676 1553:0.030556477069469325 1809:0.12980169965730676 1877:0.23356931638517253 1917:0.22743013226025754 2012:0.12980169965730676 2060:0.24340630483461617 2126:0.12980169965730676 2288:0.12980169965730676 2462:0.23356931638517253 2566:0.21141608585657548 2851:0.17418535553327047 2927:0.030556477069469325 2995:0.27405086120998035 3110:0.22941175476551617 3164:0.22941175476551617 3172:0.21141608585657548 3329:0.10570804292828774
265 -1 -1 138:0.10563996190833846 206:0.23577764040522498 231:0.22358823364867617 262:0.04839967851952575 334:0.10563996190833846 544:0.22190438718873295 667:0.23577764040522498 736:0.3170850725925035 802:0.26406568462089774 806:0.04839967851952575 923:0.26406568462089774 1012:0.23577764040522498 1214:0.23577764040522498 1352:0.04839967851952575 1377:0.215445729212738 1467:0.24052360096462064 1553:0.030536797241262143 1597:0.30441115662950496 2001:0.22358823364867617 2331:0.22358823364867617 2819:0.04839967851952575 2927:0.030536797241262143 3050:0.04839967851952575 3070:0.23577764040522498 3138:0.22358823364867617
266 -1 -1 262:0.053359943100132534 313:0.13153084680884197 410:0.185958312295183 539:0.13466550300301444 556:0.2410469187510318 806:0.053359943100132534 1058:0.20565187964456197 1270:0.2822489388936374 1352:0.053359943100132534 1553:0.03366637575075361 1665:0.2410469187510318 1710:0.2822489388936374 1843:0.07817090370870942 2167:0.1972169893227384 2266:0.2624097333141784 2287:0.23130028019421586 2353:0.13466550300301444 2363:0.1980472713073748 2405:0.2822489388936374 2421:0.185958312295183 2458:0.2485825631428838 2615:0.25484960328901923 2817:0.07817090370870942 2819:0.053359943100132534 2927:0.03366637575075361 3050:0.053359943100132534 3093:0.185958312295183 3330:0.2236745589189261 3362:0.1980472713073748
267 -1 -1 1:0.17924570110077515 188:0.2072371434722624 602:0.17924570110077515 776:0.22099151417070156 971:0.2297286188070918 1060:0.22099151417070156 1250:0.2297286188070918 1691:0.2072371434722624 2037:0.19676744882194958 2044:0.2297286188070918 2057:0.282722096684252 2222:0.3204960573114387 2245:0.2072371434722624 2814:0.2297286188070918 2934:0.2297286188070918 3024:0.17924570110077515 3068:0.2977716142201616 3130:0.10677636449213755 3169:0.2072371434722624 3256:0.22099151417070156
268 -1 -1 1:0.22968160618372643 25:0.2463505504074508 138:0.13682094883394172 334:0.13682094883394172 353:0.1463528490088506 580:0.20755618290958935 602:0.22968160618372643 652:0.29202641895361214 1345:0.27024164604942946 1845:0.20603452559998506 2017:0.1680060590982574 2051:0.20755618290958935 2057:0.3622740454654562 2730:0.20755618290958935 2753:0.20603452559998506 2993:0.2943693367815653 3024:0.22968160618372643 3091:0.20603452559998506 3130:0.13682094883394172 3273:0.20603452559998506
269 -1 -1 69:0.2293669798579761 210:0.2293669798579761 461:0.3530820859275102 884:0.2293669798579761 1212:0.2293669798579761 1553:0.053995031490553756 1801:0.3530820859275102 1809:0.2293669798579761 2012:0.2293669798579761 2017:0.2293669798579761 2126:0.2293669798579761 2288:0.2293669798579761 2377:0.5209148215402417 2927:0.053995031490553756
270 -1 -1 1:0.3070716418194189 105:0.22862295246420467 117:0.2745261111170059 602:0.3070716418194189 606:0.23259404713275858 710:0.33708871786221734 1098:0.23711511299725907 1815:0.23711511299725907 2017:0.11230741821276827 2658:0.16568235089902192 2751:0.16854435893110867 3024:0.3070716418194189 3128:0.15487428149848956 3130:0.0914610318427536 3219:0.26355328028173947 3234:0.20607007055937215 3265:0.23259404713275858 3361:0.20607007055937215
271 -1 -1 570:0.22763330914670826 616:0.21640421091829723 727:0.21640421091829723 820:0.15628278141146273 867:0.2430001910667789 960:0.2430001910667789 1082:0.1605826991562951 1228:0.11019874228732636 1453:0.1605826991562951 1553:0.02977990473593891 1680:0.21469683442662424 1795:0.25336131389804883 2017:0.12650287667552382 2100:0.21640421091829723 2173:0.2254295788809085 2420:0.17661679292649873 2517:0.21469683442662424 2649:0.2400467569510257 2660:0.21469683442662424 2854:0.2430001910667789 2927:0.02977990473593891 2977:0.2321169619721969 3046:0.21469683442662424 3179:0.28730039288375864
272 -1 -1 694:0.304633045039052 704:0.304633045039052 722:0.36585432822277475 847:0.3944501591545123 1014:0.2402101097763133 1553:0.04483579619372016 1874:0.36585432822277475 2031:0.3944501591545123 2772:0.304633045039052 2927:0.04483579619372016 3255:0.2386128834200032 3329:0.15510637099933333
273 -1 -1 262:0.0894431587480098 806:0.0894431587480098 895:0.40404836600197963 1112:0.33985636890116905 1352:0.0894431587480098 1553:0.05643235010753458 1559:0.34588984512040416 1637:0.22047501792321422 2039:0.40404836600197963 2819:0.0894431587480098 2898:0.5859768360460053 2927:0.05643235010753458 3050:0.0894431587480098
274 -1 -1 73:0.18927628246965617 172:0.2943606153345949 353:0.18927628246965617 1088:0.2943606153345949 1134:0.3057359150195561 1471:0.2943606153345949 1534:0.20459869300585576 1553:0.05114967325146394 2067:0.47997340844840736 2308:0.3057359150195561 2927:0.05114967325146394 2938:0.32054408389321626 3006:0.2644399745583485 3130:0.17694879692908078
275 -1 -1 258:0.17239709259041103 353:0.12245911498558615 444:0.22081140740638638 554:0.2667536198801377 1095:0.19467504309537675 1699:0.24434985078634652 1763:0.2606585616613859 1774:0.22081140740638638 1816:0.14535551050658926 1953:0.22081140740638638 2003:0.2968012133020306 2395:0.22354033800006773 2408:0.2667536198801377 2674:0.21640120141201954 2799:0.22081140740638638 2869:0.2815495134295068 2921:0.2035143515371237 2967:0.2035143515371237 3115:0.2667536198801377 3130:0.11448340376810445
276 -1 -1 320:0.2176877194098687 771:0.14412358289479105 872:0.20002589541384286 979:0.08925872260990364 1014:0.2339878143587265 1165:0.20002589541384286 1491:0.1958505245345754 1649:0.20002589541384286 1677:0.2267509741621752 1734:0.14508318233953418 1853:0.11921867216452049 1862:0.2176877194098687 1979:0.1921162491869386 2152:0.33060882419390936 2164:0.1500294932458825 2204:0.2267509741621752 2473:0.2106734297097864 2569:0.2106734297097864 2572:0.2267509741621752 2640:0.14508318233953418 2685:0.11375984833899185 2940:0.2267509741621752 2965:0.1921162491869386 3255:0.2324319618407073 3268:0.20002589541384286
277 -1 -1 138:0.12537748815516672 265:0.21662990497379123 334:0.12537748815516672 539:0.1449688873509852 679:0.19287849861944234 780:0.2697488093023606 1065:0.3083413807000701 1260:0.29960671169316 1403:0.24899728227336743 1454:0.29573186715498984 1508:0.19287849861944234 1577:0.2676018489521642 2344:0.21662990497379123 2353:0.1449688873509852 2394:0.24763911568628005 2619:0.21745333102647782 3029:0.31340310662426785 3171:0.2697488093023606
278 -1 -1 384:0.223025380385609 700:0.24717694261377884 1162:0.3922405824479443 1546:0.4346154640136832 1553:0.047447769519275956 1563:0.223025380385609 2010:0.223025380385609 2108:0.3871676944944072 2223:0.3922405824479443 2426:0.223025380385609 2673:0.2490024551117382 2927:0.047447769519275956 3329:0.16414231410879826
279 -1 -1 710:0.4392903851836064 1553:0.034453934749293987 1660:0.32330553539957085 1685:0.18921594823365076 1843:0.07999955907380167 2196:0.3434597952302014 2486:0.24156436637082435 2515:0.24156436637082435 2658:0.21591545456085592 2751:0.2196451925918032 2817:0.07999955907380167 2927:0.034453934749293987 2972:0.293127001393799 3130:0.11919103125817393 3181:0.293127001393799 3225:0.293127001393799 3329:0.11919103125817393 3346:0.18921594823365076
280 -1 -1 69:0.1339108071746823 107:0.29580999490151005 210:0.1339108071746823 262:0.04996403708431398 408:0.17791578023841845 477:0.29580999490151005 806:0.04996403708431398 884:0.1339108071746823 930:0.21539864186403768 1212:0.1339108071746823 1324:0.27733570133867347 1352:0.04996403708431398 1553:0.031523797605041384 1797:0.29580999490151005 1809:0.1339108071746823 1810:0.30412452683861596 2012:0.1339108071746823 2126:0.1339108071746823 2252:0.29580999490151005 2287:0.21657998689296415 2288:0.1339108071746823 2545:0.27733570133867347 2819:0.04996403708431398 2927:0.031523797605041384 2944:0.27733570133867347 3050:0.04996403708431398 3330:0.20943957784345985
281 -1 -1 25:0.1561104604891975 348:0.22957029309396002 353:0.09274268157667837 580:0.1315267663815056 609:0.17815818399716776 971:0.18653959831980937 977:0.17815818399716776 1250:0.18653959831980937 1788:0.24179049870279132 1822:0.24984081908237155 1871:0.22957029309396002 2000:0.17815818399716776 2028:0.15203203431428125 2044:0.18653959831980937 2051:0.1315267663815056 2334:0.17815818399716776 2345:0.24984081908237155 2407:0.17815818399716776 2574:0.21011752030932737 2690:0.20718725616510777 2730:0.1315267663815056 2814:0.18653959831980937 2934:0.18653959831980937 3002:0.20718725616510777 3029:0.21672788759686917 3059:0.17458074257423 3130:0.08670238930543737 3134:0.1546344308638548 3312:0.17815818399716776
282 -1 -1 8:0.3266445581583768 125:0.25773889390666993 137:0.3266445581583768 159:0.25697554032433656 625:0.3266445581583768 1006:0.3266445581583768 1480:0.25773889390666993 1553:0.041005950762101666 1813:0.25697554032433656 2685:0.21361858820844554 2927:0.041005950762101666 3097:0.25773889390666993 3121:0.3266445581583768 3329:0.1418572826186987 3342:0.25697554032433656
283 -1 -1 622:0.29745219517563287 776:0.2732365686945453 943:0.15264887082034584 1060:0.2732365686945453 1167:0.29745219517563287 1213:0.3581029660895491 1553:0.03816221770508646 1600:0.15264887082034584 1747:0.29745219517563287 1892:0.29745219517563287 2297:0.39626518379463554 2298:0.15264887082034584 2364:0.15264887082034584 2411:0.15264887082034584 2927:0.03816221770508646 3256:0.2732365686945453 3329:0.1320195825662962
284 -1 -1 16:0.2926284591702705 26:0.2926284591702705 443:0.26816814868791905 705:0.26816814868791905 824:0.26816814868791905 1113:0.4615593624730068 2114:0.2926284591702705 2324:0.26816814868791905 2693:0.2926284591702705 2738:0.2913185792127166 3337:0.26816814868791905
285 -1 -1 173:0.2846861237143717 408:0.230659962440435 771:0.269733245692391 1553:0.04086921329752058 1697:0.2846861237143717 1713:0.15560360040893706 1734:0.2715291757379556 1857:0.2846861237143717 2116:0.3595535054195077 2640:0.2715291757379556 2680:0.2846861237143717 2927:0.04086921329752058 3198:0.3334875221431204 3209:0.36654235616548486
286 -1 -1 25:0.512195627921136 73:0.3042870790105946 101:0.7234315194224333 1534:0.3289199145916124 1553:0.0822299786479031 2927:0.0822299786479031
287 -1 -1 157:0.39475511210689235 352:0.24685127094544065 495:0.3865149340233351 520:0.39475511210689235 1553:0.04309614159337432 1562:0.3394474895917776 2017:0.18306928559775523 2646:0.3394474895917776 2920:0.3865149340233351 2927:0.04309614159337432 3147:0.24685127094544065
288 -1 -1 49:0.26541802035753864 105:0.26977511725884556 138:0.10792403091661167 262:0.04944614051856314 334:0.10792403091661167 444:0.20815992864728883 806:0.04944614051856314 1165:0.28576088396048793 1296:0.22010393718792273 1338:0.2927438099129804 1352:0.04944614051856314 1463:0.2578992807351474 1553:0.031197041252436705 1774:0.20815992864728883 1953:0.20815992864728883 2152:0.23615709768808993 2199:0.22010393718792273 2473:0.3009721585112823 2482:0.2797958679266701 2569:0.3009721585112823 2799:0.20815992864728883 2819:0.04944614051856314 2927:0.031197041252436705 3050:0.04944614051856314
289 -1 -1 1:0.21874160397646514 471:0.31578316614242563 602:0.21874160397646514 1014:0.2017991899248794 1023:0.21471450325538807 1024:0.3534494715279699 1200:0.36338411528519304 1648:0.31578316614242563 1822:0.3754828477192246 1888:0.36338411528519304 3024:0.21874160397646514 3255:0.200457368861935
290 -1 -1 192:0.23242273635183375 220:0.3029719207651728 352:0.16712716514538312 1023:0.1663253422830081 1398:0.29086210862065487 1460:0.28149000853998496 1553:0.029177633745287045 1717:0.28149000853998496 1720:0.3029719207651728 1727:0.28149000853998496 1969:0.21363653626195078 2186:0.23242273635183375 2193:0.23242273635183375 2591:0.21363653626195078 2679:0.22302963630689226 2709:0.16295599032720431 2927:0.029177633745287045 3147:0.16712716514538312 3202:0.28149000853998496
291 -1 -1 69:0.21520547096927534 138:0.1752592548763437 159:0.3174834656867487 210:0.21520547096927534 334:0.1752592548763437 884:0.21520547096927534 1212:0.21520547096927534 1809:0.21520547096927534 1813:0.3174834656867487 2012:0.21520547096927534 2126:0.21520547096927534 2282:0.4188060378296141 2288:0.21520547096927534 3032:0.30045878087280065 3342:0.3174834656867487
292 -1 -1 79:0.1827136537062064 707:0.12412942494663803 733:0.254770519032641 780:0.1965535889087835 1084:0.24189429708698684 1255:0.26325300412816066 1384:0.1827136537062064 1400:0.18515280688038815 1517:0.18143290265465314 1635:0.12412942494663803 1651:0.1343499491089183 1682:0.1343499491089183 1865:0.1343499491089183 2014:0.1827136537062064 2068:0.16549358277217233 2394:0.1804432689368309 2422:0.24189429708698684 2761:0.24780528791777595 2857:0.12412942494663803 2936:0.1343499491089183 3029:0.22836247374539537 3120:0.24189429708698684 3171:0.1965535889087835 3206:0.16549358277217233 3222:0.254770519032641 3290:0.24780528791777595
293 -1 -1 313:0.32237689929880275 1545:0.4531600077538218 1553:0.08251495438883436 1843:0.19159379084378372 2153:0.5186396774048967 2180:0.578531097191002 2817:0.19159379084378372 2927:0.08251495438883436
294 -1 -1 79:0.22823193101622002 353:0.12206607841740456 854:0.26589746533974234 1108:0.30215586742491435 1134:0.1971720053397447 1384:0.22823193101622002 1400:0.2312787347317375 1517:0.22663211469314945 1553:0.03298691174969989 1740:0.34252633713082153 1933:0.23618204392551453 1990:0.23618204392551453 2014:0.22823193101622002 2308:0.1971720053397447 2506:0.26589746533974234 2521:0.14488898720187227 2827:0.25214720955949615 2927:0.03298691174969989 3006:0.17053985977514466 3037:0.23618204392551453 3130:0.11411596550811001
295 -1 -1 43:0.1921201069030779 262:0.06641344722623657 465:0.21492834486576756 466:0.1921201069030779 559:0.1921201069030779 726:0.21492834486576756 806:0.06641344722623657 808:0.1921201069030779 829:0.21492834486576756 1047:0.33776105341438223 1169:0.30449448753846164 1290:0.21317598666787754 1308:0.21317598666787754 1352:0.06641344722623657 1525:0.1921201069030779 1553:0.041902219892280435 1591:0.33776105341438223 1637:0.16370738883227062 1960:0.1921201069030779 2218:0.30449448753846164 2349:0.1921201069030779 2454:0.21492834486576756 2819:0.06641344722623657 2927:0.041902219892280435 3050:0.06641344722623657
296 -1 -1 69:0.12016568113766911 172:0.16279467443349455 210:0.12016568113766911 309:0.16125445157592944 408:0.15965381262768963 552:0.16776912731242047 613:0.20887076175765804 673:0.24461993022151698 877:0.1899330634532981 884:0.12016568113766911 930:0.1932892875625544 979:0.11562644486972186 1088:0.16279467443349455 1212:0.12016568113766911 1397:0.21238103850078777 1471:0.16279467443349455 1583:0.2228114818063613 1809:0.12016568113766911 1891:0.20887076175765804 2012:0.12016568113766911 2126:0.12016568113766911 2173:0.21413662366180425 2288:0.12016568113766911 2292:0.27290800264209764 2420:0.16776912731242047 2551:0.2228114818063613 2578:0.2937349790193999 2851:0.16125445157592944 3013:0.2937349790193999
297 -1 -1 138:0.21499533931045972 334:0.21499533931045972 1545:0.3413054368606641 1936:0.49505429907282417 3198:0.5071163416929781 3276:0.5374187044347798
298 -1 -1 239:0.23448719906891388 257:0.23448719906891388 472:0.24600331864830827 531:0.23448719906891388 778:0.23246173567735856 875:0.23246173567735856 903:0.24879136082072573 1203:0.31134638956051314 1553:0.031232500395443435 1893:0.2548531847526986 2307:0.3243090484208635 2397:0.24114923346455516 2534:0.24600331864830827 2558:0.23448719906891388 2896:0.2548531847526986 2927:0.031232500395443435 3316:0.31134638956051314
299 -1 -1 654:0.20657991388098665 1553:0.03623929452732677 1644:0.28867440283302037 1773:0.37629811813963443 2129:0.22136861691656287 2224:0.29958251224278337 2440:0.37629811813963443 2547:0.28867440283302037 2552:0.29958251224278337 2623:0.28867440283302037 2837:0.25567845815360296 2870:0.28867440283302037 2927:0.03623929452732677 3048:0.21045444544516634
300 -1 -1 234:0.2943417607852418 259:0.2943417607852418 443:0.18412123851934084 705:0.18412123851934084 814:0.15650039140294267 824:0.18412123851934084 1325:0.3043702033047539 1404:0.3102864240906916 1423:0.22290469074646654 1553:0.03459671668548497 1637:0.13516558705745355 1713:0.13172197955951362 1770:0.15650039140294267 1925:0.27558998207414276 2303:0.26189214983145526 2324:0.18412123851934084 2493:0.15650039140294267 2829:0.2187179552048258 2927:0.03459671668548497 3166:0.3169014735140164 3329:0.11968497560280326 3337:0.18412123851934084
301 -1 -1 43:0.08689907652936654 76:0.11768815189665151 165:0.13877295392493585 167:0.11768815189665151 173:0.1320229383652975 250:0.11497096185904268 343:0.17360760533344774 344:0.18284887346025744 452:0.18284887346025744 466:0.08689907652936654 488:0.14106656626914146 525:0.14928411057162347 548:0.11768815189665151 559:0.08689907652936654 603:0.11693896837683102 700:0.09873509033601752 786:0.11768815189665151 808:0.08689907652936654 822:0.0774699348570217 870:0.11693896837683102 913:0.11768815189665151 1007:0.11768815189665151 1020:0.13772785265377713 1056:0.18893675540887678 1223:0.10347294355410447 1319:0.11693896837683102 1519:0.12950418507550573 1525:0.08689907652936654 1553:0.018953061560634008 1610:0.11768815189665151 1697:0.1320229383652975 1857:0.1320229383652975 1870:0.14106656626914146 1916:0.11768815189665151 1960:0.08689907652936654 2081:0.12877498218348202 2094:0.16674262048912764 2160:0.15465454377281374 2229:0.12950418507550573 2274:0.14772804374411602 2281:0.14347193934980706 2286:0.14928411057162347 2348:0.11195366109049834 2349:0.08689907652936654 2406:0.11693896837683102 2559:0.11768815189665151 2673:0.09946429322804123 2680:0.1320229383652975 2733:0.11768815189665151 2744:0.11768815189665151 2836:0.16389581189962343 2927:0.018953061560634008 2992:0.14928411057162347 3022:0.17360760533344774 3053:0.14487447692543368 3180:0.11693896837683102 3197:0.10585213809000053 3281:0.18284887346025744 3294:0.11768815189665151 3307:0.0774699348570217 3327:0.1588968635614123 3329:0.06556682043283646
302 -1 -1 43:0.0885853652428904 76:0.11997190691666877 165:0.14146586247232307 167:0.11997190691666877 173:0.13458486191826438 250:0.1172019894269866 343:0.17697648515528067 344:0.18639708138042316 452:0.18639708138042316 466:0.0885853652428904 488:0.14380398268431854 525:0.15218098958138263 548:0.11997190691666877 559:0.0885853652428904 603:0.11920818538603979 700:0.10065105855008848 786:0.11997190691666877 808:0.0885853652428904 822:0.0789732497598294 870:0.11920818538603979 913:0.11997190691666877 1007:0.11997190691666877 1020:0.14040048086507298 1056:0.19260309952828913 1223:0.1054808504714054 1319:0.11920818538603979 1347:0.1327412749701741 1519:0.13201723186919787 1525:0.0885853652428904 1553:0.019320848366580323 1610:0.11997190691666877 1697:0.13458486191826438 1857:0.13458486191826438 1870:0.14380398268431854 1916:0.11997190691666877 1960:0.0885853652428904 2081:0.1312738786932379 2160:0.15765563678870034 2229:0.13201723186919787 2274:0.15059472705981822 2281:0.14625603236546988 2286:0.15218098958138263 2348:0.11412613751573153 2349:0.0885853652428904 2406:0.11920818538603979 2559:0.11997190691666877 2673:0.10139441172604843 2680:0.13458486191826438 2733:0.11997190691666877 2744:0.11997190691666877 2927:0.019320848366580323 2992:0.15218098958138263 3022:0.17697648515528067 3053:0.14768578637858387 3180:0.11920818538603979 3197:0.10790621360947071 3281:0.18639708138042316 3294:0.11997190691666877 3307:0.0789732497598294 3327:0.16198027938513973 3329:0.06683915373824476
303 1 -1 10:0.239607040483233 352:0.19702735717258016 387:0.19106514664575228 560:0.19106514664575228 640:0.30850161583807906 813:0.3428993276665694 943:0.13759084731396123 1553:0.03439771182849031 1566:0.26038571179864917 1600:0.13759084731396123 1853:0.18779195556523415 2017:0.14611898647574784 2298:0.13759084731396123 2364:0.13759084731396123 2411:0.13759084731396123 2436:0.33185049483053697 2520:0.22493210038522737 2521:0.15108566896800105 2760:0.25825095650103885 2827:0.2629311624742929 2927:0.03439771182849031 3147:0.19702735717258016 3174:0.1556001806027711 3329:0.11899653190825356
304 1 -1 553:0.3140685277233482 563:0.20741259523650168 963:0.19937721382213539 1026:0.19937721382213539 1363:0.21441918156215667 1448:0.20741259523650168 1553:0.037991609699522706 1637:0.14842906264709463 1642:0.21964316176877327 2018:0.24959939005392967 2073:0.23879254790352852 2212:0.29612240543014035 2241:0.2680415366094592 2519:0.19937721382213539 2561:0.21964316176877327 2662:0.21964316176877327 2927:0.037991609699522706 2946:0.19937721382213539 3128:0.22255412759410834 3174:0.1718574002861275 3226:0.20741259523650168 3319:0.19937721382213539
305 1 -1 352:0.2629716129851744 813:0.45766633924356737 1553:0.04591048620021874 1853:0.25064515998848547 2017:0.19502441748548122 2436:0.44291950695494264 2521:0.2016534284254646 2760:0.3446865022229184 2827:0.35093315411710907 2927:0.04591048620021874 3147:0.2629716129851744 3174:0.20767892875938998 3329:0.15882418758804803
306 1 -1 387:0.24238322875531226 560:0.24238322875531226 640:0.39136189428469464 854:0.3517411563858854 1553:0.043636574232151476 1853:0.2382308930920213 2017:0.18536500427317965 2506:0.3517411563858854 2521:0.19166568527025765 2827:0.3335516980449953 2925:0.42098203577759546 2927:0.043636574232151476 3174:0.1973927470892182 3329:0.15095774462771838
307 -1 -1 18:0.37222761648209646 19:0.37222761648209646 521:0.37222761648209646 1324:0.36513036506935737 1553:0.04150311579916388 1898:0.40039958424077793 2545:0.36513036506935737 2927:0.04150311579916388 2944:0.36513036506935737 3329:0.1435771910675927
308 -1 -1 384:0.22245950366083925 1028:0.4335127250568652 1068:0.276055410827078 1553:0.04732738147928349 1563:0.22245950366083925 1845:0.24654978673365863 2010:0.22245950366083925 2426:0.22245950366083925 2445:0.4335127250568652 2753:0.24654978673365863 2927:0.04732738147928349 3048:0.27484690178181487 3091:0.24654978673365863 3273:0.24654978673365863 3329:0.16372583991674255
309 -1 -1 443:0.23380885903267126 504:0.24536477884553326 705:0.23380885903267126 824:0.23380885903267126 972:0.3799097530393589 1553:0.04393311124539344 1686:0.4379545471937045 1918:0.4122553245751384 1966:0.2479521618383753 2306:0.24536477884553326 2324:0.23380885903267126 2927:0.04393311124539344 3302:0.18662467201048455 3337:0.23380885903267126
310 -1 -1 302:0.42781697196234514 504:0.23968518510547265 1553:0.04291616731079634 1590:0.42781697196234514 1893:0.3501904035237527 1966:0.24221267651844558 2306:0.23968518510547265 2600:0.32804501114003826 2760:0.32220577091386726 2896:0.3501904035237527 2927:0.04291616731079634
311 -1 -1 43:0.16353163895855496 465:0.1829458928641966 466:0.16353163895855496 504:0.1991985912908441 559:0.16353163895855496 726:0.1829458928641966 751:0.16134166865884234 808:0.16353163895855496 829:0.1829458928641966 896:0.16134166865884234 1129:0.25918412915588573 1228:0.13198340703544797 1290:0.1814542946511684 1308:0.1814542946511684 1525:0.16353163895855496 1553:0.03566695233228919 1843:0.0828160986793506 1882:0.1515106281330121 1960:0.16353163895855496 1966:0.2012991496909904 2117:0.25918412915588573 2306:0.1991985912908441 2349:0.16353163895855496 2450:0.25918412915588573 2454:0.1829458928641966 2521:0.15666057614653336 2636:0.25918412915588573 2817:0.0828160986793506 2927:0.03566695233228919 3103:0.16134166865884234 3183:0.2553707896741985
312 1 -1 10:0.27895037358368546 504:0.22365426667854618 616:0.2910042484007347 727:0.2910042484007347 822:0.16368570142012748 943:0.16018318235774504 1363:0.2260127113118932 1553:0.04004579558943626 1600:0.16018318235774504 1966:0.2260127113118932 2100:0.2910042484007347 2298:0.16018318235774504 2306:0.22365426667854618 2364:0.16018318235774504 2411:0.16018318235774504 2521:0.17589384567651775 2622:0.3061043024907657 2649:0.3227969815889603 2927:0.04004579558943626 3130:0.13853569145558184 3174:0.18114963742840962 3307:0.16368570142012748
313 1 1 100:0.26743263497946684 138:0.14852975488194883 262:0.06804993353848277 334:0.14852975488194883 408:0.2423174292389731 421:0.26743263497946684 476:0.26743263497946684 528:0.34608378568936243 806:0.06804993353848277 814:0.1942179012606465 887:0.26743263497946684 1352:0.06804993353848277 1427:0.38506726747669906 1553:0.04293472779798899 1713:0.1634677472088768 1770:0.1942179012606465 2493:0.1942179012606465 2743:0.26743263497946684 2819:0.06804993353848277 2927:0.04293472779798899 3050:0.06804993353848277 3080:0.26743263497946684 3302:0.18238361149528856
314 -1 -1 73:0.14582641614975383 313:0.1539622037493882 679:0.20972580563316734 1307:0.35343597942732263 1462:0.369791719744042 1508:0.20972580563316734 1534:0.1576314462682391 1843:0.091502220931988 2017:0.16740173939668926 2335:0.2841091402068788 2555:0.3042720079741103 2792:0.369791719744042 2817:0.091502220931988 3041:0.298311821895737 3162:0.369791719744042
315 -1 -1 308:0.3757669864503668 498:0.3231197172881842 981:0.42597249750748467 1417:0.36792316938173764 2093:0.3757669864503668 2220:0.3849493245136021 2466:0.3849493245136021
316 -1 -1 73:0.17279936486093725 292:0.3678095657146835 487:0.32946039298853075 706:0.3678095657146835 1165:0.4277383418634194 1333:0.3319466346682618 1534:0.18678792578493092 1553:0.04669698144623273 1605:0.48488764668882794 1843:0.10842703316644166 2817:0.10842703316644166 2927:0.04669698144623273
317 -1 -1 29:0.4394946386514835 73:0.17754871842424913 556:0.3435337626756736 1534:0.19192175195161978 1553:0.047980437987904946 1665:0.3435337626756736 1706:0.4394946386514835 1843:0.11140712696911736 1882:0.2038174226358952 2167:0.28106849387104416 2363:0.28225179003488593 2817:0.11140712696911736 2927:0.047980437987904946 3362:0.28225179003488593
318 -1 -1 444:0.18897992841892383 580:0.14863455415527171 656:0.24917198173078733 774:0.21263969560872023 1296:0.19982340772693524 1515:0.23413626210067823 1651:0.14408978958906593 1682:0.14408978958906593 1774:0.18897992841892383 1865:0.14408978958906593 1953:0.18897992841892383 1961:0.22075753223114294 2051:0.14863455415527171 2068:0.1774912136412567 2199:0.19982340772693524 2653:0.23413626210067823 2730:0.14863455415527171 2795:0.22075753223114294 2799:0.18897992841892383 2936:0.14408978958906593 2994:0.22075753223114294 3006:0.14642532611913736 3060:0.21263969560872023 3105:0.26577019218803727 3206:0.1774912136412567 3243:0.25401528255847367
319 -1 -1 138:0.20002582922794526 334:0.20002582922794526 740:0.42335704247975386 1418:0.5763926163082839 1553:0.057820431584867486 1872:0.42335704247975386 2854:0.4718072823695161 2927:0.057820431584867486
320 1 -1 114:0.2633000453861971 130:0.24585222284880598 265:0.20383342276516614 354:0.24585222284880598 408:0.19246321729609508 1014:0.18269985289634 1091:0.2658002443966153 1357:0.2658002443966153 1371:0.24585222284880598 1553:0.03410136807610211 1825:0.319997153994957 2344:0.20383342276516614 2589:0.32899153079943216 2927:0.03410136807610211 3153:0.2633000453861971 3255:0.18148502883830284 3271:0.3540985220710591 3329:0.1179713509612562
321 -1 -1 30:0.31897206781467324 42:0.3322522157132841 723:0.2722278620827437 1549:0.2930926634244604 1553:0.031997465100589914 1584:0.2930926634244604 1732:0.2520285761119186 1973:0.3322522157132841 2017:0.1359229123612468 2209:0.2520285761119186 2573:0.3322522157132841 2837:0.22575115350475433 2927:0.031997465100589914 3099:0.3322522157132841 3329:0.1106930424852242
322 -1 -1 61:0.18961288883619096 64:0.22336423072697456 368:0.2471676482010437 539:0.09521366989627661 541:0.14227968937844065 1014:0.12752804700496032 1041:0.17716749126759498 1282:0.2372883373383157 1425:0.20583906301456362 1492:0.14227968937844065 1791:0.2372883373383157 1904:0.18961288883619096 2170:0.18961288883619096 2353:0.09521366989627661 2370:0.18961288883619096 2386:0.22336423072697456 2484:0.2372883373383157 2505:0.2471676482010437 2603:0.14780621074782962 2618:0.14439365343540453 2682:0.2471676482010437 2850:0.22336423072697456 2955:0.22336423072697456 3086:0.2471676482010437 3255:0.1266800762095814 3298:0.18961288883619096
323 -1 -1 612:0.2717035987531193 715:0.6766092872569257 885:0.2717035987531193 957:0.29360622287717175 2356:0.32052617392552285 2508:0.3167520994113793 2804:0.32446979286496397
324 -1 -1 155:0.3501281897137142 879:0.25405809011994895 893:0.4053699028271316 998:0.25405809011994895 1583:0.30749170231662665 2225:0.25405809011994895 2240:0.4053699028271316 2551:0.30749170231662665 2664:0.3185535872077145 3288:0.25405809011994895
325 1 1 73:0.14446120677911528 539:0.1561557196253261 541:0.2333466119640359 648:0.27750918800560637 814:0.17659501812945766 1447:0.2564801325883509 1492:0.2333466119640359 1534:0.1561557196253261 1770:0.17659501812945766 1843:0.09064558814384963 1856:0.2719367644315489 1905:0.27750918800560637 2027:0.2576535348340405 2353:0.1561557196253261 2493:0.17659501812945766 2603:0.24241041469742292 2618:0.23681363071183628 2817:0.09064558814384963 2835:0.2576535348340405 2961:0.27750918800560637 3244:0.26211696013806834
326 -1 -1 141:0.2510858819136357 979:0.29666844887335203 1401:0.7002134669121606 1545:0.3985992295969241 1843:0.16852576599692745 2685:0.37810262979331377 2817:0.16852576599692745
327 -1 -1 73:0.15318131331063667 511:0.2719620334339452 860:0.4298379602707053 880:0.24550545434224336 956:0.2762079522170443 1121:0.3884425248688858 1329:0.2719620334339452 1515:0.34220722822596655 1534:0.16558174160727793 1843:0.09611722445957958 2653:0.34220722822596655 2817:0.09611722445957958 3272:0.2762079522170443
328 1 -1 73:0.2144356381509295 141:0.2004695342408243 262:0.09184650235517641 539:0.23179476438940697 806:0.09184650235517641 979:0.23686312155951963 1352:0.09184650235517641 1534:0.23179476438940697 1553:0.05794869109735174 1900:0.3752602762198656 2353:0.23179476438940697 2458:0.427875999198769 2615:0.4386632242987258 2685:0.3018810038708914 2819:0.09184650235517641 2927:0.05794869109735174 3050:0.09184650235517641 3329:0.2004695342408243
329 -1 -1 25:0.1663681650194003 262:0.0423334368797539 313:0.1043508009495771 353:0.09883661674265706 479:0.2349804798061228 580:0.14016912579244242 649:0.20052887709481676 781:0.18479885801812027 806:0.0423334368797539 1352:0.0423334368797539 1403:0.18350349050216486 1494:0.2309686414032262 1553:0.026709424898375973 1589:0.18250256267219633 1843:0.0620173640698232 2051:0.14016912579244242 2153:0.16787947852078694 2487:0.2208011142595958 2520:0.1746571711638435 2630:0.25063334506840396 2645:0.2662573570497819 2702:0.2349804798061228 2730:0.14016912579244242 2817:0.0620173640698232 2819:0.0423334368797539 2825:0.25063334506840396 2872:0.23954793215140588 2927:0.026709424898375973 3050:0.0423334368797539 3088:0.25063334506840396 3130:0.09239942900906013 3149:0.2662573570497819 3295:0.23954793215140588 3329:0.09239942900906013
330 -1 -1 174:0.14731369903036654 206:0.1843496771521417 244:0.2187019338075611 267:0.14731369903036654 289:0.14731369903036654 340:0.22404619012521815 408:0.13475323150877666 474:0.16403746241533976 667:0.1843496771521417 732:0.16403746241533976 849:0.2303436081817083 930:0.16314271288856172 1012:0.1843496771521417 1023:0.1361042250566546 1214:0.1843496771521417 1323:0.16403746241533976 1527:0.22404619012521815 1667:0.1777084061461319 1843:0.05543856958722019 1926:0.24792228245955442 2495:0.24792228245955442 2518:0.10142390954054656 2555:0.1843496771521417 2692:0.24792228245955442 2770:0.1777084061461319 2817:0.05543856958722019 2839:0.1777084061461319 3070:0.1843496771521417 3193:0.10142390954054656 3198:0.19482584147322482 3205:0.10142390954054656 3250:0.1777084061461319
331 -1 -1 563:0.19293405384144585 669:0.3109057171287655 679:0.1880747362223747 1161:0.3237060619346732 1274:0.24616793360630942 1349:0.25121231221128504 1359:0.3169489725005877 1362:0.3237060619346732 1381:0.26303054264197384 1448:0.19293405384144585 1508:0.1880747362223747 1553:0.03533958611786829 1570:0.21943951195953135 2017:0.1501200001838017 2090:0.21943951195953135 2290:0.3109057171287655 2927:0.03533958611786829 3226:0.19293405384144585
332 -1 -1 25:0.3856353182885907 73:0.22909966069336288 459:0.38198912345585045 993:0.38198912345585045 1553:0.061911469485699554 1554:0.38198912345585045 2513:0.4608035691270245 2867:0.37556049581255824 2927:0.061911469485699554
333 -1 -1 100:0.17597883612930568 225:0.1737448775369359 353:0.10454615989364799 412:0.2086070814190127 414:0.20686175796492218 421:0.17597883612930568 476:0.17597883612930568 737:0.2587879944876226 820:0.14826634419715964 887:0.17597883612930568 1082:0.15234570008407777 1228:0.10454615989364799 1435:0.2202106531951225 1453:0.15234570008407777 1553:0.028252361302122907 1771:0.17076840651254202 1958:0.2086070814190127 2054:0.2086070814190127 2069:0.2587879944876226 2485:0.2368594427211356 2533:0.23355624015523913 2570:0.2587879944876226 2743:0.17597883612930568 2888:0.27256348111141454 2927:0.028252361302122907 3080:0.17597883612930568 3130:0.0977371119897288 3131:0.2138662956514673
334 -1 -1 31:0.3186325674853213 353:0.1462752866760361 377:0.3186325674853213 389:0.20275626706413513 391:0.2637553923487843 416:0.29923006008622405 539:0.15811665403863642 1356:0.35452389613186336 1553:0.039529163509659106 1637:0.15443611716815858 1701:0.29923006008622405 1713:0.15050155525332043 1974:0.20275626706413513 2353:0.15811665403863642 2532:0.36208205179895264 2657:0.2637553923487843 2927:0.039529163509659106 3130:0.1367484381035984
335 -1 -1 337:0.3596861939461765 580:0.1817855189485754 838:0.2863572481684728 979:0.14158761756450833 1589:0.23668780751287885 1637:0.13533268753782265 2051:0.1817855189485754 2092:0.2622159179220946 2350:0.3596861939461765 2453:0.2622159179220946 2508:0.27593068431494266 2685:0.18045279419034063 2729:0.2622159179220946 2730:0.1817855189485754 2764:0.2622159179220946 3357:0.2863572481684728
336 -1 -1 43:0.21858908685863965 96:0.34371226104791647 408:0.2690720743496364 465:0.244539686145127 466:0.21858908685863965 559:0.21858908685863965 726:0.244539686145127 808:0.21858908685863965 829:0.244539686145127 1290:0.24254590015103908 1308:0.24254590015103908 1525:0.21858908685863965 1960:0.21858908685863965 2349:0.21858908685863965 2454:0.244539686145127 2588:0.34371226104791647
337 1 1 10:0.33011438933159953 262:0.07511270901556935 696:0.3775052323208773 806:0.07511270901556935 943:0.18956337195711107 1341:0.3775052323208773 1352:0.07511270901556935 1519:0.3238164178242852 1553:0.047390842989277766 1600:0.18956337195711107 1637:0.18515083879276922 2081:0.32199309552605554 2229:0.3238164178242852 2298:0.18956337195711107 2364:0.18956337195711107 2411:0.18956337195711107 2819:0.07511270901556935 2927:0.047390842989277766 3050:0.07511270901556935 3174:0.21437541441176813
338 -1 -1 61:0.17026161109728666 73:0.07909363418141048 135:0.14604699558614798 241:0.2130714576302938 459:0.13187670335458496 556:0.15303593287059303 623:0.22194251800147013 707:0.10046775190954443 729:0.22194251800147013 730:0.14888749336915272 774:0.16047248651825993 816:0.14888749336915272 820:0.11216982050105641 993:0.13187670335458496 1082:0.11525602742194103 1171:0.22194251800147013 1228:0.07909363418141048 1453:0.11525602742194103 1554:0.13187670335458496 1559:0.1310080167932337 1635:0.10046775190954443 1637:0.08350633954147581 1665:0.15303593287059303 1759:0.16047248651825993 1764:0.14888749336915272 1904:0.17026161109728666 2167:0.12520917543902793 2170:0.17026161109728666 2247:0.16835360050352238 2329:0.19169733990215987 2351:0.17669526875416597 2363:0.12573630508964884 2370:0.17026161109728666 2803:0.17669526875416597 2857:0.10046775190954443 2867:0.12965730450620513 2899:0.16835360050352238 3060:0.16047248651825993 3140:0.22194251800147013 3282:0.14985879677611805 3298:0.17026161109728666 3362:0.12573630508964884
339 -1 -1 416:0.3203606873417317 969:0.30510825504111466 1035:0.30510825504111466 1081:0.3203606873417317 1553:0.04232058098825044 1575:0.36596546467931423 1701:0.3203606873417317 1843:0.09826534598857467 1882:0.17977476036490658 2028:0.2567204188667187 2518:0.17977476036490658 2817:0.09826534598857467 2927:0.04232058098825044 3134:0.2611148107149706 3193:0.17977476036490658 3205:0.17977476036490658 3218:0.29281031197970814
340 -1 -1 709:0.39801345524084164 1553:0.03833058454190723 1705:0.39801345524084164 1713:0.1459381397209756 2177:0.196608416320378 2652:0.1981662473431044 2754:0.196608416320378 2759:0.38210482528667217 2875:0.196608416320378 2927:0.03833058454190723 2972:0.3261087417213213 3003:0.196608416320378 3181:0.3261087417213213 3225:0.3261087417213213
341 -1 -1 194:0.3243468683909761 195:0.26187458311489065 394:0.3243468683909761 759:0.3113826978633656 1553:0.031236142638042735 1877:0.23876458224848915 2462:0.23876458224848915 2484:0.3113826978633656 2566:0.21611859897261937 2694:0.26187458311489065 2778:0.23645308953121325 2801:0.20327840164033648 2905:0.3243468683909761 2927:0.031236142638042735 3172:0.21611859897261937 3218:0.21611859897261937
342 -1 -1 1:0.2291074628179502 69:0.16758608831416108 210:0.16758608831416108 399:0.28885928125101623 602:0.2291074628179502 884:0.16758608831416108 886:0.28885928125101623 1212:0.16758608831416108 1809:0.16758608831416108 1961:0.30749951867152897 2012:0.16758608831416108 2087:0.25418223222532266 2089:0.2695661132942657 2126:0.16758608831416108 2288:0.16758608831416108 2521:0.17328245201644624 2795:0.30749951867152897 2994:0.30749951867152897 3024:0.2291074628179502
343 -1 -1 82:0.21999961757467468 436:0.24780676344408137 634:0.24119067604786237 707:0.13893628790821994 722:0.24119067604786237 814:0.13370810902473582 847:0.26004257217843496 943:0.11823258779131056 947:0.18523459746052834 1489:0.21999961757467468 1600:0.11823258779131056 1606:0.21999961757467468 1635:0.13893628790821994 1770:0.13370810902473582 1874:0.24119067604786237 2031:0.26004257217843496 2088:0.21999961757467468 2238:0.13726378366194025 2298:0.11823258779131056 2364:0.11823258779131056 2411:0.11823258779131056 2493:0.13370810902473582 2580:0.23545382244073804 2767:0.21999961757467468 2857:0.13893628790821994 2882:0.21999961757467468 3214:0.21999961757467468
344 -1 -1 313:0.1343270483072542 470:0.2602674262550812 637:0.25590392309393895 645:0.26281172060761215 686:0.2602674262550812 830:0.35701341360088823 876:0.26281172060761215 1041:0.25590392309393895 1358:0.25813364071379513 1843:0.07983273135891988 2017:0.1460526089329038 2103:0.3024819548575467 2164:0.2362174703876478 2521:0.15101703520789278 2817:0.07983273135891988 3011:0.26281172060761215 3066:0.33169974494532556
345 -1 -1 979:0.2565537508254486 1553:0.06276601422191028 2087:0.4043978830914056 2089:0.42887327180581286 2240:0.651743731297537 2685:0.32697662403544503 2927:0.06276601422191028 3329:0.2171347341751147
346 -1 -1 1:0.3190462300268947 53:0.48332860321920895 602:0.3190462300268947 2017:0.23337393301794368 2309:0.4158750284940787 2514:0.48332860321920895 3024:0.3190462300268947
347 -1 -1 109:0.3313392762174829 547:0.23075531490035264 713:0.23075531490035264 751:0.17332650479816505 896:0.17332650479816505 1228:0.1417874429027979 1321:0.27237290222495325 1503:0.23075531490035264 1553:0.03831637689102108 1896:0.321233173413307 2017:0.16276519161084244 2356:0.30885666332246065 2358:0.39786592719534913 2524:0.23075531490035264 2773:0.23075531490035264 2927:0.03831637689102108 3049:0.23075531490035264 3103:0.17332650479816505
348 -1 -1 73:0.14397375042145943 251:0.313619113588762 262:0.061666453958837145 420:0.36509366527719367 459:0.24005450971729853 493:0.38785291863615606 563:0.21241120114762022 806:0.061666453958837145 993:0.24005450971729853 1352:0.061666453958837145 1448:0.21241120114762022 1553:0.03890720059987475 1554:0.24005450971729853 1820:0.36509366527719367 2153:0.24454740498017136 2819:0.061666453958837145 2867:0.23601454898987237 2927:0.03890720059987475 3050:0.061666453958837145 3226:0.21241120114762022 3329:0.13459679994787074
349 -1 -1 69:0.17796515931696957 210:0.17796515931696957 884:0.17796515931696957 1097:0.3931263949557632 1212:0.17796515931696957 1493:0.3931263949557632 1622:0.3931263949557632 1809:0.17796515931696957 1936:0.33372322498867135 2012:0.17796515931696957 2126:0.17796515931696957 2288:0.17796515931696957 2709:0.23397968493450405 3198:0.3418544214466915
350 -1 -1 13:0.2260380067443654 285:0.3369486801452975 301:0.3130576807649145 1053:0.276075867938566 1092:0.22751262009896123 1447:0.2131902174426088 1510:0.276075867938566 1541:0.2682552136956492 1586:0.276075867938566 1713:0.12354774170156457 2027:0.21416556737471334 2261:0.2806079238521033 2394:0.22172561997162116 2585:0.32348081418399793 2835:0.21416556737471334
351 -1 -1 415:0.2777060078677029 454:0.26660607630246563 463:0.26660607630246563 918:0.25801554919300224 1458:0.2777060078677029 1476:0.2777060078677029 1920:0.2777060078677029 2486:0.18751111130620526 2515:0.18751111130620526 2919:0.2777060078677029 2924:0.2777060078677029 3000:0.2777060078677029 3030:0.20845702582975206 3159:0.25801554919300224 3213:0.26660607630246563
352 -1 -1 130:0.1974412998543391 354:0.1974412998543391 443:0.14574869237596058 693:0.23299825208149685 705:0.14574869237596058 824:0.14574869237596058 934:0.23299825208149685 943:0.10954578098563755 1152:0.26420959196311855 1368:0.23299825208149685 1371:0.1974412998543391 1600:0.10954578098563755 1943:0.21570980008951804 2250:0.26420959196311855 2298:0.10954578098563755 2324:0.14574869237596058 2364:0.10954578098563755 2411:0.10954578098563755 2415:0.23299825208149685 2542:0.23299825208149685 2734:0.2843727490607468 2798:0.26420959196311855 3240:0.23299825208149685 3305:0.23299825208149685 3337:0.14574869237596058
353 -1 -1 14:0.24507325510355746 132:0.3790103004565078 204:0.18412285991086896 654:0.20806884609308274 713:0.21981937948000557 817:0.3211189614331773 943:0.14600196222121178 1379:0.22520528924207264 1553:0.036500490555302946 1600:0.14600196222121178 1823:0.2138191799857981 1911:0.2790045006609663 2071:0.2138191799857981 2129:0.22296413924146866 2153:0.22942026432586168 2298:0.14600196222121178 2364:0.14600196222121178 2411:0.14600196222121178 2492:0.24507325510355746 2927:0.036500490555302946 3161:0.24507325510355746 3329:0.12627095112278708
354 -1 -1 49:0.24762254459793975 76:0.18072846230846157 167:0.18072846230846157 417:0.1884786431888295 461:0.19032466259655656 548:0.18072846230846157 710:0.1855479066741391 786:0.18072846230846157 913:0.18072846230846157 1007:0.18072846230846157 1034:0.23749610674167226 1319:0.17957797448668916 1338:0.2731162225846541 1463:0.2406079137339243 1553:0.02910537396235937 1610:0.18072846230846157 1801:0.19032466259655656 1916:0.18072846230846157 2141:0.1884786431888295 2482:0.2610364009597409 2559:0.18072846230846157 2658:0.18239716580920554 2733:0.18072846230846157 2744:0.18072846230846157 2751:0.1855479066741391 2927:0.02910537396235937 3294:0.18072846230846157 3329:0.10068805095764874
355 -1 -1 379:0.33311823905535104 1112:0.3173336568699787 1114:0.40684407141452367 1126:0.40684407141452367 1553:0.05269250678835603 2637:0.33311823905535104 2709:0.2942856744819634 2927:0.05269250678835603 3032:0.312505417419489 3110:0.3956045200442529
356 -1 -1 262:0.07625740311215146 806:0.07625740311215146 1352:0.07625740311215146 1553:0.04811306455354901 1559:0.29489858946124486 1637:0.1879724794301662 1843:0.11171507631801474 2061:0.47962310893382143 2787:0.499591834928768 2817:0.11171507631801474 2819:0.07625740311215146 2927:0.04811306455354901 3050:0.07625740311215146 3061:0.499591834928768 3224:0.2996875557481809
357 -1 -1 13:0.294275448017303 546:0.438668369256747 877:0.28364898008110156 1092:0.2961952247478895 1397:0.3171731338610573 1447:0.277549106251769 1637:0.1650498972396842 2027:0.27881889951520156 2461:0.438668369256747 2835:0.27881889951520156
358 -1 -1 69:0.15676286393213784 73:0.1365587162653298 210:0.15676286393213784 265:0.22058180521360274 539:0.14761350181802696 679:0.1963971106275161 879:0.2401595889880791 884:0.15676286393213784 943:0.14761350181802696 998:0.2401595889880791 1212:0.15676286393213784 1472:0.33803017105610744 1508:0.1963971106275161 1534:0.14761350181802696 1553:0.03690337545450674 1600:0.14761350181802696 1809:0.15676286393213784 1843:0.08568698426399587 1882:0.15676286393213784 2012:0.15676286393213784 2126:0.15676286393213784 2225:0.2401595889880791 2288:0.15676286393213784 2298:0.14761350181802696 2344:0.22058180521360274 2353:0.14761350181802696 2364:0.14761350181802696 2411:0.14761350181802696 2619:0.22142025272704044 2817:0.08568698426399587 2927:0.03690337545450674 3288:0.2401595889880791
359 -1 -1 114:0.3119588149779734 130:0.29128657379120504 354:0.29128657379120504 1371:0.29128657379120504 1825:0.3791337476230605 1899:0.4195371678296344 2644:0.4195371678296344 3048:0.23463700120460873 3153:0.3119588149779734
360 -1 -1 43:0.19407158492546892 465:0.2171114997065361 466:0.19407158492546892 559:0.19407158492546892 675:0.2793600919204355 726:0.2171114997065361 808:0.19407158492546892 829:0.2171114997065361 1181:0.2793600919204355 1280:0.2793600919204355 1290:0.21534134176573697 1308:0.21534134176573697 1525:0.19407158492546892 1960:0.19407158492546892 1970:0.2793600919204355 2131:0.2741038449725208 2349:0.19407158492546892 2454:0.2171114997065361 2901:0.2603055467052107
361 -1 -1 73:0.13812927413792664 262:0.059163163417353316 263:0.3129452380562483 679:0.19865586815458597 722:0.30459004622679725 806:0.059163163417353316 979:0.15257599591739368 1014:0.19998563033634406 1264:0.27561743794082977 1335:0.3175772577523666 1352:0.059163163417353316 1374:0.3175772577523666 1508:0.19865586815458597 1534:0.1493112004616744 1553:0.0373278001154186 1843:0.08667246780833017 1874:0.30459004622679725 1882:0.1585657891266093 2137:0.3175772577523666 2685:0.19445743394279214 2817:0.08667246780833017 2819:0.059163163417353316 2927:0.0373278001154186 3050:0.059163163417353316 3255:0.19865586815458597 3329:0.12913297197345208
362 -1 -1 125:0.2513708046952026 407:0.3986748510737977 979:0.16346906495234992 1480:0.2513708046952026 2092:0.3027396862498778 2294:0.3986748510737977 2453:0.3027396862498778 2729:0.3027396862498778 2764:0.3027396862498778 2777:0.3150039303947426 3097:0.2513708046952026
363 -1 -1 503:0.25162007126303026 518:0.24399234647446263 679:0.18135936563131086 879:0.22177103609105792 881:0.24399234647446263 998:0.22177103609105792 1349:0.24224256004030678 1508:0.18135936563131086 1553:0.03407775573020952 1570:0.2116042350120307 1843:0.07912609844068227 1882:0.1447598361627668 2090:0.2116042350120307 2225:0.22177103609105792 2244:0.25162007126303026 2817:0.07912609844068227 2927:0.03407775573020952 2972:0.28992654755147695 3181:0.28992654755147695 3218:0.23577933133057033 3225:0.28992654755147695 3288:0.22177103609105792
364 -1 -1 370:0.42673561845384994 679:0.23540461918043276 1077:0.3101273171345457 1508:0.23540461918043276 1553:0.0442329574889559 1562:0.34840163925845036 2417:0.42673561845384994 2646:0.34840163925845036 2927:0.0442329574889559 3184:0.42673561845384994
365 -1 -1 262:0.06492807526007605 304:0.4253690124992689 806:0.06492807526007605 1297:0.4253690124992689 1352:0.06492807526007605 1430:0.40836697871192734 1491:0.3674019241882185 1553:0.04096505452370883 1674:0.2543705956854172 2540:0.4253690124992689 2819:0.06492807526007605 2847:0.2574818445991325 2927:0.04096505452370883 3050:0.06492807526007605
366 -1 -1 174:0.22192201372801304 265:0.21499288839475983 267:0.22192201372801304 289:0.22192201372801304 539:0.1438733946854365 679:0.19142096532081068 751:0.16270505367195395 896:0.16270505367195395 1228:0.1330987060194447 1508:0.19142096532081068 1553:0.035968348671359125 1667:0.26771038679991166 1713:0.13694426935218323 1900:0.23292143794777612 2344:0.21499288839475983 2353:0.1438733946854365 2420:0.21331882843571 2619:0.21581009202815477 2770:0.26771038679991166 2839:0.26771038679991166 2927:0.035968348671359125 2958:0.3060113240429871 3103:0.16270505367195395 3250:0.26771038679991166
367 -1 -1 73:0.10954146885797181 174:0.18264387448014768 188:0.1987570051938777 267:0.18264387448014768 289:0.18264387448014768 352:0.16955953018731246 664:0.29509530927606775 751:0.13390776742215046 896:0.13390776742215046 1228:0.10954146885797181 1534:0.11840913750974409 1553:0.029602284377436023 1667:0.2203281299693019 1691:0.1987570051938777 1692:0.24817679860214795 1713:0.11270640312857995 2037:0.18871573016409973 2245:0.1987570051938777 2420:0.17556337323441434 2666:0.2415508317946029 2770:0.2203281299693019 2839:0.2203281299693019 2927:0.029602284377436023 3006:0.15304159010271168 3103:0.13390776742215046 3147:0.16955953018731246 3169:0.1987570051938777 3238:0.29509530927606775 3250:0.2203281299693019
368 -1 -1 52:0.342385793017003 270:0.342385793017003 529:0.22288340777907506 700:0.1900787542086643 820:0.19148257099568008 924:0.342385793017003 999:0.37887306737533977 1082:0.196750965232168 1228:0.13501895924230034 1453:0.196750965232168 2018:0.2397161240758287 2241:0.2574280258996862 2617:0.342385793017003 3128:0.21374175975514226
369 -1 -1 262:0.08574245084299342 799:0.4759311722331537 806:0.08574245084299342 817:0.4759311722331537 1215:0.5392795868020954 1352:0.08574245084299342 1553:0.05409746338098265 1737:0.3594157669348531 1843:0.12561042008644388 2017:0.229802103103583 2817:0.12561042008644388 2819:0.08574245084299342 2927:0.05409746338098265 3050:0.08574245084299342
370 -1 -1 413:0.42586094600764424 1302:0.35839012455315333 1651:0.25465491704710547 1682:0.25465491704710547 1865:0.25465491704710547 2238:0.23245001480838887 2806:0.42586094600764424 2936:0.25465491704710547 3006:0.25878259231835143 3007:0.35839012455315333
371 -1 -1 1:0.2749394040120986 73:0.17519106449377062 353:0.17519106449377062 563:0.25846756322259035 602:0.2749394040120986 1134:0.28298421602209906 1448:0.25846756322259035 1534:0.18937323976381645 1553:0.04734330994095411 2067:0.44425562071286057 2308:0.28298421602209906 2927:0.04734330994095411 3006:0.24476136171477103 3024:0.2749394040120986 3130:0.16378094334068216 3226:0.25846756322259035 3329:0.16378094334068216
372 -1 -1 88:0.4261740315943824 529:0.25070961397897906 911:0.3959566004996347 1767:0.33083177119686896 1853:0.2240691681498321 1880:0.3959566004996347 2068:0.25720509848542894 2642:0.2738535621205551 2886:0.2738535621205551 3206:0.25720509848542894
373 -1 -1 138:0.13160055062764536 334:0.13160055062764536 360:0.30663766190295705 710:0.48502690148197247 1252:0.30302711936694116 1553:0.038041090310518715 1642:0.21992922697978617 1843:0.08832867635214081 1882:0.16159579417144462 1977:0.25273953332531907 2561:0.21992922697978617 2658:0.2383953927513179 2662:0.21992922697978617 2751:0.24251345074098624 2817:0.08832867635214081 2927:0.038041090310518715 2990:0.2584669875790456 3001:0.3289587469572277
374 -1 -1 82:0.2286846466491291 737:0.28143730248267695 814:0.13898656735649173 820:0.16124271932488152 1082:0.16567910331925564 1228:0.11369611362245084 1435:0.23948364504269057 1453:0.16567910331925564 1553:0.030725027910889963 1562:0.2420062030238074 1606:0.2286846466491291 1770:0.13898656735649173 2069:0.28143730248267695 2088:0.2286846466491291 2485:0.2575895483829132 2493:0.13898656735649173 2570:0.28143730248267695 2646:0.2420062030238074 2767:0.2286846466491291 2882:0.2286846466491291 2927:0.030725027910889963 3131:0.23258402484737528 3214:0.2286846466491291
375 -1 -1 93:0.3936298203023105 141:0.17636549060061207 1553:0.050981059908935006 1967:0.3936298203023105 2206:0.508213198996096 2278:0.37046847997660937 2927:0.050981059908935006 3125:0.508213198996096
376 -1 -1 141:0.2840265325135041 313:0.3207638453675844 1553:0.08210208029068798 1637:0.3207638453675844 1843:0.19063512687564638 2817:0.19063512687564638 2855:0.7920764063298763 2927:0.08210208029068798
377 1 -1 10:0.22717619681274406 16:0.18939616141139454 26:0.18939616141139454 299:0.2518093982276615 384:0.1532961652094371 535:0.249290260394679 771:0.2152439750517473 776:0.23350598776642947 933:0.249290260394679 943:0.13045261669268843 1060:0.23350598776642947 1553:0.03261315417317211 1563:0.1532961652094371 1600:0.13045261669268843 1734:0.2166771062215069 1833:0.249290260394679 2010:0.1532961652094371 2114:0.18939616141139454 2298:0.13045261669268843 2364:0.13045261669268843 2411:0.13045261669268843 2426:0.1532961652094371 2640:0.2166771062215069 2693:0.18939616141139454 2738:0.18854837566774585 2927:0.03261315417317211 3174:0.14752762348478335 3256:0.23350598776642947 3329:0.11282297673016452
378 1 1 10:0.37015310501507925 352:0.3043745621299848 943:0.21255502030409804 1553:0.05313875507602451 1600:0.21255502030409804 1853:0.2901073996370714 2017:0.22572957971758448 2298:0.21255502030409804 2364:0.21255502030409804 2411:0.21255502030409804 2521:0.23340227974519576 2827:0.406185001904793 2927:0.05313875507602451 3147:0.3043745621299848 3174:0.24037645085413595 3329:0.18382988948502238
379 -1 -1 43:0.10450057986866544 353:0.08434051450888906 357:0.21387362267965918 465:0.11690674667392341 466:0.10450057986866544 559:0.10450057986866544 726:0.11690674667392341 808:0.10450057986866544 829:0.11690674667392341 864:0.21387362267965918 942:0.21387362267965918 1054:0.16688156807216073 1142:0.16688156807216073 1251:0.16688156807216073 1290:0.1159535801846423 1308:0.1159535801846423 1322:0.17253233815287045 1525:0.10450057986866544 1553:0.022792024984332762 1579:0.17421896125399217 1637:0.08904594806616407 1662:0.17111784301664829 1713:0.08677732850775922 1828:0.2198851134910722 1840:0.16201766702062853 1860:0.20441407762666078 1933:0.16318796639246105 1960:0.10450057986866544 1990:0.16318796639246105 2066:0.16688156807216073 2184:0.21387362267965918 2234:0.19390986800098106 2349:0.10450057986866544 2454:0.11690674667392341 2567:0.16688156807216073 2838:0.16688156807216073 2927:0.022792024984332762 3037:0.16318796639246105 3106:0.18841680537566402 3123:0.18841680537566402 3130:0.07884745188357202 3197:0.12729260485299818 3200:0.22720610261099355
380 -1 -1 384:0.24057426441264637 650:0.38093896825610796 957:0.37790703323920916 1052:0.468813438975753 1068:0.2985344582001152 1553:0.05118122534029381 1563:0.24057426441264637 1853:0.2794203999034005 2010:0.24057426441264637 2426:0.24057426441264637 2927:0.05118122534029381 3048:0.2972275408968947
381 -1 -1 120:0.23611427554683231 193:0.1907624551713418 216:0.2541333383502298 351:0.23611427554683231 413:0.20822186312441057 469:0.22418094892795126 499:0.22418094892795126 608:0.1907624551713418 871:0.23611427554683231 1155:0.1907624551713418 1183:0.23611427554683231 1375:0.22418094892795126 1377:0.1726727213945396 1415:0.23611427554683231 1553:0.024474246491632247 1700:0.1907624551713418 1988:0.2296590918585975 2491:0.23611427554683231 2538:0.20822186312441057 2806:0.20822186312441057 2927:0.024474246491632247 3017:0.1907624551713418 3302:0.10396482504260475 3329:0.08466698215547555 3340:0.1907624551713418
382 -1 -1 11:0.32786321905434923 229:0.3795920612885353 504:0.20416677595532695 814:0.165365669023396 822:0.14942340436977414 963:0.19184595075234284 1026:0.19184595075234284 1553:0.03655651688421614 1713:0.13918363449240223 1770:0.165365669023396 1966:0.20631972409358748 2306:0.20416677595532695 2493:0.165365669023396 2519:0.19184595075234284 2686:0.3644197359385654 2927:0.03655651688421614 2946:0.19184595075234284 3278:0.3644197359385654 3302:0.15528943386812671 3307:0.14942340436977414 3319:0.19184595075234284
383 1 -1 66:0.2952354908987195 225:0.193486873961504 312:0.24049539118121102 504:0.17571729608676925 539:0.12585029608637824 776:0.22526798191848327 987:0.23816714240989517 1060:0.22526798191848327 1553:0.03146257402159456 1680:0.22682796017133486 1771:0.19017219739600622 1965:0.3136399168775159 1966:0.17757024313802192 2018:0.20670456838830062 2306:0.17571729608676925 2353:0.12585029608637824 2517:0.22682796017133486 2660:0.22682796017133486 2894:0.23231034285553037 2927:0.03146257402159456 3046:0.22682796017133486 3244:0.21124744659872988 3256:0.22526798191848327
384 1 -1 504:0.2680110624320045 539:0.19195191544967236 825:0.29511393478000725 1058:0.2931357425124348 1553:0.04798797886241809 1887:0.345967095719391 1966:0.270837251537437 2078:0.36326207092414253 2306:0.2680110624320045 2353:0.19195191544967236 2843:0.345967095719391 2883:0.3364546253328607 2927:0.04798797886241809 3174:0.21707659553010258
385 -1 -1 679:0.21333047983354816 1023:0.22850318881638204 1508:0.21333047983354816 1540:0.3671751501802009 1640:0.41623272236451486 1900:0.25958098183050504 2200:0.41623272236451486 2903:0.41623272236451486 3212:0.3671751501802009
386 -1 -1 384:0.18092094047512164 417:0.24925237910719636 1563:0.18092094047512164 1644:0.30660475845288765 1686:0.3836961390117024 2010:0.18092094047512164 2141:0.24925237910719636 2248:0.33284254347430786 2426:0.18092094047512164 2547:0.30660475845288765 2623:0.30660475845288765 2870:0.30660475845288765 3029:0.33284254347430786
387 -1 -1 219:0.3854705014628487 497:0.3854705014628487 1114:0.3441769626795983 1126:0.3441769626795983 1529:0.41828951592681185 1553:0.04457616127804557 2927:0.04457616127804557 3047:0.41828951592681185 3110:0.3346686647239432
388 -1 -1 135:0.2843259719566995 269:0.38115487230569606 730:0.28985588573378424 816:0.28985588573378424 1553:0.04161137840171363 1713:0.15842928637136586 1759:0.3124096837356654 1764:0.28985588573378424 2303:0.3149921261645932 2381:0.318071392360997 2709:0.23239798797688888 2927:0.04161137840171363 3174:0.18823164827708427 3282:0.29174683038582516 3329:0.14395171813796928
389 -1 -1 1553:0.11175898898171358 1674:0.69396223027179 2847:0.7024501973234641 2927:0.11175898898171358
390 -1 -1 13:0.20960163674306856 82:0.22395943875998864 262:0.04769179187173996 265:0.17985737198260687 539:0.12036068197207253 806:0.04769179187173996 814:0.13611475049348612 1065:0.2560009912431646 1092:0.2109690234809813 1260:0.24874901643889716 1352:0.04769179187173996 1403:0.20673044576148136 1454:0.2455319197247535 1606:0.22395943875998864 1770:0.13611475049348612 2088:0.22395943875998864 2238:0.139734424495379 2261:0.26020349838331486 2344:0.17985737198260687 2353:0.12036068197207253 2394:0.20560282548625816 2493:0.13611475049348612 2580:0.23969180723608668 2619:0.18054102295810878 2767:0.22395943875998864 2819:0.04769179187173996 2882:0.22395943875998864 3050:0.04769179187173996 3214:0.22395943875998864
391 -1 -1 16:0.1901137685147284 26:0.1901137685147284 94:0.31582617261365376 700:0.17054043097654348 943:0.13094689135849763 1184:0.2880066070087017 1600:0.13094689135849763 1637:0.1278987945931712 1866:0.31582617261365376 2114:0.1901137685147284 2278:0.23789077691744204 2298:0.13094689135849763 2364:0.13094689135849763 2411:0.13094689135849763 2673:0.17179994849004193 2693:0.1901137685147284 2738:0.18926277057782714 2853:0.31582617261365376 2939:0.29986416919873404 3234:0.25516363191347435 3361:0.25516363191347435
392 -1 -1 141:0.10420775369213171 258:0.15692330216081796 356:0.23726271492045428 413:0.256278564245272 707:0.1415903877833277 997:0.23726271492045428 1014:0.16138444728384216 1042:0.2399516967552326 1159:0.23726271492045428 1264:0.222417819765653 1553:0.030122796221993285 1635:0.1415903877833277 1816:0.13230888266867533 1886:0.31278620843163285 1947:0.30028411841637054 2526:0.23726271492045428 2806:0.256278564245272 2857:0.1415903877833277 2927:0.030122796221993285 2953:0.23726271492045428 3029:0.2604856280182603 3249:0.2399516967552326 3255:0.16031135551039297
393 -1 -1 313:0.1582201184196299 342:0.3126868280724619 353:0.14985933086201336 574:0.2782340311091366 588:0.3632104578716845 1095:0.23823356633959536 1553:0.04049770899586357 1699:0.2990231077481229 1713:0.15418915167745767 1816:0.17787879280515573 1843:0.0940327682960683 2189:0.326439718145624 2395:0.27355746836241196 2817:0.0940327682960683 2921:0.24905066924385086 2927:0.04049770899586357 2967:0.24905066924385086 3130:0.14009905498266256 3333:0.3126868280724619
394 -1 -1 69:0.090352885901516 75:0.19482931550627927 93:0.16422681220989552 138:0.07358167702570984 210:0.090352885901516 309:0.12124763848056945 334:0.07358167702570984 526:0.1995902144253323 551:0.21203229351379554 552:0.1261460399869878 857:0.1397400055180684 884:0.090352885901516 905:0.22086008911494803 979:0.0869398224318554 1133:0.21203229351379554 1189:0.1995902144253323 1212:0.090352885901516 1470:0.19482931550627927 1530:0.1995902144253323 1557:0.1714499923780896 1683:0.21203229351379554 1809:0.090352885901516 1941:0.17355944081666352 1967:0.16422681220989552 2012:0.090352885901516 2050:0.22086008911494803 2101:0.17355944081666352 2126:0.090352885901516 2278:0.15456363911676674 2288:0.090352885901516 2321:0.1995902144253323 2578:0.22086008911494803 2851:0.12124763848056945 2983:0.1995902144253323 2999:0.17355944081666352 3127:0.22086008911494803 3286:0.22086008911494803
395 -1 -1 138:0.22468799059603373 262:0.10294235548363895 334:0.22468799059603373 379:0.4106054048532937 806:0.10294235548363895 1112:0.39114914578731097 1233:0.4286603460033472 1352:0.10294235548363895 1553:0.0649493949773577 2637:0.4106054048532937 2819:0.10294235548363895 2927:0.0649493949773577 3050:0.10294235548363895 3224:0.4045580053713649
396 -1 -1 313:0.1691345198380532 539:0.1731653504996186 648:0.30773753227327566 1058:0.26444619464837105 1447:0.2844178372871284 1843:0.10051937309652044 1856:0.3015581192895614 1905:0.30773753227327566 2027:0.285719055146067 2353:0.1731653504996186 2817:0.10051937309652044 2835:0.285719055146067 2916:0.44952444832266586 2961:0.30773753227327566
397 -1 -1 77:0.29615585503321445 1114:0.28367882269801875 1126:0.28367882269801875 1553:0.036740730272306954 1660:0.3447641483648781 1843:0.08530933384594812 1882:0.15607195898774234 2249:0.22126619141910156 2368:0.22126619141910156 2815:0.22126619141910156 2817:0.08530933384594812 2874:0.2734591794129995 2927:0.036740730272306954 2972:0.3125825880877191 3110:0.27584185781541215 3181:0.3125825880877191 3225:0.3125825880877191
398 -1 -1 141:0.11743204365574533 512:0.35247975685164373 790:0.24667450851941114 1140:0.35247975685164373 1553:0.033945473303502643 1702:0.3185342835481411 1959:0.3185342835481411 2449:0.24667450851941114 2457:0.24667450851941114 2927:0.033945473303502643 3100:0.3185342835481411 3116:0.35247975685164373 3284:0.35247975685164373
399 -1 -1 14:0.28936676385617466 159:0.2700824294087856 1553:0.04309743560833605 1588:0.404413591512567 1813:0.2700824294087856 1969:0.3155563245982747 2271:0.404413591512567 2492:0.28936676385617466 2591:0.3155563245982747 2927:0.04309743560833605 3161:0.28936676385617466 3342:0.2700824294087856
400 -1 -1 43:0.15974530624088962 313:0.13612051015618343 324:0.26374237568179526 455:0.34731968460851825 466:0.15974530624088962 559:0.15974530624088962 808:0.15974530624088962 827:0.2663206400717179 1066:0.3012872830087765 1525:0.15974530624088962 1553:0.03484113691568114 1843:0.08089861466233725 1910:0.33612841992445763 1960:0.15974530624088962 2049:0.2663206400717179 2249:0.20982614153031556 2349:0.15974530624088962 2368:0.20982614153031556 2815:0.20982614153031556 2817:0.08089861466233725 2829:0.2202631623250618 2907:0.2663206400717179 2927:0.03484113691568114
401 -1 -1 880:0.2704694740147568 1385:0.3423906930566911 2518:0.1937254433672207 2747:0.29532385523803956 2748:0.29532385523803956 2916:0.4735456788016031 3119:0.3394331763259302 3193:0.1937254433672207 3205:0.1937254433672207 3336:0.42794098268705544
402 -1 -1 443:0.22942040076094095 705:0.22942040076094095 824:0.22942040076094095 967:0.2911931484625242 979:0.1762044406492408 1150:0.2911931484625242 1553:0.043108511928475535 1583:0.33954492474583703 1816:0.18934626801350912 2293:0.32951526573645523 2324:0.22942040076094095 2551:0.33954492474583703 2685:0.2245717825530526 2810:0.2911931484625242 2927:0.043108511928475535 3329:0.14913094919777137 3337:0.22942040076094095
403 -1 -1 196:0.32909163756016746 225:0.23004185193886714 616:0.27182662977539307 722:0.3052340002635048 727:0.27182662977539307 1553:0.03740671729562034 1771:0.22610094204615172 1874:0.3052340002635048 1991:0.31824866891510656 2100:0.27182662977539307 2177:0.19186963974408694 2649:0.30152417392259334 2652:0.19338992296851212 2754:0.19186963974408694 2875:0.19186963974408694 2927:0.03740671729562034 3003:0.19186963974408694
404 -1 -1 135:0.3053474713887766 474:0.3070221370890742 730:0.31128623659270926 732:0.3070221370890742 816:0.31128623659270926 1323:0.3070221370890742 1553:0.0446878949837893 1764:0.31128623659270926 2303:0.3382809124675419 2381:0.3415878426798407 2927:0.0446878949837893 3282:0.31331698729783564
405 -1 -1 174:0.23013045033314522 267:0.23013045033314522 289:0.23013045033314522 1136:0.2450473594760886 1513:0.35983807772888143 1667:0.27761244068662394 1674:0.23160480865177582 2770:0.27761244068662394 2839:0.27761244068662394 2847:0.23443760545121495 2921:0.2293778406894315 2967:0.2293778406894315 3250:0.27761244068662394 3285:0.35983807772888143
406 -1 -1 34:0.2763164092207323 383:0.30536249261497694 631:0.3885838016875616 700:0.19495058184557013 1030:0.2763164092207323 1553:0.03742246415560978 1744:0.30536249261497694 1985:0.2763164092207323 2017:0.15896791510747116 2146:0.2763164092207323 2164:0.25710597745457603 2629:0.2763164092207323 2673:0.19639037926308092 2927:0.03742246415560978 3221:0.30536249261497694 3329:0.1294604557472374
407 -1 -1 1553:0.14265159245980194 2420:0.8460291256641517 2927:0.14265159245980194 3130:0.4934934294044007
408 -1 -1 172:0.1429546590745551 538:0.20269581718198013 578:0.2330965196943937 613:0.18341538899607399 707:0.11676157998827043 814:0.1123678363804077 920:0.25793708504355356 947:0.15567052059336725 994:0.25793708504355356 1088:0.1429546590745551 1222:0.22753638253114 1241:0.205351651291687 1471:0.1429546590745551 1635:0.11676157998827043 1657:0.2227867535712057 1688:0.2330965196943937 1770:0.1123678363804077 1891:0.18341538899607399 2105:0.205351651291687 2238:0.11535601315419962 2355:0.205351651291687 2447:0.2330965196943937 2493:0.1123678363804077 2580:0.19787458508045933 2635:0.205351651291687 2857:0.11676157998827043 2910:0.25793708504355356 3137:0.205351651291687
409 -1 -1 1843:0.7071067811865476 2817:0.7071067811865476
410 -1 -1 135:0.2273765301735744 141:0.11511872080303852 262:0.05274243740527432 313:0.13000871162212393 730:0.23179882265054888 794:0.2789826249321055 806:0.05274243740527432 816:0.23179882265054888 979:0.1360175732567432 1156:0.2789826249321055 1352:0.05274243740527432 1436:0.20040496684664072 1553:0.03327677303486775 1670:0.2789826249321055 1713:0.12669648560449745 1759:0.24983517823428858 1764:0.23179882265054888 1843:0.07726627421684962 2121:0.20040496684664072 2381:0.25436286753830245 2416:0.2789826249321055 2596:0.2789826249321055 2685:0.1733537972837625 2817:0.07726627421684962 2819:0.05274243740527432 2927:0.03327677303486775 3050:0.05274243740527432 3282:0.23331101807459834 3329:0.11511872080303852
411 -1 -1 76:0.24182760412200147 167:0.24182760412200147 548:0.24182760412200147 786:0.24182760412200147 913:0.24182760412200147 1007:0.24182760412200147 1020:0.2830055200236228 1319:0.24028816915997595 1553:0.038945071310235536 1610:0.24182760412200147 1737:0.25874545308572644 1916:0.24182760412200147 2267:0.3006987584976031 2559:0.24182760412200147 2733:0.24182760412200147 2744:0.24182760412200147 2927:0.038945071310235536 3294:0.24182760412200147
412 -1 -1 43:0.18744933556979343 262:0.06479882171696907 465:0.20970306590828838 466:0.18744933556979343 559:0.18744933556979343 726:0.20970306590828838 806:0.06479882171696907 808:0.18744933556979343 829:0.20970306590828838 979:0.16710980594455982 1169:0.2970917010916725 1223:0.22320069779007365 1290:0.20799331056216794 1308:0.20799331056216794 1352:0.06479882171696907 1525:0.18744933556979343 1553:0.040883504617608105 1960:0.18744933556979343 2218:0.2970917010916725 2338:0.3427552131540238 2349:0.18744933556979343 2454:0.20970306590828838 2685:0.2129807107289053 2819:0.06479882171696907 2927:0.040883504617608105 3050:0.06479882171696907 3302:0.17367016411113534 3329:0.14143368855485744
413 -1 -1 119:0.3373501577565168 186:0.32386624470266884 331:0.22478294246900443 563:0.17736831345852874 943:0.12995368444805308 979:0.13279521406624728 1448:0.17736831345852874 1583:0.25589559945591267 1600:0.12995368444805308 1637:0.1269287069086939 1830:0.22478294246900443 2298:0.12995368444805308 2335:0.23422375692997469 2364:0.12995368444805308 2391:0.2809422709072951 2411:0.12995368444805308 2551:0.25589559945591267 2685:0.16924691470594816 3041:0.24593265676059123 3226:0.17736831345852874 3332:0.3373501577565168
414 -1 -1 141:0.17752773396434993 296:0.41874030984012817 539:0.205268094340052 574:0.35256666835250283 1300:0.5115623089375344 1843:0.11915443880803907 2353:0.205268094340052 2458:0.37890972732165273 2615:0.3884624587878622 2817:0.11915443880803907
415 -1 -1 150:0.26907121167875575 297:0.2919799737095962 763:0.26907121167875575 1014:0.16670366464028347 1293:0.2919799737095962 1542:0.26907121167875575 1634:0.2919799737095962 2136:0.27374487739185227 2215:0.26907121167875575 2276:0.26907121167875575 2382:0.21952963518720237 2679:0.23784348480805775 2826:0.26907121167875575 3168:0.27374487739185227 3255:0.16559520385524454
416 -1 -1 135:0.1995305302455951 182:0.3032195775280712 288:0.2817201054549967 730:0.20341124019467488 816:0.20341124019467488 895:0.20907887019344398 1553:0.029201484266827595 1713:0.11118041485469372 1759:0.21923874706433477 1764:0.20341124019467488 2039:0.20907887019344398 2107:0.2525186211881691 2256:0.3032195775280712 2381:0.22321194626359936 2659:0.2525186211881691 2901:0.17958174375518432 2927:0.029201484266827595 3048:0.16958338338834894 3083:0.3032195775280712 3218:0.20204107596760595 3282:0.20473824239039498 3329:0.10102053798380298
417 1 -1 100:0.2049311927777196 421:0.2049311927777196 476:0.2049311927777196 887:0.2049311927777196 1445:0.3416289688050668 1449:0.3279740313280018 1518:0.26846377283548684 1553:0.032900490921402126 2086:0.3416289688050668 2091:0.3416289688050668 2601:0.29507354040659967 2677:0.2408950288130008 2743:0.2049311927777196 2927:0.032900490921402126 3080:0.2049311927777196 3192:0.2408950288130008 3329:0.11381699856218787
418 -1 -1 384:0.27088707001269835 717:0.5744958134702908 1553:0.057630155103835144 1563:0.27088707001269835 2010:0.27088707001269835 2426:0.27088707001269835 2927:0.057630155103835144 3200:0.5744958134702908 3329:0.19936758075317895
419 -1 -1 172:0.1627172154601223 538:0.23071720201903093 578:0.2653206048942854 613:0.2087713794232572 707:0.13290311271706856 722:0.23071720201903093 814:0.12790196249261682 847:0.24875047262164737 920:0.2935952176297995 1088:0.1627172154601223 1471:0.1627172154601223 1635:0.13290311271706856 1657:0.2535855803314599 1688:0.2653206048942854 1770:0.12790196249261682 1874:0.23071720201903093 1891:0.2087713794232572 2031:0.24875047262164737 2447:0.2653206048942854 2493:0.12790196249261682 2857:0.13290311271706856 2910:0.2935952176297995
420 -1 -1 150:0.30401693495257864 297:0.3299009809369898 763:0.30401693495257864 1014:0.18835436482818274 1293:0.3299009809369898 1542:0.30401693495257864 2018:0.23097507575351345 2215:0.30401693495257864 2241:0.24804112786526122 2276:0.30401693495257864 2826:0.30401693495257864 3128:0.20594784494144625 3255:0.18710194228814156
421 -1 -1 61:0.21472522552775128 106:0.2687148118611962 258:0.14042572693875438 347:0.18650448165914363 368:0.27990253895126066 1023:0.15366072697223698 1041:0.20063155913143382 1137:0.2687148118611962 1713:0.1026308414950623 1791:0.2687148118611962 1816:0.11839905720415189 1831:0.26005633750073537 1842:0.1790914074173729 1881:0.26005633750073537 1904:0.21472522552775128 2032:0.1598686164281522 2170:0.21472522552775128 2352:0.18650448165914363 2370:0.21472522552775128 3086:0.27990253895126066 3279:0.1598686164281522 3298:0.21472522552775128
422 -1 -1 
423 -1 -1 138:0.13629299274946902 322:0.3302970760260192 334:0.13629299274946902 794:0.3302970760260192 1156:0.3302970760260192 1392:0.24147849065361418 1553:0.039397510277470404 1573:0.24147849065361418 1670:0.3302970760260192 2416:0.3302970760260192 2596:0.3302970760260192 2691:0.3608761251310332 2713:0.24147849065361418 2927:0.039397510277470404
424 -1 -1 943:0.1866287512053914 1444:0.3807166493949047 1518:0.3807166493949047 1600:0.1866287512053914 2298:0.1866287512053914 2364:0.1866287512053914 2411:0.1866287512053914 2494:0.37608940389430684 2677:0.34162057419112474 2777:0.3674961303963822 3130:0.1614073507166812 3192:0.34162057419112474
425 -1 -1 186:0.2957371703924904 192:0.23631831148283852 352:0.1699283387245038 359:0.18591470228134868 361:0.18591470228134868 389:0.15216875807395205 710:0.3782524106140363 1023:0.16911307672424078 1303:0.27838327961272447 1553:0.02966667223688989 1713:0.11295155056219239 1805:0.18591470228134868 1853:0.16196316842982594 1974:0.15216875807395205 2017:0.12602187322739752 2164:0.20382085828377278 2186:0.23631831148283852 2193:0.23631831148283852 2309:0.22457242521293697 2658:0.18591470228134868 2751:0.18912620530701815 2927:0.02966667223688989 3147:0.1699283387245038 3198:0.24207622844339702 3329:0.10262982395604617
426 -1 -1 47:0.31569782298963983 331:0.2482784834528709 679:0.19097360232897753 1019:0.31569782298963983 1023:0.20455622256121944 1049:0.23352757938422714 1221:0.31569782298963983 1340:0.31030789165991546 1508:0.19097360232897753 1830:0.2482784834528709 2017:0.15243385577757743 2385:0.31030789165991546 2592:0.31030789165991546 3141:0.31030789165991546
427 -1 -1 172:0.1663191533329851 539:0.11560201881997503 541:0.17274640655217408 599:0.23021518619784198 613:0.21339278064492898 615:0.2788164176449921 634:0.23582439996070753 707:0.13584508018967617 814:0.13073322359435646 947:0.18111329390454456 986:0.17340302822996254 1088:0.1663191533329851 1447:0.18987214291969817 1471:0.1663191533329851 1489:0.21510482352077887 1492:0.17274640655217408 1635:0.13584508018967617 1770:0.13073322359435646 1856:0.20131468149284823 1891:0.21339278064492898 2027:0.1907408121481778 2296:0.17340302822996254 2300:0.23582439996070753 2353:0.11560201881997503 2382:0.20390122322226195 2493:0.13073322359435646 2618:0.17531303918973662 2835:0.1907408121481778 2857:0.13584508018967617 3304:0.17340302822996254
428 -1 -1 43:0.17695222202764785 273:0.32835015900376063 465:0.19795974931405197 466:0.17695222202764785 559:0.17695222202764785 726:0.19795974931405197 808:0.17695222202764785 829:0.19795974931405197 1290:0.1963457398180993 1308:0.1963457398180993 1525:0.17695222202764785 1840:0.27434667083251574 1960:0.17695222202764785 2349:0.17695222202764785 2454:0.19795974931405197 2581:0.32835015900376063 3106:0.3190486829879483 3197:0.2155462611282545 3236:0.32835015900376063
429 -1 -1 73:0.15693570002200122 459:0.2616666053057635 993:0.2616666053057635 1022:0.3731089479306698 1554:0.2616666053057635 1789:0.3608156892699594 2087:0.27324532345879093 2867:0.2572629271146763 2921:0.2608108610515553 2967:0.2608108610515553 3004:0.3057530177195586 3020:0.3608156892699594
430 -1 -1 248:0.6768421432573094 857:0.44607320548312523 1553:0.06789695726607435 2927:0.06789695726607435 3020:0.5776533691141073
431 -1 -1 1553:0.12667273243248606 1685:0.695668037829889 2927:0.12667273243248606 3346:0.695668037829889
432 -1 -1 73:0.1506720853457992 552:0.24148388579552096 953:0.3413621906815319 979:0.33286127972598534 1015:0.3820795369490963 1534:0.16286938507025756 1553:0.04071734626756439 1911:0.3112375392985228 1993:0.42279688321666065 2927:0.04071734626756439 3006:0.21050562646106494 3326:0.3413621906815319 3329:0.2817177502100312
433 -1 -1 771:0.3687301304837461 1228:0.20673964228673594 1553:0.055868939378531796 1734:0.37118519870620736 2640:0.37118519870620736 2785:0.5010699013752742 2927:0.055868939378531796 3016:0.5010699013752742 3329:0.1932747753858233
434 -1 -1 751:0.4395565578779267 896:0.4395565578779267 1228:0.3595733983399792 1553:0.09717045154855546 1843:0.2256228014434821 1882:0.41277303462684556 2817:0.2256228014434821 2927:0.09717045154855546 3103:0.4395565578779267
435 -1 -1 145:0.37896704188312846 683:0.37896704188312846 814:0.17196691682303833 1553:0.038015819943126014 1713:0.14473971917651646 1770:0.17196691682303833 1887:0.274073281036114 1925:0.30282582107149675 2005:0.37896704188312846 2023:0.37896704188312846 2493:0.17196691682303833 2843:0.274073281036114 2883:0.266537552922508 2927:0.038015819943126014
436 -1 -1 313:0.1740665014782227 406:0.3995874502782804 963:0.23381468201418953 1026:0.23381468201418953 1553:0.04455371790392071 1598:0.4298301412220753 1737:0.2960084944734406 1843:0.10345052933279957 2267:0.344003675161851 2519:0.23381468201418953 2817:0.10345052933279957 2927:0.04455371790392071 2946:0.23381468201418953 3207:0.34727020573520634 3319:0.23381468201418953
437 -1 -1 378:0.316857188665453 389:0.22197024821282915 567:0.44935586739019173 593:0.36817568494270203 822:0.1768853733427727 1553:0.04327510248109414 1844:0.32209414254384683 1974:0.22197024821282915 2716:0.36817568494270203 2892:0.36817568494270203 2927:0.04327510248109414 3307:0.1768853733427727 3329:0.14970725782286645
438 -1 -1 384:0.2528411525446888 963:0.28229104520774745 1026:0.28229104520774745 1068:0.3137567381528008 1553:0.05379095737976642 1563:0.2528411525446888 1843:0.12489873519096835 2010:0.2528411525446888 2426:0.2528411525446888 2519:0.28229104520774745 2817:0.12489873519096835 2927:0.05379095737976642 2946:0.28229104520774745 3207:0.41926909166701376 3319:0.28229104520774745 3329:0.18608613875633526
439 -1 -1 410:0.19135477716439697 504:0.19348189869131235 539:0.13857346305643348 790:0.25174594405899325 1270:0.2904397342623039 1553:0.03464336576410837 1710:0.2904397342623039 1843:0.08043940426914221 1882:0.1471625065876455 1966:0.19552217430239277 2167:0.2029401782534 2306:0.19348189869131235 2353:0.13857346305643348 2363:0.20379455481873207 2405:0.2904397342623039 2421:0.19135477716439697 2449:0.25174594405899325 2457:0.25174594405899325 2458:0.2557963684981956 2615:0.2622452766208961 2817:0.08043940426914221 2927:0.03464336576410837 3093:0.19135477716439697 3362:0.20379455481873207
440 -1 -1 235:0.4138496567079863 326:0.35745236660700375 695:0.4138496567079863 833:0.3390839908393968 1206:0.3973080525020593 1553:0.039855685895055594 2820:0.3390839908393968 2927:0.039855685895055594 3131:0.3017017873965632 3302:0.16930406468077208 3329:0.1378780199678319
441 -1 -1 384:0.20909850131480398 748:0.37294808744320823 1178:0.33109845539476856 1425:0.38468115869569836 1563:0.20909850131480398 2010:0.20909850131480398 2426:0.20909850131480398 2555:0.34347217827954707 2709:0.24844639200308954 2775:0.33109845539476856 2982:0.37294808744320823
442 -1 -1 1:0.20579516383986948 69:0.15053375423785414 210:0.15053375423785414 313:0.13844843324003836 402:0.32459824615584854 602:0.20579516383986948 884:0.15053375423785414 1212:0.15053375423785414 1514:0.34187686376281834 1553:0.03543698751013382 1809:0.15053375423785414 1843:0.08228213689795226 1884:0.34187686376281834 1903:0.27621061770463756 2012:0.15053375423785414 2126:0.15053375423785414 2249:0.21341457297172126 2288:0.15053375423785414 2368:0.21341457297172126 2709:0.19791424638262134 2815:0.21341457297172126 2817:0.08228213689795226 2829:0.22403008693848753 2927:0.03543698751013382 3024:0.20579516383986948 3329:0.12259183506181194
443 -1 -1 53:0.3003375428509599 138:0.11809924591314812 141:0.11809924591314812 313:0.1333747517137761 334:0.11809924591314812 381:0.2719386364098649 408:0.19267187027596247 764:0.2719386364098649 1373:0.2719386364098649 1553:0.03413833800815768 1669:0.354482406913237 1674:0.2119804178417334 1843:0.07926676613390239 2028:0.20708620317147902 2062:0.354482406913237 2514:0.3003375428509599 2817:0.07926676613390239 2847:0.21457318546474374 2927:0.03413833800815768 3059:0.23780029840170724 3134:0.21063098518422044
444 -1 -1 399:0.23402445550942821 672:0.33188536021187676 866:0.25460347408018125 886:0.23402445550942821 947:0.20029987852571216 1553:0.031962135174864535 1749:0.29276904585047797 1864:0.3186198755572886 2002:0.27639123514537356 2007:0.27639123514537356 2087:0.20593023093833132 2089:0.21839375426771554 2177:0.163942837137732 2205:0.2719272823300187 2652:0.16524184174001091 2754:0.163942837137732 2875:0.163942837137732 2927:0.031962135174864535 3003:0.163942837137732 3048:0.18561546302722007
445 -1 -1 114:0.3757906248640984 391:0.3247510266784122 580:0.2554198451954701 1553:0.048670612263824645 1853:0.26571387949156045 2051:0.2554198451954701 2657:0.3247510266784122 2730:0.2554198451954701 2927:0.048670612263824645 3006:0.2516234151782518 3030:0.37935899245412885 3153:0.3757906248640984 3329:0.1683726549639112
446 -1 -1 25:0.1991606426502516 60:0.2764943824953408 258:0.16656739129977474 353:0.11831809352197153 1134:0.19111792620984422 1176:0.22558604668930982 1358:0.2400547005340829 1553:0.0319740632287366 1651:0.16266685855998633 1682:0.16266685855998633 1772:0.3000351543673324 1816:0.1404402349966095 1842:0.21243107789449012 1865:0.16266685855998633 2032:0.18962977062426473 2308:0.19111792620984422 2487:0.26432275555064755 2521:0.1404402349966095 2582:0.3187387823518305 2927:0.0319740632287366 2936:0.16266685855998633 3006:0.16530350888394266 3124:0.3084684457240774 3130:0.11061208530979957 3279:0.18962977062426473
447 -1 -1 141:0.1438952846824258 272:0.38100544799301894 437:0.3659393071920345 1179:0.41464734795830704 1383:0.32420923829778303 1637:0.16250737012678082 1659:0.41464734795830704 2084:0.3352851750500985 2503:0.3352851750500985
448 -1 -1 138:0.16159786985514962 334:0.16159786985514962 391:0.3116840686259451 1042:0.372099788066943 1515:0.3861602837664237 1840:0.33205524394237895 2653:0.3861602837664237 2657:0.3116840686259451 3197:0.2608862214460937 3249:0.372099788066943
449 -1 -1 141:0.19526247163111024 169:0.4666064690183782 710:0.35982961750257947 2037:0.35982961750257947 2400:0.48020981268289753 2658:0.3537194441214815 2751:0.35982961750257947
450 -1 -1 69:0.18196158211940885 125:0.2692375819459017 210:0.18196158211940885 884:0.18196158211940885 1212:0.18196158211940885 1333:0.30449633441162655 1480:0.2692375819459017 1559:0.2625501568685704 1637:0.16735313672244628 1809:0.18196158211940885 1943:0.3373935832594891 2012:0.18196158211940885 2126:0.18196158211940885 2288:0.18196158211940885 2338:0.35911914510123083 2521:0.18814657851154548 2685:0.22314890576338736 3097:0.2692375819459017
451 -1 -1 69:0.18227455216542007 210:0.18227455216542007 315:0.38483701006595367 884:0.18227455216542007 1212:0.18227455216542007 1333:0.3050200616219589 1809:0.18227455216542007 2012:0.18227455216542007 2126:0.18227455216542007 2177:0.22009268328720388 2288:0.18227455216542007 2304:0.38483701006595367 2652:0.2218365924052204 2754:0.22009268328720388 2874:0.3193696663148982 2875:0.22009268328720388 3003:0.22009268328720388
452 -1 -1 190:0.2303521794914294 387:0.18725775557784216 560:0.18725775557784216 740:0.24683875947665274 1068:0.19663991732799577 1164:0.2413754595619269 1274:0.23483234597845415 1359:0.3023540461886783 1547:0.30879998388879415 1769:0.2303521794914294 1872:0.24683875947665274 2217:0.25519695680739113 2290:0.2965890717847353 2401:0.2303521794914294 2518:0.1432072459844728 2756:0.30879998388879415 3193:0.1432072459844728 3205:0.1432072459844728
453 -1 -1 399:0.21895809537597333 700:0.15578574005452814 707:0.14056397642478943 886:0.21895809537597333 1142:0.21895809537597333 1251:0.21895809537597333 1301:0.24721354981541 1553:0.029904431256141926 1635:0.14056397642478943 2066:0.21895809537597333 2087:0.19267256085881504 2089:0.20433368970936816 2177:0.153388291373527 2494:0.48210105473162673 2555:0.23089507991054722 2567:0.21895809537597333 2652:0.15460366680504106 2673:0.15693628756298952 2754:0.153388291373527 2838:0.21895809537597333 2857:0.14056397642478943 2875:0.153388291373527 2927:0.029904431256141926 3003:0.153388291373527 3329:0.10345233502486285
454 -1 -1 470:0.2594621374425862 522:0.24710909650378024 637:0.2551121353189327 645:0.261998559539233 686:0.2594621374425862 876:0.261998559539233 1041:0.2551121353189327 1538:0.2873573748246853 1545:0.18823713642915316 1921:0.2873573748246853 1936:0.2730328719388472 2521:0.15054977608638487 2695:0.24710909650378024 3011:0.261998559539233 3066:0.3306734386666055
455 -1 -1 1553:0.1380954156250014 1637:0.5395236806019678 2927:0.1380954156250014 3032:0.8190076375934612
456 -1 -1 1:0.2813916325481021 16:0.2813916325481021 26:0.2813916325481021 73:0.17930241691937562 602:0.2813916325481021 679:0.25787058911036387 1508:0.25787058911036387 1534:0.1938174169305996 1553:0.0484543542326499 1843:0.11250752641241417 2114:0.2813916325481021 2309:0.3667924651360792 2693:0.2813916325481021 2738:0.2801320515054952 2817:0.11250752641241417 2927:0.0484543542326499 3024:0.2813916325481021
457 -1 -1 44:0.22192471726544696 190:0.2149293381749197 387:0.17472022866605416 529:0.19214433658363708 560:0.17472022866605416 941:0.2505646572383596 1164:0.22521457313687918 1383:0.24517424400830273 1427:0.5642208828700019 1553:0.03145511456051043 1737:0.2089832575729203 1769:0.2149293381749197 1917:0.23411864032932775 2267:0.24286805951384866 2401:0.2149293381749197 2927:0.03145511456051043 3075:0.2505646572383596
458 -1 -1 43:0.14283221808617438 143:0.2511093774616578 465:0.15978906488041308 466:0.14283221808617438 467:0.2511093774616578 559:0.14283221808617438 675:0.2056025955014339 726:0.15978906488041308 808:0.14283221808617438 829:0.15978906488041308 1181:0.2056025955014339 1280:0.2056025955014339 1290:0.15848626939314847 1308:0.15848626939314847 1525:0.14283221808617438 1553:0.031152319798408094 1604:0.2511093774616578 1960:0.14283221808617438 1970:0.2056025955014339 2043:0.2511093774616578 2131:0.20173411877070768 2231:0.2511093774616578 2349:0.14283221808617438 2454:0.15978906488041308 2818:0.2511093774616578 2901:0.19157888894614886 2927:0.031152319798408094 2995:0.2793947761069803
459 -1 -1 151:0.4087577771187296 174:0.24288103335210962 267:0.24288103335210962 289:0.24288103335210962 474:0.270454062603389 713:0.23707239833756538 732:0.270454062603389 1323:0.270454062603389 1553:0.03936531372671995 1651:0.20026957081884966 1682:0.20026957081884966 1713:0.14987772097576893 1865:0.20026957081884966 2017:0.16722099925507208 2521:0.17290495333502393 2927:0.03936531372671995 2936:0.20026957081884966 3101:0.36939246339200965
460 -1 -1 408:0.5359798026346687 880:0.5632240299503267 1228:0.35141946979161387 1545:0.5215445326197911
461 -1 -1 204:0.2132639374759964 258:0.2202422155295247 353:0.15644502114828857 654:0.2409998487172016 943:0.16910965513782603 1095:0.24870293434412757 1379:0.26084847230504005 1553:0.042277413784456506 1600:0.16910965513782603 1816:0.18569582115549524 1823:0.24766028647249064 2071:0.24766028647249064 2129:0.2582526160716831 2211:0.3791720371108284 2298:0.16910965513782603 2364:0.16910965513782603 2395:0.2855791739964188 2411:0.16910965513782603 2674:0.2764587228594889 2927:0.042277413784456506 3130:0.14625582200016116
462 -1 -1 369:0.34146964788364614 718:0.34146964788364614 1460:0.3304668819006405 1553:0.03425429447764665 1717:0.3304668819006405 1727:0.3304668819006405 2690:0.28317294054880904 2709:0.19130895014631633 2927:0.03425429447764665 2981:0.34146964788364614 3002:0.28317294054880904 3202:0.3304668819006405 3329:0.11850038939008381
463 -1 -1 335:0.24157525222145207 482:0.20666256662739615 722:0.25788331534988385 814:0.14296195445639903 847:0.27803993812836536 1158:0.20666256662739615 1502:0.24157525222145207 1553:0.031603845784619826 1770:0.14296195445639903 1863:0.20666256662739615 1874:0.25788331534988385 2031:0.27803993812836536 2034:0.20666256662739615 2238:0.1467637148675926 2287:0.21712994708180675 2354:0.20666256662739615 2493:0.14296195445639903 2527:0.20666256662739615 2580:0.25174941808600876 2897:0.23923654925753077 2927:0.031603845784619826 3008:0.20666256662739615 3330:0.20997140643683226
464 -1 -1 172:0.1529699338801872 384:0.12494179123771594 442:0.21426033493009092 552:0.1576441760237179 613:0.1962653061395199 673:0.22985699429036424 707:0.12494179123771594 708:0.21426033493009092 963:0.13949449479901882 1026:0.13949449479901882 1088:0.1529699338801872 1471:0.1529699338801872 1563:0.12494179123771594 1583:0.41872939343098126 1635:0.12494179123771594 1735:0.2760079251686566 1891:0.1962653061395199 2010:0.12494179123771594 2173:0.20121337062690287 2390:0.2760079251686566 2420:0.1576441760237179 2426:0.12494179123771594 2519:0.13949449479901882 2551:0.20936469671549063 2760:0.1995637359141197 2857:0.12494179123771594 2946:0.13949449479901882 3319:0.13949449479901882
465 -1 -1 69:0.12200073827273894 174:0.17720062380565116 204:0.14487530795964634 210:0.12200073827273894 267:0.17720062380565116 289:0.17720062380565116 313:0.1122061371119463 654:0.16371697772419938 664:0.2863007206492682 884:0.12200073827273894 943:0.11488024490685243 1212:0.12200073827273894 1379:0.17720062380565116 1553:0.028720061226713108 1566:0.2174067165486424 1600:0.11488024490685243 1667:0.21376179290774158 1809:0.12200073827273894 1823:0.16824157284498564 1843:0.06668591704919036 2012:0.12200073827273894 2028:0.17421845295664976 2071:0.16824157284498564 2126:0.12200073827273894 2129:0.17543719640354347 2288:0.12200073827273894 2298:0.11488024490685243 2364:0.11488024490685243 2411:0.11488024490685243 2520:0.18780504142622317 2770:0.21376179290774158 2817:0.06668591704919036 2839:0.21376179290774158 2927:0.028720061226713108 3059:0.20005775114757113 3134:0.17720062380565116 3238:0.2863007206492682 3250:0.21376179290774158
466 -1 -1 138:0.1828757649417744 334:0.1828757649417744 707:0.24847911558267882 842:0.5489132536064939 1014:0.28321601033576954 1023:0.3013420668133237 1635:0.24847911558267882 1648:0.4431873511452041 2857:0.24847911558267882 3255:0.28133282533302956
467 -1 -1 0:0.29084318457815195 125:0.2077900351492638 458:0.2812604326298166 939:0.2812604326298166 1037:0.2812604326298166 1480:0.2077900351492638 1553:0.0330591468793666 1559:0.2026288675223909 1561:0.29084318457815195 1564:0.2812604326298166 1637:0.12915847004183809 1641:0.2858775982533896 1893:0.2697583850392902 2722:0.29084318457815195 2896:0.2697583850392902 2927:0.0330591468793666 3097:0.2077900351492638 3329:0.11436585799965536
468 -1 -1 1:0.2468306847534924 204:0.21440247261598086 602:0.2468306847534924 654:0.24228645535001006 943:0.1700124673392876 1379:0.26224104319839125 1553:0.0425031168348219 1600:0.1700124673392876 1823:0.24898245065207344 2017:0.18055015940974717 2071:0.24898245065207344 2129:0.25963132867480954 2298:0.1700124673392876 2309:0.32174245734362206 2364:0.1700124673392876 2373:0.41004705265870056 2411:0.1700124673392876 2927:0.0425031168348219 3024:0.2468306847534924
469 -1 -1 230:0.32511274426164105 262:0.051691115657812495 379:0.2061799671503325 680:0.33864855433146324 806:0.051691115657812495 908:0.3060350914676459 975:0.24485518168728707 1112:0.19641026902245237 1352:0.051691115657812495 1538:0.27342162860382857 1553:0.03261346286381735 1890:0.33864855433146324 1921:0.27342162860382857 1978:0.3060350914676459 2301:0.24485518168728707 2403:0.26288720742461563 2637:0.2061799671503325 2819:0.051691115657812495 2927:0.03261346286381735 3050:0.051691115657812495
470 -1 -1 25:0.2268396756989445 353:0.13476175617174582 580:0.1911178081098295 652:0.2688980319361932 1345:0.24883860518603285 1553:0.03641776827523706 1556:0.3335820717737813 1845:0.1897166655101289 2051:0.1911178081098295 2219:0.3335820717737813 2412:0.3417335684866673 2730:0.1911178081098295 2753:0.1897166655101289 2779:0.3335820717737813 2927:0.03641776827523706 2993:0.27105539151750185 3091:0.1897166655101289 3130:0.12598477905156136 3273:0.1897166655101289
471 -1 -1 73:0.1938688121626867 384:0.24625956216254788 487:0.3696315382567545 679:0.27881980433648124 1508:0.27881980433648124 1534:0.2095629999994447 1535:0.5440100556594933 1553:0.05239074999986117 1563:0.24625956216254788 2010:0.24625956216254788 2017:0.22255210837435477 2426:0.24625956216254788 2927:0.05239074999986117 3329:0.18124221707364174
472 -1 -1 69:0.14828602364761098 141:0.12076132589011425 210:0.14828602364761098 359:0.21876005516268698 361:0.21876005516268698 384:0.16408225257907208 710:0.44507786203010363 884:0.14828602364761098 1212:0.14828602364761098 1563:0.16408225257907208 1787:0.36247280947960453 1805:0.21876005516268698 1809:0.14828602364761098 2010:0.16408225257907208 2012:0.14828602364761098 2126:0.14828602364761098 2288:0.14828602364761098 2426:0.16408225257907208 2658:0.21876005516268698 2751:0.22253893101505182 2752:0.36247280947960453
473 -1 -1 100:0.23505607886568702 383:0.30792794842434956 421:0.23505607886568702 476:0.23505607886568702 754:0.3456648116315485 887:0.23505607886568702 1553:0.037736863207198934 1744:0.30792794842434956 1983:0.3041853797289182 2348:0.2229075223863685 2742:0.3456648116315485 2743:0.23505607886568702 2927:0.037736863207198934 3080:0.23505607886568702 3221:0.30792794842434956
474 -1 -1 204:0.2508786158617554 410:0.27470961732436416 943:0.19893656992341602 1600:0.19893656992341602 1940:0.45555834616962704 2153:0.312599089502371 2298:0.19893656992341602 2364:0.19893656992341602 2411:0.19893656992341602 2421:0.27470961732436416 3093:0.27470961732436416 3229:0.45555834616962704
475 -1 -1 113:0.2511931703760947 180:0.22442408616938567 193:0.20864937466843472 297:0.2511931703760947 608:0.20864937466843472 612:0.18291020816435707 646:0.20668675435085526 707:0.12582646662347846 885:0.18291020816435707 1044:0.20668675435085526 1155:0.20864937466843472 1293:0.2511931703760947 1507:0.20864937466843472 1635:0.12582646662347846 1700:0.20864937466843472 1806:0.21323675028859868 2195:0.23148454279178718 2285:0.21323675028859868 2857:0.12582646662347846 2995:0.24008299660895738 3001:0.23148454279178718 3017:0.20864937466843472 3340:0.20864937466843472
476 -1 -1 73:0.14596911505999952 100:0.24570462468649834 421:0.24570462468649834 476:0.24570462468649834 707:0.1854155393172029 887:0.24570462468649834 943:0.15778569702881343 1429:0.40960000488227505 1534:0.15778569702881343 1553:0.03944642425720336 1600:0.15778569702881343 1635:0.1854155393172029 2247:0.3107004291432549 2298:0.15778569702881343 2364:0.15778569702881343 2411:0.15778569702881343 2743:0.24570462468649834 2857:0.1854155393172029 2899:0.3107004291432549 2927:0.03944642425720336 3080:0.24570462468649834
477 -1 -1 335:0.24422775151020273 482:0.2089317241919634 662:0.26071487737561305 722:0.26071487737561305 814:0.1445316785031585 847:0.28109282012413245 1158:0.2089317241919634 1502:0.24422775151020273 1553:0.03195085640633965 1770:0.1445316785031585 1863:0.2089317241919634 1874:0.26071487737561305 1982:0.26071487737561305 2031:0.28109282012413245 2034:0.2089317241919634 2238:0.1483751822911838 2354:0.2089317241919634 2493:0.1445316785031585 2527:0.2089317241919634 2897:0.24186336955850699 2927:0.03195085640633965 3008:0.2089317241919634
478 -1 -1 100:0.24854331845808922 162:0.3977713349024209 262:0.06324342690564116 416:0.3020535877876659 421:0.24854331845808922 476:0.24854331845808922 806:0.06324342690564116 887:0.24854331845808922 1352:0.06324342690564116 1449:0.3977713349024209 1489:0.29698952040086163 1553:0.03990215975259067 1701:0.3020535877876659 2743:0.24854331845808922 2819:0.06324342690564116 2927:0.03990215975259067 3050:0.06324342690564116 3080:0.24854331845808922 3329:0.13803879310002876
479 -1 -1 331:0.29137822979188727 417:0.2727164389597613 1068:0.24564398928162337 1553:0.042113598693802747 1640:0.43729515552836923 1713:0.16034141727240855 1830:0.29137822979188727 2017:0.17889551458152653 2141:0.2727164389597613 2790:0.39518155683456646 2903:0.43729515552836923 2927:0.042113598693802747 3329:0.14568911489594363
480 -1 -1 1:0.19978100157269116 59:0.33188584698817986 522:0.24801511764096615 529:0.21014164804551563 602:0.19978100157269116 941:0.2740339421407262 1023:0.19610297141809174 1540:0.3151121800715076 1961:0.2681386327084993 2695:0.24801511764096615 2795:0.2681386327084993 2994:0.2681386327084993 3024:0.19978100157269116 3075:0.2740339421407262 3212:0.3151121800715076
481 -1 -1 69:0.10029318735776176 143:0.19031230753166295 201:0.3958770118822265 210:0.10029318735776176 212:0.19031230753166295 238:0.21626374019922576 308:0.21626374019922576 309:0.13458687015346216 413:0.2008682679142757 467:0.19031230753166295 498:0.18596385822225264 884:0.10029318735776176 979:0.09650463084834694 1212:0.10029318735776176 1314:0.21174941808507605 1417:0.21174941808507605 1604:0.19031230753166295 1809:0.10029318735776176 2012:0.10029318735776176 2043:0.19031230753166295 2093:0.21626374019922576 2126:0.10029318735776176 2231:0.19031230753166295 2288:0.10029318735776176 2351:0.1951780883145119 2513:0.17572722796233853 2803:0.1951780883145119 2806:0.2008682679142757 2818:0.19031230753166295 2851:0.13458687015346216 3174:0.1068008918107671
482 -1 -1 262:0.1095501436199238 307:0.5189270917945591 806:0.1095501436199238 1352:0.1095501436199238 1553:0.0691184451178363 1559:0.4236465118183968 1637:0.27003820321395816 1843:0.16048805959403434 2248:0.5976988806576955 2817:0.16048805959403434 2819:0.1095501436199238 2927:0.0691184451178363 3050:0.1095501436199238
483 1 1 82:0.18677147040360134 436:0.21037870017523333 634:0.20476188872377196 707:0.1179517267852901 722:0.20476188872377196 814:0.2270263957977871 847:0.2207664454544575 943:0.10037505753349994 947:0.15725726489310346 1421:0.26056622894198334 1489:0.18677147040360134 1600:0.10037505753349994 1606:0.18677147040360134 1635:0.1179517267852901 1770:0.2270263957977871 1874:0.20476188872377196 2031:0.2207664454544575 2088:0.18677147040360134 2238:0.11653183305648444 2259:0.2420910486518654 2298:0.10037505753349994 2364:0.10037505753349994 2411:0.10037505753349994 2493:0.2270263957977871 2580:0.19989151396810165 2679:0.1918131262066094 2767:0.18677147040360134 2857:0.1179517267852901 2882:0.18677147040360134 3214:0.18677147040360134
484 -1 -1 511:0.49330730561213393 956:0.5010089054578613 1329:0.49330730561213393 1553:0.07508647602339881 2927:0.07508647602339881 3272:0.5010089054578613
485 -1 -1 199:0.5155972372367159 258:0.2994848425932971 313:0.22460216704786384 1816:0.2525087374156536 1842:0.38194683502401616 1843:0.1334846904664326 2032:0.3409505399781557 2420:0.3409505399781557 2817:0.1334846904664326 3279:0.3409505399781557
486 -1 -1 90:0.33602708416075194 547:0.2540463843405925 1043:0.33602708416075194 1433:0.4380241482192678 1485:0.33602708416075194 1503:0.2540463843405925 1553:0.042183804149424874 1930:0.37833248348559706 2524:0.2540463843405925 2773:0.2540463843405925 2927:0.042183804149424874 3049:0.2540463843405925
487 -1 -1 113:0.24875182647385513 180:0.22224291072793165 190:0.18113250568665504 290:0.26425854811999694 292:0.20879792410783005 387:0.14724612787236835 485:0.20879792410783005 560:0.14724612787236835 612:0.18113250568665504 643:0.20879792410783005 668:0.20879792410783005 706:0.20879792410783005 707:0.12460356045699453 784:0.1973043620331231 885:0.18113250568665504 1027:0.20879792410783005 1164:0.18980042601831082 1333:0.18843927590256898 1511:0.23774963237407348 1635:0.12460356045699453 1769:0.18113250568665504 1821:0.24875182647385513 2195:0.22923474684326953 2401:0.18113250568665504 2709:0.14805130037575923 2857:0.12460356045699453
488 -1 -1 201:0.3968428828874272 212:0.381553272875022 225:0.2910984560993738 866:0.37706062734373913 947:0.29663852045473244 1553:0.04733502865119756 1771:0.28611156881896244 2177:0.24279475856719104 2652:0.24471854806781443 2754:0.24279475856719104 2875:0.24279475856719104 2927:0.04733502865119756 3003:0.24279475856719104
489 -1 -1 363:0.2307619288435797 629:0.29513292806557323 697:0.2307619288435797 768:0.3074205523748533 814:0.1339248380022561 1014:0.1586159958186049 1176:0.20887910156054706 1553:0.029606058080608764 1722:0.29513292806557323 1770:0.1339248380022561 2149:0.2307619288435797 2188:0.2307619288435797 2238:0.137486276072465 2330:0.2307619288435797 2493:0.1339248380022561 2580:0.23583547218930628 2678:0.2307619288435797 2728:0.28562321450388284 2927:0.029606058080608764 3158:0.2307619288435797 3188:0.2307619288435797 3255:0.1575613122780588
490 -1 -1 
491 -1 -1 76:0.18128462396413655 167:0.18128462396413655 548:0.18128462396413655 563:0.15938778339505782 696:0.23256060132728384 786:0.18128462396413655 913:0.18128462396413655 1007:0.18128462396413655 1319:0.18013059570825865 1341:0.23256060132728384 1448:0.15938778339505782 1463:0.24134834439969494 1610:0.18128462396413655 1642:0.16878645509588558 1651:0.14852817692659634 1682:0.14852817692659634 1865:0.14852817692659634 1916:0.18128462396413655 2068:0.18295846262118048 2238:0.13557710695868438 2559:0.18128462396413655 2561:0.16878645509588558 2662:0.16878645509588558 2733:0.18128462396413655 2744:0.18128462396413655 2758:0.2674219022304467 2936:0.14852817692659634 3206:0.18295846262118048 3226:0.15938778339505782 3294:0.18128462396413655
492 -1 -1 61:0.23891289424688855 141:0.10375661591153619 166:0.20259520792715888 387:0.1665953848965043 426:0.24794067074619824 443:0.15961733316976287 511:0.19704565954576106 522:0.21622872374750107 560:0.1665953848965043 705:0.15961733316976287 824:0.15961733316976287 956:0.20012197081035052 1329:0.19704565954576106 1402:0.20605864545540026 1904:0.23891289424688855 2170:0.23891289424688855 2324:0.15961733316976287 2326:0.25144731334009585 2370:0.23891289424688855 2537:0.24794067074619824 2695:0.21622872374750107 3272:0.20012197081035052 3298:0.23891289424688855 3337:0.15961733316976287
493 -1 -1 417:0.32905568790779405 518:0.3638192357932368 881:0.3638192357932368 2141:0.32905568790779405 2168:0.5276339731114069 2456:0.49022262928528526
494 1 1 330:0.3164877398936261 353:0.13058170517558557 539:0.14115263603449052 541:0.21092720437951276 825:0.2170132542159002 1021:0.26712626837909625 1058:0.21555858233884823 1072:0.26712626837909625 1356:0.3164877398936261 1492:0.21092720437951276 1553:0.03528815900862263 2004:0.3051528879731949 2353:0.14115263603449052 2603:0.21912017772294132 2618:0.21406111991336077 2927:0.03528815900862263 3112:0.3164877398936261 3130:0.12207697303792972 3174:0.1596281735906959 3343:0.2958454901540964
495 1 -1 353:0.14497900095592053 539:0.15671543059617835 541:0.23418299925129538 648:0.2785038677868639 1021:0.29657829530262003 1072:0.29657829530262003 1447:0.2573994376535754 1492:0.23418299925129538 1553:0.039178857649044586 1856:0.2729114709027278 1905:0.2785038677868639 2027:0.2585770457401508 2353:0.15671543059617835 2603:0.24327928949035743 2618:0.23766244487935317 2835:0.2585770457401508 2927:0.039178857649044586 2961:0.2785038677868639 3130:0.1355365789331946
496 -1 -1 1114:0.4621450795013788 1126:0.4621450795013788 1651:0.3045092235919874 1682:0.3045092235919874 1865:0.3045092235919874 2936:0.3045092235919874 3110:0.449377772008083
497 -1 -1 14:0.20037549860814527 159:0.18702182910330048 922:0.26255158680009166 1047:0.24055807345602917 1162:0.24670850516569026 1553:0.029843338031194898 1591:0.24055807345602917 1813:0.18702182910330048 1969:0.2185107751758264 2104:0.2974982928296722 2108:0.24351779859453565 2223:0.24670850516569026 2492:0.20037549860814527 2566:0.2064819743815932 2591:0.2185107751758264 2608:0.26255158680009166 2927:0.029843338031194898 3161:0.20037549860814527 3172:0.2064819743815932 3254:0.26255158680009166 3342:0.18702182910330048
498 -1 -1 3:0.2235616632052237 69:0.11487822207646468 79:0.18710929152460787 172:0.15563147968188276 210:0.11487822207646468 309:0.15415902879737522 399:0.19800951853590215 580:0.14192157950497658 613:0.19968015432781341 884:0.11487822207646468 886:0.19800951853590215 979:0.11053871859169376 1088:0.15563147968188276 1212:0.11487822207646468 1223:0.14764136061932773 1384:0.18710929152460787 1400:0.18960712468093557 1471:0.15563147968188276 1517:0.18579772877593198 1684:0.2267235117563253 1713:0.10296366001440786 1809:0.11487822207646468 1867:0.26089966650332946 1891:0.19968015432781341 2012:0.11487822207646468 2014:0.18710929152460787 2051:0.14192157950497658 2087:0.1742388238499432 2089:0.18478428692276688 2126:0.11487822207646468 2153:0.1699783787866536 2288:0.11487822207646468 2730:0.14192157950497658 2851:0.15415902879737522 2868:0.26958621917411557
499 -1 -1 172:0.1624191705374948 384:0.13265967751671376 485:0.22229754251576156 623:0.29305744684952384 643:0.22229754251576156 668:0.22229754251576156 1014:0.15120524117533726 1027:0.22229754251576156 1088:0.1624191705374948 1471:0.1624191705374948 1511:0.25312109417087986 1559:0.17298566882975663 1563:0.13265967751671376 1637:0.1102634812028772 1821:0.26483462399218116 2010:0.13265967751671376 2351:0.23331205213749678 2426:0.13265967751671376 2513:0.21006087582054944 2565:0.25312109417087986 2724:0.25312109417087986 2803:0.23331205213749678 2922:0.25312109417087986 3255:0.15019983388152117
500 -1 -1 324:0.333039465246173 834:0.35899749309451295 1130:0.27571031025057025 1413:0.27571031025057025 1577:0.3248496479107376 1843:0.10215435155860962 2392:0.27571031025057025 2766:0.35899749309451295 2817:0.10215435155860962 3052:0.27571031025057025 3154:0.2740398962848253 3223:0.35463422309492754
501 -1 -1 138:0.1680622229626269 334:0.1680622229626269 710:0.3097050083413994 966:0.46868199398842714 1288:0.46868199398842714 1839:0.46868199398842714 2658:0.304445987944206 2751:0.3097050083413994
502 -1 -1 15:0.4570639376400297 73:0.17531431324287472 262:0.07509016049293313 356:0.3731627223822424 806:0.07509016049293313 997:0.3731627223822424 1159:0.3731627223822424 1352:0.07509016049293313 1534:0.18950646582178995 2526:0.3731627223822424 2819:0.07509016049293313 2953:0.3731627223822424 3050:0.07509016049293313
503 -1 -1 141:0.15258483932990913 694:0.29968068966080386 704:0.29968068966080386 707:0.20732187198283167 814:0.19952034043550068 1436:0.2656280355957823 1635:0.20732187198283167 1666:0.36977929136247006 1770:0.19952034043550068 2113:0.42551958131274137 2121:0.2656280355957823 2493:0.19952034043550068 2772:0.29968068966080386 2857:0.20732187198283167
504 -1 -1 213:0.35523350348303767 233:0.2843021440779991 502:0.2696040816579594 508:0.2843021440779991 715:0.6265388381803181 2008:0.2456884420935022 2046:0.35523350348303767 2624:0.2456884420935022
505 -1 -1 18:0.27208297830710126 19:0.27208297830710126 138:0.10494898291491309 159:0.19011587627503615 262:0.048083101719029055 319:0.3150110551436872 334:0.10494898291491309 521:0.27208297830710126 806:0.048083101719029055 1324:0.2668951813337802 1352:0.048083101719029055 1553:0.030337059518538326 1637:0.11852357253139328 1713:0.11550395287866137 1813:0.19011587627503615 2282:0.25078999531211277 2545:0.2668951813337802 2819:0.048083101719029055 2911:0.3150110551436872 2927:0.030337059518538326 2944:0.2668951813337802 3027:0.3150110551436872 3032:0.17992113159846282 3050:0.048083101719029055 3342:0.19011587627503615
506 -1 -1 258:0.2422575843752232 322:0.3898712220770104 353:0.17208323490477415 1711:0.3748502170453836 1816:0.20425793916731233 1936:0.3704364974622182 2674:0.3040934827974468 2747:0.30114398343488985 2748:0.30114398343488985 3130:0.16087552539999703 3228:0.3748502170453836
507 -1 -1 112:0.30791905610900533 574:0.3552983659420656 740:0.3786507985876658 1553:0.05171462949111232 1637:0.2020433996142057 1760:0.30791905610900533 1841:0.30791905610900533 1872:0.3786507985876658 2006:0.4736993523677541 2927:0.05171462949111232 3329:0.17890322440766684
508 -1 -1 408:0.22028004686037986 552:0.2314770353294745 707:0.18345844517661944 930:0.26668810860896675 979:0.15953392076891765 991:0.30421652050588877 1302:0.2794502093156253 1551:0.30421652050588877 1559:0.23922628514867592 1635:0.18345844517661944 1637:0.1524861751506417 2685:0.2033252784818943 2857:0.18345844517661944 2950:0.3890776650756941 3007:0.2794502093156253 3164:0.2930296767939245
509 -1 -1 253:0.4267684438688171 498:0.3582219532522857 1363:0.25668111957250395 1546:0.41658857894432144 1553:0.04547974132252817 1955:0.4267684438688171 2073:0.28585846702189965 2404:0.4267684438688171 2927:0.04547974132252817
510 -1 -1 16:0.23385977274516934 26:0.23385977274516934 161:0.36116448989837946 679:0.21431183585995145 780:0.29972424586675783 963:0.2113318631543534 1026:0.2113318631543534 1508:0.21431183585995145 1553:0.04026958501484363 2114:0.23385977274516934 2500:0.3138778923710317 2519:0.2113318631543534 2693:0.23385977274516934 2738:0.23281295648517333 2927:0.04026958501484363 2946:0.2113318631543534 3171:0.29972424586675783 3319:0.2113318631543534
511 -1 -1 547:0.3020927921409246 1503:0.3020927921409246 1553:0.05016179707380109 2524:0.3020927921409246 2750:0.3733514212705316 2773:0.3020927921409246 2881:0.45947560721760466 2927:0.05016179707380109 3049:0.3020927921409246 3341:0.43377205479196307
512 -1 -1 952:0.3550978895037067 995:0.3654503362574489 1016:0.3654503362574489 1086:0.3654503362574489 1553:0.04295476697694644 2017:0.18246873647492873 2521:0.1886709713842436 2927:0.04295476697694644 2933:0.3654503362574489 3185:0.3654503362574489 3322:0.3654503362574489
513 -1 -1 27:0.33016523178942203 118:0.33016523178942203 236:0.33016523178942203 518:0.25191976492543683 881:0.25191976492543683 986:0.2111097418452682 1553:0.03518495697421137 1768:0.32228967887385956 1927:0.32228967887385956 2095:0.29086652874933977 2296:0.2111097418452682 2521:0.15454349953754964 2921:0.21637858780205255 2927:0.03518495697421137 2967:0.21637858780205255 3304:0.2111097418452682
514 1 1 73:0.1901856772602236 265:0.30720485050782953 393:0.3679846404754594 539:0.20558170568525078 814:0.23249039567477753 857:0.33766053051662176 1534:0.20558170568525078 1770:0.23249039567477753 1895:0.3763136166629256 2344:0.30720485050782953 2353:0.20558170568525078 2493:0.23249039567477753 2619:0.30837255852787615
515 -1 -1 13:0.20359577117171113 141:0.1011121819782894 258:0.1522617744126343 353:0.10815636076303106 360:0.23559782177093552 391:0.19502148323421056 592:0.24162143300513467 713:0.1760216178202681 873:0.24162143300513467 1042:0.23282374649388798 1092:0.2049239771996849 1095:0.17193774587592334 1320:0.24162143300513467 1553:0.029227975322176893 1654:0.2384965180634973 1816:0.12837854524014522 2152:0.2212515529127393 2382:0.20621162091581685 2395:0.197431685217315 2657:0.19502148323421056 2674:0.19112637235886115 2677:0.21400513366812146 2927:0.029227975322176893 3030:0.22781499459246493 3130:0.1011121819782894 3192:0.21400513366812146 3249:0.23282374649388798
516 1 -1 262:0.05013816940703656 538:0.2581266189180294 707:0.14869212537740867 747:0.3051844474003982 806:0.05013816940703656 1048:0.3284746009143783 1136:0.20782859740870177 1352:0.05013816940703656 1468:0.2491630816657081 1553:0.031633662868505566 1635:0.14869212537740867 1637:0.1235892599656148 1651:0.16093508437616272 1657:0.28371178171589817 1682:0.16093508437616272 1865:0.16093508437616272 1939:0.2491630816657081 2068:0.19824141269723078 2177:0.1622580097151882 2192:0.2491630816657081 2652:0.16354366455108427 2754:0.1622580097151882 2819:0.05013816940703656 2857:0.14869212537740867 2875:0.1622580097151882 2927:0.031633662868505566 2936:0.16093508437616272 3003:0.1622580097151882 3050:0.05013816940703656 3206:0.19824141269723078 3329:0.10943449354062079
517 -1 -1 74:0.31935328893064185 443:0.1965404349739575 511:0.24262678036141103 705:0.1965404349739575 824:0.1965404349739575 956:0.24641471204809473 967:0.24946006488715178 1150:0.24946006488715178 1329:0.24262678036141103 1816:0.16220962805678427 2017:0.15687726446963846 2249:0.2224078883521302 2293:0.28228995086573 2324:0.1965404349739575 2368:0.2224078883521302 2810:0.24946006488715178 2815:0.2224078883521302 3272:0.24641471204809473 3337:0.1965404349739575
518 -1 -1 258:0.2138150827460562 479:0.36108831293763016 952:0.3392992554467876 1553:0.041043669602029695 1589:0.28044688016838565 1816:0.18027682508777002 1842:0.27268823833651373 2032:0.24341922377935238 2702:0.36108831293763016 2872:0.3681069966305993 2927:0.041043669602029695 3279:0.24341922377935238 3295:0.3681069966305993
519 -1 -1 389:0.6940398997922858 1553:0.1353093400187655 1974:0.6940398997922858 2927:0.1353093400187655
520 -1 -1 1:0.30196325025099224 602:0.30196325025099224 1642:0.30061158537689514 2017:0.22087818223714845 2309:0.3936074571127515 2373:0.5016359327460362 2561:0.30061158537689514 2662:0.30061158537689514 3024:0.30196325025099224
521 -1 -1 13:0.314766468282706 124:0.42402626019513745 391:0.3015103072308646 409:0.42402626019513745 1042:0.3599539813350105 1092:0.31681992311711166 2657:0.3015103072308646 3249:0.3599539813350105
522 -1 -1 262:0.09784944495792447 751:0.27926719176735515 806:0.09784944495792447 896:0.27926719176735515 903:0.49177666383532415 1228:0.228450813413955 1352:0.09784944495792447 1553:0.06173612619440718 2335:0.4450837227731624 2819:0.09784944495792447 2927:0.06173612619440718 3041:0.46733356110936036 3050:0.09784944495792447 3103:0.27926719176735515
523 -1 -1 138:0.2837383786499714 262:0.12999669880821976 334:0.2837383786499714 806:0.12999669880821976 1352:0.12999669880821976 1553:0.08201878514417307 1843:0.19044172153478567 2022:0.8176179398849306 2817:0.19044172153478567 2819:0.12999669880821976 2927:0.08201878514417307 3050:0.12999669880821976
524 -1 -1 14:0.21960157397076593 180:0.27420425027482875 378:0.23947693451295568 408:0.18459255016489115 612:0.22348205735575877 885:0.22348205735575877 1817:0.3396178766883888 1843:0.07594286847905557 2017:0.1389361716981409 2492:0.21960157397076593 2677:0.23947693451295568 2735:0.3396178766883888 2817:0.07594286847905557 3039:0.32604332272566655 3044:0.32604332272566655 3161:0.21960157397076593 3192:0.23947693451295568
525 -1 -1 1:0.24410674549546582 551:0.419023607214525 602:0.24410674549546582 1383:0.32763099822712594 1683:0.419023607214525 2017:0.1785576694251639 2084:0.33882383231635255 2309:0.31819181731113383 2503:0.33882383231635255 3024:0.24410674549546582
526 -1 -1 8:0.31200460135070734 137:0.31200460135070734 465:0.20090424818536948 625:0.31200460135070734 726:0.20090424818536948 829:0.20090424818536948 988:0.3904536951619001 1006:0.31200460135070734 1116:0.2940660191173555 1553:0.039168095720526125 2454:0.20090424818536948 2927:0.039168095720526125 3121:0.31200460135070734 3227:0.30242075209095964 3329:0.1354993487774003
527 -1 -1 1049:0.38492857932572117 1173:0.5417958702465827 1553:0.059148851586067946 1642:0.3419607876609424 2281:0.44774826590513134 2561:0.3419607876609424 2662:0.3419607876609424 2927:0.059148851586067946
528 -1 -1 25:0.27931037786066304 60:0.3877661239863787 112:0.2669958629311662 353:0.1659337455915434 580:0.2353256194472092 822:0.18328849295662555 1545:0.24626363997905618 1553:0.04484162916587109 1651:0.22813012212249664 1682:0.22813012212249664 1760:0.2669958629311662 1841:0.2669958629311662 1865:0.22813012212249664 2051:0.2353256194472092 2730:0.2353256194472092 2927:0.04484162916587109 2936:0.22813012212249664 3130:0.15512654976762288 3307:0.18328849295662555
529 -1 -1 190:0.2929425004875092 387:0.23813864177783003 504:0.23944083348313966 560:0.23813864177783003 957:0.3165572391497232 1164:0.30696097964648683 1553:0.04287241560748563 1769:0.2929425004875092 1843:0.09954666629470832 1882:0.18211891382682638 1966:0.24196574819690228 2217:0.32453799572902037 2306:0.23944083348313966 2401:0.2929425004875092 2518:0.18211891382682638 2817:0.09954666629470832 2927:0.04287241560748563 3193:0.18211891382682638 3205:0.18211891382682638
530 1 -1 201:0.5489474169788977 212:0.263898752650685 384:0.15388747932431665 565:0.263898752650685 902:0.263898752650685 1130:0.2051680357667646 1413:0.2051680357667646 1553:0.032738953917523135 1563:0.15388747932431665 1587:0.263898752650685 1712:0.24367418412132005 1853:0.1787360801784352 2010:0.15388747932431665 2392:0.2051680357667646 2426:0.15388747932431665 2927:0.032738953917523135 3052:0.2051680357667646 3154:0.2039250080687514 3174:0.14809668642241136
531 1 -1 504:0.193652336224924 539:0.1386955319395027 565:0.2794956275119977 825:0.21323561200828162 902:0.2794956275119977 1058:0.21180626222457755 1223:0.18929969310856007 1553:0.03467388298487568 1587:0.2794956275119977 1712:0.25807575183810033 1966:0.1956944091077151 2238:0.1610205261228394 2306:0.193652336224924 2353:0.1386955319395027 2670:0.3176083068879706 2705:0.3176083068879706 2862:0.3176083068879706 2894:0.25602169863216956 2927:0.03467388298487568 3174:0.1568494579391562
532 -1 -1 618:0.47437180073064233 773:0.44007140406856493 1553:0.05813471575128166 1984:0.44007140406856493 2927:0.05813471575128166 2979:0.43269340448401644 3142:0.44007140406856493
533 -1 -1 384:0.13878594641481168 504:0.16490250972952747 590:0.2553262617466164 1187:0.3065909391329196 1444:0.24092968615833013 1553:0.029526162388419708 1563:0.13878594641481168 1966:0.16664141435617624 2010:0.13878594641481168 2082:0.29433647453192885 2165:0.3065909391329196 2306:0.16490250972952747 2418:0.3065909391329196 2426:0.13878594641481168 2446:0.3065909391329196 2494:0.23800141704268082 2848:0.3065909391329196 2881:0.2704558485467498 2927:0.029526162388419708 3048:0.1714689044758613
534 -1 -1 12:0.2712264268298709 45:0.2712264268298709 55:0.3014679814649097 184:0.2712264268298709 185:0.2712264268298709 529:0.18473127609912762 563:0.16510169957127802 822:0.123611230832363 985:0.2712264268298709 1157:0.3014679814649097 1218:0.2712264268298709 1448:0.16510169957127802 1553:0.03024155463503878 1672:0.2712264268298709 2642:0.20178451552744828 2886:0.20178451552744828 2927:0.03024155463503878 3226:0.16510169957127802 3307:0.123611230832363 3321:0.2712264268298709
535 -1 -1 138:0.16479546038685422 218:0.45957183960090375 334:0.16479546038685422 1151:0.3887082913844627 1223:0.260068602656259 1553:0.04763657113470238 2177:0.24434145530671972 2652:0.246277500092283 2754:0.24434145530671972 2854:0.3887082913844627 2875:0.24434145530671972 2927:0.04763657113470238 3003:0.24434145530671972 3006:0.246277500092283
536 -1 -1 313:0.16347754257212205 431:0.4344893769068694 504:0.23369375789575725 1553:0.04184338889752288 1680:0.30166796091656733 1795:0.35599495979009477 1843:0.0971573402664563 1966:0.2361580694304355 2306:0.23369375789575725 2517:0.30166796091656733 2660:0.30166796091656733 2817:0.0971573402664563 2927:0.04184338889752288 2977:0.32614477432471023 3046:0.30166796091656733
537 -1 -1 389:0.2677454012381934 504:0.291531588472669 539:0.2087975261678302 1553:0.05219938154195755 1966:0.29460580261798963 1974:0.2677454012381934 2306:0.291531588472669 2353:0.2087975261678302 2587:0.5035913633126938 2927:0.05219938154195755 2974:0.5035913633126938
538 -1 -1 13:0.2376810587935406 141:0.11804002770399485 265:0.20395208390978065 539:0.13648488042725576 798:0.3401430738221008 986:0.20472732064088364 1092:0.23923162840118986 1260:0.28207284313109776 1403:0.2344252268109944 1454:0.27842476592549753 1537:0.3401430738221008 2144:0.3401430738221008 2238:0.1584540391956937 2296:0.20472732064088364 2344:0.20395208390978065 2353:0.13648488042725576 2619:0.20472732064088364 3304:0.20472732064088364
539 -1 -1 258:0.18131306708599784 353:0.1287924140543684 359:0.2181131509811415 361:0.2181131509811415 796:0.34695570229264233 1345:0.23781616967789518 1386:0.30097154149491123 1465:0.3188058803140655 1805:0.2181131509811415 1816:0.15287295761080935 1842:0.23123691844411207 1845:0.18131306708599784 2032:0.2064170847271124 2753:0.18131306708599784 2985:0.36140092651644423 3091:0.18131306708599784 3130:0.12040421770311369 3273:0.18131306708599784 3279:0.2064170847271124
540 -1 -1 147:0.32617052453890055 258:0.2133085803114006 1423:0.26381561243904866 1637:0.15997326934139858 1816:0.17984977078623887 1842:0.27204227241659107 2032:0.24284259266473332 2351:0.33849549597035833 2803:0.33849549597035833 2829:0.25886046233727444 2918:0.4081814370934764 2938:0.25660261188437233 3279:0.24284259266473332
541 1 1 73:0.13785055459034762 353:0.13785055459034762 539:0.14900991783711212 541:0.2226684975725356 814:0.16851389885078544 825:0.22909332824910242 1021:0.2819958905590492 1058:0.22755768185262626 1134:0.2226684975725356 1141:0.34122791882296655 1492:0.2226684975725356 1534:0.14900991783711212 1553:0.03725247945927803 1770:0.16851389885078544 2067:0.3495662514073287 2308:0.2226684975725356 2353:0.14900991783711212 2493:0.16851389885078544 2603:0.23131753395643725 2618:0.22597686296567665 2927:0.03725247945927803 3006:0.1925925249222377 3130:0.12887240531406288 3174:0.16851389885078544
542 -1 -1 565:0.27648978727999984 721:0.314192583231186 902:0.27648978727999984 1223:0.18726386650720783 1587:0.27648978727999984 1712:0.25530027200436034 2242:0.27648978727999984 2341:0.27648978727999984 2530:0.27648978727999984 2670:0.314192583231186 2705:0.314192583231186 2862:0.314192583231186 2938:0.2149569332784828
543 -1 -1 912:0.7033384706826704 1553:0.07290401674642104 2813:0.7033384706826704 2927:0.07290401674642104
544 -1 -1 67:0.25158166096842055 112:0.14426129205016697 131:0.22193001459353648 158:0.25158166096842055 417:0.1568973582705024 433:0.24152592165885353 689:0.22193001459353648 800:0.24152592165885353 1378:0.24152592165885353 1592:0.25158166096842055 1726:0.24152592165885353 1760:0.14426129205016697 1841:0.14426129205016697 1843:0.056256853075485704 1934:0.25158166096842055 2083:0.22193001459353648 2141:0.1568973582705024 2203:0.25158166096842055 2518:0.1029209451082084 2817:0.056256853075485704 3085:0.25158166096842055 3133:0.22193001459353648 3193:0.1029209451082084 3205:0.1029209451082084 3329:0.08381686613073568 3351:0.18190266138067734
545 -1 -1 209:0.270441322470094 917:0.25457179492219445 1302:0.19424112704377258 1382:0.25457179492219445 1614:0.24849940010686708 1630:0.270441322470094 1724:0.24849940010686708 2026:0.270441322470094 2163:0.270441322470094 2379:0.20946675406405588 2844:0.21145577222187012 2846:0.21145577222187012 2913:0.270441322470094 3007:0.19424112704377258 3118:0.24849940010686708 3196:0.26172721683372147 3344:0.2053636463225089
546 -1 -1 495:0.30459334733446897 679:0.1807430167798199 722:0.27712508242291883 1075:0.32764642985885023 1508:0.1807430167798199 1562:0.2675018168710647 1576:0.32764642985885023 1651:0.17278012128089115 1682:0.17278012128089115 1713:0.12930516953531895 1743:0.31868882708521484 1865:0.17278012128089115 1874:0.27712508242291883 2646:0.2675018168710647 2920:0.30459334733446897 2936:0.17278012128089115
547 -1 -1 114:0.37602411858438567 580:0.25557854774402744 897:0.428453622989505 1783:0.428453622989505 1983:0.39256276973137383 2051:0.25557854774402744 2730:0.25557854774402744 3153:0.37602411858438567
548 -1 -1 102:0.29920459662171356 116:0.29920459662171356 135:0.20508580965352988 417:0.19436593169757324 734:0.3116617416071774 818:0.3116617416071774 1195:0.3116617416071774 1553:0.030014504730557955 1674:0.18637366741684913 1837:0.19941205303714024 2141:0.19436593169757324 2480:0.3116617416071774 2847:0.18865323463150044 2927:0.030014504730557955 3302:0.12749944044731978 3353:0.29920459662171356 3360:0.3116617416071774
549 -1 -1 79:0.20518645056626736 191:0.23623403835197065 333:0.27828400575448203 429:0.24198990199009934 840:0.23623403835197065 975:0.2226518549324055 1074:0.23623403835197065 1204:0.23623403835197065 1384:0.20518645056626736 1488:0.29563170798838556 1517:0.20374817402263376 2014:0.20518645056626736 2246:0.23623403835197065 2301:0.2226518549324055 2611:0.23623403835197065 3065:0.29563170798838556 3157:0.29563170798838556
550 -1 -1 895:0.3025991372519603 897:0.37181740597533747 1176:0.2981788746796371 1566:0.3199263881232727 1783:0.37181740597533747 2039:0.3025991372519603 2520:0.27636583417785104 3135:0.32631842713962456 3283:0.4077325498188309
551 -1 -1 150:0.3548982360785156 763:0.3548982360785156 1014:0.21987798753920787 1542:0.3548982360785156 1559:0.25155041214017576 1637:0.16034174581185337 2215:0.3548982360785156 2276:0.3548982360785156 2826:0.3548982360785156 3032:0.24340194724809328 3255:0.21841595533249897
552 -1 -1 31:0.2659980989940183 100:0.20554725605478114 421:0.20554725605478114 450:0.30227022372034207 476:0.20554725605478114 867:0.26927082748355463 887:0.20554725605478114 960:0.26927082748355463 1436:0.1987345017458011 1940:0.30227022372034207 2121:0.1987345017458011 2420:0.1957107513785476 2555:0.2547916115116866 2743:0.20554725605478114 3080:0.20554725605478114 3229:0.30227022372034207 3331:0.2727989646613326
553 1 1 43:0.18100049057900663 114:0.30480570795188794 138:0.13656792612794347 141:0.13656792612794347 334:0.13656792612794347 391:0.2634072274437749 466:0.18100049057900663 559:0.18100049057900663 808:0.18100049057900663 1525:0.18100049057900663 1637:0.15423225693392775 1960:0.18100049057900663 2018:0.2593580837256797 2241:0.27852127074066724 2283:0.40991732662361485 2349:0.18100049057900663 2657:0.2634072274437749 3128:0.23125542111932576 3153:0.30480570795188794
554 -1 -1 408:0.2285780596822408 473:0.3190015656249347 603:0.24988402216374037 870:0.24988402216374037 930:0.2767343264857847 1603:0.42054349006766806 1840:0.28789761342217424 2018:0.2660813452450349 2241:0.2857412937875419 2406:0.24988402216374037 3128:0.23725018577681886 3180:0.24988402216374037 3197:0.22619284561605263
555 -1 -1 113:0.27526047939267206 138:0.10147856071466281 150:0.253663529647161 297:0.27526047939267206 334:0.10147856071466281 629:0.2924197006720959 763:0.253663529647161 1014:0.1571578011409744 1176:0.20695882616466482 1293:0.27526047939267206 1507:0.22864047939768475 1542:0.253663529647161 2018:0.1927193726405262 2215:0.253663529647161 2241:0.20695882616466482 2276:0.253663529647161 2709:0.16382863391929003 2826:0.253663529647161 3128:0.17183732636217194 3255:0.1561128135577463
556 -1 -1 204:0.2816838313480417 410:0.3084410253551525 943:0.22336385673518014 1553:0.055840964183795035 1600:0.22336385673518014 1637:0.21816453781938094 1713:0.21260636983761438 2238:0.25931740716790525 2298:0.22336385673518014 2364:0.22336385673518014 2411:0.22336385673518014 2421:0.3084410253551525 2622:0.4268402997192904 2927:0.055840964183795035 3093:0.3084410253551525 3329:0.19317799711261344
557 -1 -1 73:0.4568922689214999 138:0.4271350655083706 141:0.4271350655083706 334:0.4271350655083706 1534:0.49387889410182717
558 -1 -1 192:0.28142531850837305 352:0.20236323012410753 1023:0.20139235585434764 1460:0.3408376329860076 1553:0.035329266830668546 1717:0.3408376329860076 1727:0.3408376329860076 1969:0.2586783513792442 2186:0.28142531850837305 2193:0.28142531850837305 2591:0.2586783513792442 2709:0.19731263042725558 2927:0.035329266830668546 3147:0.20236323012410753 3202:0.3408376329860076
559 -1 -1 565:0.3089078326563833 721:0.35103122931758524 902:0.3089078326563833 1023:0.2184563831017345 1049:0.24939642367278042 1587:0.3089078326563833 1712:0.28523387600420347 2152:0.29009749397676704 2242:0.3089078326563833 2385:0.33139417032235363 2592:0.33139417032235363
560 -1 -1 169:0.2920284351270239 401:0.31682271169086457 412:0.2608331059907389 414:0.25865083042083853 857:0.23208348768493944 966:0.3408013710480817 1288:0.3408013710480817 1839:0.3408013710480817 1958:0.2608331059907389 2037:0.22520150724163032 2054:0.2608331059907389 2400:0.30054216870470435
561 -1 -1 262:0.09530835962527975 391:0.40123215140806073 713:0.36214232012345043 806:0.09530835962527975 1352:0.09530835962527975 1553:0.0601328798516776 2657:0.40123215140806073 2690:0.497105681811072 2819:0.09530835962527975 2927:0.0601328798516776 3002:0.497105681811072 3050:0.09530835962527975
562 -1 -1 25:0.25234740960995444 60:0.35033348088222305 73:0.14991548537373695 112:0.24122166495677197 352:0.23205457743799326 1534:0.16205153634989808 1545:0.22249080791704215 1553:0.04051288408747452 1651:0.20610779238690882 1682:0.20610779238690882 1692:0.3396480402246638 1760:0.24122166495677197 1772:0.3801609243121384 1841:0.24122166495677197 1865:0.20610779238690882 2927:0.04051288408747452 2936:0.20610779238690882 3147:0.23205457743799326
563 1 1 73:0.1585721265037724 82:0.3189467921334082 141:0.1482443898686928 262:0.06791919158578974 806:0.06791919158578974 814:0.1938447572127629 947:0.26854583341311994 1352:0.06791919158578974 1534:0.1714089552399797 1606:0.3189467921334082 1770:0.1938447572127629 2088:0.3189467921334082 2303:0.3243852602853772 2493:0.1938447572127629 2767:0.3189467921334082 2819:0.06791919158578974 2882:0.3189467921334082 3050:0.06791919158578974 3214:0.3189467921334082
564 -1 -1 25:0.4329232652370851 101:0.611466241590036 822:0.2840920321648461 1553:0.0695032696805981 2513:0.5173089090094277 2927:0.0695032696805981 3307:0.2840920321648461
565 -1 -1 258:0.2847294709921331 424:0.3971757000832675 781:0.3781594979645757 979:0.22340561490921412 1553:0.054656304799794865 1816:0.2400678398368454 1842:0.3631286289543311 1843:0.12690800967737068 1975:0.3971757000832675 2017:0.2321760209422073 2709:0.3052534127348401 2817:0.12690800967737068 2927:0.054656304799794865 3329:0.18907974898228785
566 1 1 100:0.18965561287485067 421:0.18965561287485067 476:0.18965561287485067 693:0.2590460706718367 713:0.18336957861375094 887:0.18965561287485067 934:0.2590460706718367 1077:0.21347845686391212 1368:0.2590460706718367 1553:0.03044808691642172 2177:0.15617685511886614 2415:0.2590460706718367 2542:0.2590460706718367 2652:0.15741432579529718 2726:0.3161639308116712 2743:0.18965561287485067 2754:0.15617685511886614 2875:0.15617685511886614 2927:0.03044808691642172 3003:0.15617685511886614 3080:0.18965561287485067 3240:0.2590460706718367 3305:0.2590460706718367 3329:0.10533307460568592
567 -1 -1 1:0.1198773494648709 73:0.07638570592274331 74:0.17850370946568375 125:0.12974536056956892 372:0.1991460416588739 443:0.10985700764293646 482:0.13498348844291827 511:0.1356171419284607 602:0.1198773494648709 705:0.10985700764293646 824:0.10985700764293646 956:0.13773442044323592 967:0.13943663174728668 976:0.14472808208839558 991:0.1608949215650708 1149:0.1991460416588739 1150:0.13943663174728668 1158:0.13498348844291827 1274:0.14379003319009814 1321:0.14673652324023145 1329:0.1356171419284607 1480:0.12974536056956892 1534:0.08256932877276055 1551:0.1608949215650708 1623:0.13433605880804378 1627:0.21434387340110375 1639:0.1991460416588739 1718:0.14472808208839558 1816:0.09066767533893595 1863:0.13498348844291827 2017:0.08768713086509465 2034:0.13498348844291827 2249:0.12431571698610935 2293:0.1577870187063025 2324:0.10985700764293646 2354:0.13498348844291827 2368:0.12431571698610935 2383:0.1991460416588739 2527:0.13498348844291827 2810:0.13943663174728668 2815:0.12431571698610935 2816:0.21434387340110375 2887:0.14472808208839558 3008:0.13498348844291827 3024:0.1198773494648709 3097:0.12974536056956892 3198:0.16843877478747 3272:0.13773442044323592 3337:0.10985700764293646
568 -1 -1 1:0.12380384117540297 73:0.07888766181722764 74:0.18435046315722767 125:0.13399507150354062 372:0.2056689192938018 443:0.11345529065285781 482:0.13940477028469886 511:0.14005917860982892 602:0.12380384117540297 705:0.11345529065285781 824:0.11345529065285781 956:0.142245806977385 967:0.14400377292236477 1135:0.21251658577085522 1149:0.2056689192938018 1150:0.14400377292236477 1158:0.13940477028469886 1274:0.14849976672940618 1321:0.15154276682758994 1329:0.14005917860982892 1480:0.13399507150354062 1534:0.08527382454629656 1553:0.02131845613657414 1627:0.22136454449426468 1639:0.2056689192938018 1816:0.09363742631541938 1863:0.13940477028469886 1987:0.1698182228659803 2017:0.09055925636669353 2034:0.13940477028469886 2249:0.12838758406036302 2293:0.16295521289599318 2324:0.11345529065285781 2354:0.13940477028469886 2368:0.12838758406036302 2383:0.2056689192938018 2527:0.13940477028469886 2810:0.14400377292236477 2815:0.12838758406036302 2816:0.22136454449426468 2927:0.02131845613657414 3008:0.13940477028469886 3024:0.12380384117540297 3097:0.13399507150354062 3198:0.17395585917319867 3272:0.142245806977385 3337:0.11345529065285781
569 -1 -1 1:0.13612538941157798 73:0.08673893784462404 372:0.22613807021594656 443:0.12474690182708512 482:0.15327899732893277 511:0.1539985354890315 602:0.13612538941157798 705:0.12474690182708512 824:0.12474690182708512 956:0.15640278753166614 967:0.15833571462472476 1149:0.22613807021594656 1150:0.15833571462472476 1158:0.15327899732893277 1271:0.19126877522990726 1274:0.16327917116020058 1321:0.16662502512896282 1329:0.1539985354890315 1534:0.0937606819204688 1553:0.0234401704801172 1627:0.24339579883071652 1639:0.22613807021594656 1816:0.10295666919272316 1863:0.15327899732893277 2017:0.09957214510229798 2034:0.15327899732893277 2293:0.1791732922138186 2324:0.12474690182708512 2354:0.15327899732893277 2383:0.22613807021594656 2527:0.15327899732893277 2810:0.15833571462472476 2816:0.24339579883071652 2927:0.0234401704801172 3008:0.15327899732893277 3024:0.13612538941157798 3198:0.19126877522990726 3272:0.15640278753166614 3302:0.09957214510229798 3337:0.12474690182708512
570 -1 -1 188:0.22048745246036203 347:0.22720684328484342 353:0.12151782717645948 833:0.2793853697094747 1134:0.19628642108891378 1637:0.12829741661971564 1691:0.22048745246036203 1900:0.21265501287514602 2037:0.20934834745820138 2057:0.30079875551124996 2245:0.22048745246036203 2308:0.19628642108891378 2352:0.22720684328484342 2464:0.3409879040802717 2820:0.2793853697094747 3006:0.16977389194063616 3068:0.3168105076839215 3130:0.11360342164242171 3169:0.22048745246036203
571 -1 -1 943:0.296052847034707 1600:0.296052847034707 1634:0.694518092879686 1713:0.2817945660866897 2298:0.296052847034707 2364:0.296052847034707 2411:0.296052847034707
572 -1 -1 258:0.3256465530168336 969:0.45066794400015314 1035:0.45066794400015314 1553:0.0625106954916598 1651:0.3180208404945344 1682:0.3180208404945344 1816:0.2745668169180351 1865:0.3180208404945344 2927:0.0625106954916598 2936:0.3180208404945344
573 -1 -1 426:0.3187557163910745 461:0.25214080963248564 1114:0.29771477600243207 1126:0.29771477600243207 1801:0.25214080963248564 2247:0.3037074671771697 2326:0.32326390122731485 2329:0.34581923637010575 2537:0.3187557163910745 2899:0.3037074671771697 3110:0.289490051215528
574 -1 -1 43:0.12766930105121327 73:0.20607913470302722 96:0.20074883317069522 111:0.26129133403010385 188:0.18695966045346027 465:0.14282602694443464 466:0.12766930105121327 559:0.12766930105121327 726:0.14282602694443464 808:0.12766930105121327 829:0.14282602694443464 879:0.1812109898321563 979:0.11381631233257804 998:0.1812109898321563 1290:0.1416615348466406 1308:0.1416615348466406 1407:0.23690143486028142 1525:0.12766930105121327 1534:0.2227617801125004 1553:0.02784522251406255 1650:0.26129133403010385 1691:0.18695966045346027 1960:0.12766930105121327 2037:0.17751439150177792 2225:0.1812109898321563 2245:0.18695966045346027 2349:0.12766930105121327 2454:0.14282602694443464 2588:0.20074883317069522 2666:0.22721343305871525 2927:0.02784522251406255 3006:0.14395771204617633 3169:0.18695966045346027 3288:0.1812109898321563 3329:0.09632864319313912
575 -1 -1 547:0.20145511045766537 591:0.3334633373926929 962:0.3334633373926929 970:0.2845954883865649 1503:0.20145511045766537 1533:0.2942918681628601 1845:0.17426218985271372 2017:0.14209804731381823 2153:0.21025391300950863 2524:0.20145511045766537 2753:0.17426218985271372 2773:0.20145511045766537 2863:0.2892674022185822 2884:0.23778829591464806 3049:0.20145511045766537 3091:0.17426218985271372 3273:0.17426218985271372 3334:0.2845954883865649
576 -1 -1 40:0.4155963474494629 204:0.21030212109526877 410:0.23027875456877586 707:0.19596257140416265 943:0.16676105484161893 1032:0.4155963474494629 1553:0.04169026371040473 1600:0.16676105484161893 1635:0.19596257140416265 2298:0.16676105484161893 2364:0.16676105484161893 2411:0.16676105484161893 2421:0.23027875456877586 2638:0.4155963474494629 2857:0.19596257140416265 2927:0.04169026371040473 3093:0.23027875456877586 3329:0.14422461646910123
577 -1 -1 360:0.38093535865100303 445:0.4559231692768805 649:0.3548061443056336 1346:0.33836385576198064 1553:0.04725837097433496 1651:0.24042520626995273 1682:0.24042520626995273 1713:0.1799293913375584 1865:0.24042520626995273 2520:0.3090299929554345 2521:0.2075737662027135 2927:0.04725837097433496 2936:0.24042520626995273
578 -1 -1 94:0.4214753953355954 616:0.3174692851394044 727:0.3174692851394044 943:0.17475085217463718 1600:0.17475085217463718 2100:0.3174692851394044 2298:0.17475085217463718 2364:0.17475085217463718 2411:0.17475085217463718 2853:0.4214753953355954 3328:0.43550825428896756
579 -1 -1 16:0.17188103232403865 26:0.17188103232403865 69:0.1257264582667654 161:0.2654467873367955 210:0.1257264582667654 884:0.1257264582667654 991:0.23069233126816516 1129:0.21507601809371213 1212:0.1257264582667654 1450:0.3073278346324375 1551:0.23069233126816516 1809:0.1257264582667654 2012:0.1257264582667654 2114:0.17188103232403865 2117:0.21507601809371213 2126:0.1257264582667654 2288:0.1257264582667654 2450:0.21507601809371213 2500:0.23069233126816516 2636:0.21507601809371213 2693:0.17188103232403865 2738:0.17111164878573443 2786:0.27773070571042224 2957:0.3073278346324375 3183:0.21191163501967153
580 -1 -1 160:0.4582600545667657 679:0.30616282992490584 1508:0.30616282992490584 1843:0.1335771667219239 2817:0.1335771667219239 2954:0.4582600545667657 2957:0.5973594972734282
581 1 -1 54:0.24745073926478134 141:0.08587295866405185 262:0.039343289393334875 434:0.2183830489609592 651:0.23947743155404777 806:0.039343289393334875 823:0.23947743155404777 868:0.2183830489609592 980:0.23947743155404777 1310:0.23947743155404777 1352:0.039343289393334875 1553:0.02482285188162731 1674:0.15413634116087957 1690:0.23293030175307378 2140:0.20255127756598618 2247:0.1955176135077104 2329:0.22262788738315403 2335:0.1789591930425069 2346:0.2183830489609592 2671:0.23947743155404777 2726:0.2577531536347011 2819:0.039343289393334875 2847:0.15602160829526923 2899:0.1955176135077104 2927:0.02482285188162731 2976:0.20255127756598618 3041:0.1879054045309049 3050:0.039343289393334875 3109:0.20255127756598618 3329:0.08587295866405185
582 -1 -1 599:0.3404338822080527 814:0.19332355774111554 986:0.2564221199388108 1553:0.042737019989801804 1770:0.19332355774111554 1792:0.4260311120124571 2296:0.2564221199388108 2300:0.3487285844341088 2394:0.2920173571234757 2493:0.19332355774111554 2927:0.042737019989801804 3303:0.40103155792585254 3304:0.2564221199388108 3329:0.1478457982390546
583 -1 -1 211:0.340686756950078 226:0.340686756950078 814:0.15459616462692985 1445:0.3548709786294003 1507:0.2663800805981108 1553:0.034175759308419956 1770:0.15459616462692985 2017:0.14517614825906283 2086:0.3548709786294003 2091:0.3548709786294003 2493:0.15459616462692985 2601:0.30651099764165807 2840:0.340686756950078 2927:0.034175759308419956 3329:0.11822870234248593
584 -1 -1 141:0.11139810023240225 181:0.2832958961200262 193:0.2509901092580984 225:0.1980296827755668 262:0.051037809381381444 608:0.2509901092580984 655:0.2832958961200262 806:0.051037809381381444 963:0.16898994389871855 1026:0.16898994389871855 1155:0.2509901092580984 1301:0.26620104606171036 1352:0.051037809381381444 1553:0.03220127249582201 1700:0.2509901092580984 1771:0.1946371821096057 1869:0.2832958961200262 2519:0.16898994389871855 2819:0.051037809381381444 2927:0.03220127249582201 2946:0.16898994389871855 3017:0.2509901092580984 3050:0.051037809381381444 3207:0.2509901092580984 3319:0.16898994389871855 3340:0.2509901092580984
585 -1 -1 73:0.34186234886012 679:0.49166233679299404 1508:0.49166233679299404 1534:0.3695370008965895 1553:0.09238425022414737 1843:0.21450958612055188 1882:0.39244159833601233 2817:0.21450958612055188 2927:0.09238425022414737
586 -1 -1 766:0.6144726314201536 1685:0.32498936106264764 2017:0.2513780365605758 2947:0.5899121107103379 3346:0.32498936106264764
587 -1 -1 204:0.2510120379651995 410:0.27485571321561353 654:0.2836572553792332 943:0.1990423682415388 1553:0.0497605920603847 1600:0.1990423682415388 1737:0.3306022175672419 1823:0.2914966025960295 2071:0.2914966025960295 2267:0.3842064669870255 2298:0.1990423682415388 2364:0.1990423682415388 2411:0.1990423682415388 2421:0.27485571321561353 2927:0.0497605920603847 3093:0.27485571321561353
588 1 -1 262:0.07734548850072244 265:0.2916886900341862 539:0.19519827999849923 563:0.2664179154318558 806:0.07734548850072244 1352:0.07734548850072244 1448:0.2664179154318558 1553:0.04879956999962481 1570:0.3030186541754158 2090:0.3030186541754158 2344:0.2916886900341862 2353:0.19519827999849923 2619:0.29279741999774883 2819:0.07734548850072244 2834:0.4864666529774649 2927:0.04879956999962481 3050:0.07734548850072244 3226:0.2664179154318558
589 -1 -1 313:0.22625638310117052 1425:0.500792796395848 1545:0.31804494845471354 1651:0.29462584463377356 1682:0.29462584463377356 1713:0.22049205954614629 1843:0.13446781774762748 1865:0.29462584463377356 2180:0.40603515278761787 2817:0.13446781774762748 2936:0.29462584463377356
590 -1 -1 1241:0.428309989522996 1553:0.05181094097622514 1843:0.12030127947524802 1882:0.22008912167030842 2105:0.428309989522996 2355:0.428309989522996 2635:0.428309989522996 2817:0.12030127947524802 2927:0.05181094097622514 3137:0.428309989522996
591 -1 -1 79:0.24347670949735525 258:0.18332210368171498 564:0.3508001395094484 1066:0.3043064519393188 1384:0.24347670949735525 1400:0.24672702482280282 1403:0.2417700332561868 1517:0.2417700332561868 1553:0.03519027637165191 1816:0.15456686401960645 1842:0.2337991354916828 2014:0.24347670949735525 2032:0.20870428599651303 2443:0.3508001395094484 2927:0.03519027637165191 3257:0.3223384038700042 3279:0.20870428599651303
592 -1 -1 29:0.37888605173990736 313:0.16160340008340227 751:0.18711120127306213 880:0.2453171634314646 896:0.18711120127306213 961:0.31937313081630725 1228:0.15306383058881765 1423:0.2665038986872945 1706:0.37888605173990736 1843:0.09604350715752001 2747:0.26786021130313425 2748:0.26786021130313425 2817:0.09604350715752001 2829:0.26149825550911204 3103:0.18711120127306213 3119:0.3078675857751926
593 -1 -1 125:0.28027608227107487 461:0.2915914923353143 511:0.29296031134869255 956:0.29753405891540974 991:0.34756540099474437 1329:0.29296031134869255 1480:0.28027608227107487 1551:0.34756540099474437 1553:0.04459159056360422 1801:0.2915914923353143 2927:0.04459159056360422 3097:0.28027608227107487 3272:0.29753405891540974
594 -1 -1 303:0.232110407478566 470:0.20318597478634132 645:0.20517225841622486 686:0.20318597478634132 876:0.20517225841622486 879:0.1746787080354426 998:0.1746787080354426 1041:0.1997794684246461 1077:0.18819157432460457 1553:0.02684145977140258 1658:0.21636084557989993 1660:0.25187232127317993 1843:0.06232393955100856 1853:0.14653911416637627 1961:0.20921349991821836 2103:0.23614207792861994 2225:0.1746787080354426 2510:0.21636084557989993 2795:0.20921349991821836 2817:0.06232393955100856 2927:0.02684145977140258 2972:0.22836162757824777 2994:0.20921349991821836 3011:0.20517225841622486 3181:0.22836162757824777 3225:0.22836162757824777 3288:0.1746787080354426 3329:0.09285619462357113
595 -1 -1 135:0.3044853720479405 384:0.20945970642000158 730:0.31040737010608876 816:0.31040737010608876 820:0.23385670749843382 1082:0.2402909710637407 1228:0.16489798050070018 1453:0.2402909710637407 1563:0.20945970642000158 1759:0.3345602870149342 1764:0.31040737010608876 2010:0.20945970642000158 2017:0.18929498157913247 2426:0.20945970642000158 3282:0.31243238731410666
596 -1 -1 71:0.2655640719368278 262:0.04595142006729596 554:0.23369664873660206 609:0.20609118084714095 774:0.21766686917437583 806:0.04595142006729596 977:0.20609118084714095 1347:0.19918642561036148 1352:0.04595142006729596 1553:0.02899211813931757 1651:0.14749632372291807 1682:0.14749632372291807 1763:0.22835690984114937 1802:0.28901276535980747 1865:0.14749632372291807 2000:0.20609118084714095 2334:0.20609118084714095 2407:0.20609118084714095 2408:0.23369664873660206 2819:0.04595142006729596 2869:0.2466589873136934 2927:0.02899211813931757 2936:0.14749632372291807 2948:0.2655640719368278 3050:0.04595142006729596 3060:0.21766686917437583 3115:0.23369664873660206 3312:0.20609118084714095 3329:0.10029625018242314
597 -1 -1 87:0.282452034194157 262:0.05088578153803255 356:0.25287836175376577 389:0.1646774450046887 806:0.05088578153803255 997:0.25287836175376577 1159:0.25287836175376577 1253:0.282452034194157 1352:0.05088578153803255 1446:0.282452034194157 1469:0.3333724980508699 1553:0.032105353606081896 1713:0.12223647607651573 1974:0.1646774450046887 2526:0.25287836175376577 2819:0.05088578153803255 2927:0.032105353606081896 2953:0.25287836175376577 3023:0.282452034194157 3050:0.05088578153803255 3077:0.28794221877065673 3167:0.28794221877065673
598 -1 -1 262:0.06106129618572274 313:0.15051447823852113 696:0.306884934713607 806:0.06106129618572274 1223:0.2103267243986109 1341:0.306884934713607 1352:0.06106129618572274 1435:0.30028289981204587 1519:0.26323974275072354 1553:0.03852538855521182 1843:0.08945318205279838 2081:0.261757511256834 2229:0.26323974275072354 2627:0.3389333286607539 2740:0.38404676158528284 2762:0.38404676158528284 2817:0.08945318205279838 2819:0.06106129618572274 2927:0.03852538855521182 3050:0.06106129618572274
599 -1 -1 331:0.19858419029740768 368:0.29803154629501427 417:0.18586554407409772 820:0.15062524005131184 943:0.11480740895559706 995:0.24418946464188213 1016:0.24418946464188213 1041:0.21362626444032656 1082:0.1547694978938381 1086:0.24418946464188213 1228:0.10620947400903968 1453:0.1547694978938381 1600:0.11480740895559706 1830:0.19858419029740768 2107:0.2481980739981335 2141:0.18586554407409772 2298:0.11480740895559706 2364:0.11480740895559706 2411:0.11480740895559706 2659:0.2481980739981335 2933:0.24418946464188213 3086:0.29803154629501427 3185:0.24418946464188213 3322:0.24418946464188213
600 -1 -1 603:0.1791314814713669 699:0.2894203820211823 870:0.1791314814713669 1068:0.16934634201430684 1094:0.2894203820211823 1328:0.2894203820211823 1468:0.22867897894102265 1713:0.110538965630222 1804:0.25106172903735713 1845:0.15124610085583992 1939:0.22867897894102265 2125:0.2894203820211823 2192:0.22867897894102265 2406:0.1791314814713669 2711:0.2894203820211823 2753:0.15124610085583992 3091:0.15124610085583992 3180:0.1791314814713669 3197:0.16214826055135878 3273:0.15124610085583992 3356:0.27243716110117416
601 -1 -1 751:0.20128764851402273 896:0.20128764851402273 901:0.3504860970306863 1120:0.3504860970306863 1228:0.1646606847807537 1311:0.40759228678239456 1553:0.044497599561889534 1685:0.24437427993320104 2444:0.429288741850368 2632:0.36309468722050503 2927:0.044497599561889534 3103:0.20128764851402273 3346:0.24437427993320104
602 -1 -1 141:0.1258509003987885 357:0.34137042279477753 563:0.19860903773023966 864:0.34137042279477753 942:0.34137042279477753 1223:0.19860903773023966 1448:0.19860903773023966 1553:0.03637906866572559 1855:0.3509655525457366 1860:0.3262717451096614 1900:0.23558115114606135 2238:0.16893916320156951 2335:0.262273199030562 2927:0.03637906866572559 3041:0.27538429696509953 3226:0.19860903773023966 3329:0.1258509003987885
603 -1 -1 751:0.23975366251805183 896:0.23975366251805183 1228:0.1961272961374274 1545:0.29107413729419646 1553:0.05300107854099878 1637:0.2070694153089366 1651:0.26964101762352205 1682:0.26964101762352205 1865:0.26964101762352205 2341:0.4272255781704814 2530:0.4272255781704814 2927:0.05300107854099878 2936:0.26964101762352205 3103:0.23975366251805183
604 -1 -1 339:0.478649954740872 943:0.2214060738478034 1600:0.2214060738478034 1651:0.28159879338195715 1682:0.28159879338195715 1843:0.1285222458114802 1865:0.28159879338195715 2298:0.2214060738478034 2364:0.2214060738478034 2411:0.2214060738478034 2550:0.41900300245883265 2817:0.1285222458114802 2936:0.28159879338195715
605 -1 -1 
606 -1 -1 43:0.1787953971070342 465:0.20002174363362724 466:0.1787953971070342 559:0.1787953971070342 726:0.20002174363362724 808:0.1787953971070342 829:0.20002174363362724 1228:0.14430250820407223 1290:0.1983909222432166 1308:0.1983909222432166 1525:0.1787953971070342 1545:0.21416054221977085 1637:0.15235327560164164 1960:0.1787953971070342 1991:0.3317703298467904 2002:0.3372166649304963 2007:0.3372166649304963 2205:0.3317703298467904 2349:0.1787953971070342 2454:0.20002174363362724
607 -1 -1 68:0.27692640820971126 138:0.10681721092851876 204:0.15575625422142061 258:0.1608528048309462 334:0.10681721092851876 353:0.11425884176217548 654:0.1760130388118024 838:0.25525438250063837 880:0.18312396109671913 943:0.12350839409925386 958:0.27692640820971126 1095:0.1816389490214547 1121:0.28974156196643636 1379:0.19050938216024413 1589:0.21097981817657882 1600:0.12350839409925386 1816:0.13562201781539454 1823:0.18087745634303887 2071:0.18087745634303887 2129:0.1886135114931722 2298:0.12350839409925386 2364:0.12350839409925386 2395:0.20857132692833255 2411:0.12350839409925386 2674:0.2019102508799848 2781:0.27692640820971126 3130:0.10681721092851876 3357:0.25525438250063837
608 -1 -1 141:0.2568728209597755 879:0.48322260756616275 998:0.48322260756616275 2225:0.48322260756616275 3288:0.48322260756616275
609 -1 -1 69:0.14515362045956845 166:0.2308175866073756 210:0.14515362045956845 516:0.3206454552399911 748:0.28647499917637065 884:0.14515362045956845 1212:0.14515362045956845 1402:0.23476349579157268 1459:0.2824798662761439 1809:0.14515362045956845 2012:0.14515362045956845 2126:0.14515362045956845 2161:0.29548759822316223 2288:0.14515362045956845 2709:0.19084071574786 2746:0.30646343460612846 2758:0.3129969810618021 2982:0.28647499917637065 3004:0.24635030947294448
610 -1 -1 138:0.17020639386140313 334:0.17020639386140313 1845:0.25630865676776277 2177:0.2523642209620083 2652:0.25436383430409515 2690:0.406731533103093 2753:0.25630865676776277 2754:0.2523642209620083 2875:0.2523642209620083 3002:0.406731533103093 3003:0.2523642209620083 3091:0.25630865676776277 3273:0.25630865676776277 3329:0.17020639386140313
611 -1 -1 301:0.31138978055381117 474:0.22175388250331726 687:0.2601740506490603 732:0.22175388250331726 751:0.146006430144915 896:0.146006430144915 1053:0.2746049984256692 1228:0.11943861904860063 1243:0.2601740506490603 1323:0.22175388250331726 1510:0.2746049984256692 1541:0.26682601085207314 1553:0.032276871979041555 1586:0.2746049984256692 1843:0.07494457586321923 1882:0.1371098125276669 2153:0.20287312275500052 2585:0.3217573818856844 2817:0.07494457586321923 2927:0.032276871979041555 3098:0.2601740506490603 3103:0.146006430144915
612 -1 -1 73:0.2626959382201067 258:0.3698215195315365 353:0.2626959382201067 880:0.421025804471353 979:0.29017088989669637 1534:0.28396186208061935 1553:0.07099046552015484 1816:0.31181265855535095 2674:0.46421792811078144 2927:0.07099046552015484 3130:0.24558666104220453
613 -1 -1 172:0.15843090592637327 254:0.25216943224507155 358:0.2858613095928952 468:0.2744354099589851 821:0.2744354099589851 877:0.18484184088325536 979:0.1125270373462957 1005:0.26559260764275155 1088:0.15843090592637327 1366:0.25216943224507155 1397:0.20668809006408653 1471:0.15843090592637327 1642:0.15915968062896324 2036:0.2858613095928952 2292:0.26559260764275155 2561:0.15915968062896324 2662:0.15915968062896324 2685:0.14341521285820347 2749:0.25216943224507155 3164:0.20668809006408653 3218:0.1904749259216635 3302:0.11694459778951845
614 -1 -1 111:0.2631344738922829 769:0.25685783034076237 1091:0.21856821723747527 1246:0.23857252923323177 1357:0.21856821723747527 1403:0.1926563060374358 1650:0.2631344738922829 1661:0.24248893109041847 1767:0.22603514743014638 1873:0.2795377827643907 1919:0.23857252923323177 1971:0.23857252923323177 2315:0.27053057282281223 2394:0.1916054537740587 2641:0.25685783034076237 2707:0.23857252923323177 3128:0.16426740434053888 3164:0.210530887500838
615 -1 -1 940:0.48826087844088656 1014:0.25192195139488993 1264:0.3471953594252583 1553:0.047021839671876106 1637:0.18370918320226431 1932:0.48826087844088656 2927:0.047021839671876106 3019:0.48826087844088656 3255:0.2502468496230466
616 -1 -1 25:0.27146916375464336 60:0.37688017973852345 274:0.37079324525773083 1107:0.39087932966450056 1553:0.04358276861852781 1577:0.32180227572652725 1651:0.22172571586557166 1682:0.22172571586557166 1772:0.4089678129635828 1865:0.22172571586557166 2927:0.04358276861852781 2936:0.22172571586557166 3329:0.1507716077866885
617 -1 -1 34:0.26134576744856636 131:0.32421309269934934 313:0.13828415665123725 689:0.32421309269934934 1030:0.26134576744856636 1487:0.36753058624539175 1553:0.0353949395989418 1843:0.08218450467162418 1985:0.26134576744856636 2083:0.32421309269934934 2146:0.26134576744856636 2518:0.1503551377590187 2629:0.26134576744856636 2817:0.08218450467162418 2927:0.0353949395989418 3133:0.32421309269934934 3193:0.1503551377590187 3205:0.1503551377590187
618 -1 -1 410:0.20377941781986633 772:0.3049845302552674 1387:0.3677715814031843 1403:0.2534666821708417 1553:0.036892754972433404 1653:0.3677715814031843 1737:0.24511015848144393 2267:0.2848526204868285 2367:0.32456997100372736 2421:0.20377941781986633 2927:0.036892754972433404 3093:0.20377941781986633 3160:0.32456997100372736 3204:0.3049845302552674
619 -1 -1 223:0.37169248259424553 338:0.31928756372781525 352:0.22688534373003233 1553:0.03961042153601873 1732:0.3119921564890348 1807:0.37169248259424553 2209:0.3119921564890348 2284:0.3484790815702812 2372:0.3484790815702812 2837:0.27946271132587097 2927:0.03961042153601873 3147:0.22688534373003233
620 -1 -1 384:0.3019410570076216 539:0.25694707313641013 986:0.3854206097046152 1553:0.06423676828410253 1563:0.3019410570076216 2010:0.3019410570076216 2296:0.3854206097046152 2353:0.25694707313641013 2426:0.3019410570076216 2927:0.06423676828410253 3304:0.3854206097046152 3329:0.22222270728110186
621 1 -1 10:0.21061368127792435 393:0.21648199227696033 504:0.16886390160919346 743:0.24084913972323868 814:0.13677196954716675 822:0.1235863128833912 857:0.19864259623740585 943:0.12094183378125742 1553:0.030235458445314355 1600:0.12094183378125742 1770:0.13677196954716675 1895:0.22138185265254653 1966:0.1706445792972639 2177:0.15508622351309617 2298:0.12094183378125742 2306:0.16886390160919346 2364:0.12094183378125742 2411:0.12094183378125742 2470:0.276952909167589 2493:0.13677196954716675 2652:0.1563150525465008 2701:0.276952909167589 2754:0.15508622351309617 2875:0.15508622351309617 2927:0.030235458445314355 3003:0.15508622351309617 3033:0.276952909167589 3036:0.276952909167589 3174:0.13677196954716675 3259:0.2614598699106612 3307:0.1235863128833912
622 -1 -1 482:0.30229097715181913 504:0.2581805734449189 1158:0.30229097715181913 1553:0.046227807870076375 1863:0.30229097715181913 1966:0.2609030995872473 2034:0.30229097715181913 2306:0.2581805734449189 2354:0.30229097715181913 2527:0.30229097715181913 2927:0.046227807870076375 2958:0.3932966960251709 3008:0.30229097715181913
623 -1 -1 641:0.5088373322622485 1478:0.47303572436076446 1553:0.052743148482188085 2147:0.47303572436076446 2167:0.3089683614318494 2363:0.3102691158202033 2927:0.052743148482188085 3362:0.3102691158202033
624 -1 -1 258:0.1461519853637025 504:0.1566869497378978 624:0.24681969648578478 670:0.24681969648578478 845:0.22614401764339867 1131:0.29131636109606657 1208:0.2516172745761274 1346:0.20087125027800115 1553:0.028055148036833844 1742:0.22614401764339867 1816:0.12322711552082265 1831:0.2706608743333929 1861:0.24681969648578478 1881:0.2706608743333929 1966:0.1583392209027309 2197:0.24681969648578478 2214:0.24681969648578478 2306:0.1566869497378978 2529:0.24681969648578478 2794:0.29131636109606657 2927:0.028055148036833844
625 1 -1 160:0.281810337773086 265:0.21146182397245936 504:0.1975825747389058 536:0.36735054696777897 539:0.14151040384847205 822:0.14460462934523965 1396:0.33197294600566096 1553:0.03537760096211801 1570:0.21967556336210167 1900:0.22909591325777662 1966:0.19966609216943002 2053:0.33197294600566096 2090:0.21967556336210167 2306:0.1975825747389058 2344:0.21146182397245936 2353:0.14151040384847205 2619:0.2122656057727081 2927:0.03537760096211801 2954:0.281810337773086 3307:0.14460462934523965
626 -1 -1 73:0.1356132375077335 353:0.1356132375077335 434:0.3224155648771373 868:0.3224155648771373 1345:0.2504108719329805 1497:0.34389278460044387 1534:0.14659148408001468 1553:0.03664787102000367 1845:0.19091537502829378 2140:0.2990419122900793 2346:0.3224155648771373 2753:0.19091537502829378 2927:0.03664787102000367 2976:0.2990419122900793 3091:0.19091537502829378 3109:0.2990419122900793 3130:0.12678080376234221 3273:0.19091537502829378 3329:0.12678080376234221
627 -1 -1 166:0.2948110102331969 262:0.06917426764985822 581:0.40954336268484515 806:0.06917426764985822 963:0.2290410923014438 1026:0.2290410923014438 1352:0.06917426764985822 1402:0.2998509098785405 1553:0.04364410364181109 1843:0.10133847042209701 2287:0.2998509098785405 2519:0.2290410923014438 2817:0.10133847042209701 2819:0.06917426764985822 2874:0.32484059733296566 2927:0.04364410364181109 2946:0.2290410923014438 3050:0.06917426764985822 3128:0.25566632968310743 3319:0.2290410923014438 3330:0.28996514812781626
628 -1 -1 376:0.28490851213792245 1190:0.2735206958952466 1331:0.300978485599456 1358:0.20599918296271388 1403:0.18850935417335551 1674:0.1703752408351415 2068:0.17194835088759386 2414:0.28490851213792245 2487:0.2268244344340831 2582:0.2735206958952466 2630:0.25747047036467785 2825:0.25747047036467785 2847:0.17245912864278679 3071:0.28490851213792245 3124:0.26470736731071093 3206:0.17194835088759386 3303:0.25747047036467785
629 -1 -1 258:0.2775458047456574 353:0.19714957547379172 1095:0.3134115586750166 1248:0.4607135604304006 1553:0.05327733742216706 1816:0.23401097739864724 2211:0.4778266869680461 2395:0.35988242070154236 2674:0.3483889704365394 2927:0.05327733742216706 3130:0.18430930563505285
630 -1 -1 539:0.24146975205431012 541:0.3608330752716827 825:0.3712444780358759 1058:0.36875597149897854 1492:0.3608330752716827 2353:0.24146975205431012 2603:0.374848791147806 2618:0.36619426318979226 3174:0.2730758459828493
631 -1 -1 539:0.24146975205431012 541:0.3608330752716827 825:0.3712444780358759 1058:0.36875597149897854 1492:0.3608330752716827 2353:0.24146975205431012 2603:0.374848791147806 2618:0.36619426318979226 3174:0.2730758459828493
632 -1 -1 539:0.24146975205431012 541:0.3608330752716827 825:0.3712444780358759 1058:0.36875597149897854 1492:0.3608330752716827 2353:0.24146975205431012 2603:0.374848791147806 2618:0.36619426318979226 3174:0.2730758459828493
633 -1 -1 539:0.24146975205431012 541:0.3608330752716827 825:0.3712444780358759 1058:0.36875597149897854 1492:0.3608330752716827 2353:0.24146975205431012 2603:0.374848791147806 2618:0.36619426318979226 3174:0.2730758459828493
634 -1 -1 539:0.24146975205431012 541:0.3608330752716827 825:0.3712444780358759 1058:0.36875597149897854 1492:0.3608330752716827 2353:0.24146975205431012 2603:0.374848791147806 2618:0.36619426318979226 3174:0.2730758459828493
635 -1 -1 539:0.24146975205431012 541:0.3608330752716827 825:0.3712444780358759 1058:0.36875597149897854 1492:0.3608330752716827 2353:0.24146975205431012 2603:0.374848791147806 2618:0.36619426318979226 3174:0.2730758459828493
636 -1 -1 539:0.24146975205431012 541:0.3608330752716827 825:0.3712444780358759 1058:0.36875597149897854 1492:0.3608330752716827 2353:0.24146975205431012 2603:0.374848791147806 2618:0.36619426318979226 3174:0.2730758459828493
637 -1 -1 539:0.24146975205431012 541:0.3608330752716827 825:0.3712444780358759 1058:0.36875597149897854 1492:0.3608330752716827 2353:0.24146975205431012 2603:0.374848791147806 2618:0.36619426318979226 3174:0.2730758459828493
638 -1 -1 539:0.24146975205431012 541:0.3608330752716827 825:0.3712444780358759 1058:0.36875597149897854 1492:0.3608330752716827 2353:0.24146975205431012 2603:0.374848791147806 2618:0.36619426318979226 3174:0.2730758459828493
639 -1 -1 539:0.24146975205431012 541:0.3608330752716827 825:0.3712444780358759 1058:0.36875597149897854 1492:0.3608330752716827 2353:0.24146975205431012 2603:0.374848791147806 2618:0.36619426318979226 3174:0.2730758459828493
640 -1 -1 539:0.24146975205431012 541:0.3608330752716827 825:0.3712444780358759 1058:0.36875597149897854 1492:0.3608330752716827 2353:0.24146975205431012 2603:0.374848791147806 2618:0.36619426318979226 3174:0.2730758459828493
641 -1 -1 141:0.14690315769363405 244:0.3889696839766424 340:0.39847464652900083 1527:0.39847464652900083 1674:0.26368155452125275 2247:0.33447263557520635 2329:0.38085027179736547 2847:0.26690668731563266 2899:0.33447263557520635
642 -1 -1 262:0.044735999037323476 806:0.044735999037323476 820:0.14812418595552573 1001:0.24831639699501834 1082:0.15219963054306557 1095:0.16603920513793152 1228:0.10444592070355711 1352:0.044735999037323476 1453:0.15219963054306557 1553:0.02822527284839146 1685:0.15500905208718854 1816:0.12397435769467412 2017:0.11989891310713428 2069:0.25853986773673027 2072:0.24831639699501834 2247:0.2223168399117763 2299:0.25853986773673027 2329:0.2531430673242428 2485:0.2366323411353108 2513:0.21007911096549095 2518:0.11989891310713428 2570:0.25853986773673027 2633:0.2531430673242428 2819:0.044735999037323476 2899:0.2223168399117763 2927:0.02822527284839146 3050:0.044735999037323476 3108:0.2531430673242428 3131:0.21366123996806732 3193:0.11989891310713428 3205:0.11989891310713428 3346:0.15500905208718854
643 -1 -1 73:0.23327022638478062 262:0.09991368310692071 313:0.24628458321596167 547:0.37964112649382153 806:0.09991368310692071 1352:0.09991368310692071 1503:0.37964112649382153 1534:0.2521540618442647 1553:0.06303851546106617 1843:0.1463709001090409 2524:0.37964112649382153 2773:0.37964112649382153 2817:0.1463709001090409 2819:0.09991368310692071 2927:0.06303851546106617 3049:0.37964112649382153 3050:0.09991368310692071
644 -1 -1 73:0.243285109625791 138:0.2274400516395637 265:0.39297578455979354 334:0.2274400516395637 539:0.2629796760996877 713:0.39594008420585186 1534:0.2629796760996877 1553:0.06574491902492192 2344:0.39297578455979354 2353:0.2629796760996877 2619:0.3944695141495315 2927:0.06574491902492192
645 -1 -1 36:0.24690145867329924 305:0.21230904363945322 384:0.1266988781987763 460:0.21230904363945322 461:0.17626097459211415 637:0.20062220727592917 644:0.19587395180553913 707:0.1266988781987763 877:0.18098038184731483 879:0.17541556320336454 998:0.17541556320336454 1130:0.16891926547911124 1217:0.21230904363945322 1219:0.21230904363945322 1413:0.16891926547911124 1553:0.026954686326427894 1563:0.1266988781987763 1635:0.1266988781987763 1736:0.24690145867329924 1801:0.17626097459211415 2010:0.1266988781987763 2225:0.17541556320336454 2280:0.24690145867329924 2309:0.2040430834589117 2392:0.16891926547911124 2426:0.1266988781987763 2679:0.206037745919702 2857:0.1266988781987763 2927:0.026954686326427894 3052:0.16891926547911124 3154:0.1678958539865078 3288:0.17541556320336454
646 1 1 69:0.14715826909699076 210:0.14715826909699076 262:0.05490685456651939 309:0.19747673173767344 539:0.13856947288415172 806:0.05490685456651939 884:0.14715826909699076 979:0.1415993928364042 1212:0.14715826909699076 1352:0.05490685456651939 1553:0.03464236822103793 1559:0.21233287920396185 1637:0.1353439426123805 1651:0.17624176105744213 1682:0.17624176105744213 1809:0.14715826909699076 1865:0.17624176105744213 1887:0.24975253816451928 2012:0.14715826909699076 2078:0.2622377253638898 2126:0.14715826909699076 2288:0.14715826909699076 2353:0.13856947288415172 2536:0.3453382257227018 2685:0.18046780172244345 2750:0.257841189231571 2819:0.05490685456651939 2843:0.24975253816451928 2851:0.19747673173767344 2883:0.24288551626374955 2927:0.03464236822103793 2936:0.17624176105744213 3050:0.05490685456651939 3329:0.11984290396833455
647 -1 -1 150:0.2413364069521654 174:0.17219250530966212 248:0.2782091693685505 267:0.17219250530966212 289:0.17219250530966212 763:0.2413364069521654 1014:0.14952050499582006 1264:0.20606709810728663 1507:0.21752938571189442 1542:0.2413364069521654 1553:0.027908362787134294 1667:0.2077203672862879 2018:0.18335391377638896 2195:0.2413364069521654 2198:0.2897921864686895 2215:0.2413364069521654 2276:0.2413364069521654 2770:0.2077203672862879 2826:0.2413364069521654 2839:0.2077203672862879 2927:0.027908362787134294 3250:0.2077203672862879 3255:0.14852629999915898
648 -1 -1 193:0.22744585226949254 450:0.26729068330402533 507:0.2412299192805048 608:0.22744585226949254 719:0.23811006782629376 822:0.11927468145004239 1155:0.22744585226949254 1700:0.22744585226949254 1806:0.2324464881892815 1824:0.23811006782629376 2285:0.2324464881892815 2584:0.2412299192805048 2586:0.23811006782629376 2665:0.2412299192805048 2805:0.2617112170401294 3017:0.22744585226949254 3069:0.2617112170401294 3307:0.11927468145004239 3340:0.22744585226949254
649 -1 -1 69:0.16352349172041922 210:0.16352349172041922 309:0.21943778562655863 884:0.16352349172041922 979:0.1573464222172862 1212:0.16352349172041922 1302:0.2756184415938473 1809:0.16352349172041922 2012:0.16352349172041922 2126:0.16352349172041922 2288:0.16352349172041922 2379:0.29722284461336834 2844:0.30004516187080005 2846:0.30004516187080005 2851:0.21943778562655863 3007:0.2756184415938473 3051:0.39971952852867626 3344:0.2914007400023197
650 -1 -1 138:0.3267898202137507 334:0.3267898202137507 1072:0.7150746209184955 1553:0.09446344262254164 1843:0.21933732136505973 1882:0.40127385693089407 2817:0.21933732136505973 2927:0.09446344262254164
651 -1 -1 313:0.31190936518936546 511:0.524509054459746 956:0.532697781460043 1329:0.524509054459746 1843:0.18537276649254802 2817:0.18537276649254802
652 -1 -1 190:0.21698812923037886 262:0.05033273581439719 387:0.17639385985591388 482:0.20766027760160427 492:0.3063687475496713 560:0.17639385985591388 806:0.05033273581439719 1068:0.18523170862642396 1158:0.20766027760160427 1164:0.22737188564093527 1352:0.05033273581439719 1553:0.031756420603954894 1769:0.21698812923037886 1863:0.20766027760160427 2034:0.20766027760160427 2217:0.2403915186093644 2354:0.20766027760160427 2401:0.21698812923037886 2413:0.3063687475496713 2518:0.13489897281202673 2527:0.20766027760160427 2819:0.05033273581439719 2927:0.031756420603954894 3008:0.20766027760160427 3050:0.05033273581439719 3193:0.13489897281202673 3203:0.3063687475496713 3205:0.13489897281202673
653 -1 -1 313:0.1343270483072542 470:0.2602674262550812 637:0.25590392309393895 645:0.26281172060761215 686:0.2602674262550812 830:0.35701341360088823 876:0.26281172060761215 1041:0.25590392309393895 1358:0.25813364071379513 1843:0.07983273135891988 2017:0.1460526089329038 2103:0.3024819548575467 2164:0.2362174703876478 2521:0.15101703520789278 2817:0.07983273135891988 3011:0.26281172060761215 3066:0.33169974494532556
654 -1 -1 262:0.08674653678155352 273:0.4656398623627379 553:0.45244925504001215 806:0.08674653678155352 1352:0.08674653678155352 1553:0.05473097107476293 1713:0.20838023211049098 2521:0.2403957978172816 2581:0.4656398623627379 2819:0.08674653678155352 2927:0.05473097107476293 3050:0.08674653678155352 3236:0.4656398623627379
655 -1 -1 325:0.3255887776379623 694:0.27444101296422097 704:0.27444101296422097 750:0.3255887776379623 1367:0.3255887776379623 1578:0.3255887776379623 2107:0.3492893718613586 2659:0.3492893718613586 2772:0.27444101296422097 3210:0.3255887776379623
656 -1 -1 539:0.2147484557475201 541:0.32090290828556556 825:0.33016217428784767 1058:0.3279490484972678 1436:0.32332354694785764 1492:0.32090290828556556 2121:0.32332354694785764 2353:0.2147484557475201 2603:0.33336763032626454 2618:0.32567082151938276 3174:0.24285698613536874
657 -1 -1 138:0.1447908449659036 334:0.1447908449659036 780:0.3115165138664941 880:0.24822472736571108 1042:0.33339946110762086 1330:0.4345989411334649 1843:0.09718184021837722 2238:0.19436368043675445 2747:0.27103496140586086 2748:0.27103496140586086 3119:0.3115165138664941 3171:0.3115165138664941 3249:0.33339946110762086
658 -1 -1 262:0.22474577078264005 806:0.22474577078264005 1352:0.22474577078264005 1553:0.14179879377611834 2819:0.22474577078264005 2927:0.14179879377611834 3032:0.840971400669405 3050:0.22474577078264005
659 -1 -1 408:0.23029628099931074 530:0.3250420340837313 552:0.24200240163791345 634:0.3329617125428466 707:0.19180038430294413 731:0.4237047155605862 930:0.2788145384693578 1489:0.30370763342401697 1635:0.19180038430294413 1849:0.3329617125428466 2857:0.19180038430294413 3030:0.31804938436145713
660 1 -1 539:0.15944081003783656 541:0.2382555882064311 584:0.344689444070622 698:0.36511432644457675 1193:0.36511432644457675 1202:0.36511432644457675 1302:0.2853939214256585 1492:0.2382555882064311 2238:0.18510504814922582 2353:0.15944081003783656 2603:0.24751006862701252 2618:0.24179554357208782 3007:0.2853939214256585
661 1 -1 141:0.10197764906832636 589:0.21765795314630815 603:0.1818779834193753 612:0.20142096644807808 715:0.5015881172441432 785:0.21765795314630815 851:0.21765795314630815 870:0.1818779834193753 885:0.20142096644807808 947:0.18473328253987345 1213:0.2766142559787927 1875:0.21765795314630815 1900:0.19089265060924956 1912:0.21765795314630815 2238:0.13689229591743324 2239:0.21765795314630815 2406:0.1818779834193753 2725:0.21765795314630815 3180:0.1818779834193753 3197:0.16463437025029334
662 -1 -1 138:0.20926793364194332 334:0.20926793364194332 1553:0.06049199889211162 1685:0.33221317141881446 2238:0.2809161434869783 2564:0.5146535039492127 2895:0.583594044444804 2927:0.06049199889211162 3346:0.33221317141881446
663 -1 -1 43:0.14877402627347427 408:0.18313327730143647 466:0.14877402627347427 559:0.14877402627347427 808:0.14877402627347427 930:0.2217153484529511 979:0.13263103112411065 1290:0.1650792847903236 1308:0.1650792847903236 1489:0.2415105185765895 1515:0.2682427866769034 1525:0.14877402627347427 1637:0.1267717770924471 1651:0.1650792847903236 1682:0.1650792847903236 1837:0.21558153096764948 1865:0.1650792847903236 1911:0.2480297846338624 1960:0.14877402627347427 1993:0.3369330708771425 2349:0.14877402627347427 2423:0.2682427866769034 2653:0.2682427866769034 2936:0.1650792847903236 2938:0.20334627934447747 3006:0.1677550378820966
664 -1 -1 240:0.44792990858929094 383:0.42961197073489266 1363:0.29714539361728814 1553:0.05264935597679515 1637:0.2056952737305861 1744:0.42961197073489266 2073:0.33092237887821657 2927:0.05264935597679515 3221:0.42961197073489266
665 -1 -1 90:0.24432920109726217 386:0.3184924526635006 1043:0.24432920109726217 1485:0.24432920109726217 1553:0.03067233462092512 1761:0.3184924526635006 1827:0.2750899489844628 1843:0.07121895549211234 1882:0.13029385413777603 2107:0.26523773847676396 2221:0.2698448182026252 2432:0.2698448182026252 2659:0.26523773847676396 2817:0.07121895549211234 2927:0.03067233462092512 2949:0.2750899489844628 3063:0.2750899489844628 3308:0.2750899489844628
666 -1 -1 225:0.3310626378954912 313:0.2103217386693811 822:0.2200425813009898 1095:0.3166834811048566 1713:0.20496338132392905 1771:0.32539111328466724 1816:0.2364539816356842 1843:0.124997601553245 1997:0.5193568082692963 2382:0.3798108066568559 2817:0.124997601553245 3307:0.2200425813009898
667 -1 -1 166:0.33824925918262483 250:0.30375786038640895 539:0.2002989740831596 825:0.3079470097269134 1058:0.30588279546363933 2348:0.29578603158046246 2353:0.2002989740831596 2834:0.4991784329134652 2894:0.3697370986789936 3174:0.2265162047499576
668 -1 -1 713:0.23700542600816552 1358:0.2954632002437123 1651:0.20021299519148983 1682:0.20021299519148983 1865:0.20021299519148983 2028:0.23872604553938748 2068:0.2466243278211104 2265:0.4086423041210887 2394:0.268902873247075 2419:0.3796679421192987 2936:0.20021299519148983 3059:0.2741328200339733 3134:0.2428124200985858 3206:0.2466243278211104
669 -1 -1 138:0.07800020934618071 141:0.07800020934618071 256:0.18639220307768029 334:0.07800020934618071 502:0.16508836918241 577:0.18639220307768029 774:0.16927912391987354 872:0.2065286904367925 1061:0.21157547827002432 1069:0.19182624088728617 1125:0.1839815734693799 1238:0.17234691959293166 1351:0.1839815734693799 1434:0.21157547827002432 1491:0.2022175792279218 1522:0.1706784198274623 1553:0.022547116967412618 1631:0.1706784198274623 1649:0.2065286904367925 2008:0.15044395464175944 2158:0.2065286904367925 2167:0.2641611653800431 2269:0.18639220307768029 2363:0.2652732818229966 2365:0.2065286904367925 2624:0.15044395464175944 2927:0.022547116967412618 3060:0.16927912391987354 3268:0.2065286904367925 3362:0.2652732818229966
670 -1 -1 1:0.15821918925792156 303:0.23559673547393842 359:0.17073623000983976 361:0.17073623000983976 580:0.14297780101361404 602:0.15821918925792156 652:0.20116623188264846 811:0.21035842827123305 867:0.2223126095583285 960:0.2223126095583285 1386:0.23559673547393842 1465:0.24955723148714679 1713:0.10372994540028492 1805:0.17073623000983976 1843:0.06326005309110755 1845:0.14192958740237085 1903:0.21235591343469146 1969:0.1994831627351991 2017:0.11573317908479575 2032:0.16158069652102736 2051:0.14297780101361404 2135:0.2556554757402851 2591:0.1994831627351991 2709:0.15216019181877555 2730:0.14297780101361404 2753:0.14192958740237085 2817:0.06326005309110755 2993:0.2027801815819559 3024:0.15821918925792156 3091:0.14192958740237085 3273:0.14192958740237085 3279:0.16158069652102736
671 -1 -1 69:0.16009904371274658 210:0.16009904371274658 386:0.3913487511639281 884:0.16009904371274658 1212:0.16009904371274658 1451:0.363600570736157 1553:0.03768874191145559 1761:0.3913487511639281 1809:0.16009904371274658 1868:0.3757065099700318 2012:0.16009904371274658 2107:0.3259118288247014 2126:0.16009904371274658 2288:0.16009904371274658 2659:0.3259118288247014 2927:0.03768874191145559
672 -1 -1 331:0.3017133148613782 356:0.3434740586729754 997:0.3434740586729754 1049:0.28378770124453206 1159:0.3434740586729754 1553:0.04360735347909925 1559:0.267281811093359 1637:0.17036915920686926 1830:0.3017133148613782 1843:0.10125313918680469 2526:0.3434740586729754 2817:0.10125313918680469 2927:0.04360735347909925 2953:0.3434740586729754 3329:0.1508566574306891
673 -1 -1 359:0.24462606116996688 361:0.24462606116996688 612:0.26672409531079594 885:0.26672409531079594 995:0.3321045448986974 1016:0.3321045448986974 1086:0.3321045448986974 1805:0.24462606116996688 1843:0.09063722220051819 2817:0.09063722220051819 2933:0.3321045448986974 3185:0.3321045448986974 3322:0.3321045448986974
674 -1 -1 539:0.29913241889838055 541:0.44699955048731427 1492:0.44699955048731427 2353:0.29913241889838055 2603:0.46436220132431943 2618:0.4536409831987381
675 -1 -1 206:0.22687250157118583 353:0.1087316708734852 667:0.22687250157118583 722:0.23976513931870638 1012:0.22687250157118583 1214:0.22687250157118583 1547:0.2691485853833558 1553:0.0293834460646494 1559:0.180099456943374 1637:0.11479790909654888 1843:0.06822624894211694 1874:0.23976513931870638 1882:0.12481874897780983 1893:0.23976513931870638 2313:0.29291378305431287 2817:0.06822624894211694 2883:0.20601401790672902 2896:0.23976513931870638 2927:0.0293834460646494 3070:0.22687250157118583 3130:0.1016500223805718 3135:0.22687250157118583 3252:0.29291378305431287 3283:0.28347557433468556
676 -1 -1 533:0.46155532233583646 547:0.2676940558854287 1024:0.4171053544500633 1034:0.36270601887184023 1503:0.2676940558854287 1553:0.044449967885773156 1685:0.2441126937652379 2524:0.2676940558854287 2773:0.2676940558854287 2927:0.044449967885773156 3049:0.2676940558854287 3346:0.2441126937652379
677 -1 -1 262:0.0644911345842553 313:0.15896893907124546 353:0.15056858176453858 806:0.0644911345842553 1247:0.3518596843385955 1352:0.0644911345842553 1435:0.31714991516438085 1553:0.040689375650787896 1699:0.30043831765081175 1789:0.3461768520748046 1843:0.09447780448699016 2627:0.3579713546739475 2817:0.09447780448699016 2819:0.0644911345842553 2921:0.2502293707028768 2927:0.040689375650787896 2967:0.2502293707028768 3004:0.29334815623091337 3031:0.34112769330159964 3050:0.0644911345842553 3130:0.1407621126689462
678 -1 -1 90:0.2960362894777609 141:0.12856452842381652 233:0.286942939054442 424:0.27005909864724753 508:0.286942939054442 1043:0.2960362894777609 1091:0.28966764216346774 1357:0.28966764216346774 1466:0.3333068966143296 1485:0.2960362894777609 1713:0.14149457022343095 1975:0.27005909864724753 2384:0.3333068966143296
679 -1 -1 44:0.3460228149188831 1553:0.04904450219848676 1637:0.19161150440556923 1832:0.50926360800068 1917:0.3650354586453657 1957:0.473154796006078 2788:0.4398637982563576 2927:0.04904450219848676 3329:0.16966610162577156
680 -1 -1 360:0.25530092071401955 694:0.21519489645728043 704:0.21519489645728043 857:0.20808255267035056 1262:0.2972036615547134 1343:0.2972036615547134 1553:0.031672317486930786 1707:0.2972036615547134 2152:0.23975487015728136 2336:0.2972036615547134 2382:0.22345714525715996 2726:0.3288759790416442 2772:0.21519489645728043 2812:0.2972036615547134 2927:0.031672317486930786 2959:0.30555736622464597
681 -1 -1 1034:0.8870033818840671 3302:0.4617629267559575
682 -1 -1 141:0.15634199875540564 262:0.0716291670516444 806:0.0716291670516444 1112:0.27216870426245754 1352:0.0716291670516444 1553:0.04519297271642276 1557:0.3642868113161356 1559:0.2770005201560273 1637:0.17656400009338447 1843:0.10493483304174003 1882:0.19197647221639752 1941:0.36876884269254584 2101:0.36876884269254584 2817:0.10493483304174003 2819:0.0716291670516444 2927:0.04519297271642276 2999:0.36876884269254584 3050:0.0716291670516444 3243:0.40532071368755784
683 1 1 141:0.12450657644110559 353:0.13318057167261557 539:0.14396188757753203 541:0.21512512509158357 648:0.255839149672209 947:0.2255446048609776 1356:0.32278655015057833 1447:0.23645220362178956 1492:0.21512512509158357 1856:0.2507018635194657 1905:0.255839149672209 2027:0.23753397765211332 2238:0.1671345756796438 2353:0.14396188757753203 2532:0.32966809190248714 2603:0.22348115683515068 2618:0.21832141251799103 2835:0.23753397765211332 2961:0.255839149672209 3130:0.12450657644110559
684 -1 -1 228:0.2744639863729548 820:0.17651835992118822 1082:0.18137503332601768 1228:0.12446733464976457 1271:0.2744639863729548 1274:0.23429988587752185 1453:0.18137503332601768 1497:0.31562861481027576 1553:0.033635822802239965 1897:0.2744639863729548 2092:0.25461832188036215 2309:0.25461832188036215 2383:0.32450020212421454 2453:0.25461832188036215 2650:0.2744639863729548 2729:0.25461832188036215 2764:0.25461832188036215 2927:0.033635822802239965
685 -1 -1 27:0.42556407203820684 236:0.42556407203820684 352:0.25976917824551027 710:0.5782338520586185 1553:0.045351394158863155 2658:0.284207506516513 2751:0.2891169260293093 2927:0.045351394158863155 3147:0.25976917824551027
686 -1 -1 1:0.35368830915932403 602:0.35368830915932403 2017:0.25871370354076845 2309:0.4610307905448596 2373:0.5875640983431988 3024:0.35368830915932403
687 -1 -1 1226:0.25718840421296124 1259:0.25718840421296124 2745:0.25718840421296124 2760:0.5386158773719111 3353:0.7151610384088732
688 -1 -1 188:0.2748760140504111 389:0.2099888761774663 713:0.24655107639944823 1553:0.04093922590813424 1691:0.2748760140504111 1974:0.2099888761774663 2037:0.2609891794531754 2057:0.37499804194581404 2245:0.2748760140504111 2464:0.4251008157928584 2927:0.04093922590813424 3068:0.39495947995997127 3169:0.2748760140504111
689 1 1 73:0.1919306926266231 138:0.17943032645672738 141:0.17943032645672738 265:0.31002355479982063 334:0.17943032645672738 539:0.20746798461350324 825:0.31896891019158335 1058:0.31683081450251543 1534:0.20746798461350324 1553:0.05186699615337581 1900:0.3358768409542213 2344:0.31002355479982063 2353:0.20746798461350324 2619:0.31120197692025486 2685:0.2701986976762674 2927:0.05186699615337581 3174:0.23462357057436625
690 1 1 262:0.05421712459119681 384:0.1607888676961832 552:0.20287390080333517 806:0.05421712459119681 979:0.13982064687658194 1142:0.2504626371839521 1251:0.2504626371839521 1352:0.05421712459119681 1553:0.03420719705767681 1563:0.1607888676961832 1596:0.32099022186362763 1637:0.13364377648676493 1642:0.19776411098185198 2010:0.1607888676961832 2066:0.2504626371839521 2212:0.2666251194897208 2426:0.1607888676961832 2561:0.19776411098185198 2567:0.2504626371839521 2662:0.19776411098185198 2685:0.1782007978408472 2819:0.05421712459119681 2838:0.2504626371839521 2927:0.03420719705767681 3050:0.05421712459119681 3174:0.1547383752334522 3329:0.1183374590862839 3363:0.35519741892130446
691 -1 -1 305:0.17669445380517984 378:0.16425332343011506 460:0.17669445380517984 877:0.15062113780828923 944:0.46587672466910574 972:0.1939890377728197 1142:0.16425332343011506 1217:0.17669445380517984 1219:0.17669445380517984 1251:0.16425332343011506 1425:0.1939890377728197 1721:0.46587672466910574 1844:0.16696807035695418 2008:0.14968298289127083 2066:0.16425332343011506 2567:0.16425332343011506 2624:0.14968298289127083 2838:0.16425332343011506 2891:0.23293836233455287 2962:0.23293836233455287
692 -1 -1 282:0.37733006937361135 436:0.3658212120001995 743:0.3475853584391253 866:0.3475853584391253 943:0.17453917706930225 947:0.2734499414204669 1553:0.04363479426732556 1600:0.17453917706930225 2177:0.2238152091832806 2298:0.17453917706930225 2364:0.17453917706930225 2411:0.17453917706930225 2652:0.2255886138154381 2754:0.2238152091832806 2875:0.2238152091832806 2927:0.04363479426732556 3003:0.2238152091832806
693 -1 -1 129:0.22706975326939985 352:0.14502015899969062 470:0.19165448833185106 554:0.20408164096102682 645:0.19352804369494914 692:0.22706975326939985 700:0.1318935486932482 771:0.16709736410455536 876:0.19352804369494914 963:0.13286764166079473 1014:0.13564312733076783 1026:0.13286764166079473 1041:0.1884413126466867 1142:0.1853774305924505 1251:0.1853774305924505 1712:0.1884413126466867 1734:0.16820992691067033 1763:0.19941857590648404 2066:0.1853774305924505 2408:0.20408164096102682 2519:0.13286764166079473 2567:0.1853774305924505 2640:0.16820992691067033 2673:0.13286764166079473 2828:0.23191069223352356 2838:0.1853774305924505 2946:0.13286764166079473 3011:0.19352804369494914 3115:0.20408164096102682 3147:0.14502015899969062 3255:0.13474119702389284 3319:0.13286764166079473
694 -1 -1 73:0.13279516712298123 393:0.2569414402524464 694:0.24382658797323922 704:0.24382658797323922 814:0.1623339958764454 857:0.23576794649702726 926:0.27165426737720916 989:0.28586269090169414 1141:0.32871408201281027 1534:0.14354528352072773 1553:0.035886320880181934 1767:0.2892687207221166 1770:0.1623339958764454 1895:0.26275706107474706 2018:0.23576794649702726 2241:0.25318812938070717 2493:0.1623339958764454 2772:0.24382658797323922 2927:0.035886320880181934 3128:0.2102213857011555
695 -1 -1 73:0.13305513188491702 129:0.32248252475247174 379:0.22731487079993767 733:0.3468895458540396 963:0.18869749019300122 1014:0.19263921124294367 1026:0.18869749019300122 1112:0.21654370957420033 1233:0.23731024973629453 1534:0.14382629311065442 2519:0.18869749019300122 2637:0.22731487079993767 2828:0.32935758493484263 2946:0.18869749019300122 3222:0.3468895458540396 3224:0.22396697567809576 3255:0.1913582975222741 3319:0.18869749019300122
696 -1 -1 69:0.10663220843062593 73:0.09288907545174097 210:0.10663220843062593 309:0.14309342008481804 372:0.2421721638375131 443:0.1335919560940902 459:0.15487852056632417 482:0.16414709128164506 501:0.23555136211712593 511:0.16491764757510052 705:0.1335919560940902 824:0.1335919560940902 884:0.10663220843062593 979:0.10260419657851422 993:0.15487852056632417 1149:0.2421721638375131 1158:0.16414709128164506 1212:0.10663220843062593 1321:0.1784394058303741 1329:0.16491764757510052 1554:0.15487852056632417 1639:0.2421721638375131 1809:0.10663220843062593 1863:0.16414709128164506 2012:0.10663220843062593 2034:0.16414709128164506 2126:0.10663220843062593 2249:0.15117451459621556 2288:0.10663220843062593 2324:0.1335919560940902 2354:0.16414709128164506 2368:0.15117451459621556 2403:0.2023409782684421 2527:0.16414709128164506 2815:0.15117451459621556 2851:0.14309342008481804 2867:0.1522720161463627 3008:0.16414709128164506 3232:0.2208404156045624 3337:0.1335919560940902
697 1 1 16:0.16375508751224738 26:0.16375508751224738 141:0.09754863187384968 160:0.22461821606321755 161:0.2528973750182821 265:0.33709322405634057 539:0.22558302664129548 822:0.11525777987663509 1396:0.2646005519254016 1900:0.1826019433849526 2053:0.2646005519254016 2114:0.16375508751224738 2344:0.33709322405634057 2353:0.22558302664129548 2500:0.219785990254024 2619:0.3383745399619432 2693:0.16375508751224738 2738:0.1630220777848682 2954:0.22461821606321755 3307:0.11525777987663509
698 -1 -1 80:0.5524059110727957 679:0.3341643150604007 1508:0.3341643150604007 1900:0.4066118496699502 2017:0.26672772774209197 2555:0.4848084708973054
699 -1 -1 141:0.1539087868222976 399:0.3257497746777578 707:0.20912076153001327 780:0.33113370348514803 886:0.3257497746777578 926:0.33677997472807764 989:0.3543946897910935 1635:0.20912076153001327 2087:0.28664408675356373 2089:0.3039926578992589 2857:0.20912076153001327 3171:0.33113370348514803
700 -1 -1 73:0.21360549628921585 204:0.2911843973735233 410:0.3188440517281259 713:0.3476372981382786 880:0.3423479880351885 943:0.23089742037091754 1534:0.23089742037091754 1553:0.057724355092729385 1600:0.23089742037091754 2298:0.23089742037091754 2364:0.23089742037091754 2411:0.23089742037091754 2421:0.3188440517281259 2927:0.057724355092729385 3093:0.3188440517281259
701 -1 -1 138:0.228398793646685 159:0.4137461420612819 313:0.2579409560053859 334:0.228398793646685 1553:0.0660220576166941 1813:0.4137461420612819 1843:0.1532984704624742 2817:0.1532984704624742 2927:0.0660220576166941 3135:0.5097628555010358 3342:0.4137461420612819
702 -1 -1 146:0.36943498809605074 580:0.24052117272361562 811:0.3538707093087544 921:0.4032113366663648 1553:0.04583164918102888 1750:0.36943498809605074 2032:0.27181547304001147 2051:0.24052117272361562 2518:0.19468952354258673 2730:0.24052117272361562 2927:0.04583164918102888 3193:0.19468952354258673 3205:0.19468952354258673 3279:0.27181547304001147
703 -1 -1 73:0.10618604674238191 141:0.09927019369017803 166:0.19383501818118604 262:0.045481325195332406 342:0.22156096621038585 387:0.15939182269269606 443:0.15271550099110628 511:0.1885254315309807 560:0.15939182269269606 705:0.15271550099110628 806:0.045481325195332406 824:0.15271550099110628 841:0.2692702863750171 956:0.1914687235071516 1095:0.16880550890910836 1329:0.1885254315309807 1352:0.045481325195332406 1402:0.19714869713304672 1416:0.28605609027275514 1534:0.11478208519037758 1553:0.028695521297594395 1790:0.2979658076726115 1808:0.24413560229338113 1816:0.12603983815114286 2324:0.15271550099110628 2819:0.045481325195332406 2921:0.1764701994425664 2927:0.028695521297594395 2967:0.1764701994425664 3031:0.2405747650774227 3050:0.045481325195332406 3272:0.1914687235071516 3333:0.22156096621038585 3337:0.15271550099110628
704 -1 -1 16:0.15254126792181005 26:0.15254126792181005 234:0.22347347442206422 299:0.20280941595664542 335:0.20078048107090474 482:0.17176349466773658 535:0.20078048107090474 563:0.14340239789309925 776:0.1880676945920556 814:0.1188199938803319 822:0.10736501776727919 933:0.20078048107090474 1060:0.1880676945920556 1158:0.17176349466773658 1423:0.16923621566031702 1448:0.14340239789309925 1502:0.20078048107090474 1553:0.02626690980129782 1770:0.1188199938803319 1833:0.20078048107090474 1863:0.17176349466773658 2034:0.17176349466773658 2114:0.15254126792181005 2354:0.17176349466773658 2493:0.1188199938803319 2500:0.20473521851522286 2527:0.17176349466773658 2693:0.15254126792181005 2738:0.15185845412400925 2829:0.1660575150386969 2897:0.19883671447287746 2927:0.02626690980129782 3008:0.17176349466773658 3226:0.14340239789309925 3256:0.1880676945920556 3302:0.111579928838074 3307:0.10736501776727919
705 -1 -1 262:0.08824326162825157 326:0.4993332081537825 806:0.08824326162825157 1352:0.08824326162825157 1553:0.05567529931345441 2811:0.5781158444658943 2819:0.08824326162825157 2927:0.05567529931345441 2968:0.5781158444658943 3050:0.08824326162825157 3329:0.19260489082205962
706 -1 -1 13:0.3855273708513699 141:0.19146524240063154 1042:0.4408732378918207 1092:0.38804245146904054 1332:0.4575324687330886 2238:0.25701824723424654 3249:0.4408732378918207
707 -1 -1 16:0.19035596912200448 26:0.19035596912200448 51:0.27480465321047876 353:0.12129459937928648 580:0.1720188177080863 822:0.1339806092169602 882:0.29397880481982347 1495:0.326757233498083 1553:0.0327784286782595 1632:0.29397880481982347 2051:0.1720188177080863 2114:0.19035596912200448 2227:0.24396799253499302 2688:0.27887213982303144 2693:0.19035596912200448 2730:0.1720188177080863 2738:0.18950388703313084 2927:0.0327784286782595 3014:0.25817984896608315 3058:0.27097227302256344 3130:0.11339473257881849 3302:0.1392403890298268 3307:0.1339806092169602 3329:0.11339473257881849
708 -1 -1 539:0.21156502305511707 1036:0.5492071595086977 1553:0.05289125576377927 2353:0.21156502305511707 2858:0.5492071595086977 2927:0.05289125576377927 2937:0.5492071595086977
709 1 -1 539:0.22882045583466756 822:0.23382377763554205 825:0.3517969847882488 1058:0.34943883766929895 1553:0.05720511395866689 1738:0.5367958734054098 2353:0.22882045583466756 2894:0.42238564548807606 2927:0.05720511395866689 3174:0.25877087719533154 3307:0.23382377763554205
710 1 -1 539:0.1735277607271729 648:0.30838158276476474 825:0.2667879616715073 1058:0.26499964258297154 1363:0.24484143161945052 1447:0.28501308300363193 1553:0.04338194018179323 1856:0.302189237156486 1905:0.30838158276476474 2027:0.2863170241248109 2073:0.2726729430771925 2353:0.1735277607271729 2835:0.2863170241248109 2927:0.04338194018179323 2961:0.30838158276476474 3174:0.1962408941863009
711 1 -1 539:0.21449464387060843 541:0.320523632126513 825:0.3297719545731142 1058:0.3275614444828838 1363:0.3026442308706646 1492:0.320523632126513 1553:0.05362366096765211 2073:0.3370462776295975 2353:0.21449464387060843 2603:0.3329736220729331 2618:0.3252859101486468 2927:0.05362366096765211 3174:0.24256995269777046
712 -1 -1 51:0.1931401710762393 193:0.1795643979496755 204:0.1162105805739668 504:0.1286639622788203 580:0.12089949530448973 608:0.1795643979496755 654:0.13132427671141736 701:0.21617774066819387 822:0.09416520965983309 943:0.0921502783678183 1031:0.21617774066819387 1155:0.1795643979496755 1188:0.23921531026014844 1240:0.22225399488494385 1379:0.1421400765978677 1553:0.023037569591954576 1600:0.0921502783678183 1700:0.1795643979496755 1750:0.18569884348583718 1754:0.22225399488494385 1823:0.13495364484359876 1966:0.13002072973891882 2051:0.12089949530448973 2071:0.13495364484359876 2129:0.14072555727718364 2227:0.17146732875460077 2298:0.0921502783678183 2306:0.1286639622788203 2364:0.0921502783678183 2411:0.0921502783678183 2504:0.23921531026014844 2518:0.09786192571253516 2688:0.19599891109763562 2730:0.12089949530448973 2927:0.023037569591954576 3014:0.18145580729870078 3017:0.1795643979496755 3058:0.19044667023309225 3193:0.09786192571253516 3205:0.09786192571253516 3307:0.09416520965983309 3340:0.1795643979496755
713 -1 -1 504:0.4994057749732818 1553:0.08941971855832447 1843:0.20762615675749443 1882:0.37984848270828847 1966:0.5046720320733133 2306:0.4994057749732818 2817:0.20762615675749443 2927:0.08941971855832447
714 -1 -1 740:0.4203744454060031 1553:0.05741308026495581 1872:0.4203744454060031 2927:0.05741308026495581 2943:0.5387473677264232 2973:0.5387473677264232 3302:0.2438866032890507
715 -1 -1 73:0.2714188706587238 138:0.25374147251973017 174:0.4525500220232599 267:0.4525500220232599 289:0.4525500220232599 334:0.25374147251973017 1534:0.29339093873424366 2017:0.3115758602110587
716 -1 -1 14:0.20739865237450086 130:0.22269529889160164 159:0.19357693725066039 354:0.22269529889160164 1123:0.2898564878837536 1371:0.22269529889160164 1553:0.030889345918138664 1813:0.19357693725066039 1840:0.21957767091296962 1944:0.32074583380189226 1969:0.22616956971071372 2492:0.20739865237450086 2591:0.22616956971071372 2683:0.32074583380189226 2760:0.23191086572344494 2927:0.030889345918138664 3161:0.20739865237450086 3197:0.17251583862460854 3291:0.2898564878837536 3342:0.19357693725066039
717 -1 -1 141:0.11375903554760367 512:0.3414549891258327 654:0.18745175393535465 707:0.15456801808269618 1140:0.3414549891258327 1577:0.24280378156785734 1635:0.15456801808269618 2394:0.22469095033606123 2458:0.24280378156785734 2691:0.30121078948295826 2857:0.15456801808269618 3029:0.28436073869238937 3116:0.3414549891258327 3284:0.3414549891258327 3331:0.2718428249545235
718 -1 -1 733:0.619378144148551 1553:0.06420117265808722 2420:0.38076029179863946 2521:0.28199192922894395 2927:0.06420117265808722 3222:0.619378144148551
719 -1 -1 313:0.18852194343282289 563:0.2634377988318863 912:0.46552560590946473 1448:0.2634377988318863 1553:0.048253704274373116 1843:0.11204163163705333 2017:0.20497823801267986 2813:0.46552560590946473 2817:0.11204163163705333 2873:0.5010521962015816 2927:0.048253704274373116 3226:0.2634377988318863
720 -1 -1 71:0.3517324085759742 135:0.2623780153512688 730:0.26748105884711976 816:0.26748105884711976 1176:0.27091772285694465 1759:0.28829386295939474 1764:0.26748105884711976 2381:0.293518527672184 2661:0.31333313465127277 2901:0.2361458242095037 2948:0.3517324085759742 3282:0.2692260359293299
721 -1 -1 17:0.3374072069276243 138:0.12438980637291312 293:0.37336392470252616 334:0.12438980637291312 501:0.3374072069276243 899:0.37336392470252616 1023:0.2049691021380402 1151:0.29340219073605145 1457:0.3293589085109533 1553:0.03595671777490183 2403:0.28983616868498874 2681:0.37336392470252616 2927:0.03595671777490183
722 1 1 141:0.13865173411034618 387:0.22262425203203512 443:0.21329936258643764 511:0.2633154729933612 560:0.22262425203203512 705:0.21329936258643764 824:0.21329936258643764 956:0.2674264001641374 967:0.2707314290733679 1150:0.2707314290733679 1329:0.2633154729933612 1553:0.04007933943928118 1637:0.15658559433352925 1816:0.17604118091261867 2293:0.3063607068550317 2324:0.21329936258643764 2810:0.2707314290733679 2927:0.04007933943928118 3272:0.2674264001641374 3337:0.21329936258643764
723 -1 -1 262:0.055686978879827584 263:0.29455786093191494 751:0.158933412616338 806:0.055686978879827584 896:0.158933412616338 1014:0.1882352959095235 1228:0.13001336519724485 1264:0.25942328907012635 1335:0.2989177221714008 1352:0.055686978879827584 1374:0.2989177221714008 2137:0.2989177221714008 2319:0.36482700465549206 2359:0.36482700465549206 2819:0.055686978879827584 2970:0.36482700465549206 3050:0.055686978879827584 3103:0.158933412616338 3255:0.1869836650930916
724 -1 -1 141:0.146556988718671 262:0.06714609708897995 630:0.30332415795653356 700:0.22069573337531884 806:0.06714609708897995 979:0.17316319891563078 1142:0.3101896067030871 1251:0.3101896067030871 1352:0.06714609708897995 1553:0.04236447048963528 1637:0.16551335134389067 2066:0.3101896067030871 2567:0.3101896067030871 2673:0.2223256702750258 2685:0.22069573337531884 2782:0.30332415795653356 2819:0.06714609708897995 2838:0.3101896067030871 2927:0.04236447048963528 3050:0.06714609708897995 3128:0.24817026299692632 3329:0.146556988718671
725 -1 -1 166:0.20061574731163057 275:0.25682386775706934 295:0.25682386775706934 313:0.11603209916549352 358:0.3083892360650681 359:0.1861194675264854 361:0.1861194675264854 580:0.15586001981669623 771:0.19601310112165896 1402:0.20404534525278772 1713:0.11307595466609396 1734:0.19731818984635452 1805:0.1861194675264854 1843:0.0689597480062409 2036:0.3083892360650681 2051:0.15586001981669623 2640:0.19731818984635452 2730:0.15586001981669623 2817:0.0689597480062409 2859:0.25682386775706934 2876:0.24899054223119535 3045:0.29606289339044795 3053:0.22701753676329087
726 -1 -1 110:0.3291562701005867 144:0.3291562701005867 262:0.05929988820933257 353:0.13844848790510686 806:0.05929988820933257 867:0.30529394724060094 877:0.25120721053428946 960:0.30529394724060094 1352:0.05929988820933257 1397:0.28089710807658747 1553:0.037414063854729174 1711:0.3015833923017138 2502:0.3291562701005867 2819:0.05929988820933257 2927:0.037414063854729174 3050:0.05929988820933257 3094:0.3291562701005867 3130:0.12943139548076496 3228:0.3015833923017138
727 -1 -1 110:0.2251083334383664 144:0.2251083334383664 353:0.0946842312007499 444:0.3414585897193546 1176:0.1805255710651503 1296:0.3610511421303006 1553:0.025587291893060294 1774:0.3414585897193546 1853:0.13969207039627515 1953:0.3414585897193546 2199:0.3610511421303006 2502:0.2251083334383664 2799:0.3414585897193546 2927:0.025587291893060294 3094:0.2251083334383664 3130:0.08851748661015459
728 -1 -1 112:0.3118187463213406 138:0.1811689729520857 262:0.08300381683402973 334:0.1811689729520857 806:0.08300381683402973 1352:0.08300381683402973 1436:0.31538885912589437 1553:0.052369577700584764 1637:0.20460221061440423 1760:0.3118187463213406 1841:0.3118187463213406 2121:0.31538885912589437 2177:0.26861838550418926 2652:0.270746789069229 2754:0.26861838550418926 2819:0.08300381683402973 2875:0.26861838550418926 2927:0.052369577700584764 3003:0.26861838550418926 3050:0.08300381683402973
729 -1 -1 820:0.17590895534372405 1023:0.1910770286459392 1082:0.1807488617731212 1178:0.24948523234803444 1228:0.12403762884740953 1340:0.2898602113461378 1376:0.2191906409419746 1392:0.20545172732565584 1440:0.22903642271948554 1453:0.1807488617731212 1538:0.28101925192790855 1573:0.20545172732565584 1656:0.20813901335436233 1713:0.1276213943973597 1921:0.28101925192790855 2518:0.14238925544445924 2713:0.20545172732565584 2775:0.24948523234803444 3087:0.23191821935750037 3141:0.2898602113461378 3193:0.14238925544445924 3205:0.14238925544445924
730 -1 -1 1:0.25967219933960206 373:0.4313799967898839 474:0.3072040095609184 602:0.25967219933960206 732:0.3072040095609184 1198:0.34852237167304057 1323:0.3072040095609184 1553:0.04471436700955029 1843:0.10382354500457942 1882:0.18994338986608286 2327:0.34852237167304057 2817:0.10382354500457942 2927:0.04471436700955029 3024:0.25967219933960206 3130:0.15468629504019074
731 -1 -1 90:0.2529766076708666 719:0.2591404055195933 751:0.14365884354108358 896:0.14365884354108358 1043:0.2529766076708666 1178:0.236372280415779 1228:0.11751820703811366 1485:0.2529766076708666 1553:0.031757903381587495 1824:0.2591404055195933 1843:0.07373956809642637 1882:0.1349052715439286 1894:0.27462514920365005 2153:0.19961119638104297 2221:0.27939528472197334 2420:0.18834778334789562 2432:0.27939528472197334 2586:0.2591404055195933 2775:0.236372280415779 2817:0.07373956809642637 2927:0.031757903381587495 3063:0.28482605347994555 3103:0.14365884354108358
732 -1 -1 40:0.5754233411152402 1032:0.5754233411152402 1553:0.05772319940596616 2638:0.5754233411152402 2927:0.05772319940596616
733 -1 -1 384:0.19736383500164442 539:0.1679535080430279 825:0.25821790057457933 1058:0.2564870278706312 1129:0.305120572927392 1553:0.04198837701075697 1563:0.19736383500164442 2010:0.19736383500164442 2117:0.305120572927392 2161:0.3630927445948365 2353:0.1679535080430279 2426:0.19736383500164442 2450:0.305120572927392 2636:0.305120572927392 2927:0.04198837701075697 3174:0.18993702484243913 3183:0.30063137703716347 3329:0.14525591904627608
734 -1 -1 138:0.14341412521329827 334:0.14341412521329827 465:0.21263945004247664 726:0.21263945004247664 829:0.21263945004247664 1033:0.41326084319368556 1389:0.41326084319368556 1704:0.3999448358244183 2454:0.21263945004247664 2633:0.37180486399737167 3108:0.37180486399737167
735 -1 -1 1178:0.291426918623399 1283:0.3903210937909992 1427:0.3511662998864182 1949:0.3903210937909992 2028:0.23751647205918094 2155:0.367417007633354 2775:0.291426918623399 2931:0.3903210937909992 3134:0.24158214183819565
736 -1 -1 255:0.18273883590522388 502:0.18558974568313108 577:0.20953918036638408 656:0.2229953291032127 707:0.11914258110480853 1014:0.13579848110165244 1061:0.23784982188257284 1125:0.2068291885107715 1136:0.16652687867508897 1238:0.19374969378479565 1351:0.2068291885107715 1434:0.23784982188257284 1635:0.11914258110480853 1671:0.26319693582278236 2008:0.16912672540049287 2042:0.2445352279687872 2076:0.2445352279687872 2158:0.232176302450981 2167:0.14848291174308045 2238:0.11770835196416712 2269:0.20953918036638408 2363:0.1491080236417561 2365:0.232176302450981 2624:0.16912672540049287 2857:0.11914258110480853 3006:0.13104267807389608 3255:0.13489551780271208 3362:0.1491080236417561
737 -1 -1 159:0.21658988632801818 313:0.13502821334409468 434:0.3040608607718354 868:0.3040608607718354 1176:0.2438415303910798 1553:0.034561554781152845 1813:0.21658988632801818 1843:0.08024944504934742 2140:0.2820178402132252 2152:0.2616259792927471 2282:0.28571299589032384 2346:0.3040608607718354 2817:0.08024944504934742 2867:0.20965347386336539 2927:0.034561554781152845 2976:0.2820178402132252 3032:0.20497550338480827 3109:0.2820178402132252 3329:0.11956333539918522 3342:0.21658988632801818
738 -1 -1 16:0.18483737764122216 26:0.18483737764122216 51:0.26683781810107016 262:0.050446428059742796 353:0.11777815938590538 580:0.16703183680952746 806:0.050446428059742796 822:0.13009639033995274 882:0.28545609373651915 979:0.13009639033995274 1352:0.050446428059742796 1495:0.31728424616081297 1553:0.03182815242429378 1632:0.28545609373651915 2051:0.16703183680952746 2114:0.18483737764122216 2227:0.23689514007127932 2685:0.16580727576848844 2688:0.27078738460283375 2693:0.18483737764122216 2730:0.16703183680952746 2738:0.1840099981817343 2819:0.050446428059742796 2927:0.03182815242429378 3014:0.2506949819478038 3050:0.050446428059742796 3058:0.2631165420763376 3130:0.11010731685940926 3302:0.1352036843852337 3307:0.13009639033995274 3329:0.11010731685940926
739 -1 -1 262:0.07201829685897329 806:0.07201829685897329 1352:0.07201829685897329 1518:0.37077220186329246 1553:0.04543848628986809 1651:0.23116661056236693 1682:0.23116661056236693 1865:0.23116661056236693 2677:0.33269732935493934 2819:0.07201829685897329 2927:0.04543848628986809 2936:0.23116661056236693 2951:0.45296112941086375 3050:0.07201829685897329 3192:0.33269732935493934 3335:0.43836590744254433
740 -1 -1 138:0.19783273783728283 334:0.19783273783728283 1327:0.49451776026535227 1553:0.0571864860029264 1559:0.35051215745649783 1637:0.22342134436073133 1843:0.1327829084980777 1882:0.2429240472889875 2153:0.3594400660117285 2817:0.1327829084980777 2927:0.0571864860029264 3274:0.523820853989284
741 -1 -1 251:0.3200578369637324 347:0.27472025005493406 771:0.26205601182841515 863:0.38306179793116923 866:0.3162892769402461 947:0.24882890533600976 1553:0.03970598068406811 1734:0.2638008255389216 2177:0.20366321239393542 2352:0.27472025005493406 2640:0.2638008255389216 2652:0.20527694224534923 2754:0.20366321239393542 2875:0.20366321239393542 2927:0.03970598068406811 3003:0.20366321239393542 3329:0.13736012502746703
742 -1 -1 822:0.2072598919757359 900:0.5054736600535629 1216:0.5054736600535629 1438:0.5054736600535629 1553:0.05070624493122875 2513:0.3774037159098016 2927:0.05070624493122875 3307:0.2072598919757359
743 -1 -1 112:0.2018114414144989 128:0.35194511924816746 262:0.053720695486723376 772:0.2801943403735737 806:0.053720695486723376 967:0.22895005679042155 1150:0.22895005679042155 1352:0.053720695486723376 1553:0.03389398516512569 1661:0.29309682762230427 1760:0.2018114414144989 1816:0.14887314156818643 1841:0.2018114414144989 2249:0.20412204531371686 2368:0.20412204531371686 2371:0.33787784440463947 2810:0.22895005679042155 2815:0.20412204531371686 2819:0.053720695486723376 2927:0.03389398516512569 3050:0.053720695486723376 3204:0.2801943403735737 3218:0.23450784792371865 3302:0.14397919212318613
744 -1 -1 1:0.24007261552024575 69:0.17560680936158213 210:0.17560680936158213 525:0.3256105490245155 602:0.24007261552024575 884:0.17560680936158213 1212:0.17560680936158213 1553:0.04133940817159244 1809:0.17560680936158213 2012:0.17560680936158213 2126:0.17560680936158213 2258:0.39882022170968895 2286:0.3256105490245155 2288:0.17560680936158213 2927:0.04133940817159244 2992:0.3256105490245155 3024:0.24007261552024575 3053:0.31599249103405075
745 1 -1 76:0.17206066100221487 167:0.17206066100221487 225:0.17040623257362456 408:0.1563882630940285 548:0.17206066100221487 552:0.16433758761762216 786:0.17206066100221487 879:0.18032753956367653 913:0.17206066100221487 953:0.2323080015698099 979:0.11326142848264857 990:0.2877269413285392 998:0.18032753956367653 1007:0.17206066100221487 1319:0.1709653509854047 1363:0.1563882630940285 1610:0.17206066100221487 1771:0.16748695678937192 1916:0.17206066100221487 2018:0.18204721609082136 2073:0.17416516346325525 2225:0.18032753956367653 2241:0.19549813613693073 2559:0.17206066100221487 2685:0.14435119112285022 2733:0.17206066100221487 2744:0.17206066100221487 3128:0.16232154793837805 3288:0.18032753956367653 3294:0.17206066100221487 3326:0.2323080015698099
746 -1 -1 67:0.27256602741865604 69:0.11150555663848331 158:0.27256602741865604 172:0.1510623550636796 203:0.27256602741865604 210:0.11150555663848331 433:0.26167154128713177 613:0.19381782165083358 800:0.26167154128713177 884:0.11150555663848331 1088:0.1510623550636796 1212:0.11150555663848331 1378:0.26167154128713177 1471:0.1510623550636796 1592:0.27256602741865604 1726:0.26167154128713177 1809:0.11150555663848331 1891:0.19381782165083358 1934:0.27256602741865604 2012:0.11150555663848331 2126:0.11150555663848331 2288:0.11150555663848331 2518:0.11150555663848331 3107:0.27256602741865604 3193:0.11150555663848331 3205:0.11150555663848331
747 -1 -1 461:0.2928991965554455 518:0.3207018857563739 618:0.36549345681562073 773:0.33906572538879387 881:0.3207018857563739 1553:0.044791571059246846 1713:0.1705374085391164 1801:0.2928991965554455 1984:0.33906572538879387 2927:0.044791571059246846 2979:0.33338113248426743 3142:0.33906572538879387
748 -1 -1 73:0.2120459291525404 352:0.3282264561547399 822:0.23422347668584936 1534:0.22921160219203485 1553:0.05730290054800871 1651:0.29152637723385805 1682:0.29152637723385805 1692:0.48041057329555437 1865:0.29152637723385805 2927:0.05730290054800871 2936:0.29152637723385805 3147:0.3282264561547399 3307:0.23422347668584936
749 -1 -1 138:0.29398168016585413 334:0.29398168016585413 1737:0.5645933265244469 1843:0.19731689994443993 2267:0.6561371816094667 2817:0.19731689994443993
750 -1 -1 73:0.08583574289145061 384:0.21806367126866835 461:0.15168293424290602 470:0.1755910727410818 863:0.2237833403931617 1014:0.12427427317394273 1237:0.2237833403931617 1302:0.1660810395550251 1534:0.09278437097153418 1563:0.21806367126866835 1801:0.15168293424290602 2010:0.21806367126866835 2238:0.10771931886262831 2426:0.21806367126866835 2565:0.416076053429952 2724:0.416076053429952 2922:0.416076053429952 3007:0.1660810395550251 3255:0.1234479376599648
751 -1 -1 73:0.10474615489860142 188:0.1900561702364369 352:0.1621368509907633 410:0.15635219603896536 459:0.17464841184833174 539:0.11322563033262482 556:0.20267023630180656 961:0.2185565806255223 993:0.17464841184833174 1270:0.23731255075942673 1553:0.028306407583156206 1554:0.17464841184833174 1665:0.20267023630180656 1691:0.1900561702364369 1782:0.259283051468119 2037:0.18045446450239844 2167:0.16581839766246403 2245:0.1900561702364369 2353:0.11322563033262482 2363:0.16651649182145717 2405:0.23731255075942673 2421:0.15635219603896536 2458:0.20900614317627056 2615:0.2142754181950567 2867:0.17170919306087576 2927:0.028306407583156206 3093:0.15635219603896536 3131:0.2142754181950567 3147:0.1621368509907633 3169:0.1900561702364369 3329:0.09792408140320516 3362:0.16651649182145717
752 -1 -1 353:0.13738685574567155 391:0.24772827224752225 444:0.24772827224752225 503:0.27413604700157695 1134:0.221919489885356 1296:0.2619426727746019 1553:0.03712717033928269 1774:0.24772827224752225 1843:0.08620661989444924 1882:0.15771352838054556 1953:0.24772827224752225 2164:0.25507720123697125 2199:0.2619426727746019 2244:0.27413604700157695 2308:0.221919489885356 2657:0.24772827224752225 2799:0.24772827224752225 2817:0.08620661989444924 2927:0.03712717033928269 3006:0.19194468616986504 3130:0.12843890698224739 3218:0.25687781396449477
753 -1 -1 159:0.4455770883732941 539:0.2844054671272627 1068:0.41472645229511734 1553:0.07110136678181568 1813:0.4455770883732941 2353:0.2844054671272627 2927:0.07110136678181568 3329:0.2459703163733408 3342:0.4455770883732941
754 1 -1 135:0.21483358903855884 212:0.2534371596151958 262:0.04983296698989509 539:0.12576440633067631 730:0.2190119312970206 806:0.04983296698989509 816:0.2190119312970206 1166:0.3134258652886306 1348:0.3134258652886306 1352:0.04983296698989509 1553:0.03144110158266908 1713:0.11970743286568825 1758:0.303326720400746 1759:0.2360533339443057 1764:0.2190119312970206 1963:0.3134258652886306 2353:0.12576440633067631 2381:0.24033125894602095 2819:0.04983296698989509 2927:0.03144110158266908 2960:0.303326720400746 3050:0.04983296698989509 3244:0.2111032753719211 3282:0.22044070835694068
755 1 -1 190:0.40387655969282227 387:0.3283190906443852 560:0.3283190906443852 1164:0.423203680630997 1553:0.05910772145542759 1769:0.40387655969282227 2401:0.40387655969282227 2709:0.3301144078316344 2927:0.05910772145542759
756 -1 -1 141:0.11473221569724652 595:0.24684557832783857 751:0.15002414941984887 819:0.31121100331140494 827:0.253508857466425 896:0.15002414941984887 1228:0.1227252608865441 1589:0.22661312532303132 1713:0.12627110875674893 2049:0.253508857466425 2079:0.286793373822435 2112:0.253508857466425 2183:0.319958421826026 2700:0.24283209674578102 2884:0.2357545548437487 2907:0.253508857466425 2908:0.24684557832783857 3078:0.24899636964329305 3103:0.15002414941984887
757 -1 -1 138:0.27919029936465367 334:0.27919029936465367 751:0.3650699756290016 896:0.3650699756290016 957:0.5958951755918612 1228:0.29864064001809193 3103:0.3650699756290016
758 -1 -1 49:0.415615839103158 1338:0.4584050624571053 1463:0.4038423081539452 1553:0.04885118372972993 2240:0.5072562461868352 2482:0.43812998932510683 2927:0.04885118372972993
759 -1 -1 100:0.24691116314695194 233:0.30606535142298485 421:0.24691116314695194 476:0.24691116314695194 508:0.30606535142298485 887:0.24691116314695194 1091:0.3089716338265015 1357:0.3089716338265015 1466:0.35551908954488726 1553:0.03964012687087785 2384:0.35551908954488726 2743:0.24691116314695194 2927:0.03964012687087785 3080:0.24691116314695194
760 -1 -1 970:0.3695155104024867 1553:0.04343258459208141 1843:0.10084733839792578 1882:0.18449847106866854 2092:0.32877839405867576 2453:0.32877839405867576 2729:0.32877839405867576 2764:0.32877839405867576 2817:0.10084733839792578 2863:0.3755814696135106 2884:0.30874158979389743 2927:0.04343258459208141 3334:0.3695155104024867
761 -1 -1 959:0.4379747161835678 1376:0.3126666433484651 1392:0.2930686350338396 1440:0.3267112555010925 1573:0.2930686350338396 1656:0.2969019405924256 1843:0.11102184309879334 2518:0.20311255242185233 2713:0.2930686350338396 2817:0.11102184309879334 3087:0.3308220226294185 3193:0.20311255242185233 3205:0.20311255242185233
762 -1 -1 43:0.20015678187674635 461:0.28546732576471184 465:0.223919122968895 466:0.20015678187674635 559:0.20015678187674635 726:0.223919122968895 751:0.1974763378330881 808:0.20015678187674635 829:0.223919122968895 896:0.1974763378330881 1223:0.23833177773879788 1228:0.16154289274896305 1290:0.2220934609742244 1308:0.2220934609742244 1525:0.20015678187674635 1545:0.2397471390721947 1801:0.28546732576471184 1960:0.20015678187674635 2349:0.20015678187674635 2454:0.223919122968895 3103:0.1974763378330881
763 -1 -1 16:0.2051720193977041 26:0.2051720193977041 262:0.05599622570121417 299:0.27278400128431385 535:0.2700550304726431 776:0.2529559981283317 806:0.05599622570121417 933:0.2700550304726431 1060:0.2529559981283317 1352:0.05599622570121417 1553:0.035329684882598765 1637:0.13802921361363757 1833:0.2700550304726431 1855:0.3408416661246245 2114:0.2051720193977041 2335:0.2547077155834619 2693:0.2051720193977041 2738:0.20425361687177773 2819:0.05599622570121417 2927:0.035329684882598765 3041:0.2674406132491054 3050:0.05599622570121417 3256:0.2529559981283317 3329:0.12222062895935433
764 -1 -1 258:0.3260218105025137 1417:0.5612836473406565 1553:0.06258272943828384 1816:0.2748832128768234 1842:0.415790654351539 2032:0.371161730166226 2927:0.06258272943828384 3279:0.371161730166226 3329:0.21650067299942233
765 -1 -1 1223:0.304500945791797 1468:0.43931438789095306 1553:0.05577521014317641 1651:0.283754309066339 1682:0.283754309066339 1865:0.283754309066339 1939:0.43931438789095306 2192:0.43931438789095306 2927:0.05577521014317641 2936:0.283754309066339
766 -1 -1 817:0.7431354180968666 1553:0.08446965320420756 2927:0.08446965320420756 3207:0.6583916051599664
767 -1 -1 190:0.34377348969353444 387:0.2794601390327581 560:0.2794601390327581 713:0.3029948374715482 1164:0.3602244365266427 1553:0.05031157957773122 1737:0.3342628993948532 1769:0.34377348969353444 2267:0.3884606962601975 2401:0.34377348969353444 2927:0.05031157957773122
768 -1 -1 898:0.5663522905856362 979:0.24669830492020525 1553:0.06035487403837564 1559:0.3699321044332685 1637:0.2357998897796665 2153:0.37935465919995776 2469:0.48077390711765244 2927:0.06035487403837564 3329:0.20879355958722806
769 -1 -1 313:0.21267701700052546 461:0.35596819404218444 539:0.21774555677559218 541:0.3253815362365146 1492:0.3253815362365146 1553:0.054436389193898045 1801:0.35596819404218444 1843:0.12639738145353469 2353:0.21774555677559218 2603:0.3380202200927376 2618:0.3302159920566572 2817:0.12639738145353469 2927:0.054436389193898045 3244:0.3654992821430585
770 -1 -1 23:0.2529008518262826 73:0.09973080221637633 256:0.22279872562529068 443:0.1434316456065968 459:0.16628606784002123 501:0.2529008518262826 568:0.26000930740815376 705:0.1434316456065968 824:0.1434316456065968 993:0.16628606784002123 1069:0.22929415128682046 1522:0.20401569272427636 1553:0.026951067930509588 1554:0.16628606784002123 1631:0.20401569272427636 1633:0.26000930740815376 1756:0.2529008518262826 1843:0.06257844181506801 1882:0.11448618297869875 2167:0.15787884373531735 2190:0.2529008518262826 2324:0.1434316456065968 2363:0.15854351243429107 2403:0.21724436362209357 2817:0.06257844181506801 2867:0.16348758184455733 2927:0.026951067930509588 3232:0.23710637341291532 3337:0.1434316456065968 3362:0.15854351243429107
771 -1 -1 262:0.04723465660417326 384:0.14008133055134803 487:0.21025976509521443 590:0.2577093963337391 806:0.04723465660417326 1187:0.3094525620076993 1352:0.04723465660417326 1444:0.2431784476614392 1553:0.029801750251303452 1563:0.14008133055134803 1843:0.069197521185318 2010:0.14008133055134803 2082:0.2970837181092657 2165:0.3094525620076993 2418:0.3094525620076993 2426:0.14008133055134803 2446:0.3094525620076993 2494:0.2402228470078503 2817:0.069197521185318 2819:0.04723465660417326 2848:0.3094525620076993 2881:0.27298019791274264 2927:0.029801750251303452 3048:0.17306934100783855 3050:0.04723465660417326
772 -1 -1 313:0.33822597537580285 1068:0.5049629279402361 1363:0.48859795736614364 1553:0.08657165259656378 1843:0.20101315238478992 2073:0.5441376573210138 2817:0.20101315238478992 2927:0.08657165259656378
773 -1 -1 391:0.3914606509951209 713:0.3533228029979886 784:0.43666573350432725 964:0.6091955224292847 1553:0.05866841979223351 2657:0.3914606509951209 2927:0.05866841979223351
774 -1 -1 141:0.16391105221314964 204:0.23900803340855317 352:0.2713941399051287 537:0.4340031295487299 654:0.27009207733558027 943:0.18952367935830539 1379:0.29233672190953613 1553:0.047380919839576346 1600:0.18952367935830539 1823:0.27755652795190117 2071:0.27755652795190117 2129:0.2894275076246981 2298:0.18952367935830539 2364:0.18952367935830539 2411:0.18952367935830539 2927:0.047380919839576346 3147:0.2713941399051287
775 -1 -1 814:0.34557188898396474 1553:0.07639375614635868 1713:0.290858143478307 1770:0.34557188898396474 1925:0.6085361821569717 2493:0.34557188898396474 2927:0.07639375614635868 3302:0.32451513858941705 3329:0.2642789754791806
776 -1 -1 239:0.2640184840325999 257:0.2640184840325999 472:0.2769849420966765 504:0.1964003283899483 531:0.2640184840325999 778:0.26173793406558526 875:0.26173793406558526 1553:0.035165917114857656 1810:0.3392617233937488 1966:0.1984713789777943 2097:0.35055731019513653 2306:0.1964003283899483 2397:0.27151953410567153 2534:0.2769849420966765 2558:0.2640184840325999 2927:0.035165917114857656
777 -1 -1 502:0.27678067051060207 504:0.21112057448441124 570:0.28895007081123364 822:0.15451267633704396 927:0.34625788419783293 1553:0.03780161002999579 1966:0.21334685075124207 2008:0.5044568414629356 2306:0.21112057448441124 2624:0.5044568414629356 2927:0.03780161002999579 3302:0.16057849929888413 3307:0.15451267633704396
778 -1 -1 258:0.3089143818956936 303:0.512783988508651 1553:0.059298809340315034 1589:0.4051822421932975 1816:0.2604591934155016 1842:0.39397276148192334 2032:0.35168566262762924 2927:0.059298809340315034 3279:0.35168566262762924
779 -1 -1 363:0.3464806881504628 697:0.3464806881504628 1553:0.044452425183814245 2149:0.3464806881504628 2188:0.3464806881504628 2330:0.3464806881504628 2678:0.3464806881504628 2927:0.044452425183814245 3158:0.3464806881504628 3188:0.3464806881504628 3302:0.18883067997761704
780 -1 -1 195:0.3455670014457476 204:0.20792433620328082 410:0.22767510349427533 504:0.23020596591099615 628:0.3626298599239763 943:0.16487556783507207 1553:0.04121889195876802 1600:0.16487556783507207 1966:0.23263349851714846 2298:0.16487556783507207 2306:0.23020596591099615 2364:0.16487556783507207 2411:0.16487556783507207 2421:0.22767510349427533 2576:0.3626298599239763 2694:0.3455670014457476 2927:0.04121889195876802 3093:0.22767510349427533
781 -1 -1 249:0.4145116494850212 395:0.4145116494850212 1023:0.2449244729448262 1553:0.04296589123912283 1567:0.4145116494850212 1902:0.3853467619963578 2420:0.25481941541353187 2521:0.1887198326748165 2927:0.04296589123912283 3034:0.4145116494850212
782 -1 -1 138:0.12739538834039796 334:0.12739538834039796 1208:0.33027587042313117 1376:0.24080796153698575 1392:0.22571406990246887 1436:0.22177686130176752 1440:0.2516247675346837 1573:0.22571406990246887 1637:0.14387330044322494 1656:0.22866638514667195 1713:0.14020784692842564 2121:0.22177686130176752 2518:0.15643216426118492 2633:0.33027587042313117 2685:0.19184085934235498 2713:0.22571406990246887 3087:0.2547907766807959 3108:0.33027587042313117 3193:0.15643216426118492 3205:0.15643216426118492
783 -1 -1 141:0.11189880689042946 256:0.2673975533258274 391:0.21582633135734103 392:0.27519320352458104 694:0.21977223797863785 704:0.21977223797863785 707:0.15204046626814396 1042:0.25766133158930205 1069:0.27519320352458104 1522:0.24485461899048117 1631:0.24485461899048117 1635:0.15204046626814396 1666:0.27117937599805925 2167:0.18948230703857472 2238:0.15021021494022743 2363:0.19028002607120842 2657:0.21582633135734103 2772:0.21977223797863785 2857:0.15204046626814396 3249:0.25766133158930205 3362:0.19028002607120842
784 -1 -1 73:0.11601926232218139 292:0.24695110727751332 503:0.2315000352575129 592:0.25918716403470166 706:0.24695110727751332 814:0.14182647500985665 873:0.25918716403470166 952:0.25918716403470166 1014:0.16797442433159354 1141:0.28718790100787756 1264:0.2315000352575129 1320:0.25918716403470166 1333:0.22287236828408266 1534:0.1254113253118615 1553:0.031352831327965375 1654:0.25583506967991215 1770:0.14182647500985665 2244:0.2315000352575129 2303:0.23733640606505294 2493:0.14182647500985665 2927:0.031352831327965375 3218:0.21692595205953086 3255:0.1668575138985636
785 -1 -1 225:0.40468339959721233 822:0.2689750206277907 857:0.43232859022930353 943:0.26321953845140006 1600:0.26321953845140006 1771:0.3977506575789722 2298:0.26321953845140006 2364:0.26321953845140006 2411:0.26321953845140006 3307:0.2689750206277907
786 1 1 138:0.13099630487490463 141:0.13099630487490463 225:0.23286893263915212 334:0.13099630487490463 713:0.22804553379640038 857:0.2487769388521782 943:0.15146569646779753 1420:0.3052297308270494 1600:0.15146569646779753 1771:0.22887959125362198 2298:0.15146569646779753 2364:0.15146569646779753 2411:0.15146569646779753 2470:0.3468515728951386 2685:0.1972633705603752 2701:0.3468515728951386 3033:0.3468515728951386 3036:0.3468515728951386
787 -1 -1 389:0.1424639036884885 417:0.1798610567546736 461:0.1816226727969261 938:0.2768759651664261 1268:0.2606288520535779 1499:0.2768759651664261 1553:0.027774623318278294 1714:0.2606288520535779 1730:0.2679545237735353 1801:0.1816226727969261 1974:0.1424639036884885 2141:0.1798610567546736 2228:0.2679545237735353 2481:0.2679545237735353 2497:0.2768759651664261 2518:0.11798458656924612 2639:0.2266373527046357 2927:0.027774623318278294 3136:0.2679545237735353 3193:0.11798458656924612 3205:0.11798458656924612 3251:0.2679545237735353 3329:0.0960844101029927
788 -1 -1 138:0.09981953138702866 334:0.09981953138702866 408:0.1628496071562789 522:0.20802384201980348 908:0.2707603642468224 975:0.21663227528396256 1095:0.16973963854090138 1552:0.23544750201956896 1685:0.15846366194050376 1793:0.23544750201956896 1816:0.12673731270848548 1911:0.2205582381633277 1978:0.2707603642468224 2017:0.12257104070900306 2173:0.21842300203890472 2291:0.23544750201956896 2299:0.26430181752309334 2301:0.21663227528396256 2403:0.23258586359088818 2420:0.17112736630657177 2428:0.23544750201956896 2518:0.12257104070900306 2695:0.20802384201980348 3193:0.12257104070900306 3205:0.12257104070900306 3346:0.15846366194050376
789 -1 -1 138:0.09444058219804724 176:0.27213912557651326 200:0.28346942123975155 334:0.09444058219804724 350:0.28346942123975155 494:0.28346942123975155 502:0.19988461352092995 644:0.19837927939228703 1178:0.20318826746805538 1287:0.28346942123975155 1713:0.10393869719423979 1843:0.06338736106873628 2008:0.18215354527429958 2064:0.22276000356673176 2518:0.11596608684022568 2525:0.21746153369664759 2549:0.2561699707493128 2624:0.18215354527429958 2775:0.20318826746805538 2817:0.06338736106873628 2921:0.1678847170176363 2967:0.1678847170176363 3145:0.28346942123975155 3193:0.11596608684022568 3205:0.11596608684022568
790 -1 -1 141:0.18169812279427056 979:0.21468391548640367 1235:0.48109967486083005 1582:0.48109967486083005 1616:0.5235796635860759 2153:0.33012526624939503 2685:0.27361370354010034
791 -1 -1 417:0.2551180576207733 753:0.38007136658295726 810:0.38007136658295726 1003:0.38007136658295726 1553:0.039396009786446855 1595:0.38007136658295726 1847:0.38007136658295726 2141:0.2551180576207733 2628:0.38007136658295726 2927:0.039396009786446855
792 -1 -1 69:0.10559369845167357 141:0.08599350577346501 192:0.1980110585747309 210:0.10559369845167357 258:0.12949501752263945 309:0.14169980790264905 352:0.14238291574425002 353:0.09198441228090314 539:0.09943079124349179 541:0.1485814180693587 707:0.11684211009177609 780:0.18501444024320998 879:0.16176879258127783 884:0.10559369845167357 979:0.2032098322419462 998:0.16176879258127783 1023:0.14169980790264905 1212:0.10559369845167357 1271:0.20283561586524107 1274:0.17315336076385796 1345:0.16984991514703854 1492:0.1485814180693587 1635:0.11684211009177609 1809:0.10559369845167357 1816:0.1091828991848667 1845:0.12949501752263945 2012:0.10559369845167357 2017:0.10559369845167357 2126:0.10559369845167357 2186:0.1980110585747309 2193:0.1980110585747309 2225:0.16176879258127783 2288:0.10559369845167357 2295:0.2581149834597843 2353:0.09943079124349179 2603:0.15435271533351239 2618:0.1507890119902022 2674:0.16254843366383068 2753:0.12949501752263945 2817:0.05771778692128598 2851:0.14169980790264905 2857:0.11684211009177609 3091:0.12949501752263945 3130:0.08599350577346501 3147:0.14238291574425002 3171:0.18501444024320998 3273:0.12949501752263945 3288:0.16176879258127783
793 -1 -1 1:0.23035143626424168 69:0.16849602219962484 210:0.16849602219962484 602:0.23035143626424168 884:0.16849602219962484 1212:0.16849602219962484 1274:0.2763010761722614 1553:0.03966546549261464 1572:0.34896333966945575 1809:0.16849602219962484 1843:0.0921003587240871 2012:0.16849602219962484 2126:0.16849602219962484 2242:0.31973125632481186 2258:0.382670929305982 2288:0.16849602219962484 2521:0.174223315165841 2817:0.0921003587240871 2927:0.03966546549261464 3024:0.23035143626424168 3026:0.3124257111459684 3329:0.13721996549311774
794 1 1 141:0.14259012091362433 321:0.36262015238872436 539:0.16487115414617376 541:0.24637025991054612 820:0.21630796650422593 825:0.25347897632496114 1058:0.2517798693297865 1228:0.15252394179456594 1302:0.29511406270819024 1492:0.24637025991054612 1713:0.15693075006093815 2353:0.16487115414617376 2603:0.25593993575202195 2618:0.2500307814961004 2639:0.3363318512447337 3007:0.29511406270819024 3174:0.18645122013671078
795 -1 -1 1:0.15017500074888143 100:0.16107382174231558 110:0.22750268305719176 144:0.22750268305719176 353:0.09569133364525517 384:0.12155078304423783 421:0.16107382174231558 476:0.16107382174231558 602:0.15017500074888143 710:0.32971001918286985 887:0.16107382174231558 1114:0.19966337377489943 1126:0.19966337377489943 1274:0.1801313462334478 1359:0.23192478511496742 1381:0.1924704207103872 1563:0.12155078304423783 1843:0.06004378207781592 2010:0.12155078304423783 2164:0.17766384881862265 2290:0.22750268305719176 2426:0.12155078304423783 2502:0.22750268305719176 2658:0.16205564944332532 2743:0.16107382174231558 2751:0.16485500959143493 2817:0.06004378207781592 3024:0.15017500074888143 3080:0.16107382174231558 3094:0.22750268305719176 3110:0.1941474355961713 3130:0.08945899689139183
796 -1 -1 138:0.12047515753412902 239:0.26145992802370216 257:0.26145992802370216 262:0.055196525906554786 334:0.12047515753412902 503:0.2571384654718625 531:0.26145992802370216 806:0.055196525906554786 1352:0.055196525906554786 1422:0.29196359596008564 1553:0.03482513048822318 2244:0.2571384654718625 2287:0.23926134786117692 2538:0.2962850585119254 2558:0.26145992802370216 2631:0.29196359596008564 2763:0.3471601218666404 2819:0.055196525906554786 2927:0.03482513048822318 3050:0.055196525906554786 3218:0.24095031506825804 3330:0.23137315875389405
797 -1 -1 141:0.14646083816119296 166:0.2859794886308907 190:0.2892818557668207 387:0.23516283266728713 389:0.21715679702426155 560:0.23516283266728713 1068:0.24694517902138316 1164:0.3031251583241103 1402:0.2908684102562611 1553:0.04233667674543752 1769:0.2892818557668207 1974:0.21715679702426155 2217:0.3204825298995446 2401:0.2892818557668207 2518:0.17984313397471127 2927:0.04233667674543752 3193:0.17984313397471127 3205:0.17984313397471127
798 -1 -1 14:0.22428591336283768 159:0.20933877669970358 182:0.3468622937900393 1553:0.033404484952584766 1588:0.3134578088374545 1813:0.20933877669970358 1969:0.2445852368695725 2074:0.3468622937900393 2256:0.3468622937900393 2271:0.3134578088374545 2492:0.22428591336283768 2591:0.2445852368695725 2927:0.033404484952584766 3128:0.1956828380042665 3161:0.22428591336283768 3342:0.20933877669970358
799 1 1 393:0.32063718016665865 461:0.2928401005036853 814:0.20257656620850928 857:0.29421478086297403 929:0.43203763309878596 947:0.2806425800968239 1770:0.20257656620850928 1801:0.2928401005036853 1895:0.32789449241472923 2238:0.20796364679631646 2382:0.31595342415976096 2493:0.20257656620850928
800 -1 -1 262:0.07969200541523722 263:0.4215331325325353 806:0.07969200541523722 1014:0.26937802198485816 1264:0.37125307519428447 1352:0.07969200541523722 1553:0.050280057338250875 2287:0.34544233203534946 2398:0.522093247209037 2819:0.07969200541523722 2927:0.050280057338250875 3050:0.07969200541523722 3255:0.26758684976098485 3330:0.33405347016896614
801 -1 -1 79:0.44478781891366137 1384:0.44478781891366137 1400:0.4507255559044891 1517:0.44167003075039835 1553:0.06428625681129484 2014:0.44478781891366137 2927:0.06428625681129484
802 -1 -1 73:0.14808991297579677 188:0.26870104910364545 352:0.229228769081169 751:0.18103089022880445 880:0.23734540841086846 896:0.18103089022880445 1228:0.14808991297579677 1534:0.16007817908752683 1545:0.21978146086916261 1553:0.04001954477188171 1691:0.26870104910364545 1692:0.3355120292868822 1843:0.0929225053504348 1882:0.1700001253119637 2037:0.25512617594529957 2245:0.26870104910364545 2666:0.32655433629499697 2817:0.0929225053504348 2927:0.04001954477188171 3103:0.18103089022880445 3147:0.229228769081169 3169:0.26870104910364545
803 -1 -1 353:0.11763818649320562 495:0.2851168448011698 679:0.16918583125691097 850:0.31690717120927053 1172:0.27490552597748313 1337:0.31690717120927053 1508:0.16918583125691097 1548:0.31690717120927053 1553:0.03179032640810074 1711:0.25625215474479707 1713:0.12103705572370017 1748:0.31690717120927053 2278:0.23101351606668416 2909:0.27490552597748313 2920:0.2851168448011698 2927:0.03179032640810074 3130:0.10997646034298397 3228:0.25625215474479707
804 1 -1 69:0.22261319282075617 141:0.18129196308852058 210:0.22261319282075617 309:0.29873228347743863 884:0.22261319282075617 945:0.5224092774597449 979:0.21420402084246207 1212:0.22261319282075617 1809:0.22261319282075617 2012:0.22261319282075617 2126:0.22261319282075617 2288:0.22261319282075617 2851:0.29873228347743863 3006:0.27093059087582055
805 -1 -1 69:0.1433933140071739 210:0.1433933140071739 313:0.13188124990240774 721:0.3092012052237715 751:0.1526976479572651 884:0.1433933140071739 896:0.1526976479572651 1212:0.1433933140071739 1228:0.12491228082135461 1274:0.2351374617565148 1423:0.21748841450493012 1538:0.2830008606195556 1553:0.03375606423446996 1572:0.2969744275798445 1809:0.1433933140071739 1843:0.07837915391883825 1921:0.2830008606195556 2012:0.1433933140071739 2126:0.1433933140071739 2238:0.1567583078376765 2242:0.27209736964457576 2288:0.1433933140071739 2521:0.14826734906150138 2817:0.07837915391883825 2829:0.21340341085671807 2927:0.03375606423446996 2995:0.3027468923686551 3103:0.1526976479572651 3329:0.11677679593347699
806 1 1 73:0.1748125232251105 141:0.16342705630738125 539:0.18896405458854731 541:0.28237276243881654 713:0.2845027600433548 880:0.2801740435013923 979:0.193095887865672 1095:0.2779020205761374 1492:0.28237276243881654 1534:0.18896405458854731 1816:0.20749752731204832 1911:0.3611035145778991 2353:0.18896405458854731 2603:0.2933408711869369 2618:0.2865682022311648 2685:0.24609985753980013
807 -1 -1 125:0.3226452407136977 879:0.33406119371343884 998:0.33406119371343884 1480:0.3226452407136977 1553:0.05133247316225075 2225:0.33406119371343884 2338:0.4303562755936707 2521:0.2254685162248771 2927:0.05133247316225075 3097:0.3226452407136977 3288:0.33406119371343884
808 -1 -1 69:0.28253263077736746 210:0.28253263077736746 309:0.3791402336921225 884:0.28253263077736746 979:0.2718600131684023 1212:0.28253263077736746 1809:0.28253263077736746 2012:0.28253263077736746 2126:0.28253263077736746 2288:0.28253263077736746 2851:0.3791402336921225
809 -1 -1 1843:0.27673773447411354 2817:0.27673773447411354 3135:0.9202349985934409
810 -1 -1 266:0.30753961173458744 678:0.30167576432722687 746:0.34183006078638256 835:0.34183006078638256 1127:0.34183006078638256 1664:0.34183006078638256 2017:0.1456633419754562 2110:0.30753961173458744 2135:0.3217714339581931 2709:0.19151087208716533 3126:0.30167576432722687
811 -1 -1 262:0.12866639357394596 806:0.12866639357394596 1352:0.12866639357394596 1553:0.08117945599053789 1559:0.4975718609276353 1564:0.6906581405705442 1637:0.3171592531660481 2819:0.12866639357394596 2927:0.08117945599053789 3050:0.12866639357394596 3329:0.28083477683744174
812 -1 -1 82:0.19580501187724522 814:0.119003469934605 995:0.22381855128987618 1016:0.22381855128987618 1086:0.22381855128987618 1306:0.27316898797521205 1335:0.22381855128987618 1374:0.22381855128987618 1553:0.026307469885597637 1606:0.19580501187724522 1770:0.119003469934605 1943:0.2072112323751582 2088:0.19580501187724522 2137:0.22381855128987618 2177:0.1349384585029871 2493:0.119003469934605 2652:0.13600764628624196 2741:0.24097303934824643 2754:0.1349384585029871 2767:0.19580501187724522 2875:0.1349384585029871 2882:0.19580501187724522 2927:0.026307469885597637 2933:0.22381855128987618 3003:0.1349384585029871 3185:0.22381855128987618 3214:0.19580501187724522 3322:0.22381855128987618 3329:0.091008893128585
813 -1 -1 313:0.1786361065972783 360:0.36856198105975085 1208:0.4100774460143667 1376:0.29899221435856044 1392:0.2802513220131086 1573:0.2802513220131086 1656:0.2839169785251058 1767:0.36856198105975085 1843:0.1061663193578396 2713:0.2802513220131086 2817:0.1061663193578396 3218:0.31635357083585486
814 -1 -1 1451:0.55399938003054 1553:0.05742438635562112 1868:0.5724445733828922 2249:0.34583077607100293 2368:0.34583077607100293 2815:0.34583077607100293 2927:0.05742438635562112
815 -1 -1 14:0.12447191334298356 77:0.1494330588378472 347:0.12826521506192307 375:0.16981010126371945 384:0.17427802535101455 487:0.13079421978409211 581:0.17395962427287193 678:0.16309528154514288 1271:0.15127162020646878 1274:0.12913506001010244 1381:0.13798086700797865 1553:0.01853848105725066 1563:0.17427802535101455 1617:0.3108422864312425 1834:0.3108422864312425 1843:0.043045020003367476 2010:0.17427802535101455 2038:0.17884922528944783 2249:0.11164555162162408 2352:0.12826521506192307 2368:0.11164555162162408 2426:0.17427802535101455 2492:0.12447191334298356 2565:0.16626545945444238 2709:0.20707344305014885 2724:0.16626545945444238 2739:0.15542114321562125 2815:0.11164555162162408 2817:0.043045020003367476 2841:0.3108422864312425 2874:0.13798086700797865 2922:0.16626545945444238 2927:0.01853848105725066 3126:0.16309528154514288 3161:0.12447191334298356 3300:0.15542114321562125 3318:0.17884922528944783
816 -1 -1 339:0.28655739813142095 417:0.21459129740287558 495:0.29720152375676656 828:0.29153479232430074 971:0.24664247197589143 1136:0.21771029548554188 1250:0.24664247197589143 1553:0.033137759558896994 1651:0.16858712039817672 1682:0.16858712039817672 1865:0.16858712039817672 2044:0.24664247197589143 2141:0.21459129740287558 2790:0.31095493661579476 2814:0.24664247197589143 2920:0.29720152375676656 2927:0.033137759558896994 2934:0.24664247197589143 2936:0.16858712039817672
817 -1 -1 255:0.30640231725707195 353:0.1572689699213586 894:0.36751764188973723 1134:0.2540348520993274 1136:0.2792193638472003 1248:0.36751764188973723 1553:0.04250007618023361 2238:0.19736424183547518 2308:0.2540348520993274 2347:0.36751764188973723 2452:0.36751764188973723 2927:0.04250007618023361 3006:0.21972220640739262 3130:0.14702610733239402 3329:0.14702610733239402
818 -1 -1 710:0.7150782548742749 784:0.41743169618441445 1553:0.05608422211148523 2017:0.23824171017745918 2658:0.351467848273599 2751:0.35753912743713745 2927:0.05608422211148523
819 -1 -1 43:0.11941496447755734 125:0.16370277457548238 465:0.13359174675201393 466:0.11941496447755734 539:0.10417966511942017 543:0.22913435789936296 559:0.11941496447755734 633:0.25963309205054025 648:0.18514092435008947 659:0.22913435789936296 726:0.13359174675201393 808:0.11941496447755734 829:0.13359174675201393 1290:0.13250254377723855 1308:0.13250254377723855 1447:0.17111133928971564 1480:0.16370277457548238 1525:0.11941496447755734 1762:0.22913435789936296 1856:0.18142326851755403 1905:0.18514092435008947 1937:0.22913435789936296 1960:0.11941496447755734 2027:0.17189417742910387 2162:0.22913435789936296 2349:0.11941496447755734 2353:0.10417966511942017 2454:0.13359174675201393 2521:0.11439753955082148 2835:0.17189417742910387 2921:0.16016964886977914 2961:0.18514092435008947 2964:0.27044270897225814 2967:0.16016964886977914 3097:0.16370277457548238
820 -1 -1 73:0.20650029742602224 393:0.3995513163823455 814:0.2524340241975523 857:0.3666259257015771 943:0.2232170370604034 1534:0.2232170370604034 1553:0.05580425926510085 1600:0.2232170370604034 1770:0.2524340241975523 1895:0.4085947737275203 2298:0.2232170370604034 2364:0.2232170370604034 2411:0.2232170370604034 2493:0.2524340241975523 2927:0.05580425926510085
821 1 1 231:0.20771628085540458 262:0.0449639100082073 539:0.11347627464434969 544:0.20615196631843963 648:0.20166221839335907 802:0.24532034184399865 806:0.0449639100082073 825:0.17446259828155292 1058:0.17329314973227164 1130:0.1777828976573522 1352:0.0449639100082073 1377:0.20015179183609733 1413:0.1777828976573522 1447:0.18638068484617093 1467:0.22344945006732114 1553:0.02836906866108742 1626:0.1962817062349166 1856:0.1976128126499025 1905:0.20166221839335907 2001:0.20771628085540458 2027:0.18723338057719927 2263:0.24135821030222837 2331:0.20771628085540458 2353:0.11347627464434969 2392:0.1777828976573522 2819:0.0449639100082073 2835:0.18723338057719927 2927:0.02836906866108742 2961:0.20166221839335907 3050:0.0449639100082073 3052:0.1777828976573522 3138:0.20771628085540458 3154:0.17670578510814228 3174:0.12832923972406432
822 -1 -1 69:0.15016941026364564 208:0.32381260564867925 210:0.15016941026364564 246:0.32381260564867925 408:0.19951718878184013 428:0.32381260564867925 542:0.32381260564867925 710:0.22536540672672395 884:0.15016941026364564 915:0.32381260564867925 1212:0.15016941026364564 1809:0.15016941026364564 2012:0.15016941026364564 2126:0.15016941026364564 2288:0.15016941026364564 2658:0.22153853522359626 2751:0.22536540672672395 2852:0.32381260564867925
823 -1 -1 138:0.22790246503411488 334:0.22790246503411488 822:0.2692762742404612 1018:0.6355609241871067 1346:0.4716822029919645 1553:0.06587858647250491 2927:0.06587858647250491 3006:0.34058735126388245 3307:0.2692762742404612
824 -1 -1 69:0.18602660346113553 210:0.18602660346113553 262:0.06940918593580421 349:0.3927587313655173 806:0.06940918593580421 884:0.18602660346113553 1212:0.18602660346113553 1352:0.06940918593580421 1403:0.3008692142882751 1477:0.3449309551625946 1553:0.04379232057807242 1809:0.18602660346113553 2012:0.18602660346113553 2020:0.3927587313655173 2126:0.18602660346113553 2288:0.18602660346113553 2819:0.06940918593580421 2885:0.3927587313655173 2927:0.04379232057807242 3050:0.06940918593580421 3130:0.15149653846128452
825 -1 -1 225:0.2755245663108198 1335:0.38117119012384104 1374:0.38117119012384104 1507:0.3492099771730542 1553:0.04480258471717636 1771:0.2708044795965597 2137:0.38117119012384104 2177:0.22980513690505078 2652:0.2316260028585673 2754:0.22980513690505078 2875:0.22980513690505078 2927:0.04480258471717636 3003:0.22980513690505078 3329:0.15499147816727607
826 -1 -1 14:0.24919957258330647 100:0.23118293057445966 384:0.17445706529979846 421:0.23118293057445966 476:0.23118293057445966 612:0.2536030692589977 885:0.2536030692589977 887:0.23118293057445966 1449:0.36998758796552794 1553:0.03711505215703349 1563:0.17445706529979846 2010:0.17445706529979846 2426:0.17445706529979846 2492:0.24919957258330647 2743:0.23118293057445966 2927:0.03711505215703349 3080:0.23118293057445966 3161:0.24919957258330647 3276:0.3209508705236532
827 -1 -1 172:0.16921214662864842 258:0.15317463398346592 353:0.10880479382805817 538:0.2399263833725293 539:0.11761282670775787 613:0.2171045833530197 994:0.3053142033838381 1021:0.2225780289663442 1088:0.16921214662864842 1095:0.17296856938704766 1139:0.3053142033838381 1364:0.3053142033838381 1471:0.16921214662864842 1816:0.12914821697268603 1826:0.3053142033838381 1891:0.2171045833530197 2238:0.13654426332593086 2353:0.11761282670775787 2395:0.19861535330558788 2674:0.19227223801633925 3130:0.10171838286753171 3150:0.2931107700138621 3244:0.19742034863565144
828 -1 -1 284:0.5498606040659871 1553:0.058597392557115005 1685:0.3218082717516375 2278:0.42581474355385895 2927:0.058597392557115005 3067:0.5498606040659871 3346:0.3218082717516375
829 -1 -1 483:0.7644339315247554 679:0.3917929769836966 1508:0.3917929769836966 1553:0.07361861528344997 2017:0.31272654136418554 2927:0.07361861528344997
830 -1 -1 64:0.34078898196971064 437:0.31950560478705375 1023:0.2070234725835356 1640:0.37710608781063437 2386:0.34078898196971064 2850:0.34078898196971064 2903:0.37710608781063437 2955:0.34078898196971064 2995:0.32571602118044857
831 -1 -1 44:0.2585048868280143 141:0.1267532500988476 489:0.3652510164914541 684:0.3652510164914541 771:0.24182018763124738 1693:0.32234549330702245 1767:0.29534314304568354 1917:0.27270875172625203 2060:0.2918655891990053 2566:0.2535065001976952 2747:0.23727026564903775 2748:0.23727026564903775 3172:0.2535065001976952
832 -1 -1 417:0.2531334644837087 679:0.2080317404589306 742:0.35805519026092925 877:0.26245679310295517 1397:0.29347626615045835 1508:0.2080317404589306 1767:0.3150889253069989 1843:0.09076310956999696 2141:0.2531334644837087 2247:0.30788945283238717 2817:0.09076310956999696 2899:0.30788945283238717 2958:0.3325658097801029 3164:0.29347626615045835
833 -1 -1 0:0.24407960225416409 125:0.1743802565123644 138:0.09597740161076826 262:0.04397270975098611 263:0.23259490071425706 334:0.09597740161076826 771:0.1831059420391665 806:0.04397270975098611 1014:0.14863826694176893 1264:0.2048512097871982 1352:0.04397270975098611 1480:0.1743802565123644 1553:0.027743690927058896 1559:0.17004893362659226 1561:0.24407960225416409 1637:0.10839156517039578 1641:0.2399124138881564 1734:0.18432509269293712 1817:0.28808228256837487 1893:0.22638494837214654 2600:0.21206878361999598 2640:0.18432509269293712 2685:0.14452946407493633 2722:0.24407960225416409 2735:0.28808228256837487 2819:0.04397270975098611 2896:0.22638494837214654 2927:0.027743690927058896 3050:0.04397270975098611 3097:0.1743802565123644 3128:0.16252201418540424 3255:0.14764992820058634
834 -1 -1 73:0.19919319556796206 147:0.42879499403492083 353:0.19919319556796206 461:0.3520003132398926 1072:0.40748231114786887 1423:0.34682108115698024 1534:0.21531840617906492 1553:0.05382960154476623 1801:0.3520003132398926 2829:0.3403068703424498 2927:0.05382960154476623 3130:0.1862198256026114
835 -1 -1 1553:0.07266791645599191 1843:0.1687296768160953 2017:0.30868804165802793 2164:0.4992550894648812 2185:0.7244022457055302 2817:0.1687296768160953 2927:0.07266791645599191 3329:0.25138968784835203
836 -1 -1 192:0.27147765275110575 262:0.05401626305934482 352:0.1952102071285035 461:0.2228575896066493 971:0.2536589942189022 1023:0.19427365078287032 1250:0.2536589942189022 1352:0.05401626305934482 1685:0.18716492118876377 1728:0.3738418212840101 1801:0.2228575896066493 2044:0.2536589942189022 2186:0.27147765275110575 2193:0.27147765275110575 2521:0.1496922313562684 2814:0.2536589942189022 2819:0.05401626305934482 2934:0.2536589942189022 3050:0.05401626305934482 3147:0.1952102071285035 3346:0.18716492118876377
837 -1 -1 69:0.16170253547251548 73:0.14086174561428563 210:0.16170253547251548 309:0.21699418194271594 820:0.19976875363673063 884:0.16170253547251548 979:0.15559425225315815 1082:0.20526513142619468 1212:0.16170253547251548 1228:0.14086174561428563 1407:0.3238595668701439 1453:0.20526513142619468 1534:0.1522648726568606 1809:0.16170253547251548 2012:0.16170253547251548 2126:0.16170253547251548 2288:0.16170253547251548 2498:0.39526835295001456 2851:0.21699418194271594 2874:0.28332471089690386 3151:0.37946944495613577
838 -1 -1 138:0.13594193366989152 334:0.13594193366989152 408:0.22178115030786008 613:0.29015027606210914 857:0.2581692525780574 930:0.2685054608609782 1891:0.29015027606210914 2303:0.2974652840236624 2470:0.35994659208773966 2701:0.35994659208773966 3033:0.35994659208773966 3036:0.35994659208773966
839 -1 -1 393:0.4119070281812095 814:0.26024028567968877 822:0.23515152613037277 857:0.37796345379928353 1553:0.05752994834772389 1770:0.26024028567968877 1895:0.42123014510461826 2303:0.4354934021470074 2493:0.26024028567968877 2927:0.05752994834772389 3307:0.23515152613037277
840 -1 -1 69:0.09207893766512601 73:0.08021148126043588 82:0.16133475160072594 210:0.09207893766512601 312:0.16568977587117245 713:0.1305420652064695 814:0.09805364570320861 820:0.11375514032482775 844:0.21608284165633831 884:0.09207893766512601 987:0.16408572427086138 1075:0.20912026400288408 1082:0.11688496526159298 1212:0.09207893766512601 1228:0.08021148126043588 1347:0.14892341800775477 1350:0.22507927860208235 1453:0.11688496526159298 1534:0.08670481063880693 1553:0.021676202659701733 1576:0.20912026400288408 1606:0.16133475160072594 1709:0.18441668080807114 1743:0.20340307594238063 1770:0.09805364570320861 1802:0.21608284165633831 1809:0.09207893766512601 1843:0.05033058394603362 1882:0.09207893766512601 2012:0.09207893766512601 2088:0.16133475160072594 2126:0.09207893766512601 2238:0.10066116789206724 2288:0.09207893766512601 2332:0.22507927860208235 2335:0.15627357221904184 2493:0.09805364570320861 2767:0.16133475160072594 2817:0.05033058394603362 2869:0.18441668080807114 2882:0.16133475160072594 2927:0.021676202659701733 3041:0.16408572427086138 3045:0.21608284165633831 3164:0.1627404781483694 3179:0.20912026400288408 3214:0.16133475160072594 3302:0.09207893766512601
841 -1 -1 204:0.23721217884745863 417:0.3045207809793879 654:0.2680626640054874 713:0.2832013036544755 943:0.1880996395084429 1379:0.29014016714135704 1553:0.04702490987711073 1600:0.1880996395084429 1823:0.2754710283577015 1843:0.10918845940320962 1882:0.1997584084841837 2071:0.2754710283577015 2129:0.2872528120621202 2141:0.3045207809793879 2298:0.1880996395084429 2364:0.1880996395084429 2411:0.1880996395084429 2521:0.2065483309578345 2817:0.10918845940320962 2927:0.04702490987711073
842 -1 -1 130:0.3204231731914362 354:0.3204231731914362 943:0.17777945535735226 1047:0.35825653313415967 1371:0.3204231731914362 1591:0.35825653313415967 1600:0.17777945535735226 1713:0.1692173710988838 2017:0.18879855993437805 2298:0.17777945535735226 2364:0.17777945535735226 2411:0.17777945535735226 2734:0.46150232342695946
843 -1 -1 321:0.39456216457055177 820:0.2353618212213173 1228:0.1659592723318487 1355:0.3615103428797846 1553:0.04484852746505974 1651:0.22816521696328673 1682:0.22816521696328673 1865:0.22816521696328673 2017:0.19051329375625756 2262:0.3615103428797846 2639:0.36595821375885934 2679:0.3428156942660786 2927:0.04484852746505974 2936:0.22816521696328673
844 -1 -1 389:0.32143385435760097 784:0.4664226964534764 822:0.25614670340204865 979:0.25614670340204865 1553:0.06266642984910764 1974:0.32143385435760097 2513:0.4664226964534764 2685:0.3264578438893843 2927:0.06266642984910764 3307:0.25614670340204865 3329:0.21679022884711913
845 -1 -1 516:0.3097599484834451 682:0.3427703608780343 895:0.23635030551925315 937:0.3427703608780343 1459:0.27289003288637803 1637:0.12896806974157934 1999:0.3427703608780343 2039:0.23635030551925315 2661:0.2693607179138423 2821:0.3427703608780343 2901:0.20300568853728648 3042:0.3427703608780343
846 -1 -1 174:0.2538164447076256 267:0.2538164447076256 289:0.2538164447076256 347:0.28462603157944566 416:0.3114063521043605 707:0.1933652187898869 877:0.2762085318362456 1397:0.3088533074105013 1635:0.1933652187898869 1701:0.3114063521043605 1936:0.32769394214162584 2352:0.28462603157944566 2420:0.24397681741076113 2857:0.1933652187898869
847 -1 -1 1553:0.15521835938419984 2153:0.9756098204816076 2927:0.15521835938419984
848 -1 -1 258:0.2033291693842751 313:0.15248909317847553 424:0.2836285436704233 642:0.3184863640658375 820:0.20483084642577273 836:0.40528435917110417 898:0.36625355207610166 1082:0.21046650112349888 1228:0.1444311488054504 1453:0.21046650112349888 1553:0.03903080709500251 1816:0.17143569402849637 1842:0.2593150693100357 1843:0.0906267275600153 1975:0.2836285436704233 2032:0.23148146495354577 2817:0.0906267275600153 2927:0.03903080709500251 3279:0.23148146495354577
849 -1 -1 138:0.220473806601653 296:0.5200385766572567 313:0.2489909142731689 334:0.220473806601653 574:0.4378567433759306 588:0.5715840999384999 1553:0.0637312226129504 1843:0.14797931630653033 2817:0.14797931630653033 2927:0.0637312226129504
850 -1 -1 141:0.14797234672310827 353:0.15828113093804258 408:0.24140805109992997 930:0.29226730912956234 1232:0.36390901082310834 1617:0.3586012198381444 1834:0.3586012198381444 2836:0.36988293384943166 2841:0.3586012198381444 3130:0.14797234672310827 3345:0.36390901082310834
851 -1 -1 1:0.1987996243179985 321:0.3011649588651211 456:0.33025553570319965 602:0.1987996243179985 725:0.33025553570319965 745:0.33025553570319965 820:0.17964908846160654 1228:0.12667488652772105 1381:0.2547897262443469 1522:0.25913423086331544 1553:0.03423238754754149 1631:0.25913423086331544 2309:0.25913423086331544 2639:0.27933187793867326 2679:0.2616674474460422 2927:0.03423238754754149 3024:0.1987996243179985
852 -1 -1 313:0.22164695062432466 1553:0.05673231568692083 1843:0.1317283576814805 2272:0.5196607123296891 2289:0.5655455514892753 2817:0.1317283576814805 2918:0.5655455514892753 2927:0.05673231568692083
853 -1 -1 69:0.17007803763132848 210:0.17007803763132848 309:0.22823355573484788 723:0.3406341121396222 867:0.3267039985713787 884:0.17007803763132848 960:0.3267039985713787 979:0.16365337137480432 1212:0.17007803763132848 1444:0.3267039985713787 1553:0.040037886026321245 1809:0.17007803763132848 1843:0.09296509242441343 2012:0.17007803763132848 2126:0.17007803763132848 2288:0.17007803763132848 2494:0.32273322500573765 2817:0.09296509242441343 2851:0.22823355573484788 2927:0.040037886026321245 3329:0.27701665772570433
854 -1 -1 138:0.17742858073353945 334:0.17742858073353945 443:0.2729529739957016 705:0.2729529739957016 824:0.2729529739957016 967:0.3464471146262148 1150:0.3464471146262148 1816:0.22527476544306307 2293:0.3920408623706934 2324:0.2729529739957016 2810:0.3464471146262148 3337:0.2729529739957016
855 -1 -1 98:0.2431266039765686 141:0.08963196568363899 231:0.18970711957518918 485:0.20407621091791087 539:0.10363779437148793 544:0.1882784323115086 643:0.20407621091791087 668:0.20407621091791087 1027:0.20407621091791087 1130:0.16236898371863662 1263:0.23732721551758124 1377:0.18279847757081072 1413:0.16236898371863662 1511:0.23237321122488927 1553:0.025909448592871982 1821:0.2431266039765686 2001:0.18970711957518918 2263:0.2204322678689399 2331:0.18970711957518918 2353:0.10363779437148793 2392:0.16236898371863662 2518:0.11006145953581307 2620:0.2690360525694406 2927:0.025909448592871982 3052:0.16236898371863662 3138:0.18970711957518918 3154:0.1613852576557232 3193:0.11006145953581307 3205:0.11006145953581307 3339:0.2690360525694406
856 -1 -1 22:0.333383341069921 69:0.15790398949029616 125:0.2336410126511189 210:0.15790398949029616 262:0.05891623650929577 309:0.21189678272399082 341:0.333383341069921 806:0.05891623650929577 884:0.15790398949029616 931:0.333383341069921 979:0.15193919563932348 1212:0.15790398949029616 1352:0.05891623650929577 1480:0.2336410126511189 1553:0.03717200658216769 1637:0.1452269629357689 1809:0.15790398949029616 2012:0.15790398949029616 2126:0.15790398949029616 2288:0.15790398949029616 2685:0.19364583479665495 2819:0.05891623650929577 2851:0.21189678272399082 2927:0.03717200658216769 3032:0.2204574073489953 3048:0.2158710353877092 3050:0.05891623650929577 3097:0.2336410126511189 3329:0.12859401489854466
857 -1 -1 73:0.14362386653827922 325:0.31285695886971937 448:0.3555188676447742 750:0.31285695886971937 1367:0.31285695886971937 1447:0.2549934972432678 1534:0.15525059450008102 1553:0.038812648625020256 1578:0.31285695886971937 1994:0.3744434140304857 2027:0.25616009809956775 2835:0.25616009809956775 2927:0.038812648625020256 3210:0.31285695886971937
858 -1 -1 254:0.39296965430849573 347:0.29682767307469854 1366:0.39296965430849573 2191:0.44547358103943785 2352:0.29682767307469854 2749:0.39296965430849573 2832:0.4025723611575976
859 -1 -1 88:0.471409029909076 352:0.2600414407832328 500:0.4260101032225037 657:0.4260101032225037 1136:0.29826439310398284 2173:0.3436633197905552 2420:0.26924910958533477 3147:0.2600414407832328
860 -1 -1 440:0.39509539176432634 600:0.3630398155935648 1038:0.3823647078997736 1207:0.39509539176432634 1560:0.3630398155935648 2315:0.3823647078997736 2376:0.3630398155935648
861 1 1 265:0.23868884417467504 393:0.28591289611451687 474:0.27435211918527963 539:0.1597307452416677 707:0.18770118478555278 732:0.27435211918527963 814:0.18063798059696068 857:0.2623519831122131 1323:0.27435211918527963 1553:0.03993268631041692 1635:0.18770118478555278 1770:0.18063798059696068 1895:0.2923842578005656 2344:0.23868884417467504 2353:0.1597307452416677 2493:0.18063798059696068 2619:0.23959611786250154 2857:0.18770118478555278 2927:0.03993268631041692 3331:0.3301149937247462
862 1 -1 102:0.26356808305958274 116:0.26356808305958274 734:0.2745415301967104 818:0.2745415301967104 834:0.21574416026379867 895:0.18930450804877036 969:0.19061543964769467 1035:0.19061543964769467 1227:0.2745415301967104 1298:0.2745415301967104 2039:0.18930450804877036 2096:0.22494313140373534 2480:0.2745415301967104 2766:0.21574416026379867 2956:0.2745415301967104 3223:0.21312199704491244 3360:0.2745415301967104
863 -1 -1 138:0.08982035318975226 153:0.23286161075307435 334:0.08982035318975226 482:0.16978209680842493 518:0.1858982177297502 589:0.19170979528132792 785:0.19170979528132792 851:0.19170979528132792 881:0.1858982177297502 1106:0.23286161075307435 1158:0.16978209680842493 1278:0.23782602731896435 1302:0.1858982177297502 1863:0.16978209680842493 1875:0.19170979528132792 1912:0.19170979528132792 2034:0.16978209680842493 2213:0.23286161075307435 2237:0.23782602731896435 2239:0.19170979528132792 2354:0.16978209680842493 2527:0.16978209680842493 2598:0.23782602731896435 2725:0.19170979528132792 2727:0.23286161075307435 3007:0.1858982177297502 3008:0.16978209680842493
864 -1 -1 98:0.22623977353289504 231:0.17653064316402411 324:0.18250814018927 544:0.17520118814882726 949:0.21211036592708385 1103:0.25034963105625546 1130:0.15109133062546684 1263:0.22084319286203996 1267:0.25034963105625546 1377:0.17010185430700103 1413:0.15109133062546684 1467:0.18990170136201606 1553:0.024109857523360426 1735:0.25034963105625546 1794:0.25034963105625546 1840:0.17138551185424475 1928:0.25034963105625546 2001:0.17653064316402411 2207:0.21211036592708385 2263:0.20512171661320003 2331:0.17653064316402411 2392:0.15109133062546684 2518:0.10241692711868756 2927:0.024109857523360426 3052:0.15109133062546684 3138:0.17653064316402411 3154:0.15017593116670014 3193:0.10241692711868756 3197:0.13465265016569783 3205:0.10241692711868756 3329:0.08340640343715339
865 -1 -1 223:0.39222222666530165 352:0.23941693438190975 1553:0.0417982296159815 1732:0.32922446390669335 1807:0.39222222666530165 2209:0.32922446390669335 2284:0.36772667654132163 2372:0.36772667654132163 2837:0.2948983152446799 2927:0.0417982296159815 3147:0.23941693438190975
866 -1 -1 109:0.2732249763757327 127:0.31496985758680357 138:0.1093041533896255 334:0.1093041533896255 473:0.24886632008134796 862:0.31496985758680357 963:0.16581344484936744 1026:0.16581344484936744 1277:0.31496985758680357 1321:0.22460084003731498 1553:0.031595986115395866 1557:0.2546856367380279 1941:0.25781918146026667 2101:0.25781918146026667 2518:0.1342174587339716 2519:0.16581344484936744 2927:0.031595986115395866 2946:0.16581344484936744 2999:0.25781918146026667 3048:0.1834891054845079 3193:0.1342174587339716 3205:0.1342174587339716 3319:0.16581344484936744
867 -1 -1 359:0.2185689240598144 361:0.2185689240598144 563:0.19041052174267425 1104:0.306839143388959 1252:0.2778254674999843 1448:0.19041052174267425 1553:0.03487735263367979 1618:0.2967293538011408 1642:0.20163852143074953 1805:0.2185689240598144 1843:0.08098270495543483 1882:0.14815646584868247 1977:0.2317201151782293 2402:0.2967293538011408 2561:0.20163852143074953 2662:0.20163852143074953 2817:0.08098270495543483 2927:0.03487735263367979 2987:0.362156116252472 2990:0.23697123811056162 3226:0.19041052174267425
868 1 -1 138:0.1838483232390403 225:0.32682267519726715 334:0.1838483232390403 822:0.21722446705328166 827:0.40622573257395594 1553:0.05314408362592808 1771:0.3212237865472536 2049:0.40622573257395594 2907:0.40622573257395594 2927:0.05314408362592808 3244:0.3568224252758612 3307:0.21722446705328166
869 -1 -1 153:0.24988192270689435 164:0.24511743251212997 389:0.1429103268006905 441:0.27774358023847834 720:0.23358389784298256 895:0.19948588315552382 963:0.1462159591301422 1026:0.1462159591301422 1106:0.24988192270689435 1211:0.24511743251212997 1223:0.15210881407557353 1512:0.27774358023847834 1553:0.027861657531583973 1974:0.1429103268006905 2039:0.19948588315552382 2213:0.24988192270689435 2519:0.1462159591301422 2698:0.24511743251212997 2727:0.24988192270689435 2927:0.027861657531583973 2946:0.1462159591301422 3025:0.23358389784298256 3104:0.23358389784298256 3319:0.1462159591301422
870 1 -1 135:0.288318043059348 269:0.3865064669591629 730:0.2939255994409325 816:0.2939255994409325 1553:0.0421956218322932 1759:0.316796063432342 1764:0.2939255994409325 1853:0.23036411199928378 2303:0.3194147645741965 2381:0.3225372651241679 2927:0.0421956218322932 3174:0.19087450963273025 3282:0.2958430938501066 3329:0.1459728683346974
871 -1 -1 472:0.2912218784897574 504:0.20649524171520756 778:0.2751911791797097 875:0.2751911791797097 974:0.35669966619310134 1174:0.35669966619310134 1553:0.03697343387507865 1966:0.2086727436330891 2306:0.20649524171520756 2397:0.2854755502965885 2534:0.2912218784897574 2664:0.3016984632995254 2927:0.03697343387507865 3266:0.346947770161081
872 1 -1 389:0.2095443229172105 504:0.22815999465528847 539:0.16341022495734028 648:0.290401395149219 822:0.16698330559837185 1447:0.26839539572365095 1553:0.04085255623933507 1577:0.301643194862916 1856:0.2845700942402344 1905:0.290401395149219 1966:0.2305659523994913 1974:0.2095443229172105 2027:0.2696233105601594 2306:0.22815999465528847 2353:0.16341022495734028 2835:0.2696233105601594 2927:0.04085255623933507 2961:0.290401395149219 3307:0.16698330559837185
873 -1 -1 504:0.3351363627525694 1553:0.06000691369177413 1885:0.5105264986817417 1966:0.3386703912685971 2004:0.5189072914494854 2306:0.3351363627525694 2927:0.06000691369177413 3128:0.35151935998267336
874 -1 -1 138:0.1239870238699166 262:0.056805511735261785 313:0.14002408225825178 334:0.1239870238699166 601:0.3099273963268326 751:0.16212576112246344 806:0.056805511735261785 896:0.16212576112246344 1228:0.13262482345093302 1352:0.056805511735261785 1423:0.23091694737038662 1545:0.19682959399351357 1553:0.03584028752062925 1572:0.31531071859577664 1843:0.08321857052298999 2180:0.25128440070684177 2216:0.3099273963268326 2242:0.28889765980804843 2439:0.34576768384746187 2817:0.08321857052298999 2819:0.056805511735261785 2829:0.226579720605507 2927:0.03584028752062925 3050:0.056805511735261785 3103:0.16212576112246344 3199:0.34576768384746187
875 -1 -1 73:0.1821686100471435 563:0.2687618622021998 679:0.2619927137479471 1448:0.2687618622021998 1508:0.2619927137479471 1534:0.1969156358949206 1553:0.04922890897373015 1570:0.30568461451316986 1843:0.11430598682675662 1867:0.47493385270379523 1900:0.318793291611186 2090:0.30568461451316986 2817:0.11430598682675662 2927:0.04922890897373015 3226:0.2687618622021998 3329:0.1703040442547395
876 -1 -1 10:0.2392953388088048 125:0.21592219799629037 479:0.30222575226595433 943:0.13741185717490997 1213:0.3223580585022585 1480:0.21592219799629037 1589:0.23473002667956852 1600:0.13741185717490997 1843:0.07976511293626826 2298:0.13741185717490997 2364:0.13741185717490997 2411:0.13741185717490997 2521:0.15088912359143591 2702:0.30222575226595433 2817:0.07976511293626826 2872:0.30810029010897444 2918:0.3424532544027019 3097:0.21592219799629037 3174:0.15539776235689065 3295:0.30810029010897444
877 -1 -1 1553:0.059802293636827236 1616:0.5961491387343487 1658:0.48204810502395784 2238:0.27771325146810577 2510:0.48204810502395784 2927:0.059802293636827236 3006:0.3091733730166276
878 -1 -1 69:0.16112685780801428 119:0.39386115694277457 138:0.13121865774514074 210:0.16112685780801428 265:0.22672240269272664 334:0.13121865774514074 539:0.15172279404306188 884:0.16112685780801428 1212:0.16112685780801428 1282:0.3781184946869667 1553:0.03793069851076547 1648:0.31799975992124363 1809:0.16112685780801428 2012:0.16112685780801428 2126:0.16112685780801428 2288:0.16112685780801428 2344:0.22672240269272664 2353:0.15172279404306188 2619:0.22758419106459282 2927:0.03793069851076547 3332:0.39386115694277457
879 -1 -1 1:0.23260469955119462 384:0.18826890780240582 602:0.23260469955119462 710:0.5106848647818055 1563:0.18826890780240582 1729:0.3758498915466375 1853:0.2186691649497954 2010:0.18826890780240582 2017:0.1701442250803071 2426:0.18826890780240582 2658:0.25100652879217095 2751:0.25534243239090276 2874:0.29811569274898175 3024:0.23260469955119462
880 -1 -1 135:0.2164601858410632 141:0.1095918724759712 313:0.12376699502450565 730:0.22067016411225365 794:0.26558867264414576 816:0.22067016411225365 979:0.12948737128818605 1156:0.26558867264414576 1326:0.31579894629790023 1670:0.26558867264414576 1713:0.1206137889360157 1759:0.23784059449295938 1764:0.22067016411225365 1843:0.0735567213707512 2381:0.2421509094908586 2416:0.26558867264414576 2596:0.26558867264414576 2685:0.16503108367276098 2809:0.3056233364733352 2817:0.0735567213707512 3282:0.22210975905315575
881 -1 -1 313:0.21709526639391247 952:0.45936280588226686 1068:0.32411780685510977 1435:0.43311445444421415 1843:0.1290232183296058 2303:0.42063625270215543 2627:0.48886208248204477 2817:0.1290232183296058
882 -1 -1 69:0.17683891611971364 210:0.17683891611971364 309:0.2373062106101365 396:0.4016184565402998 879:0.27091595769003535 884:0.17683891611971364 979:0.17015885893503838 998:0.27091595769003535 1077:0.2918735841405522 1212:0.17683891611971364 1553:0.04162945708467588 1809:0.17683891611971364 2012:0.17683891611971364 2017:0.17683891611971364 2126:0.17683891611971364 2225:0.27091595769003535 2288:0.17683891611971364 2521:0.18284978965384258 2851:0.2373062106101365 2927:0.04162945708467588 3288:0.27091595769003535
883 -1 -1 73:0.07549214600253337 165:0.14937361688382253 258:0.10627731946110698 458:0.17356631213008777 459:0.12587176511756498 556:0.14606751993975298 563:0.11137709035618439 603:0.12587176511756498 831:0.20336935778555085 870:0.12587176511756498 926:0.15443155093181465 939:0.17356631213008777 961:0.15751704977016473 989:0.16250883571871427 993:0.12587176511756498 1017:0.19143562075047432 1037:0.17356631213008777 1363:0.11513950988230363 1448:0.11137709035618439 1519:0.13939682033996295 1554:0.12587176511756498 1665:0.14606751993975298 1816:0.08960704495314857 2058:0.2118364789599567 2081:0.13861191470566592 2133:0.19143562075047432 2226:0.19681643143998284 2229:0.13939682033996295 2243:0.19143562075047432 2339:0.19143562075047432 2406:0.12587176511756498 2441:0.18686923635871774 2509:0.20336935778555085 2845:0.19681643143998284 2867:0.12375342546060276 3180:0.12587176511756498 3182:0.17947984536396097 3191:0.20336935778555085 3197:0.11393802808248844 3226:0.11137709035618439 3262:0.19143562075047432
884 -1 -1 408:0.14606561788911376 603:0.15968052291940743 699:0.257993723744557 707:0.12164956169944774 751:0.11707188311570517 870:0.15968052291940743 896:0.11707188311570517 930:0.17683836517584364 1094:0.257993723744557 1205:0.257993723744557 1228:0.09576909753139387 1328:0.257993723744557 1358:0.1943052101667692 1468:0.2038479146046445 1635:0.12164956169944774 1804:0.22380023795060203 1939:0.2038479146046445 2125:0.257993723744557 2192:0.2038479146046445 2387:0.24285462270498792 2406:0.15968052291940743 2711:0.257993723744557 2857:0.12164956169944774 3103:0.11707188311570517 3180:0.15968052291940743 3197:0.14454142187983837 3237:0.24285462270498792
885 1 1 73:0.1509096316618869 138:0.14108095012835292 225:0.2507961602694094 243:0.37355366248146965 262:0.06463721216944655 334:0.14108095012835292 806:0.06463721216944655 814:0.18447782441682786 827:0.31172822959937635 1299:0.3934382150511141 1352:0.06463721216944655 1534:0.16312616138245972 1553:0.04078154034561493 1770:0.18447782441682786 1771:0.2464997026434144 2049:0.31172822959937635 2493:0.18447782441682786 2819:0.06463721216944655 2907:0.31172822959937635 2927:0.04078154034561493 3050:0.06463721216944655 3244:0.2738172744690652
886 1 1 141:0.12089342579571344 384:0.16426174092036375 408:0.19723040796770394 539:0.13978414852244944 630:0.25020912958546476 771:0.23064079924187675 930:0.23878242814439152 1553:0.03494603713061236 1563:0.16426174092036375 1642:0.20203561121425923 1734:0.23217644509831634 2010:0.16426174092036375 2353:0.13978414852244944 2426:0.16426174092036375 2561:0.20203561121425923 2565:0.31341936276708987 2640:0.23217644509831634 2662:0.20203561121425923 2724:0.31341936276708987 2782:0.25020912958546476 2922:0.31341936276708987 2927:0.03494603713061236 3302:0.14844823261294937 3329:0.12089342579571344
887 -1 -1 25:0.1967883127523737 130:0.22776969987162948 353:0.11690873097429685 354:0.22776969987162948 580:0.16579882191676168 652:0.23327484420047417 897:0.2779462774347357 1005:0.3047940806155642 1345:0.21587285871102718 1371:0.22776969987162948 1642:0.18265165193763105 1783:0.2779462774347357 1843:0.07335713797905412 1845:0.1645833004817615 2051:0.16579882191676168 2079:0.27320088092063016 2561:0.18265165193763105 2662:0.18265165193763105 2730:0.16579882191676168 2753:0.1645833004817615 2817:0.07335713797905412 2993:0.23514640018245914 3091:0.1645833004817615 3130:0.10929451395857695 3273:0.1645833004817615
888 -1 -1 313:0.24493817506106227 820:0.3290129980707585 1082:0.33806536337874626 1228:0.23199496615127957 1453:0.33806536337874626 1843:0.14557070802647779 2145:0.5742679796425625 2817:0.14557070802647779 3244:0.4209421799160737
889 -1 -1 628:0.4015467838307515 973:0.41807892526643997 1553:0.04564244517144956 2033:0.41807892526643997 2513:0.3397141404234727 2576:0.4015467838307515 2927:0.04564244517144956 3329:0.15789691797803185 3336:0.4282952086743428
890 -1 -1 1:0.2279875746560264 138:0.13581181708488416 334:0.13581181708488416 359:0.24602413378823418 361:0.24602413378823418 602:0.2279875746560264 1162:0.3245409724233517 1553:0.03925841931755879 1713:0.14947073602090877 1805:0.24602413378823418 2108:0.320343650516575 2223:0.3245409724233517 2927:0.03925841931755879 3024:0.2279875746560264 3056:0.3787439682544832 3306:0.3787439682544832
891 -1 -1 64:0.2870017383559955 69:0.12992338023123418 125:0.19223979218173823 210:0.12992338023123418 262:0.04847627107142192 309:0.17434864287147173 435:0.2528406729206343 437:0.2690775489816695 806:0.04847627107142192 884:0.12992338023123418 979:0.12501554869383988 1212:0.12992338023123418 1352:0.04847627107142192 1480:0.19223979218173823 1553:0.030585121761155406 1809:0.12992338023123418 1843:0.07101645350277758 2012:0.12992338023123418 2126:0.12992338023123418 2288:0.12992338023123418 2386:0.2870017383559955 2685:0.15933176549682226 2780:0.2870017383559955 2817:0.07101645350277758 2819:0.04847627107142192 2850:0.2870017383559955 2851:0.17434864287147173 2927:0.030585121761155406 2955:0.2870017383559955 3032:0.1813923236027915 3050:0.04847627107142192 3097:0.19223979218173823 3224:0.19050917807697706 3329:0.10580713728041269
892 -1 -1 69:0.15953536858391223 125:0.23605486593424793 210:0.15953536858391223 262:0.05952492737788026 309:0.21408598631825257 399:0.27498268124067665 806:0.05952492737788026 884:0.15953536858391223 886:0.27498268124067665 979:0.15350894969092752 1212:0.15953536858391223 1352:0.05952492737788026 1480:0.23605486593424793 1553:0.0375560477618849 1566:0.2842938587770493 1637:0.14672736980913245 1809:0.15953536858391223 2012:0.15953536858391223 2087:0.2419714936572205 2089:0.2566163437236774 2126:0.15953536858391223 2288:0.15953536858391223 2520:0.24558496063252372 2685:0.1956464794128729 2819:0.05952492737788026 2851:0.21408598631825257 2927:0.0375560477618849 3050:0.05952492737788026 3097:0.23605486593424793 3329:0.12992257909851712
893 -1 -1 262:0.15094106845357008 326:0.8541149382102028 806:0.15094106845357008 1352:0.15094106845357008 1553:0.09523321112322347 1637:0.37206573692692235 2819:0.15094106845357008 2927:0.09523321112322347 3050:0.15094106845357008
894 -1 -1 172:0.32444286657043303 751:0.2550245174350245 1088:0.32444286657043303 1228:0.20861941597875536 1471:0.32444286657043303 1559:0.34555013478395713 1637:0.22025848181042146 2203:0.5854013280022405 3103:0.2550245174350245
895 -1 -1 1068:0.45003209189171756 1553:0.07715422214354255 2177:0.39574584132647206 2652:0.3988815420267347 2754:0.39574584132647206 2875:0.39574584132647206 2927:0.07715422214354255 3003:0.39574584132647206
896 -1 -1 384:0.20269173216213585 422:0.4477647061780263 539:0.17248746442155877 1083:0.39499074532715456 1563:0.20269173216213585 1792:0.4298675147054082 1977:0.2864954770389302 2010:0.20269173216213585 2353:0.17248746442155877 2426:0.20269173216213585 2619:0.2587311966323381 2990:0.29298789125308455
897 -1 -1 262:0.08525306855429052 498:0.42366758766154183 806:0.08525306855429052 1352:0.08525306855429052 1553:0.05378869753416909 1710:0.45094853440380184 2718:0.5362016029580924 2819:0.08525306855429052 2927:0.05378869753416909 3050:0.08525306855429052 3165:0.5362016029580924
898 -1 -1 313:0.1754600205302468 384:0.21109862927138512 442:0.3620090808920351 644:0.3263542923501435 708:0.3620090808920351 1553:0.044910400288011645 1563:0.21109862927138512 1843:0.10427872018137173 2010:0.21109862927138512 2064:0.36646308803339017 2426:0.21109862927138512 2525:0.35774656083212686 2817:0.10427872018137173 2927:0.044910400288011645 3309:0.36646308803339017
899 -1 -1 112:0.2461463115208241 313:0.16151074964505965 442:0.3332289478622995 644:0.3004087554991949 708:0.3332289478622995 1363:0.23331685948002545 1553:0.04133997246470207 1760:0.2461463115208241 1841:0.2461463115208241 1843:0.0959884435076617 2064:0.3373288563779303 2073:0.2598383546573427 2525:0.3293053029876872 2817:0.0959884435076617 2927:0.04133997246470207 3309:0.3373288563779303
900 -1 -1 176:0.30663945576860574 313:0.12017723441239517 353:0.11382673779906904 442:0.24794964711792072 577:0.2542890617554099 644:0.223528734208107 708:0.24794964711792072 1238:0.23512752012194887 1247:0.26599865364943753 1553:0.030760327547302853 1699:0.22712516254892792 1789:0.2617025498376995 1843:0.07142326874002017 2064:0.25100031506315124 2269:0.2542890617554099 2525:0.24503013376736335 2817:0.07142326874002017 2921:0.18916823572904626 2927:0.030760327547302853 2967:0.18916823572904626 3004:0.22176514696375144 3130:0.10641324971677937 3309:0.25100031506315124
901 -1 -1 138:0.0832659802140175 313:0.09403598940348849 334:0.0832659802140175 442:0.19401503540153572 482:0.1573927535519604 639:0.2258588757014119 644:0.174906219003495 671:0.2258588757014119 708:0.19401503540153572 1158:0.1573927535519604 1553:0.024069266108753654 1696:0.2399384937949114 1713:0.09164023878947748 1777:0.2399384937949114 1808:0.20477637319357048 1843:0.055887105201235326 1863:0.1573927535519604 2034:0.1573927535519604 2064:0.19640211461811044 2167:0.14099730343174707 2227:0.17914618763400025 2316:0.2258588757014119 2354:0.1573927535519604 2363:0.14159090097790022 2431:0.24992814181016554 2525:0.19173058171245963 2527:0.1573927535519604 2817:0.055887105201235326 2921:0.14801989992089945 2927:0.024069266108753654 2967:0.14801989992089945 3008:0.1573927535519604 3014:0.18958198239698076 3089:0.24992814181016554 3362:0.14159090097790022
902 -1 -1 313:0.14141160204073153 318:0.3396472526174138 442:0.2917603903586152 644:0.2630244951222229 708:0.2917603903586152 946:0.3396472526174138 1095:0.21292482025964266 1553:0.03619543434353731 1779:0.3758426869609511 1816:0.15898183689216364 1843:0.08404319590891018 2064:0.29535008722207423 2525:0.2883250220702679 2817:0.08404319590891018 2927:0.03619543434353731 3302:0.15375558140895298 3309:0.29535008722207423
903 -1 -1 313:0.1342444227449218 342:0.26530420501392044 353:0.12715057709130922 442:0.2769730674025163 644:0.24969359660664134 708:0.2769730674025163 1095:0.20213312890401147 1553:0.03436093728752405 1699:0.25371100014332304 1816:0.15092414351100025 1843:0.07978362565456484 2064:0.28038082727730723 2189:0.2769730674025163 2395:0.23210426584611893 2525:0.2737118142512186 2817:0.07978362565456484 2921:0.21131107510743205 2927:0.03436093728752405 2967:0.21131107510743205 3130:0.118869312898474 3309:0.28038082727730723 3333:0.26530420501392044
904 -1 -1 258:0.15458708848196362 313:0.11593439844907195 442:0.23919582876763998 644:0.2156370918602743 708:0.23919582876763998 831:0.29581360412482127 1017:0.27845522820495267 1553:0.029674339634538593 1816:0.13033911898623818 1843:0.06890168289466474 2064:0.24213879342169836 2133:0.27845522820495267 2243:0.27845522820495267 2339:0.27845522820495267 2525:0.2363793883185328 2674:0.19404521948500533 2817:0.06890168289466474 2927:0.029674339634538593 3191:0.29581360412482127 3262:0.27845522820495267 3309:0.24213879342169836
905 -1 -1 138:0.1404455961859328 313:0.15861148287405452 334:0.1404455961859328 442:0.32724718121334684 511:0.2667222218807716 644:0.2950161415434559 708:0.32724718121334684 956:0.27088633581040417 1329:0.2667222218807716 1553:0.04059788186859887 1843:0.09426536250361796 2064:0.331273492593495 2525:0.32339396937945275 2817:0.09426536250361796 2927:0.04059788186859887 3272:0.27088633581040417 3309:0.331273492593495
906 -1 -1 313:0.12078318556497003 353:0.11440066882103363 442:0.24919984542033846 482:0.2021608777600929 556:0.22135046967106545 644:0.22465579870405145 708:0.24919984542033846 869:0.3210166375837112 1158:0.2021608777600929 1553:0.030915425607447148 1665:0.22135046967106545 1843:0.07178339528333172 1863:0.2021608777600929 2034:0.2021608777600929 2064:0.25226589527851256 2167:0.18110197566470565 2354:0.2021608777600929 2363:0.18186441356771205 2525:0.24626561145744233 2527:0.2021608777600929 2817:0.07178339528333172 2927:0.030915425607447148 3008:0.2021608777600929 3130:0.10694980085003185 3309:0.25226589527851256 3362:0.18186441356771205
907 -1 -1 73:0.14615179063547354 138:0.13663298530878482 334:0.13663298530878482 442:0.3183635551225846 556:0.2827847759442583 644:0.28700747640386876 708:0.3183635551225846 1534:0.15798316067031362 1553:0.039495790167578405 1665:0.2827847759442583 2064:0.32228056611183675 2167:0.2313655881892207 2363:0.23233963550835884 2525:0.3146149446272074 2927:0.039495790167578405 3309:0.32228056611183675 3362:0.23233963550835884
908 -1 -1 73:0.1296804214515939 442:0.2824838465790498 482:0.22916219021381184 644:0.2546616113150676 708:0.2824838465790498 1158:0.22916219021381184 1534:0.14017839103374297 1553:0.03504459775843574 1843:0.08137103610933862 1863:0.22916219021381184 2034:0.22916219021381184 2064:0.285959408757988 2354:0.22916219021381184 2525:0.27915770608645163 2527:0.22916219021381184 2717:0.3380912999463441 2817:0.08137103610933862 2927:0.03504459775843574 3008:0.22916219021381184 3309:0.285959408757988
909 -1 -1 313:0.14120826030953504 442:0.29134085573759455 574:0.2483182536093701 588:0.3241579983290358 644:0.2626462810618955 708:0.29134085573759455 774:0.27135713016775265 1553:0.03614338739565885 1843:0.08392234663837805 1882:0.15353448974706932 2064:0.294925390823914 2525:0.287910427310793 2778:0.27360022378110627 2801:0.2352137427720938 2817:0.08392234663837805 2927:0.03614338739565885 3060:0.27135713016775265 3309:0.294925390823914
910 -1 -1 74:0.2189439469091624 410:0.13985039256814288 442:0.20408777875348613 482:0.16556416567321464 539:0.1012755129249785 583:0.26290374457040266 644:0.18398688355630158 708:0.20408777875348613 1158:0.16556416567321464 1270:0.2122659881079134 1634:0.237584866339158 1863:0.16556416567321464 2017:0.1075527594480319 2034:0.16556416567321464 2064:0.20659878875851534 2249:0.15247959732183444 2353:0.1012755129249785 2354:0.16556416567321464 2368:0.15247959732183444 2405:0.2122659881079134 2421:0.13985039256814288 2458:0.1869471098766688 2525:0.20168472231972145 2527:0.16556416567321464 2615:0.19166025237543546 2815:0.15247959732183444 3008:0.16556416567321464 3093:0.13985039256814288 3309:0.20659878875851534 3310:0.26290374457040266
911 -1 -1 8:0.26103739986868424 104:0.3075023980200522 137:0.26103739986868424 443:0.17439868097513123 625:0.26103739986868424 705:0.17439868097513123 824:0.17439868097513123 1006:0.26103739986868424 1275:0.3075023980200522 1459:0.2709011927435056 1553:0.03276983038208868 1980:0.3075023980200522 2017:0.13920386409095403 2324:0.17439868097513123 2927:0.03276983038208868 3121:0.26103739986868424 3248:0.34027222840214083 3329:0.11336498736117875 3337:0.17439868097513123
912 1 -1 522:0.273838437184653 747:0.3664417819663439 877:0.25502883591665376 1136:0.2495444385411076 1397:0.285170407062612 1711:0.3061713925604184 2177:0.19482681612650332 2338:0.31844029843018185 2521:0.16683447103034674 2652:0.1963705306017082 2695:0.273838437184653 2754:0.19482681612650332 2875:0.19482681612650332 3003:0.19482681612650332 3228:0.3061713925604184
913 -1 -1 190:0.4029602537444198 387:0.32757420776244633 560:0.32757420776244633 1023:0.3361755612215422 1164:0.4222435257503995 1553:0.05897361920198828 1769:0.4029602537444198 2401:0.4029602537444198 2927:0.05897361920198828
914 -1 -1 262:0.0658009761963561 679:0.2209440688540372 710:0.5293296436755139 806:0.0658009761963561 1352:0.0658009761963561 1425:0.3590061000302782 1508:0.2209440688540372 1553:0.04151579369632829 1843:0.09639668776505231 1900:0.26884521315241716 2200:0.43108772521003125 2658:0.2601706171624164 2709:0.23186415098166926 2751:0.26466482183775697 2817:0.09639668776505231 2819:0.0658009761963561 2927:0.04151579369632829 3050:0.0658009761963561
915 -1 -1 192:0.21373398464665164 352:0.15368872903702868 470:0.2031106221999596 522:0.1934404874516954 645:0.20509616920612214 876:0.20509616920612214 979:0.10967278160390444 1023:0.15295137950726162 1041:0.19970537915904799 1049:0.1746139275187257 1936:0.4274679692933033 2140:0.21894163244813855 2186:0.21373398464665164 2193:0.21373398464665164 2385:0.23202432811433815 2521:0.11785248897726584 2592:0.23202432811433815 2685:0.13977747650167738 2695:0.1934404874516954 2976:0.21894163244813855 3011:0.20509616920612214 3109:0.21894163244813855 3147:0.15368872903702868
916 -1 -1 71:0.29216762170519 141:0.11034367965527336 443:0.16975075491793365 555:0.33120358093251623 705:0.16975075491793365 824:0.16975075491793365 967:0.21545711111345495 979:0.13037566284817165 1090:0.3179653470507925 1150:0.21545711111345495 1816:0.14009944987271908 2030:0.33120358093251623 2293:0.24381208005138252 2324:0.16975075491793365 2685:0.16616320734863305 2810:0.21545711111345495 2948:0.29216762170519 3264:0.299307104337688 3337:0.16975075491793365
917 -1 -1 138:0.17955801801718338 141:0.17955801801718338 334:0.17955801801718338 654:0.2958750946547213 707:0.24397118736259998 822:0.2121552923722483 880:0.3078284409427863 943:0.20761562916848514 1600:0.20761562916848514 1635:0.24397118736259998 1823:0.3040521024901099 2071:0.3040521024901099 2298:0.20761562916848514 2364:0.20761562916848514 2411:0.20761562916848514 2521:0.2279784363094779 2857:0.24397118736259998 3307:0.2121552923722483
918 -1 -1 1:0.15544516438670897 69:0.11370405279037156 210:0.11370405279037156 303:0.23146606581972975 309:0.1525833707351592 373:0.258233013332494 470:0.2026219277473985 602:0.15544516438670897 645:0.2046026974268181 686:0.2026219277473985 876:0.2046026974268181 884:0.11370405279037156 979:0.10940890333212205 1041:0.19922487789385293 1077:0.18766915194597633 1212:0.11370405279037156 1553:0.026766947512764244 1658:0.21576022491983304 1809:0.11370405279037156 1843:0.0621509274442627 1853:0.14613231958559006 1961:0.20863272038725011 2012:0.11370405279037156 2103:0.23548654429759297 2126:0.11370405279037156 2288:0.11370405279037156 2510:0.21576022491983304 2795:0.20863272038725011 2817:0.0621509274442627 2851:0.1525833707351592 2927:0.026766947512764244 2994:0.20863272038725011 3011:0.2046026974268181 3024:0.15544516438670897 3026:0.21083031569210345 3329:0.09259842456006159
919 -1 -1 356:0.29894012142087395 563:0.20720366147071345 820:0.19917637436950367 997:0.29894012142087395 1082:0.20465645361283347 1159:0.29894012142087395 1209:0.3339006343286575 1228:0.1404440447670398 1448:0.20720366147071345 1453:0.20465645361283347 1553:0.03795333945815271 1843:0.08812492518268188 2526:0.29894012142087395 2817:0.08812492518268188 2888:0.36615326456765945 2927:0.03795333945815271 2953:0.29894012142087395 3226:0.20720366147071345 3329:0.13129698255440805
920 -1 -1 16:0.20834980124804156 26:0.20834980124804156 353:0.1327602480221559 1172:0.3102438663787103 1337:0.35764470622957584 1548:0.35764470622957584 1553:0.03587688440682064 1632:0.3217678218227552 1748:0.35764470622957584 2114:0.20834980124804156 2278:0.260709660729551 2693:0.20834980124804156 2738:0.2074171741563739 2909:0.3102438663787103 2927:0.03587688440682064 3130:0.12411362829515074
921 -1 -1 109:0.2579824694785551 547:0.1796672783947896 616:0.2167924313121611 727:0.2167924313121611 751:0.13495291063703327 896:0.13495291063703327 1228:0.11039643436989975 1321:0.21207094654517405 1503:0.1796672783947896 1553:0.029833328679478435 1843:0.06927084402488987 1882:0.12672981771516204 2100:0.2167924313121611 2168:0.3097804630678895 2524:0.1796672783947896 2607:0.3097804630678895 2773:0.1796672783947896 2817:0.06927084402488987 2927:0.029833328679478435 2972:0.2538158338385527 3049:0.1796672783947896 3103:0.13495291063703327 3181:0.2538158338385527 3225:0.2538158338385527 3269:0.3097804630678895 3329:0.10320636052298661
922 -1 -1 47:0.16663657570096935 554:0.4580331138709494 1019:0.16663657570096935 1221:0.16663657570096935 1459:0.15658126845912926 1641:0.16379157762165691 1763:0.44756750708213044 2318:0.18881659561923284 2408:0.4580331138709494 3115:0.4580331138709494
923 -1 -1 69:0.1907575896045128 138:0.1553493638684833 210:0.1907575896045128 334:0.1553493638684833 539:0.17962414754094994 700:0.2339359049888582 825:0.2761607709833602 884:0.1907575896045128 1058:0.27430962457045577 1212:0.1907575896045128 1809:0.1907575896045128 2012:0.1907575896045128 2126:0.1907575896045128 2288:0.1907575896045128 2353:0.17962414754094994 2555:0.3467239649626621 2673:0.23566362648975028 2709:0.2507985320600524 2894:0.33157289730752615 3174:0.20313524005135325
924 -1 -1 73:0.15307557666606644 194:0.4295412555183719 379:0.2615183228150054 461:0.27050447572868297 1112:0.24912645417652993 1233:0.27301767930733567 1534:0.16546744530454194 1559:0.2535492005905998 1637:0.16161580148492047 1801:0.27050447572868297 2451:0.3577182135506825 2637:0.2615183228150054 3032:0.2453359890046979 3224:0.2576666789953839
925 -1 -1 43:0.1361685905579954 68:0.2663600228402306 96:0.2141132241183829 465:0.1523343405492633 466:0.1361685905579954 559:0.1361685905579954 726:0.1523343405492633 808:0.1361685905579954 829:0.1523343405492633 838:0.24551491348362753 880:0.17613669557790154 958:0.2663600228402306 1176:0.2095345087510903 1290:0.15109232507360143 1308:0.15109232507360143 1525:0.1361685905579954 1553:0.029698954034319325 1589:0.2029296864522382 1663:0.2960589768745499 1960:0.1361685905579954 2238:0.13791767152210882 2349:0.1361685905579954 2454:0.1523343405492633 2588:0.2141132241183829 2728:0.2865194243552913 2781:0.2663600228402306 2927:0.029698954034319325 3357:0.24551491348362753
926 -1 -1 552:0.33246686431547035 979:0.2291360882279326 1552:0.4574282559057321 1793:0.4574282559057321 2291:0.4574282559057321 2428:0.4574282559057321
927 -1 -1 296:0.38342813035176565 574:0.32283488189222426 831:0.468422492568816 1713:0.1789056370007059 2017:0.19960791501800293 2058:0.48792488982563215 3191:0.468422492568816
928 -1 -1 258:0.14024447822252062 410:0.14870064286744142 458:0.2290396201665526 539:0.10768460211033183 939:0.2290396201665526 1017:0.2526201157640203 1037:0.2290396201665526 1270:0.22569896523643734 1713:0.10249837496864664 1816:0.11824623850355226 2133:0.2526201157640203 2226:0.25972068050719155 2243:0.2526201157640203 2339:0.2526201157640203 2353:0.10768460211033183 2405:0.22569896523643734 2421:0.14870064286744142 2458:0.19877781470885442 2509:0.2683679792989259 2615:0.20378922230394553 2845:0.25972068050719155 3093:0.14870064286744142 3262:0.2526201157640203
929 -1 -1 73:0.13026438139359942 138:0.12178031642186142 141:0.12178031642186142 334:0.12178031642186142 387:0.19553489200549726 443:0.18734467358111048 459:0.21719620498548034 560:0.19553489200549726 666:0.3224495098463064 705:0.18734467358111048 824:0.18734467358111048 967:0.23778829243966357 993:0.21719620498548034 1150:0.23778829243966357 1554:0.21719620498548034 1816:0.1546201412652734 2293:0.26908212911595253 2324:0.18734467358111048 2685:0.18338529249528107 2810:0.23778829243966357 2867:0.21354093460826187 3232:0.3096988530193681 3337:0.18734467358111048
930 -1 -1 14:0.26663158247845387 159:0.24886239384659434 387:0.22058008031478615 560:0.22058008031478615 1068:0.23163178808512153 1123:0.37263932610583345 1553:0.03971132449311077 1813:0.24886239384659434 1969:0.2907634624912963 2492:0.26663158247845387 2591:0.2907634624912963 2927:0.03971132449311077 3161:0.26663158247845387 3291:0.37263932610583345 3342:0.24886239384659434
931 -1 -1 262:0.10803652018703783 558:0.7077891608789973 806:0.10803652018703783 1352:0.10803652018703783 1553:0.06816345505832556 2493:0.3083416120952435 2819:0.10803652018703783 2927:0.06816345505832556 2958:0.579920677602647 3050:0.10803652018703783
932 -1 -1 135:0.2614398361319271 138:0.13236467052904863 262:0.060643788441608865 334:0.13236467052904863 700:0.19932395098173342 730:0.2665246327889307 761:0.39730098728929314 806:0.060643788441608865 816:0.2665246327889307 1352:0.060643788441608865 1553:0.038261970497103885 1759:0.2872630170215972 1764:0.2665246327889307 2381:0.2924690000172654 2673:0.2007960476903182 2819:0.060643788441608865 2927:0.038261970497103885 3050:0.060643788441608865 3146:0.39730098728929314 3282:0.2682633703954952 3302:0.1625340771932143
933 -1 -1 360:0.7524761344513582 2382:0.6586195161708628
934 -1 -1 1265:0.6056226625409931 1514:0.5626816109563021 1884:0.5626816109563021
935 -1 -1 150:0.2256375783797593 292:0.2055214517658748 706:0.2055214517658748 763:0.2256375783797593 1014:0.13979426101285475 1077:0.1829435033239493 1333:0.18548227296170644 1475:0.25173051427517484 1542:0.2256375783797593 1674:0.1620228686149285 2215:0.2256375783797593 2276:0.2256375783797593 2483:0.5034610285503497 2755:0.2448483945650612 2826:0.2256375783797593 2847:0.16400459717367533 3113:0.27094133046047675 3255:0.13886472861990695
936 -1 -1 147:0.5253674530615238 353:0.24405513888579497 1072:0.4992547649890354 1423:0.4249315188149043 1553:0.06595301031100043 2829:0.41695018882750945 2927:0.06595301031100043 3130:0.2281599292141866
937 -1 -1 13:0.3146412231640051 141:0.15626091068266204 172:0.2599455809791558 1088:0.2599455809791558 1092:0.31669386093172675 1454:0.36857757767751553 1471:0.2599455809791558 2261:0.3906016588183291 2394:0.3086384510263661 2419:0.4357711918250878
[truncated: 1,325,529 more chars]
