# Supplementary material for: Semi-automated screening of biomedical citations for systematic reviews
Source: BMC Bioinformatics. 2010 Jan 26;11:55. doi: 10.1186/1471-2105-11-55 (PMC2824679; doi:10.1186/1471-2105-11-55)
Supplement: Additional file 1 — Curious snake: a zipped archive of source code. This is the source code used in experimentation. It is a modified version of our Python-based active learning framework. [file 1471-2105-11-55-S1.ZIP › curious_snake/data/proton_beam/abstracts]

1 -1 -1.0 24:0.15214497361 162:0.0531749087467 220:0.311191191287 392:0.109414575019 473:0.075719041903 718:0.0642360659962 838:0.0761299970607 967:0.112968751778 1138:0.0469869942104 1418:0.0777977978218 1435:0.0519923028639 1615:0.0761299970607 2050:0.0562732264877 2437:0.0614401807444 3212:0.0734887380578 3500:0.0731663457452 3560:0.124036629549 3622:0.0110611572494 3699:0.0881107925878 3700:0.0710819249783 3781:0.0513664235589 3957:0.171407959017 4103:0.0812854376973 4122:0.0175315194549 4130:0.0697271101216 4336:0.0736475242107 4852:0.181612109218 5869:0.0770496353383 6100:0.0525945583648 6192:0.0519923028639 6903:0.0777977978218 7840:0.0701260778198 7987:0.0310525942479 7998:0.0697271101216 8442:0.587814537183 8512:0.0614401807444 8624:0.100071660247 8653:0.0818622912289 8911:0.0452120692383 8998:0.100011213672 9053:0.0712664111568 9190:0.0367443690289 9602:0.0812854376973 9763:0.117733367056 9923:0.0600207677288 9942:0.0367443690289 10185:0.346000916888 10191:0.0765306342549 10259:0.0493264743769 10510:0.0310525942479 10523:0.117562907437 10660:0.0621051884957 10664:0.115245165722 10854:0.0567358060273 10915:0.156555540289 10940:0.0663669434966 11092:0.0553057862472 11133:0.0782777701443 11534:0.0653370457333 11712:0.0699278407772 12127:0.208063497354
2 -1 -1.0 274:0.078526767699 688:0.0900057585583 725:0.318605112714 759:0.0611264072079 976:0.0598756584925 1146:0.0466354629626 1480:0.0687115509057 1928:0.09474108379 1956:0.0971139166394 1960:0.118410026994 2437:0.316872388479 2467:0.0361669147196 2587:0.0475763060153 2591:0.099849790612 2641:0.147768353282 2642:0.0781028746023 2846:0.0673940261464 2855:0.0984140873936 2910:0.0749580533919 3149:0.0684563477744 3208:0.0434396021075 3468:0.0294928486555 3482:0.0361669147196 3488:0.0565243642611 3622:0.0114093912957 3773:0.112859230883 4228:0.0228187825915 4377:0.0342281738872 4670:0.0434396021075 4671:0.0637210225427 4726:0.0749580533919 4805:0.0536291560063 4890:0.211866391333 4895:0.0294928486555 5131:0.0733197691564 5146:0.064392963686 5391:0.0585219970069 5442:0.0466354629626 5468:0.0754698129193 5681:0.0475763060153 5774:0.0361669147196 5810:0.105102038125 5847:0.0320302108118 5912:0.0738841766408 6010:0.158950717171 6023:0.052311631247 6028:0.0361669147196 6038:0.0681971255314 6039:0.0422197647106 6045:0.0807421582745 6158:0.0580448542583 6813:0.0869629716846 7140:0.0622887915893 7494:0.0710670297501 7840:0.0361669147196 7988:0.0565243642611 8005:0.0422197647106 8148:0.0548489934032 8602:0.0665497245566 8802:0.0856593668181 8941:0.172734889375 8961:0.0542503720794 9463:0.48733670586 9570:0.0264917861951 9687:0.105967144781 10419:0.141692166362 10425:0.0409022399513 10510:0.224211475682 10660:0.0960906324353 10664:0.0594366918854 10863:0.0723338294392 10877:0.0501136681716 11087:0.0409022399513 11092:0.0570469564787 11152:0.0926912789807 11207:0.0984140873936 11263:0.118873383771 11366:0.0409022399513 11452:0.065038547302 11630:0.214613878289
3 -1 -1.0 274:0.102084829264 492:0.0470170035308 848:0.139499063599 1021:0.0857503600054 1056:0.0680051414425 1365:0.0651477885695 1577:0.26494172779 2564:0.110517952 2773:0.0492715458238 3042:0.153933082222 3135:0.0513110274073 3305:0.108997902921 3468:0.0766814299822 3494:0.0531729282168 3549:0.142797635412 3650:0.0344393325981 3675:0.0734816960376 3711:0.206635995588 3837:0.0651477885695 3903:0.124666850373 4151:0.0741610661284 4228:0.0296644264514 4281:0.233515139617 4313:0.0789359722751 4452:0.120498699568 4647:0.157643370509 4895:0.0766814299822 4918:0.0531729282168 4969:0.0778383798723 4992:0.149639058345 5058:0.0705255052962 5106:0.119234960553 5243:0.0832785736083 5468:0.098110786834 5867:0.0688786651962 6010:0.137757330392 6023:0.204015424327 6028:0.0705255052962 6078:0.0148322132257 6094:0.0804835158608 6192:0.0697179241539 6225:0.0837108784218 6376:0.0754583336392 6602:0.0344393325981 6813:0.113051897803 6844:0.201283306416 6863:0.110517952 6996:0.0470170035308 7071:0.134107816451 7304:0.17384350309 7357:0.108997902921 7555:0.0444966396771 7602:0.0444966396771 7658:0.0772677231083 7751:0.0444966396771 7904:0.0579478343635 7987:0.0416392868041 8007:0.192098918082 8020:0.0492715458238 8595:0.0688786651962 8758:0.11700752195 8978:0.134107816451 9037:0.11294300006 9238:0.164773692458 9327:0.0651477885695 9414:0.120498699568 9570:0.0344393325981 9849:0.115895668727 9969:0.0823868462291 10154:0.0999908757962 10216:0.139499063599 10499:0.0893250435263 10708:0.0945559441679 11020:0.108331233411 11059:0.127938352783 11080:0.107643123944 11292:0.141051010592 11571:0.134107816451 11732:0.17522452163
4 -1 -1.0 50:0.0592494017034 199:0.154146750773 400:0.124153550508 750:0.140521970937 751:0.146023042564 778:0.124153550508 1147:0.135978726572 1351:0.102527993588 1790:0.11911393886 2238:0.203189706457 2317:0.107371222343 2699:0.159762277384 2710:0.224314009726 2848:0.224314009726 3042:0.073011521282 3468:0.0545557957029 3831:0.198496100457 4012:0.115905904039 4122:0.0669014659687 4151:0.0211050627186 4228:0.168840501749 4377:0.126630376312 4692:0.133802931937 5001:0.095470058794 5587:0.0592494017034 5681:0.0880065286873 5867:0.0490044380707 6028:0.133802931937 6078:0.0211050627186 6376:0.107371222343 6384:0.187661652737 6779:0.100352198953 7062:0.0701095007892 7260:0.215548205107 7303:0.142279083563 7565:0.113071471076 7640:0.080354464422 7721:0.0422101254372 7751:0.0633151881558 8226:0.406379412914 8437:0.168118376931 8524:0.105525313593 9687:0.0490044380707 9942:0.0701095007892 10001:0.135978726572 10083:0.0592494017034 10270:0.0896527765953 10281:0.106462254266 10732:0.0490044380707 10863:0.0669014659687 10940:0.0633151881558 11074:0.156196024675 11140:0.117229946091 11255:0.173261028167 11322:0.0422101254372 11425:0.109111591406 11443:0.0980088761413
5 -1 -1.0 136:0.0453417822391 616:0.169483226147 702:0.0590484608727 759:0.0809736521093 847:0.305670128069 898:0.111856354593 1150:0.146846344268 1341:0.0590484608727 1343:0.101478619387 1563:0.0653213075105 1678:0.0663851667029 2177:0.213916954498 2296:0.0798831854845 2365:0.0755696370651 2971:0.0630239437896 3229:0.108365726029 3469:0.101059283615 3488:0.0748773634251 3604:0.0734231721342 3622:0.0302278548261 3630:0.0929468315727 3633:0.0575440859276 3663:0.113472263224 3687:0.119229892844 3876:0.10189004269 4122:0.0239550081883 4224:0.139227811021 4228:0.0302278548261 4347:0.118193617195 4387:0.0762406065627 4420:0.142148625383 4918:0.0541828630143 5146:0.170601665564 5332:0.0903401748911 5441:0.0630239437896 5702:0.0787353000297 6010:0.0701869053688 6038:0.0903401748911 6078:0.0302278548261 6649:0.234413613608 6844:0.273475148209 6850:0.108963154856 6974:0.0604557096521 7065:0.145509848296 7143:0.122787379802 7528:0.10630264471 7582:0.0701869053688 7710:0.136654980111 7815:0.160637554407 7840:0.0479100163765 8254:0.0892763156987 8566:0.0710421047093 8605:0.0673995257874 8781:0.117105624311 9340:0.111856354593 9500:0.102492978472 9570:0.0350934526844 9687:0.105280358053 9727:0.105797491891 10083:0.0424301585146 10097:0.101059283615 10137:0.0302278548261 10259:0.0673995257874 10295:0.0604557096521 10331:0.278840494718 10510:0.212150792573 10625:0.0906835644782 10660:0.0424301585146 10854:0.077523611199 11263:0.0787353000297 11322:0.015113927413 11480:0.0857326248744 11675:0.0692967904274 11827:0.119229892844 12069:0.154360115837
6 -1 -1.0 202:0.0686962848441 372:0.0867393321172 979:0.112037460616 1201:0.108258283639 1350:0.0953647620923 1442:0.282199717406 2068:0.347420098002 2148:0.155634072419 2370:0.122356393887 2513:0.0571951066532 2662:0.0953647620923 3051:0.125683975142 3415:0.0686962848441 3419:0.121636607526 3616:0.1631390835 3622:0.0180430472731 4015:0.157904523171 4099:0.1631390835 4117:0.0506532375711 4122:0.0285975533266 4151:0.0180430472731 4228:0.0360860945462 4318:0.213156612507 4361:0.0704922117074 4627:0.16969741203 4916:0.282199717406 5558:0.0885352589805 5867:0.0837893167616 5926:0.178477920972 5941:0.169620512078 6028:0.0857926599798 6078:0.0360860945462 6098:0.0599377056539 6752:0.13546349361 6898:0.0541291418193 6936:0.0902152363655 7103:0.100221709233 7454:0.0953647620923 7500:0.0966665640874 7503:0.166210535973 7602:0.0180430472731 7651:0.121145449278 7721:0.0541291418193 7977:0.103835707253 8205:0.106578306254 8387:0.18427552224 8721:0.104313346614 9190:0.0599377056539 9382:0.178477920972 9502:0.16969741203 9534:0.077980752927 10253:0.0599377056539 10270:0.153291113876 10280:0.0792507908977 10821:0.077980752927 11000:0.0816188422159 11019:0.111683297128 11322:0.0541291418193 11608:0.0972938381708 11787:0.103349139538 11861:0.121145449278
7 -1 -1.0 28:0.180215863988 50:0.0357455896554 363:0.0707256685774 452:0.10573067797 542:0.0911654671018 562:0.0868402198281 896:0.153363642699 1146:0.0520449937794 1199:0.0509313437707 1316:0.197312936812 1564:0.0838452472103 1635:0.0752114688852 2035:0.0530949709366 2445:0.102358236647 2672:0.0917967869409 2675:0.119754123268 2816:0.104529622884 2908:0.0868402198281 2952:0.115125962627 2983:0.0963857295706 3017:0.0948750486612 3135:0.044048375255 3284:0.064229442752 3360:0.130041780494 3415:0.0484784255981 3435:0.250958680884 3482:0.0403621349939 3679:0.078043155101 3715:0.122585809483 3837:0.0559266571524 4122:0.0605432024909 4228:0.0509313437707 4305:0.0497457969998 4361:0.0497457969998 4667:0.08809675051 4670:0.0484784255981 4872:0.115125962627 4880:0.195741900372 4896:0.10817632825 4926:0.0422975654455 4979:0.089555421194 5019:0.0497457969998 5404:0.177388377017 5418:0.109829735588 5462:0.0863459407005 5616:0.167690494421 5693:0.044048375255 5722:0.135330253388 5830:0.0970503353637 6078:0.127328359427 6569:0.107021287325 6586:0.0942341836937 6607:0.0942341836937 6608:0.115125962627 6938:0.0714911793108 7011:0.0618558750236 7031:0.0612112615407 7094:0.044048375255 7146:0.098656468406 7200:0.10573067797 7602:0.0127328359427 7622:0.115125962627 7640:0.0484784255981 7645:0.115125962627 7720:0.0886941885086 8797:0.125950459073 8995:0.0663311150555 9054:0.064229442752 9327:0.0559266571524 9452:0.0668210000677 10046:0.0703306082056 10049:0.0357455896554 10280:0.0559266571524 10376:0.109829735588 10457:0.0668210000677 10483:0.135330253388 10497:0.107021287325 10510:0.0714911793108 10625:0.114595523484 10658:0.130041780494 10660:0.0357455896554 10728:0.17619350102 10911:0.064229442752 10940:0.114595523484 11042:0.044048375255 11286:0.0357455896554 11288:0.0725827637322 11292:0.0605432024909 11456:0.098656468406 11649:0.0456467393823 11718:0.110060802776 11761:0.0295647295029 11852:0.125950459073 11903:0.135330253388 12118:0.270660506776
8 1 -1.0 75:0.137249304135 181:0.0369457190211 202:0.0605813183766 211:0.0504387533271 725:0.0888659970778 744:0.104777652181 1011:0.0898030931458 1280:0.0888659970778 1370:0.0809499540821 1453:0.0840994971901 1464:0.0663504084306 1571:0.137249304135 1643:0.08838270205 2035:0.0663504084306 2184:0.0570426868707 2212:0.0902576756421 2365:0.0795582755178 2802:0.217846153411 2850:0.189482236219 3026:0.0997149460431 3027:0.113274135052 3037:0.0663504084306 3323:0.0650382989786 3529:0.130625990543 3570:0.0816153822942 3724:0.127912506363 3837:0.0698890399366 3858:0.110837157063 4082:0.115477052306 4097:0.0528573741247 4122:0.126096883318 4151:0.0477349653107 4318:0.0939884058918 4363:0.129268216333 4377:0.0477349653107 4739:0.0975270373977 4761:0.0840994971901 4765:0.0788294630062 4896:0.270366229995 4990:0.109514242402 5283:0.0822620635342 5320:0.11693042784 5587:0.0446696632731 5747:0.0738914380422 5867:0.0369457190211 5913:0.110837157063 5992:0.110837157063 6028:0.126096883318 6044:0.0446696632731 6078:0.0159116551036 6339:0.0729543419742 6938:0.0446696632731 7025:0.196980707065 7061:0.119461438903 7129:0.113925403297 7305:0.0802646594336 7454:0.16819899438 7602:0.0159116551036 7755:0.0756581299906 7895:0.122304945342 7911:0.106393290238 7982:0.2853252498 8211:0.0729543419742 8343:0.0756581299906 8354:0.133739712058 8732:0.0756581299906 9167:0.0863408532774 9359:0.143867761985 9411:0.135183114998 9686:0.160529318867 9789:0.0729543419742 10087:0.0636466204142 10130:0.0802646594336 10179:0.221674314127 10190:0.0978526551396 10560:0.101437428703 10596:0.0828910252319 11269:0.104777652181 11601:0.0650382989786 11919:0.126748812167 11982:0.0795582755178
9 -1 -1.0 405:0.106706158448 628:0.0869853156801 1201:0.109763247573 1350:0.0966904853784 1525:0.243083743932 1557:0.155712935636 1808:0.12591020883 2189:0.160099649534 2430:0.088871295112 2803:0.17397063136 3212:0.060770935983 3389:0.114298802412 3468:0.0945779596443 3494:0.0655828544176 3650:0.0424770613875 3662:0.0914693729773 3777:0.101614951882 3843:0.257337116734 4999:0.149551065263 5119:0.115652559769 5352:0.0838767290131 6211:0.110172441539 6695:0.108059915805 7040:0.139436860145 7573:0.115320574484 7587:0.0966904853784 7721:0.0182938745955 7931:0.180959050592 8149:0.158129621157 8194:0.160099649534 8273:0.263777671545 9058:0.0906314460235 9177:0.186837247825 10130:0.0922815134296 10402:0.192009855634 10627:0.0986463787112 10877:0.0803525041158 10947:0.144315679711 10957:0.0922815134296 11017:0.186837247825 11159:0.393497126506 11701:0.190602173163 11761:0.127431184163 11807:0.0849541227751 11899:0.0838767290131 12062:0.165406978655
10 -1 -1.0 184:0.0653041328535 211:0.0719420504231 410:0.0702396224394 877:0.106725736582 900:0.120607295854 1201:0.0226951900724 1398:0.0533386864136 1465:0.0731119136321 1525:0.0753917895204 1587:0.109249355718 1643:0.0630312248815 1676:0.0942279411998 1786:0.0562182134602 1953:0.147695636312 2035:0.0946372404955 2425:0.0965879221634 2430:0.0551264010263 2499:0.0473186202477 2526:0.104532777885 2662:0.0599766039831 2714:0.0747234877868 2803:0.0359710252115 2853:0.102601086508 2888:0.0864919573922 2938:0.0761905391082 3038:0.0615750549956 3122:0.130608265707 3223:0.0758757001919 3279:0.0498422393842 3468:0.029333107642 3522:0.0318567267784 3622:0.0113475950362 3662:0.0567379751811 3719:0.106725736582 3792:0.153904247648 3897:0.104532777885 3899:0.11224795565 4032:0.0704623621894 4049:0.11224795565 4169:0.166780782251 4243:0.127248660338 4248:0.0683393911014 4305:0.0443338123298 4512:0.0670290024022 4667:0.0785124581275 4670:0.0432043218146 4705:0.0611898344204 4724:0.120607295854 4895:0.029333107642 4969:0.119102712404 5028:0.0798124359398 5276:0.105393198896 5391:0.0582050265024 5404:0.079044899172 5407:0.115894170747 5486:0.170390826384 5499:0.0490434897964 5776:0.0980869795928 5965:0.0887402239762 6023:0.0520282977144 6028:0.0179855126058 6091:0.0690780631205 6844:0.153994647596 6906:0.0577304680843 6959:0.0745520608897 7036:0.0993089779241 7068:0.0646862814498 7190:0.109249355718 7304:0.133001436989 7555:0.102128355326 7602:0.0113475950362 7721:0.0226951900724 8089:0.0750610485931 8332:0.109249355718 8462:0.0993089779241 8480:0.0719420504231 8524:0.0567379751811 8608:0.351693418878 8728:0.104532777885 8766:0.11224795565 8820:0.0803048375413 8821:0.120607295854 8861:0.0864919573922 8878:0.0572417416695 8920:0.0993089779241 9190:0.0376958947602 9254:0.052696599448 9474:0.120607295854 9570:0.052696599448 9578:0.0845533262264 9687:0.105393198896 9701:0.085195413192 9996:0.0443338123298 10036:0.0903924942082 10049:0.0318567267784 10108:0.0755546875717 10130:0.0572417416695 10137:0.0226951900724 10166:0.0903924942082 10253:0.0376958947602 10280:0.0996844787684 10294:0.120607295854 10452:0.0807828603799 10596:0.0591147671532 10660:0.0318567267784 10891:0.106725736582 10932:0.0506038241 11113:0.0747234877868 11153:0.0643683856538 11159:0.0406807026782 11206:0.115894170747 11280:0.106725736582 11366:0.0406807026782 11692:0.0539565378173 11761:0.052696599448 11815:0.150783579041 11839:0.0818099572256 11949:0.0745520608897 12012:0.029333107642 12029:0.0658995118871
11 -1 -1.0 14:0.079504569382 201:0.120923775727 222:0.131643290905 229:0.119823662063 807:0.148795109848 930:0.11465313757 953:0.0614848141356 979:0.0934044175806 1011:0.084896539079 1138:0.191695712306 1431:0.117633424128 1445:0.10770088328 2053:0.198211578321 2386:0.106451534498 2430:0.073075174053 2464:0.0942668400048 2511:0.116550587919 2676:0.0844581112045 2961:0.073075174053 2993:0.168679939722 3203:0.117633424128 3210:0.0902537586618 3243:0.0349271229843 3256:0.11465313757 3340:0.058768593489 3367:0.0745224730268 3412:0.101407122403 3476:0.0572713487125 3570:0.23146853576 3668:0.307424070678 3734:0.0670800775129 3802:0.0835537536142 3861:0.11293444759 3905:0.105296051772 4106:0.0765271072459 4122:0.0476829410094 4151:0.0601691724412 4305:0.058768593489 5584:0.0857476850979 5590:0.124907903938 5764:0.0934044175806 5863:0.079504569382 6023:0.0689683498356 6044:0.0422290556022 6048:0.0422290556022 6078:0.0451268793309 6095:0.0840106429459 6376:0.0765271072459 6890:0.159009138764 7003:0.0888531797096 7034:0.126432601522 7151:0.148795109848 7602:0.0150422931103 7603:0.120923775727 7640:0.114542697425 7804:0.113867986863 7844:0.133752816737 8002:0.148795109848 8220:0.0758792549073 8505:0.0698542459687 8538:0.122969628271 8698:0.0840106429459 9190:0.0499694160946 9570:0.0349271229843 9999:0.0816234649343 10116:0.136007287162 10119:0.14482018662 10288:0.07776752723 10427:0.0627252341197 10481:0.0752114655515 10660:0.0422290556022 10725:0.126432601522 10732:0.0349271229843 10916:0.113867986863 11092:0.0752114655515 11242:0.0660705261069 11278:0.0783621244702 11430:0.0614848141356 11444:0.0821223706232 11448:0.26004683682 11688:0.0844581112045 11815:0.0499694160946 12108:0.0745224730268
12 -1 -1.0 91:0.102528640731 184:0.0902319105872 211:0.0497018211374 280:0.0542410471756 853:0.0940750732867 953:0.0640880610579 1112:0.05208510483 1369:0.101020063592 1563:0.0677642837111 1605:0.120518016736 1757:0.164566388477 1849:0.091454925926 2512:0.109754252168 2597:0.0961021248357 2759:0.0850793757453 2829:0.0769360153987 2900:0.0470375366434 3026:0.0982580671814 3037:0.0653810000185 3135:0.0542410471756 3308:0.130762000037 3323:0.0640880610579 3407:0.13019646374 3522:0.0880340400115 3570:0.0804229459546 3630:0.0964229851604 3650:0.0364059259488 3870:0.13019646374 4151:0.0313583577622 4228:0.219508504336 4270:0.135244031927 4361:0.0612568365175 4895:0.121590268349 4985:0.101534182851 5442:0.0640880610579 5523:0.0596961988869 5634:0.0902319105872 5753:0.0728118518977 5850:0.109754252168 5914:0.562313046859 5950:0.05208510483 6011:0.0964229851604 6017:0.116828871903 6028:0.0248509105687 6078:0.0470375366434 6119:0.141765791221 6301:0.0870913922166 6461:0.0699202260568 6648:0.0640880610579 7001:0.0898090894239 7028:0.0627167155245 7424:0.0562092683309 7426:0.0870913922166 7431:0.0926151942798 7585:0.106326152006 7602:0.0156791788811 7692:0.0810601788996 7721:0.0156791788811 7726:0.075375377768 7942:0.074552731706 7980:0.119507513918 7990:0.0580198562796 8065:0.123689016547 8079:0.0783958944056 8126:0.0822831942385 8543:0.105700666801 9687:0.0364059259488 10037:0.109217777847 10048:0.0580198562796 10137:0.0940750732867 10274:0.0596961988869 10407:0.112260903455 10422:0.155095046136 10427:0.0653810000185 10625:0.0470375366434 10708:0.0999553836183 10732:0.0364059259488 10863:0.0497018211374 10940:0.0470375366434 11042:0.0542410471756 11195:0.147464895403 11288:0.0893782140418 11430:0.0640880610579 11542:0.0728118518977 11761:0.0364059259488 12012:0.0405300894498
13 -1 -1.0 285:0.10944369407 420:0.0709994062777 488:0.036345735587 492:0.0576066279665 829:0.0603689600879 898:0.0672476017756 1092:0.0709994062777 1201:0.072691471174 1375:0.185601392745 1446:0.107345141865 1960:0.0628677934462 2102:0.0709994062777 2538:0.10944369407 2549:0.0742809218249 2599:0.0709994062777 2662:0.0960509157589 2961:0.0882834463678 3340:0.0709994062777 3438:0.170918392389 3612:0.0651490495703 3621:0.0932137821424 3622:0.036345735587 3791:0.138381115283 3955:0.137565985186 4377:0.218074413522 4589:0.115213255933 4645:0.37120278549 4896:0.0771970250982 5244:0.170918392389 5352:0.166643834728 5535:0.190739785783 5587:0.051017689848 5847:0.051017689848 5893:0.0709994062777 5941:0.170840939138 6044:0.051017689848 6307:0.107345141865 6683:0.0603689600879 7139:0.179762077481 7223:0.270819748874 7295:0.0882834463678 7602:0.072691471174 7640:0.0691905576415 7721:0.072691471174 7835:0.0603689600879 8080:0.167406428105 8089:0.12020824749 8134:0.267516822214 8255:0.0469761817768 8351:0.087363425435 8506:0.100942808849 8698:0.101494785157 8732:0.0864099419498 9114:0.0833219173638 9699:0.0576066279665 9794:0.112843575084 9849:0.0709994062777 9996:0.0709994062777 10022:0.145382942348 10049:0.051017689848 10555:0.099802720261 10694:0.112486863374 10821:0.0785418278814 11159:0.0651490495703 11211:0.0932137821424 11288:0.103593337363 11322:0.0545186033805 11602:0.159040653175 11761:0.0421960922944
14 -1 -1.0 181:0.0295709697107 257:0.0891486641774 488:0.0254710469078 635:0.100467274668 671:0.284685221624 701:0.107043876237 979:0.079080638974 1201:0.0254710469078 1341:0.0497562968123 1370:0.0647915023357 2088:0.125977043353 2396:0.0729480652912 2475:0.107043876237 2549:0.0520559788817 2599:0.0497562968123 2680:0.0956156947274 2722:0.0855094312656 2802:0.0871808990973 3134:0.113241519899 3553:0.0828801712735 3618:0.130069228327 3622:0.0127355234539 3631:0.078059627618 4122:0.0201853271015 4629:0.130069228327 4670:0.0484886579072 5201:0.0814095084627 5231:0.0964060736426 5758:0.0855094312656 5882:0.251011650566 6098:0.0423064931647 6137:0.113241519899 6525:0.0752273437201 6908:0.0906634409987 6923:0.239558799382 7469:0.17530812396 7510:0.161482616812 7651:0.0855094312656 7652:0.0653241041641 8081:0.100467274668 8255:0.0329208505554 8536:0.104551685882 8595:0.0591419394215 9132:0.113241519899 9190:0.0423064931647 9411:0.216398321912 9467:0.113241519899 9693:0.571249958441 10137:0.0254710469078 10940:0.0382065703617 11034:0.0739597048151 11219:0.17530812396 11242:0.167815384665 11322:0.0127355234539 11713:0.115150262188 11794:0.0576099293866
15 -1 -1.0 181:0.0494921484359 982:0.102469290031 1138:0.0905450343201 1241:0.10843982062 1273:0.0950532671943 1341:0.0832757955367 1448:0.530987953855 1498:0.138714346509 1519:0.118396662047 1807:0.10843982062 1849:0.124328681421 2329:0.146704280886 2464:0.133577232805 3401:0.342700855171 3522:0.0598390737511 3622:0.0426302162801 4032:0.132355169979 4151:0.0639453244201 5392:0.200471607359 5654:0.165153568479 6048:0.0598390737511 6779:0.101350941302 6890:0.112658919859 6927:0.226546466048 7618:0.169791553448 8005:0.0788752727578 8211:0.0977289715209 8538:0.0871247124796 9552:0.173166524304 9676:0.11186014246 9706:0.0852604325601 9890:0.11186014246 9944:0.0708072565759 10049:0.0598390737511 10137:0.0852604325601 11060:0.153670278119 11404:0.226546466048 11448:0.092122364716 11632:0.196352395172 11743:0.111040061839 11787:0.122091243907
16 -1 -1.0 50:0.0685713284275 162:0.0587112642292 244:0.264142836358 436:0.248458169885 484:0.147637953095 488:0.0244256000154 489:0.0891996135777 646:0.0593295503348 777:0.125285815338 1056:0.111990460128 1365:0.0536424942548 1630:0.0599268735039 1841:0.0802363326241 1960:0.0422493464988 2127:0.108593576079 2296:0.129099120519 2365:0.0610640000386 3149:0.0732768000463 3415:0.139495392664 3622:0.0122128000077 3650:0.0283572434551 3780:0.155714163233 3827:0.0283572434551 4122:0.0387136600821 4782:0.129803079775 5058:0.116140980246 5265:0.0518790891689 5714:0.0593295503348 6010:0.0567144869103 6023:0.111990460128 6261:0.0903854604365 6602:0.0283572434551 6683:0.0405700434629 6772:0.117579145899 6796:0.102650311726 6898:0.0366384000231 7245:0.0366384000231 7835:0.0405700434629 7840:0.0387136600821 8255:0.0315696300487 8300:0.19843653764 8306:0.057405530226 8615:0.0567144869103 8731:0.177266052602 8746:0.0699539469717 9314:0.352737437696 9452:0.0640918891767 9596:0.229726223467 9849:0.0477140734962 10154:0.164664376127 10253:0.0405700434629 10280:0.10728498851 10351:0.296335736448 10510:0.0342856642138 10625:0.0366384000231 10660:0.308570977924 11087:0.0437824300565 11384:0.259606159549 11480:0.0692761962602 11738:0.0451927302183 11754:0.0499193662191 11877:0.186173189039
17 -1 -1.0 112:0.221824077856 196:0.0582425334319 220:0.214978530197 244:0.0550897368083 352:0.025383914031 401:0.0755862800047 557:0.0378565970254 558:0.135889920948 637:0.0497281382858 691:0.0543981034568 696:0.0177425945003 702:0.0597075988249 1070:0.40702017154 1241:0.0388749291704 1286:0.126903684019 1418:0.322467795295 1453:0.0403874472025 1454:0.109421729366 1973:0.0540762092368 1980:0.0642263716204 2200:0.0414638228487 2430:0.0371213850577 3037:0.031863729355 3135:0.0528692447851 3149:0.0458479171841 3175:0.0812153484866 3212:0.025383914031 3243:0.0532277835009 3279:0.0335631009076 3380:0.0441772168928 3443:0.0463529258059 3464:0.0554560194641 3482:0.0242224098243 3571:0.059206417349 3957:0.059206417349 4012:0.0419650043246 4039:0.173531056513 4117:0.0214518959955 4144:0.0537446325492 4336:0.305265128655 4512:0.0451364384738 4601:0.0242224098243 4765:0.0378565970254 4896:0.0649195429468 4926:0.025383914031 4932:0.048307872623 4942:0.0597564862389 5027:0.114738915633 5131:0.0982102847588 5499:0.0330252335617 5693:0.0264346223925 5764:0.0474484172776 6010:0.0354851890006 6078:0.0152826390614 6100:0.0363336147365 6122:0.0398070977469 6163:0.0537446325492 6376:0.0388749291704 6649:0.197525244428 6744:0.048307872623 6780:0.207270619995 6791:0.0650410217935 6974:0.0305652781227 7011:0.0371213850577 7094:0.0528692447851 7246:0.0755862800047 7321:0.0608691030316 7372:0.0391944904958 7602:0.00764131953068 7840:0.0242224098243 7986:0.0783889809915 7991:0.0742427701155 8007:0.098966296683 8061:0.0812153484866 8216:0.0345659823231 8254:0.0451364384738 8432:0.0433448145519 8719:0.0703909819395 8771:0.0437688704396 8961:0.181668073682 8995:0.0398070977469 9161:0.047886518388 9211:0.0780415927424 9343:0.0973793144202 9667:0.0456743058198 9697:0.0385458273047 9850:0.113104969161 9944:0.025383914031 10196:0.0561539799706 10274:0.0290932155261 10331:0.187968731092 10425:0.0273938439735 10510:0.0214518959955 10600:0.0866896291038 10660:0.0858075839819 10708:0.0487137133156 10806:0.0582425334319 11077:0.0445709763855 11087:0.0273938439735 11133:0.16222862771 11307:0.0412044204383 11353:0.0554560194641 11430:0.0312336096398 11470:0.156083185485 11738:0.0282762422903 11899:0.0700703270084
18 -1 -1.0 24:0.0950137418452 48:0.0685380015007 49:0.170123721328 70:0.0527135043056 136:0.0310843573411 211:0.0328450271631 220:0.0728764779702 287:0.105822593708 376:0.0447814524346 473:0.0709292196394 614:0.0936847213419 637:0.0674302046994 677:0.0665854366678 696:0.0240585475406 853:0.0310843573411 976:0.054376151376 1112:0.0344199999876 1146:0.0847041037172 1281:0.0825370950688 1303:0.172078458705 1529:0.078975527476 1807:0.0527135043056 1921:0.0695693356489 1973:0.0733260882852 2029:0.0936847213419 2062:0.190897085022 2200:0.0562239842208 2325:0.204986492914 2386:0.0733260882852 2499:0.0864129592202 2755:0.0974509260278 2773:0.0688399999752 2900:0.0310843573411 3106:0.077205369608 3182:0.0733260882852 3212:0.0344199999876 3229:0.0371454184756 3318:0.0572321245459 3326:0.0487033826196 3340:0.0809621222442 3396:0.0682297758167 3467:0.168671952662 3494:0.0371454184756 3522:0.0581765490536 3631:0.0635082745144 3719:0.0974509260278 3802:0.0575536082494 4054:0.105822593708 4077:0.0716894724205 4102:0.0565676411043 4116:0.0423520518586 4305:0.0404810611221 4507:0.0455107881084 4723:0.0645396086627 4727:0.0906787076063 4892:0.0498111794209 4926:0.0344199999876 5031:0.0310843573411 5051:0.105822593708 5118:0.0692818572494 5342:0.389803704111 5442:0.0423520518586 5474:0.0997552345261 5523:0.0394497269738 5774:0.0328450271631 5843:0.0997552345261 5867:0.0240585475406 6028:0.0328450271631 6038:0.0619333016899 6059:0.0713141786658 6078:0.0310843573411 6323:0.102493246457 6602:0.0240585475406 6649:0.0535679320571 6859:0.0555120203283 6862:0.0954485425112 7151:0.102493246457 7172:0.105822593708 7245:0.0310843573411 7304:0.0809621222442 7389:0.136532364325 7471:0.105822593708 7721:0.010361452447 7754:0.0733260882852 7811:0.0906787076063 7942:0.0492675407446 8128:0.0593495754103 8211:0.0475068709226 8306:0.0974067652392 8417:0.0936847213419 8673:0.0685380015007 8763:0.0921317940101 8887:0.0936847213419 9114:0.0475068709226 9171:0.0817388380402 9497:0.0475068709226 9570:0.0962341901623 9706:0.0414458097881 9849:0.0404810611221 9901:0.11012613305 9908:0.11012613305 9973:0.083294876833 9996:0.0404810611221 10029:0.3186015617 10083:0.0290882745268 10137:0.020722904894 10185:0.0810284124463 10190:0.06372031234 10338:0.0632931856804 10510:0.0581765490536 10587:0.0432064796101 10618:0.105822593708 10660:0.0872648235805 10753:0.0860392293527 10875:0.105822593708 10915:0.0733260882852 10940:0.0310843573411 11278:0.053977503323 11331:0.0575536082494 11422:0.0810284124463 11425:0.0535679320571 11452:0.0590648350666 11556:0.0513326694833 11692:0.0492675407446 11794:0.0468706720988 12012:0.0267839660286
19 -1 -1.0 78:0.0789782513031 86:0.11013506376 95:0.0801698550485 898:0.0565296900651 1447:0.168761157708 1738:0.121689137248 2188:0.122806378035 2559:0.171306034069 2803:0.048425293076 3096:0.177431872343 3659:0.121689137248 4343:0.0828942201897 4969:0.0801698550485 5929:0.135835148024 5950:0.0507473651582 6234:0.0648933759349 7297:0.156020273296 7312:0.0734394570582 7337:0.162365226303 7543:0.248682660569 7904:0.0596835325827 7987:0.0428864988311 8090:0.118365106234 8093:0.156714769752 8181:0.128400968008 8315:0.098926406503 8543:0.102985879612 8626:0.169709121154 8846:0.138124717182 9033:0.131770460981 9849:0.0596835325827 9946:0.229147186703 10138:0.11742266476 10376:0.263540921961 10600:0.0866546872597 11392:0.376234628621 11466:0.263540921961 11469:0.07568267646 11678:0.162365226303 11683:0.121689137248 12085:0.324730452607 12108:0.15136535292
20 -1 -1.0 181:0.0361911646877 403:0.0817977995643 420:0.121790955778 522:0.0779334312019 628:0.0741129396045 1092:0.121790955778 1201:0.187040234885 1341:0.0608954778892 1453:0.0823819060396 1529:0.118802530218 1533:0.13267001797 1539:0.150061349926 1960:0.107842150419 2050:0.158593374132 2102:0.121790955778 2263:0.172188054277 2434:0.167012964225 2676:0.0437573603355 2803:0.098817252806 3054:0.100935225165 3212:0.0517778509281 3284:0.0786253884113 3326:0.146528558157 3451:0.1390155229 3468:0.0402909994419 3791:0.0593440465759 3929:0.150061349926 4016:0.150061349926 4038:0.0888509653189 4063:0.105698926138 4079:0.0835064821125 4151:0.0467600587211 4248:0.0938687575258 4313:0.0829512234089 4361:0.121790955778 4470:0.136407571368 4507:0.068461673537 4705:0.0840483597774 4814:0.0649953126434 5361:0.0996350460178 5399:0.200848277469 5426:0.0884143140273 5587:0.0437573603355 5847:0.0437573603355 5975:0.0662111133239 6048:0.131272081006 6132:0.165662245857 6498:0.13267001797 6857:0.0608954778892 6898:0.187040234885 7282:0.127958173815 7465:0.143582812529 7721:0.0155866862404 8031:0.136407571368 8134:0.0764821641296 8904:0.0909154265254 8960:0.148225879209 9109:0.0772195034632 9140:0.0817977995643 9360:0.110960700864 9365:0.109106803683 9389:0.101923816665 9411:0.0662111133239 10002:0.159188451012 10004:0.0673645371685 10066:0.0714643719226 10130:0.0786253884113 10359:0.0732642790785 10415:0.124693489923 10929:0.0840483597774 11211:0.159897050046 11322:0.187040234885 11373:0.0662111133239 11437:0.118802530218 11675:0.0714643719226 11677:0.122959365851 11710:0.117988964252 11738:0.0576775928381 11761:0.0723823293755 11904:0.113118627229 11931:0.110960700864
21 -1 -1.0 102:0.096110555975 181:0.0339675349715 284:0.0853294707865 352:0.0485965560193 383:0.230316126154 622:0.297613961945 1011:0.0825640909908 1870:0.0670735129262 1917:0.128026522241 2025:0.164045625918 2379:0.140841395834 2503:0.111503156494 2578:0.0756309416615 2885:0.121476183341 3212:0.0485965560193 3468:0.0378154708307 3475:0.0762092029331 3476:0.0556978752911 3478:0.162516394446 3501:0.0717830058022 3543:0.102403147334 3612:0.157333475635 3622:0.0146290210478 3668:0.119591159873 3734:0.0652371190101 3790:0.0571539847545 3836:0.0992046539816 3905:0.102403147334 4151:0.0146290210478 4228:0.0292580420955 4556:0.328091251836 4671:0.163405067948 4680:0.0485965560193 4682:0.0744246009844 4892:0.0703268963388 4921:0.0642553040263 5276:0.067935069943 5288:0.0881013454942 5359:0.067935069943 5523:0.167093625873 5587:0.0821377084866 5599:0.226696952558 6044:0.0821377084866 6294:0.0695593493489 6815:0.058516084191 6847:0.100142818038 6996:0.0463728995659 7035:0.110739577023 7122:0.115404591029 7187:0.0935133461218 7295:0.0710675062273 7322:0.137588012421 7335:0.104741908485 7497:0.0963315550218 7637:0.120096266076 7669:0.08676088134 7908:0.110739577023 8013:0.114401562638 8093:0.0750363892148 8735:0.0927457991319 9580:0.0652371190101 9837:0.0845756329338 9890:0.153544084103 9999:0.0793809413073 10049:0.24641312546 10137:0.0292580420955 10270:0.0621430210035 10402:0.0767720420513 10457:0.0767720420513 10481:0.0731451052388 10732:0.0339675349715 10883:0.0821377084866 11301:0.066175283066 11373:0.0621430210035 11448:0.063225577067 11743:0.0762092029331 11776:0.0695593493489 11956:0.116531625962 12005:0.0942539560103 12089:0.0963315550218
22 -1 -1.0 181:0.0279874156894 285:0.0725907541189 488:0.024107047717 492:0.076417533269 555:0.100089819364 692:0.0687103861465 798:0.0458920433908 1447:0.0665783858212 1657:0.123103895381 1678:0.211771611398 1685:0.102404991265 1756:0.158744005219 1790:0.0680283552373 2494:0.103970187336 2503:0.0918725834565 2522:0.10259661369 2676:0.0338385195323 2875:0.0918725834565 3468:0.0311579071757 3527:0.0559748313788 3656:0.0774591355418 3727:0.0458920433908 3827:0.0279874156894 4024:0.0802549109622 4102:0.131610778538 4151:0.0120535238585 4305:0.0470917990067 4354:0.283626313386 4377:0.0361605715755 4570:0.155320346292 4632:0.113365097018 4680:0.0400409395479 4918:0.0432114310342 5283:0.0311579071757 5434:0.0898133509111 5518:0.108983854305 5551:0.0579455672493 5597:0.0904953818203 5609:0.11923085087 5622:0.082960102205 5714:0.0585557898289 5717:0.0968973018339 5893:0.0470917990067 5958:0.0788199067441 6028:0.0191043833173 6166:0.0950871549641 6409:0.0693666738103 6637:0.0917840867815 6702:0.0918725834565 6704:0.0693666738103 6730:0.221638377241 6885:0.483766788695 7042:0.064996426708 7191:0.11923085087 7280:0.125584540865 7560:0.103970187336 7602:0.0964281908679 7697:0.141813156693 7904:0.0470917990067 7947:0.192031541854 7987:0.0338385195323 8093:0.0618259352217 8418:0.108983854305 8425:0.188376811297 8429:0.0759827716468 8467:0.0847775319559 8619:0.056656862288 8712:0.0382087666345 8944:0.0942607137011 9042:0.0770499505665 9254:0.0559748313788 9563:0.0847775319559 9791:0.131610778538 10205:0.123103895381 10307:0.0709065783465 10732:0.0279874156894 10823:0.10259661369 11286:0.0338385195323 11322:0.0120535238585 11619:0.064996426708 11691:0.0918725834565
23 -1 -1.0 101:0.171314083333 721:0.143674436438 898:0.0831714941409 1181:0.128123716296 1199:0.0899044443104 1406:0.199852718192 1518:0.504081263933 2035:0.0937236975177 2378:0.191311098111 2773:0.0746640248525 3415:0.08557453214 3468:0.116199808595 5001:0.101672080991 5014:0.199852718192 5283:0.0580999042977 5489:0.10687137966 5644:0.150910128057 5824:0.229550864888 6308:0.132218938607 6551:0.0777545693259 6581:0.229550864888 7140:0.122706791481 7383:0.19387239008 8111:0.0971401359301 8233:0.10687137966 8467:0.158083996638 8596:0.252040631966 9190:0.0746640248525 9858:0.229550864888 10004:0.0971401359301 10280:0.0987222142825 10427:0.0937236975177 11738:0.249514482423 11761:0.0521879137749 11962:0.150910128057
24 -1 -1.0 25 -1 -1.0 26 -1 -1.0 1397:0.18769582714 1434:0.166267509799 1870:0.0842621704891 1904:0.144978858274 2296:0.0971348103282 2676:0.0515934032238 3476:0.139942688519 3482:0.0582566947641 4116:0.0751191510821 4122:0.029128347382 4251:0.12864558725 4733:0.338591079809 5268:0.412169868434 5283:0.0475062884177 5343:0.128016772851 5424:0.169295539905 5443:0.298609244871 5487:0.104762345018 7094:0.0635772303043 7283:0.120740418983 8602:0.107196508748 8832:0.154469194206 9251:0.119010647157 9719:0.166167078754 9849:0.071800604999 10338:0.112262102282 10813:0.106249487921 11288:0.104762345018 11556:0.0910479276716 11575:0.152606392963 11601:0.150238302164 11606:0.172768807964 11732:0.10855648707 11743:0.0957390267817 11815:0.0610501986527 11831:0.129259833201 11865:0.245768224847 11866:0.18769582714 12093:0.249254857914
27 -1 -1.0 23:0.149489998994 78:0.103721673117 278:0.112645173563 352:0.0666462163143 408:0.0919858569746 632:0.12646966561 705:0.282907859484 742:0.188690746613 829:0.0666462163143 898:0.0742401096197 1092:0.0783820324564 1120:0.135250750232 1145:0.138809764326 1178:0.181508015841 1525:0.0666462163143 2102:0.0783820324564 2467:0.0635966527004 2676:0.0563225867816 2919:0.114365130036 3135:0.20821464649 4969:0.10528659931 5026:0.188690746613 5124:0.154210495291 5283:0.259304182792 5409:0.170767124505 5693:0.0694048821632 5835:0.126833746939 5950:0.0666462163143 6975:0.131807795208 7028:0.0802500408325 7675:0.104514711327 8418:0.181398379028 8557:0.170767124505 8870:0.253667493877 9338:0.156892420263 9849:0.0783820324564 10049:0.112645173563 10505:0.151870305416 10625:0.0601875306244 10957:0.101203208513 11211:0.411625171551 11430:0.0820047649779 11773:0.132110877391 11975:0.146532175818
28 -1 -1.0 50:0.0301098932446 351:0.113993908663 394:0.14942109352 443:0.113993908663 488:0.0214507207536 816:0.053626801884 829:0.0356288759635 854:0.0759013975985 1092:0.0838056191812 1199:0.0429014415072 1251:0.507657685587 1351:0.0521035968764 1501:0.109539223321 1615:0.147637654098 1632:0.0854359071368 1656:0.201747063174 1719:0.0738188270492 1772:0.0585543715623 1886:0.0429014415072 2102:0.0838056191812 2357:0.0384500147575 2418:0.103258770451 2430:0.104207193753 2500:0.0817492525743 2673:0.079916924418 2692:0.113993908663 3243:0.0249035155867 3329:0.0788177577652 3368:0.113993908663 3468:0.0554493087615 3621:0.0550134088313 3622:0.0107253603768 3650:0.0249035155867 3827:0.0249035155867 3902:0.100873531587 4151:0.0429014415072 4338:0.0455605534362 4599:0.0396885495297 4680:0.0356288759635 4751:0.240542200392 4815:0.0463542363403 4918:0.0384500147575 4986:0.106092944986 5129:0.0901481712101 5132:0.0938634638871 5241:0.0890610410141 5283:0.0277246543807 5523:0.122505760864 5535:0.112571827626 5553:0.0783356806373 5587:0.0301098932446 5950:0.142515503854 6203:0.0706260958879 6268:0.0585543715623 6685:0.100873531587 6884:0.0515606139982 6898:0.0643521622608 7031:0.0515606139982 7310:0.106092944986 7602:0.0107253603768 8005:0.0396885495297 8344:0.0969750528054 8507:0.113993908663 8513:0.0592421925423 8524:0.107253603768 8832:0.0901481712101 9190:0.0356288759635 9240:0.133612650355 9343:0.0911211068723 9676:0.056285913813 9794:0.266394500357 10022:0.0429014415072 10405:0.0498070311733 10470:0.0531355408063 10732:0.0249035155867 11010:0.0608388060031 11051:0.0701348348102 11255:0.0880493458428 11276:0.0717151278137 11284:0.0988008217098 11322:0.0107253603768 11430:0.0876790239983 11443:0.0498070311733 11931:0.152706417012 12020:0.211392207069 12026:0.120271100196 12089:0.0706260958879
29 -1 -1.0 30 -1 -1.0 91:0.0567081730931 166:0.0646175726403 184:0.0499069017944 257:0.0607046293137 376:0.0374801489887 416:0.0607046293137 488:0.0173441798039 634:0.0921708352422 775:0.0697142281897 1031:0.134386049939 1033:0.0690799974562 1678:0.0761811431366 2299:0.0416898140747 2467:0.027489874595 2513:0.05497974919 2618:0.0425529963842 2651:0.0921708352422 2875:0.0660991186157 3043:0.0972463168479 3622:0.00867208990196 3650:0.0201359691848 3730:0.216033399523 3868:0.0697142281897 4151:0.00867208990196 4228:0.0520325394118 4284:0.0857824375651 4354:0.10202961877 4377:0.0520325394118 4701:0.423684161622 4709:0.0584626077772 4853:0.0885689579708 4895:0.0224170271995 4909:0.0738146842367 4918:0.0310891171014 5001:0.03922873596 5481:0.164000860111 5702:0.0451768479268 5814:0.0798863234571 5862:0.081562232309 5867:0.0604079075543 5870:0.0834908393803 6028:0.05497974919 6312:0.0591452051095 6602:0.0201359691848 6622:0.0857824375651 6683:0.0288080590867 6760:0.0591452051095 6938:0.0243456342708 6941:0.0684118906679 6973:0.317763121216 7046:0.0697142281897 7081:0.064181091825 7424:0.0310891171014 7602:0.00867208990196 7681:0.0407626358145 7751:0.0520325394118 7822:0.121409258627 7995:0.0723239289939 8069:0.0666580236032 8113:0.0921708352422 8128:0.0496730411333 8152:0.0300005020065 8154:0.0512250862862 8254:0.102450172572 8255:0.0224170271995 8267:0.184341670484 8350:0.052605670813 8415:0.0684118906679 8641:0.0407626358145 8857:0.423684161622 9275:0.0972463168479 9407:0.081562232309 9570:0.0201359691848 9699:0.05497974919 9825:0.0613707810772 9942:0.0288080590867 10048:0.0320905459125 10083:0.121728171354 10087:0.0346883596078 10137:0.0173441798039 10509:0.058226540753 10557:0.0656464683803 10703:0.0857824375651 10740:0.0896681087978 10848:0.0748029225552 10883:0.0486912685416 11048:0.0433604495098 11055:0.120815815109 11074:0.064181091825 11388:0.053678715052 11566:0.257347312695 11703:0.0548243287926 11794:0.03922873596 11855:0.0613707810772
31 -1 -1.0 24:0.072339947441 112:0.114504547206 195:0.103895253479 376:0.0681898818537 696:0.0732691516319 798:0.06007112488 838:0.108591953886 1112:0.0524122288348 1577:0.0939432433916 1677:0.0670223263565 1815:0.103895253479 2169:0.151899889057 2212:0.0894975588212 2437:0.262915126693 2538:0.0950188297061 2616:0.122248298304 2633:0.0657916297875 2803:0.0500139767687 2844:0.072339947441 3415:0.06007112488 3604:0.0766475385135 3620:0.103895253479 3633:0.06007112488 3675:0.0781655903727 3852:0.231891365895 3895:0.115236518371 4013:0.080928047677 4122:0.0500139767687 4281:0.0827999793754 4377:0.0473329590567 4622:0.115236518371 4671:0.0881176004599 5064:0.100027953537 5332:0.0943074486298 5391:0.080928047677 5417:0.101654526898 5737:0.123384070215 5847:0.132880415583 6168:0.148391058599 6850:0.113748253659 6938:0.0885869437222 7602:0.0157776530189 7840:0.0500139767687 8111:0.0681898818537 8148:0.151697555798 8153:0.0866485525846 8994:0.138078825544 9343:0.0670223263565 9452:0.0827999793754 9499:0.335383851725 9763:0.0839675348726 9904:0.164385895242 9921:0.176926053804 10234:0.0939432433916 10425:0.0565622944221 10510:0.0442934718611 10525:0.343513641617 10660:0.0442934718611 10664:0.082192947621 10854:0.080928047677 10856:0.0839675348726 10863:0.0500139767687 10924:0.198917730704 10940:0.0473329590567 11002:0.0939432433916 11042:0.0545817117214 11128:0.0985776323943 11480:0.0894975588212 11597:0.138078825544 11738:0.0583842538901 11916:0.148391058599 11934:0.125681380467
32 -1 -1.0 33 -1 -1.0 62:0.120101828378 70:0.0590930805444 382:0.0803655879786 492:0.0368200494579 597:0.0872062808571 949:0.0569956558381 1365:0.051018665952 1416:0.077338005153 1434:0.210172511807 1452:0.114897344579 1493:0.147280197832 1525:0.0771712622183 1987:0.13306454527 1989:0.0691605645341 2020:0.105086255903 2053:0.051018665952 2302:0.0734319282056 2467:0.0368200494579 2488:0.0723504222163 2649:0.106512643651 2676:0.0652172824461 2745:0.195651847338 2803:0.0368200494579 2997:0.103281912213 3042:0.0401827939893 3047:0.0736400989158 3167:0.114897344579 3229:0.0416408894599 3243:0.0269701987437 3494:0.0416408894599 3591:0.0525431279516 3608:0.0552300741868 3612:0.0832817789198 3622:0.0116154323655 3650:0.0269701987437 3727:0.0884481471771 4102:0.0634136587202 4326:0.0746438436209 4371:0.0401827939893 4522:0.0525431279516 4558:0.0976293521874 4621:0.0539403974873 4855:0.0630284112554 4921:0.357130661664 5019:0.136140670418 5349:0.103281912213 5359:0.107880794975 5524:0.0618164958401 5684:0.103281912213 5714:0.0564275496817 5847:0.0652172824461 5950:0.154342524437 6196:0.0925260285965 6400:0.0630284112554 6664:0.0721254855951 7030:0.124460565908 7094:0.0401827939893 7295:0.0564275496817 7602:0.0696925941929 7614:0.0580771618274 7731:0.148097678684 7839:0.0641585603171 7911:0.465999567811 8152:0.0401827939893 8178:0.0662130719996 8341:0.0688880784219 8459:0.111827968681 8595:0.0539403974873 9686:0.0585928187182 9687:0.0539403974873 9699:0.110460148374 10070:0.0803655879786 10388:0.0908347598239 10932:0.0517982263548 11051:0.151910313795 11322:0.023230864731 11366:0.291486226219 11761:0.0269701987437 12029:0.0674549383195
34 -1 -1.0 488:0.056551196579 628:0.0672236444615 761:0.0831676258721 1262:0.103894842614 1416:0.0941324566064 1447:0.0780910094983 1533:0.120337449389 1851:0.0600563459665 1935:0.368023573994 2430:0.0686811595581 2434:0.0757439941488 2676:0.0396898200161 2803:0.0448157629743 2919:0.0805916717718 3206:0.063046548524 3284:0.0713166308664 3415:0.0538276191608 3488:0.14008286472 3734:0.252186194096 3769:0.120337449389 3821:0.0725167730501 3930:0.100646159009 4151:0.0141377991447 4154:0.197929188026 4169:0.103894842614 5126:0.116063602771 5352:0.0648212789214 5950:0.0939295043576 6048:0.0396898200161 6145:0.116063602771 6815:0.113102393158 7640:0.215310476643 7721:0.0424133974342 7835:0.0469647521788 8170:0.125710252035 8183:0.118830201789 8806:0.195634997517 9018:0.0860633269507 9343:0.120112691933 9409:0.0577877286612 9534:0.0611025513236 10192:0.150262828267 10274:0.107655238322 10415:0.113102393158 10946:0.155285432017 11010:0.160391220297 11242:0.0620977015032 11326:0.225237316494 11601:0.115575457322 11669:0.483900816938 11675:0.0648212789214 11701:0.0736502053372
35 -1 -1.0 86:0.0765504164808 278:0.059617332298 696:0.0246543744286 798:0.0404267272694 853:0.0637083667223 898:0.0392914950995 1112:0.035272435549 1150:0.0515823391279 1235:0.0709976712791 1262:0.0780292446987 1339:0.0739631232859 1410:0.123867965358 1602:0.0960048895017 1671:0.0998643669014 1781:0.0599268099777 2655:0.0637083667223 2721:0.0691001612485 3096:0.308314247551 3113:0.0903783099193 3154:0.0639458695281 3208:0.0404267272694 3340:0.0829672062696 3396:0.0699195343081 3468:0.0274472898265 3622:0.0106180611204 3659:0.0845811844063 3763:0.22570696872 3827:0.0739631232859 4006:0.0663408762134 4102:0.0579685786092 4522:0.0960629146625 4670:0.0404267272694 4682:0.0540189913961 4918:0.0380653509469 4921:0.0466378948552 4999:0.0868018605514 5019:0.0829672062696 5058:0.0504876861185 5078:0.0712922692838 5084:0.0929244297171 5324:0.0576164108208 5359:0.0493087488573 5380:0.0734649127369 5563:0.0720048919175 5693:0.0367324563685 5820:0.0599268099777 6023:0.243417060337 6034:0.0871684776012 6078:0.0637083667223 6115:0.238135754517 6122:0.05531429424 6536:0.10503156395 6591:0.0593014731877 6637:0.0808534545388 6898:0.0637083667223 7111:0.136468943882 7174:0.0613868307971 7295:0.0515823391279 7564:0.0702353934184 7602:0.0530903056019 7614:0.159270916806 7751:0.0318541833611 7832:0.0871684776012 7835:0.035272435549 7866:0.16752631596 7987:0.029808666149 7989:0.0451047539727 7991:0.0515823391279 8058:0.10503156395 8093:0.217852162311 8148:0.0510447883898 8377:0.0678740170959 8480:0.134633829649 8663:0.0845811844063 8815:0.274764911107 9037:0.0404267272694 9109:0.052603959226 9190:0.035272435549 9405:0.0862624166384 9699:0.0336584574123 9918:0.0780292446987 10083:0.029808666149 10130:0.0535616850746 10328:0.102225743224 10441:0.0589789639257 10546:0.0619339826789 10569:0.0561207238057 10606:0.16752631596 10625:0.0318541833611 10627:0.0572559559756 10635:0.0960048895017 10715:0.0404267272694 10732:0.0246543744286 10814:0.0730803245679 11087:0.266457456628 11601:0.0434009302757 11634:0.10503156395 11754:0.0434009302757 11761:0.123271872143 11807:0.0493087488573 12005:0.136823135668 12040:0.11285348436
36 -1 -1.0 50:0.0302641231817 159:0.0449530349407 219:0.103787686098 403:0.0565742234684 408:0.0494272629425 410:0.0667281544814 488:0.0215605963777 677:0.0692770502962 785:0.0713085445523 1026:0.0701559667732 1038:0.0662961077343 1112:0.0358113754248 1201:0.0215605963777 1265:0.072082469523 1609:0.0816053007044 1775:0.0741969443995 2019:0.194943563553 2503:0.0821679914246 2513:0.0341727367518 2599:0.0842348912238 2610:0.0850430045584 2618:0.105795487601 2733:0.110100308922 2900:0.0323408945666 2960:0.202063564972 3042:0.0745874088257 3182:0.0762901823637 3305:0.0792214808114 3522:0.0302641231817 3571:0.0835278293433 3622:0.0107802981889 3779:0.0689110879353 3816:0.0669397588712 3820:0.110100308922 4151:0.0107802981889 4228:0.0431211927554 4926:0.0358113754248 5001:0.195061387048 5066:0.0816053007044 5295:0.0993069026976 5495:0.103787686098 5587:0.0302641231817 5971:0.0958560797515 6078:0.0323408945666 6191:0.101390229481 6207:0.362661470962 6339:0.0494272629425 6567:0.0875804502639 6574:0.114577812207 6683:0.0358113754248 7121:0.152580364727 7220:0.0561594606824 7318:0.0709878593202 7459:0.164335982849 7510:0.0683454735037 7713:0.0993069026976 7721:0.0215605963777 7961:0.101390229481 8239:0.213272755881 8279:0.10663637794 8515:0.0958560797515 8566:0.0506721417803 8911:0.0440640682645 8925:0.101390229481 8961:0.102518210256 9139:0.15164479449 9264:0.0669397588712 9361:0.110100308922 9570:0.0500621544719 9706:0.0431211927554 9933:0.194943563553 10137:0.0215605963777 10170:0.17903446512 10284:0.0512591051278 10419:0.0669397588712 10549:0.0569782119674 10625:0.0323408945666 10821:0.0465916736137 10964:0.0644368599336 11538:0.0821679914246 11549:0.440401235686 11693:0.0895172325602 12108:0.0534077135121
37 -1 -1.0 162:0.0521430368196 175:0.0615260342243 414:0.0848216714148 420:0.0423761389537 491:0.056504402745 646:0.105384306341 693:0.059567455046 835:0.0900670643866 1092:0.0423761389537 1273:0.0483692822467 1493:0.068765264369 1677:0.046075200257 1805:0.0698834692627 2053:0.0476413272605 2102:0.0423761389537 2142:0.0994617091385 2357:0.0388843417436 2380:0.243259337683 2475:0.0911664746814 2719:0.397438427041 2807:0.150091077684 3042:0.037522769421 3115:0.0569217130827 3229:0.0388843417436 3238:0.0643278185975 3291:0.16964334283 3435:0.0712600231185 3492:0.08640098141 3613:0.0833717265525 3622:0.0108465128257 3777:0.060247919221 3779:0.0693343529118 3790:0.254256833722 4097:0.0720626713742 4151:0.0108465128257 4266:0.11300880549 4326:0.0697025630829 4895:0.0280378289179 5441:0.0904582900204 5498:0.088118386006 5609:0.107291358806 5616:0.0714238802205 5992:0.0755544685844 6075:0.072826150122 6078:0.0216930256513 6274:0.0569217130827 6324:0.0697025630829 6409:0.0624204611024 6501:0.0712600231185 6602:0.0251848228615 6630:0.0848216714148 6859:0.116221513064 6898:0.032539538477 6962:0.110776565908 6996:0.0343826321845 7170:0.0826726828176 7245:0.0650790769539 7295:0.0526921531705 7327:0.199833729071 7350:0.397438427041 7482:0.0615260342243 7500:0.116221513064 7602:0.0108465128257 7614:0.0542325641283 7658:0.056504402745 7735:0.107291358806 7755:0.0515739482768 7990:0.0401368668634 8020:0.0360313356871 8432:0.0615260342243 8605:0.0483692822467 9419:0.0821065359441 9821:0.0705868780317 10048:0.0401368668634 10137:0.0216930256513 10384:0.0584878400862 10405:0.151108937169 10425:0.0388843417436 10508:0.0826726828176 10518:0.0833717265525 10549:0.0573281829557 10627:0.175463520259 10736:0.0855653548275 10755:0.0343826321845 10768:0.050983379689 11042:0.150091077684 11054:0.0551812309577 11087:0.0388843417436 11278:0.056504402745 11292:0.0515739482768 11312:0.0675609618152 11374:0.149305352219 11677:0.0855653548275 11761:0.0251848228615
38 1 -1.0 69:0.252189711739 130:0.104755998355 211:0.0486891414533 328:0.0531358802973 488:0.0307194280188 552:0.0746171987482 665:0.0760950384739 829:0.0510238654972 1201:0.0307194280188 1703:0.107517998066 1757:0.161213331497 1759:0.0627822602656 1774:0.0999578645052 2365:0.0767985700469 2513:0.0486891414533 2587:0.0640488554627 2855:0.132488420958 2900:0.0460791420281 3605:0.172239406203 3622:0.0460791420281 3802:0.0853168962015 3827:0.0356641514878 3829:0.072197409789 4151:0.0153597140094 4166:0.197411177562 4228:0.0614388560375 4254:0.105144769437 4284:0.151934968724 4537:0.151934968724 4835:0.122877712075 4962:0.156870359962 5070:0.163249883861 5109:0.103547004915 5195:0.156870359962 5348:0.156870359962 5380:0.106271760595 5679:0.163249883861 5713:0.163249883861 5747:0.0713283029756 5941:0.144394819578 6028:0.121722853633 6098:0.0510238654972 6384:0.136575254715 7010:0.171566853528 7025:0.0950739349926 7280:0.0800157138413 7305:0.0774804510239 7469:0.105715428867 7509:0.0875571237984 7532:0.152190076948 7891:0.119010026259 7928:0.105715428867 8134:0.150736872448 8255:0.0397042847361 8491:0.101143140774 8615:0.0713283029756 8638:0.0999578645052 8640:0.113675391559 8643:0.105715428867 8742:0.101600051461 8792:0.081743293516 8962:0.0600087222145 9271:0.0704237127548 9411:0.130493903478 9557:0.326499767722 9572:0.110127997491 9662:0.108697863668 9789:0.0704237127548 9826:0.0822904665813 10715:0.058479882735 11322:0.0153597140094 11333:0.119010026259 12098:0.136575254715 12140:0.0944583569856
39 -1 -1.0 7:0.094323630996 23:0.122701649396 795:0.102572094072 798:0.125394039106 844:0.151695324536 1464:0.0686675854242 1760:0.0815824501003 1790:0.185878631822 1870:0.22650645089 1967:0.100933005992 2061:0.243745640859 2075:0.0823367151693 2135:0.0960522007421 2171:0.102886765615 2399:0.280331901538 2467:0.0522002423904 2803:0.0522002423904 2808:0.0914693200327 3126:0.103197323686 3169:0.115271401237 3340:0.0643361076337 3402:0.0876380155401 3427:0.0791643625871 3468:0.0425674642291 3476:0.0626970195532 3482:0.0522002423904 3527:0.076471972877 3647:0.148892102845 3727:0.125394039106 3734:0.1468699804 3827:0.0382359864385 4097:0.0547033294723 4101:0.116536350024 4151:0.0164673430339 4369:0.0837769957789 4512:0.0972707937014 4601:0.0522002423904 4814:0.0686675854242 5168:0.106638123804 5174:0.118720541658 5380:0.113935294333 5411:0.144114678097 5587:0.0462296765193 5699:0.168182690625 5815:0.08703653141 6022:0.148892102845 6048:0.0462296765193 6078:0.0329346860677 6308:0.0968715010396 6461:0.0734349902002 6591:0.0919694933307 6938:0.0924593530387 7351:0.121014027378 7721:0.0164673430339 7904:0.0643361076337 8149:0.142341345012 8626:0.274407960098 8707:0.0893561631083 8712:0.0522002423904 8804:0.117904057381 9216:0.131175302349 9250:0.162891395458 9773:0.167553991558 9832:0.115821789269 9942:0.109406658945 10004:0.0711706725062 10274:0.0626970195532 10425:0.0590348072629 10595:0.0808034506675 10642:0.0984299189097 10732:0.076471972877 10763:0.117230044682 10813:0.0952036336048 10863:0.104400484781 10877:0.0723297977145 11034:0.0956317056209 11322:0.0164673430339 11664:0.0960522007421
40 -1 -1.0 24:0.114812981557 50:0.105449321179 220:0.0880626902868 300:0.0886059917061 395:0.048916622309 445:0.133074536769 594:0.101718889761 702:0.048916622309 853:0.112685418239 1103:0.117758033264 1138:0.106373219667 1146:0.153532486601 1201:0.0250412040531 1241:0.0636980975603 1310:0.0791543457167 1341:0.146749866927 1418:0.176125380574 1516:0.0886059917061 1815:0.0824476948314 1855:0.0751236121594 1930:0.0857096566047 2322:0.117758033264 2402:0.0997364148578 2425:0.106572267526 2633:0.0522099714237 2794:0.103968334064 3037:0.104419942847 3122:0.0720546561223 3154:0.0754036706446 3212:0.0831850792739 3241:0.0675150604516 3318:0.138316642042 3415:0.095340751506 3512:0.0661764177327 3559:0.0636980975603 3608:0.0595340540957 3653:0.0880626902868 3895:0.0914477320373 4281:0.0657072118601 4305:0.048916622309 4336:0.166729632369 4361:0.048916622309 4512:0.0739578263621 4601:0.0396893693971 4844:0.0745501223904 4895:0.0323652867251 4926:0.041592539637 5106:0.100652105389 5237:0.13326748738 5279:0.0866283330702 5404:0.174431625662 5441:0.0522099714237 5513:0.101718889761 5693:0.0433141665351 6192:0.117704670121 6348:0.0789271300107 6400:0.0679401014844 6601:0.0614372243355 6741:0.0699270928048 6863:0.0932936489472 6884:0.0601909777796 6903:0.0880626902868 6936:0.0626030101329 7017:0.123851087081 7304:0.0978332446179 7318:0.0824476948314 7464:0.065225492367 7494:0.0779885599194 7721:0.0250412040531 8446:0.113207015898 8653:0.0926634660683 8667:0.0727115798061 8680:0.0857096566047 8776:0.186587297894 8878:0.0631588512337 9035:0.115338387249 9054:0.126317702467 9263:0.0762186995868 9287:0.0822585474439 9452:0.19712163558 9487:0.111330485054 9763:0.13326748738 9786:0.0940021087871 9797:0.0782278138867 9849:0.048916622309 9944:0.041592539637 9996:0.048916622309 10280:0.054994458425 10301:0.0614372243355 10405:0.0581438752208 10510:0.0351497737264 10625:0.0375618060797 10664:0.065225492367 10694:0.077500329916 10755:0.0396893693971 10940:0.0751236121594 10966:0.117758033264 10978:0.0511774955337 11020:0.0914477320373 11042:0.0866283330702 11060:0.0902666964202 11133:0.0886059917061 11513:0.25574842678 11541:0.155977119839 11569:0.124059040728 11692:0.0595340540957 11761:0.0290719376104 11934:0.0997364148578
41 -1 -1.0 646:0.0522295371709 692:0.0612870508238 863:0.0864287074376 1078:0.0848141252845 1106:0.0756183337206 1134:0.064748191453 1201:0.021502569575 1268:0.207016717187 1325:0.0790082692122 1370:0.0546967618522 1480:0.064748191453 1525:0.0357149949918 1526:0.0603653445333 1747:0.0990396344854 1790:0.060678705196 1886:0.0430051391501 1935:0.0699671535154 2467:0.0340807664456 2711:0.0724794314564 2878:0.0972094524909 2900:0.0322538543625 2971:0.0896641024662 3026:0.0673760068016 3042:0.0371933345349 3359:0.0564219632413 3468:0.0277916680103 3556:0.0464662797793 3650:0.0748911306128 3727:0.0409339570542 3739:0.0848141252845 3878:0.0840769711142 4041:0.0511211496683 4354:0.063245970727 4371:0.0371933345349 4621:0.0499274204085 4633:0.0833030279145 4918:0.0385429527978 5038:0.319048150949 5175:0.0699671535154 5288:0.064748191453 5377:0.0873447418718 5391:0.0551463824709 5433:0.0903660695495 5525:0.162771346891 6162:0.10634938365 6346:0.092737452266 6456:0.0813856734455 6779:0.0511211496683 6840:0.0715843278266 6847:0.0735978130478 7259:0.0769778157837 7424:0.0385429527978 7571:0.0542337177577 7587:0.0568248644715 7602:0.0107512847875 7671:0.0707968071603 7681:0.0505357660363 7751:0.0322538543625 7985:0.0711166293209 7988:0.0532639754262 8014:0.0656744860663 8148:0.0516852418417 8150:0.064748191453 8219:0.176524342167 8281:0.0729083295267 8297:0.0711166293209 8315:0.348112271622 8335:0.0878909541293 8336:0.0696224543243 8395:0.0629808219585 8425:0.0560083167211 8638:0.0699671535154 8741:0.191196197725 8762:0.0743866690698 8962:0.042004093427 9109:0.0532639754262 9558:0.101117354337 9570:0.0249637102043 9943:0.314100107397 10022:0.0860102783001 10048:0.0397844812488 10049:0.150913361333 10274:0.0409339570542 10287:0.101117354337 10353:0.0990396344854 10389:0.194418904982 10425:0.154171811191 11159:0.0385429527978 11175:0.092737452266 11322:0.021502569575 11326:0.171284830801 11512:0.0807184383029 11601:0.0439454770647 11666:0.241123618133 11683:0.0856424154003
42 -1 -1.0 78:0.0809333714711 262:0.147234206988 554:0.0821544735718 562:0.106767521252 693:0.085973043436 829:0.0520036248938 1081:0.0913118573548 1092:0.122322017354 1112:0.104007249788 1870:0.215327963064 2102:0.122322017354 2357:0.112242673424 2841:0.0827411270055 2942:0.110785078195 3208:0.0596028124476 3243:0.0363489739175 3367:0.155112428214 3427:0.301029853696 3468:0.0404666857356 3475:0.0815521742161 3482:0.0496240695186 3612:0.112242673424 3668:0.0639878041583 4228:0.0313093019526 4338:0.0664998225955 4970:0.0968995430737 5436:0.166384605351 5461:0.107745374732 5523:0.0596028124476 5847:0.0439481614714 6224:0.103085289641 6268:0.0854654965186 6446:0.133248516991 6577:0.141544018265 6637:0.0596028124476 6740:0.141544018265 6844:0.141629567183 6884:0.0752574634239 6953:0.100862031687 7245:0.0469639529288 7280:0.0815521742161 7312:0.150514926848 7658:0.0815521742161 7669:0.0928436230515 7755:0.148872208556 7835:0.156010874681 7942:0.0744361042778 8054:0.121295254757 8093:0.160594270778 8626:0.0869551497897 8870:0.0989675778226 8962:0.0611610086768 9124:0.123495522203 9773:0.0796424551346 9849:0.0611610086768 9943:0.34301441526 10049:0.175792645885 10281:0.157936458651 10295:0.0626186039051 10470:0.0775562141071 10555:0.085973043436 10625:0.0469639529288 10732:0.0363489739175 10822:0.0864694345679 10863:0.0496240695186 10877:0.0687601962306 10946:0.085973043436 11322:0.0313093019526 11364:0.0924703106293 11482:0.119320560957 11664:0.0913118573548 11683:0.124701572729 11776:0.0744361042778 11899:0.0717759876881 12089:0.103085289641 12121:0.0782732548814 12126:0.131579556012
43 -1 -1.0 14:0.07277667556 693:0.0756193747353 696:0.0319714944365 795:0.0857669290224 1019:0.122434288049 1199:0.0550774927216 1245:0.0904627936124 1296:0.403303632028 1365:0.060479457721 1851:0.0584912991759 1870:0.0631320596905 2035:0.0574172534791 2075:0.206540597706 2205:0.0574172534791 2306:0.17556059394 2386:0.0974433148846 2549:0.0562818012222 2989:0.0846781630535 3206:0.0614035781295 3476:0.104849781504 3597:0.0846781630535 3622:0.0137693731804 4038:0.0784914817714 4122:0.0218239401494 4151:0.0137693731804 4228:0.0275387463608 4592:0.0846781630535 4671:0.0769014328709 4680:0.0457408676169 4855:0.0747162643831 4927:0.0963856122627 5058:0.0654718204481 5179:0.102598506445 5426:0.0781057413715 5489:0.0654718204481 5847:0.0386555175716 6078:0.0137693731804 6668:0.0764832067624 6818:0.0906708060513 6857:0.0537954345859 6898:0.0413081195412 6936:0.137693731804 6967:0.132565106862 7094:0.0952684098981 7169:0.104950875902 7221:0.093375072566 7250:0.0857669290224 7424:0.0493626865101 7496:0.0706270120082 7602:0.0275387463608 7721:0.0137693731804 8005:0.101905470821 8312:0.101187380357 8425:0.0717309074572 8626:0.229449620287 8806:0.0952684098981 8974:0.0891667902277 9114:0.0631320596905 9138:0.0857669290224 9572:0.0493626865101 9687:0.0319714944365 9721:0.16063047865 9760:0.0622866126776 9773:0.210153523208 9819:0.0806607264056 10150:0.0457408676169 10496:0.138916290197 10822:0.076055985858 10863:0.0436478802987 10864:0.0826162390823 11213:0.10968385649 11655:0.0737701328849 11917:0.0846781630535 12012:0.0355933133297 12107:0.491913305922
44 -1 -1.0 50:0.109733079016 67:0.10696291466 352:0.0865643777963 548:0.0867514163126 567:0.133068956776 1382:0.332704931315 1411:0.0847915996017 1625:0.08064869201 1808:0.0896755884149 2035:0.0543309416845 2499:0.0543309416845 2618:0.0639330411722 3091:0.0978208367381 3098:0.257764791141 3135:0.0450737549162 3149:0.039087711409 3451:0.0581029920525 3633:0.0496069301417 4122:0.0413017045482 4601:0.0413017045482 4706:0.125439422019 4803:0.110901643772 4895:0.0673601788209 4926:0.0432821888981 5006:0.347559475303 5231:0.0986294438088 5277:0.122541818424 5351:0.153924556617 6078:0.0260584742727 6163:0.183280272334 6224:0.171594075912 6269:0.0784668583582 6292:0.104740981831 6590:0.138480537333 6602:0.121011807047 6981:0.270442529497 7245:0.039087711409 7482:0.0739073749187 7526:0.138480537333 7555:0.078175422818 7602:0.039087711409 7678:0.0739073749187 7751:0.039087711409 7783:0.0993095206211 7790:0.0891915131882 7793:0.0839466386634 7913:0.120023877063 7997:0.0688647588705 8437:0.103788092422 8512:0.0723720553434 8624:0.0589385614264 8736:0.195641673476 8746:0.0746304339006 9053:0.0839466386634 9160:0.120023877063 9743:0.100149238117 9814:0.112386405985 9834:0.100953042015 10569:0.0688647588705 10625:0.078175422818 10712:0.138480537333 10979:0.117805921193 11200:0.161808880776 11421:0.144641719789 11619:0.0702577824158 11620:0.0957483217719 11664:0.0759981071847 11899:0.0597385636831 12108:0.064549398548
45 1 -1.0 2:0.0572313751542 108:0.0953633134976 136:0.12656524016 162:0.050703669187 211:0.0334335265914 237:0.0847873093755 488:0.0210942066933 640:0.117810353365 828:0.142205898027 1049:0.395927429878 1201:0.0210942066933 1205:0.171371894153 1510:0.087580833719 1677:0.13440999148 1678:0.0463262257894 1790:0.0595263345072 2092:0.090976242606 2142:0.193432293343 2184:0.037810969989 2259:0.236544354469 2317:0.0536579963589 2340:0.0677784785008 2549:0.0431108930123 2571:0.208659330001 2650:0.0991969990016 2905:0.0832033903214 3135:0.0364869828025 3229:0.037810969989 3340:0.041206378876 3556:0.0911676445472 3622:0.0105471033467 3741:0.259757859201 3781:0.0489792311606 4017:0.0565066546778 4151:0.0105471033467 4174:0.090976242606 4353:0.191252548334 4496:0.0847873093755 4599:0.0780578402706 4895:0.081791599927 5155:0.0725919475398 5620:0.0668670531827 5774:0.0668670531827 5867:0.0244896155803 6028:0.150450869661 6048:0.0296094624937 6078:0.0421884133866 6098:0.0350367189269 6237:0.054099078074 6263:0.0755159029378 6571:0.087580833719 6632:0.138904560058 6739:0.0847873093755 6746:0.087580833719 7174:0.0609765983827 7245:0.03164131004 7250:0.0656959944563 7318:0.069452280029 7426:0.117169645334 7563:0.056873329136 7581:0.050150289887 7602:0.03164131004 7663:0.0953633134976 7721:0.0210942066933 7797:0.0585848226668 7802:0.104329665001 7832:0.0865859530669 7966:0.087580833719 7987:0.0296094624937 7997:0.055745683431 8320:0.0592189249874 8367:0.0431108930123 8431:0.0582575787922 8496:0.0483580733357 8552:0.0620448441931 8627:0.0817209907345 8996:0.168031900175 9550:0.0775077953092 9699:0.0668670531827 9704:0.0719331323593 9804:0.0865859530669 9849:0.041206378876 9942:0.0350367189269 10048:0.0390289201353 10087:0.0421884133866 10117:0.0824802357059 10137:0.0210942066933 10284:0.050150289887 10321:0.261966985494 10558:0.0617847309584 10587:0.043980629938 10715:0.0401565658403 10821:0.0455838222736 11055:0.195916924642 11087:0.037810969989 11270:0.054099078074 11815:0.0700734378539 12012:0.0272638666423
46 -1 -1.0 280:0.0465333379066 408:0.0616730240267 798:0.0512133068808 949:0.0660033275194 953:0.0549810808653 1092:0.0525521762795 1201:0.0807069074397 1202:0.137378009488 1274:0.142964828406 1365:0.0590817259477 1414:0.399167635875 1451:0.169586216454 1467:0.0866650073931 1474:0.063226325543 1525:0.0446837572126 1526:0.0755243112816 2053:0.118163451895 2102:0.0525521762795 2549:0.0549810808653 2773:0.0446837572126 2859:0.0700731450985 3099:0.0988488538238 3206:0.0599844891465 3208:0.0512133068808 3509:0.129501414348 3612:0.0482218727868 3621:0.0689947616134 3717:0.114492872263 3727:0.0512133068808 3777:0.0747156147197 3790:0.0525521762795 3843:0.0946076365282 4151:0.0538046049598 4189:0.129501414348 4371:0.0465333379066 4599:0.049775174303 4670:0.0512133068808 4705:0.0725328771876 4878:0.0995503486061 4979:0.0946076365282 4999:0.0549810808653 5119:0.0850372109324 5352:0.0616730240267 5377:0.109278784457 5429:0.142964828406 5523:0.0512133068808 5776:0.0581349084525 6048:0.0377621556408 6078:0.01345115124 6268:0.0734356403865 6602:0.0312326059726 6882:0.0842954935474 6996:0.127917421841 7280:0.0700731450985 7450:0.123910502655 7587:0.0710947446099 7602:0.0269023024799 7721:0.01345115124 7835:0.0446837572126 8150:0.0810077802757 8152:0.0465333379066 8153:0.147743493173 8216:0.0608471160142 8395:0.0787965883262 8397:0.0920797219868 8496:0.0616730240267 8792:0.0715860596925 9014:0.0800907950834 9109:0.0666396438434 9570:0.0312326059726 9687:0.0312326059726 10150:0.134051271638 10259:0.0599844891465 10274:0.0512133068808 10947:0.53056339267 11054:0.0684322321053 11159:0.241109363934 11211:0.0689947616134 11286:0.0377621556408 11322:0.0538046049598 11701:0.0700731450985 11708:0.0883721214123 11761:0.0312326059726
47 -1 -1.0 181:0.0333082680131 373:0.0763435386829 492:0.0454728601467 804:0.108590261679 966:0.123736571593 1029:0.141898529692 1079:0.0972792169269 1525:0.0953067164727 1563:0.0619984484596 1685:0.121873806884 1707:0.0873252036885 1960:0.0496258586906 2296:0.0758195716958 2317:0.0729801134652 2676:0.0402717596456 2721:0.0933549012681 3096:0.249921090946 3149:0.0430352706698 3208:0.0546168498689 3212:0.0476533582364 3243:0.0333082680131 3340:0.0560446980864 3450:0.127941897828 3468:0.0741630405932 3591:0.0648909043902 3597:0.0882186772796 3612:0.15427983156 3622:0.0143450902233 3727:0.273084249345 3930:0.102121851982 4024:0.191025288891 4117:0.0402717596456 4170:0.0619984484596 4228:0.0860705413396 4326:0.0921853477048 4338:0.0609369034422 4371:0.148877576072 4377:0.0430352706698 4601:0.0909457202933 4857:0.1381078422 5030:0.0763435386829 5283:0.0370815202966 5523:0.0546168498689 5577:0.117765349214 5587:0.0402717596456 5702:0.0747300785438 5711:0.0729801134652 5846:0.0938048231296 5847:0.0402717596456 6307:0.084734878533 6376:0.0729801134652 6938:0.0805435192913 6966:0.14650790149 7234:0.117270046484 7312:0.0689619400922 7602:0.0573803608931 7658:0.0747300785438 7871:0.132145368712 7904:0.0560446980864 7987:0.201358798228 7990:0.0530831416225 7995:0.0598179503699 8020:0.0476533582364 8131:0.0829341267037 8152:0.0496258586906 8425:0.0747300785438 8493:0.0787811281598 8638:0.0933549012681 8712:0.13641858044 8718:0.111148525495 9037:0.109233699738 9687:0.0333082680131 9699:0.0454728601467 9773:0.0729801134652 9849:0.0560446980864 9942:0.0476533582364 9946:0.143450902233 9996:0.224178792346 10022:0.0573803608931 10083:0.0402717596456 10150:0.0476533582364 10368:0.0717254511163 10425:0.0514266105199 10549:0.0758195716958 10782:0.0801167909664 10863:0.0454728601467 10932:0.127941897828 10941:0.0833070303154 10978:0.058635023242 11140:0.0796810782305 11159:0.308559663119 11322:0.0430352706698 11450:0.0805435192913 11469:0.0710683930563 11761:0.0999248040393 11962:0.0963164577321 12002:0.114269894263
48 -1 -1.0 14:0.0566191128137 202:0.0407857432466 253:0.090038871785 343:0.067722747519 352:0.0711713560388 492:0.0339573666933 651:0.190503913897 696:0.049746643039 732:0.0766990942528 1054:0.107123564999 1092:0.0418520048662 1477:0.0470520700934 2102:0.0418520048662 2592:0.0581280825151 2649:0.0491157528463 2745:0.0601467734935 3047:0.0679147333866 3243:0.124366607598 3359:0.0562176704095 3608:0.05093605004 3787:0.20626715037 3790:0.0418520048662 3921:0.109406413371 4013:0.0549467082663 4097:0.0355856780194 4116:0.0875727182709 4543:0.099493286078 4590:0.0703786354291 4680:0.0355856780194 4999:0.0437863591355 5046:0.0753445346069 5196:0.0741173295716 5283:0.0830731195396 5324:0.0581280825151 5673:0.0986810314482 5950:0.0711713560388 6259:0.092401668191 6637:0.0407857432466 6668:0.0595027359894 6996:0.0339573666933 7902:0.100751228285 8020:0.0711713560388 8341:0.0635321726671 8566:0.0503527859669 8742:0.0708591299934 8960:0.05093605004 9042:0.136953566186 9266:0.113855697665 9366:0.113855697665 9409:0.0437863591355 9687:0.099493286078 9780:0.270116615355 9798:0.0968574761827 10102:0.302253684855 10427:0.0893394463864 10625:0.0642741389993 10707:0.0986810314482 10863:0.0339573666933 10924:0.0675283466715 11322:0.0214247129998 11366:0.0384033963464 11474:0.360375835404 11477:0.109406413371 11533:0.523363552956 11645:0.149239929117 11649:0.0384033963464 11687:0.0937496598853 12140:0.0658782835282
49 -1 -1.0 13:0.106207689202 210:0.0447723193145 285:0.0646619242938 492:0.0340353589857 554:0.0563467895202 612:0.0755175837431 707:0.0913903505719 771:0.0970799356175 810:0.0881445751078 898:0.119194423358 949:0.0526850896627 1112:0.0356674101699 1385:0.0913903505719 1434:0.097138610534 1851:0.0912196583828 1989:0.0639299695744 2205:0.0447723193145 2301:0.106207689202 2306:0.0684485454688 2467:0.0680707179714 2514:0.0855283098521 2803:0.0340353589857 2833:0.0631617050494 2938:0.0720905877609 3029:0.114117198121 3041:0.0609046058647 3229:0.0384916001504 3230:0.0872283682313 3243:0.124652249205 3334:0.106207689202 3358:0.10965769484 3359:0.0563467895202 3412:0.144765727182 3450:0.0478807403782 3468:0.0277546398216 3591:0.048569305267 3612:0.0384916001504 3827:0.0249304498411 4038:0.122410790221 4099:0.194159871235 4170:0.0464043704987 4371:0.0742875600989 4599:0.0397314744527 4601:0.0340353589857 4680:0.10700223051 4814:0.0447723193145 4999:0.0438869263719 5030:0.0571413308274 5031:0.0322108809864 5334:0.0891573644721 5352:0.0984571209584 5357:0.10965769484 5380:0.0742875600989 5472:0.0710218771827 5523:0.0817588375115 5815:0.0567491539456 5847:0.0904273752808 5893:0.0419481293339 5950:0.0356674101699 6039:0.0794629489055 6078:0.0107369603288 6154:0.0800033581091 6259:0.0926138936556 6322:0.0631617050494 6730:0.131619737194 6735:0.1333413089 6792:0.0707024811368 6857:0.0419481293339 6938:0.0301424584269 6974:0.0429478413151 7094:0.0371437800495 7199:0.165059302455 7277:0.0717926908988 7413:0.0812772393613 7496:0.055072908268 7602:0.0429478413151 7611:0.0684485454688 7662:0.0702106887385 7721:0.0214739206576 7755:0.0510530384786 7763:0.0631617050494 7777:0.0691776287155 7855:0.093964981378 7904:0.167792517336 7987:0.0602849168539 8093:0.055072908268 8224:0.0784204041433 8426:0.100982630776 8712:0.0340353589857 8949:0.0855283098521 9014:0.0639299695744 9271:0.0492285604792 9390:0.0794629489055 9639:0.0615004546871 9687:0.0498608996822 9699:0.0680707179714 9721:0.250510034737 9832:0.0755175837431 10244:0.103370449382 10427:0.0447723193145 10500:0.0567491539456 10557:0.162554478723 10732:0.0249304498411 10856:0.0571413308274 10929:0.0578970982486 10974:0.0997217993644 10978:0.0877738527438 11049:0.0689985497335 11137:0.0855283098521 11270:0.27536454134 11322:0.0751587223015 11649:0.0384916001504 11776:0.0510530384786 11830:0.361203536144 12013:0.0954707288736 12089:0.0707024811368 12092:0.0812772393613 12140:0.0660295908542
50 -1 -1.0 953:0.193654201404 1312:0.251775149179 1960:0.0819497929935 2140:0.1696087793 2637:0.17301782095 2662:0.125204850239 3308:0.0987805305431 3522:0.332514383985 3675:0.117358978827 4129:0.131581559267 4151:0.0236888026784 4170:0.10238130183 4926:0.0786924991518 5048:0.166613369637 5388:0.135687577406 5867:0.0550036964733 6078:0.0236888026784 6420:0.222796540283 6709:0.138174180591 7147:0.145195375949 7721:0.0236888026784 7915:0.241936210593 8211:0.108612271968 8220:0.119495656926 8253:0.158395191598 9254:0.110007392947 10110:0.251775149179 10474:0.165821618749 10587:0.0987805305431 11036:0.424783813985 11153:0.268745929268 11332:0.14266268278 11502:0.117358978827
51 -1 -1.0 70:0.0453780415335 162:0.0428795960043 376:0.0385497916574 488:0.0178391638227 665:0.0883787195909 705:0.0419259570854 808:0.0806478194176 889:0.0691106407869 910:0.0508455389967 953:0.109375378867 1036:0.207331922361 1201:0.0178391638227 1241:0.0453780415335 1418:0.0627351925795 2146:0.122117818466 2751:0.130293341292 3178:0.123426734757 3212:0.029630209746 3218:0.334373407394 3255:0.0627351925795 3326:0.209629785427 3337:0.0664616878508 3500:0.0590004462745 3522:0.0500808643631 3558:0.0577608347736 3622:0.00891958191136 3835:0.079310993079 3854:0.128610619662 4122:0.0141372028516 4151:0.0356783276454 4670:0.0339600140929 4740:0.321104948809 5388:0.40872524541 5702:0.0464661460081 5867:0.0207106278346 6028:0.141372028516 6098:0.029630209746 6525:0.052686994509 6666:0.0703642915863 6709:0.364188581829 7532:0.0441893597955 7606:0.0910966196564 7835:0.029630209746 7990:0.033006375174 8005:0.132025500696 8156:0.0565488114065 8255:0.023056784763 8489:0.0621318835039 8538:0.0364584596222 8949:0.0710514654153 9162:0.0910966196564 9426:0.363024332268 9570:0.0207106278346 10137:0.0178391638227 10419:0.110771455839 10549:0.0471435780256 10558:0.0522507413212 10625:0.0267587457341 10822:0.0492678633095 11106:0.0610589092328 11364:0.052686994509 11430:0.0364584596222 11490:0.0424116085549 11530:0.0724637654987 11594:0.065146670646 11606:0.0419259570854 11754:0.0364584596222 11794:0.0403482813982
52 -1 -1.0 138:0.0671882574288 215:0.0786069702433 381:0.0743163917001 696:0.0194063782429 716:0.426799098468 718:0.0485371301793 917:0.073144286679 1056:0.0383205305602 1301:0.0637041349047 1365:0.0367104276214 1525:0.0277642504293 1530:0.23582091073 1573:0.0637041349047 1733:0.248022791659 1790:0.0471706286722 1855:0.100294466236 2168:0.0826742638864 2177:0.0591471202464 2538:0.0503341804404 2803:0.0264938280023 2961:0.0406023842409 3037:0.0348517001887 3042:0.0578269746119 3135:0.0867404619178 3149:0.025073616559 3415:0.0636427716132 3427:0.0401792579929 3622:0.0167157443727 3631:0.0512277640495 3740:0.510415901796 3827:0.0388127564859 3869:0.0769917849606 4122:0.0662345700058 4377:0.050147233118 4396:0.126535771287 4623:0.0826742638864 4692:0.0529876560047 4805:0.0785713487676 4806:0.0541233523288 4815:0.144488490462 5441:0.0348517001887 5893:0.0653065844882 5899:0.0888311893639 6270:0.0888311893639 6314:0.0804656976761 6493:0.0578269746119 6602:0.0194063782429 6695:0.0493690366168 7101:0.0513988004031 7300:0.0888311893639 7304:0.130613168976 7314:0.0572137308986 7602:0.00835787218634 7840:0.0264938280023 7987:0.0234635136202 8020:0.0832927512878 8110:0.0694019381566 8148:0.0803585159858 8263:0.093722769943 8305:0.0755690315418 8438:0.0769917849606 8703:0.0622762701061 8712:0.0264938280023 8944:0.0653600562422 9703:0.0786069702433 9822:0.0720925720269 9879:0.271601470202 10083:0.0469270272405 10274:0.0318213858066 10280:0.0367104276214 10452:0.0594991995879 10854:0.0428698918632 10957:0.0421604013071 11152:0.135800735101 11381:0.0686135619496 11480:0.142228217984 11744:0.0826742638864 11815:0.138821252146 12098:0.0743163917001
53 -1 -1.0 118:0.0580685066917 220:0.0491848692802 637:0.04550913952 702:0.0273209649405 818:0.0390557557071 897:0.0562163230557 976:0.0366988632255 1070:0.0465610075417 1136:0.0979022831091 1392:0.0714204443381 1532:0.0562163230557 1645:0.257675684509 1685:0.0297058430034 1960:0.072575625798 2379:0.134651078286 2439:0.069173443469 2467:0.0443346992751 2642:0.0478706503563 2773:0.0232303103438 2905:0.0551661410663 2960:0.0436918834476 3149:0.0209790606662 3151:0.128837842255 3237:0.052106469984 3270:0.0562163230557 3384:0.603197563693 3443:0.0424202843778 3588:0.134651078286 3622:0.00699302022208 3675:0.0692895899653 4122:0.0443346992751 4377:0.0419581213325 4805:0.0328702700016 4814:0.0291603698596 4930:0.0714204443381 5893:0.0273209649405 5913:0.0487118703653 6006:0.0603197563693 6078:0.00699302022208 6168:0.0657703444432 6226:0.357102221691 6477:0.064949160487 6515:0.0568121446202 6649:0.0361533900817 6837:0.0557048905873 6863:0.052106469984 7439:0.0743249345914 7596:0.0421145399013 7603:0.0562163230557 7651:0.046952854681 7840:0.0665020489126 8306:0.0328702700016 8343:0.0332510244563 8496:0.032062735485 8732:0.0665020489126 8781:0.0541832692817 8823:0.0291603698596 8911:0.0285837103058 9299:0.344294084961 9699:0.0221673496375 9850:0.103508999118 9944:0.0464606206877 10083:0.0196318897405 10087:0.0279720808883 10259:0.0311848954881 10274:0.0266249099626 10359:0.0328702700016 10377:0.0517544995591 10425:0.0752091457888 10600:0.119002155374 10660:0.137423228183 10664:0.145719250927 10793:0.0673255391428 10806:0.0533011625072 10940:0.0629371819987 11270:0.0717383597245 11480:0.158669540498 11505:0.0510754864696 11675:0.032062735485 12012:0.0903834752042 12050:0.0580685066917
54 -1 -1.0 7:0.14632936671 284:0.149010990748 488:0.051093365514 853:0.0766400482711 982:0.122811971094 1001:0.207544349833 1112:0.0848642431817 1199:0.102186731028 1461:0.173241245263 1760:0.126563281457 1851:0.108520456561 2075:0.127733413785 2205:0.213055502265 2306:0.162861109916 2430:0.124105299322 2676:0.0717186055802 3041:0.144911650674 3352:0.161040686943 3468:0.132074433889 3482:0.0809810683754 3622:0.025546682757 3790:0.0998080946124 3830:0.122811971094 4117:0.0717186055802 4228:0.051093365514 4680:0.0848642431817 4741:0.168223947973 5283:0.0660372169447 5815:0.135024493729 6857:0.0998080946124 6898:0.0766400482711 6999:0.223572919712 7028:0.102186731028 7496:0.26207233201 7602:0.025546682757 8005:0.0945339595408 8127:0.137755822525 8496:0.117130582459 9037:0.0972652883372 9240:0.159125655037 9721:0.149010990748 9999:0.138623064244 10150:0.0848642431817 10270:0.108520456561 10585:0.139470367595 10675:0.157105638698 10732:0.118635120849 10755:0.0809810683754 10813:0.147694562506 10929:0.137755822525 11290:0.214723482487 11464:0.187735626824 11541:0.159125655037 11655:0.136867681416 11845:0.172222118419
55 -1 -1.0 36:0.0608491876374 210:0.0885963940524 278:0.02982326095 488:0.0212465197868 492:0.0336749371328 521:0.0978602834617 530:0.092969927008 556:0.0616930406301 566:0.092969927008 696:0.0493328912114 976:0.0557500978769 1138:0.0451268379835 1148:0.0632529748614 1479:0.0716163558592 1719:0.0731161058667 1760:0.052629714968 1934:0.0593305081399 2295:0.0786214656912 2357:0.0380839883532 2496:0.132340719556 2499:0.0442981970262 2783:0.0830757935305 3038:0.0576446207395 3182:0.075178851305 3206:0.0473737010615 3243:0.0246664456057 3527:0.0493328912114 3559:0.0540454399605 3622:0.0212465197868 4228:0.0424930395735 4599:0.0393107328456 4670:0.0808930416867 4999:0.0434221800671 5019:0.0415039141721 5091:0.112908739235 5180:0.0978602834617 5243:0.0596465218999 5324:0.172933862218 5621:0.195720566923 5702:0.221365508022 5711:0.0540454399605 5850:0.148725638507 5950:0.141158821996 6055:0.599479572581 6075:0.0713271751221 6078:0.0106232598934 6551:0.0735008823363 6601:0.0521271740655 6648:0.0434221800671 6683:0.0352897054991 6735:0.0659646368989 6818:0.0699537680333 7382:0.232769883276 7562:0.113072450572 7602:0.0106232598934 7669:0.0630037640963 7835:0.0352897054991 8146:0.0770971172 8215:0.0707319110063 8255:0.0274607284598 8342:0.102275794587 8385:0.0720401466672 8566:0.049933992739 8833:0.0699537680333 8861:0.0809710373989 9114:0.0487072482465 9264:0.0659646368989 9687:0.0246664456057 9826:0.0569146673373 10083:0.02982326095 10290:0.264639662957 10415:0.0424930395735 10427:0.177192788105 10614:0.108496460443 10821:0.0459129653925 10974:0.0493328912114 10995:0.0673498742657 11233:0.108496460443 11286:0.0596465218999 11322:0.0318697796801 11364:0.0627504339589 11635:0.0576446207395 11761:0.0493328912114 11966:0.112908739235 12012:0.0274607284598
56 -1 -1.0 235:0.146874504086 352:0.192037480105 492:0.0610834423074 729:0.0906170360016 898:0.0356531457262 962:0.0984016281293 1384:0.0856709159677 1731:0.102403375423 1760:0.190931561073 1771:0.0637316729826 1772:0.0526007517774 1851:0.0409281032004 1935:0.0627015620672 2146:0.06595520342 2205:0.0803531229085 2357:0.034540541178 2467:0.0305417211537 2513:0.0610834423074 2581:0.0649529578055 2649:0.0441753814785 2773:0.0320062466842 2803:0.0610834423074 2844:0.0441753814785 3038:0.0522811943402 3041:0.109305824574 3243:0.0223714063836 3464:0.0699237728636 3527:0.134228438302 3608:0.0458125817305 3675:0.0477328902682 3791:0.22009953985 3827:0.0223714063836 4228:0.0578090418034 4522:0.130751391109 4621:0.0447428127673 4680:0.0960187400526 4820:0.0632995095841 4999:0.0787641034199 5283:0.0249057008774 5385:0.323453416508 5587:0.0540968326821 5714:0.0468058710713 5847:0.0811452490231 6199:0.0653373178605 6208:0.102403375423 6551:0.0333310711763 6602:0.0223714063836 6816:0.0644233647491 6936:0.0481742015028 7068:0.0549228263273 7245:0.0289045209017 7286:0.0927597514652 7372:0.0494198227247 7424:0.034540541178 7602:0.067443882104 7681:0.13586395808 7904:0.150569067842 7987:0.027048416341 7995:0.0401765614542 8216:0.0435837970363 8306:0.0452879860267 8707:0.0522811943402 8712:0.0305417211537 8739:0.0689842169025 8806:0.0666621423526 9077:0.082009377497 9190:0.0320062466842 9271:0.176701525914 9277:0.080982195701 9343:0.0409281032004 9439:0.0575901374947 9801:0.135531814772 9867:0.0649529578055 9923:0.0522811943402 10108:0.128301608647 10204:0.0953057562683 10314:0.0646906833015 10406:0.0887550725846 10427:0.160706245817 10674:0.545471904913 10732:0.0447428127673 10856:0.0512759272853 10974:0.0447428127673 10978:0.03938205171 11002:0.0573677305688 11301:0.0435837970363 11322:0.0385393612023 11413:0.0685898603448 11675:0.0441753814785 12016:0.0561989637773 12074:0.0831073271821
57 -1 -1.0 70:0.0499703872769 249:0.0789603595579 395:0.0383744986849 556:0.513372195942 612:0.0690841156459 711:0.0572921674411 931:0.079797238998 1068:0.0699240964516 1188:0.0632842718929 1192:0.100762311906 1365:0.0431424876227 1488:0.0815619008525 1900:0.0859599489077 2078:0.0559912060791 2138:0.111432083136 2263:0.0542538665549 2399:0.167209310333 2803:0.0311358303547 3042:0.0339794398771 3229:0.0352124369502 3326:0.0461689451926 3468:0.0253901760638 3482:0.0622716607093 3494:0.0352124369502 3610:0.0687558262052 3622:0.00982226088646 4097:0.032628844394 4151:0.00982226088646 4271:0.0699240964516 4543:0.0912263340303 4999:0.0401481263905 5031:0.0294667826594 5086:0.0615540123224 5129:0.0825574922385 5283:0.126950880319 5333:0.141626263612 5385:0.13189814226 5426:0.0557160415678 5711:0.0499703872769 5714:0.0477163567156 5774:0.0311358303547 5847:0.0275745724453 5863:0.0519145994835 6048:0.0275745724453 6551:0.0339794398771 6664:0.0609908709195 6716:0.0904815700859 6779:0.046703745532 6857:0.0383744986849 6861:0.521976824564 6996:0.0311358303547 7001:0.112522258083 7169:0.0748657814608 7424:0.0352124369502 7602:0.0392890435458 7671:0.0646792196096 7994:0.116038040916 7997:0.0519145994835 8076:0.104395364913 8170:0.0873374192789 8425:0.102337220066 8705:0.0971596801654 8712:0.0311358303547 8926:0.046703745532 9040:0.0461689451926 9140:0.103093026301 9170:0.0703261241833 9197:0.0789603595579 9734:0.0721811251145 10022:0.0392890435458 10359:0.0461689451926 10425:0.0352124369502 10779:0.0859599489077 10878:0.0768118379476 10974:0.0912263340303 11064:0.0615540123224 11286:0.0275745724453 11322:0.0196445217729 11347:0.229168669765 11649:0.105637310851 11664:0.0572921674411 11670:0.0526232735021 11776:0.046703745532 11861:0.0659490711302 11917:0.0604044205935 12089:0.0646792196096 12121:0.0491113044323
58 -1 -1.0 95:0.0546375677462 220:0.366134178445 340:0.0538254628681 441:0.10633134171 558:0.092574722731 588:0.0601912721172 696:0.0483484206904 702:0.122027028221 753:0.0696149336292 761:0.0612457598381 976:0.0546375677462 1056:0.0477352628452 1354:0.0781656448622 1577:0.309953599254 1960:0.036017061772 2035:0.0434141971625 2040:0.102985988437 2224:0.110655570556 2365:0.052056328528 2618:0.0510869417792 2767:0.0836953215834 2917:0.057177141802 3037:0.0434141971625 3135:0.036017061772 3149:0.0312337971168 3384:0.0898045466643 3427:0.0500506494347 3442:0.0788117780914 3559:0.0529669274077 3563:0.0911146505335 3622:0.0208225314112 3633:0.0396393837291 3650:0.0725226310355 3675:0.0515794541452 3802:0.0578303004202 4088:0.0875081610659 4122:0.0330029314569 4281:0.109275135492 4377:0.0624675942336 4386:0.084582385602 4512:0.0614982074848 4671:0.0581465285508 5202:0.092574722731 5391:0.0534023283687 5513:0.084582385602 5628:0.0864528677304 5774:0.132011725827 6078:0.0312337971168 6094:0.1129885683 6100:0.0990087943706 6122:0.0542370031705 6154:0.0775765387138 6217:0.233497866152 6226:0.10633134171 6299:0.102985988437 6367:0.0646482688761 6981:0.072034123544 7041:0.0959074166849 7183:0.0814179610431 7230:0.124935188467 7245:0.0937013913504 7381:0.0898045466643 7389:0.0457295837519 7412:0.116748933076 7580:0.0875081610659 7602:0.0416450628224 7614:0.052056328528 7651:0.139807588194 7840:0.0990087943706 8306:0.0489375268387 8343:0.0495043971853 8442:0.110655570556 8547:0.300704440083 8904:0.060727767769 8911:0.0851113234041 9254:0.0483484206904 9385:0.0732268356889 9449:0.0793552067143 9850:0.231157566799 9940:0.0716570255437 9942:0.0345854760508 9944:0.0345854760508 10006:0.0685577942565 10083:0.0876843540704 10202:0.0627004714783 10279:0.0806684944953 10400:0.0800261993348 10510:0.0876843540704 10660:0.175368708141 10680:0.10633134171 11000:0.0470960054603 11353:0.0755585931589 12050:0.172905735461
59 -1 -1.0 159:0.0815489287214 184:0.0562725841054 278:0.0274509477215 280:0.202962601764 282:0.0684475740993 352:0.0649651198364 363:0.0543140188595 408:0.0448327943587 491:0.0509392064658 575:0.0811962354379 853:0.029334674614 924:0.0919655881733 953:0.039968130815 973:0.050552689232 1138:0.0415371904636 1175:0.0493252200387 1181:0.0557401814295 1192:0.0501552827684 1341:0.0382024547916 1604:0.099866029694 1609:0.0740197503818 1621:0.0832298314977 1778:0.099866029694 1839:0.0639413653244 1963:0.162392470876 2198:0.188280382558 2200:0.0530592369829 2394:0.0595245805576 2457:0.0497463556863 2502:0.136226010281 2513:0.0309962394894 2538:0.0588880667337 2539:0.149060273343 2955:0.0811962354379 3038:0.0530592369829 3089:0.0709643703043 3108:0.0855745657812 3170:0.0681130051406 3180:0.0832298314977 3252:0.0764674684286 3284:0.0493252200387 3424:0.0771379054399 3522:0.0549018954431 3526:0.0855745657812 3668:0.439649438965 3816:0.0607174313372 3827:0.0227043350469 3830:0.0470073974642 3837:0.0429490674662 3993:0.0884113763947 4122:0.0464943592341 4151:0.029334674614 4228:0.234677396912 4317:0.0919655881733 4445:0.0884113763947 4527:0.0832298314977 4621:0.0454086700938 4651:0.0734129042797 4722:0.0919655881733 4739:0.0599335076397 4851:0.0832298314977 4892:0.0470073974642 4951:0.0714180105666 5234:0.0709643703043 5489:0.139483077702 5584:0.111480362859 5622:0.0673000314458 5867:0.0454086700938 6048:0.0823528431646 6135:0.099866029694 6139:0.0723674633736 6169:0.047502430591 6234:0.0415371904636 6269:0.0588880667337 6695:0.0577589045342 6824:0.0700108319808 6890:0.0516818514315 6938:0.0274509477215 7602:0.0684475740993 7773:0.0728596178153 8129:0.0884113763947 8177:0.0900759152337 8441:0.219300391208 8538:0.039968130815 8698:0.05461101923 9114:0.0448327943587 9168:0.0869458605573 9190:0.0324825599182 9194:0.0740197503818 9497:0.0448327943587 9564:0.0728596178153 9687:0.0454086700938 9706:0.0782257989707 10137:0.0195564497427 10288:0.050552689232 10300:0.0919655881733 10407:0.0700108319808 10457:0.153946246005 10555:0.0537005745362 10569:0.103363702863 10877:0.0429490674662 10882:0.0794394850691 10929:0.105454584675 10956:0.0696106066549 11000:0.0442324060257 11054:0.0497463556863 11113:0.0643892441014 11242:0.0429490674662 11278:0.152817619398 11286:0.0274509477215 11385:0.0821873633019 11443:0.0908173401875 11610:0.0751603306284 11688:0.109803790886 11794:0.0442324060257 11815:0.0324825599182 11982:0.0977822487133 12107:0.116442940902
60 -1 -1.0 202:0.0372919791417 211:0.0620970618472 328:0.0338841674615 352:0.0325373588123 372:0.0470867001239 488:0.0195894419644 617:0.0688904158498 673:0.0885605286064 877:0.0921207364294 953:0.0400355580551 976:0.0514019857289 1192:0.0502398959897 1341:0.0382669032919 1424:0.0547031493906 1450:0.0787389684985 1605:0.0752871279932 1626:0.0902278755642 1875:0.0644978703727 2055:0.10410265854 2079:0.0647892373013 2099:0.0902278755642 2263:0.0541017481874 2808:0.054405647973 2866:0.115712690513 2868:0.0624417324805 2954:0.065492407011 3115:0.102803971458 3202:0.0735367536923 3241:0.0528162446035 3420:0.094299008145 3512:0.0517690400124 3522:0.0824917744786 3526:0.0857189322221 3622:0.0195894419644 3668:0.400355580551 3775:0.173569035769 4089:0.094299008145 4151:0.0293841629466 4262:0.0470867001239 4373:0.0510251421861 4651:0.0735367536923 5046:0.0688904158498 5101:0.0719787418447 5417:0.0631068338459 5473:0.0454852756603 5580:0.0552799966425 5584:0.279171082575 5634:0.0563675173676 5867:0.0454852756603 5885:0.0741446235591 6100:0.0465727963854 6471:0.0857189322221 6602:0.0227426378301 6648:0.0400355580551 6754:0.087092540407 6906:0.0498302790373 6993:0.0563675173676 7250:0.0610095411221 7562:0.0521268007767 7990:0.0362447745506 8064:0.128098472026 8089:0.0647892373013 8306:0.0460394955328 8496:0.0449084284084 8505:0.0454852756603 8566:0.0460394955328 8595:0.0454852756603 8605:0.0436788884437 8615:0.0454852756603 8820:0.0693154342155 8833:0.0644978703727 8995:0.0510251421861 9194:0.0741446235591 9210:0.0746558708834 9229:0.100034506193 9506:0.094299008145 9578:0.0729825338198 9720:0.0611967067111 9752:0.0857189322221 9760:0.0443070272052 9831:0.087092540407 9890:0.0514019857289 10137:0.0587683258931 10251:0.0613814256211 10342:0.0644978703727 10409:0.0624417324805 10427:0.0408432519058 10431:0.0921207364294 10481:0.048973604911 10599:0.0885605286064 10600:0.0555598235169 10715:0.0372919791417 10725:0.0823260154473 10732:0.0454852756603 11114:0.0902278755642 11443:0.0454852756603 11448:0.507984957534 11688:0.219978065276 11755:0.0885605286064 11757:0.0787389684985 11982:0.048973604911
61 -1 -1.0 132:0.0700258496176 211:0.0350129248088 280:0.0764212522942 515:0.094015270242 521:0.101748512049 562:0.0753312501352 571:0.0801603743713 770:0.0764212522942 853:0.0331360440321 1238:0.10388306055 1275:0.146123544436 1678:0.0485146745081 1721:0.0906762694011 1759:0.0451474495625 1761:0.0849000733073 1870:0.0506425064365 2020:0.0499643160527 2205:0.092116545639 2296:0.0583791068839 2320:0.247718698604 2488:0.0687994701322 2580:0.106339462239 2592:0.059934982614 2676:0.0310082121037 2705:0.0887926578667 2906:0.112807290376 2908:0.0753312501352 3039:0.160320748743 3041:0.125307823934 3144:0.072733202458 3149:0.0331360440321 3243:0.0256465038639 3369:0.0849000733073 3475:0.057540225369 3482:0.0350129248088 3501:0.054198314279 3507:0.0836116895849 3608:0.0525193872132 3630:0.0679260971128 3668:0.135442348687 3690:0.062963340501 3830:0.0530989081252 3837:0.0485146745081 3957:0.0855814864778 4079:0.0591760263765 4122:0.0700258496176 4228:0.0220906960214 4369:0.0561927975732 4414:0.106339462239 4599:0.0408726444795 4752:0.0790832706267 4947:0.0781658910771 5021:0.0952739560107 5096:0.0897337471704 5241:0.0917181481683 5265:0.0469198377103 5311:0.0801603743713 5474:0.106339462239 5580:0.0623383557385 5584:0.062963340501 5587:0.0620164242074 5616:0.072733202458 5711:0.0561927975732 5867:0.0256465038639 5869:0.0769395115917 5924:0.0460582728195 6028:0.0175064624044 6044:0.0930246363112 6246:0.109258193449 6269:0.0665191483434 6307:0.0652436622897 6384:0.0982128454381 6637:0.0420535601144 6741:0.0616878544473 6788:0.112807290376 6858:0.117394879804 6890:0.0583791068839 6898:0.0331360440321 6996:0.0350129248088 7001:0.0632668747983 7147:0.0677000639783 7210:0.196425690876 7277:0.0738547252966 7422:0.072733202458 7555:0.0662720880643 7600:0.0760211877137 7602:0.0220906960214 7839:0.18302899219 7977:0.0635647352239 7986:0.0566547159676 8068:0.112807290376 8123:0.0917181481683 8199:0.0849000733073 8205:0.0652436622897 8269:0.106339462239 8320:0.0620164242074 8521:0.0776866047585 8524:0.110453480107 8538:0.0451474495625 8610:0.0715267293696 8652:0.0879848596024 8698:0.0616878544473 8737:0.0781658910771 9039:0.0595600225188 9190:0.146767407498 9244:0.0530989081252 9254:0.0512930077278 9401:0.0998682719241 9449:0.0841882149016 9578:0.0823012198315 9629:0.101748512049 9699:0.0350129248088 9726:0.17752807913 9869:0.117394879804 10036:0.0879848596024 10049:0.0620164242074 10064:0.0613523669232 10223:0.072227284766 10318:0.0849000733073 10359:0.0519179924903 10415:0.132544176129 10427:0.0460582728195 10566:0.0687994701322 10732:0.0256465038639 10755:0.0350129248088 10872:0.0982128454381 10882:0.0897337471704 10974:0.102586015456 11278:0.172620676107 11286:0.0930246363112 11373:0.0469198377103 11428:0.0753312501352 11675:0.0506425064365 11688:0.0620164242074 11794:0.149892948158
62 -1 -1.0 413:0.122481000803 467:0.127596823943 488:0.0366353073047 829:0.0608499283001 982:0.0880594624461 1112:0.0608499283001 1827:0.172280123873 1874:0.14881484042 2430:0.0889868133183 2464:0.114792825366 2599:0.0715650687879 2759:0.0993964384025 2807:0.126737340448 2808:0.101747034766 3039:0.132938316923 3156:0.122989223929 3367:0.0907492521393 3424:0.144503266585 3468:0.0473504477925 3501:0.17976544488 3505:0.140798654455 3608:0.0870983824204 3650:0.0425322746478 3668:0.149745457286 4122:0.0870983824204 4129:0.101747034766 4151:0.0915882682616 4228:0.0366353073047 4639:0.176353831222 4683:0.160307752997 5276:0.0850645492955 5489:0.0870983824204 5606:0.130402296941 5820:0.206764405896 6044:0.0514241551414 6048:0.0514241551414 6069:0.108200376093 6158:0.18638076459 6651:0.127596823943 6741:0.102303408749 6840:0.121962811885 6890:0.0968161672584 7049:0.126737340448 7295:0.0889868133183 8255:0.0947008955849 8538:0.0748727286428 8566:0.0861010267705 9244:0.176118924892 9569:0.14192871305 9726:0.294413346135 9989:0.118620242133 10022:0.0732706146093 10049:0.102848310283 10066:0.0839857550971 10415:0.146541229219 10441:0.101747034766 10560:0.116775764323 10732:0.0425322746478 10863:0.0580655882803 10882:0.14881484042 10889:0.139618105349 11276:0.122481000803 11301:0.0828610411859 11448:0.237502745857 11587:0.172280123873 11794:0.0828610411859
63 -1 -1.0 64 -1 -1.0 181:0.0471761759165 211:0.0322027499128 501:0.350508664486 660:0.0918527373122 989:0.103753256266 1094:0.0762704584761 1199:0.0812706922672 1341:0.0396894629147 1453:0.0536935371547 1643:0.0564281601544 1677:0.0863080024296 1732:0.103753256266 1774:0.132223243885 1849:0.0592553761712 2146:0.0695422144186 2361:0.431890563386 2599:0.0396894629147 2688:0.0903301771313 2856:0.0741979146965 2903:0.107972640846 3240:0.0668955576234 3482:0.0322027499128 3744:0.0652833731634 4012:0.0557908378711 4122:0.0483041248692 4151:0.0304765096002 4160:0.0622663842361 4170:0.0439057610251 4231:0.0741979146965 4254:0.139084428837 4371:0.0351438003122 4574:0.107972640846 4931:0.0955452946975 4990:0.0699196456562 5128:0.0707642638748 5145:0.0787126245882 5753:0.0471761759165 5867:0.0471761759165 5977:0.0732396582366 6028:0.0322027499128 6078:0.0101588365334 6098:0.0337469244917 6225:0.0573350124499 6400:0.05512453663 6541:0.0978045429521 7010:0.05673672109 7025:0.0628814158641 7062:0.0674938489833 7239:0.132223243885 7454:0.107387074309 7582:0.0471761759165 7652:0.0521075477027 7721:0.0101588365334 7839:0.0561129629937 8024:0.107972640846 8134:0.199393197792 8152:0.0351438003122 8449:0.172939007645 8512:0.0564281601544 8595:0.0471761759165 8619:0.0477509987317 8641:0.0477509987317 8712:0.0322027499128 8904:0.0592553761712 9389:0.066430245428 9697:0.0512451752686 10106:0.0723201586487 10753:0.0843567512299 10815:0.132860490856 10821:0.0439057610251 11118:0.0864695038223 11444:0.055461473379 11475:0.0978045429521 11556:0.0503288704716 11608:0.0547796712342 11675:0.0465778845566 11922:0.496320747175 11981:0.0714513945429
65 -1 -1.0 62:0.108326941671 181:0.0486520344548 488:0.0209532907423 492:0.0664203601864 554:0.164942026475 798:0.0398883073204 1112:0.0348026625985 1135:0.234964163606 1262:0.0769900188007 1562:0.0703427692233 1606:0.11135045477 1886:0.0419065814845 2144:0.0689883169023 2205:0.0436868254643 2206:0.106999071048 2549:0.0856457973109 2720:0.0869957661383 2792:0.0745826210369 3016:0.0805287401683 3126:0.0656549002034 3135:0.0362432382541 3166:0.0635522652381 3190:0.11135045477 3212:0.0348026625985 3468:0.0541634708355 3494:0.0375583807889 3555:0.106999071048 3612:0.0751167615777 3622:0.0104766453711 3727:0.119664921961 3791:0.0398883073204 3830:0.0503649526916 3976:0.0656549002034 4097:0.0348026625985 4151:0.0209532907423 4599:0.0387681946442 4705:0.056493397367 5019:0.040931107274 5031:0.0314299361134 5043:0.177386039478 5283:0.0541634708355 5523:0.0398883073204 5587:0.0294116619493 5847:0.0588233238986 6044:0.0294116619493 6048:0.0294116619493 6078:0.0314299361134 6098:0.0348026625985 6352:0.081929241728 6430:0.383885726583 6629:0.184891095219 6735:0.390325445162 6743:0.0486520344548 6815:0.0419065814845 6836:0.0869957661383 6884:0.0503649526916 6898:0.0314299361134 6938:0.0294116619493 7003:0.0618843980163 7103:0.0581934575815 7234:0.0856457973109 7314:0.0717177716554 7357:0.384950094004 7472:0.0662325987119 7602:0.136196389825 7721:0.0209532907423 7835:0.0348026625985 7942:0.0498152701398 7987:0.0294116619493 7990:0.0387681946442 8020:0.0348026625985 8127:0.056493397367 8255:0.0270817354177 8335:0.0428228986555 8367:0.0428228986555 8773:0.0541634708355 8961:0.0498152701398 9253:0.0947262564984 9437:0.296565149469 9534:0.0452793079697 9676:0.0549806754918 9706:0.0419065814845 9766:0.056493397367 10049:0.117646647797 10549:0.0553732846908 10732:0.0486520344548 11231:0.0880576864035 11502:0.0519033578429
66 -1 -1.0 136:0.0986060319257 206:0.0605565167512 211:0.125029490358 327:0.123653823917 372:0.0316022795282 446:0.20960576805 582:0.0534058243628 640:0.0367140660433 652:0.116904467695 661:0.167862030784 696:0.0152637410569 1100:0.240875120297 1226:0.0632888609052 1227:0.050529021092 1231:0.0605565167512 1351:0.03193508194 1393:0.043287801505 1694:0.0698685893501 1759:0.188089295996 1863:0.0414393870471 3061:0.0331605125053 3149:0.0197212063851 3243:0.0152637410569 3256:0.250526761683 3380:0.0380051293657 3467:0.0713416580852 3827:0.0305274821138 3885:0.0698685893501 4116:0.0806096982839 4122:0.0104191241965 4338:0.0279247517339 4363:0.480652419265 4599:0.0243257117991 4641:0.111908020523 4985:0.0425697584957 5213:0.144925784598 5280:0.121113033502 5288:0.039589452856 5479:0.0650259693094 5580:0.0371012175755 5587:0.0184548086047 5693:0.0682241649264 5702:0.23971897828 5867:0.0152637410569 6028:0.0104191241965 6057:0.04042681072 6100:0.0312573725894 6108:0.0851395169915 6183:0.268552981531 6263:0.188268400431 6274:0.0344984871956 6477:0.0305274821138 6619:0.0415586829037 7220:0.0342455683258 7406:0.201414736148 7620:0.056703128104 8063:0.143124443463 8136:0.0356708290426 8255:0.0169928596582 8343:0.0312573725894 8746:0.037653833814 8809:0.115060671052 8871:0.0437693209357 8911:0.026869899428 9116:0.115060671052 9119:0.0552531764969 9249:0.0501053523366 9282:0.0539667747109 9284:0.0534058243628 9572:0.0706997853597 9789:0.120561322326 10087:0.0262949418468 10251:0.164784787654 10295:0.0525898836937 10502:0.103717022487 10531:0.100210704673 10796:0.0698685893501 10927:0.0477081478209 11077:0.0383438759304 11372:0.043287801505 12100:0.0545868579706
67 -1 -1.0 24:0.0367383362855 62:0.0414255172739 78:0.0828510345478 95:0.0420505349303 488:0.0160255776486 588:0.0463248145017 646:0.0389259758263 702:0.0313050893022 848:0.150722824813 1087:0.140248548864 1112:0.0266179083138 1192:0.0410998616347 1525:0.0266179083138 1630:0.0393178781264 1790:0.0452230278033 2037:0.061590305522 2472:0.0691159834192 2496:0.0998204175833 2619:0.0753614124066 2623:0.0570425714682 2961:0.0389259758263 3089:0.0581519161994 3149:0.0240383664728 3208:0.0305075309695 3279:0.0703894239158 3380:0.0926496290033 3434:0.175570958262 3614:0.409217259235 3622:0.0240383664728 3633:0.0305075309695 3650:0.0558153584685 3711:0.167446075405 3827:0.0186051194895 4116:0.098255929722 4119:0.0818354473523 4122:0.0126999698127 4281:0.252303209582 4418:0.29261826377 4951:0.058523652754 5039:0.0581519161994 5106:0.0644141602367 5499:0.034630697138 5764:0.049755038533 5861:0.0563573332231 6010:0.037210238979 6023:0.146953345142 6078:0.0160255776486 6105:0.0461126982623 6157:0.111630716937 6192:0.0376636308427 6213:0.113410057855 6602:0.0186051194895 6619:0.101312549573 6683:0.0266179083138 6819:0.0691159834192 6863:0.0597049811242 6898:0.0240383664728 6993:0.0461126982623 7089:0.0620846330735 7170:0.061073891637 7295:0.0389259758263 7751:0.0480767329457 7797:0.0445077474742 7835:0.0266179083138 7987:0.0224947421452 7990:0.0296508420184 7991:0.0389259758263 7995:0.0334127284496 8007:0.259443422323 8020:0.0532358166275 8169:0.0691159834192 8216:0.181231733437 8255:0.020712758637 8322:0.109297307539 8335:0.032751976574 8351:0.0385203197938 8482:0.0771433959148 8615:0.037210238979 8703:0.0597049811242 8712:0.0507998792507 8758:0.0632108337424 8852:0.183221674911 8911:0.065503953148 8931:0.0851634896434 8961:0.0761998188761 8979:0.0818354473523 9183:0.0593016840369 9580:0.0357324838364 9653:0.0847016236622 9699:0.0253999396254 9942:0.0266179083138 9944:0.0266179083138 9996:0.156525446511 10083:0.0449894842905 10253:0.0532358166275 10298:0.141409129449 10425:0.0574510949225 10664:0.292195747961 10691:0.0771433959148 10755:0.0253999396254 10813:0.0463248145017 10932:0.0357324838364 11020:0.058523652754 11077:0.0934754318375 11159:0.0287255474612 11480:0.0454519463867 11505:0.058523652754 11754:0.032751976574
68 -1 -1.0 45:0.148322093837 130:0.145221727046 201:0.171172297039 278:0.0597768669209 488:0.0425858992401 1005:0.137189271262 1199:0.0851717984802 1359:0.115541182047 1507:0.129164931523 1886:0.0851717984802 2549:0.174068280705 3210:0.12775769772 3241:0.114818343218 3284:0.107410029847 3468:0.0550414762975 3522:0.0597768669209 3666:0.162295965393 3790:0.0831892246233 3976:0.133438370091 4117:0.0597768669209 4122:0.0337485266775 4166:0.273668263334 4228:0.0425858992401 4305:0.0831892246233 4307:0.1729865058 4361:0.0831892246233 4601:0.067497053355 4705:0.114818343218 5288:0.128233974436 5681:0.088790002975 5858:0.1064647481 5914:0.127273920276 5950:0.141467295132 6048:0.0597768669209 6618:0.189332302425 6815:0.0851717984802 6818:0.140213274778 7003:0.125775123863 7010:0.237840650315 7114:0.217467113613 7182:0.150686277978 7454:0.112541803168 7469:0.146551771703 7500:0.114078084921 7555:0.0638788488601 8420:0.118273580579 8521:0.149762321628 8605:0.0949544527896 8766:0.210625252045 9190:0.0707336475658 9439:0.127273920276 9626:0.12775769772 9890:0.111743856153 10280:0.0935253935984 10585:0.11624740241 10642:0.127273920276 10911:0.107410029847 10929:0.114818343218 11322:0.02129294962 11332:0.128233974436 11364:0.125775123863 11619:0.114818343218 11738:0.0787932764904
69 1 -1.0 202:0.194210776591 328:0.088231714008 665:0.252710433496 816:0.127523425427 1161:0.252286828284 1863:0.16077594283 2587:0.106352623992 2823:0.239875171201 3053:0.207203155654 3208:0.0971053882956 3303:0.214370486116 3461:0.28600218805 3522:0.14320140642 4041:0.121271908359 4122:0.0404239694531 4151:0.0255046850854 5854:0.32865048977 5867:0.0592200448511 6028:0.0404239694531 6077:0.207203155654 6576:0.159832417218 7062:0.0847247299366 7140:0.139241084179 7280:0.132865467558 7372:0.130820748061 7500:0.136642676707 7989:0.216684106992 8152:0.088231714008 8367:0.104249452565 8447:0.143944774788 9570:0.118440089702 9944:0.0847247299366 10083:0.0716007032101 11122:0.271075156449 11430:0.104249452565 11608:0.137529357749 11815:0.0847247299366 11899:0.116938024709
70 -1 -1.0 105:0.216601712156 181:0.0900513836558 910:0.221080267385 1201:0.0775660399253 2012:0.234419857793 2467:0.122939264611 2499:0.161722284574 2599:0.151521015961 3037:0.161722284574 3570:0.19892908564 4122:0.0614696323055 4151:0.0775660399253 4228:0.0775660399253 4318:0.229087055887 4692:0.245878529222 5681:0.161722284574 6688:0.279604373799 7025:0.240060089432 7062:0.128834403618 7372:0.19892908564 7454:0.204983859765 8505:0.180102767312 8595:0.180102767312 8853:0.298105703389 9411:0.164747457554 9687:0.0900513836558 10083:0.108877701984 11333:0.30049831796 11430:0.158524152969
71 -1 -1.0 302:0.146917190458 328:0.281060127057 635:0.128183552923 1161:0.32146159149 1201:0.097493516175 1435:0.0763770659484 1464:0.0677567750961 1960:0.0562120254113 2467:0.0515078557336 2513:0.0515078557336 2587:0.0677567750961 2770:0.0826657734672 2961:0.0789369414544 3279:0.0713704116172 3522:0.0456164837504 3622:0.0162489193625 3650:0.0377288223793 3827:0.0754576447587 4122:0.0772617836004 4151:0.0487467580875 4338:0.0690242316237 4807:0.152823385227 5237:0.0864755804668 5391:0.0833453061298 5854:0.209381738642 5867:0.0377288223793 5916:0.120256293172 6028:0.0515078557336 6148:0.249794654492 6169:0.0789369414544 6486:0.0959805889711 6576:0.203657018323 6629:0.191173185095 6986:0.160730795745 7031:0.0781143224754 7062:0.269888708709 7186:0.0852731509862 7252:0.254138914721 7280:0.0846479876608 7464:0.0846479876608 7582:0.0754576447587 7721:0.0487467580875 7776:0.165951906906 7951:0.0881709384387 7987:0.0912329675009 8134:0.0797316696086 8152:0.0562120254113 8211:0.0745006859543 8216:0.14700598691 8420:0.0902560663427 8712:0.103015711467 9411:0.0690242316237 9572:0.0582517665918 9772:0.312874043497 9942:0.107955483484 10179:0.113186467138 10253:0.0539777417418 11322:0.0487467580875 11450:0.0912329675009 11608:0.0876193309797
72 1 -1.0 302:0.0859852216528 328:0.23029180007 635:0.225063340293 665:0.0471138826089 1161:0.188139632339 1201:0.0570593650197 1435:0.0447006842717 1440:0.0724849061608 1464:0.118966636381 1563:0.0411010787925 1960:0.0328988285814 2012:0.0574815483965 2338:0.0677003762037 2467:0.0301456512904 2513:0.120582605161 2587:0.118966636381 2773:0.0315911846225 2931:0.0809458669381 2939:0.34846198414 2961:0.0461988851433 3522:0.0266976482062 3622:0.00950989416994 3650:0.0220812904526 3827:0.0441625809052 3848:0.0876040827865 4096:0.0859852216528 4122:0.0452184769356 4144:0.0668871083971 4151:0.0475494708497 4212:0.106641212452 4234:0.34846198414 4338:0.0403973410944 4661:0.101075392278 4683:0.166452515651 4807:0.268325699903 5001:0.0430185954733 5237:0.0506109729624 5391:0.146336815976 5854:0.122543421577 5867:0.0220812904526 5916:0.0703815802035 6028:0.0452184769356 6148:0.146195613101 6169:0.0461988851433 6202:0.101075392278 6551:0.0328988285814 6576:0.119192953575 6629:0.111886625678 6736:0.0736844940079 6986:0.0940698161696 7031:0.0457174365461 7062:0.221138292358 7186:0.0499072352644 7252:0.223107222968 7280:0.0495413501904 7464:0.0495413501904 7582:0.0441625809052 7721:0.00950989416994 7751:0.0855890475295 7812:0.0772595338993 7951:0.0516032035553 7982:0.0568432994966 7989:0.0403973410944 7991:0.0923977702865 8064:0.0621867082541 8150:0.0572720805544 8211:0.043602508155 8216:0.215092977366 8420:0.052823552137 8521:0.0668871083971 8538:0.0777426780877 8712:0.0301456512904 9190:0.0315911846225 9270:0.0971255402754 9354:0.0894418999678 9411:0.0403973410944 9570:0.0220812904526 9572:0.0340926139851 9772:0.0915568283589 9942:0.0631823692451 10179:0.0662438713578 10253:0.0315911846225 10861:0.0694581819556 11322:0.0285296825098 11450:0.0533952964125 11608:0.0512803680214
73 -1 -1.0 95:0.0758043700022 120:0.153523960879 136:0.173335557264 232:0.119945038616 352:0.04798402146 420:0.16930076464 912:0.0863395955388 1134:0.0869908734102 1145:0.0999404179058 1199:0.115557038176 1292:0.103421690675 1316:0.111919777115 1464:0.060233022823 1526:0.0811024049756 1635:0.0853228477575 2538:0.0869908734102 2702:0.076873281004 2803:0.0457883930509 2900:0.0433338893161 3142:0.153523960879 3149:0.0433338893161 3243:0.100618175064 3415:0.10999166452 3494:0.0517834560695 3650:0.0335393916879 3869:0.133062315916 4122:0.0457883930509 4208:0.13060341897 5685:0.0955470347477 5693:0.149910626859 6192:0.0678961114943 6221:0.290954372104 6269:0.0869908734102 6307:0.0853228477575 6602:0.0335393916879 6743:0.0670787833759 6898:0.0866677786322 6936:0.0722231488602 7039:0.101112408404 7094:0.0499702089529 7113:0.128438523606 7555:0.0433338893161 7587:0.152691356495 7602:0.014444629772 7667:0.199880835812 8136:0.0783803854267 8743:0.117349924572 8878:0.0728644054783 9037:0.16498749678 9244:0.0694404620319 9360:0.102830468164 9562:0.128438523606 9570:0.0335393916879 9822:0.124595170759 9958:0.0896932549532 9999:0.0783803854267 10351:0.0876224125203 10399:0.0827376903298 10492:0.0802339794983 10510:0.202756012439 10555:0.0793277847389 10625:0.130001667948 10660:0.121653607463 10774:0.0951173453856 10863:0.0457883930509 10941:0.167770183608 11042:0.0499702089529 11159:0.155350368209 11211:0.0740905941757 11478:0.399186947748 11701:0.0752486251812 11708:0.094899131918 11761:0.0335393916879
74 -1 -1.0 9:0.190469047127 159:0.0373639606384 211:0.0284036170769 328:0.0619953916606 376:0.0387259605781 488:0.0179206871229 973:0.0463243041998 1201:0.0537620613687 1334:0.324065489457 1429:0.0810163723642 1863:0.0564840412397 2050:0.0455854149137 2148:0.0772893146949 2456:0.0630218865067 2467:0.0284036170769 2477:0.0688736855088 2587:0.0373639606384 2722:0.120323893188 2770:0.0455854149137 2773:0.0297656170166 2850:0.0533516445734 2856:0.0654443848011 2900:0.0268810306843 3051:0.124831640731 3522:0.0503097292011 3600:0.0713761639269 3622:0.00896034356145 3837:0.039356673139 3838:0.0744047283626 4012:0.0492088905321 4122:0.0284036170769 4151:0.0179206871229 4318:0.0529277691165 4361:0.0350070819936 4377:0.18816721479 4692:0.0568072341539 4725:0.0862660112543 4739:0.0549204816172 5867:0.124831640731 5893:0.0350070819936 6028:0.0284036170769 6169:0.0435291787313 6339:0.0410828392228 6460:0.0678285069612 6551:0.0309976958303 6602:0.0416105469103 6683:0.0297656170166 6744:0.0566466477009 6938:0.0754645938017 7003:0.0529277691165 7025:0.166388863898 7028:0.0716827484916 7062:0.0595312340332 7454:0.142077059224 7540:0.0744047283626 7602:0.0268810306843 7982:0.589143298452 7988:0.0443913010119 8186:0.265901341249 8255:0.0231621520999 8334:0.0564840412397 8488:0.0551038470068 8491:0.0590035263457 8538:0.0366250713522 8639:0.121526625694 8642:0.0624158203655 8712:0.0284036170769 8732:0.0852108512308 8961:0.0426054256154 9190:0.0297656170166 9320:0.0486211964575 9570:0.0208052734552 9610:0.0825416839688 9662:0.0634106990706 9787:0.0451995043688 10225:0.0915129226368 10281:0.0451995043688 10318:0.0688736855088 10398:0.0772893146949 10715:0.034115208162 10793:0.258798033763 10842:0.0915129226368 10858:0.0489183829532 11322:0.0179206871229 11608:0.144951050101 11702:0.0497710244536 12012:0.0231621520999
75 -1 -1.0 14:0.0518974640414 98:0.220215295152 278:0.0275654709114 340:0.0507635910663 405:0.0572732570262 420:0.0383618324213 492:0.031125553357 505:0.0601835455089 795:0.0611608881642 949:0.144542553828 992:0.0703029116527 1019:0.0873085918334 1054:0.196380377093 1185:0.0767864846787 1199:0.0392760754186 1341:0.0383618324213 1368:0.0767864846787 1572:0.100282662897 1625:0.0607780040506 1677:0.0417104803477 1740:0.0712604280629 1772:0.0536062619991 1870:0.0450198332424 2205:0.122833716635 2357:0.0352008143878 2375:0.104360907154 2515:0.0945329367354 2587:0.0409445722116 2633:0.0409445722116 2815:0.621461551811 2989:0.0603844829177 3241:0.0529472664445 3316:0.0904517048511 3367:0.145936040944 3468:0.101527182133 3476:0.18692244883 3628:0.0904517048511 3790:0.0383618324213 3827:0.0227990557428 3883:0.0699010166182 4151:0.0196380377093 4369:0.0499538935606 4471:0.0717159608766 4590:0.0645095360905 4974:0.189065873471 5019:0.0383618324213 5110:0.0625966323755 5174:0.0707897585288 5179:0.0731635823971 5426:0.0556976513844 5847:0.0275654709114 5949:0.0945329367354 6078:0.0196380377093 6167:0.0424370934521 6199:0.0665862988873 6259:0.0846959977648 6308:0.0577617830169 6492:0.0645095360905 6551:0.0339682242898 6591:0.164516556291 6938:0.0275654709114 7094:0.0679364485795 7424:0.0352008143878 7543:0.106561191873 7590:0.0873085918334 7602:0.0196380377093 7721:0.00981901885465 8395:0.0575196258413 8602:0.0572732570262 8626:0.218162450658 8712:0.031125553357 9140:0.0515294992023 9221:0.167154119587 9238:0.0545406126645 9536:0.0923492613572 9773:0.0499538935606 9890:0.0515294992023 10083:0.0275654709114 10314:0.0659273033327 10516:0.0835770597935 10595:0.048180851276 10732:0.0227990557428 10763:0.0699010166182 10864:0.0589141131279 10940:0.0589141131279 11322:0.0196380377093 11392:0.0806087773835 11413:0.0699010166182 11670:0.0526059041481 12108:0.0486453469813
76 -1 -1.0 128:0.311013499663 588:0.0988050598918 777:0.0876608861589 1112:0.056772683354 1215:0.154524492207 1273:0.0762129377856 1546:0.181643116877 1623:0.121664700678 1677:0.0725982732747 1849:0.0996857271904 2633:0.0712651884552 2637:0.124823662602 2702:0.0909532446018 2914:0.101357965406 2957:0.164537255802 2971:0.0712651884552 3039:0.124030794828 3176:0.15743375603 3650:0.0396824027301 4151:0.0170902806239 4584:0.174544817155 4813:0.143646226288 4901:0.136137488814 4926:0.056772683354 5093:0.154524492207 5322:0.114748340075 5361:0.109246498592 6648:0.0698558869967 6897:0.54492935063 7283:0.112280676005 7555:0.0512708418717 7840:0.108349815663 8811:0.110672101581 8847:0.12648310643 8859:0.129370956629 9190:0.056772683354 10137:0.0683611224956 10405:0.238094416381 10732:0.0396824027301 11264:0.134820835893 11301:0.0773089432486 11381:0.140301861787 11396:0.169053359359 11692:0.081262361747 11738:0.0632415532148 11761:0.0396824027301 11783:0.136137488814 12072:0.107733381978
77 -1 -1.0 167:0.0961400076212 420:0.059245643267 646:0.442010138741 857:0.154875575458 1080:0.106150784804 1092:0.059245643267 1201:0.0909863869752 1207:0.107315647078 1296:0.088832754286 1341:0.059245643267 1410:0.0884522646687 1525:0.0503750391909 2102:0.059245643267 2434:0.0812440499886 2803:0.0480700038106 2971:0.0632344016398 3006:0.0704212827233 3129:0.0876708386896 3208:0.057736244715 3222:0.119628040999 3229:0.0543637975637 3326:0.0712793378581 3434:0.110757436923 3612:0.0543637975637 3777:0.0842319951245 3791:0.057736244715 4151:0.0454931934876 4272:0.161173976477 4371:0.157380591984 4377:0.0909863869752 4389:0.119628040999 5076:0.338979388827 5391:0.0777824882475 5441:0.0632344016398 5587:0.0851436937717 5693:0.104920394656 5901:0.112993129609 6048:0.0425718468858 6167:0.0655394370201 6268:0.0827889929863 6294:0.0721050057159 6408:0.0938649621038 6571:0.125921834752 7099:0.0704212827233 7258:0.0712793378581 7324:0.129075603465 7389:0.0666068487911 7465:0.139692738857 7602:0.0454931934876 7614:0.075821989146 7660:0.077148310466 7678:0.0860189145421 7692:0.078398799469 7751:0.0454931934876 7988:0.0751274037746 7990:0.0561149400289 7991:0.0736683564568 8020:0.0503750391909 8134:0.148820082192 8520:0.112993129609 8543:0.204460574668 8721:0.0876708386896 8790:0.110053916447 8922:0.104371137317 9073:0.145995753938 9327:0.133213697582 9580:0.0676245951571 9699:0.0480700038106 9946:0.075821989146 10150:0.0503750391909 10274:0.057736244715 10368:0.075821989146 10384:0.0817712466203 10492:0.0842319951245 10660:0.0425718468858 10929:0.0817712466203 10941:0.0880650403734 11042:0.0524601973279 11322:0.0303287956584 11373:0.0644172627635 11437:0.115583826065 11601:0.0619839126368 11743:0.078998223309 11761:0.140842565447 11815:0.0503750391909 12121:0.075821989146
78 -1 -1.0 202:0.0496850072161 278:0.109905789517 352:0.0433503113696 405:0.0761177217195 488:0.0260994880873 492:0.124100129719 702:0.0509839222791 957:0.120212784402 1029:0.129085245462 1222:0.109684944744 1382:0.111076193494 1421:0.0890015897913 1601:0.104905835198 1678:0.0573186181256 1737:0.0884950085293 1815:0.171864150343 2317:0.0663900879098 2581:0.0879744186511 2636:0.109684944744 2721:0.0849250543431 2961:0.12679081711 3096:0.0757844953034 3279:0.0573186181256 3450:0.0581944412033 3622:0.0260994880873 3679:0.0799855745421 3727:0.0496850072161 3857:0.106017703699 3930:0.185800717721 3955:0.0987846781359 3973:0.117991337659 4097:0.0433503113696 4122:0.0206833549532 4151:0.0130497440436 4163:0.0838611102055 4228:0.0782984642618 4377:0.0391492321309 4592:0.0802526258426 4601:0.0413667099063 5019:0.101967844558 5277:0.122734688788 5283:0.0337330989968 5468:0.0863202703886 5487:0.0743892792579 5819:0.0965795823412 5847:0.0732705263449 6023:0.059832587084 6028:0.0206833549532 6044:0.0366352631725 6066:0.222152386989 6098:0.0433503113696 6158:0.0663900879098 6376:0.13278017582 6602:0.030300567326 6667:0.112563292597 6966:0.133278395957 7094:0.0451446971597 7174:0.0754452644856 7234:0.0533403438662 7543:0.141622732324 7565:0.0699146823607 7602:0.0260994880873 7835:0.0433503113696 7861:0.129085245462 7871:0.120212784402 8255:0.0674661979936 8483:0.089331893018 8641:0.0613395352142 9037:0.0496850072161 9039:0.0703683621693 9528:0.478169327723 9580:0.0581944412033 9849:0.0509839222791 9996:0.101967844558 10165:0.112563292597 10176:0.0838611102055 10318:0.100306864471 10427:0.0544164539499 10441:0.072485962782 10642:0.0780019730788 10708:0.0831926328471 10821:0.0564000554132 10863:0.0827334198126 11087:0.0467828430404 11095:0.0815338548536 11159:0.140348529121 11322:0.0130497440436 11344:0.133278395957 11452:0.0743892792579 11480:0.0740236988193 11569:0.193952981377 11817:0.100306864471 11937:0.10713126516
79 -1 -1.0 12:0.060743346404 136:0.0946400404292 159:0.105237832193 195:0.0415467411529 202:0.0240218815834 211:0.0400002440392 328:0.02182671655 488:0.0126186720572 664:0.0352374051242 737:0.0484967147101 748:0.0434249077634 829:0.0209591606135 910:0.107897969078 918:0.0933892705415 975:0.108928557174 1236:0.31205293653 1241:0.0320985125985 1351:0.0306506345189 1401:0.0670584343745 1563:0.0545369932843 1677:0.0268016021075 1686:0.227434319332 1786:0.0312576892739 1807:0.0320985125985 1863:0.0795453419819 1875:0.0415467411529 1960:0.0436534331 2184:0.045237466134 2457:0.0320985125985 2467:0.0200001220196 2513:0.0200001220196 2541:0.060743346404 2615:0.0457892985895 2810:0.0434249077634 2852:0.0670584343745 2904:0.0593401978876 3111:0.0593401978876 3255:0.0443762291481 3357:0.055216432238 3538:0.0309592216233 3622:0.0126186720572 3628:0.0581208987083 3781:0.117198596679 3804:0.0581208987083 3935:0.167889163354 4022:0.0581208987083 4117:0.0177125455548 4151:0.0252373441144 4200:0.0797743373987 4228:0.0378560161717 4304:0.060743346404 4338:0.0268016021075 4377:0.0378560161717 4434:0.0530308618589 4621:0.0292996491698 4709:0.042534180543 4710:0.0368016631173 4723:0.0392997101796 4815:0.0272684966421 4835:0.0504746882289 5001:0.057081344854 5031:0.113568048515 5071:0.0480900861564 5442:0.154735059419 5451:0.060743346404 5543:0.0624105873059 5582:0.0561012512773 5660:0.0624105873059 5747:0.0292996491698 5774:0.0600003660588 5867:0.0146498245849 5903:0.32222104611 5914:0.0377126675744 5928:0.046365595308 5992:0.0439494737548 6028:0.100000610098 6039:0.210125858718 6098:0.0209591606135 6114:0.060743346404 6157:0.0292996491698 6167:0.0818054899264 6339:0.202496483669 6477:0.292996491698 6602:0.0146498245849 6859:0.0338025958879 7062:0.0209591606135 7150:0.0644379064169 7186:0.0331109381361 7220:0.0328681918091 7500:0.0338025958879 7508:0.0405454637462 7511:0.053703507685 7602:0.00630933602861 7644:0.0561012512773 7676:0.051796199895 7751:0.0378560161717 7805:0.0512578112935 7835:0.0209591606135 7942:0.0900005490882 7951:0.0342361277176 7987:0.0177125455548 7990:0.0233473176354 7995:0.0263094580482 8079:0.0946400404292 8128:0.036139374893 8152:0.0873068661999 8153:0.0346499466045 8156:0.0400002440392 8216:0.028540672427 8217:0.0670584343745 8255:0.0163093970384 8280:0.0670584343745 8336:0.0408575782477 8340:0.114093731688 8350:0.0382729950821 8488:0.0388008210679 8489:0.0439494737548 8490:0.0436534331 8496:0.0289280690956 8637:0.0457892985895 8643:0.0434249077634 8644:0.10359239979 8707:0.0342361277176 8786:0.0443762291481 8926:0.0300001830294 8943:0.0480900861564 9065:0.0392997101796 9263:0.0384078486271 9470:0.0593401978876 9489:0.0561012512773 9567:0.199090928003 9699:0.0400002440392 9724:0.053703507685 9789:0.0867842072869 9942:0.0209591606135 10048:0.0233473176354 10270:0.0268016021075 10330:0.0887524582961 10510:0.0177125455548 10587:0.105237832193 10755:0.0400002440392 10768:0.029656653664 10927:0.0457892985895 10999:0.0624105873059 11048:0.0315466801431 11249:0.146657856908 11270:0.0323623701398 11322:0.0126186720572 11393:0.085571754327 11469:0.0312576892739 11490:0.0600003660588 11556:0.0625153785479 11649:0.0678561992011 11692:0.0300001830294 11702:0.035045767566 11703:0.0398871686994 11738:0.0233473176354 11850:0.046365595308 11871:0.0570468658438 11891:0.178020593663 11946:0.0644379064169 12009:0.0356089851984 12012:0.0163093970384
80 -1 -1.0 136:0.0369891504133 181:0.0286287158502 278:0.0346138911585 300:0.0872551321888 372:0.0592733247674 426:0.131045723581 761:0.0725313228602 829:0.0409584326546 876:0.121962891751 982:0.118546649535 1044:0.086308017631 1112:0.163833730619 1418:0.0867201137747 1700:0.10790405985 1786:0.0610838375006 1851:0.0523757432465 1886:0.0493188672177 2299:0.0592733247674 2637:0.0900535482267 2692:0.131045723581 3042:0.0853076243242 3212:0.0409584326546 3227:0.121962891751 3242:0.0794396686908 3279:0.054156029938 3286:0.0820938620063 3337:0.183742645718 3340:0.0481708546298 3476:0.0469436079629 3478:0.0684865075062 3482:0.0390842775591 3490:0.0972659702018 3622:0.0123297168044 3775:0.0728302882386 3791:0.0469436079629 3792:0.0836122448167 4117:0.0346138911585 4126:0.111481096782 4143:0.0664857467425 4151:0.0123297168044 4169:0.181215474029 4228:0.0986377344355 4248:0.0742540896268 4262:0.0592733247674 4283:0.113579973906 4744:0.0688610059973 4797:0.0810044590967 4926:0.0409584326546 4965:0.0781685551181 5473:0.0572574317004 5815:0.0651675125561 5835:0.0779475830679 5923:0.131045723581 5941:0.057955090581 6028:0.0195421387795 6078:0.0123297168044 6098:0.0409584326546 6108:0.0798439593048 6304:0.0933341759012 6324:0.0792340245358 6361:0.0734135543051 6454:0.106352547272 6674:0.0925689817395 6743:0.0572574317004 6792:0.0811907228017 6844:0.0557742378655 6881:0.0642310847041 7099:0.0572574317004 7174:0.0712825280123 7305:0.0621959509416 7425:0.10016811506 7649:0.103633013942 7721:0.0123297168044 7763:0.0725313228602 7819:0.119795059822 7870:0.066057098982 8367:0.100794518563 8506:0.0684865075062 8538:0.0503972592813 8608:0.573198141489 9207:0.125924682722 9571:0.0734135543051 9574:0.0906077370144 9687:0.0858861475506 9847:0.0806259762802 9996:0.0481708546298 10029:0.0758246404024 10046:0.0681039546699 10108:0.0820938620063 10130:0.0621959509416 10295:0.0493188672177 10321:0.0765608015085 10612:0.0669043077313 10755:0.0781685551181 10956:0.0877745273741 10978:0.0503972592813 10989:0.10790405985 11054:0.0627269760857 11502:0.0610838375006 11635:0.0669043077313 11692:0.0586264163386 11718:0.0532881494591 11738:0.0456253737766
81 -1 -1.0 24:0.117300721238 101:0.0650003262907 250:0.0548027376067 276:0.0640259490353 280:0.0295017915541 488:0.0170558605033 504:0.215035380458 761:0.0501667696203 798:0.0324688572185 849:0.0599805407874 942:0.048374047674 1105:0.0581620104952 1283:0.0870966404378 1410:0.0497424792063 1577:0.0507769708396 1815:0.0561561009158 1960:0.0295017915541 2109:0.0821029374621 2232:0.0870966404378 3064:0.583778616927 3241:0.0459853068762 3243:0.0594037225276 3482:0.0270328993152 3494:0.0305723101609 3559:0.043385528268 3610:0.238782047046 3622:0.00852793025164 3633:0.0649377144371 3650:0.039602481685 3895:0.0622861327937 4097:0.0566583421883 4122:0.0270328993152 4266:0.0444258549513 4305:0.0333176905001 4413:0.0437421678094 4543:0.039602481685 4601:0.0270328993152 5043:0.0481304119367 5058:0.0405493489728 5283:0.0220443799093 5351:0.0503735510034 5487:0.04861295232 5693:0.0590035831081 5863:0.0450735414743 5893:0.0333176905001 5912:0.110449206055 6078:0.0170558605033 6376:0.043385528268 6551:0.0590035831081 6602:0.039602481685 6683:0.0283291710942 6778:0.0956297520762 6834:0.0746325573301 6859:0.0456888298149 6898:0.0511675815098 6974:0.0341117210066 7028:0.0341117210066 7201:0.181277284499 7205:0.0603505898154 7248:0.0603505898154 7304:0.0333176905001 7425:0.0692819399031 7447:0.0708140630454 7555:0.0255837907549 7581:0.0405493489728 7602:0.0170558605033 7681:0.0400850220683 8007:0.110449206055 8112:0.0561561009158 8132:0.0906386422496 8209:0.0578309626482 8255:0.0220443799093 8312:0.0626694411375 8351:0.0409967874702 8422:0.14654191837 8459:0.0821029374621 8887:0.0771066386043 8911:0.0348575980164 9054:0.0430182412117 9091:0.0735594433846 9107:0.266759762987 9463:0.121419665867 9472:0.0906386422496 9497:0.0391002404125 9602:0.0626694411375 9944:0.0283291710942 10006:0.0561561009158 10046:0.0471045511019 10150:0.0849875132825 10218:0.0746325573301 10359:0.0400850220683 10434:0.0821029374621 10492:0.0947382926073 10544:0.0746325573301 10555:0.0936682803155 10660:0.0239409269669 10664:0.0444258549513 10764:0.0481304119367 10941:0.0990494354437 10957:0.0430182412117 11015:0.0906386422496 11054:0.043385528268 11087:0.0611446203218 11128:0.0532818900519 11450:0.0478818539338 11635:0.046274807355 11735:0.261289921314 11738:0.0315570918167 11865:0.0570220101234 11973:0.0802063904044
82 -1 -1.0 128:0.055833663336 188:0.0713161276472 190:0.0886140095841 211:0.0291767100308 284:0.0536872451264 345:0.0667986468357 395:0.0359599088238 408:0.04220103672 479:0.0978266279048 668:0.0739920371001 721:0.0588363421167 775:0.0739920371001 777:0.14163325932 1038:0.0566036699249 1120:0.124099988078 1138:0.156395560444 1206:0.0886140095841 1290:0.07331888866 1409:0.0672256576799 1557:0.0783441055923 1623:0.26209740522 1627:0.0805512001758 1841:0.0604704439194 1945:0.0910462249626 2021:0.0713161276472 2035:0.0383809372656 2161:0.0514052639549 2416:0.065524351305 2638:0.0847883131252 2761:0.0847883131252 2914:0.0545878541252 3135:0.0318413947214 3206:0.0410456219563 3219:0.0676393638188 3241:0.0496321148818 3337:0.274330560993 3482:0.0291767100308 3494:0.0329968094851 3694:0.0719787041874 3751:0.0805512001758 3782:0.0755616742513 4067:0.0832214854119 4117:0.0258395326315 4122:0.0145883550154 4129:0.0511256979871 4154:0.0644295906441 4176:0.0818419977277 4228:0.0184084544697 4349:0.0886140095841 4361:0.0359599088238 4466:0.391720527961 4591:0.0978266279048 4670:0.0350437598664 4740:0.0552253634092 4797:0.0604704439194 4930:0.094003732011 4965:0.0583534200615 4976:0.0596041220111 5150:0.0773628319679 5237:0.048984235513 5292:0.0886140095841 5551:0.0442479871013 5567:0.0455995486069 5570:0.0783441055923 5591:0.0560303912747 5611:0.0886140095841 5776:0.0795600165562 6075:0.0617994414553 6164:0.0805512001758 6294:0.131295195138 6330:0.12947444709 6454:0.0793929842534 6648:0.0752438736099 6959:0.0604704439194 7011:0.0447139609818 7123:0.0886140095841 7202:0.0707482974931 7245:0.0276126817046 7295:0.0447139609818 7318:0.0606094911897 7472:0.0581884627478 7777:0.0593023159972 8188:0.0793929842534 8205:0.0543683632935 8367:0.037621936805 8407:0.0676393638188 8438:0.0847883131252 8506:0.0511256979871 8545:0.1479840742 8566:0.0432639152696 8574:0.094003732011 8595:0.0427431076167 8720:0.0978266279048 8770:0.0978266279048 9052:0.0747762586377 9190:0.0305757810432 9200:0.0978266279048 9497:0.04220103672 9578:0.0685826402483 9787:0.0464297497368 9944:0.122303124173 10037:0.192343984275 10049:0.0258395326315 10137:0.0184084544697 10343:0.0886140095841 10402:0.0483031173459 10427:0.0767618745313 10569:0.0486480430501 10596:0.239744962734 10877:0.0404278876469 11054:0.0468261640398 11233:0.094003732011 11286:0.0258395326315 11332:0.0554312418431 11366:0.0329968094851 11582:0.0536872451264 11761:0.0213715538084 11807:0.0854862152335 11839:0.0663574470164 11852:0.0910462249626 11861:0.0617994414553 11885:0.0847883131252 12012:0.0237925822503 12039:0.07331888866
83 -1 -1.0 50:0.0198520465566 52:0.0557847876731 63:0.0751584325975 118:0.0587197011369 159:0.0294873813837 181:0.0820968953347 211:0.0896637588857 328:0.0489263377515 488:0.0141428833245 552:0.0343529292034 665:0.0350333101923 685:0.0699491713929 689:0.266031636727 696:0.0164193790669 710:0.0509812288918 829:0.0234908207292 953:0.0578085100571 1057:0.0973404176113 1081:0.082493882915 1136:0.0495000916358 1494:0.0574492499137 1514:0.0618860332685 1663:0.0628777297307 1713:0.10870928013 1886:0.028285766649 2012:0.0854851607974 2302:0.044705145716 2317:0.0719513933816 2420:0.0609961968793 2587:0.0294873813837 2770:0.0359756966908 2854:0.121992393759 2954:0.0472831984026 3042:0.0244631688757 3112:0.0751584325975 3206:0.031534610538 3367:0.0350333101923 3372:0.0509812288918 3468:0.018279411523 3622:0.00707144166225 3675:0.0350333101923 3827:0.0164193790669 4030:0.133015818364 4106:0.0359756966908 4143:0.0762629161591 4148:0.0530909318103 4151:0.0424286499735 4273:0.375792162988 4377:0.0424286499735 4413:0.0362714256235 4496:0.0568467466604 4761:0.0373754134522 4903:0.0609961968793 4918:0.0507017063704 5031:0.0212143249868 5177:0.0365588230459 5214:0.317188435191 5316:0.0543546400649 5441:0.0294873813837 5584:0.040310326916 5681:0.0589747627673 5747:0.0328387581339 5753:0.0328387581339 5774:0.0896637588857 5867:0.0328387581339 6028:0.0672478191643 6044:0.0198520465566 6078:0.00707144166225 6098:0.0234908207292 6129:0.0401122248892 6274:0.037110413259 6439:0.111569575346 6477:0.0328387581339 6490:0.0557847876731 6493:0.0489263377515 6496:0.0568467466604 6943:0.0751584325975 7021:0.0792971087976 7062:0.0704724621876 7072:0.0472831984026 7094:0.0244631688757 7121:0.0500432886491 7170:0.053898894788 7186:0.148441653036 7234:0.0289042550285 7257:0.0489263377515 7393:0.0722213706797 7602:0.00707144166225 7660:0.0359756966908 7700:0.0751584325975 7806:0.368155921185 7958:0.0665079091818 7988:0.0350333101923 8020:0.0234908207292 8088:0.0751584325975 8102:0.130282661348 8164:0.158594217595 8179:0.0751584325975 8216:0.0319881044778 8337:0.0869751559864 8343:0.0336239095821 8538:0.0289042550285 8636:0.0547908937238 8640:0.052334887183 8724:0.0628777297307 8771:0.0405046553405 8878:0.0356711387365 8942:0.0450807194333 8991:0.0651413306741 9135:0.0495000916358 9343:0.0300389715968 9572:0.101403412741 9787:0.0713422774729 9789:0.0324222948475 9944:0.0234908207292 10137:0.0141428833245 10158:0.121992393759 10253:0.0704724621876 10425:0.0253508531852 10572:0.0408825479427 10732:0.0164193790669 10768:0.0332388852538 10844:0.0594364675196 10856:0.0376337040537 10877:0.0310600164173 11042:0.0244631688757 11069:0.123772066537 11070:0.0680805442154 11072:0.0722213706797 11074:0.052334887183 11087:0.0507017063704 11143:0.113693493321 11178:0.0990001832715 11186:0.100682352986 11270:0.0362714256235 11366:0.0507017063704 11448:0.183373574349 11582:0.0412469414575 11688:0.0794081862263 11855:0.0500432886491 12094:0.0651413306741
84 -1 -1.0 24:0.186833896553 112:0.0591466581997 428:0.161233204663 545:0.298627363664 885:0.0832353179313 908:0.0591466581997 1105:0.0555834692447 1178:0.0368663737779 1199:0.0651988395624 1296:0.0477416953826 1316:0.0631466478124 1410:0.0475372075273 1841:0.0535433702195 2225:0.0655160236798 2437:0.045269093422 2499:0.0339842838945 2702:0.0867458840053 2803:0.0258344289492 2893:0.0539089257348 3123:0.0580183371068 3243:0.0378467543335 3402:0.0433729420026 3494:0.0292169243652 3556:0.0352230870573 3597:0.0501195469742 3621:0.0418029125615 3837:0.0357967498694 3852:0.0598910684894 3903:0.0685006837193 4097:0.027073232112 4117:0.0228795353947 4122:0.0129172144746 4267:0.0642921131792 4306:0.0464577568273 4571:0.0631466478124 4622:0.0595247536499 4805:0.038307901882 4947:0.0576750205906 4999:0.0333122292505 5068:0.0626438643335 5693:0.0563877317702 5847:0.0228795353947 5912:0.15832886438 5929:0.0724667473862 5950:0.0541464642241 5988:0.147376421101 6141:0.0655160236798 6224:0.0536664892011 6268:0.0889871515514 6307:0.048140301532 6325:0.0424562892742 6461:0.145374883322 6695:0.0962806030639 6743:0.0378467543335 7111:0.0523731255909 7425:0.0662104102494 7447:0.0676746085952 7669:0.0483346490198 7681:0.038307901882 7751:0.0244495648359 7755:0.0387516434239 7773:0.121452579456 7793:0.0525090549119 7840:0.0258344289492 7990:0.0301580469367 8312:0.0598910684894 8859:0.12338645033 9305:0.166470635863 9463:0.348110022641 9602:0.119782136979 9958:0.0506061442195 10006:0.0536664892011 10028:0.0580183371068 10049:0.0457590707895 10150:0.0541464642241 10154:0.0549419780577 10230:0.0669058541101 10415:0.0325994197812 10425:0.0584338487304 10470:0.0403759813002 10492:0.135807280266 10510:0.0457590707895 10660:0.0228795353947 10715:0.03102939034 10848:0.0702982758714 11443:0.0378467543335 11599:0.0693695494585 11645:0.0567701315002 11682:0.091390124553 11761:0.0378467543335 11847:0.589505684406
85 -1 -1.0 7:0.0606235592052 488:0.0211677378155 734:0.108094156202 816:0.0529193445388 1129:0.0794615142583 1175:0.0533892060784 1351:0.0514162340089 1377:0.0763039093185 1772:0.0577819085626 1774:0.0688776453505 1807:0.0538450397849 1870:0.0485266420547 2306:0.20241774487 2357:0.0379427731469 2503:0.0806707972653 2625:0.177917830794 2892:0.11249007429 2963:0.0900872742628 3468:0.0547178084783 3622:0.0105838689078 3656:0.0680147437304 3664:0.0878861268776 3727:0.0402965453804 3862:0.0912933716316 4117:0.0297126764726 4122:0.0167750353314 4151:0.0317516067233 4228:0.0211677378155 4242:0.0974974181025 4319:0.0609089749019 4355:0.0827677489735 4456:0.0889589153971 4601:0.0335500706627 4680:0.0703177029546 4892:0.0508804142882 5118:0.0707690450314 5283:0.0820767127174 5426:0.0600362062085 5867:0.0245749825696 6011:0.0650881173288 6044:0.0297126764726 6048:0.0594253529453 6078:0.0423354756311 6098:0.0351588514773 6378:0.237368911281 6840:0.140939274987 6857:0.124050053703 6908:0.0753459390758 6996:0.0335500706627 7301:0.0717730222244 7424:0.0379427731469 7478:0.104693341979 7496:0.108575318084 7508:0.0680147437304 7721:0.0105838689078 7755:0.0503251059941 8136:0.0574308748226 8320:0.0594253529453 8444:0.0974974181025 8626:0.117578080485 8643:0.0728449917734 8680:0.0724517693086 8731:0.0768112415399 8735:0.0671001413254 9014:0.0630184332003 9037:0.0402965453804 9109:0.0524345642925 9138:0.0659250004705 9161:0.0663268472197 9439:0.189788241406 9570:0.0245749825696 9616:0.108094156202 9692:0.628160051873 9709:0.0721838800657 9721:0.0617345432634 10562:0.0889589153971 10572:0.0611891533166 10732:0.0491499651391 10821:0.0457427203851 10858:0.0577819085626 11331:0.0587890402427 11373:0.089919015864 11421:0.0391649688779 11491:0.11249007429 11692:0.201300423976 12107:0.126036866401
86 -1 -1.0 87 -1 -1.0 28:0.0692980309938 136:0.0881303561455 202:0.0372826161392 210:0.0408329972752 488:0.0391690471758 696:0.0227369277718 1092:0.0382572955125 1365:0.0430107220859 1434:0.0442959029148 1563:0.0423214513597 1623:0.13942106936 1677:0.0415968182933 1695:0.104076521192 2102:0.0382572955125 2479:0.0558201980606 2491:0.096862935631 2619:0.0920976074161 2770:0.0498177680085 2914:0.116150665281 3042:0.0677513201359 3149:0.0293767853818 3159:0.208153042383 3243:0.0227369277718 3286:0.0651989499185 3415:0.0745652322785 3520:0.0682107833155 3578:0.128963353421 3622:0.00979226179394 3790:0.0382572955125 3891:0.166698620622 4266:0.0510123311596 4289:0.087070673837 4845:0.104076521192 4890:0.0606123825391 4996:0.257092231583 5058:0.0465611032219 6044:0.0274903543453 6481:0.0701113345407 6551:0.0338756600679 6602:0.0227369277718 6637:0.0372826161392 6683:0.0325291895658 6737:0.0654759636475 6767:0.124162941925 6996:0.0310407354813 7011:0.0951412433886 7427:0.209131604039 7602:0.00979226179394 7658:0.102024662319 7840:0.0310407354813 7988:0.0485127872499 8215:0.130397899837 8255:0.0253126295346 8403:0.0787191992835 8787:0.0651989499185 8823:0.0408329972752 8884:0.104076521192 9299:0.0688731193386 9595:0.238660568194 9643:0.276292822248 9699:0.0310407354813 9946:0.0489613089697 9958:0.0608045929535 10046:0.0540881647088 10381:0.0823053456222 10405:0.0909477110874 10510:0.0824710630359 10660:0.109961417381 11188:0.0741260078591 11324:0.598014186236 11761:0.0454738555437 11789:0.0856974105278 12129:0.100009390248
88 -1 -1.0 24:0.0355652631069 112:0.0562950968636 136:0.0232708095876 195:0.0510791361653 488:0.0155138730584 646:0.113049150718 798:0.0295334104746 838:0.0533882252871 847:0.0522931315273 1343:0.208327905288 1450:0.0623573843634 1624:0.0516473238698 1685:0.0329509041025 1756:0.204316544661 1915:0.0869840506747 1936:0.120204480301 2773:0.0515359707733 3229:0.0834249797331 3469:0.0518667601919 3604:0.0376830502393 3622:0.00775693652921 3633:0.0886002314237 3690:0.0442179490822 4122:0.0245889070385 4124:0.0746801692747 4385:0.135770343598 4557:0.140271152316 4933:0.473716714668 5031:0.0232708095876 5146:0.0437790342441 5158:0.0617900831015 5389:0.082444177459 5422:0.132050250175 5786:0.0582374864984 5847:0.0217764739454 5888:0.0644119002161 6078:0.00775693652921 6098:0.0257679853866 6105:0.089280594174 6761:0.0729550853778 6844:0.210533897874 6850:0.167769816502 6991:0.249429537454 7067:0.0678851717989 7134:0.0636802086967 7140:0.0423484645513 7686:0.0617900831015 7754:0.494049684737 7835:0.0257679853866 8111:0.0335249219158 8152:0.0805037744787 8255:0.0200513900485 8297:0.0513098844199 8304:0.0472200628835 8367:0.0634123796502 8496:0.0711305262138 8847:0.0574081520476 8909:0.0606606318585 9058:0.0384293863329 9120:0.0630182933715 9452:0.0407078406317 9687:0.108066293145 9787:0.0391290450122 9985:0.0651981488486 10362:0.0504805499691 10405:0.0360220977149 10429:0.0746801692747 10510:0.108882369727 10625:0.0232708095876 10814:0.0533882252871 10854:0.0795750456056 10957:0.0391290450122 11048:0.038784682646 11185:0.0562950968636 11262:0.0526025768795 11263:0.161637596436
89 -1 -1.0 50:0.0529007798736 420:0.0368100160341 488:0.0188436379946 492:0.0298664595986 1398:0.0442866922321 1519:0.0523343307649 1550:0.0867927441346 1577:0.0560993599109 1588:0.345234729571 2437:0.0523343307649 2472:0.0812698674428 2803:0.0298664595986 2870:0.071813592631 2951:0.528267814248 3220:0.0962260193581 3223:0.0629989976925 3243:0.0218767862348 3348:0.173585488269 3359:0.148335069428 3487:0.100139290102 3622:0.0094218189973 3626:0.0736803107104 3633:0.143488835736 3650:0.0218767862348 3711:0.0656303587044 3846:0.200278580204 4116:0.115534005145 4122:0.0149332297993 4281:0.247225115713 4685:0.0791917215124 5474:0.0907088816499 5551:0.0452940279314 5925:0.0791917215124 6039:0.104594619704 6078:0.0094218189973 6098:0.0312986052321 6105:0.0542215083952 6192:0.0442866922321 6227:0.141474164338 6938:0.0264503899368 7005:0.0750521777017 7555:0.0282654569919 7602:0.0094218189973 7732:0.0635168817222 7797:0.0523343307649 7835:0.0312986052321 7840:0.0298664595986 7855:0.0824554640717 7988:0.0466775409136 8005:0.0348648732348 8255:0.0243550487966 8352:0.0765440005122 8960:0.0447996893979 8961:0.0447996893979 9066:0.0697297464695 9452:0.0494450231426 9904:0.0490825266859 10022:0.0376872759892 10409:0.0600644676228 10525:0.0683777946471 10664:0.0981650533717 10770:0.10565356285 10814:0.0648470170341 10854:0.0483271761716 10957:0.285164210062 11015:0.100139290102 11372:0.0620423247858 11374:0.129694034068 11456:0.073002070585 11480:0.0534445648478 11544:0.0907088816499 12116:0.192452038716 12121:0.188436379946
90 -1 -1.0 181:0.0302909843503 249:0.104872657269 289:0.0987534361081 352:0.043336601231 488:0.0260912337613 505:0.0799602779921 554:0.205387355273 732:0.0934049383743 761:0.0767427074676 1092:0.10193559581 1188:0.168104344861 1199:0.0521824675226 1314:0.0940517665269 1678:0.114600980632 1960:0.0451304195215 2102:0.10193559581 2144:0.0859048979578 2728:0.181745906102 2746:0.125597118562 2897:0.114169290909 3042:0.0451304195215 3115:0.0684624517578 3122:0.0750760575444 3208:0.0993385872836 3212:0.043336601231 3364:0.125597118562 3476:0.0496692936418 3612:0.0467680473159 3622:0.0130456168806 4116:0.0533234742408 4705:0.0703461071964 5072:0.103918569932 5847:0.0366236767612 6073:0.280214815123 6234:0.0554168348771 6591:0.0728592810772 7174:0.0754214038718 7280:0.203881598297 7376:0.277309257107 7543:0.0707889710828 7555:0.0391368506419 7602:0.0130456168806 7709:0.103918569932 8293:0.138654628553 8327:0.107097383408 8626:0.0724630380885 8712:0.0413536271092 8890:0.125597118562 9037:0.0496692936418 9058:0.0646305470168 9109:0.0646305470168 9251:0.0844799373616 9338:0.102019058682 9821:0.084898195614 9827:0.0902608390431 9946:0.0652280844032 10376:0.112527692891 10470:0.0646305470168 10485:0.133236244812 10600:0.0740002877954 10625:0.0782737012839 10877:0.0573004903158 11322:0.0391368506419 11325:0.117954021258 11380:0.0940517665269 11466:0.112527692891 11512:0.489719062473 11678:0.138654628553 11708:0.0857078192274 11761:0.0302909843503 12085:0.138654628553
91 -1 -1.0 62:0.067441232826 136:0.195673726816 488:0.0260898302421 646:0.190115849223 696:0.030289354915 919:0.102013570796 1474:0.0613168371548 1537:0.13864716994 2177:0.0923164587909 2479:0.0743617522759 2499:0.054396317705 2773:0.0433342700361 3077:0.125590362348 3130:0.13864716994 3149:0.0391347453632 3176:0.120168300907 3223:0.174449663668 3229:0.0467655315341 3431:0.0857032087683 3443:0.0791316186063 3604:0.0633719497411 3622:0.0130449151211 3827:0.06057870983 4122:0.020675701292 4228:0.0260898302421 4377:0.0391347453632 4626:0.387112436413 4682:0.0663655209456 4932:0.0824690153992 4988:0.0694241002782 5019:0.050965056207 5131:0.0838300782705 5352:0.0598104466551 5617:0.102013570796 5726:0.133229077668 6078:0.0391347453632 6100:0.0620271038759 6157:0.12115741966 6167:0.112758370314 6303:0.0669110615879 6443:0.0868558036505 6492:0.0857032087683 6612:0.108322115044 6683:0.0433342700361 7031:0.062711536915 7094:0.0902559836645 7118:0.0952771999228 7221:0.0884622618683 7464:0.0679568769817 7602:0.0130449151211 7675:0.0679568769817 7751:0.0391347453632 7817:0.10486701588 7835:0.0433342700361 7840:0.0413514025839 8020:0.0433342700361 8111:0.0563791851571 8149:0.0563791851571 8256:0.33756491915 8641:0.0613168371548 8789:0.0917504060655 8960:0.0620271038759 9046:0.133229077668 9197:0.10486701588 9212:0.108322115044 9327:0.0572974079649 9346:0.133229077668 9595:0.211956945892 9653:0.0689476233257 9727:0.0913144058474 10083:0.0366217066729 10351:0.0791316186063 10384:0.0703423230859 10400:0.100269746955 10510:0.146486826692 10625:0.11740423609 10642:0.0779731092569 10660:0.0732434133458 10821:0.0563791851571 10928:0.129037478804 10946:0.0716407574989 11042:0.0902559836645 11188:0.197496247779 11466:0.112521639717 11572:0.0815036840954 11659:0.090868064745 11702:0.0724591401025
92 -1 -1.0 282:0.117505581699 765:0.166048542584 945:0.116931219194 949:0.0823695762527 1134:0.101094547582 1359:0.0910880566361 1467:0.10815454619 1526:0.377005569316 2445:0.134945407438 2499:0.069998494705 3241:0.0905181993526 3284:0.169355561518 3415:0.0639122078357 3467:0.0910880566361 3536:0.132424480619 3627:0.132424480619 3791:0.0639122078357 4151:0.0167865116713 4305:0.0655830645815 4361:0.0655830645815 4621:0.0779541461293 4895:0.130177509564 4926:0.0557635847359 4979:0.118066637304 5119:0.10612311975 5484:0.13637565722 5644:0.112708760746 5781:0.110538549873 6048:0.0471256961645 6078:0.0167865116713 6141:0.404836222314 6218:0.129029530811 6486:0.099156087924 6775:0.114911898636 7040:0.127947661826 7182:0.118795047615 7283:0.110284957848 7464:0.087448549723 7587:0.177446932068 7721:0.0503595350138 8707:0.0910880566361 8771:0.0961518035625 9190:0.111527169472 9397:0.161612709917 9408:0.127947661826 9452:0.0880943964543 9580:0.0748583009134 9950:0.121021573065 9996:0.131166129163 10405:0.0779541461293 10600:0.0952202342073 10660:0.141377088493 10854:0.172205538458 10863:0.0532119830337 10940:0.0503595350138 11148:0.171442393183 11159:0.120358029719 11288:0.0956904978599 11692:0.0798179745506 11701:0.087448549723 11718:0.0725500964071
93 -1 -1.0 7:0.0746893996308 162:0.0626856563022 181:0.03027685471 202:0.0496461247264 278:0.0366065931506 340:0.0674134003007 488:0.0260790631516 587:0.133174094959 603:0.182553442061 805:0.102865516687 853:0.0391185947273 1068:0.0928276569039 1112:0.129949158857 1146:0.266493003917 1178:0.058985128961 1192:0.0668834478606 1350:0.0689191691236 1464:0.0543738687249 1498:0.0848585936996 1849:0.0760581535178 1851:0.0553909849432 2081:0.138589951222 2208:0.120118708289 2394:0.0793776639349 2549:0.0532986007833 2666:0.0814700480947 2773:0.0433163862858 2783:0.101971470509 2859:0.203786494961 3284:0.0657765364001 3340:0.0509440232846 3482:0.0413343371492 3522:0.0366065931506 3622:0.0521581263031 3697:0.0785288552589 4122:0.0206671685746 4143:0.070313293301 4151:0.0521581263031 4228:0.156474378909 4268:0.117899000005 4599:0.048252000549 4640:0.128984225939 4705:0.070313293301 4811:0.06055370942 4814:0.0543738687249 4895:0.0674134003007 4926:0.0433163862858 4988:0.0693954494373 5031:0.0391185947273 5558:0.0639835548603 5867:0.03027685471 6028:0.0620015057237 6044:0.0366065931506 6048:0.0366065931506 6059:0.089746441367 6078:0.0391185947273 6457:0.0908305641299 6588:0.146221549073 6844:0.058985128961 6898:0.0391185947273 6906:0.132676264718 7031:0.0626856563022 7182:0.0922783604337 7304:0.203776093138 7408:0.115944694363 7532:0.0646003992219 7602:0.0391185947273 7721:0.0130395315758 8531:0.108277411264 8552:0.0767069097912 8615:0.06055370942 8773:0.0674134003007 9087:0.21607398161 9124:0.102865516687 9263:0.15875532787 9556:0.117899000005 9570:0.03027685471 9687:0.06055370942 9706:0.104316252606 9797:0.0814700480947 9842:0.120118708289 10049:0.0366065931506 10092:0.107047426381 10137:0.130395315758 10150:0.0433163862858 10274:0.0496461247264 10450:0.211869472742 10563:0.208186348312 10782:0.0728252948777 11042:0.0451093678255 11312:0.0812208779945 11322:0.0260790631516 11366:0.327223622083 11518:0.0922783604337 11692:0.0620015057237 11815:0.0433163862858 11889:0.0952378796884 12012:0.0674134003007
94 -1 -1.0 20:0.152459246181 136:0.0486306070285 198:0.108389526511 211:0.051385125685 257:0.1134714164 278:0.0455077913347 718:0.0941383983633 725:0.0905333722139 798:0.0617179936776 1930:0.110966778862 1953:0.105492667923 1960:0.112156173059 2050:0.0824688020684 2161:0.0905333722139 2274:0.129126975074 2302:0.102479733615 2512:0.1134714164 2599:0.0633314870862 2900:0.0486306070285 2960:0.101280169216 2971:0.0675953280279 3061:0.0817706493719 3135:0.0560780865293 3279:0.0712003541772 3282:0.120785639822 3308:0.0675953280279 3323:0.0662585997255 3415:0.0617179936776 3464:0.117643725411 3522:0.0455077913347 3622:0.0486306070285 3631:0.0993569179212 3650:0.0376389242437 3935:0.0862695312722 4151:0.0162102023428 4262:0.0779281960204 4387:0.0817706493719 4627:0.152459246181 4926:0.0538491265865 4948:0.100656495495 5033:0.134605966139 5486:0.121702870266 5681:0.135190656056 5747:0.0752778484873 5774:0.051385125685 6028:0.0256925628425 6078:0.0324204046857 6100:0.0770776885275 6234:0.0688597645307 6649:0.0838055303707 6688:0.116866697838 6742:0.100338308566 7245:0.0486306070285 7532:0.0803085246375 7596:0.0976238008322 7721:0.0810510117142 7726:0.0779281960204 7989:0.0688597645307 8014:0.0990204174606 8079:0.0810510117142 8128:0.0928507495722 8174:0.110966778862 8211:0.074323169871 8253:0.108389526511 8341:0.0961384522842 8605:0.0722882888722 8792:0.0862695312722 8871:0.107930955377 9367:0.331112971898 9469:0.133076900181 9508:0.109280543937 9534:0.0700593289294 9570:0.0376389242437 9571:0.386074907922 9942:0.0538491265865 10027:0.134605966139 10048:0.0599848765886 10274:0.0617179936776 10280:0.0712003541772 10474:0.1134714164 10481:0.0810510117142 10702:0.15606427233 10732:0.0376389242437 10932:0.0722882888722 10964:0.0968929170198 11159:0.0581129675282 11269:0.106743574557 11307:0.0874105565201 11353:0.117643725411 11502:0.0803085246375 11553:0.120785639822 11761:0.0376389242437 12009:0.0914880508302 12012:0.0419027651854
95 -1 -1.0 48:0.0726052677758 50:0.030814466645 136:0.0658580069151 211:0.173970785554 278:0.092443399935 366:0.0901097060871 596:0.130710500594 786:0.162469056364 982:0.0527671356167 1026:0.071431730736 1112:0.0364625939074 1156:0.085046756378 1245:0.0721129326808 1370:0.0558416938299 1609:0.0830892671666 1678:0.0482115452004 2062:0.101112767167 2070:0.19211974972 2135:0.128047503629 2200:0.0595604969564 2587:0.0457704915967 2900:0.0658580069151 3099:0.0806620982664 3212:0.0729251878148 3243:0.0254862594216 3340:0.085766675954 3396:0.144557501969 3427:0.0527671356167 3522:0.12325786658 3539:0.162469056364 3622:0.0219526689717 3631:0.0672770605524 3633:0.0417908011308 3724:0.0882378637311 3781:0.0509725188431 3827:0.127431297108 4017:0.058806282828 4077:0.151887514308 4130:0.0691924060174 4151:0.0219526689717 4200:0.208174792095 4228:0.0439053379434 4710:0.128047503629 4723:0.0683695973986 4744:0.0613024164988 4761:0.0580143426465 4895:0.0283734130413 4926:0.0364625939074 5001:0.0496521290971 5031:0.0329290034575 5109:0.073996596568 5442:0.044865359344 5523:0.0835816022617 5580:0.061948853329 5747:0.0509725188431 5780:0.0992442751554 5867:0.0509725188431 5979:0.0670492076526 6028:0.0695883142218 6098:0.0364625939074 6274:0.057603007745 6546:0.094678665439 6547:0.0764587782647 6602:0.0254862594216 6688:0.158266743203 6920:0.0874351127506 6938:0.030814466645 7220:0.0571807026296 7234:0.044865359344 7245:0.0329290034575 7303:0.073996596568 7377:0.0960598748602 7441:0.108575526588 7651:0.073697804622 7681:0.0515935985769 7721:0.0658580069151 7751:0.0987870103726 7942:0.156573706999 7987:0.06162893329 8279:0.108575526588 8350:0.0665834239755 8513:0.060628463583 8552:0.129139715541 8673:0.0726052677758 8771:0.0628715708176 8833:0.0722787509847 9058:0.0543789158114 9100:0.103233978586 9387:0.233322746626 9497:0.050326082013 9550:0.0806620982664 9570:0.0764587782647 9944:0.109387781722 9996:0.128650013931 10011:0.084369600812 10066:0.150978246039 10288:0.113493652165 10295:0.0439053379434 10308:0.270006725548 10415:0.0439053379434 10510:0.030814466645 10557:0.0830892671666 10830:0.0533228243284 11054:0.11168338766 11159:0.236098485163 11299:0.0911450749891 11487:0.0625699330627 11718:0.0474389283933 11761:0.0254862594216 11982:0.0548816724292 12012:0.0567468260826
96 -1 -1.0 20:0.12088200469 136:0.115674819615 197:0.0995856455802 237:0.103322278221 278:0.144329010758 693:0.0705854573636 696:0.0596863585636 918:0.0951217104208 1112:0.0853918740337 1341:0.0502143183227 1678:0.0564533917304 1757:0.0674503409414 1759:0.105070339299 1851:0.0545975832063 1935:0.0836431078999 1960:0.0444632364953 2020:0.0581402459207 2035:0.0535950358169 2142:0.29464706123 2184:0.046076654511 2512:0.179938608291 2773:0.0426959370168 2844:0.058929412246 2900:0.0771165464103 2971:0.0535950358169 3218:0.0803030986764 3242:0.0828095918527 3280:0.0844407624881 3284:0.0648343755362 3556:0.0555486947519 3622:0.012852757735 3650:0.0298431792818 3765:0.131266554258 4017:0.275437271873 4122:0.142597973286 4151:0.0514110309402 4210:0.0810209667712 4361:0.0502143183227 4387:0.0648343755362 4808:0.105514115246 4814:0.0535950358169 4895:0.0332238967759 4926:0.0426959370168 4985:0.083231032945 5031:0.115674819615 5155:0.0884609436903 5442:0.105070339299 5558:0.189201228173 5587:0.0360822526895 5774:0.0407422780818 6028:0.0203711390409 6078:0.0257055154701 6084:0.136604835628 6100:0.0611134171227 6122:0.0669558420405 6551:0.0444632364953 6746:0.106726482241 6906:0.0653879273846 6974:0.0514110309402 7245:0.0385582732051 7482:0.0729063086905 7721:0.0385582732051 7870:0.0688593179683 8005:0.0475608552104 8047:0.0938737245062 8064:0.0840462239902 8075:0.230473592314 8079:0.192791366026 8081:0.101392105812 8098:0.123740360603 8136:0.0697424662984 8506:0.0713917848284 8552:0.15121637191 8605:0.0573159942304 8624:0.0581402459207 8654:0.085017263114 8771:0.0736195739281 8818:0.0909565964045 8845:0.116210254599 9409:0.0525351696496 9426:0.0653879273846 9570:0.0298431792818 9706:0.0514110309402 9760:0.0581402459207 9815:0.123740360603 9996:0.100428636645 10048:0.0475608552104 10137:0.0514110309402 10267:0.123740360603 10281:0.0648343755362 10288:0.0664477935519 10419:0.0798085997755 10461:0.123740360603 10576:0.11428394177 10732:0.0298431792818 10755:0.0407422780818 11159:0.230383272555 11322:0.0385582732051 11542:0.179059075691 11761:0.0298431792818 12012:0.0996716903278 12016:0.0749687222472
97 -1 -1.0 50:0.0384950386645 721:0.08765279531 786:0.101482408873 1112:0.0455509737827 1138:0.0582484717515 1200:0.106244843137 1446:0.0809965209879 1654:0.464937123409 1685:0.0582484717515 1719:0.0943762429956 2184:0.098315513291 2457:0.0697603559989 2900:0.205683141604 2960:0.0856728906321 2971:0.0571788849701 3243:0.0636775286848 3308:0.0571788849701 3323:0.0560481465587 3350:0.11256974394 3522:0.192475193323 3622:0.0137122094403 3650:0.0318387643424 3910:0.120003005064 3935:0.0729753926633 3956:0.0785424449303 4151:0.0137122094403 4228:0.0274244188806 4926:0.0455509737827 4928:0.0816451868567 5442:0.0560481465587 5473:0.0636775286848 5523:0.0522072481048 5774:0.0869333510596 5850:0.0959854660821 5867:0.0318387643424 5909:0.102172567349 5977:0.0988575344996 6028:0.0217333377649 6048:0.0384950386645 6078:0.0137122094403 6169:0.133227305724 6339:0.0628699660858 6601:0.0672843115476 6648:0.0560481465587 6742:0.0848761707501 7099:0.0636775286848 7220:0.071433115619 7245:0.0411366283209 7524:0.0892362431008 7721:0.0137122094403 7763:0.0806640335554 7870:0.0734638751746 7878:0.409808570972 7942:0.0652000132947 8211:0.0628699660858 8351:0.0659194575451 8374:0.140044224095 8511:0.140044224095 8566:0.128906827753 8883:0.0916866956514 9230:0.153764764779 9343:0.0582484717515 9570:0.0318387643424 9701:0.205896905082 9797:0.0856728906321 9996:0.0535721021073 10137:0.0274244188806 10142:0.0739405858697 10563:0.0729753926633 10641:0.0761656856889 10732:0.0318387643424 10755:0.0434666755298 10830:0.133227305724 11056:0.109228502468 11159:0.098315513291 11502:0.0679329774164 11542:0.12735505737 11639:0.11256974394 11761:0.0318387643424 11930:0.106244843137 11982:0.0685610472015 12012:0.106336641616
98 -1 -1.0 50:0.123947924255 62:0.114129045004 78:0.0570645225018 105:0.123291234672 181:0.0256289439366 278:0.092960943191 603:0.0772644975316 637:0.0718316404162 646:0.268106757576 726:0.0651989905491 976:0.0579254974869 1112:0.0366667292982 1138:0.0468877121253 1146:0.0451165375155 1188:0.0711158274044 1241:0.112308645754 1365:0.0484814569529 1504:0.0981455999984 2004:0.0952087228019 2079:0.073011747489 2357:0.0395700466125 2791:0.0887318623435 2833:0.0649313513381 3115:0.0579254974869 3136:0.0683219549072 3243:0.102515775746 3527:0.0512578878731 3597:0.0678795887335 3650:0.0256289439366 3653:0.0776334134487 3723:0.0768868318097 3975:0.0981455999984 4117:0.0309869810637 4122:0.0349889517785 4151:0.0110377853617 4281:0.0579254974869 4336:0.0734919092391 4361:0.0431234198258 4499:0.080617564227 4507:0.0484814569529 4599:0.0408446593526 4697:0.112730052253 4890:0.0683219549072 4895:0.171193567505 4896:0.0468877121253 4898:0.099799893029 4911:0.0952087228019 4913:0.0927741474044 4926:0.0366667292982 4927:0.0772644975316 5001:0.0499301059411 5046:0.0776334134487 5109:0.0744108656186 5441:0.0460267371401 5551:0.106125103574 5567:0.0546833555136 5774:0.0349889517785 6010:0.358805215112 6078:0.033113356085 6105:0.0635212130294 6192:0.0518824447142 6234:0.0468877121253 6551:0.0381844636798 6602:0.0512578878731 6637:0.0420247664253 6648:0.135349612546 6664:0.068538613463 6844:0.0499301059411 7031:0.053062551787 7072:0.0738041576396 7166:0.0595192423145 7245:0.033113356085 7304:0.0862468396516 7312:0.053062551787 7494:0.0687523637624 7508:0.0709317310396 7602:0.0220755707233 7721:0.0993400682549 7840:0.0349889517785 8020:0.0366667292982 8211:0.0506078319742 8306:0.0518824447142 8367:0.180466150062 8432:0.0626110134047 8543:0.0744108656186 8615:0.102515775746 8672:0.0863174568769 8732:0.157450283003 8823:0.0460267371401 8930:0.0676537103619 9114:0.0506078319742 9443:0.0734919092391 9460:0.0828694257779 9497:0.0506078319742 9574:0.0811136840476 9687:0.0256289439366 9946:0.0551889268083 9996:0.0431234198258 10004:0.0477045146599 10046:0.0609678913028 10108:0.0734919092391 10253:0.0366667292982 10274:0.0420247664253 10281:0.0556789395691 10288:0.0570645225018 10384:0.0595192423145 10510:0.0619739621273 10664:0.0575008281014 10774:0.0726834026975 10854:0.0566159250002 10932:0.147666747124 10995:0.0699779035569 11042:0.11455339104 11133:0.0781123716043 11159:0.276990326288 11278:0.0575008281014 11286:0.0309869810637 11288:0.0629202300759 11322:0.0220755707233 11421:0.245067956116 11692:0.0524834276677 11755:0.099799893029 11761:0.0256289439366 11787:0.126447113092
99 -1 -1.0 24:0.232561267377 155:0.0451014482003 274:0.0349105623048 345:0.0368113657261 376:0.0219219475645 488:0.0101445221129 511:0.097666730384 850:0.048833365192 1134:0.0305470217257 1175:0.179105386915 1201:0.0101445221129 1209:0.028174324717 1265:0.101747028684 1365:0.0222789806112 1398:0.0238418573306 1437:0.0375391925482 1480:0.0305470217257 1514:0.0443901161148 1678:0.133673883667 1781:0.0286271119597 2314:0.048833365192 2450:0.18585802536 2795:0.0451014482003 2837:0.0518035307989 2841:0.053617879685 3177:0.0304335663388 3212:0.0505490595242 3491:0.0421189437104 3494:0.0181838656813 3604:0.0246409478146 3622:0.00507226105646 3650:0.0235548509032 3653:0.0356753575843 3866:0.0340564060628 3883:0.0361091275664 4102:0.0276916623896 4114:0.495621400961 4122:0.00803934356836 4180:0.053910250404 4561:0.233625511265 4599:0.0187695962741 4796:0.0383962838052 4885:0.0793319784113 4895:0.0131116046248 4920:0.0353322763548 4992:0.0767594515352 5028:0.0356753575843 5138:0.155410592397 5161:0.0451014482003 5209:0.0404045374113 5238:0.0280169482027 5321:0.0375391925482 5431:0.0370466826539 5481:0.0319744215975 5587:0.0284792740856 5681:0.0211509481932 5738:0.402250524993 5771:0.133170348345 5893:0.01981676902 5917:0.170636620956 6069:0.0299612911329 6098:0.0168496865081 6330:0.107026072753 6391:0.0518035307989 6400:0.0550468627947 6702:0.0386610366142 6767:0.0321573742734 6914:0.0458616556007 6938:0.0142396370428 6940:0.0518035307989 7129:0.0363167365508 7268:0.0331683205796 7337:0.053910250404 7446:0.0404045374113 7545:0.0467251022529 7551:0.0887802322297 7581:0.0241180307051 7582:0.0235548509032 7726:0.0243841591557 7797:0.028174324717 7956:0.229926273457 7987:0.0142396370428 7988:0.0251289770112 8005:0.0375391925482 8072:0.113757747304 8128:0.0581070157124 8152:0.0175471402767 8227:0.0407754957254 8301:0.0386610366142 8337:0.0311931228214 8528:0.0276916623896 8698:0.0283283877942 8911:0.0207326785894 8924:0.0863476630159 9192:0.18585802536 9296:0.053910250404 9408:0.115983109843 9570:0.0117774254516 9699:0.0160786871367 9787:0.0255864838451 9794:0.0314959684884 9817:0.0368113657261 9836:0.0350942805534 9843:0.113757747304 9849:0.01981676902 9862:0.047705332774 9923:0.0275234313973 9944:0.0168496865081 10049:0.0142396370428 10083:0.0142396370428 10095:0.053910250404 10229:0.0372746676312 10259:0.0226194013332 10274:0.0386237961986 10399:0.0581070157124 10510:0.0427189111285 10596:0.0264237074319 10768:0.0238418573306 10924:0.0319744215975 11160:0.0501737092568 11209:0.0568788736519 11263:0.0264237074319 11286:0.0142396370428 11361:0.0333240227487 11408:0.0518035307989 11452:0.028914118387 11499:0.0451014482003 11502:0.0251289770112 11561:0.0386610366142 11569:0.0502579540225 11743:0.0264237074319 11773:0.0668012977013 11858:0.0426330717175
100 -1 -1.0 63:0.109752305593 102:0.0678421691772 105:0.0576718870871 136:0.0309788402767 167:0.0654670668725 175:0.117150105767 198:0.0690466772806 211:0.0327335334363 257:0.0722839606456 400:0.0607458198103 483:0.105463374783 824:0.0903708951937 853:0.0309788402767 870:0.102145329131 973:0.0533860936207 986:0.0857471658302 1026:0.0672013102374 1127:0.219504611185 1232:0.109752305593 1241:0.0525345662576 1320:0.0793729573728 1345:0.0890714855075 1393:0.0679981671793 1440:0.0787074419652 1563:0.0446294400463 1704:0.0744468347654 1726:0.0654670668725 1775:0.0710720999026 1800:0.0594265802466 1803:0.115795928901 1849:0.0602320560335 1874:0.0838919521692 1960:0.035723059854 1971:0.0830121291222 2012:0.0624161066643 2417:0.0710720999026 2513:0.0327335334363 2762:0.105463374783 2850:0.0614846988252 2853:0.0933667048983 2866:0.0609962067644 2868:0.0658304427671 2900:0.0619576805534 3009:0.102145329131 3206:0.0460493399462 3243:0.0479537597237 3284:0.0520898265721 3308:0.172239254114 3502:0.0706884476347 3559:0.0525345662576 3570:0.105932826211 3622:0.0103262800922 3818:0.091819049039 3854:0.0744468347654 4104:0.0903708951937 4116:0.0422082861653 4122:0.0163667667181 4151:0.0309788402767 4160:0.0632926931975 4210:0.0650946056457 4228:0.0413051203689 4262:0.0496420934279 4413:0.0529664131053 4612:0.0971201250554 4621:0.0479537597237 4710:0.0602320560335 4896:0.0438652893153 4922:0.0951245387079 4926:0.0343031599541 4971:0.0758850252423 5168:0.0668702372108 5484:0.0838919521692 5567:0.051158418733 5621:0.0951245387079 5761:0.0758850252423 5774:0.0327335334363 5863:0.0545785437121 5941:0.0485380570862 5964:0.072629095921 6028:0.0491003001544 6100:0.0491003001544 6343:0.0739348368479 6390:0.0867938449632 6461:0.0460493399462 6585:0.415060645611 6623:0.0903708951937 6648:0.0422082861653 6733:0.0878947419786 7008:0.0722839606456 7062:0.0343031599541 7523:0.0971201250554 7582:0.0479537597237 7652:0.0529664131053 7726:0.198568373712 7748:0.0588643371784 7784:0.0838919521692 7951:0.0560331297117 8151:0.0621886568558 8211:0.0473456069948 8296:0.0719306395855 8333:0.0639178621168 8336:0.0668702372108 8562:0.0814613723638 8632:0.102145329131 8896:0.0730771800162 8995:0.0537942745809 9114:0.0473456069948 9115:0.0696142763341 9409:0.0422082861653 9572:0.0740386538052 9787:0.104179653144 9789:0.0946912139897 10012:0.0830121291222 10097:0.0690466772806 10106:0.073512179477 10117:0.0807533583373 10137:0.0413051203689 10280:0.0907125999232 10298:0.0607458198103 10381:0.0867938449632 10499:0.124377313712 10563:0.0549557201385 10648:0.0994166114885 10740:0.106772187241 11000:0.0467115677728 11069:0.0903708951937 11188:0.0781684492694 11256:0.0822569196777 11269:0.0679981671793 11340:0.0971201250554 11581:0.091819049039 11652:0.105463374783 11738:0.0764235539879 11859:0.0903708951937 12012:0.0266930468104 12092:0.0781684492694 12101:0.0933667048983
101 -1 -1.0 167:0.126091971878 181:0.092360699988 352:0.13213828836 492:0.0630459859389 692:0.113374872324 829:0.0660691441801 1054:0.0994439709302 1138:0.0844861560321 1158:0.183213350355 1563:0.0859579383661 1760:0.0985329907746 2513:0.0630459859389 2864:0.191480039947 3149:0.0596663825581 3302:0.142401207416 3482:0.0630459859389 3494:0.0713005813415 3527:0.184721399976 4097:0.0660691441801 4151:0.0397775883721 4313:0.105846732552 4371:0.0688039234638 4592:0.122311054756 4621:0.092360699988 4680:0.0660691441801 4746:0.191480039947 4765:0.0985329907746 4781:0.374113845702 4811:0.092360699988 4854:0.126091971878 5058:0.0945689789083 5237:0.105846732552 5283:0.0514117871555 5292:0.191480039947 5499:0.0859579383661 5740:0.136887471065 5950:0.13213828836 5975:0.0844861560321 6078:0.0397775883721 6139:0.147194567904 6148:0.152875226996 6334:0.179827697967 7083:0.187056922851 7094:0.0688039234638 7602:0.0397775883721 7846:0.155533929882 7992:0.107246691407 8266:0.144340693132 8538:0.0812947071927 8773:0.102823574311 9003:0.158429844168 9039:0.107246691407 9054:0.100326916433 9271:0.0911893755276 9497:0.0911893755276 9687:0.046180349994 9849:0.0777033429635 9999:0.107921862905 10049:0.055834904252 10427:0.16586956025 10732:0.092360699988 10863:0.0630459859389 10974:0.092360699988 11301:0.0899681927319 11322:0.019888794186 11487:0.113374872324 11649:0.0713005813415 11657:0.183213350355 11761:0.046180349994
102 -1 -1.0 403:0.116636528178 646:0.1079698673 702:0.0868316404669 898:0.0822432170321 1138:0.0944112729933 1201:0.0444505103698 1241:0.113070159891 1370:0.113070159891 1383:0.20095318194 1410:0.12963746903 1416:0.147980449279 1561:0.213974397384 1781:0.125436144045 2425:0.189175874801 2618:0.109056895652 2672:0.160231940795 2914:0.131812150762 3212:0.0738306996148 3243:0.0516054444299 3488:0.110108277235 3633:0.0846194347223 3650:0.0516054444299 4079:0.119072960469 4122:0.035226196037 4926:0.0738306996148 5441:0.092677647259 5499:0.0960559547997 5685:0.14701361426 5757:0.175329331795 6067:0.219847417038 6078:0.0444505103698 6974:0.0889010207397 7510:0.140904784148 7843:0.18245719598 7985:0.294027228519 8020:0.0738306996148 8175:0.189175874801 8798:0.166862651754 9018:0.135295415075 9037:0.0846194347223 9452:0.116636528178 9531:0.184553646128 10046:0.122762574003 10295:0.177802041479 10384:0.119845630759 10441:0.123452154676 10627:0.119845630759 11042:0.076886750519 11242:0.0976203755744 11416:0.209031669068 11421:0.0822432170321 11564:0.213974397384 11881:0.170834435696
103 -1 -1.0 24:0.0421704537045 171:0.0885497911706 488:0.0183951138959 696:0.0213560658817 982:0.0442159206645 1024:0.337017309136 1038:0.056562649347 1601:0.0739384152038 1904:0.0725571652794 2106:0.0685329385321 2338:0.130953731851 2403:0.0977557331234 2676:0.0258208067687 2978:0.0701042556695 3153:0.0939356076753 3622:0.00919755694793 3821:0.0471768726504 4001:0.0939356076753 4281:0.144804336491 4895:0.0237753398087 4918:0.0659457935132 4992:0.0463961021806 5156:0.090980243927 5175:0.0598558118087 5499:0.0397511797776 5774:0.0291555657214 5867:0.0213560658817 6026:0.173008648421 6028:0.0145777828607 6068:0.0885497911706 6075:0.123509311022 6078:0.00919755694793 6094:0.0499083790959 6098:0.0305536228297 6105:0.10586181106 6224:0.0605655676004 6225:0.0519096887114 6353:0.181960487854 6819:0.555348138103 7193:0.0847268671871 7217:0.0732657545931 7295:0.0446815568547 7494:0.0572899146242 7692:0.0475506796173 7721:0.00919755694793 7835:0.0305536228297 8007:0.0595609270109 8017:0.0977557331234 8169:0.238006344901 8255:0.0237753398087 8482:0.0885497911706 8602:0.0536483380763 9500:0.0623719421496 10087:0.0367902277917 10216:0.0865043242105 10664:0.143742731994 10682:0.081782686979 10755:0.0874666971643 10769:0.0690533687566 10771:0.245348060937 11092:0.0459877847397 11272:0.337017309136 11701:0.0958284879959 11932:0.0696241780452
104 -1 -1.0 181:0.0937736943789 278:0.0566891031324 1434:0.0913445849821 2418:0.194409426824 2581:0.408392662702 3042:0.0698565308816 3219:0.148393352388 3222:0.159297912818 3229:0.0723913842644 3326:0.0949162892998 3591:0.0913445849821 3622:0.0201930659665 4097:0.0670799131559 4173:0.145580967394 4343:0.109572922143 4371:0.0698565308816 4522:0.0913445849821 5019:0.157784199042 5283:0.0521983182979 5361:0.129080487397 5472:0.534285088925 5587:0.0566891031324 5688:0.152858593656 5950:0.268319652624 6166:0.159297912818 6376:0.102731472755 6668:0.112164179099 7295:0.0980975306985 7518:0.132045665238 7602:0.0201930659665 8351:0.0970752350653 9327:0.0886943554639 9687:0.0468868471895 9706:0.0807722638659 10274:0.0768821690989 10409:0.128731591776 10715:0.0768821690989 11002:0.120233478873 11322:0.0201930659665 11452:0.115109355266 11569:0.200080825813 11681:0.148393352388
105 -1 -1.0 146:0.123745290702 284:0.0897872800307 332:0.113923772402 420:0.0601398413317 756:0.157213121853 777:0.0789564640308 1120:0.311319765668 1134:0.0927039638949 1201:0.0307865499993 2020:0.0696324331675 2053:0.0676121499745 2441:0.152266946781 2552:0.116524869087 2803:0.0487955272754 3035:0.126370373254 3115:0.0807827913926 3206:0.0686452572478 3464:0.111714966842 3650:0.035742077694 3843:0.108267414451 4462:0.101131594087 4808:0.126370373254 4814:0.0641888022751 4942:0.120378165315 5132:0.269429848746 5349:0.136873671781 5924:0.0641888022751 7040:0.351985019155 7245:0.0461798249989 8126:0.161565582785 8397:0.105374510861 8624:0.0696324331675 8718:0.119270063284 8741:0.136873671781 9039:0.0830054249742 9058:0.076261306208 9943:0.449716422375 9996:0.180419523995 10049:0.172857545347 10133:0.107226233082 10402:0.0807827913926 10957:0.232949237658 11010:0.0873172032039 11159:0.110368627274 11865:0.1029271414
106 -1 -1.0 45:0.108296095674 280:0.0537833102836 571:0.225659232626 671:0.115842960172 798:0.0591924263019 1112:0.051645561804 1120:0.104808665314 1192:0.0797442616141 1290:0.12384295892 1356:0.158781734619 1465:0.100167561431 2053:0.0682867583046 2107:0.127631248799 2347:0.132331054491 2442:0.114249671645 2665:0.109347665556 3017:0.115842960172 3330:0.272118117355 3424:0.122645212473 3662:0.0777343162296 3727:0.0591924263019 4063:0.105428872088 4079:0.166586256697 4773:0.120460094636 4811:0.0721973971162 4921:0.0682867583046 5100:0.107566620567 5437:0.146220448136 5443:0.126304603028 5477:0.165238989329 5776:0.0671924250499 6218:0.119500972536 6498:0.132331054491 6648:0.0635472258157 7721:0.0155468632459 7825:0.0894704489918 8233:0.0739235857459 8276:0.153786208492 8394:0.124979974172 8524:0.0777343162296 8927:0.109347665556 9087:0.429370311806 9337:0.414718035739 9380:0.11849899729 10022:0.0621874529837 10049:0.087291126112 10596:0.0809906590615 11159:0.111469843481 11847:0.140569438347
107 -1 -1.0 7:0.0545504802072 78:0.0984726983208 395:0.0372077021317 403:0.0499792146595 696:0.0221131374968 898:0.0352415445018 1092:0.0744154042634 1134:0.344128091992 1199:0.152377759126 1235:0.0636796229202 1280:0.0531890044162 1526:0.0534723065116 1562:0.0639438553875 1619:0.202442339299 1960:0.0329462773685 2049:0.0499792146595 2102:0.0744154042634 2538:0.114709363997 2676:0.0267361532558 2721:0.0619776977577 2820:0.0846818797078 3122:0.1096146077 3415:0.0362597632012 3494:0.0341417845256 3548:0.10122116965 3591:0.0430806396331 3612:0.0682835690511 3621:0.0488492907527 3622:0.028570829836 3727:0.290078105609 3777:0.0528997376301 3827:0.0221131374968 3918:0.097265620919 4122:0.0150945646349 4371:0.164731386842 4595:0.0642031020379 4680:0.0316367474422 4918:0.0341417845256 5019:0.0372077021317 5283:0.0246181745802 5473:0.0442262749937 5681:0.0397127392151 5711:0.0484510117115 5754:0.0655476077952 5826:0.0639438553875 5847:0.0534723065116 5881:0.175460861955 5975:0.0404556047141 6122:0.0496128018827 6361:0.0567054431981 6996:0.0905673878092 7328:0.0725894485117 7581:0.0452836939046 7587:0.100672218273 7602:0.0380944397814 7640:0.108779289603 7658:0.0496128018827 7667:0.197677664211 7680:0.0861092350189 7681:0.0447651544472 7814:0.0846818797078 7987:0.106944613023 8111:0.0411603573875 8152:0.065892554737 8273:0.274640087094 8545:0.0765595288362 8732:0.0452836939046 9240:0.0593208396286 9419:0.0720923521563 9570:0.0221131374968 9699:0.0603782585395 9849:0.0372077021317 9943:0.069558358972 9969:0.0528997376301 9996:0.0744154042634 10049:0.0267361532558 10280:0.0418307178907 10338:0.174525612804 10399:0.0545504802072 10425:0.170708922628 10470:0.0943636665056 10472:0.097265620919 10500:0.0503361091367 10555:0.0523022667666 10596:0.0496128018827 10660:0.0267361532558 10842:0.097265620919 10864:0.0571416596721 10932:0.169879549255 10957:0.0480408420034 11159:0.375559629781 11292:0.0452836939046 11348:0.0810626122257 11602:0.0833462920383 11738:0.0352415445018 11931:0.0677980180005
108 -1 -1.0 181:0.100254107808 210:0.0600150813693 278:0.040404475865 285:0.0866761138893 406:0.125955413738 420:0.0562293942734 581:0.0843101988551 696:0.0334180359359 829:0.0478104006304 898:0.0532580779534 1092:0.16868818282 1447:0.079497118084 1740:0.104450972561 1800:0.0828264397067 1870:0.131976904842 2086:0.142366158535 2102:0.16868818282 2233:0.116925316742 2577:0.0803808171153 2599:0.0562293942734 2655:0.0863541881668 2665:0.101227588889 2676:0.24242685519 2919:0.0820428073423 3126:0.090193877356 3243:0.0668360718719 3482:0.0456227166749 3501:0.0706217589678 3512:0.0760694362908 3621:0.073822511801 3622:0.0287847293889 3639:0.108054918513 3670:0.111514817214 3703:0.13258085586 3727:0.109593681119 3734:0.128363532371 3856:0.105765575636 4097:0.0956208012608 4117:0.040404475865 4144:0.101227588889 4151:0.0287847293889 4316:0.116925316742 4320:0.1089481226 4323:0.100746552861 4499:0.105118676176 5031:0.0431770940834 5283:0.0372037230319 5399:0.0927291924981 5473:0.0668360718719 5507:0.0893687173914 5524:0.0765951300193 5553:0.105118676176 5714:0.0699178341606 5847:0.040404475865 5975:0.0611377219691 5996:0.138562978774 6009:0.142366158535 6078:0.0143923646945 6224:0.0947731818097 6322:0.0846651441338 6602:0.0334180359359 6815:0.0575694587779 6884:0.069189205254 6885:0.128363532371 6974:0.0575694587779 6996:0.0456227166749 7028:0.0575694587779 7129:0.103047479444 7210:0.127973793841 7234:0.0588282558863 7348:0.125955413738 7425:0.116925316742 7602:0.0431770940834 7669:0.0853573346693 7988:0.142605200134 7991:0.0699178341606 8014:0.087916111727 8054:0.111514817214 8351:0.069189205254 8377:0.0920005635914 8566:0.0676504426478 9073:0.138562978774 9534:0.12440553065 9687:0.100254107808 9699:0.0456227166749 9904:0.0749763526969 9923:0.0780967812784 9944:0.0478104006304 10049:0.040404475865 10083:0.040404475865 10150:0.0478104006304 10295:0.0575694587779 10425:0.0515960877264 10555:0.158081505222 10600:0.0816396142238 10714:0.1089481226 10764:0.0812284365663 10836:0.111514817214 10917:0.108054918513 11255:0.11815344678 11286:0.040404475865 11590:0.207522164172 11744:0.142366158535 11754:0.0588282558863 11761:0.0334180359359 11781:0.138562978774 11831:0.101227588889 11899:0.0659884524208
109 -1 -1.0 278:0.0622073966427 352:0.049073120275 502:0.0754364449554 556:0.300261644594 711:0.0861662579803 1178:0.0334121169394 1552:0.0785042558763 1756:0.389104938547 2075:0.073862405918 2502:0.0514509586371 2599:0.028857233905 2624:0.165654346536 2773:0.0736096804125 2798:0.0656768537222 2841:0.039039252413 2844:0.0338656361347 3135:0.0255521942461 3243:0.0171503195457 3450:0.0329384348379 3468:0.0190931549511 3496:0.0613337224276 3527:0.0343006390914 3656:0.0474659375849 4026:0.0656768537222 4097:0.049073120275 4145:0.0646410099702 4170:0.0319228007293 4325:0.0480681369346 4543:0.0686012781828 4670:0.0281220394727 4680:0.122682800688 4765:0.43911463065 4878:0.0546646761073 4921:0.0324427132402 5283:0.0954657747556 5489:0.0351207430779 5557:0.0593773897529 5597:0.0554543775264 5625:0.073063094314 5847:0.0207357988809 5867:0.0171503195457 5893:0.028857233905 6376:0.0375772245473 6409:0.0425069836697 6551:0.0255521942461 6674:0.0554543775264 6857:0.028857233905 6974:0.0590899247344 7378:0.0572300165388 7426:0.041027529647 7496:0.0378861184266 7582:0.0343006390914 7602:0.0960211276934 7611:0.0941751500443 7643:0.184001167283 7755:0.0702414861559 7805:0.0600067146062 7904:0.17314340343 7995:0.0924002079313 8216:0.100236350818 8328:0.0562983085417 8420:0.041027529647 8422:0.0423077985681 8496:0.0677312722694 8615:0.0343006390914 8631:0.0628698529586 8646:0.0825037534531 8823:0.0308000693104 9058:0.0365928858875 9138:0.0460075534507 9327:0.0324427132402 9683:0.12416479411 9687:0.0343006390914 9721:0.0430831289901 9760:0.0334121169394 9942:0.049073120275 9944:0.122682800688 10222:0.0588371992289 10425:0.0529587910858 10427:0.0308000693104 10546:0.0430831289901 10625:0.0886348871016 10732:0.0343006390914 10856:0.0393090413211 10950:0.0785042558763 11314:0.0620823970549 11322:0.0073862405918 11512:0.110908755053 11556:0.0365928858875 11681:0.108558948382 11904:0.0536048126742 12004:0.407877089223
110 -1 -1.0 16:0.196738611358 86:0.0863868628418 383:0.0628829914441 492:0.0379834451283 609:0.127354741134 1147:0.077202202143 1178:0.0542033225594 1192:0.0614613405469 1350:0.126664059919 1562:0.080453063111 1760:0.059363374094 1827:0.112696569959 1960:0.0414524416199 2053:0.0526306924417 2138:0.135939024818 2434:0.128393121286 2577:0.0669214939134 2676:0.0672779397551 2721:0.0779792772731 2745:0.0672779397551 2896:0.0937048473946 2910:0.0787229192761 2919:0.0683051930701 3154:0.0721626780648 3183:0.0963258872629 3243:0.0278223706693 3468:0.0309741654015 3591:0.0542033225594 4117:0.0336389698776 4122:0.0189917225642 4151:0.0119824428373 4275:0.127354741134 4305:0.0468140932335 4319:0.0689576105298 4371:0.0414524416199 4522:0.0542033225594 4592:0.0736889933233 4765:0.059363374094 4855:0.0650199072433 4921:0.0526306924417 5179:0.0892837112162 5265:0.0509005486068 5558:0.0587965360708 5616:0.0789039367507 5681:0.0499658879656 5693:0.165809766479 5746:0.0755346924739 5758:0.080453063111 5847:0.0672779397551 5950:0.159219254026 6075:0.080453063111 6086:0.118527732783 6361:0.142691633863 6602:0.0278223706693 6804:0.115361374435 6938:0.0336389698776 7030:0.0641965606432 7039:0.0838770998611 7105:0.103357063143 7611:0.0763885455716 7692:0.0619483308029 7835:0.0398048135066 8035:0.295107917037 8093:0.0614613405469 8183:0.100714127121 8255:0.0309741654015 8605:0.0534348844572 8614:0.101991589619 9037:0.0456214127149 9042:0.0765955781163 9473:0.0812572551265 9632:0.122377937503 9639:0.0686344794234 9687:0.0278223706693 10137:0.0479297713492 10261:0.110380924913 10490:0.0757521420185 10505:0.181410724227 10732:0.0278223706693 10830:0.0582104795788 10893:0.14432535613 10940:0.0359473285119 10974:0.0556447413386 11090:0.19089910969 11211:0.184384021641 11322:0.119824428373 11347:0.139784542342 11366:0.0429566082388 11437:0.0913308002296 11487:0.0683051930701 11589:0.403102981844 11639:0.0983693056791 11659:0.0834671120079 11761:0.0278223706693 11854:0.118527732783 11858:0.100714127121
111 -1 -1.0 182:0.105574510674 383:0.0601448217314 522:0.171910210966 550:0.0679702871257 865:0.10778932354 898:0.0424095581742 1005:0.0738405183743 1038:0.0704802883135 1054:0.114606807311 1365:0.050338947652 1532:0.0921314839593 1594:0.0853959516126 1989:0.0682391429235 2020:0.0518430993456 2333:0.10778932354 2467:0.072658996766 2477:0.0880925284813 2671:0.0896245743482 2676:0.0643483969211 2913:0.0963286428086 3042:0.0396474412922 3168:0.0646824338831 3200:0.100298652365 3243:0.0798326297281 3359:0.0601448217314 3482:0.036329498383 3527:0.0532217531521 3622:0.0114606807311 3656:0.073649368647 3661:0.088799564492 3668:0.0468451066237 3727:0.0872697583832 3827:0.026610876576 4073:0.0904103677451 4097:0.0380715573071 4116:0.0936902132475 4117:0.0321741984605 4319:0.0659549283056 4371:0.0792948825844 4522:0.103686198691 4543:0.0532217531521 4572:0.088799564492 4671:0.0640074721158 4680:0.0761431146142 4744:0.0640074721158 4811:0.0532217531521 4879:0.0988564951296 4918:0.0410861106537 4986:0.113366574884 5028:0.0806078154673 5030:0.0609929187693 5058:0.0544942475745 5112:0.0853959516126 5283:0.148127149613 5380:0.0792948825844 5693:0.198237206461 5847:0.0965225953816 5975:0.0486841410004 6085:0.128516770728 6322:0.134838187687 6352:0.0896245743482 6637:0.0436348791916 6730:0.0702457557676 6815:0.0458427229243 6857:0.0447756257675 6996:0.108988495149 7234:0.0468451066237 7277:0.229895543251 7496:0.0587850750366 7555:0.0343820421932 7602:0.0687640843865 7611:0.292249166283 7934:0.113366574884 7990:0.0424095581742 7997:0.0605743073657 8031:0.100298652365 8056:0.121809221003 8236:0.190333960032 8255:0.0296254299226 8645:0.0842214271552 8700:0.117049126735 8712:0.036329498383 9170:0.0820569994664 9254:0.0532217531521 9394:0.113366574884 9890:0.0601448217314 10295:0.0458427229243 10405:0.0532217531521 10415:0.0458427229243 10425:0.0410861106537 10441:0.0636593694215 10782:0.0640074721158 10813:0.0662583178682 10974:0.0532217531521 11044:0.401194609461 11322:0.0114606807311 11448:0.0495322380382 11487:0.0653309196364 11808:0.0940859240002 12063:0.0975504796268 12107:0.204717428771
112 -1 -1.0 14:0.0641631947727 181:0.0281875093761 391:0.0881025077012 420:0.0474284778833 488:0.0242793990375 522:0.303492487968 584:0.0808286867328 588:0.0701839697319 693:0.0666694463905 912:0.0725623822107 1183:0.228351182587 1507:0.073640500026 1594:0.0904554639483 1870:0.111320134127 2020:0.164744048703 2173:0.102035891775 2424:0.0904554639483 2430:0.0589744295486 2554:0.102035891775 2625:0.102035891775 2676:0.0681608903925 2841:0.128326389545 2927:0.120083281861 3156:0.163017846159 3238:0.0719973692026 3367:0.12028490913 3380:0.0701839697319 3388:0.0797560729666 3396:0.0799394661009 3612:0.0435203675447 3622:0.0121396995187 3827:0.0281875093761 3996:0.116875368464 3998:0.0967022276469 4077:0.0839929207118 4671:0.135599533164 4676:0.120083281861 4741:0.159878932202 4947:0.0859104148977 5013:0.0859104148977 5361:0.0776008127409 5380:0.0839929207118 5682:0.129026135209 5702:0.0632411985156 6078:0.0121396995187 6169:0.0589744295486 6409:0.0698626050404 6619:0.076746307451 6672:0.114175591294 6766:0.103330119595 6785:0.147799939449 6815:0.048558798075 6877:0.0886657036336 7028:0.048558798075 7094:0.0419964603559 7581:0.0577229055217 7697:0.0714135189953 7721:0.0121396995187 7797:0.134862079219 7911:0.0811721072319 7994:0.0717078769208 8020:0.0403272088948 8035:0.0996602970718 8063:0.176205015402 8220:0.0612374288631 8233:0.115445811043 8351:0.0583598442337 8429:0.0765260041149 8619:0.0570619257842 8626:0.0674310396095 8712:0.0769638740289 9518:0.100805403152 9773:0.0617602702055 9969:0.269724158438 10104:0.107943582343 10137:0.0242793990375 10202:0.0731097356415 10295:0.048558798075 10470:0.0601424545649 10572:0.0701839697319 10857:0.120083281861 11077:0.0708095320978 11178:0.0849778966312 11292:0.0577229055217 11372:0.159878932202 11469:0.0601424545649 11619:0.0654611132222 11649:0.0435203675447 11728:0.107943582343 11754:0.0496205706868 12126:0.306107675325
113 -1 -1.0 210:0.164858429768 522:0.197675533387 581:0.231595903556 696:0.0458988374642 854:0.279782659565 994:0.125323323091 1677:0.0839711337008 2513:0.0626616615456 2627:0.162280807286 2844:0.0906334907888 2917:0.10856049901 2943:0.135318589711 3591:0.0894197522471 3622:0.0197675533387 3908:0.14346080128 4144:0.278067128672 4151:0.0197675533387 4319:0.113760045657 4323:0.138372873371 4680:0.0656663908029 5288:0.238094953938 5380:0.0683844990429 5641:0.139033564336 5847:0.0554945381623 6048:0.0554945381623 6122:0.10297814727 6400:0.107263977968 6648:0.0807991397342 6857:0.077229668237 6996:0.0626616615456 7001:0.22645394621 7436:0.380625579162 7602:0.0197675533387 7751:0.059302660016 7783:0.150669315891 8157:0.1098006314 8178:0.112683746182 8320:0.110989076325 8702:0.14629727901 8869:0.149637524504 9264:0.122745700609 9365:0.138372873371 9511:0.138372873371 10004:0.0854339441415 10037:0.137696512393 10924:0.124610322175 11275:0.201888082415 11322:0.0197675533387
114 -1 -1.0 553:0.0815082804178 554:0.439893337725 556:0.0540873142244 588:0.0538452055482 597:0.209773530266 798:0.0354601371531 804:0.0705025204101 1532:0.0748711837375 1806:0.0842102930177 1937:0.217300550262 1960:0.0322197226631 1989:0.166364803486 2053:0.122724711581 2212:0.0528306356342 2417:0.0641021053993 2676:0.0261465486175 2804:0.341268943964 2908:0.0635203405953 3238:0.0552364472749 3450:0.0415333111987 3488:0.0922826919193 3598:0.0562949997749 3622:0.00931358853563 3832:0.0721634800958 4116:0.19034473529 4170:0.0402526599563 4522:0.0421305947741 4599:0.0689287458713 4680:0.0618781428414 5007:0.0756647231119 5172:0.0721634800958 5265:0.0395634489894 5283:0.14445166267 5523:0.212760822919 5635:0.0792749619342 5839:0.0951206503732 6301:0.0517331550491 6637:0.0709202743063 6820:0.059374494162 6857:0.0363871714612 7028:0.0372543541425 7234:0.228413682348 7270:0.239406342985 7497:0.122659262508 7555:0.0279407656069 7573:0.0587108201073 7602:0.00931358853563 7799:0.0721634800958 8890:0.0896668892128 8938:0.0666840955988 9014:0.0554549344953 9431:0.0671458822143 9471:0.329552743067 9639:0.213389977114 9798:0.0842102930177 9849:0.0363871714612 9980:0.0635203405953 10240:0.0792749619342 10274:0.0354601371531 10978:0.0380689470581 11288:0.0530915500069 11718:0.0402526599563
115 -1 -1.0 181:0.037009918343 278:0.0447472842307 739:0.120658231644 770:0.110281866179 1092:0.0622731178614 1532:0.128134775584 1749:0.130852974893 2102:0.0622731178614 2108:0.125741078767 2549:0.0651513138231 2581:0.214908586729 2964:0.149911411263 3468:0.0824050075298 3494:0.0571418080115 3612:0.0571418080115 3668:0.195453941469 4151:0.0318786084931 4228:0.0956358254793 4371:0.0551409330896 4918:0.0571418080115 4921:0.0700104837491 5346:0.149911411263 5359:0.074019836686 5380:0.110281866179 5499:0.0688885268361 5534:0.130852974893 5587:0.0447472842307 5847:0.0447472842307 5950:0.0529492225896 6048:0.0894945684614 6078:0.0159393042465 6391:0.162789775459 6735:0.0989743663995 6779:0.15157919711 6857:0.124546235723 6882:0.0998882173203 6974:0.127514433972 7028:0.0637572169862 7030:0.0853956514183 7373:0.132356487742 7543:0.0864908848475 7555:0.0478179127396 7602:0.0478179127396 7643:0.132356487742 7692:0.0824050075298 7904:0.0622731178614 7990:0.0589824345135 7997:0.0842456340318 8093:0.163514405147 8127:0.0859497879956 8149:0.0688885268361 8337:0.0980226903771 8338:0.0904145133415 8493:0.0875363173797 8641:0.07492173876 9028:0.11567771286 9240:0.198566072409 9271:0.073081112258 9547:0.117133613875 9699:0.0505263990367 9773:0.0810906180697 9918:0.117133613875 9989:0.103218685376 10470:0.0789664422884 10606:0.125741078767 10732:0.074019836686 10929:0.429748939978 10951:0.0998882173203 10978:0.195453941469 11322:0.0478179127396 11332:0.0959923528565 11347:0.0929722085724 11572:0.0995876175471 11601:0.130302627646 11799:0.162789775459
116 -1 -1.0 50:0.0431715536682 278:0.129514661005 352:0.0510846690255 492:0.0487471627648 867:0.2833211624 1435:0.072283445161 1519:0.0854185656509 1771:0.203442250063 1960:0.0531992006469 2357:0.330777700637 2467:0.0487471627648 2665:0.108160103376 2773:0.0510846690255 2803:0.0974943255296 3171:0.269162798803 3443:0.0932844269118 3451:0.0685772183421 3494:0.0551296167729 3622:0.0307560353905 3630:0.18914184005 3827:0.0357066513303 4305:0.0600802327127 4422:0.139042794428 4924:0.326888847178 4970:0.0951872315969 4999:0.0628570759014 5019:0.0600802327127 5058:0.0731207441472 5086:0.0963707543151 5563:0.104283869672 5595:0.139042794428 5747:0.0714133026605 6259:0.132646303223 6268:0.0839552360374 6325:0.0801110660392 6376:0.0782350935966 6591:0.171771304327 6996:0.0974943255296 7312:0.221782767176 7424:0.110259233546 7555:0.0461340530857 7602:0.0307560353905 7904:0.240320930851 7990:0.0569054274658 8111:0.132925373442 8149:0.132925373442 8471:0.0932844269118 8624:0.0695634158058 8745:0.163444423589 8771:0.0880840621072 9460:0.115454998829 9687:0.0714133026605 10137:0.0307560353905 10359:0.144566890322 10427:0.06412518046 10585:0.0839552360374 10732:0.0357066513303 10755:0.0487471627648 10814:0.105841406603 10863:0.0974943255296 11322:0.0922681061715 11331:0.0854185656509 11430:0.0628570759014
117 -1 -1.0 278:0.0532381737873 395:0.0740895705288 467:0.13209788025 492:0.180341662674 522:0.284457301973 550:0.224938872234 612:0.13338056871 1001:0.154064375284 1147:0.122182821573 2020:0.0857840152886 2060:0.152448613765 2075:0.189638201316 2649:0.173896808347 2737:0.13209788025 3006:0.0880652534997 3243:0.0440326267498 3482:0.0601138875579 3790:0.0740895705288 3963:0.171464397842 4228:0.0758552805262 4305:0.0740895705288 4319:0.109134651468 4323:0.132746740921 4325:0.370237941029 5009:0.16596270741 5118:0.126801593307 5283:0.0490207639105 5499:0.0819602670129 5634:0.109134651468 5975:0.0805569332968 6048:0.0532381737873 6409:0.109134651468 6648:0.0775139101159 6743:0.0880652534997 6898:0.0568914603947 7555:0.0568914603947 7602:0.0568914603947 8020:0.0629964468814 8236:0.314942809041 8702:0.140348946445 8721:0.109636665723 9327:0.166590235133 9580:0.0845678591048 9687:0.0440326267498 10150:0.0629964468814 10359:0.089138293354 10500:0.100231417001 10878:0.14830046724 11047:0.249752088873 11322:0.0758552805262 11512:0.142376467141
118 -1 -1.0 2:0.0298641206702 48:0.0364048755291 50:0.0154506257889 105:0.0307375333862 628:0.0261691127427 696:0.0127790190763 705:0.0258694526145 798:0.0209542497402 1101:0.0529863260788 1144:0.142417973357 1153:0.05849496744 1361:0.0497618918666 1435:0.0258694526145 1474:0.0258694526145 1670:0.0383370572288 1678:0.0241736633698 1694:0.05849496744 2340:0.0353677446215 2676:0.0154506257889 2714:0.0362411573375 2773:0.0182826430276 2971:0.0229496991132 3139:0.0506987690548 3427:0.0264578736915 3522:0.1390556321 3556:0.21407640281 3559:0.0279994823446 3650:0.0127790190763 3663:0.454520862437 3810:0.336106741002 3817:0.0876813623603 3827:0.0383370572288 4006:0.0687724870182 4122:0.0174460751618 4240:0.201664044601 4360:0.108881315421 4377:0.115576102978 4425:0.0529863260788 4428:0.0506987690548 4815:0.142717601873 4918:0.0986514274178 4956:0.0517623618221 5031:0.0495326155619 5282:0.0438406811801 5380:0.0190394107143 5427:0.0413200784034 5689:0.470549437402 5714:0.0267365005599 5730:0.0481652074947 5847:0.0154506257889 5867:0.0127790190763 5893:0.0215020566572 6038:0.0328967009507 6039:0.0407316573264 6059:0.0378794791349 6078:0.0275181197566 6122:0.0286708723164 6158:0.0279994823446 6167:0.0951450679157 6192:0.0258694526145 6301:0.0305703682438 6602:0.0127790190763 6651:0.0383370572288 6664:0.0341744962677 6709:0.0321020331874 6877:0.120591787983 6953:0.0354595381408 7065:0.0529863260788 7212:0.0362411573375 7268:0.107967213163 7283:0.0361580146827 7312:0.0264578736915 7573:0.0346936387096 7582:0.0255580381525 7602:0.00550362395132 7662:0.0359890710543 7721:0.0110072479026 7737:0.123432105671 7750:0.0529863260788 7751:0.0330217437079 7987:0.0463518773667 8020:0.0182826430276 8148:0.0264578736915 8152:0.0571182321429 8306:0.0258694526145 8337:0.067691791083 8343:0.104676450971 8392:0.048937033759 8395:0.0322401245112 8488:0.135383582166 8860:0.0410086639414 9049:0.0562090850006 9388:0.152096307164 9550:0.0404446362814 9570:0.0383370572288 9762:0.0394052393775 9904:0.114683489265 10022:0.0220144958053 10083:0.0309012515778 10284:0.0261691127427 10295:0.0220144958053 10376:0.0474726577858 10625:0.016510871854 10747:0.0876813623603 11087:0.0591908564507 11092:0.0275181197566 11405:0.129117972724 11430:0.0674875751797 11606:0.0258694526145 11675:0.0252339094349 11679:0.048937033759 11827:0.0434166762905 11939:0.0416616386341 12012:0.0142266615322 12069:0.0562090850006
119 1 -1.0 120 -1 -1.0 175:0.0686088533066 278:0.10186616328 280:0.0836847105562 488:0.0241903063224 787:0.0850703284511 829:0.0803584581963 1178:0.0547131746927 1201:0.120951531612 1782:0.0808742479887 2161:0.135101953692 2467:0.038340728402 2578:0.0625310347244 2699:0.0915585629909 3135:0.0418423552781 3149:0.0362854594836 3166:0.0733702778481 3340:0.0945088802759 3512:0.0639277493557 3622:0.0120951531612 3690:0.0689476914771 3934:0.0771070783308 3978:0.0855951685399 4024:0.0805320876635 4097:0.0401792290982 4122:0.019170364201 4228:0.0241903063224 4318:0.285778985841 4445:0.10936025227 4502:0.128552676673 4504:0.1859388023 4592:0.0743821333131 4599:0.0447573851547 4739:0.148269233717 4765:0.0599217631648 4918:0.0433606705234 5046:0.0850703284511 5243:0.0679107755203 5380:0.125527065834 5620:0.0766814568039 5750:0.183117125982 5823:0.0842522278109 5893:0.0472544401379 5950:0.0803584581963 6044:0.0339553877601 6048:0.0339553877601 6098:0.0401792290982 6286:0.0954155578448 6461:0.0539375084393 6510:0.102950952018 6602:0.0561681518739 6704:0.139212491528 6875:0.0929694011499 6996:0.038340728402 7497:0.079646130007 7517:0.0865997404328 7602:0.120951531612 7675:0.0630091363434 7720:0.0842522278109 7726:0.0581456940825 7835:0.0401792290982 7904:0.0472544401379 8131:0.13985286243 8134:0.178048779897 8255:0.0312655173622 8506:0.0671836029085 8609:0.0861046826201 8712:0.038340728402 8732:0.0575110926029 8742:0.240017786044 8792:0.193108606262 9052:0.0982624915667 9190:0.0401792290982 9210:0.0921898841589 9687:0.0842522278109 9942:0.0401792290982 10049:0.0339553877601 10089:0.100435499966 10150:0.0401792290982 10270:0.0513793338928 10368:0.120951531612 10917:0.090807926076 10946:0.0664248043389 11000:0.0547131746927 11026:0.370587179364 11219:0.249739865508 11322:0.0846660721284 11421:0.0447573851547 11671:0.0675509768458 11815:0.0401792290982 11919:0.192694761944
121 -1 -1.0 50:0.0275814933881 78:0.0507930974897 159:0.122905113941 211:0.0622872902754 328:0.0679759367556 352:0.0326370339087 376:0.0424617600847 488:0.019649452352 531:0.0775047422934 632:0.0619329197245 689:0.0924029395221 691:0.0699416467028 718:0.114111343832 759:0.0526364814192 882:0.0847452274572 896:0.0591681146943 910:0.0560052593137 966:0.0847452274572 973:0.101586194979 1057:0.270480333309 1341:0.0383841303015 1370:0.049982929346 1393:0.064695453449 1426:0.0560052593137 1509:0.440686591333 1685:0.0417347246352 1713:0.0755177629314 1935:0.0639373003497 2050:0.049982929346 2416:0.0699416467028 2464:0.0615694617659 2587:0.0409683713137 2702:0.0522864862608 2854:0.0847452274572 3243:0.0228123077327 3323:0.04015820317 3622:0.00982472617602 3687:0.0775047422934 3910:0.0859815239979 3975:0.0873593401005 4106:0.049982929346 4116:0.04015820317 4151:0.019649452352 4166:0.0631362915496 4501:0.0691014550702 4671:0.0548707272729 4957:0.333125011432 5001:0.0444427575585 5031:0.0294741785281 5046:0.0691014550702 5391:0.0503938011208 5658:0.0591681146943 5774:0.0311436451377 5847:0.0275814933881 5867:0.0228123077327 5885:0.148743517088 5992:0.068436923198 6028:0.0311436451377 6098:0.0326370339087 6274:0.0515594508112 6337:0.0748845720256 6374:0.100340952365 6380:0.0699416467028 6601:0.0482088564776 7021:0.220343295666 7186:0.0515594508112 7222:0.0945878841653 7303:0.0662330671661 7532:0.0486736221718 7712:0.0708309051961 7751:0.0294741785281 7819:0.0477283330455 8005:0.0363558069616 8085:0.104421567109 8341:0.0582678703635 8505:0.0456246154654 8538:0.0803164063399 8639:0.0666250022865 8930:0.0602185272968 8961:0.0934309354131 8980:0.0806556313721 9079:0.110171647833 9264:0.0610061790201 9279:0.0859815239979 9343:0.0417347246352 9409:0.04015820317 9690:0.0727116139232 9806:0.0691014550702 9818:0.100340952365 10048:0.0363558069616 10056:0.0859815239979 10106:0.0699416467028 10137:0.019649452352 10158:0.0847452274572 10281:0.0495597909466 10339:0.0775047422934 10342:0.129390906898 10500:0.0519276295305 10755:0.0622872902754 10791:0.0748845720256 10830:0.0954566660909 11106:0.0672550652912 11143:0.078980177821 11186:0.0699416467028 11278:0.204725811376 11448:0.212308800424 11450:0.0551629867763 11619:0.052978042133 11688:0.110325973553 11798:0.0859815239979 12012:0.0253965487449
122 -1 -1.0 278:0.135264556674 420:0.125495074916 488:0.0321214714988 492:0.0509113277935 550:0.0952520051776 556:0.186540785612 696:0.111875620683 796:0.126699020715 1092:0.0627475374578 1175:0.0810166809668 1273:0.0716217528194 1411:0.104519970027 1851:0.068224841276 2102:0.0627475374578 2205:0.133944127086 2302:0.101534816559 2357:0.0575771353955 2661:0.158869324147 2803:0.0509113277935 3041:0.273309973427 3113:0.136705010136 3243:0.0372918735611 3468:0.0415163996461 3591:0.0726517332222 3650:0.0372918735611 3727:0.183446763922 3791:0.0611489213073 3830:0.0772096570567 4013:0.082380059119 4038:0.0915532559684 4151:0.0321214714988 4170:0.0694133450598 4271:0.114335431384 4293:0.247140177357 4371:0.11112203414 4680:0.0533526093104 4970:0.0994131365752 4999:0.131295321157 5058:0.0763669916903 5283:0.0830327992923 5426:0.0911033244755 5535:0.0842855770253 5587:0.0450881855579 5681:0.0669720635429 5847:0.0450881855579 5893:0.0627475374578 6044:0.0450881855579 6048:0.0450881855579 6078:0.0321214714988 6743:0.0745837471221 6758:0.103210540081 6779:0.0763669916903 6898:0.0481822072482 7187:0.102665320953 7555:0.0481822072482 7602:0.0803036787469 7721:0.0160607357494 7731:0.102387823699 7852:0.133364828317 7904:0.125495074916 7977:0.0924277274397 7987:0.0450881855579 7997:0.0848874483664 8063:0.116558988372 8152:0.11112203414 8493:0.0882032013546 8541:0.104005043418 8566:0.075492520219 8641:0.150985040438 8870:0.101534816559 9140:0.0842855770253 9687:0.0372918735611 9726:0.0860462270098 9849:0.0627475374578 10049:0.0450881855579 10137:0.0321214714988 10150:0.106705218621 10299:0.273410020273 10314:0.107835723016 10425:0.0575771353955 10662:0.158869324147 10814:0.110540311273 10863:0.0509113277935 10877:0.0705438494547 10892:0.12241576014 10932:0.0716217528194 10974:0.0745837471221 11064:0.100649202628 11099:0.136705010136 11290:0.134992755976 11322:0.112425150246 11421:0.0594317844696 11601:0.0656476605787 11664:0.0936805051727 11807:0.0745837471221
123 -1 -1.0 181:0.0369662266272 420:0.186598805729 492:0.0504667505651 550:0.283260684476 562:0.108580572206 696:0.0739324532545 1273:0.0709963242213 1760:0.0788732191875 1781:0.0898529405033 1851:0.0676290758115 2205:0.265548951255 2499:0.132774475628 2627:0.130698497627 2661:0.157482016315 2676:0.0446944582394 2745:0.0893889164788 3041:0.0903077753265 3527:0.0739324532545 3591:0.0720173104405 3830:0.153070865474 4038:0.0907537778451 4073:0.125592636303 4117:0.0446944582394 4122:0.0252333752825 4151:0.0477614617463 4278:0.0920420635998 4293:0.0816606848667 4683:0.1393288456 4921:0.069927833522 5010:0.127983507263 5126:0.130698497627 5380:0.0550758369725 5523:0.0606149454882 5847:0.0893889164788 5950:0.158660141628 6048:0.0446944582394 6151:0.0965750956067 6576:0.199540590424 6857:0.0621996019098 6898:0.191045846985 6950:0.0988575231294 6974:0.12736389799 6996:0.0504667505651 7094:0.0550758369725 7171:0.1393288456 7194:0.157482016315 7313:0.157482016315 7496:0.0816606848667 7555:0.0477614617463 7602:0.0159204872488 7669:0.0944202281585 7721:0.0159204872488 7755:0.0757001258476 7905:0.135511249589 7912:0.097250685723 8093:0.0816606848667 8157:0.0884317609854 8422:0.0911912845589 8645:0.116995332874 8712:0.0504667505651 9041:0.127983507263 9138:0.099165828537 9547:0.233990665748 9569:0.123355005463 9639:0.0911912845589 9687:0.184831133136 9721:0.0928624510941 9726:0.0852948383742 10137:0.0318409744976 10150:0.052886713876 10863:0.10093350113 11211:0.2449820546 11286:0.0446944582394 11322:0.0477614617463
124 -1 -1.0 50:0.0437437038141 467:0.10853960865 556:0.0904891688821 829:0.0517616912393 887:0.0834804200272 949:0.0764582943097 1434:0.352426678999 1812:0.154132009853 2053:0.0684403068846 2075:0.155818216893 2200:0.169102179694 2394:0.0948537605327 2577:0.0870238898277 2803:0.049393206141 3135:0.053904246628 3243:0.0361798695499 3612:0.0558602464491 3656:0.200265823072 3664:0.25877606193 3712:0.0879415607892 4013:0.0799235733641 4151:0.0311636433786 4228:0.0311636433786 4325:0.304209887023 4326:0.100132911536 4543:0.0723597390999 4595:0.105044336506 4680:0.0517616912393 4765:0.308781614089 5154:0.118765452357 5283:0.0402784247598 5365:0.107244116746 5688:0.117952140303 5693:0.107808493256 5702:0.081172773442 6078:0.0155818216893 6105:0.0896716309008 6409:0.0896716309008 6830:0.105044336506 6857:0.0608764726204 7389:0.136880613769 7496:0.0799235733641 7596:0.0938394614101 7602:0.0934909301359 7658:0.081172773442 7732:0.105044336506 7763:0.091662295057 8020:0.155285073718 8136:0.0845510898468 8646:0.0870238898277 8823:0.129950055661 8919:0.114506571742 9066:0.11531918372 9138:0.0970563421704 9721:0.0908870521341 9837:0.0900841161779 10137:0.0311636433786 10270:0.0661904490636 10274:0.118651051007 10427:0.0649750278303 10442:0.150014516296 10625:0.0934909301359 10732:0.0361798695499 11153:0.0883867202245 11204:0.150014516296 11322:0.0467454650679 11331:0.0865506130443 11347:0.0908870521341 11601:0.0636901171541 11649:0.0558602464491 11701:0.081172773442 11776:0.0740898092115
125 -1 -1.0 125:0.0974951754139 395:0.0499738119032 603:0.0895383873087 617:0.0899659075453 679:0.179931815091 829:0.0424914406245 1156:0.0991086703298 1201:0.0767471891217 1343:0.0858832450923 1351:0.186418193091 1571:0.110333151315 1630:0.12553002018 1757:0.0671272808952 1759:0.0522835472842 1784:0.110333151315 2142:0.0586471640265 2175:0.100029458966 2516:0.0781353469565 2665:0.0899659075453 2705:0.102827406001 3061:0.193571534741 3135:0.0442502754482 3155:0.0821996260792 3212:0.0424914406245 3482:0.0405471389312 3522:0.0718188663783 3622:0.0255823963739 3695:0.12652776577 3821:0.0656096756267 4067:0.115653654147 4151:0.0511647927478 4178:0.103917245794 4211:0.186848214128 4262:0.122983659126 4266:0.133270300891 4313:0.0680738369984 4501:0.0899659075453 4670:0.0974012627522 4895:0.0330647676526 4916:0.100029458966 4926:0.0424914406245 5243:0.0718188663783 5276:0.11880096975 5304:0.182119572285 5355:0.253055531541 5440:0.117831088852 5442:0.104567094568 5473:0.0594004848751 5551:0.061491829563 5789:0.135950553323 5867:0.0297002424376 5965:0.100029458966 6028:0.0405471389312 6044:0.0718188663783 6078:0.012791198187 6540:0.102827406001 6695:0.0755562082771 6814:0.186848214128 6906:0.130149490942 6908:0.0910597861424 6938:0.0359094331891 6950:0.0794263486324 6983:0.0974951754139 7008:0.0895383873087 7094:0.0442502754482 7149:0.120303028431 7284:0.102827406001 7305:0.0645238449138 7637:0.105008745006 7640:0.0487006313761 7721:0.0255823963739 8134:0.0627650100901 8350:0.0775925490549 8524:0.0639559909348 8576:0.135950553323 8713:0.100906478343 8767:0.113736567583 8995:0.0666351504454 9018:0.0778659436581 9058:0.0633701068632 9324:0.107511830244 9411:0.0543360827083 9497:0.117294328053 9570:0.0297002424376 9687:0.0297002424376 10022:0.0511647927478 10066:0.117294328053 10137:0.0767471891217 10251:0.0801597086373 10481:0.12791198187 10558:0.0749305958841 10596:0.199905451336 10641:0.0710498468488 10694:0.0791752726751 10940:0.0383735945609 10964:0.0764565721204 11283:0.0891007273127 11688:0.0718188663783 11692:0.0608207083968 11787:0.0732669657334 11815:0.0424914406245 11899:0.117294328053 12012:0.0330647676526 12018:0.0939990382428
126 -1 -1.0 62:0.0722209555814 159:0.0582515158775 181:0.0324360345184 677:0.0897713180122 973:0.0722209555814 1002:0.105746641488 1201:0.0558777588157 1446:0.082515952013 1464:0.0582515158775 1630:0.0685465123091 1849:0.0814822053525 2161:0.0780187969025 2513:0.0442820761736 2539:0.106475793312 2877:0.276365352013 2900:0.0838166382235 3135:0.0483263214064 3284:0.0704673594932 3451:0.0622957611103 3482:0.132846228521 3522:0.0784343506224 3626:0.109243518489 3650:0.0324360345184 3697:0.0841291040389 3775:0.165031904026 3781:0.0648720690367 3802:0.0775944940436 3827:0.0324360345184 3956:0.0800158394189 4095:0.126306912342 4151:0.0139694397039 4228:0.0279388794078 4601:0.0885641523472 4892:0.067156054719 4976:0.0904623677026 5118:0.0934066659447 5213:0.102657614851 5215:0.118904415471 5276:0.0648720690367 5352:0.0640493571986 5746:0.0880602850684 5835:0.0883137933341 5854:0.090004310681 5867:0.0648720690367 6028:0.0664231142604 6044:0.0392171753112 6156:0.131384556576 6203:0.0919882366064 6237:0.0716532098296 6451:0.126306912342 6601:0.0685465123091 6938:0.0784343506224 7068:0.0796319489284 7114:0.142671343586 7220:0.0727731446815 7250:0.0870131071235 7344:0.108237912827 7408:0.124213236302 7602:0.0279388794078 7640:0.0531866150151 7721:0.0139694397039 8005:0.103386139041 8351:0.067156054719 8429:0.0880602850684 8462:0.244508334099 8505:0.0648720690367 8506:0.0775944940436 8521:0.0982529785322 8541:0.0904623677026 8543:0.0941745165825 8615:0.0648720690367 8904:0.0814822053525 9443:0.0930114838443 9687:0.0324360345184 9720:0.0872800466735 10022:0.111755517631 10049:0.0784343506224 10137:0.0279388794078 10804:0.124213236302 10830:0.0678632725942 10877:0.061358213398 10889:0.106475793312 10940:0.0419083191118 11186:0.0994476180712 11425:0.0722209555814 11542:0.0648720690367 11635:0.0758018783083 11800:0.105746641488 11815:0.0464054742223 12008:0.49685294521 12012:0.0361104777907 12029:0.081125494423
127 -1 -1.0 50:0.0496390607719 202:0.0673208509801 352:0.0587376356607 376:0.0764194258689 395:0.0690808198781 898:0.0654303987744 1146:0.072273660443 2072:0.15251797416 2138:0.100298634869 2250:0.110808004892 2362:0.159872720254 2434:0.0947311105754 2488:0.110136665331 2502:0.123167536357 2568:0.174904444226 2759:0.095946075007 2773:0.117475271321 2803:0.0560499488514 3323:0.072273660443 3340:0.0690808198781 3622:0.0176817902082 3780:0.112722109794 3867:0.130860797549 4228:0.0353635804165 4369:0.0899554506512 4371:0.0611689441205 4507:0.0776640351976 4570:0.113922775217 4926:0.0587376356607 6078:0.0176817902082 6157:0.0821116909048 6844:0.079984673501 6985:0.150503024728 7174:0.102224789573 7303:0.119201204949 7304:0.0690808198781 7389:0.0776640351976 7528:0.124363509959 7602:0.0353635804165 7635:0.146825709124 7678:0.100298634869 8089:0.116959911752 8994:0.154742966051 9273:0.180585966187 9570:0.123167536357 9626:0.106090741249 9687:0.123167536357 9941:0.159872720254 9944:0.0587376356607 9996:0.0690808198781 10128:0.119201204949 10130:0.267581755639 10137:0.070727160833 10270:0.0751109631125 10281:0.0891939185462 10368:0.0884089510412 10600:0.300895904606 10608:0.159872720254 10660:0.0496390607719 10682:0.157222654017 10715:0.13464170196 11042:0.183506832361 11208:0.121040518953 11286:0.0496390607719 11322:0.0176817902082 11331:0.0982150747684 11362:0.130860797549 11443:0.0821116909048 11471:0.170232034368 11524:0.113027615614 11537:0.124363509959 11738:0.130860797549 11773:0.116433925467 11800:0.133848598773
128 -1 -1.0 211:0.0320367982584 410:0.0625573666751 720:0.107416221335 877:0.095052917501 900:0.107416221335 973:0.0522497674888 1002:0.0765046292449 1201:0.0202129692304 1241:0.0514163649355 1398:0.0475049216961 1465:0.0651155093174 1525:0.0671460303676 1587:0.0973005230857 1676:0.0839220323794 1677:0.0429316140611 1681:0.0790345183718 1757:0.0530380986763 1786:0.0500695087916 1790:0.0570395457524 1905:0.107416221335 1953:0.13154185282 2035:0.0421432828736 2499:0.0421432828736 2526:0.0930998073258 2599:0.0394849296978 2633:0.0421432828736 2714:0.0665508222052 2803:0.0320367982584 2853:0.0913793891119 2888:0.0770321494496 2938:0.067857419027 3122:0.116323364006 3223:0.0675770147075 3279:0.0443908884584 3622:0.0101064846152 3662:0.101064846152 3719:0.095052917501 3792:0.13707141523 3897:0.0930998073258 4049:0.0999711598135 4125:0.0710831813572 4169:0.074269808032 4305:0.0394849296978 4413:0.0518390198978 4601:0.0320367982584 4621:0.0469330611372 4667:0.0699253848622 4705:0.0544973730736 4724:0.107416221335 4895:0.0261248837444 4896:0.0429316140611 4926:0.0335730151838 4969:0.0530380986763 5391:0.0518390198978 5486:0.15175482205 5499:0.043679499799 5941:0.0950098433921 5965:0.0790345183718 6023:0.0463378529748 6098:0.0335730151838 6156:0.095052917501 6310:0.0973005230857 6844:0.182869237259 6906:0.0514163649355 6959:0.0663981446297 7036:0.0884473453924 7068:0.0576114063113 7166:0.0544973730736 7223:0.0753055504663 7253:0.0805060763209 7304:0.118454789093 7602:0.0101064846152 7721:0.0101064846152 7977:0.0581616820028 8089:0.0668514632736 8418:0.0913793891119 8462:0.0884473453924 8506:0.0561373667732 8595:0.0469330611372 8608:0.39153495915 8620:0.095052917501 8766:0.0999711598135 8820:0.0715217279562 8821:0.107416221335 8860:0.0753055504663 8861:0.0770321494496 8920:0.0884473453924 9030:0.067857419027 9190:0.0335730151838 9474:0.107416221335 9687:0.0703995917057 9701:0.15175482205 9837:0.0584292229997 9996:0.0394849296978 10027:0.0839220323794 10036:0.0805060763209 10046:0.05582379393 10049:0.0283724893292 10108:0.269164447661 10130:0.0509810915603 10137:0.0202129692304 10253:0.0335730151838 10280:0.0443908884584 10294:0.107416221335 10427:0.0421432828736 10567:0.095052917501 10577:0.0898646751983 10612:0.0548404612614 10660:0.0283724893292 10729:0.0898646751983 10891:0.095052917501 10911:0.0509810915603 10932:0.0450691770463 10989:0.176894690785 11113:0.0665508222052 11153:0.0573282794495 11159:0.0362313683596 11206:0.103218580669 11222:0.0710831813572 11280:0.095052917501 11542:0.0469330611372 11761:0.0234665305686 11787:0.0578891399511 11815:0.134292060735 11949:0.132796289259 12012:0.0261248837444 12029:0.11738388635 12123:0.103218580669
129 -1 -1.0 5:0.109660045588 50:0.102145412774 136:0.0363849301603 203:0.119970619734 280:0.0419570592795 395:0.0473839804884 702:0.0473839804884 1112:0.04028937391 1138:0.0515201819675 1398:0.0570083902891 1483:0.0924426077097 2134:0.0932242616195 2328:0.0918095558775 2564:0.0903705986379 2608:0.116765716001 2641:0.0785397028741 2917:0.0666068971202 2961:0.0589190997426 2971:0.050574143317 3012:0.128905082897 3042:0.0839141185589 3129:0.070118123136 3173:0.644525414484 3604:0.0589190997426 3622:0.0121283100534 3650:0.0281610638566 4002:0.101940161708 4079:0.0649780518394 4122:0.0192229166318 4125:0.0853035348996 4198:0.106141439795 4387:0.0611799759113 4501:0.0853035348996 4507:0.0532713875565 4670:0.0461767809782 4852:0.0995667957875 4912:0.257810165794 4968:0.0939724852336 5031:0.0363849301603 5222:0.0956771240545 5223:0.123867694584 5281:0.116765716001 5524:0.0645459940169 6023:0.0556078467921 6078:0.0485132402137 6100:0.0576687498954 6192:0.0570083902891 6569:0.101940161708 6601:0.0595122905418 6903:0.0853035348996 7115:0.123867694584 7840:0.0384458332636 7913:0.111724637414 7987:0.0340484709247 8005:0.0448800802356 8719:0.111724637414 8859:0.0918095558775 9190:0.04028937391 9408:0.0924426077097 9691:0.123867694584 9743:0.0932242616195 9760:0.054863161949 9814:0.104615271279 10083:0.0340484709247 10086:0.116765716001 10130:0.0611799759113 10253:0.04028937391 10351:0.0735714105136 10510:0.0340484709247 10625:0.0363849301603 10660:0.0680969418495 10732:0.0281610638566 10813:0.070118123136 10856:0.0645459940169 11042:0.0419570592795 11087:0.0869590734773 11569:0.0600860289179 11743:0.0631818656272 11751:0.228016590613 11761:0.0281610638566 12057:0.10071082753
130 -1 -1.0 1146:0.110019187495 1398:0.126518228726 1562:0.361444673718 1845:0.214409072032 2124:0.216377584308 2513:0.0853225060688 3096:0.312624478721 3434:0.196590416785 3612:0.0964937607625 3622:0.026916253864 4151:0.026916253864 5587:0.0755634777686 6044:0.0755634777686 6048:0.0755634777686 6269:0.162099580918 6885:0.120031193537 7234:0.110019187495 7602:0.0538325077281 7678:0.152680440529 7726:0.129395985497 8064:0.176009658617 8852:0.205157081737 9109:0.133348405583 9773:0.410806324077 10049:0.0755634777686 10150:0.0894138599201 10660:0.151126955537 11042:0.0931149396725 11051:0.176009658617 11366:0.0964937607625 11385:0.226234921385 11412:0.243367593078 11601:0.110019187495 11718:0.116330113784
131 -1 -1.0 376:0.0561088886043 488:0.0259647487753 646:0.0630681280468 702:0.253603582019 759:0.0695537459252 835:0.107802790506 1021:0.225167328812 1199:0.0519294975505 2053:0.0570227092118 2294:0.393098798271 2357:0.04654132535 2496:0.161729712465 2513:0.0411531531495 2583:0.113615821445 2676:0.0364461326371 2773:0.0431265142166 2792:0.0924207582496 2803:0.0823063062989 3037:0.0541355275371 3212:0.0431265142166 3229:0.04654132535 3237:0.19346882459 3323:0.106129945801 3488:0.0643172312913 3622:0.0129823743876 3633:0.0988570140495 3650:0.030144139829 4094:0.119592182657 4122:0.0411531531495 4377:0.0778942463258 4682:0.0660473472883 4685:0.109118693255 4918:0.04654132535 5019:0.0507207164037 5084:0.113615821445 5109:0.0875202483393 5146:0.0732706540456 5441:0.0541355275371 5693:0.0449116364416 5975:0.0551481853511 6010:0.120576559316 6023:0.119047399475 6078:0.0519294975505 6094:0.140891601144 6122:0.0676310739475 6192:0.0610228682074 6241:0.0885421166808 6602:0.030144139829 6683:0.0431265142166 6996:0.0411531531495 7028:0.0519294975505 7094:0.0449116364416 7245:0.0389471231629 7359:0.122101067643 7389:0.0570227092118 7602:0.0129823743876 7678:0.0736415494754 7751:0.116841369489 7797:0.0721117520419 7840:0.0411531531495 7990:0.0960809876396 8020:0.0431265142166 8028:0.234764408384 8075:0.155198571573 8255:0.0335589509624 8377:0.165974915974 8712:0.0411531531495 8911:0.106129945801 9037:0.0494285070248 9608:0.115436465009 9653:0.0686170703945 9748:0.119592182657 9826:0.0695537459252 9849:0.0507207164037 9942:0.0431265142166 9980:0.177084233362 9996:0.0507207164037 10162:0.145580604838 10193:0.128418839397 10253:0.12937954265 10259:0.115788021658 10274:0.0494285070248 10384:0.0700050835995 10409:0.0827631486337 10625:0.0778942463258 10732:0.030144139829 10814:0.0893530488433 11042:0.0898232728831 11159:0.1861653014 11292:0.0617297297242 11322:0.0259647487753 12088:0.102414618305 12121:0.0649118719382
132 -1 -1.0 50:0.0304566109354 399:0.102035097908 488:0.0216977274203 665:0.0537474005647 696:0.0503805628924 812:0.0750618042904 853:0.0650931822609 953:0.17737730914 1201:0.0433954548406 1331:0.0935791396419 1341:0.0423853236022 1345:0.0935791396419 1589:0.0767754079143 2502:0.151141688677 2621:0.0855839003517 2751:0.0792377219058 2909:0.110800575737 3243:0.0251902814462 3359:0.398538352479 3373:0.0964657495364 3427:0.0521543383557 3488:0.0537474005647 3494:0.0388927695763 3522:0.0609132218709 3558:0.0702543494158 3622:0.0108488637102 3802:0.0602609774178 3835:0.0964657495364 4058:0.1961834557 4081:0.0599243708559 4107:0.0923428444753 4151:0.0433954548406 4187:0.0627211835914 4941:0.077676468315 4945:0.182372468396 5031:0.0650931822609 5148:0.104447802978 5177:0.0560878117324 5237:0.0577368725767 5265:0.046085186644 5388:0.248565713417 5569:0.230613114231 5662:0.090086585616 5893:0.0847706472045 6028:0.0859752107801 6078:0.0433954548406 6098:0.0360391451564 6185:0.115306557116 6632:0.142878721414 6709:0.1265604576 6859:0.0581233515182 7258:0.0509944298799 7312:0.0521543383557 7555:0.0325465911305 7582:0.0503805628924 7721:0.0216977274203 7839:0.0599243708559 7986:0.0556468923816 8126:0.0569340503541 8144:0.104447802978 8255:0.0280439058662 8411:0.0821243318003 8512:0.0602609774178 8698:0.0605904969966 8947:0.0612294266026 8980:0.0890632406986 9109:0.0537474005647 9139:0.0763046475595 9162:0.110800575737 9570:0.0755708443386 9845:0.0840590882252 9915:0.0833897966274 10259:0.0483797658554 10367:0.39752456826 11036:0.129693390495 11127:0.0999385206207 11176:0.110800575737 11421:0.0401455661698 11430:0.0886886545701 11490:0.206340505872 11556:0.0537474005647 11754:0.044344327285 12012:0.0280439058662
133 -1 -1.0 7:0.0789317979845 70:0.0701061742083 198:0.0921412077946 285:0.0829893367718 488:0.027560368064 665:0.136539473775 810:0.11312777818 1112:0.0457767804886 1365:0.121053884826 1427:0.132669188702 1932:0.356591565791 1980:0.115824396177 2359:0.0964612882239 2473:0.081726651957 2803:0.0436821498875 3060:0.106771523383 3156:0.0925235388694 3468:0.0356212589757 3475:0.0717872260844 3622:0.013780184032 3744:0.0885551109581 3827:0.0319965964566 4117:0.0386858674691 4122:0.131046449662 4151:0.013780184032 4895:0.0356212589757 4980:0.101985480631 5020:0.146461935517 5702:0.0717872260844 5733:0.102679060382 6028:0.0873642997749 6044:0.0386858674691 6078:0.027560368064 6098:0.0457767804886 6199:0.0934483848395 6367:0.0855674101164 6664:0.0855674101164 6776:0.0852969215471 6885:0.0614517883829 7093:0.272225985311 7517:0.0986643446661 7721:0.027560368064 7751:0.041340552096 7835:0.0457767804886 7970:0.132669188702 7998:0.0868672588072 8255:0.0356212589757 8415:0.217416667502 8602:0.0803782978335 8626:0.153086513196 8712:0.0436821498875 8792:0.146674297105 8829:0.253883031962 9570:0.0319965964566 9592:0.140738455685 9699:0.0436821498875 9773:0.0701061742083 9974:0.309054024519 10049:0.0386858674691 10066:0.0631816270397 10137:0.0551207361279 10341:0.309054024519 10732:0.0319965964566 10737:0.136310599835 10932:0.0614517883829 11373:0.0585372228898 11446:0.136310599835 11534:0.0813980394643 11582:0.0803782978335 11655:0.147656105169 11712:0.0871173325845 11899:0.0631816270397
134 -1 -1.0 78:0.108883062818 278:0.0197084356315 340:0.0725887085454 352:0.023320886688 395:0.0274274909872 412:0.0702028641858 555:0.0582949192093 632:0.0442543463722 696:0.0163006002695 949:0.0688955548117 994:0.0445075628711 1092:0.0274274909872 1314:0.0506124275481 1350:0.0371050374138 1434:0.158783502819 1839:0.0459067677906 1960:0.121431004042 2021:0.0543945330305 2049:0.0368419542483 2102:0.0274274909872 2138:0.199110252943 2394:0.0427357327081 2467:0.0222537814356 2633:0.0292740678541 2844:0.0321877499735 3326:0.0329984331146 3340:0.191992436911 3613:0.0539614352574 3662:0.0351014320929 3791:0.02672872205 3956:0.0402116421739 4013:0.0360090359009 4046:0.0443817459438 4102:0.0383267736455 4371:0.0242862008083 4680:0.023320886688 5031:0.0210608592558 5043:0.118864460873 5154:0.10701797374 5562:0.0605549466416 5747:0.0326012005389 5776:0.121364692427 5863:0.0371050374138 5924:0.0292740678541 5950:0.023320886688 5975:0.0298216678298 6078:0.00702028641858 6196:0.055922087227 6551:0.0242862008083 6613:0.0434543412841 6664:0.0435921411296 6898:0.0631825777673 6996:0.0222537814356 7072:0.0469411488388 7103:0.0389948046762 7245:0.0210608592558 7280:0.146287418844 7602:0.0491420049301 7658:0.036571854711 7721:0.00702028641858 7904:0.0274274909872 8209:0.0476070874964 8233:0.0333806721533 8619:0.0329984331146 9039:0.0378556127678 9060:0.0360090359009 9471:0.0496812724228 9572:0.0251674635549 9726:0.0376115495749 9837:0.162347204311 9890:0.0368419542483 10064:0.116984414029 10159:0.0787234686382 10223:0.0459067677906 10224:0.76859854625 10274:0.02672872205 10359:0.0329984331146 10496:0.0354130915261 10500:0.0742100748277 10560:0.0447546027378 10625:0.0631825777673 10974:0.0326012005389 10978:0.0573903197418 11211:0.144036143604 11314:0.0590065004599 11322:0.0421217185115 11430:0.0286951598709 11464:0.051590176455 11469:0.0695597541456 11687:0.122876691799 11761:0.0652024010779 12140:0.0431729861808
135 -1 -1.0 278:0.0508552262843 395:0.0707733118269 420:0.141546623654 1030:0.406272713506 1112:0.0601767178201 1150:0.176004623321 1181:0.103263448988 1759:0.0740443775339 1821:0.163789629351 2020:0.0819443117358 2597:0.111031944104 3243:0.0420617207157 3396:0.119286576634 3468:0.0468265882157 3482:0.0574231822225 3790:0.0707733118269 4017:0.0970520390507 4077:0.125335187509 4117:0.0508552262843 4319:0.104249770438 4373:0.0943692326342 4950:0.163789629351 5276:0.0841234414313 5499:0.0782917149246 5634:0.104249770438 5975:0.076951194606 6040:0.123547522156 6073:0.129701048534 6637:0.0689702233888 6877:0.132307967105 6950:0.112484229739 6975:0.119012915322 7270:0.116411767424 7555:0.0543449913134 7596:0.109095175495 7602:0.0181149971045 7611:0.577419104199 7721:0.0181149971045 8146:0.131467559756 8505:0.0841234414313 9140:0.0950661917105 9518:0.150422964209 9687:0.0420617207157 10022:0.0724599884179 10137:0.0724599884179 10499:0.109095175495 10675:0.111402651263 10732:0.0420617207157 10863:0.114846364445 10924:0.11419297 11322:0.0362299942089 11430:0.0740443775339 11761:0.0420617207157 11807:0.0841234414313
136 -1 -1.0 6:0.0990865232104 146:0.0935821992743 248:0.0990865232104 286:0.096665492679 488:0.0232822844462 696:0.0540597903688 785:0.0770027780599 853:0.0349234266693 867:0.10723690178 982:0.167889307094 1112:0.0386710374075 1175:0.0587225093728 1201:0.0931291377848 1411:0.0757581629653 1685:0.0494507283374 1851:0.0494507283374 2430:0.113104895363 2467:0.0369015477784 2518:0.101877969064 2662:0.0615281189361 2742:0.091833982122 2948:0.207021037412 3115:0.122183741121 3208:0.0443219601415 3305:0.171095179205 3428:0.198173046421 3501:0.34273086778 3622:0.0116411422231 3690:0.0663596294931 3705:0.0955674142032 3966:0.123727246143 4151:0.0232822844462 4228:0.0232822844462 4266:0.0606439875339 4361:0.0454806690736 4500:0.0990865232104 4762:0.103510518706 4895:0.0300919161123 4897:0.123727246143 5196:0.161086941935 5238:0.0643005703086 5265:0.0989014566749 5297:0.11889219876 5324:0.0631679197497 5442:0.0475827362666 5507:0.144570259514 5620:0.0738030955567 5693:0.0805434709673 5740:0.0801218266085 5775:0.101877969064 6023:0.320245203351 6028:0.0922538694459 6048:0.0653616358368 6591:0.0650153427816 6680:0.130540413891 6683:0.0386710374075 6938:0.0326808179184 6996:0.0369015477784 7011:0.0565524476814 7099:0.0540597903688 7101:0.0715900808543 7129:0.0833490805306 7581:0.0553523216675 7602:0.0116411422231 7694:0.17624353149 7712:0.0839262719801 7751:0.0349234266693 7835:0.0386710374075 7997:0.0615281189361 8075:0.139164731394 8255:0.0300919161123 8646:0.0650153427816 9037:0.088643920283 9519:0.0881217657449 9570:0.0270298951844 9572:0.0834661166708 9637:0.162179371106 9644:0.105255240117 9944:0.077342074815 10150:0.0386710374075 10270:0.0494507283374 10295:0.0465645688924 10409:0.0742127406982 10415:0.0465645688924 10500:0.0615281189361 10641:0.0646617588132 10715:0.0443219601415 10940:0.0349234266693 11042:0.0402717354837 11421:0.129232035141 11502:0.0576725038504 11531:0.109486589401 11671:0.0650153427816 11753:0.13752590704 11754:0.0475827362666 11794:0.0526594280855 11815:0.193355187038 12012:0.0300919161123
137 -1 -1.0 14:0.0490311468567 36:0.10627252094 181:0.0430797100001 284:0.0541100326978 382:0.0641842920219 488:0.0185534212256 1112:0.0308165656129 1138:0.197033971232 1319:0.0677550603803 1464:0.0386831875155 1560:0.070707569005 1614:0.191544863461 1661:0.339917661403 1875:0.0610867915155 1988:0.181112782814 2021:0.071877742838 2035:0.0386831875155 2263:0.0512404858183 2499:0.0386831875155 2562:0.0745747251036 2572:0.0725455371748 2607:0.073896275613 2759:0.100675775676 2893:0.0613627490116 3206:0.0413688566238 3468:0.0239799490642 3475:0.144979773972 3478:0.1030566267 3527:0.0430797100001 3622:0.00927671061282 3668:0.113754629757 3791:0.0706394596245 3821:0.0475828741995 3887:0.0811855416515 3920:0.0838768554095 4079:0.04970045954 4123:0.0660403562014 4129:0.0515283133502 4151:0.00927671061282 4154:0.0649369742897 4682:0.141584761595 4811:0.0430797100001 4815:0.0400932762257 4969:0.146050514578 4988:0.0493699868385 5139:0.208052718493 5276:0.0430797100001 5285:0.104026359247 5380:0.0641842920219 5473:0.0430797100001 5587:0.0260430191994 5695:0.215633228514 5747:0.0430797100001 5949:0.0893118457614 6166:0.0731815882189 6167:0.0801865524514 6271:0.0838768554095 6279:0.0824865042465 6648:0.0379182099189 6683:0.0308165656129 6720:0.0872487756262 6815:0.0742136849026 6974:0.0371068424513 7166:0.0500229682636 7336:0.0947440123042 7571:0.0467953844623 7790:0.0635036302056 7793:0.179307966917 7835:0.0308165656129 7882:0.29579104062 8020:0.0616331312257 8255:0.0239799490642 8540:0.0686558168108 8602:0.0541100326978 9264:0.115206603873 9409:0.0379182099189 9697:0.0467953844623 9709:0.063268826562 9837:0.053632001011 9944:0.0308165656129 10037:0.0646195650001 10049:0.0260430191994 10269:0.31207907774 10277:0.154063541986 10295:0.0371068424513 10603:0.09859701354 10732:0.021539855 10924:0.0584783497675 10941:0.0538731510379 10946:0.0509463319028 11041:0.0947440123042 11092:0.0463835530641 11286:0.0260430191994 11347:0.108220065396 11373:0.118220382739 11448:0.160373104903 11537:0.130494059606 11673:0.0500229682636
138 -1 -1.0 274:0.0414124374244 488:0.0120338762674 696:0.0139708976978 816:0.0300846906685 847:0.0405629897876 1112:0.0199878358315 1160:0.0526574991779 1178:0.0272179924336 1342:0.0384621784638 1365:0.0264283021964 1416:0.0400620465728 1623:0.0428342280121 1677:0.0255595170448 1805:0.0387667924135 1825:0.134944420277 2177:0.0425807616311 2190:0.0355413952763 2365:0.0300846906685 2499:0.0250901807559 2522:0.0512146891271 2549:0.0245940110396 2702:0.032021712099 2803:0.0190732426222 2835:0.110854723926 2971:0.0250901807559 3033:0.0639506992724 3120:0.220472926728 3431:0.0395304147427 3494:0.0215704975785 3622:0.0060169381337 3630:0.037002647956 3650:0.0139708976978 3700:0.0386664374598 3827:0.0139708976978 3883:0.0428342280121 4012:0.03304414032 4056:0.0493957730125 4082:0.0436672536618 4110:0.0614516162426 4151:0.0060169381337 4361:0.0235075190089 4376:0.0614516162426 4642:0.256073445635 4890:0.0372437914293 5031:0.0180508144011 5146:0.0339587335294 5151:0.0400620465728 5202:0.0535013124405 5473:0.0279417953957 5499:0.0260047739652 5521:0.0639506992724 5622:0.0828248748487 5738:0.130136504636 5858:0.0300846906685 5867:0.0419126930935 5940:0.440945853455 6057:0.037002647956 6073:0.0430805028787 6078:0.0060169381337 6098:0.0199878358315 6102:0.0408030218587 6153:0.0451739358706 6225:0.101876200588 6269:0.0362362145494 6307:0.0355413952763 6493:0.0416303720542 6649:0.0311071188896 6691:0.0614516162426 6898:0.0180508144011 6912:0.105314998356 6938:0.0168916808854 7099:0.0279417953957 7248:0.0425807616311 7280:0.0940348758342 7389:0.0264283021964 7532:0.0298090927018 7551:0.0526574991779 7555:0.0180508144011 7571:0.0607036146764 7582:0.0279417953957 7602:0.0180508144011 7629:0.415202851744 7681:0.0565645099705 7835:0.0199878358315 7840:0.0190732426222 7856:0.0315764551785 7975:0.440945853455 7992:0.0324452403301 8111:0.0260047739652 8128:0.0344645430099 8255:0.0155535594448 8300:0.048882335324 8343:0.0286098639332 8378:0.057928275763 8794:0.0838253861871 8847:0.178122534812 8909:0.0470535330113 8911:0.0245940110396 9030:0.0403991998943 9167:0.0326494993261 9254:0.0279417953957 9327:0.0264283021964 9426:0.0306109491733 9580:0.0268321241608 9626:0.0361016288022 9662:0.0425807616311 9779:0.0483696782204 9954:0.108806207483 10083:0.0168916808854 10137:0.0120338762674 10226:0.0639506992724 10234:0.0358260308355 10275:0.057928275763 10362:0.0783139954738 10378:0.0470535330113 10510:0.0675667235415 10625:0.0180508144011 10660:0.0168916808854 10732:0.0139708976978 10769:0.0451739358706 10806:0.0458614142495 10813:0.034786083725 10978:0.0245940110396 11020:0.0439463969039 11761:0.0139708976978 11908:0.184354848728
139 -1 -1.0 130:0.496093484457 136:0.0545543035443 159:0.151658236191 181:0.0422237233655 228:0.193275814734 488:0.0363695356962 533:0.138605242863 552:0.088341256607 829:0.0604084912137 2829:0.0892306663372 2900:0.0545543035443 3118:0.152845546238 3744:0.116860132695 4151:0.0545543035443 4228:0.29095628557 4231:0.132817557319 4811:0.0844474467311 4814:0.0758291180953 4926:0.0604084912137 5924:0.0758291180953 6704:0.104651293219 6816:0.243184919606 6920:0.144855937945 7101:0.111831723693 7131:0.28971187589 7305:0.18346227199 7509:0.207322345813 7571:0.0917311359949 8134:0.0892306663372 9411:0.154495151335 9570:0.0422237233655 9783:0.113960058396 10280:0.239619817945 10307:0.106974498186 10582:0.14618587557 10710:0.149287003614 11738:0.201874911631 12012:0.0940138859434
140 -1 -1.0 141 -1 -1.0 50:0.029222511127 818:0.116270748339 908:0.0755440985817 1134:0.0626884435039 1273:0.0464194210257 1435:0.0489281390414 1563:0.0899762198576 1790:0.117496828783 2042:0.308898697199 2846:0.0614864101435 2971:0.043405868918 3042:0.0720203050738 3305:0.0764948844083 3323:0.0425474981524 3359:0.054627086497 3622:0.0104092684888 3739:0.164232093033 3827:0.0241695729513 4151:0.0208185369775 4228:0.0416370739551 4387:0.0525084527516 4895:0.0807227061102 4896:0.176871272033 4920:0.0725087188539 5021:0.0897873192534 5158:0.0829179873426 5441:0.043405868918 5693:0.0360101525369 5941:0.0489281390414 6023:0.238630528405 6045:0.0736644735952 6078:0.0208185369775 6098:0.0345788414401 6100:0.0989898012878 6648:0.0425474981524 6763:0.136135719511 6779:0.148484701932 7569:0.1029662324 7721:0.0104092684888 7770:0.0874913741758 7840:0.0329966004293 8001:0.0874913741758 8020:0.0345788414401 8335:0.0425474981524 8413:0.617797394398 8550:0.100215585088 8624:0.0470869709262 8892:0.106310943926 9687:0.0241695729513 9699:0.0329966004293 9985:0.0874913741758 10012:0.167358532238 10083:0.029222511127 10329:0.195801285329 10330:0.219638365254 10338:0.127170542282 10384:0.0561300798304 10616:0.0590457983671 10854:0.0533920840782 11042:0.0360101525369 11433:0.0941170576933 11472:0.110634343246 11569:0.0515695595409 11713:0.0941170576933 11761:0.0241695729513
142 1 1.0 136:0.018587446364 167:0.0785610812562 196:0.0472248264592 199:0.045252877637 211:0.019640270314 278:0.0521815590384 363:0.0344152074515 373:0.0659473686777 400:0.0728955414389 468:0.0379759064424 488:0.0123916309093 526:0.0344152074515 552:0.030099153728 673:0.0560204515075 679:0.0871555818641 705:0.0291230570493 739:0.0469014283676 746:0.0446684425824 853:0.018587446364 896:0.149253918278 937:0.0694780888628 953:0.0253251654422 1011:0.0699365828089 1112:0.0205820534296 1201:0.0371748927279 1241:0.0315209808968 1342:0.0396056190791 1686:0.0446684425824 1757:0.0325151903927 1759:0.0506503308843 1761:0.0476241387585 1960:0.0428679997742 2171:0.0774220116947 2386:0.043846643446 2396:0.0354891380754 2432:0.0527372486384 2549:0.0253251654422 2572:0.0484523856735 2615:0.0899308715124 2622:0.0416002261447 2675:0.0582725208305 2773:0.0205820534296 2841:0.0327473767517 2885:0.0514486930916 2900:0.0371748927279 3037:0.335869114993 3061:0.0312541350441 3144:0.0815984248606 3255:0.0435777909321 3371:0.0542229519334 3412:0.0417688853414 3423:0.0632785089641 3476:0.0235896684674 3482:0.0392805406281 3502:0.127240179157 3522:0.0521815590384 3622:0.00619581545466 3650:0.0143862379749 3690:0.035318872504 3827:0.0143862379749 3854:0.0893368851648 3912:0.0472248264592 3935:0.0659473686777 4081:0.0342229705321 4103:0.0455313634701 4117:0.0347877060256 4122:0.0294604054711 4262:0.0893564517663 4285:0.0596504232316 4338:0.0526387498761 4353:0.0374499504988 4369:0.0315209808968 4458:0.0446684425824 4464:0.0550918508879 4599:0.0229272415947 4621:0.0575449518996 4629:0.0632785089641 4667:0.0857359995483 4680:0.0205820534296 4731:0.0632785089641 4918:0.0222117660663 4948:0.0384726271277 5031:0.0371748927279 5151:0.0412530496052 5168:0.0401224492718 5196:0.0428679997742 5237:0.0329736843389 5304:0.0441076451192 5307:0.102897386183 5313:0.0443612414818 5623:0.0455313634701 5693:0.0214339998871 5702:0.0322768116731 5747:0.0287724759498 5750:0.0469014283676 5753:0.0863174278494 5761:0.0455313634701 5774:0.019640270314 5867:0.0287724759498 5924:0.0258360857687 6028:0.108021486727 6039:0.0229272415947 6044:0.0695754120512 6048:0.0173938530128 6078:0.0123916309093 6159:0.0612876663425 6237:0.0317800909877 6477:0.0287724759498 6534:0.570751598619 6602:0.0431587139247 6683:0.0205820534296 6859:0.0331944035093 6996:0.019640270314 7042:0.0668196072489 7099:0.0287724759498 7220:0.0322768116731 7234:0.0253251654422 7315:0.0596504232316 7424:0.0444235321327 7562:0.0989210530166 7563:0.0334098036245 7602:0.018587446364 7651:0.0416002261447 7721:0.018587446364 7751:0.0371748927279 7835:0.0205820534296 7987:0.0521815590384 8126:0.0650303807854 8153:0.0340265082889 8158:0.0560204515075 8216:0.0560543101549 8255:0.0160159506117 8296:0.0431587139247 8306:0.0291230570493 8411:0.0469014283676 8431:0.0342229705321 8447:0.0349682914045 8524:0.0619581545466 8536:0.050864258037 8552:0.0364477707195 8641:0.0291230570493 8941:0.0938028567352 8945:0.0398159504829 8961:0.0294604054711 8967:0.050864258037 9114:0.028407581521 9286:0.0960127460063 9320:0.0336201350282 9431:0.0446684425824 9497:0.056815163042 9570:0.100703665824 9571:0.11067330456 9630:0.0431587139247 9684:0.0560204515075 9699:0.0392805406281 9706:0.0247832618186 9756:0.138956177726 9789:0.056815163042 9825:0.043846643446 9942:0.0411641068591 10048:0.0687817247841 10049:0.0173938530128 10137:0.0247832618186 10150:0.0205820534296 10259:0.0276298153417 10298:0.0364477707195 10368:0.0309790772733 10445:0.0930338201243 10481:0.0929372318198 10502:0.195508789357 10558:0.0362949691827 10596:0.0322768116731 10695:0.131703774273 10755:0.019640270314 10764:0.0349682914045 10830:0.030099153728 10863:0.019640270314 10901:0.0426435861741 10934:0.0582725208305 10940:0.018587446364 11232:0.0810308424446 11421:0.0229272415947 11430:0.0506503308843 11582:0.0361395100951 11606:0.0291230570493 11649:0.0222117660663 11660:0.0944496529184 11671:0.0346033969756 11754:0.0253251654422 11892:0.0390570621823 11936:0.043846643446 12012:0.0160159506117 12144:0.0405154212223
143 -1 -1.0 50:0.0917607228597 70:0.0554293134518 78:0.0563277614735 777:0.0558849558219 915:0.0927378971782 949:0.0534619289388 953:0.311738259883 1346:0.111274592615 1377:0.0785489865752 1408:0.1077737168 1435:0.0512125895811 1615:0.22496489362 1808:0.0749882978734 1844:0.0859500375586 1853:0.111274592615 1987:0.0624072761237 2035:0.0908649702957 2529:0.111274592615 2618:0.0534619289388 2628:0.0985113748992 2703:0.081799497201 2794:0.0904719857988 2866:0.0643572052644 2971:0.0454324851478 3037:0.0908649702957 3053:0.0885145465953 3243:0.025298048202 3318:0.0601807338129 3406:0.10036606845 3451:0.0485867397403 3790:0.0425666526131 3802:0.0605187804143 4097:0.0361933245276 4103:0.0800664238822 4122:0.0518058132333 4140:0.280063720976 4265:0.0700159302441 4281:0.0571776203958 4471:0.0795767094732 4814:0.0454324851478 4844:0.0648726140987 4932:0.0688791535045 5351:0.0643572052644 5499:0.188354403413 5648:0.115799851072 5774:0.0345372088222 5810:0.10036606845 5924:0.0454324851478 6100:0.103611626467 6158:0.0554293134518 6196:0.0867894209317 6324:0.0700159302441 6325:0.056758433924 6486:0.0643572052644 6602:0.0505960964041 6889:0.10036606845 7245:0.0326858289769 7464:0.170275301772 7508:0.0700159302441 7528:0.0766310871167 7564:0.0720690915655 7565:0.0583720095192 7582:0.0505960964041 7602:0.0326858289769 7712:0.0785489865752 7810:0.0927378971782 7840:0.0690744176444 8065:0.0859500375586 8209:0.0738847879423 8475:0.127648643304 8505:0.0505960964041 8591:0.177029093191 8869:0.0824756685978 8876:0.0785489865752 8960:0.0518058132333 8961:0.0518058132333 9042:0.0696460646823 9137:0.0985113748992 9431:0.0785489865752 9789:0.049954433388 9847:0.0712459421842 9904:0.056758433924 9915:0.0837465472207 10006:0.143489972078 10066:0.049954433388 10083:0.0305869076199 10266:0.366529466029 10402:0.0571776203958 10415:0.0435811053025 10492:0.121037560829 10625:0.0326858289769 10660:0.0305869076199 10732:0.025298048202 10864:0.0653716579537 11000:0.0492854574873 11042:0.0376914634147 11087:0.0390591570624 11098:0.1077737168 11140:0.0605187804143 11286:0.0305869076199 11353:0.0790712459484 11421:0.0403173132555 11430:0.0445340371261 11502:0.053977337773 11718:0.0470886008533 11761:0.025298048202 11918:0.1077737168 12066:0.122176488676
144 -1 -1.0 70:0.0456421474304 278:0.0251861706396 352:0.0298026612855 408:0.0411339681391 420:0.0701012988689 488:0.0179429899951 492:0.028438966293 554:0.0470817554343 696:0.0208311662879 732:0.0642347498809 743:0.49541674416 898:0.03319847642 916:0.0953530459949 1079:0.0608389347464 1351:0.0435833521959 1434:0.0405831134598 1650:0.105552205379 1760:0.0888930948309 1934:0.0501054631367 1989:0.160254127239 2467:0.085316898879 2473:0.0532075803557 2764:0.0811171998484 3340:0.0701012988689 3359:0.0941635108686 3450:0.120023305375 3468:0.023190978144 3622:0.0179429899951 3727:0.170788328185 4170:0.116322468849 4371:0.0620725469219 4413:0.0460173369275 4522:0.0405831134598 4680:0.119210645142 4826:0.0863733720832 4895:0.023190978144 4921:0.0394056537861 5182:0.072121121498 5276:0.0416623325758 5487:0.0511414664151 5597:0.202068426171 5809:0.17748817602 5847:0.0251861706396 6023:0.123401904417 6274:0.0470817554343 6551:0.0310362734609 6648:0.0366706524329 6692:0.0631003192739 6815:0.0717719599803 6936:0.0448574749877 6999:0.0785144337468 7042:0.0967542975672 7234:0.110011957299 7258:0.0421699714175 7295:0.0435833521959 7496:0.0460173369275 7602:0.00897149499754 7611:0.0571936343674 7777:0.0578028353424 7904:0.210303896607 7987:0.0251861706396 7995:0.112231383872 8111:0.077548312566 8127:0.0483771487836 8157:0.149498898289 8338:0.101780271159 8425:0.0467365848096 8452:0.0701586964412 9190:0.0596053225709 9224:0.438311915524 9240:0.0558818157224 9271:0.0822679362782 9511:0.0628004649828 9697:0.0905115132149 9849:0.0350506494344 9860:0.0843781795877 9942:0.0596053225709 9999:0.146045121306 10004:0.038774156283 10368:0.0897149499754 10464:0.0620725469219 10595:0.044022144432 10732:0.0208311662879 11305:0.0797725930126 11366:0.0321624731416 11450:0.0503723412791 11560:0.0773855037358 11601:0.0366706524329 11649:0.0643249462832 11837:0.0683811997692
145 -1 -1.0 146:0.136167266204 181:0.0393299896943 199:0.123715123732 312:0.114190369497 352:0.168805482855 373:0.0901455034662 853:0.0508155137719 854:0.119870673478 1054:0.0846925229531 1148:0.100855181537 1178:0.0766223749586 1251:0.133623513736 1525:0.056268494285 2383:0.153152185047 2467:0.0536937891888 2567:0.113259319875 2646:0.14823806922 2770:0.0861740126911 2829:0.0831153888794 3001:0.134928473674 3042:0.0585975983532 3478:0.0940864287631 3556:0.0732069988756 3712:0.0955984839793 4097:0.056268494285 4117:0.0475523942348 4122:0.0268468945944 4151:0.0169385045906 4371:0.117195196706 4543:0.0786599793887 4599:0.062679915153 4680:0.168805482855 4840:0.163076026898 4878:0.125359830306 5019:0.0661768842888 5031:0.101631027544 5160:0.134928473674 5283:0.131356197555 5835:0.107084008057 5867:0.0393299896943 5869:0.117989969083 5950:0.168805482855 6078:0.0169385045906 6467:0.180029973573 6781:0.318618063698 6974:0.0677540183625 7011:0.0822869333871 7166:0.0913377934198 7223:0.126212373623 7245:0.0508155137719 7453:0.153152185047 7500:0.0907489192247 7602:0.0508155137719 7643:0.140653628322 7989:0.0719535396871 8020:0.056268494285 8079:0.0846925229531 8093:0.0868823839291 8106:0.252424747247 8127:0.0913377934198 8152:0.0585975983532 8233:0.0805406837833 8276:0.167552023666 8538:0.138471016201 8698:0.0946009129569 9570:0.0786599793887 10137:0.0338770091812 10368:0.0846925229531 10768:0.0796184197437 10940:0.0508155137719 10951:0.106149992588 10974:0.0786599793887 11208:0.231904729306 11278:0.0882403497483 11301:0.0766223749586 11364:0.10005389347 11430:0.0692355081005 11649:0.0607239037757 11794:0.0766223749586 11807:0.0786599793887
146 -1 -1.0 191:0.194183870822 588:0.0730271730168 1112:0.0419608932423 1188:0.325535841202 1384:0.112316454796 1564:0.166355743174 1851:0.107315286666 1988:0.328812506882 2108:0.298939685473 2300:0.103697607658 3135:0.0873955345705 3168:0.0712902989738 3468:0.0979557646311 3791:0.0480925561471 4151:0.0126314875108 4228:0.0252629750216 4898:0.114209604651 4899:0.106169439418 5031:0.0378944625324 5411:0.110545019482 5518:0.114209604651 6063:0.51689403231 6648:0.15489220749 6785:0.230681132555 6974:0.101051900086 7083:0.118800926929 7721:0.0252629750216 8543:0.0851547560431 9944:0.0419608932423 9946:0.0631574375539 10732:0.0879882171945 10968:0.110545019482 11322:0.0126314875108 11331:0.0701627197075 11347:0.0736780773657 11413:0.0899228152501 11619:0.13622598036 11670:0.270695404939
147 -1 -1.0 50:0.0267793820181 95:0.0500600243246 136:0.0286170250235 215:0.0897157228667 280:0.0329995470659 352:0.0316878998059 403:0.100120048649 488:0.0190780166823 646:0.556083854805 696:0.0221488914647 798:0.0726367807186 853:0.0286170250235 915:0.0811936795623 976:0.0500600243246 1071:0.0792098338201 1080:0.0667730583882 1296:0.0558793295749 1398:0.089675067357 1434:0.0431502952306 1435:0.0448375336785 1678:0.125695057599 1690:0.101384830661 1800:0.0548959198856 2078:0.0543765420197 2135:0.0556399864982 2340:0.0613001930977 2494:0.0822807086025 2632:0.107117528073 2773:0.0633757996118 2803:0.0302379410296 3135:0.0329995470659 3149:0.0286170250235 3229:0.0341969871972 3286:0.0635127348712 3323:0.0389903421369 3340:0.111803585939 3374:0.0783100441312 3415:0.0363183903593 3488:0.0472581199286 3494:0.0683939743943 3608:0.0453569115445 3612:0.205181923183 3622:0.00953900834117 3633:0.0363183903593 3727:0.0726367807186 3790:0.0745357239591 3823:0.0628140122207 3836:0.0646874468718 4122:0.0604758820593 4228:0.0190780166823 4371:0.0329995470659 4377:0.143085125118 4389:0.150501575305 4456:0.0801767145256 4471:0.0696708254789 4682:0.0485293504781 4705:0.0514373608741 4765:0.0472581199286 4841:0.0897157228667 4918:0.0341969871972 5030:0.0507659164882 5031:0.057234050047 5043:0.0538367912706 5058:0.0453569115445 5146:0.0538367912706 5282:0.0759856827353 5410:0.0635127348712 5441:0.0397769493708 5847:0.0267793820181 5867:0.0221488914647 6028:0.0151189705148 6038:0.114034646096 6039:0.105895576012 6044:0.0267793820181 6078:0.00953900834117 6098:0.0316878998059 6169:0.0463403212338 6252:0.0752507876526 6294:0.0453569115445 6307:0.112691757324 6556:0.0974228863404 6602:0.0664466743942 6884:0.0458573987005 7030:0.255528666302 7245:0.057234050047 7602:0.0381560333647 7614:0.0476950417058 7721:0.0190780166823 7751:0.0286170250235 7797:0.105970538776 8020:0.0316878998059 8111:0.0412269081471 8128:0.218554723975 8154:0.0563458786619 8255:0.024657978856 8334:0.0601318171378 8367:0.0389903421369 8377:0.0609763692153 8420:0.0529852693879 8513:0.0526893035718 8543:0.064306909815 8615:0.0442977829295 8773:0.049315957712 8781:0.0739100762212 9244:0.0458573987005 9284:0.0774960609582 9403:0.0974228863404 9508:0.064306909815 9572:0.0341969871972 9716:0.0974228863404 9849:0.0372678619795 9944:0.0950636994177 9996:0.149071447918 10049:0.0267793820181 10362:0.0620779073555 10384:0.0514373608741 10405:0.0442977829295 10415:0.0381560333647 10660:0.0803381460544 10768:0.0448375336785 10774:0.0628140122207 10782:0.0532750038795 10932:0.0425385554071 10940:0.0286170250235 11042:0.0329995470659 11092:0.0476950417058 11159:0.102590961591 11262:0.0646874468718 11266:0.0974228863404 11322:0.0190780166823 11480:0.0541093126517 11502:0.0472581199286 11761:0.0221488914647 11815:0.0316878998059
148 -1 -1.0 159:0.0688934626049 162:0.079424768176 181:0.0767235220398 280:0.057155038225 488:0.0330430223954 960:0.124040113218 982:0.079424768176 1011:0.0932450332375 1038:0.101603115898 1836:0.155387149999 2513:0.0523719514072 2601:0.14690570402 2618:0.0810692479212 2676:0.139145237342 2697:0.241338990833 2702:0.087926294613 3340:0.0645477367235 3468:0.0427074869013 3478:0.0917702019116 3538:0.0810692479212 3622:0.0330430223954 3668:0.202593189306 3827:0.0383617610199 3999:0.163427215218 4017:0.0885148554365 4151:0.0495645335931 4228:0.0660860447908 4377:0.0495645335931 4599:0.0611368562396 4601:0.0523719514072 4680:0.0548832722176 5058:0.0785579271108 5380:0.11431007645 5428:0.137191006614 5523:0.0629032569784 5867:0.0383617610199 6028:0.0523719514072 6044:0.0463817457807 6322:0.097190153012 6461:0.147353098845 6524:0.142509745239 6683:0.0548832722176 6815:0.0660860447908 6857:0.0645477367235 7031:0.079424768176 7454:0.0873228319432 7481:0.124040113218 7555:0.0991290671861 7602:0.0495645335931 7717:0.175597982005 7798:0.118291894465 7878:0.0987536971878 8134:0.162138495842 8395:0.0967826986069 8748:0.079424768176 9041:0.132815090099 9426:0.0840525742996 9519:0.250130908396 9570:0.0383617610199 9608:0.14690570402 10001:0.106447163113 10049:0.0927634915613 10064:0.0917702019116 10066:0.0757505092967 10137:0.0330430223954 10316:0.122273712479 10612:0.0896500939064 10732:0.0383617610199 10741:0.163427215218 10844:0.138865638801 10863:0.0523719514072 11000:0.149472159021 11219:0.11371166421 11286:0.0463817457807 11322:0.0165215111977 11333:0.128011854926 11347:0.0963681576839 11444:0.180396121241 11608:0.0890892326819 11807:0.0767235220398 11837:0.125927814485 11982:0.165215111977 12012:0.0427074869013 12051:0.101265017998 12124:0.163427215218 12141:0.140627016781
149 -1 -1.0 67:0.0760567794568 181:0.0430231746651 211:0.117471542131 352:0.0307761237236 488:0.0185290727822 552:0.13502082515 665:0.0458983320061 689:0.0871342753485 696:0.0430231746651 910:0.0528119312139 953:0.0757368964799 1081:0.0540390218014 1112:0.0923283711709 1150:0.0450069417165 1166:0.0701312027586 1342:0.0592218573867 1563:0.0400406601147 1677:0.039355079035 1875:0.0610066247218 1968:0.0916427900912 2003:0.0916427900912 2012:0.279992546404 2034:0.0659536886342 2396:0.0530665274965 2803:0.0293678855329 2916:0.0916427900912 2987:0.0645347619977 3149:0.111174436693 3154:0.0557944457643 3308:0.0386324219239 3622:0.00926453639108 3650:0.0215115873326 3668:0.03786844824 3775:0.0547246028812 3788:0.0724503325821 3791:0.0352733782292 3827:0.0215115873326 3935:0.147915589517 4046:0.0585697328969 4106:0.047132984631 4122:0.0146839427664 4151:0.0185290727822 4273:0.196935240974 4338:0.039355079035 4377:0.0833808275197 4478:0.126840583384 4479:0.076930678925 4552:0.0724503325821 4599:0.0342828584317 4621:0.0430231746651 4726:0.0608666663675 4815:0.0400406601147 4886:0.0788574422127 4903:0.159826386951 4904:0.0575277066746 4971:0.068082559413 5031:0.0277936091732 5101:0.136165118826 5104:0.0984676204872 5584:0.0528119312139 5612:0.0760567794568 5753:0.129069523995 5885:0.140262405517 5924:0.0386324219239 6028:0.102787599365 6078:0.0833808275197 6098:0.0307761237236 6122:0.0482631702835 6129:0.157657173019 6136:0.196935240974 6193:0.174268550697 6274:0.0486196154261 6453:0.0760567794568 6890:0.0489668011982 6943:0.0984676204872 7038:0.148953715043 7072:0.0619473274631 7121:0.0655634156319 7419:0.113185294251 7427:0.0659536886342 7524:0.0602917002698 7602:0.0185290727822 7721:0.0277936091732 7987:0.104035367352 7990:0.0342828584317 7995:0.0386324219239 8149:0.0400406601147 8150:0.0557944457643 8338:0.105104782013 8408:0.0575277066746 8411:0.0701312027586 8512:0.0514606905539 8538:0.11360534472 8712:0.0881036565986 8724:0.1647565074 8773:0.047896958315 8938:0.066332888555 9167:0.100543654575 9417:0.157714884425 9572:0.0332130155486 9651:0.0799131934754 9942:0.0307761237236 10087:0.111174436693 10190:0.0569745559846 10690:0.0946196757088 10721:0.0573458548802 11048:0.0463226819554 11087:0.0332130155486 11227:0.0712118638542 11236:0.146171097819 11278:0.144789510851 11282:0.0891946380291 11322:0.00926453639108 11393:0.062826153847 11421:0.0342828584317 11425:0.047896958315 11430:0.0757368964799 11448:0.200203300574 11688:0.208070734705 11738:0.0342828584317 11852:0.0916427900912 12015:0.068082559413 12021:0.129703509475
150 -1 -1.0 37:0.12567112086 408:0.0716759774956 488:0.0312656766481 557:0.0774481499458 628:0.148664775141 953:0.0638986457528 1467:0.100721494002 1477:0.0686643881382 1525:0.0519311648315 1526:0.175547702459 1959:0.150505680675 2035:0.0651877633709 2100:0.0999300647863 2345:0.0967645265832 2607:0.124527817846 2780:0.350604287104 3542:0.0958180904462 3765:0.159659807052 3791:0.0595197639388 3802:0.0868339894748 3829:0.0734812141656 4151:0.015632838324 4512:0.092341465679 4895:0.080820601695 4926:0.0519311648315 5119:0.197659359607 5621:0.144007960368 5965:0.122251593385 6028:0.0247774625234 6157:0.0725966530149 6465:0.129811661915 6565:0.154636655369 6647:0.127003074993 6906:0.0795314840768 6959:0.102705490537 7174:0.0903790616947 7587:0.16525167673 7667:0.216322940749 7721:0.0312656766481 7755:0.0743323875703 8148:0.0751526022628 8681:0.100721494002 9411:0.0664071640299 9508:0.105388263465 9697:0.0788581977107 9786:0.11736813978 9799:0.118338328861 9849:0.0610757890309 9859:0.122251593385 9958:0.0970713805456 9978:0.144007960368 10137:0.0312656766481 10301:0.0767086273549 10510:0.0877738512295 10627:0.0842972264622 10708:0.0996599607396 11159:0.168129417515 11180:0.159659807052 11332:0.094146702349 11449:0.159659807052 11480:0.0886761082762 11542:0.0725966530149 11701:0.0814385422215 11761:0.0362983265074 11782:0.150505680675 11880:0.350604287104
151 -1 -1.0 78:0.0497315131789 183:0.0758848800975 210:0.0401121254382 352:0.0319549143912 353:0.102239138731 395:0.0375818954994 492:0.0609854753952 554:0.0504818495866 696:0.0446710533012 853:0.0288581632219 898:0.0355959644596 1092:0.112745686498 1199:0.0384775509625 1339:0.0670065799518 1449:0.0808523147488 1781:0.0542904410418 1963:0.31950914692 1967:0.0589599499121 2041:0.0926109814208 2102:0.112745686498 2301:0.190305805776 2467:0.0304927376976 2665:0.0676572229957 2721:0.0626009999805 3096:0.0558631987428 3168:0.0542904410418 3226:0.0869752251983 3229:0.0344851443301 3243:0.0446710533012 3358:0.0982438095242 3450:0.0428970018425 3489:0.068074633197 3612:0.0344851443301 3622:0.00961938774063 3650:0.0223355266506 3790:0.0375818954994 4038:0.0548347399409 4097:0.0319549143912 4102:0.0525163895832 4116:0.0786377798908 4371:0.0332776141019 4373:0.0501117518407 4601:0.0609854753952 4621:0.0446710533012 4643:0.0904717024894 4680:0.0319549143912 4921:0.169005617479 5019:0.0751637909988 5283:0.0994630263578 5296:0.0886127253287 5380:0.232943298713 5557:0.309317915094 5949:0.0926109814208 6034:0.0789699150626 6334:0.0869752251983 6637:0.073248846523 6806:0.271415107468 6815:0.0384775509625 6938:0.0270050355209 6974:0.0384775509625 7030:0.051536370073 7188:0.0951529028878 7484:0.0904717024894 7602:0.00961938774063 7686:0.0766259676924 7794:0.0722203877211 7904:0.0375818954994 7994:0.0568206709807 8064:0.0629027041016 8093:0.148021686514 8492:0.134013159904 8513:0.0531332841647 8742:0.127258917565 8789:0.135314445991 9028:0.279246510572 9037:0.0366244232615 9320:0.0521973446588 9439:0.172493319655 10074:0.0745328713094 10274:0.0366244232615 10470:0.142969005759 10549:0.0508423333084 10585:0.0525163895832 10595:0.04720128324 10606:0.30353952039 11087:0.0344851443301 11137:0.0766259676924 11322:0.0480969387032 11448:0.0415743021319 11487:0.0548347399409 11601:0.0393188899454 11904:0.069811627643 12005:0.123954343355
152 -1 -1.0 250:0.0809956892033 343:0.0796806453958 383:0.0661441011326 420:0.0984837408703 492:0.0399532652349 839:0.092622281269 934:0.133959353457 1054:0.0630192594726 1185:0.197128754862 1201:0.0756231113671 1319:0.0920557708201 1447:0.0696181568244 1488:0.104659622715 1507:0.0764560897355 1870:0.057788188301 2075:0.0630192594726 2357:0.090368672813 2420:0.108717156743 2457:0.06412162817 2655:0.0756231113671 2808:0.140018430443 2897:0.110303165169 2972:0.128724452968 3326:0.118487292093 3367:0.0624419565525 3402:0.0670767935013 3612:0.090368672813 3650:0.0292652378177 3832:0.0976570751264 3956:0.0721938610729 4097:0.0418690897122 4151:0.0126038518945 4210:0.0794519189256 4293:0.129297446941 4305:0.0492418704352 4343:0.341959186544 4449:0.128724452968 4522:0.0570143049298 4811:0.117060951271 4921:0.0553601182704 5019:0.0492418704352 5112:0.0939139612884 5283:0.032580484512 5343:0.0877957134531 5359:0.175591426906 5380:0.0436021637605 5426:0.071494408893 5817:0.124674576768 5847:0.035383485653 6092:0.0976570751264 6098:0.0418690897122 6325:0.0656591786718 6446:0.214561739622 6492:0.0828054870558 6664:0.0782630305663 6898:0.0756231113671 7245:0.0378115556836 7258:0.0592436460466 7301:0.0854712534728 7602:0.0630192594726 7660:0.12824325634 7825:0.145067499494 7988:0.0624419565525 8255:0.032580484512 8566:0.0592436460466 8615:0.0585304756354 8646:0.0703920401956 8878:0.063578796378 8960:0.0599298978524 9058:0.0624419565525 9087:0.0696181568244 9115:0.0849684514484 9552:0.204790443575 9687:0.0877957134531 9794:0.0782630305663 10022:0.0504154075781 10083:0.035383485653 10150:0.0418690897122 10202:0.0759050319698 10274:0.0479873375475 10278:0.124674576768 10546:0.0735168818556 10782:0.0703920401956 10877:0.0553601182704 10932:0.0562060156551 10957:0.063578796378 10978:0.103035552551 11034:0.0731950413365 11286:0.035383485653 11288:0.0718474979411 11322:0.025207703789 11326:0.100399565348 11373:0.0535402492381 11392:0.310412203066 11596:0.108717156743 11686:0.133959353457 11776:0.0599298978524 11950:0.116105275733 12012:0.065160969024 12139:0.124674576768
153 -1 -1.0 186:0.145095423455 278:0.119650502661 953:0.0580697248411 1108:0.13677634887 1146:0.116139449682 1343:0.190775747631 1464:0.0592412474061 1765:0.128452949772 2467:0.135103373229 2714:0.187102354373 2744:0.126323700801 3042:0.0491474173596 3208:0.0540902905501 3431:0.280009670232 3515:0.1308713594 3522:0.159534003548 3622:0.014206789663 4122:0.0675516866146 5242:0.105857789001 5558:0.0697111625913 5976:0.140530490464 6167:0.245602893531 6844:0.257061172949 7051:0.145095423455 7172:0.145095423455 7840:0.045034457743 8285:0.13677634887 8492:0.0989614321702 8911:0.116139449682 9570:0.0329871440567 9683:0.119410076855 9699:0.0900689154861 9762:0.203437572192 9944:0.0471939337197 10331:0.524208982845 10625:0.0852407379781 10830:0.207048942554 11322:0.0426203689891 11366:0.101861616395 11569:0.140766449862
154 -1 -1.0 136:0.0574243723729 181:0.044445087848 211:0.060676984559 352:0.0635865453056 466:0.157140902349 802:0.173070533997 838:0.395231457376 1209:0.212645852398 1960:0.0662185631557 2020:0.0865875687388 3243:0.044445087848 3280:0.251513223259 3289:0.189343156935 3300:0.203443938147 3427:0.0920197797243 3482:0.060676984559 3782:0.157140902349 3877:0.160886657742 4103:0.140665367332 4281:0.100452981239 4723:0.119228667975 4895:0.0494799497371 5416:0.152476721002 5442:0.156479992171 5558:0.0939250375851 6358:0.157140902349 6551:0.132437126311 6637:0.0728783222667 6649:0.0989598994743 6885:0.0853600206134 6938:0.053736864809 6995:0.153876625839 7062:0.0635865453056 7510:0.121353969118 7640:0.145756644533 7662:0.125169030192 7754:0.270921129373 7870:0.102551353773 7988:0.094830537912 8624:0.0865875687388 8641:0.089973266897 8698:0.10690432211 9578:0.142627040505 10087:0.0765658298305 10142:0.103216814546 10196:0.140665367332 10259:0.0853600206134 10301:0.0939250375851 10510:0.053736864809 10660:0.053736864809 10894:0.133335263544 10940:0.0574243723729 11092:0.191414574576 11675:0.0877628646524
155 -1 -1.0 278:0.0659751536094 696:0.0545672232344 1364:0.142558093743 1760:0.232855389976 2467:0.0744958491914 2649:0.107750396254 2676:0.329875768047 2697:0.171644865066 2745:0.131950307219 3468:0.0607487484819 3573:0.188921219403 3622:0.0235008238862 3834:0.332621994043 4305:0.0918151478301 4601:0.0744958491914 4670:0.0894759774956 4921:0.103223078205 6142:0.22102857315 7248:0.166310997022 7555:0.0705024716586 7904:0.18363029566 7990:0.0869633821176 8233:0.111743773787 8513:0.129808256754 8742:0.155451131105 9687:0.0545672232344 10049:0.131950307219 10161:0.527062932156 10427:0.0979966730776 10732:0.0545672232344 11708:0.154397019609 12054:0.226254978278
156 -1 -1.0 136:0.187185041134 144:0.110527000868 211:0.0659291713097 473:0.0711874075984 488:0.0207983379038 489:0.075953249988 552:0.1515568954 596:0.123837386809 665:0.0515195244526 725:0.174236905905 745:0.0780748249196 748:0.071573767906 918:0.0769629956506 1067:0.0805747665148 1343:0.139645147046 1523:0.0744567117051 1555:0.110527000868 1597:0.0774864032483 1677:0.0441749159077 1759:0.212531083354 1800:0.0598460474342 1851:0.132524747723 2184:0.0372806307312 2340:0.0668278129138 2513:0.0329645856549 2615:0.0754708023257 2773:0.0345452915048 2900:0.0311975068557 3116:0.143900855519 3143:0.0885151539233 3488:0.0515195244526 3512:0.0549637906527 3522:0.0291941581424 3539:0.0769629956506 3622:0.0103991689519 3697:0.0626276203782 3728:0.24610912159 3827:0.0241461225529 4013:0.0533402806953 4117:0.0291941581424 4187:0.0601213364327 4228:0.0207983379038 4338:0.0441749159077 4377:0.0935925205671 4692:0.0659291713097 4698:0.0639522593072 4709:0.0701056541753 4761:0.0549637906527 4835:0.124790027423 4918:0.0372806307312 4928:0.0619186934045 5031:0.0935925205671 5051:0.106207796303 5313:0.0744567117051 5332:0.124317487595 5473:0.0482922451058 5504:0.085371492552 5681:0.0433637546068 5739:0.0709241933124 5753:0.0482922451058 5774:0.0329645856549 5867:0.0482922451058 6028:0.0659291713097 6044:0.145970790712 6057:0.0639522593072 6078:0.0311975068557 6129:0.0589885094982 6322:0.0611745989541 6683:0.0345452915048 6857:0.0406284153803 6860:0.057763107927 6890:0.0549637906527 6938:0.0291941581424 7284:0.167196153521 7386:0.0630822863689 7392:0.181971626206 7496:0.0533402806953 7602:0.0207983379038 7721:0.0207983379038 7835:0.0345452915048 7870:0.167142265394 7988:0.154558573358 7992:0.0560756199218 7994:0.0614267532841 8111:0.0898889209134 8149:0.0449444604567 8153:0.114221416416 8255:0.0537629235587 8306:0.0488806667772 8330:0.0698225735228 8410:0.0769629956506 8422:0.1191312251 8431:0.114880907995 8476:0.0724383676587 8491:0.068478137587 8712:0.0329645856549 8786:0.0731417541032 8926:0.0494468784823 9065:0.0647745379332 9138:0.0647745379332 9281:0.0643690313704 9533:0.0774864032483 9570:0.0965844902116 9572:0.149122522925 9653:0.0549637906527 9699:0.0329645856549 9721:0.0606572087352 9789:0.0476797996831 9791:0.0567735517836 9942:0.0345452915048 10048:0.0384814978253 10083:0.0583883162849 10272:0.0940257411234 10419:0.0645731546481 10587:0.0433637546068 10699:0.0885151539233 10755:0.0659291713097 10764:0.117382828115 10768:0.0488806667772 10821:0.0449444604567 10822:0.114880907995 10887:0.148062141948 11019:0.128738062741 11087:0.0372806307312 11188:0.0787202074126 11344:0.106207796303 11490:0.0494468784823 11523:0.17270483788 11649:0.0372806307312 11892:0.0655540810361 11981:0.0731417541032
157 -1 -1.0 19:0.133391014644 50:0.0366662195417 162:0.188363284174 280:0.0451828439012 302:0.11809103896 395:0.0510270030977 488:0.0261215418497 501:0.225316814527 542:0.093513439381 629:0.0869613749454 718:0.0758485323162 759:0.0699737594502 853:0.0391823127745 912:0.0780678838345 953:0.1601562475 1201:0.0522430836994 1241:0.199338560275 1350:0.0690314276262 1424:0.145887831691 1435:0.0613913664047 1774:0.0849968150215 1842:0.104039283779 1851:0.166443624475 2184:0.0468223739961 2431:0.125743014636 2580:0.125743014636 3378:0.116133550061 3401:0.104994479402 3608:0.124204992878 3622:0.0130607709248 3837:0.0573670516881 3882:0.133391014644 3967:0.11809103896 4012:0.071727835244 4017:0.0699737594502 4041:0.0621024964391 4099:0.11809103896 4245:0.129194320986 4338:0.0554812081584 4621:0.0606523419025 4916:0.102137566019 4926:0.0433869418761 4990:0.17978524845 5380:0.0451828439012 5705:0.289983572879 6028:0.0207008321464 6040:0.0890767950945 6044:0.0366662195417 6078:0.104486167399 6098:0.0433869418761 6100:0.0621024964391 6110:0.0823322363124 6510:0.11117005158 6540:0.104994479402 6569:0.109777627241 6786:0.1203143628 6860:0.0725472125734 7022:0.138815692487 7025:0.0808438806285 7182:0.0924286673904 7454:0.0690314276262 7508:0.0839319718635 7555:0.0391823127745 7582:0.0606523419025 7602:0.0391823127745 7640:0.0497269904666 7721:0.0261215418497 7819:0.0634489769346 8126:0.0685419790833 8134:0.0640877740225 8377:0.0834885935378 8698:0.0729439158457 8773:0.0675232061424 8995:0.0680394770521 9036:0.106107287419 9037:0.0497269904666 9077:0.11117005158 9902:0.129194320986 9944:0.0433869418761 9999:0.0708712009387 10097:0.0873308516744 10130:0.0658836760476 10137:0.0522430836994 10415:0.0522430836994 10425:0.0468223739961 10509:0.0876932226394 10558:0.0765097478594 10612:0.141742401877 10714:0.0988681500345 10753:0.216907556324 10821:0.056447712801 10877:0.0573670516881 10953:0.125743014636 10995:0.0828033285855 11087:0.0468223739961 11322:0.0261215418497 11649:0.0468223739961 11675:0.0598831449209 11754:0.0533854158334 11815:0.0433869418761 11867:0.138815692487 12016:0.0761820403048
158 -1 -1.0 50:0.0927116916695 282:0.115585998156 434:0.107458562754 508:0.15210932906 853:0.0990737127048 1056:0.0757082095931 1201:0.0330245709016 1411:0.107458562754 1435:0.0776150023702 1567:0.163335956125 2216:0.15210932906 2255:0.126921690823 2467:0.0523427064815 2649:0.151416419186 2745:0.0927116916695 2810:0.227296333374 2980:0.144507993639 3210:0.19814742541 3282:0.123036524833 3352:0.104089827133 3622:0.0165122854508 4599:0.0611027169194 4621:0.076680678998 4771:0.114246244769 4921:0.145054398151 4999:0.0674933532043 5004:0.268295620276 5019:0.0645116927397 5359:0.230042036994 5693:0.0571231223845 7030:0.176930856036 7234:0.202480059613 7295:0.0802163689061 7543:0.0896000325613 7602:0.0330245709016 7687:0.137114398035 7688:0.163335956125 7835:0.0548526249498 8157:0.0917189566808 8230:0.149298456861 8242:0.348413664893 8351:0.0793804167363 8869:0.124995616626 9181:0.119044551918 9327:0.145054398151 9409:0.0674933532043 9687:0.038340339499 9766:0.0890394845263 9827:0.114246244769 10079:0.103478968219 10755:0.0523427064815 10924:0.104089827133 11322:0.0165122854508 11456:0.12794037206 11659:0.230042036994 11743:0.0860199810159 11815:0.0548526249498 11831:0.116137888298
159 -1 -1.0 50:0.0535134241489 196:0.0726452663136 250:0.0612482997446 373:0.0507229408711 488:0.0190618662886 492:0.0302123432612 552:0.0926021841616 665:0.047218113818 696:0.0221301414382 705:0.0895991534048 953:0.0389573350697 1011:0.107582432041 1112:0.063322149165 1201:0.0190618662886 1490:0.0917593817973 1589:0.06744865633 1845:0.075921357459 1870:0.0436989710635 1910:0.262392043038 1982:0.150374168995 2124:0.229855198318 2163:0.106877137447 2305:0.0834103813365 2359:0.06671653201 2457:0.048488268214 2599:0.0372363130688 2751:0.0696118460114 2866:0.112596358715 3037:0.0397432764055 3427:0.045818578363 3451:0.0425025446188 3476:0.181438226094 3622:0.0190618662886 3650:0.0221301414382 3680:0.213754274894 3867:0.0705372871162 3935:0.152168822613 4041:0.0453185148918 4122:0.0151061716306 4228:0.0381237325772 4343:0.103434733201 4369:0.048488268214 4691:0.0973404135131 4814:0.0397432764055 4885:0.0745336028672 4957:0.064632686057 5168:0.0617197823908 5237:0.152168822613 5254:0.0896397744978 5587:0.0267567120744 5606:0.0678501514223 5697:0.0745336028672 5753:0.0442602828765 5763:0.0973404135131 5820:0.0537912160207 5847:0.0267567120744 6011:0.0586128286503 6028:0.0604246865223 6058:0.075921357459 6078:0.0285927994329 6096:0.0791427791557 6330:0.0670350844032 6339:0.13109691319 6683:0.0316610745825 6941:0.0751870844977 7121:0.06744865633 7245:0.0285927994329 7389:0.041862883705 7411:0.101299003871 7555:0.0285927994329 7720:0.0663904243147 7876:0.0801088413535 8069:0.0732595226382 8296:0.0663904243147 8475:0.11166405045 8962:0.0372363130688 9109:0.047218113818 9190:0.063322149165 9300:0.0896397744978 9426:0.048488268214 9469:0.234731253537 9486:0.0774304570792 9570:0.0663904243147 9626:0.0571855988658 9704:0.0650026697229 10268:0.534385687236 10399:0.0545924269083 10464:0.065943222949 10595:0.0467672462131 10625:0.0571855988658 10821:0.0411920077268 10828:0.0834103813365 11269:0.062760837352 11421:0.0352686435581 11430:0.0389573350697 11524:0.0609247499936 11569:0.094436227636 11606:0.0895991534048 11807:0.0442602828765
160 -1 -1.0 161 -1 -1.0 136:0.0385017879765 167:0.0813651868712 184:0.0738578194789 278:0.0360293946613 663:0.136404718902 697:0.131074257749 753:0.0858140752007 949:0.0629746871119 1146:0.157374627676 1201:0.025667858651 1351:0.062346984756 1464:0.107033045522 1851:0.109035202975 1963:0.106570135256 2142:0.176529254083 2184:0.0460091553688 2370:0.0870314912941 2396:0.0735117262959 2859:0.200573268957 2900:0.0385017879765 2944:0.287831969387 2971:0.0535165227611 3212:0.0426333903941 3243:0.0297994610687 3245:0.0994397594319 3340:0.0501407577865 3415:0.14658997196 3622:0.0128339293255 3633:0.0488633239867 3650:0.0297994610687 3827:0.0595989221373 3834:0.0908233512221 4017:0.13751688757 4143:0.0692046207045 4151:0.0128339293255 4169:0.188626115527 4211:0.093736205931 4228:0.025667858651 4319:0.0738578194789 4353:0.0775733269432 4361:0.0501407577865 4387:0.0647393976178 4527:0.109239231994 4814:0.0535165227611 4895:0.0663504520866 4926:0.0426333903941 5256:0.136404718902 5435:0.131074257749 5714:0.062346984756 5819:0.189964727263 6078:0.0128339293255 6525:0.0758086164374 6632:0.0845109433453 6737:0.0858140752007 6743:0.0595989221373 6814:0.093736205931 6862:0.118224723327 7099:0.0595989221373 7147:0.0786627850554 7245:0.0770035759529 7304:0.0501407577865 7602:0.0128339293255 7721:0.051335717302 7889:0.143915984693 7966:0.213140270513 8098:0.123559089452 8126:0.0673515308128 8350:0.0778517599524 8422:0.0735117262959 8425:0.0668577563189 8505:0.0595989221373 8506:0.0712872007546 8552:0.0754974251426 8605:0.0572320302254 8648:0.123559089452 8654:0.084892718648 8753:0.0925256149699 8771:0.0735117262959 8942:0.0818168055091 9034:0.0783963711613 9054:0.0647393976178 9239:0.109239231994 9264:0.0796916856444 9345:0.131074257749 9706:0.102671434604 9766:0.0692046207045 10049:0.0360293946613 10066:0.0588430846943 10130:0.194218192853 10137:0.025667858651 10150:0.0426333903941 10280:0.0563706913791 10284:0.0610238901534 10563:0.0683012490451 10587:0.0535165227611 10732:0.0297994610687 10774:0.169021886691 10856:0.0683012490451 10978:0.157374627676 11054:0.0652921385507 11159:0.0920183107376 11322:0.0385017879765 11518:0.0908233512221 11708:0.084317062556 11754:0.0524582092252 11761:0.119197844275 11815:0.0852667807883 12012:0.0331752260433
162 -1 -1.0 45:0.101127166055 340:0.0750554198562 488:0.0290353998695 696:0.0337090553517 777:0.0744653917205 949:0.0712367652798 1071:0.120551797226 1474:0.0682395733894 1537:0.154300583125 1567:0.143605947623 1911:0.0990133116778 2472:0.125225452708 2665:0.102109124651 2773:0.0482267552865 2803:0.0460200199867 2961:0.0705267103761 3451:0.064740690119 3469:0.194145216535 3488:0.0719235354521 3514:0.123571070946 3612:0.104090819726 3622:0.0145176999348 3727:0.110548072607 4122:0.06903002998 4156:0.143605947623 4248:0.0874309288064 4371:0.0502229901842 4377:0.0435530998043 4418:0.318102291874 4541:0.143605947623 4814:0.0605377199214 4992:0.146466000355 4997:0.117943555439 5019:0.056719065345 5031:0.0871061996086 5522:0.106686630245 5587:0.0407563363688 5693:0.0502229901842 5893:0.056719065345 5900:0.116706613686 6094:0.0787768834754 6098:0.0482267552865 6241:0.0990133116778 6602:0.101127166055 6635:0.119182380591 6647:0.235887110878 6695:0.0857544652146 6898:0.0435530998043 7089:0.112485938827 7113:0.129088247688 7312:0.0697917362384 7338:0.143605947623 7389:0.0637663463622 7602:0.0290353998695 7671:0.191197019334 7688:0.143605947623 7751:0.0435530998043 7835:0.0482267552865 7840:0.0460200199867 8075:0.0867763563555 8126:0.152375673839 8255:0.0375277099281 8911:0.0593405590238 9042:0.0928017462317 9109:0.0719235354521 9225:0.322331240728 9327:0.0637663463622 9580:0.064740690119 9996:0.056719065345 10083:0.0407563363688 10664:0.0756292807864 10755:0.0460200199867 10768:0.0682395733894 11087:0.104090819726 11159:0.0520454098629 11322:0.0290353998695 11371:0.308601166249 11556:0.0719235354521 11732:0.0857544652146 11761:0.0337090553517 11815:0.0482267552865
163 1 -1.0 136:0.0603107467246 159:0.0838304302075 181:0.0233395362072 202:0.0382707363991 328:0.0347734840271 488:0.0201035822415 548:0.200780853187 627:0.10265999031 665:0.0497985464833 676:0.0844867263279 746:0.0724679193262 748:0.138365780582 910:0.229198517373 918:0.0743920942035 1052:0.0855583597473 1117:0.0834678695933 1137:0.060535583309 1150:0.0488314102317 1351:0.0488314102317 1703:0.0703625378453 1960:0.0347734840271 2668:0.10265999031 2738:0.0925959769646 2794:0.0834678695933 3467:0.0545436798802 3622:0.0100517911208 3650:0.0233395362072 3816:0.0624161282054 3912:0.0766152728008 3945:0.0719695311288 4106:0.0511381138149 4116:0.0410863226941 4122:0.0159317119915 4215:0.224694053079 4228:0.0402071644831 4338:0.0426992800613 4698:0.0618159734908 4761:0.0531277590932 5239:0.0967739596148 5304:0.071558108664 5693:0.0347734840271 5742:0.114036069371 5758:0.0674901934771 5774:0.063726847966 5806:0.150933567002 5867:0.0466790724145 5882:0.0660388162685 5924:0.125745645311 6028:0.0796585599575 6100:0.0477951359745 6110:0.0633642873518 6163:0.0706984988754 6339:0.0460870853538 6649:0.259835031123 6683:0.033391327328 7081:0.0743920942035 7234:0.0410863226941 7386:0.0609750614624 7509:0.458397034746 7555:0.0301553733623 7799:0.0778832160875 7804:0.0760906073893 7856:0.105502142364 7951:0.0545436798802 8134:0.246615196597 8149:0.0434431184488 8216:0.0454698999041 8281:0.0681648113551 8330:0.134980386954 8334:0.0633642873518 8335:0.0410863226941 8536:0.0825197104469 8712:0.031863423983 8996:0.0800703997425 9065:0.062610784406 9135:0.0703625378453 9411:0.128097840184 9570:0.140037217243 9942:0.033391327328 10012:0.242416603551 10048:0.0743920942035 10083:0.0282189452784 10378:0.0786068054572 10531:0.0766152728008 10587:0.0419152151037 10596:0.0523643370847 10625:0.0301553733623 10678:0.0967739596148 10721:0.06221882354 10755:0.031863423983 11242:0.0441506572699 11333:0.0778832160875 11608:0.108404896781 11815:0.033391327328 11892:0.0633642873518 11963:0.0808055345171 11977:0.0593748304403
164 -1 -1.0 581:0.0638851462825 584:0.0726121875283 588:0.0630495406723 597:0.0818774521882 696:0.0253221572625 1064:0.0695240095464 1516:0.0771773414778 1910:0.0750597617821 2803:0.0345701228102 2971:0.045475782343 3129:0.126099081345 3135:0.0377273834099 3176:0.100461717394 3241:0.0588067779056 3279:0.0479011183728 3554:0.0735201437053 3604:0.0529794867497 3622:0.0109056595328 3650:0.0253221572625 3827:0.0253221572625 4081:0.0602380861011 4151:0.0109056595328 4361:0.0852144373352 4477:0.0860319480141 4490:0.0702645481548 4875:0.08859890103 4896:0.0463264511816 4979:0.0767041166049 4993:0.104994606685 5031:0.0654339571968 5155:0.0750597617821 5361:0.0697124374384 5376:0.170568418499 5473:0.050644314525 5567:0.0540287782197 5701:0.115910208424 5760:0.222761274785 5858:0.109056595328 5989:0.222761274785 6187:0.0771773414778 6303:0.0559382142302 6389:0.0969707657066 6612:0.0905582056746 6763:0.14262767925 6779:0.103710368431 6898:0.0981509357952 6979:0.091663611122 7629:0.376276175486 7681:0.0512613952205 7819:0.0529794867497 7840:0.0345701228102 7939:0.190882719789 7956:0.0706221440233 8367:0.0445764780996 8408:0.0677181842903 8494:0.138280491241 8667:0.0633330355661 8712:0.0691402456205 8847:0.161422942751 9315:0.111380637392 9320:0.0591769959496 9595:0.08859890103 9690:0.0807114713754 9862:0.20513854131 9904:0.113625049515 9944:0.0362278167953 10012:0.175339427018 10045:0.100461717394 10083:0.0306160569677 10274:0.0415217165005 10330:0.383520583025 10351:0.132309406813 10399:0.0624667503084 10464:0.0754547668197 10510:0.0306160569677 10616:0.12372307901 10625:0.0327169785984 10732:0.0253221572625 10806:0.0831235020843 10928:0.107876425239 10996:0.115910208424 11000:0.0493324265683 11751:0.0683434403775 11761:0.0253221572625 12072:0.068746886609
165 -1 -1.0 196:0.0598710025519 309:0.575644487844 349:0.0603772453374 705:0.0369218217123 1046:0.0834861406258 1136:0.054984803015 1201:0.0157099437186 1341:0.0306885156858 1523:0.112481175733 1982:0.12393171245 2378:0.200578732706 2513:0.0248996716824 2803:0.0248996716824 3229:0.0844793386793 3238:0.0465857748914 3359:0.0412223229377 3622:0.00785497185929 3663:0.117947031248 3958:0.191444232858 4039:0.118922005565 4116:0.0642138111878 4330:0.0723591233246 4542:0.0698447107677 4601:0.0248996716824 4636:0.112481175733 4692:0.0497993433648 4870:0.320894584965 4885:0.0614272856844 5031:0.0235649155779 5567:0.0389150726035 5619:0.0598710025519 5711:0.0399618774532 5928:0.057724052853 6028:0.0124498358412 6078:0.00785497185929 6122:0.0409201095893 6477:0.0729547193785 6709:0.0458171869196 7031:0.0377616376304 7147:0.0962906912314 7258:0.0369218217123 7532:0.0389150726035 7721:0.00785497185929 7840:0.0497993433648 7870:0.252500521386 7888:0.176166781225 8005:0.029066849853 8111:0.0339486235632 8381:0.383762991896 8605:0.0350287098728 8844:0.135509400457 8851:0.144718246649 9167:0.0426231569492 9249:0.0598710025519 9630:0.0547160395339 10197:0.0723591233246 10301:0.0385434875451 10572:0.0454124178582 10940:0.0942596623115 11270:0.0805807475129 11294:0.0880833906123 11490:0.0373495075236 11606:0.0369218217123 11732:0.0463984594044 11754:0.0321069055939
166 -1 -1.0 62:0.070200724889 277:0.0898189869017 1105:0.0926089850241 1107:0.125085225742 1145:0.0939489865963 1178:0.0614239719738 1199:0.0543146949864 1201:0.0814720424796 1525:0.0451073778101 1677:0.0576812218043 1708:0.138680410139 2599:0.0530503927614 2676:0.0762403131551 2745:0.0762403131551 2803:0.0430433773958 2908:0.0926089850241 3006:0.0630574081271 3229:0.0973580723822 3480:0.330944378313 3650:0.0315287040635 3790:0.0530503927614 3930:0.0966657782478 4117:0.0381201565775 4310:0.127709347469 4522:0.0614239719738 4601:0.0430433773958 4741:0.0894150574309 4999:0.0555023243727 5019:0.0530503927614 5234:0.0985457017685 5265:0.0576812218043 5359:0.315287040635 5406:0.134317303678 5551:0.0652775040707 5587:0.0381201565775 5693:0.0469744932982 5793:0.0966657782478 6105:0.0781437398403 6376:0.0690809981193 6648:0.0555023243727 6718:0.0997859820588 6898:0.0407360212398 6924:0.101177564705 7028:0.0543146949864 7030:0.0727484507512 7555:0.0407360212398 7596:0.0817757677151 7602:0.0135786737466 7658:0.07073746765 7721:0.0135786737466 7912:0.0829456606717 8242:0.286513668779 8255:0.0351003624445 8615:0.0630574081271 8732:0.0645650660937 8794:0.0945861121906 9254:0.0630574081271 9327:0.0596418452754 9572:0.0486790361911 9687:0.0315287040635 9849:0.106100785523 10079:0.170189299751 10159:0.456802001985 10274:0.103397660648 10342:0.0894150574309 10543:0.130729141602 10957:0.205488545988 11002:0.080850089122 11366:0.0486790361911 11480:0.154048026141 11761:0.0945861121906 11815:0.0902147556203 11839:0.0978948151432 12078:0.0883672202291
167 -1 -1.0 278:0.0524110096944 279:0.15326374893 554:0.0979744946467 711:0.108895263893 898:0.0690841690223 1050:0.190670264048 1525:0.0620176680253 2467:0.059179895166 2581:0.12585764942 2803:0.059179895166 2919:0.212845051392 3096:0.216837089409 3135:0.129169491664 3229:0.0669283042565 3570:0.0957594993829 3591:0.0844511848749 3608:0.088769842749 3612:0.0669283042565 3622:0.0186691783367 3790:0.0729384372715 3827:0.0433484896885 4097:0.186053004076 4102:0.101923102506 4116:0.152619145456 4371:0.0645847458321 4921:0.164001914555 5212:0.198424345231 5265:0.07930531631 5283:0.144777377759 5359:0.173393958754 5681:0.0778490735027 5740:0.128493290517 5847:0.157233029083 5950:0.124035336051 6078:0.0186691783367 6186:0.120896622284 6637:0.0710801880311 7030:0.100021093823 7258:0.0877533473591 7573:0.117686406983 7602:0.0560075350102 7614:0.0933458916837 7751:0.11201507002 7986:0.0957594993829 7987:0.104822019389 8128:0.106935568465 8152:0.0645847458321 8315:0.120896622284 8618:0.128493290517 9009:0.190670264048 9175:0.418701570751 9327:0.164001914555 9687:0.130045469066 9699:0.059179895166 9946:0.0933458916837 10425:0.133856608513 11211:0.0957594993829 11322:0.0560075350102 11601:0.152619145456 11649:0.0669283042565 11761:0.0866969793771
168 -1 -1.0 235:0.344418018118 1461:0.153214811969 2581:0.304626989381 2917:0.124080313545 3468:0.0584034117385 3622:0.0225935237831 4013:0.231777155667 4338:0.0959756513039 4855:0.245196883578 4999:0.0923501889163 5288:0.136066510414 5693:0.0781607505517 5846:0.14774264012 5950:0.0750540614176 6055:0.212495287331 6169:0.109758909151 6815:0.0903740951324 7543:0.367795325366 8178:0.128793020346 8739:0.323533446663 9037:0.0860215639822 9500:0.153214811969 9801:0.317819619724 9999:0.122598441789 10549:0.119415860735 10652:0.161766723331 10732:0.0524605376345 11002:0.134526275948 11322:0.0451870475662 11754:0.0923501889163 11761:0.104921075269 11794:0.102203204639
169 -1 -1.0 36:0.0473230711785 181:0.019183361462 278:0.0463877450302 420:0.0322780428271 492:0.0261893627301 556:0.287876068652 651:0.367311763867 696:0.019183361462 981:0.0747005973632 1150:0.0401357843985 1181:0.0941920603368 1477:0.0362885538802 2030:0.0640142063135 2212:0.0468645803206 2632:0.0463877450302 2829:0.0405398669138 2861:0.185291428471 2958:0.0640142063135 3229:0.118473318154 3243:0.019183361462 3380:0.0477645769354 3727:0.220189876213 4013:0.0847544679543 4030:0.0777036242794 4325:0.16129876353 4370:0.0926457142355 4371:0.228649723787 4682:0.168126892169 4760:0.0817241768602 4999:0.0337698989555 5019:0.0645560856542 5031:0.0495709445205 5265:0.0701912596987 5276:0.0767334458482 5283:0.0640695163554 5325:0.0615605954392 5367:0.0578327686072 5476:0.0747005973632 5747:0.0383667229241 5815:0.04366706336 5847:0.0463877450302 5850:0.115665537214 5863:0.04366706336 6730:0.557029638703 6924:0.0615605954392 6972:0.0629720513124 7187:0.0528122020537 7389:0.10886566164 7602:0.00826182408675 7870:0.0442631521978 7904:0.0322780428271 7987:0.115969362576 8020:0.0274451855488 8152:0.0571624309466 8157:0.0458910359668 8293:0.0878103473682 8367:0.0337698989555 8543:0.0556968143283 8624:0.0373728731265 8646:0.0461419777121 9102:0.0795409913427 9238:0.0917820719336 9343:0.0350956298493 9687:0.019183361462 9942:0.0274451855488 9946:0.0413091204337 10425:0.0888549886157 10427:0.0344511868169 10499:0.0995114869139 10732:0.019183361462 10827:0.0878103473682 11077:0.0481903112144 11288:0.0470960301684 11692:0.0392840440952 11773:0.0544038017988 12121:0.165236481735
170 -1 -1.0 16:0.133757394568 278:0.137221492082 420:0.127310670676 488:0.0325861878035 667:0.138682785256 1030:0.182706059314 1092:0.0636553353382 1138:0.0692118818644 1178:0.0737028197205 1199:0.195517126821 1273:0.072657938111 1296:0.0954446344284 1821:0.147316601585 1937:0.0950358247195 2102:0.0636553353382 2417:0.112139549496 2676:0.0914809947213 2908:0.222243632523 3208:0.0620335912624 3243:0.0756627849663 3450:0.072657938111 3468:0.0842340735136 3494:0.0584101306586 3622:0.0651723756071 4133:0.226988354899 4151:0.0325861878035 4170:0.0704175802867 4278:0.0941962366923 4293:0.0835718898438 4395:0.108943780964 4970:0.30255417832 5283:0.12635111027 5473:0.0756627849663 5776:0.0704175802867 6048:0.0914809947213 6073:0.116656456015 6098:0.0541244863849 6576:0.20421068314 6792:0.107289412364 6898:0.146637845116 6996:0.0516478857101 7094:0.112729688418 7221:0.110489330594 7270:0.104703735086 7611:0.103869116082 7681:0.0765847057073 7904:0.0636553353382 8422:0.093325545828 8641:0.0765847057073 8702:0.120583223611 8870:0.10300376809 9042:0.104150628019 9140:0.0855049757662 9365:0.114051657312 9563:0.114596221415 9572:0.0584101306586 9687:0.113494177449 9839:0.112729688418 10004:0.0704175802867 10049:0.0914809947213 10402:0.171009951532 10549:0.0861155546605 10974:0.0756627849663 11211:0.167143779688 11301:0.147405639441 11322:0.0488792817053 11415:0.140539484149 11601:0.0665974158925 11681:0.119733517875 11761:0.264819747382
171 -1 -1.0 181:0.0290816173744 192:0.111367553544 1146:0.0511945355427 1148:0.298299778106 1477:0.0550127693263 1541:0.0745749445266 2107:0.102821522405 2182:0.208005902518 2994:0.0736787563269 3786:0.24116531197 4233:0.117797241864 4505:0.120582655985 4601:0.0397025843309 4811:0.0581632347488 4965:0.0794051686618 4999:0.0511945355427 5031:0.0375743126221 5776:0.0541311591225 5833:0.458933236445 5835:0.0791807008705 6078:0.0626238543701 6214:0.503428092079 6302:0.133118845137 6376:0.0637193064168 6702:0.0954644526286 6737:0.083746887052 6872:0.199539245995 6879:0.208005902518 6972:0.0954644526286 7721:0.012524770874 7987:0.0351614771608 7995:0.0522273552049 9075:0.0979459496981 9271:0.0574256047875 9375:0.102821522405 9697:0.0631798805432 9709:0.0854211788241 9946:0.0626238543701 10034:0.133118845137 10087:0.0500990834961 10104:0.111367553544 10427:0.0522273552049 10585:0.0683781301258 10635:0.113244709195 11664:0.0730556109608 11718:0.0541311591225 11743:0.0652472097834 12039:0.0997696229973
172 -1 -1.0 78:0.0659265267693 705:0.119879365685 1112:0.0423609977731 1201:0.0510077239039 1273:0.0568663641929 1301:0.194391757394 1453:0.0673990842752 1809:0.107181783781 1845:0.101579131367 1870:0.0584671253366 1875:0.0839709872886 1887:0.0957388790336 2124:0.615070440437 2305:0.111599085775 2499:0.0531745957934 2513:0.0808453296348 3006:0.0592181335943 3135:0.044114433217 3172:0.109994443786 3212:0.0423609977731 3279:0.0560105285998 3476:0.145653381501 3522:0.107397588573 3553:0.0829869480576 3650:0.0296090667972 3931:0.226774824073 3935:0.0678648597251 4097:0.0423609977731 4106:0.0648749749944 4151:0.012751930976 4464:0.113387412037 4806:0.165156211461 4815:0.0551129287491 5237:0.0678648597251 5413:0.111599085775 5441:0.0531745957934 5587:0.0357991961911 6028:0.0202113324087 6078:0.0255038619519 6095:0.0712190563126 6129:0.144668752854 6234:0.0541692784424 6370:0.0799136294081 6443:0.0849050532515 6884:0.0613030581431 6890:0.0673990842752 6996:0.0404226648174 7258:0.23975873137 7312:0.0613030581431 7394:0.103598234209 7582:0.0592181335943 7911:0.170531586387 8005:0.0471877518665 8348:0.0869704513725 8624:0.0576841498292 8973:0.103598234209 9034:0.0778954822379 9570:0.0592181335943 10083:0.0357991961911 10137:0.0255038619519 10378:0.0997223823485 10407:0.182604370167 11087:0.0457151943606 11278:0.066430589741 11353:0.0925457088359 11430:0.0521230440185 11448:0.165338786247 11502:0.0631755693915 11606:0.119879365685
173 -1 -1.0 23:0.0508671469277 132:0.0865604468203 280:0.0944659405246 522:0.0341334758634 640:0.0762536730864 696:0.04755328595 853:0.040960171036 898:0.0505235479212 1532:0.0548792494577 1636:0.057379338652 1678:0.0299850121469 1800:0.0785737254606 1830:0.0533859779721 1851:0.0289993062499 1934:0.0762536730864 2075:0.0341334758634 2108:0.0538540454557 2205:0.0284668068777 2268:0.0697217492742 2299:0.0328183466397 2343:0.583669524159 2344:0.0469857060803 2467:0.0216401117051 2513:0.0216401117051 2844:0.0313001413706 2885:0.0566873799485 3075:0.0566873799485 3079:0.0607014968832 3468:0.0176467510252 3501:0.368476309761 3668:0.0279038628468 3690:0.0389151643059 3726:0.0554608997417 3727:0.0259916514671 3734:0.0304431803038 3791:0.0259916514671 3817:0.108759962245 3829:0.0320884691333 3830:0.0328183466397 4038:0.0389151643059 4097:0.0453555809787 4151:0.0136533903453 4228:0.0136533903453 4678:0.0657242390939 4988:0.0363311808347 5019:0.0266711511692 5096:0.0554608997417 5151:0.0909071603759 5177:0.0352935020504 5239:0.0657242390939 5332:0.0816101359989 5595:0.0617246508834 5711:0.104191674059 5835:0.0431578760073 5867:0.04755328595 6044:0.0958247814719 6048:0.0191649562944 6158:0.0347305580195 6197:0.0607014968832 6312:0.0465592827995 6461:0.0608863606076 6576:0.0427814414255 6602:0.04755328595 6762:0.388226298192 6857:0.0266711511692 6890:0.0360818298131 6936:0.0341334758634 7424:0.0244734461979 7496:0.035016051611 7497:0.0449535317159 7602:0.0341334758634 7640:0.0259916514671 7676:0.0560434356614 7677:0.0657242390939 7681:0.0641769382665 7721:0.00682669517267 7904:0.0266711511692 8224:0.149582054327 8324:0.0725571578619 8531:0.0566873799485 8641:0.0641769382665 8974:0.0884157163054 8993:0.0597441235816 9014:0.121942449628 9040:0.0320884691333 9123:0.0533859779721 9637:0.0634043812666 9699:0.0432802234102 9849:0.0266711511692 9944:0.0226777904893 9997:0.0498606847758 10049:0.0958247814719 10064:0.0379194848999 10070:0.0472329702623 10150:0.0226777904893 10295:0.0273067806907 10524:0.0458361074636 10566:0.0425222464859 10732:0.0158510953167 10863:0.0216401117051 10929:0.0368117073196 10940:0.020480085518 11000:0.0617619571374 11425:0.0705870041008 11448:0.029504485662 11673:0.257681951237 11675:0.0313001413706
174 -1 -1.0 181:0.0434340611181 1011:0.211148308363 1273:0.0834182703169 1342:0.119574893916 1760:0.0926733544463 1944:0.144937942964 2027:0.172317876716 2167:0.121735014434 2623:0.133167139124 2676:0.105028941709 2973:0.198816041805 3279:0.0821628300252 3622:0.0187060319455 3827:0.130302183354 3870:0.155330787944 3894:0.155330787944 4097:0.0621400930636 4122:0.0296483591709 4327:0.180092956399 4710:0.109110226939 4904:0.116154233021 4929:0.161352785171 5273:0.191046653795 5343:0.130302183354 5587:0.0525144708543 5681:0.0780027502872 5684:0.166329990005 5829:0.271513857652 5925:0.157226844716 6779:0.177890155025 7131:0.1490082153 7143:0.151970072788 7555:0.0561180958365 7721:0.037412063891 8010:0.18503602195 8152:0.0647122383714 8255:0.0483543911164 8390:0.1490082153 8787:0.249097433392 8926:0.177890155025 9295:0.18503602195 9570:0.0434340611181 9706:0.0748241277819 10066:0.0857664550073 10616:0.212217139311 10932:0.0834182703169 11034:0.108632566691 11278:0.097448201076 11307:0.100868861971 11452:0.106632607471 11754:0.0764602104844 11908:0.191046653795 12093:0.126852331435
175 -1 -1.0 24:0.0638228298677 244:0.301067488897 488:0.0556801324832 500:0.137693956773 640:0.0777428629885 646:0.405739538115 696:0.0646426319699 818:0.0777428629885 829:0.0462413491058 949:0.0683040796111 1056:0.0638228298677 1365:0.0611412040022 1450:0.111902018586 1480:0.0838315594231 1733:0.137693956773 2338:0.0990958955174 2417:0.0958066192058 2477:0.106996341922 2803:0.0441254610106 2971:0.0580454941314 3208:0.0529985066177 3229:0.0998055934938 3303:0.116999847552 3311:0.111902018586 3380:0.0804767186956 3482:0.0441254610106 3508:0.115588903043 3598:0.0841381663367 3622:0.0417600993624 3650:0.032321315985 4053:0.189874234093 4082:0.101023079141 4097:0.0462413491058 4122:0.0220627305053 4133:0.0969639479549 4377:0.0417600993624 4386:0.226176075476 4387:0.0702181332159 4555:0.116999847552 5131:0.0894538182285 5441:0.0580454941314 5764:0.0864357965117 6010:0.12928526394 6078:0.0139200331208 6091:0.0847376843719 6094:0.151067570215 6192:0.0654302765589 6225:0.0785626650907 6491:0.125860194858 6602:0.032321315985 6619:0.0880014484682 6683:0.0462413491058 6898:0.0417600993624 6938:0.0390784734969 6953:0.0896859868577 7140:0.0759954689522 7304:0.10876809298 7602:0.0139200331208 7614:0.069600165604 7835:0.0462413491058 7840:0.0441254610106 7987:0.0390784734969 8020:0.0462413491058 8148:0.0669185397385 8255:0.0359827636261 8304:0.0847376843719 8488:0.171209367176 8746:0.0797328424409 8945:0.0894538182285 8960:0.0661881915158 9500:0.188793503633 9676:0.0730513248027 9686:0.0702181332159 9904:0.0725157633909 9944:0.0462413491058 10253:0.0462413491058 10331:0.256814050764 10384:0.075061237123 10510:0.0781569469938 10660:0.0781569469938 10732:0.0646426319699 10755:0.132376383032 11020:0.101668869922 11042:0.0481554027106 11077:0.0811940221872 11087:0.0998055934938 11286:0.0390784734969 11292:0.0661881915158 11353:0.101023079141 11761:0.032321315985
176 -1 -1.0 50:0.0306256793858 112:0.0791714761474 202:0.0415347664931 220:0.383641120931 484:0.0659388219589 488:0.0218181742146 637:0.0709940986063 696:0.025330115844 702:0.0426206098262 1137:0.0656985350645 1464:0.0454900750716 1577:0.259819384816 2357:0.0782173363935 2499:0.0454900750716 2642:0.0746780472579 2777:0.399731276777 2778:0.334246930704 3042:0.0377392408695 3149:0.0654545226438 3243:0.025330115844 3314:0.0746780472579 3318:0.0602570185212 3326:0.0512775063278 3622:0.0109090871073 3675:0.108091518193 3746:0.0905866675018 4122:0.0172904939822 4141:0.0986362472797 4281:0.114500196754 5131:0.0701046819836 5416:0.0868994346393 6023:0.0500177553041 6078:0.0327272613219 6105:0.0627805690538 6289:0.200986583656 6303:0.0559557952298 6683:0.0362392029513 6738:0.089557641869 7171:0.095471356464 7835:0.0362392029513 7840:0.0691619759287 8136:0.0591955948763 8152:0.0754784817389 8255:0.0281995810895 8338:0.12376196433 8367:0.044590488183 8408:0.0677394676544 8513:0.0602570185212 8547:0.105027605774 8667:0.0633529407077 8703:0.0812859110739 8746:0.187459149548 8883:0.072943616694 8911:0.044590488183 8960:0.0518714819465 8961:0.0518714819465 9054:0.0550297348516 9452:0.0572500983769 9850:0.161473676882 9944:0.0724784059026 9996:0.0852412196524 10253:0.0362392029513 10351:0.132350990759 10660:0.153128396929 11001:0.0905866675018 11159:0.0782173363935 11263:0.0568303805471 11649:0.0391086681968 11754:0.044590488183 11827:0.0860589872693 11932:0.082580214221 12012:0.0281995810895 12048:0.307804522433
177 -1 -1.0 178 -1 -1.0 202:0.0832512296387 488:0.0218658967559 702:0.0427138332001 742:0.102825926104 883:0.108146360593 1192:0.0560781864401 1339:0.152313119992 1365:0.0480209796428 1416:0.0727938824304 1756:0.143986110182 1807:0.0556209686181 2294:0.413804202972 2394:0.066553916996 2467:0.0346566264027 2676:0.0613853328828 3144:0.0719930550911 3149:0.0327988451338 3237:0.0814637064388 3458:0.116200246428 3488:0.0541639725157 3494:0.0783884199145 3522:0.0613853328828 3604:0.0531120554408 3622:0.0109329483779 3650:0.0253855199987 3675:0.162491917547 3690:0.06232261317 3823:0.0719930550911 4012:0.0600421464014 4122:0.0519849396041 4151:0.0218658967559 4228:0.0874635870235 4377:0.0327988451338 4455:0.0897535298576 4895:0.0282612615793 4918:0.0391942099572 4992:0.11030020101 5146:0.185111965126 5351:0.0645797299559 5352:0.10025431667 5587:0.0306926664414 5893:0.0427138332001 6028:0.0693132528054 6039:0.0404567164141 6044:0.0306926664414 6078:0.0437317935118 6094:0.177975217345 6098:0.0363184683766 6192:0.0513896647921 6503:0.188608859009 6602:0.126927599993 6664:0.0678876331017 6695:0.0645797299559 6743:0.101542079995 6758:0.0702580208262 6760:0.0745646645244 6884:0.0525585631973 6996:0.0693132528054 7072:0.0731031650928 7174:0.0632073073023 7234:0.13406406072 7602:0.0874635870235 8015:0.100713099188 8179:0.116200246428 8255:0.0282612615793 8303:0.108146360593 8304:0.066553916996 8443:0.0814637064388 8464:0.296555978267 8513:0.0603888177279 8698:0.0610601067131 8778:0.0667841825514 8911:0.0893760404803 9043:0.0988519927558 9166:0.245197864428 9246:0.232400492856 9426:0.0556209686181 9438:0.0773704596028 9534:0.0472514167546 9637:0.0507710399974 9787:0.0551501005049 9969:0.0607280331761 9980:0.0745646645244 10083:0.0306926664414 10708:0.0696979770103 10718:0.0907848062616 10732:0.0253855199987 10885:0.111659341212 11042:0.0756435746072 11087:0.117582629872 11242:0.144062938928 11450:0.0613853328828 11502:0.108327945031 11924:0.0756435746072
179 -1 -1.0 50:0.164614291244 210:0.0489022063624 312:0.237178805115 340:0.0606295650907 352:0.0389574424386 420:0.137452522582 628:0.167286814353 695:0.205264993216 1092:0.0916350150545 1178:0.0530494337887 1201:0.117273587284 1292:0.167932759231 1421:0.079982685284 1698:0.119772736914 2020:0.0530494337887 2102:0.0916350150545 2277:0.119772736914 2434:0.0628299342641 2597:0.0718803006875 2649:0.0537695000021 2720:0.0973814156357 2897:0.102632496608 2900:0.0351820761851 3017:0.0873830256694 3060:0.0908658370438 3206:0.0522973543164 3208:0.0446502169772 3279:0.0515102820658 3415:0.0446502169772 3621:0.0601529419591 3622:0.0117273587284 3662:0.0586367936419 3679:0.0718803006875 3777:0.195421968157 3827:0.0272300837102 3830:0.112755151411 4102:0.0640247130448 4116:0.0479351430283 4759:0.119772736914 5019:0.0458175075272 5031:0.0351820761851 5321:0.0867927680548 5553:0.0856540569073 5644:0.0787403657761 5950:0.0779148848773 6196:0.0934176098591 6613:0.0725902930677 6938:0.0658457164977 6996:0.074349695268 7030:0.0628299342641 7212:0.0772242174589 7238:0.0934176098591 7280:0.0610931283975 7312:0.0563775757056 7602:0.0469094349135 7669:0.0695518842814 7708:0.108031118596 7997:0.0619838078444 8505:0.0544601674205 8732:0.167286814353 9030:0.0787403657761 9109:0.0580996373427 9179:0.216360871678 9190:0.0389574424386 9327:0.0515102820658 9343:0.0498169698023 9687:0.0816902511307 10004:0.050684801167 10022:0.0469094349135 10079:0.0734928538369 10137:0.0234547174568 10208:0.0925141219959 10240:0.099820376778 10359:0.0551237427558 10388:0.36684017605 10441:0.0651406560523 10470:0.0580996373427 10782:0.0654968587305 11211:0.0601529419591 11307:0.126475281588 11322:0.0117273587284 11380:0.0845478458543 11550:0.124643593574 11601:0.0958702860565 11619:0.0632376407942 11649:0.0840842825475 11675:0.0537695000021 11761:0.0544601674205 11773:0.0772242174589 11832:0.0787403657761 11840:0.338716630599
180 -1 -1.0 278:0.134265118238 352:0.0529583992549 391:0.115697761042 492:0.202140623203 696:0.0370163325568 798:0.0606971061107 1054:0.0797103334903 1177:0.100784599349 1830:0.12466981461 1967:0.0977134386675 2138:0.0904301831415 2467:0.0505351558009 2829:0.0782259771553 3096:0.0925812395068 3402:0.169685065302 3622:0.0159420666981 3650:0.0370163325568 3668:0.195487815723 4228:0.0318841333961 4371:0.0551504896017 4377:0.0478262000942 4395:0.106596637381 4543:0.148065330227 4601:0.0505351558009 4680:0.158875197765 4814:0.132954444998 4921:0.140045234626 4970:0.197357191934 5359:0.148065330227 5634:0.0917448003994 5681:0.0664772224989 5776:0.068900465953 5817:0.15769547556 6078:0.0478262000942 6166:0.377288613114 6186:0.103236574275 6637:0.0606971061107 7030:0.085410451396 7209:0.119689762909 7543:0.259517623923 7602:0.0797103334903 7797:0.0885516259538 7904:0.0622839104573 8216:0.0721149264163 8624:0.0721149264163 8718:0.123522207198 9028:0.115697761042 9198:0.162817988664 9687:0.11104899767 9697:0.0804180675022 9942:0.0529583992549 10004:0.068900465953 10022:0.0637682667923 10048:0.0589926567988 10064:0.0885516259538 10130:0.241254202506 10137:0.0318841333961 10150:0.10591679851 10274:0.121394212221 10295:0.0637682667923 10427:0.0664772224989 10715:0.0606971061107 10732:0.0370163325568 11002:0.0949221947136 11034:0.185162479014 11087:0.0571517112966 11322:0.0318841333961 11448:0.206701397859 11635:0.0865058746408 12121:0.0797103334903
181 -1 -1.0 182 -1 -1.0 121:0.217674590364 282:0.154039168088 300:0.15572954104 395:0.0859734538796 1002:0.166579180064 1005:0.141780808019 1112:0.0731010057405 1199:0.0880223817644 1201:0.220055954411 2345:0.272421550188 2592:0.119408186948 2633:0.0917616826014 3166:0.133487904635 3284:0.111004896236 3793:0.178776126902 4032:0.136642718674 4129:0.122232035112 4151:0.0440111908822 4480:0.211859615757 4895:0.0568836390213 4926:0.0731010057405 5243:0.123555033349 5276:0.102190820599 5441:0.0917616826014 5587:0.0617775166744 5850:0.154039168088 5867:0.0510954102994 6023:0.100894829903 6028:0.0348780435802 6078:0.0220055954411 6203:0.289812041571 6294:0.104634130741 6666:0.173596492474 6898:0.0660167863233 7028:0.176044763529 7094:0.0761268526559 7149:0.206965738104 7170:0.16772778877 7568:0.154774661138 7602:0.0440111908822 7640:0.0837831121155 7721:0.0880223817644 7992:0.118661155696 8020:0.0731010057405 8211:0.100894829903 8304:0.133958244547 8505:0.102190820599 9039:0.118661155696 9409:0.17989410733 9473:0.149227858396 9570:0.0510954102994 10384:0.118661155696 11042:0.0761268526559 11425:0.113767278043 12021:0.154039168088
183 -1 -1.0 2:0.0843405975116 35:0.140534782179 43:0.158742588368 285:0.0936058454105 949:0.0762679492185 1092:0.060724918916 1350:0.0821511668485 1841:0.102115464803 1849:0.0906607862411 2035:0.0648132706564 2053:0.0682699228003 2102:0.060724918916 2184:0.0557211807819 2229:0.28636131781 2251:0.10999515927 2326:0.134069653928 2549:0.0635315588018 2649:0.0712642110844 2808:0.0863351428394 2954:0.103928480311 3154:0.0936058454105 3383:0.158742588368 3494:0.0557211807819 3621:0.0797246013623 3622:0.0155430303025 3650:0.036089798739 3791:0.0591778329258 3821:0.0797246013623 3827:0.036089798739 3896:0.134069653928 4129:0.0863351428394 4151:0.0155430303025 4837:0.132298429425 4870:0.158742588368 5150:0.130641368458 5380:0.0537700504778 5495:0.299282101809 5611:0.149641050904 5863:0.0821511668485 6073:0.111286097149 6078:0.0621721212099 6331:0.129065915794 6596:0.136025514504 6898:0.0466290909074 6936:0.0777151515124 7239:0.101150849295 7401:0.130641368458 7500:0.0832725931548 7602:0.0466290909074 7678:0.0881666789788 7713:0.28636131781 7721:0.0155430303025 7797:0.0863351428394 8075:0.0929050429773 8093:0.0797246013623 8220:0.0784051706548 8261:0.126273463731 8505:0.072179597478 9057:0.245229950732 9179:0.095585705831 9187:0.158742588368 9697:0.0784051706548 9794:0.0965137218238 9819:0.182101552237 9890:0.0815686963666 10211:0.108269396217 10233:0.153748293845 10378:0.121549278584 10470:0.0770032233767 10606:0.122614975366 11538:0.118469782397 11806:0.123812426519
184 1 -1.0 112:0.0804840536283 278:0.0311334200401 383:0.058199243114 468:0.0679734297975 485:0.0839493048939 491:0.0577725668162 696:0.0257500617799 812:0.15345966673 953:0.135989250809 956:0.235737816244 1112:0.0368400097574 1201:0.0221798959551 1205:0.0900960827114 1272:0.0772501853397 1343:0.0744606334994 1635:0.0655071094143 1798:0.143631093732 2012:0.0670320163394 2177:0.0784815168179 2523:0.113262794485 2773:0.110520029272 2898:0.117868908122 2943:0.0759161285457 3229:0.0795140952689 3243:0.0257500617799 3280:0.0728593569163 3427:0.0533133159952 3522:0.0311334200401 3553:0.0721711040083 3556:0.143789873205 3827:0.0257500617799 3958:0.180192165423 4081:0.0612560147434 4093:0.102159361961 4122:0.0351543033587 4151:0.0110899479775 4228:0.0443597919102 4338:0.0471092951365 4361:0.0433272134592 4490:0.0714519081912 4735:0.0756354298907 4736:0.109699366674 4827:0.104302529548 4876:0.0920884965142 4905:0.0867253778682 4992:0.111884136724 5432:0.106768849931 5587:0.0311334200401 5604:0.0910424107489 5747:0.0515001235598 5856:0.235737816244 6028:0.123040061755 6078:0.0221798959551 6100:0.210925820152 6129:0.0629069019489 6157:0.0515001235598 6225:0.0625900715373 6245:0.113262794485 6637:0.126670104053 6885:0.0494548646601 6902:0.0708904676745 6938:0.0311334200401 7008:0.155259271686 7268:0.0725189310321 7402:0.0718155468658 7582:0.0515001235598 7695:0.0832610519859 7991:0.0538747565118 8059:0.0910424107489 8205:0.0655071094143 8367:0.0453297502696 8390:0.0883401333172 8408:0.0688625147938 8566:0.0521276319457 8592:0.104302529548 8676:0.117868908122 8698:0.123873887179 8699:0.157897372303 8712:0.0703086067174 8748:0.0533133159952 9190:0.0368400097574 9426:0.0564196982471 9570:0.0515001235598 9572:0.0795140952689 9699:0.0351543033587 9845:0.0859270556219 10015:0.102159361961 10253:0.0368400097574 10345:0.106768849931 10363:0.248718960952 10563:0.0590199057125 10898:0.109699366674 11092:0.110899479775 11418:0.320306549792 11430:0.0453297502696 11732:0.131014218829 11751:0.0694983367227 11754:0.0453297502696 11930:0.0859270556219 12012:0.0286670996569 12018:0.0814970129315
185 -1 -1.0 2:0.0797108537657 70:0.0747339145636 211:0.046565628413 278:0.0412395391262 286:0.121981046418 853:0.0440694606893 1146:0.180132283001 1201:0.0293796404595 1282:0.633550561295 1761:0.11291331094 1786:0.0727762531825 1849:0.0856841057281 2430:0.071362867498 2725:0.128558608961 2859:0.0765259334364 3210:0.0881389213786 3212:0.0487985265301 3415:0.167788078068 3451:0.0655082488047 3522:0.0412395391262 3559:0.0747339145636 3622:0.0146898202298 4117:0.0412395391262 4151:0.0293796404595 4228:0.146898202298 4251:0.102828741608 4266:0.153051866873 4338:0.187203874565 4988:0.0781781669896 5013:0.10395714892 5096:0.119341881596 5426:0.0833269085403 5656:0.135320983024 5660:0.145308524352 5681:0.0612554486428 5775:0.128558608961 5863:0.0776416084371 5975:0.0624012915216 6044:0.0824790782523 6048:0.0412395391262 6325:0.153051866873 6744:0.0928679872194 6799:0.125036116324 6895:0.130618704122 6898:0.132208382068 6996:0.046565628413 7028:0.0587592809191 7294:0.114877023122 7372:0.0753482454265 7602:0.102828741608 8211:0.0673522748958 9018:0.0894237347933 9114:0.0673522748958 9143:0.10395714892 9244:0.0706191795857 9570:0.0341087063003 10049:0.0412395391262 10137:0.0881389213786 10150:0.0975970530602 10641:0.0815959116814 10877:0.0645223533327 10940:0.0440694606893 11128:0.0917809319811 11671:0.0820420951256 11738:0.0543587942306 11794:0.132900623865 12012:0.0379726344363
186 -1 -1.0 50:0.0202352400438 136:0.0216238138093 220:0.253482382379 244:0.0519652924151 263:0.161655477356 274:0.0496096639385 376:0.0623043789474 441:0.368077106768 488:0.0144158758729 696:0.0167363136008 764:0.10091113111 1038:0.0443269955622 1056:0.0330481251461 1269:0.161655477356 1577:0.214587387333 1857:0.0406805651381 1960:0.049870736805 2035:0.06011312122 2365:0.180198448411 2404:0.0651717180074 2437:0.0400371317053 2496:0.0897938770769 2499:0.03005656061 2587:0.03005656061 2618:0.035368562874 2641:0.0466766846633 2642:0.0986837348635 2808:0.0400371317053 2954:0.0481958808119 3149:0.0432476276186 3203:0.0563673646129 3243:0.0167363136008 3380:0.0833433640066 3384:0.0621735739986 3489:0.0510092476112 3538:0.0707371257481 3563:0.0630805864259 3591:0.0326055538309 3622:0.0144158758729 3650:0.0167363136008 3675:0.0357095395302 3827:0.0167363136008 4088:0.0605837380133 4103:0.0529691764475 4117:0.0202352400438 4281:0.113480207436 4377:0.108119069047 4665:0.047133850867 4932:0.0455680653466 4992:0.0363596797393 5131:0.138960352545 5489:0.0342729340103 5513:0.175674486611 5522:0.0529691764475 5628:0.418971953895 5747:0.0334726272017 5774:0.0913944906943 5916:0.106690159304 6078:0.00720793793644 6094:0.156448718314 6100:0.171364670052 6108:0.0466766846633 6192:0.0338804777623 6225:0.0406805651381 6261:0.0533450796518 6299:0.0712993630135 6367:0.0447573544787 6619:0.0911361306932 6649:0.0372644985464 6683:0.0239442515373 7230:0.0432476276186 7245:0.0216238138093 7389:0.0316595513805 7412:0.161655477356 7564:0.0476784180239 7602:0.0288317517458 7678:0.040886489814 7751:0.0216238138093 7835:0.0239442515373 7840:0.0685458680207 7986:0.0369715536446 8007:0.0466766846633 8219:0.0591732303516 8255:0.0186322492732 8493:0.0395849362744 8658:0.0766091758141 8771:0.123859485424 8909:0.0563673646129 8911:0.0294621784772 8913:0.138789333441 8961:0.0342729340103 9449:0.164817829389 9653:0.0380968511627 9817:0.104621602302 9919:0.0663987191045 9940:0.0496096639385 9942:0.0478885030745 9944:0.0718327546118 10022:0.0288317517458 10253:0.0239442515373 10362:0.0469077798697 10378:0.0563673646129 10500:0.0380968511627 10510:0.080940960175 10625:0.0216238138093 10660:0.080940960175 10664:0.112648249627 10755:0.0228486226736 10973:0.0621735739986 11000:0.0326055538309 11019:0.0446158712579 11054:0.0366701164137 11077:0.0840862184244 11185:0.0523108011508 11356:0.0630805864259 11721:0.046320117515
187 -1 -1.0 82:0.11319594422 181:0.0375475490161 210:0.0674312282666 286:0.134279186056 352:0.0537183981904 488:0.0323416983487 529:0.139485036723 831:0.139485036723 853:0.145537642569 1201:0.0323416983487 1630:0.0793485877366 1786:0.0801135613153 1830:0.126458934518 1875:0.106484435418 2049:0.0848634442978 2299:0.0777390113721 2394:0.0984394434603 2457:0.164537188572 2513:0.102520758185 2578:0.083602077441 2599:0.126355477124 2803:0.0512603790923 2948:0.287575386311 2987:0.112642647048 3206:0.0721127961083 3229:0.11594377579 3428:0.275284536747 3501:0.158697175473 3505:0.124297240704 3520:0.112642647048 3570:0.0829448620395 3604:0.078557677964 3622:0.0161708491743 3668:0.0660977451116 3690:0.184361901819 3734:0.0721127961083 4097:0.0537183981904 4106:0.0822685942859 4117:0.0453973130234 4151:0.0646833966974 4266:0.168482569313 4355:0.126458934518 4792:0.115781199495 4815:0.0698892473648 4861:0.143787693156 4969:0.0848634442978 5096:0.131373940408 5702:0.0842412846563 5775:0.141519899022 6044:0.0453973130234 6048:0.0453973130234 6551:0.0559419469339 6683:0.0537183981904 6996:0.102520758185 7600:0.111298182672 7602:0.0161708491743 7658:0.0842412846563 7819:0.078557677964 7835:0.0537183981904 7893:0.103369200918 8020:0.0537183981904 8255:0.0418010387205 8301:0.123255050371 8541:0.104718108605 8610:0.104718108605 8974:0.104718108605 9244:0.155478022744 9376:0.141519899022 9570:0.0375475490161 9637:0.0750950980322 9704:0.110288085343 9989:0.104718108605 10049:0.181589252094 10137:0.0323416983487 10166:0.128813496223 10274:0.0615681621978 10641:0.0898224185459 10940:0.145537642569 11276:0.108126391529 11364:0.0955194369109 11448:0.13977849473 11671:0.0903135862435 12012:0.0418010387205
188 -1 -1.0 210:0.0663726201274 248:0.135481411611 278:0.0893692340941 352:0.0528750688456 488:0.0318339634907 696:0.0369580871003 853:0.143252835708 953:0.195180214287 1112:0.0528750688456 1201:0.0318339634907 1350:0.0841276506344 1759:0.0650600714289 1786:0.15771170447 1830:0.12447364579 2299:0.0765185805377 2394:0.0968940349196 2457:0.161954106349 2513:0.050455638382 2578:0.0822896018727 2599:0.0621859062913 2731:0.162561793427 2803:0.050455638382 3026:0.0997483269702 3468:0.0411448009364 3520:0.110874261301 3604:0.0773243948186 3608:0.0756834575731 3622:0.0159169817453 3668:0.0650600714289 3690:0.090733794934 4041:0.0756834575731 4097:0.0528750688456 4106:0.0809770531743 4117:0.0446846170471 4151:0.0636679269813 4310:0.149701464981 4355:0.12447364579 4792:0.113963541366 4798:0.251129964573 4815:0.068792050591 4861:0.141530358888 4948:0.0988357558692 4969:0.0835311664323 5702:0.0829187741239 6048:0.0446846170471 6225:0.089833155946 6551:0.110127419846 6683:0.0528750688456 6880:0.141530358888 6936:0.0795849087267 6974:0.0636679269813 6996:0.050455638382 7001:0.091171205314 7333:0.178488445988 7424:0.0570617826817 7600:0.109550903776 7602:0.0159169817453 7835:0.0528750688456 7893:0.101746399729 8014:0.0972292722695 8255:0.0411448009364 8538:0.0650600714289 8540:0.117799662887 8610:0.206148261617 8870:0.100626014082 8974:0.103074130808 9017:0.110127419846 9244:0.153037161075 9271:0.072978764427 9497:0.072978764427 9637:0.221748522602 9687:0.110874261301 9704:0.108556664045 10049:0.134053851141 10083:0.0446846170471 10137:0.0318339634907 10150:0.0528750688456 10252:0.178488445988 10295:0.0636679269813 10402:0.0835311664323 10725:0.133784483236 10732:0.0369580871003 10940:0.095501890472 10978:0.0650600714289 11286:0.0446846170471 11364:0.094019869782 11448:0.068792050591 11511:0.25591065361 11671:0.0888957461724 11718:0.068792050591 11815:0.0528750688456
189 -1 -1.0 50:0.0299430130431 78:0.0551419881161 181:0.0247654910621 376:0.0460973239613 488:0.0213318328992 665:0.0528410439215 702:0.0416705686705 705:0.0501344973101 853:0.0319977493488 953:0.217982685778 1010:0.0800775103532 1201:0.0426636657984 1360:0.11336211212 1365:0.0468480906515 1594:0.0794739951672 1722:0.0800775103532 1845:0.0849623896358 1858:0.100314453043 1887:0.0800775103532 1960:0.0368980086075 2015:0.0866511991384 2054:0.140469319713 2171:0.0666398728416 2423:0.0742964731862 2467:0.0676203104338 2492:0.390821006237 2671:0.0834093754341 2705:0.257227314855 3149:0.0319977493488 3172:0.0920010898388 3177:0.0639954986976 3229:0.0764738210153 3280:0.0700735310044 3338:0.11336211212 3359:0.111947912784 3622:0.0106659164496 3663:0.0800775103532 4058:0.192875162154 4081:0.0589138503275 4116:0.0435965371557 4228:0.0213318328992 4330:0.0982532308927 4338:0.0453080399424 4377:0.0639954986976 4599:0.0394685808605 4636:0.152733178936 4918:0.114710731523 5027:0.0800775103532 5031:0.0319977493488 5237:0.113526480822 5324:0.0578760865071 6028:0.0338101552169 6058:0.169924779272 6078:0.0853273315969 6098:0.0354314075117 6185:0.11336211212 6309:0.0920010898388 6443:0.0710159273788 6623:0.0933432377393 6709:0.0622131175508 7062:0.21258844507 7101:0.0655926889629 7258:0.15040349193 7446:0.0849623896358 7565:0.0571432020557 7566:0.0933432377393 7582:0.0495309821241 7602:0.0106659164496 7719:0.0578760865071 7721:0.0639954986976 7835:0.0354314075117 7840:0.0676203104338 7986:0.0547085041051 8152:0.0368980086075 8216:0.0964958677559 8255:0.0275709940581 8313:0.0896485365929 8348:0.0727434589845 8641:0.0501344973101 8712:0.0338101552169 8844:0.184002179678 8924:0.0907856426448 8926:0.0507152328254 8973:0.0866511991384 9500:0.0723294161192 9530:0.169924779272 9570:0.0247654910621 9653:0.056373658469 9944:0.0354314075117 10083:0.0299430130431 10087:0.127990997395 10270:0.0453080399424 10284:0.0507152328254 10301:0.10467297024 10457:0.055973956392 10911:0.053803086216 10940:0.159988746744 11131:0.0982532308927 11286:0.0598860260861 11430:0.130789611467 11537:0.0750179020891 11569:0.0528410439215 11606:0.0501344973101 11631:0.0948390220665 11751:0.0668410216506 11834:0.0719039236247
190 1 -1.0 159:0.0409128823668 211:0.15550731566 785:0.0648996913972 1192:0.0503255460532 1426:0.0559294038974 1429:0.17742301703 1446:0.115909960015 1663:0.0872410176574 1703:0.0686799346436 1774:0.063850701509 1797:0.0970524368922 1888:0.0620270869112 2189:0.0858650677155 2317:0.049915230777 2444:0.145226261711 2467:0.062202926264 2499:0.0409128823668 2676:0.0275441360812 2900:0.0588685154088 3427:0.0471669745508 3522:0.0826324082436 3622:0.0196228384696 3906:0.0872410176574 3942:0.0814718741542 4122:0.062202926264 4143:0.211625147528 4151:0.0196228384696 4318:0.0579549800076 4573:0.0903816980019 4725:0.0944597711378 4739:0.180410895864 4761:0.0518572969938 4973:0.0903816980019 5145:0.228062305078 5217:0.0846304456566 5313:0.0702484993524 5380:0.135767735698 5582:0.0872410176574 5681:0.0409128823668 5867:0.068344229916 5924:0.0409128823668 6028:0.0933043893961 6078:0.0294342577044 6273:0.104280135009 6303:0.0503255460532 6626:0.0970524368922 6683:0.0325928292068 6704:0.0564636139328 6816:0.0656040598859 7010:0.0547964085052 7025:0.182192891211 7264:0.100205047188 7280:0.0511121309543 7305:0.148477996472 7454:0.155571890981 7679:0.0742710269202 7813:0.0641584285387 7856:0.0514896169482 7982:0.293227996066 7987:0.0826324082436 7988:0.0486076969727 7995:0.0409128823668 8134:0.0481435607728 8153:0.053882873104 8205:0.0579549800076 8255:0.0253621508008 8367:0.0802076230843 8490:0.0678838678491 9411:0.166712790854 9548:0.461388929287 9570:0.045562819944 9578:0.0731069560252 9662:0.20830081401 10179:0.068344229916 10253:0.0651856584136 10380:0.0944597711378 11366:0.140694280142 11388:0.060730963737 11407:0.0754154791207 11692:0.046652194698 12012:0.0507243016016 12092:0.0742710269202
191 -1 -1.0 198:0.0735108458756 278:0.0925914987165 488:0.0219878382053 584:0.0731998384096 692:0.0626701731107 696:0.0510541792747 829:0.03652100874 853:0.0659635146158 953:0.134811707435 1112:0.03652100874 1178:0.0497316742007 1477:0.0482887824192 1525:0.03652100874 1563:0.0475149278426 1650:0.0646733017944 1658:0.112282041578 1924:0.0708331995762 1987:0.0629722941038 2205:0.18337527252 2340:0.0706498348453 2434:0.058900493327 2578:0.0568377372326 2747:0.0807913228349 2844:0.0504067068216 2900:0.0329817573079 3041:0.249448741302 3135:0.0380327113564 3166:0.0666900938293 3225:0.108749469814 3323:0.0449372358118 3340:0.042952039151 3468:0.0284188686163 3482:0.0348498990273 3522:0.061727665811 3612:0.0394127877189 3622:0.0219878382053 3827:0.0255270896373 3830:0.105703342222 4038:0.188010519332 4193:0.0649398773563 4293:0.0563909225428 4323:0.307829734874 4325:0.0715461678109 4371:0.152130845426 4462:0.072228461074 4680:0.03652100874 4904:0.0682662279733 4970:0.0680504304599 5068:0.0845047649783 5150:0.092405445292 5177:0.0568377372326 5283:0.0284188686163 5473:0.0510541792747 5558:0.0539459582536 5587:0.0308638329055 5599:0.08518300538 5826:0.0738158720565 5847:0.0308638329055 5867:0.0255270896373 5950:0.3652100874 5958:0.0718909829686 6078:0.0219878382053 6091:0.066925074017 6576:0.0688965442619 6683:0.03652100874 6779:0.0522748485409 6847:0.075258763838 6898:0.0329817573079 6975:0.072228461074 7042:0.0592827015218 7103:0.0610667004838 7313:0.108749469814 7573:0.0693032555862 7602:0.0989452719238 7761:0.0802971746889 7835:0.03652100874 7905:0.0935775200972 7987:0.0308638329055 8093:0.0563909225428 8255:0.0568377372326 8420:0.0610667004838 8630:0.0902540661786 8641:0.0516762540081 8645:0.0807913228349 8823:0.0916876362599 8947:0.0620480983773 9014:0.0654599525576 9058:0.054466033455 9098:0.187155040194 9109:0.054466033455 9140:0.115390581079 9191:0.0875751880147 9534:0.0475149278426 9687:0.204216717099 9709:0.0749804957783 9717:0.0875751880147 9768:0.0977555507114 9801:0.0773248834936 9819:0.0644021691652 9840:0.116848270455 9946:0.0549695955132 9950:0.079260147076 10150:0.10956302622 10299:0.0935775200972 10505:0.0832223801767 10524:0.0738158720565 10715:0.0418577520081 10880:0.112282041578 10940:0.0659635146158 10974:0.153162537824 11322:0.0439756764106 11443:0.0510541792747 11482:0.0837962210992 11582:0.0641263209503 11639:0.0902540661786 11675:0.100813413643 11761:0.0510541792747
192 -1 -1.0 181:0.0983612535902 184:0.0609469722845 250:0.0680571739675 279:0.0869419821948 340:0.054751943571 420:0.0413758136471 434:0.0689206138991 488:0.021180943072 491:0.0551705675868 492:0.033571000499 554:0.0555780269541 721:0.13539531143 787:0.0744872660984 829:0.105542354801 1474:0.0497798730416 1562:0.0711070260405 1648:0.074133300752 1729:0.0926829782538 1737:0.0718177970214 1760:0.104934550018 1772:0.0578179551599 1807:0.0538786304107 2357:0.0379664433215 2513:0.033571000499 2658:0.0913503239803 2711:0.0713953142304 2896:0.0828193827079 2989:0.0651287218227 3206:0.0472274836239 3243:0.0737709401926 3388:0.0695778688156 3478:0.0588257151279 3622:0.05295235768 3629:0.237516991221 3630:0.130257443645 3662:0.05295235768 3827:0.0245903133975 3919:0.104758653749 3978:0.0749468141461 4041:0.0503565007485 4122:0.0167855002495 4151:0.021180943072 4228:0.021180943072 4388:0.0926829782538 4507:0.046516712643 4522:0.0479066541369 4765:0.0524672750089 4814:0.044161472035 4988:0.0563617280055 5019:0.0413758136471 5031:0.031771414608 5058:0.100713001497 5324:0.114933404863 5830:0.0807211228399 5867:0.0491806267951 5869:0.0737709401926 5950:0.0351807849335 5975:0.0449875554181 6028:0.0503565007485 6048:0.0297312123935 6098:0.0351807849335 6211:0.0637797149032 6274:0.0555780269541 6602:0.0245903133975 6834:0.0926829782538 6860:0.0588257151279 6938:0.0297312123935 6974:0.042361886144 7001:0.121322757069 7234:0.0432881588747 7247:0.0941681822132 7402:0.0685810705754 7429:0.0913503239803 7602:0.031771414608 7813:0.0692527752584 7835:0.0351807849335 7985:0.070052896323 8064:0.0692527752584 8255:0.054751943571 8595:0.0983612535902 8609:0.0753929427971 8945:0.0680571739675 9039:0.057107184179 9040:0.0497798730416 9171:0.0835455108323 9238:0.117651430256 9271:0.097113829715 9554:0.0697378579295 9611:0.104758653749 9918:0.466958978059 10137:0.021180943072 10150:0.0351807849335 10211:0.0737709401926 10427:0.044161472035 10450:0.0860382755079 10595:0.103932570366 10620:0.0941681822132 10732:0.0245903133975 10755:0.033571000499 10863:0.067142000998 11054:0.0538786304107 11301:0.0479066541369 11322:0.031771414608 11331:0.0588257151279 11452:0.0603703445776 11569:0.0524672750089 11592:0.475033982443 11619:0.057107184179 11623:0.0890144114214
193 -1 -1.0 50:0.0721453003833 702:0.0502009548864 798:0.0489219874479 818:0.0717630667355 1021:0.148573281518 1807:0.0653705258261 1815:0.0846124039918 1841:0.0844182904366 2344:0.088437401756 2437:0.0713727854753 2728:0.0895057115282 2803:0.0407314354207 3064:0.351840041397 3243:0.0596704743522 3435:0.0844182904366 3488:0.0636581392261 3622:0.0128493372563 3650:0.0596704743522 3679:0.078757224624 3895:0.0938487420794 4122:0.0203657177104 4281:0.134864781034 4622:0.0938487420794 5064:0.0814628708414 5151:0.171107209731 5693:0.177805614332 5737:0.100484116893 6059:0.088437401756 6078:0.0128493372563 6168:0.362549503809 6465:0.320094238007 6551:0.044451403583 6602:0.119340948704 6791:0.10937038049 6837:0.204710097569 6859:0.0688409925755 7034:0.108000497347 7201:0.136568481255 7602:0.0128493372563 7715:0.131231620552 7840:0.0407314354207 8128:0.220799945094 8377:0.0821370424146 8513:0.0709741104294 9114:0.0589137294792 9129:0.136568481255 9190:0.0426845744324 9225:0.09509639587 9534:0.0555339116887 9653:0.135827831291 9849:0.0502009548864 9936:0.0995591430512 9958:0.0797873604722 9980:0.0876347796364 10425:0.0460643922229 10525:0.0932526239905 10660:0.0360726501916 10664:0.133876046432 10694:0.238605429943 10732:0.0596704743522 11087:0.0460643922229 11092:0.0642466862815 11374:0.176874803512 11934:0.102355048785 11951:0.114253527613
194 -1 -1.0 24:0.226336197953 36:0.0565516397422 274:0.1359043839 452:0.0819830549488 484:0.059676177665 504:0.0829837871835 528:0.185713532849 646:0.0479627455182 696:0.02292434788 702:0.0385726497474 908:0.071652039515 1292:0.0706892610765 1365:0.0433652587351 1480:0.0594587123999 2437:0.274201702125 2496:0.0614969976274 2616:0.0764977471595 2633:0.0411695829759 2649:0.0452672395905 2803:0.0312966037349 2917:0.0542209516149 3006:0.09169739152 3126:0.0618718534243 3212:0.032797327121 3229:0.0353942603495 3415:0.0375899361087 3482:0.0312966037349 3492:0.078646022881 3608:0.0469449056023 3633:0.150359744435 3675:0.0978253546569 3827:0.02292434788 3852:0.0725538405147 4122:0.0156483018674 4622:0.0721100757078 5064:0.0625932074697 5106:0.0793680803016 5146:0.167165025003 5177:0.0510425622169 5685:0.130613785953 5737:0.0772084645571 5774:0.0312966037349 5997:0.0976613751587 6010:0.13754608728 6023:0.0452672395905 6078:0.00987297924103 6837:0.235938068643 6870:0.0909487819028 6938:0.0277169568677 7005:0.078646022881 7113:0.0877883959176 7447:0.0819830549488 7517:0.0706892610765 7615:0.104934422182 7840:0.0312966037349 8148:0.0474629153498 8343:0.0469449056023 8712:0.0312966037349 8835:0.110712743798 8911:0.0403554357802 9078:0.0892681131086 9292:0.0639347817344 9763:0.105086571206 9904:0.051432824936 10274:0.0375899361087 10476:0.0730687290398 10525:0.501564276605 10585:0.0539008550386 10813:0.0570792444366 10844:0.0829837871835 10924:0.248948385867 10940:0.0296189377231 11042:0.0341548965566 11469:0.0489126773285 11630:0.0928567664245 11738:0.0730687290398 11769:0.278570299274 11787:0.0565516397422 11807:0.04584869576 11893:0.0605142839887 11939:0.0747370272787 11951:0.0877883959176
195 -1 -1.0 50:0.0384090142735 354:0.131719749249 484:0.248090348158 492:0.0433695410829 613:0.116454113658 816:0.0684078346698 853:0.0820894016038 932:0.121653533898 1080:0.0957709685378 1630:0.0671339521215 1960:0.0473304452439 2365:0.0684078346698 3037:0.0570511080169 3633:0.104181162415 3773:0.135335100832 4024:0.0910947660618 4122:0.0433695410829 4128:0.123704064877 4670:0.0520905812075 4873:0.135335100832 5001:0.123778831363 5158:0.108984410872 5352:0.0627294713434 5693:0.0473304452439 5697:0.32097690573 6264:0.222301419015 6805:0.406005302496 6844:0.123778831363 6990:0.135335100832 7304:0.106904770375 7692:0.0707326749508 7840:0.0433695410829 7987:0.0384090142735 8333:0.0846864990118 8698:0.0764110382773 8802:0.308155184689 8960:0.0650543116243 8961:0.0650543116243 9570:0.0317676146461 9577:0.364960601694 9826:0.0732997063534 9944:0.13634754474 10284:0.130108623249 10510:0.0384090142735 10660:0.0384090142735 10799:0.128677072451 10939:0.12603306629 11002:0.0814627353585 11087:0.0490479044094 11124:0.128677072451 11322:0.013681566934 11630:0.128677072451 11701:0.0712734849112
196 -1 -1.0 50:0.0211028620771 136:0.0225509734212 159:0.031345289292 210:0.031345289292 363:0.0417537951866 376:0.0649757903974 405:0.0438457825594 492:0.0238282981516 646:0.292139200805 745:0.0564360257943 779:0.0512672248364 798:0.0572397064349 805:0.0592996131109 815:0.0556323451537 829:0.0249709040583 853:0.0225509734212 898:0.0556323451537 945:0.0523617387537 949:0.0737701062682 1038:0.046227594613 1120:0.0506755476101 1138:0.0957949004508 1146:0.215077953751 1201:0.0451019468424 1237:0.0631813739122 1254:0.0692456826965 1398:0.0353331637172 1420:0.0610689479246 1465:0.0484315491764 1529:0.0572948959985 1571:0.064839376953 1672:0.0723700869135 1678:0.0330170111529 1685:0.0638632669672 1700:0.065785279157 1805:0.0484315491764 1886:0.0300679645616 1953:0.0489190346539 1973:0.106392720291 2035:0.0626905785839 2053:0.0330170111529 2062:0.138491365393 2167:0.0489190346539 2185:0.0798939309614 2461:0.0723700869135 2498:0.0692456826965 2641:0.146034092484 2803:0.0238282981516 2808:0.0835075903732 2816:0.061710388217 2987:0.0523617387537 2989:0.046227594613 3025:0.0798939309614 3037:0.031345289292 3042:0.0260045168281 3109:0.0679660717374 3122:0.0432594383678 3135:0.0520090336562 3149:0.0225509734212 3170:0.0523617387537 3212:0.174796328408 3229:0.0538962627132 3326:0.0353331637172 3348:0.0692456826965 3415:0.0572397064349 3443:0.0455987387015 3468:0.0194311402162 3482:0.0238282981516 3520:0.0523617387537 3559:0.0382424131048 3598:0.136306971133 3622:0.0075169911404 3633:0.171719119305 3650:0.0349078258358 3697:0.0452700854948 3773:0.0743564504598 3802:0.0417537951866 3920:0.0679660717374 3945:0.053820689405 3994:0.0679660717374 4013:0.038556774995 4032:0.0466764059362 4079:0.0402726709529 4117:0.0422057241541 4129:0.0417537951866 4211:0.0549024551755 4248:0.0452700854948 4292:0.0706983650526 4371:0.0260045168281 4466:0.0639827692876 4667:0.0520090336562 4670:0.0858595596524 4740:0.0451019468424 4749:0.0631813739122 4851:0.0639827692876 4855:0.0407891840866 4858:0.0798939309614 4896:0.0319316334836 4932:0.0475218774795 5001:0.0340035751467 5404:0.0523617387537 5418:0.064839376953 5426:0.0426395710402 5428:0.0624194463159 5441:0.031345289292 5612:0.061710388217 5681:0.031345289292 5711:0.0764848262096 5747:0.0349078258358 5855:0.0706983650526 5869:0.0523617387537 5907:0.0668394593194 6023:0.034465122497 6078:0.0075169911404 6091:0.0457594042452 6169:0.0365174001006 6192:0.0353331637172 6294:0.0357424472274 6648:0.0307254219644 6814:0.0549024551755 6824:0.053820689405 6906:0.0382424131048 6953:0.0484315491764 6959:0.0493855464015 7087:0.064839376953 7221:0.0509754208864 7250:0.0468219749116 7304:0.0587361239874 7351:0.0552403244286 7446:0.0598787298941 7582:0.0349078258358 7597:0.076771813935 7602:0.0300679645616 7692:0.0388622804324 7840:0.0238282981516 7936:0.0587842159768 7963:0.0639827692876 7987:0.0211028620771 8049:0.116486194009 8172:0.0798939309614 8174:0.0514574880646 8335:0.0307254219644 8385:0.0509754208864 8443:0.0560106879129 8480:0.0476565963031 8505:0.0349078258358 8506:0.12526138556 8618:0.0517367668246 8667:0.0436538354983 8675:0.0679660717374 8735:0.0476565963031 8871:0.15014915018 8995:0.0391594147958 9014:0.0447576409134 9414:0.0610689479246 9415:0.118599226222 9433:0.0798939309614 9452:0.039448624624 9534:0.0324878951987 9580:0.0335215079685 9636:0.0706983650526 9686:0.0379186659039 9687:0.122177390425 9722:0.0624194463159 9803:0.0639827692876 9836:0.0520090336562 9944:0.0249709040583 10006:0.0989982095556 10046:0.124561698861 10108:0.0500497167268 10137:0.0601359291232 10274:0.0286198532175 10280:0.0330170111529 10284:0.214454683364 10293:0.0798939309614 10338:0.0459177242225 10351:0.0455987387015 10383:0.0668394593194 10427:0.125381157168 10452:0.0535130169727 10492:0.0417537951866 10500:0.0397303216526 10510:0.0211028620771 10569:0.0397303216526 10572:0.043458429746 10585:0.0410384991089 10596:0.0783188295915 10625:0.0225509734212 10627:0.0405340022932 10660:0.0633085862312 10732:0.0174539129179 10940:0.0225509734212 10974:0.0349078258358 10995:0.0476565963031 11042:0.0780135504843 11054:0.0382424131048 11079:0.0723700869135 11087:0.0538962627132 11121:0.054553720116 11159:0.0538962627132 11286:0.0211028620771 11322:0.0150339822808 11366:0.16168878814 11430:0.0307254219644 11569:0.111721949319 11630:0.0706983650526 11692:0.0714848944547 11718:0.0324878951987 11720:0.0723700869135 11761:0.0698156516717 11776:0.0357424472274 11787:0.0430567273099 11815:0.0249709040583 11897:0.0679660717374 11903:0.0798939309614 12121:0.037584955702
197 -1 -1.0 1038:0.135949650589 1735:0.212831494076 2103:0.437346288238 2317:0.112466217263 2417:0.152151446151 2676:0.248243651856 2943:0.151330121785 2983:0.167343340298 3178:0.152952149301 3488:0.109520154937 3622:0.0221065432363 3633:0.0841674562003 3827:0.0513298038211 4122:0.0350380420501 4464:0.196566600883 4589:0.1401521682 5474:0.212831494076 5647:0.207915166398 5776:0.0955428902937 5897:0.225776430008 6095:0.24692842999 6781:0.207915166398 7268:0.289116393973 7555:0.0663196297088 7614:0.110532716181 7985:0.146228369164 8233:0.10511412615 8774:0.163607861245 9699:0.0700760841001 9827:0.152952149301 10619:0.225776430008
198 -1 -1.0 83:0.57228189575 175:0.0842953753048 488:0.0297211052497 715:0.113267902172 1275:0.0982982437365 1426:0.0847116844161 1662:0.146997372275 2190:0.0877796585452 2376:0.333283908591 2497:0.121997013761 2513:0.188427349203 2676:0.0417188455558 2823:0.139765599657 2900:0.0445816578745 2961:0.0721922822285 3782:0.121997013761 3827:0.0345051346452 4151:0.0594422104993 4371:0.0514090656208 4398:0.136893750775 4761:0.0785439978168 4892:0.0714399508055 5102:0.123398770793 5215:0.126489348241 5316:0.114225645585 5432:0.143070473938 5473:0.0690102692903 5587:0.0417188455558 5820:0.0838708219152 5867:0.0345051346452 6078:0.0445816578745 6117:0.29399474455 6348:0.0936776655437 6859:0.15923236701 7510:0.282641023804 7748:0.169423368832 8150:0.0894957138116 8290:0.116212181007 8467:0.104520552647 8512:0.0825442599397 9254:0.0690102692903 9763:0.0790867925197 9942:0.04936568727
199 -1 -1.0 200 -1 -1.0 159:0.0440579956076 211:0.0334923390089 328:0.0731023330184 372:0.0507928612545 424:0.0939475331581 488:0.0211313131974 622:0.0716495180054 698:0.0818647449093 849:0.0743127321477 942:0.059932898245 953:0.0863734574812 1011:0.238524185574 1112:0.0701967029923 1201:0.0211313131974 1342:0.067539030759 1362:0.112296505755 1447:0.0583600588293 1519:0.0586878783538 1677:0.0448821433632 1960:0.0365511665092 2171:0.0660134565606 2278:0.107908151991 2514:0.0841637412911 2549:0.0431867287406 2578:0.0546236522063 2587:0.0440579956076 2600:0.0826253254573 2618:0.0518445210006 2633:0.0440579956076 2662:0.111687489661 2757:0.0799804948594 2770:0.0537523853393 2900:0.0950909093883 2997:0.0939475331581 3233:0.112296505755 3308:0.0440579956076 3372:0.0761726085256 3468:0.0273118261031 3522:0.0296615480571 3622:0.0211313131974 3668:0.0431867287406 3675:0.0523443369381 3727:0.0402272046558 3837:0.0464077175616 3905:0.0739595961909 4032:0.0656069519269 4097:0.0350983514962 4106:0.0537523853393 4148:0.0793247799819 4151:0.0211313131974 4228:0.0633939395922 4242:0.0973296483458 4318:0.0624101775993 4377:0.0633939395922 4575:0.088805838363 4586:0.0867382651243 4599:0.0390975753261 4667:0.146204666037 4835:0.0422626263948 4979:0.0743127321477 5283:0.0273118261031 5288:0.0636302702235 5841:0.085836675947 5924:0.0440579956076 5937:0.104513189757 5981:0.169872914931 6028:0.100477017027 6048:0.0296615480571 6098:0.0350983514962 6116:0.0818647449093 6190:0.0973296483458 6237:0.0541942429546 6525:0.0624101775993 6601:0.0518445210006 6602:0.0490653897949 6671:0.0849364574656 6698:0.0911362775562 6996:0.0334923390089 7062:0.0350983514962 7072:0.0706472684173 7186:0.0554477999619 7237:0.269796766778 7254:0.0793247799819 7424:0.0378774827018 7427:0.0752162867208 7454:0.111687489661 7508:0.0678977066105 7574:0.0849364574656 7582:0.0490653897949 7594:0.0973296483458 7602:0.0105656565987 7640:0.0402272046558 7725:0.118480228056 7951:0.0573320500118 7987:0.0296615480571 7988:0.0523443369381 7994:0.187230532798 8005:0.0390975753261 8163:0.0723270971281 8253:0.0706472684173 8330:0.070940412459 8490:0.0731023330184 8624:0.0477944022306 8642:0.0735980846924 8962:0.0825577288038 8974:0.0684203756563 9139:0.0743127321477 9292:0.0684203756563 9405:0.085836675947 9570:0.0735980846924 9572:0.189387413509 9630:0.0735980846924 9657:0.107908151991 9697:0.0532973360136 9699:0.0334923390089 9789:0.0484431393005 10001:0.068073928462 10087:0.0422626263948 10251:0.132425429133 10284:0.0502385085133 10457:0.110895599924 10637:0.191062131357 10732:0.0245326948975 10740:0.0546236522063 10845:0.112296505755 10858:0.0576824797066 10873:0.0911362775562 11108:0.0849364574656 11286:0.0296615480571 11307:0.0569733741603 11430:0.302307101184 11660:0.161063964204 12012:0.0819354783094
201 -1 -1.0 91:0.216265456598 488:0.0220482443125 552:0.160664927769 563:0.225181017024 665:0.0546156653118 898:0.0407940994846 1031:0.0854170244641 1563:0.0476454632686 1950:0.196048219463 1960:0.0381371967551 2020:0.049868299585 2046:0.117169281966 2138:0.0625335098921 2200:0.059819805508 2618:0.0540941613334 2753:0.112590508512 3208:0.041972745753 3308:0.0919395251966 3366:0.093834601019 3494:0.0395210645335 3622:0.0110241221563 3650:0.0255972189561 3821:0.0565458425528 4228:0.0220482443125 4377:0.0330723664688 4710:0.12860498408 4740:0.0661447329375 4772:0.0926593062302 4895:0.0854908271319 5391:0.0565458425528 5457:0.0821430615089 5622:0.0758750977341 5745:0.112590508512 5774:0.104836921326 5889:0.0905020167388 6028:0.0873641011052 6098:0.0366213411123 6171:0.0696937075811 6181:0.403946396387 6481:0.0789312962397 6602:0.0255972189561 7137:0.403946396387 7236:0.109048231888 7245:0.0330723664688 7521:0.117169281966 7602:0.0220482443125 7719:0.059819805508 7721:0.0110241221563 7769:0.0886220249422 7819:0.0535549759231 8079:0.0551206107813 8152:0.0381371967551 8350:0.0668733082463 8712:0.0349456404421 8771:0.0631452947924 8793:0.101552981849 8962:0.0430700391771 9123:0.0862106081654 9421:0.0886220249422 9570:0.0255972189561 10001:0.0710277961441 10066:0.202180746759 10087:0.044096488625 10147:0.234338563931 10459:0.247242657375 10464:0.15254878702 10740:0.0569938847546 10821:0.0476454632686 10858:0.0601854410676 10883:0.0618972471935 10884:0.117169281966 10911:0.0556100169761 11055:0.102388875824 11486:0.106135109606 11542:0.0511944379122
202 -1 -1.0 91:0.189517809973 136:0.289819861312 211:0.0306235741429 376:0.041752686702 451:0.141118714899 488:0.0193213240874 539:0.0986653482832 552:0.0469313126087 696:0.0224313626145 705:0.0454093595738 725:0.107908870493 757:0.0986653482832 793:0.135895045257 1156:0.0748526725694 1280:0.0539544352463 1337:0.0769547498873 1426:0.0550700216175 1574:0.108331879937 1759:0.157950388502 2184:0.0346331111589 2416:0.0687736838127 2495:0.186016702345 2512:0.067624634306 2600:0.0755481060773 2900:0.0579639722623 3239:0.0762104824773 3476:0.0367815691825 3522:0.0271209071388 3622:0.00966066204372 3781:0.0897254504581 3827:0.044862725229 4006:0.120718232362 4151:0.00966066204372 4287:0.079308754529 4338:0.0410377920936 4895:0.0499448982303 5263:0.102677820413 5442:0.0394875971256 5567:0.0478608162529 5753:0.044862725229 5774:0.183741444857 5867:0.0224313626145 5889:0.237926263587 6028:0.0612471482857 6039:0.0714973950602 6057:0.0594106285759 6078:0.00966066204372 6339:0.265762639216 6546:0.0833300580204 6548:0.074256683892 6670:0.102677820413 6683:0.0320920246582 6719:0.0769547498873 6860:0.107322011376 6938:0.0271209071388 7230:0.0579639722623 7268:0.0631726033243 7644:0.0859005173226 7721:0.0193213240874 7745:0.0955611793663 7822:0.067624634306 8079:0.0966066204372 8111:0.041752686702 8255:0.0249724491152 8290:0.377740530386 8712:0.0306235741429 8748:0.0464422312262 9282:0.079308754529 9426:0.0491482591693 9538:0.0930083511723 9570:0.044862725229 9580:0.172324247099 9699:0.0306235741429 9706:0.0386426481749 9942:0.0320920246582 9964:0.102677820413 10137:0.0193213240874 10142:0.0520933562539 10253:0.0320920246582 10288:0.0499448982303 10321:0.299937152208 10365:0.0859005173226 10560:0.0615871014616 10587:0.12085270856 10589:0.0762104824773 10715:0.0367815691825 10821:0.041752686702 11087:0.138532444635 11452:0.0550700216175 11490:0.0459353612143 11542:0.0897254504581 11606:0.0454093595738 12009:0.0545233872728 12012:0.0249724491152
203 -1 -1.0 294:0.059732966632 629:0.0513299981103 696:0.0179003873685 765:0.152517005538 898:0.0570554312466 1064:0.0491469462651 1130:0.376644925574 1348:0.0674680792551 1461:0.0522793819605 1474:0.0362369928433 1703:0.323789643243 2118:0.0566533825559 2184:0.0276374697416 2430:0.0374515222212 2702:0.0410282190287 2773:0.0256096645886 2803:0.0244378306029 2887:0.0647975656132 2914:0.137165094764 2967:0.0578796701926 3027:0.0548818902429 3122:0.0443660231245 3135:0.0266697173719 3208:0.0293519545693 3517:0.507547899833 3650:0.0358007747371 3827:0.0179003873685 3837:0.0677231853014 4007:0.142034001166 4045:0.0864496129175 4117:0.0216426773493 4122:0.0122189153015 4543:0.0358007747371 4599:0.0285277156233 4650:0.274196902196 4796:0.0583581154005 4890:0.047719073468 4895:0.0199281925215 4996:0.0674680792551 5031:0.0231278316602 5121:0.0710170005829 5217:0.132995961381 5321:0.0570554312466 5345:0.0787356517066 5420:0.131238921673 5432:0.074221327661 5487:0.0439462700634 5502:0.0819376330873 5778:0.0592573634162 5893:0.03011930267 5899:0.0819376330873 6192:0.0362369928433 6361:0.0918050999589 6551:0.0266697173719 6612:0.0640161477623 6898:0.0231278316602 6930:0.213051001749 6958:0.0819376330873 6962:0.0787356517066 7424:0.0276374697416 7426:0.0428218653011 7464:0.0401611201606 7612:0.0619742550381 7721:0.00770927722006 7819:0.0374515222212 8005:0.0285277156233 8020:0.0256096645886 8425:0.0401611201606 8543:0.0519718378681 8615:0.0358007747371 8667:0.0895410180189 9040:0.0362369928433 9058:0.0381932727594 9287:0.0506488381804 9343:0.0327484508119 9570:0.0179003873685 9662:0.0545571332729 9667:0.0921610159044 9686:0.0388886326734 9720:0.048167005252 9946:0.0770927722006 10000:0.0647975656132 10004:0.0333189418087 10025:0.0697046569293 10049:0.0216426773493 10351:0.140295489633 10557:0.0583581154005 10572:0.0445701047405 10649:0.0819376330873 10660:0.0216426773493 10779:0.0674680792551 10839:0.0619742550381 11055:0.0358007747371 11057:0.076258502769 11139:0.068549225549 11242:0.0338615926507 11286:0.0216426773493 11381:0.126577903642 11396:0.076258502769 11761:0.0179003873685
204 -1 -1.0 24:0.037265595517 50:0.0228175809468 847:0.219172812748 1026:0.0528939642868 1081:0.0474084836962 1310:0.0513832807214 1348:0.0711306801318 1478:0.0863857343241 1600:0.220466020842 1960:0.0281175210045 2264:0.0748722597138 2296:0.04295861988 2302:0.0513832807214 3037:0.0338922594057 3206:0.0362453073301 3293:0.0566164062563 3318:0.134682994006 3500:0.0537629482192 3542:0.0996350053824 3556:0.0702554161402 3869:0.0748722597138 3998:0.064744192582 4082:0.0589864976678 4151:0.00812778632565 4308:0.0653386158342 4579:0.12712148727 4744:0.0453933818426 4809:0.06015276668 4895:0.126060137194 5068:0.062474233877 5426:0.0461042611278 5435:0.0830099288189 5613:0.0619504085516 5693:0.0281175210045 5710:0.0830099288189 5972:0.0830099288189 6078:0.024383358977 6154:0.0605618517843 6192:0.0382041696657 6348:0.0512357829649 6649:0.0420200457314 6798:0.0803983043193 6820:0.0518149583156 6885:0.0724906146603 7245:0.024383358977 7282:0.0667246828062 7290:0.216811553981 7355:0.0701079183837 7420:0.0691817068266 7464:0.0423413238293 7721:0.024383358977 7820:0.0748722597138 7977:0.0467744959458 8220:0.0409997575445 8306:0.0382041696657 8543:0.0547932031869 8569:0.0722705179937 8595:0.0377442708375 8624:0.0367665450097 8748:0.0781463071961 8961:0.0386467096201 9045:0.0585968964806 9144:0.0615261689006 9219:0.0605618517843 9255:0.182285306825 9377:0.595637448554 9426:0.0413498109134 9434:0.0863857343241 9507:0.0863857343241 9570:0.0188721354188 9622:0.0667246828062 9762:0.0581939043445 10185:0.0635607436349 10435:0.39709163237 10510:0.0228175809468 10616:0.0461042611278 10660:0.0684527428403 10893:0.0489485187588 10896:0.0830099288189 11000:0.0367665450097 11087:0.116551236765 11569:0.0805332980523 12012:0.0210100228657
205 -1 -1.0 136:0.0446025834328 705:0.0698839182331 853:0.0446025834328 1134:0.0895377209479 1138:0.0631561804449 1201:0.0297350556219 1365:0.0653029014376 1409:0.108589163398 1416:0.0989911443909 1563:0.0642563861476 1602:0.134427118894 1609:0.112545038782 1743:0.151843611021 1760:0.0736566514255 2012:0.0898651976698 2043:0.132198841496 2154:0.132198841496 2610:0.117286109646 2649:0.0681670574915 2900:0.0892051668656 3026:0.093171623179 3154:0.0895377209479 3238:0.0881754023055 3476:0.226423820759 3491:0.123456691209 3542:0.0911272857155 3598:0.0898651976698 3662:0.223012917164 3675:0.0736566514255 3723:0.103563991577 3739:0.117286109646 3791:0.0566059551898 4007:0.13695800541 4117:0.0417384273788 4367:0.104072694677 4507:0.0653029014376 4797:0.0976775109707 4895:0.0384320018697 4926:0.0493888583367 5019:0.116171609169 5151:0.0989911443909 5238:0.0821217109971 5388:0.170320033314 5489:0.0706934221763 5587:0.0417384273788 5829:0.215798831172 5924:0.0619964759284 5971:0.132198841496 6028:0.0235644740588 6078:0.0148675278109 6158:0.0756379952794 6346:0.128242966113 6770:0.120785599543 6779:0.0706934221763 6884:0.0714734830007 6898:0.0446025834328 7003:0.0878208602063 7028:0.0594701112437 7424:0.0532995296806 7602:0.0148675278109 7671:0.0979021131134 7692:0.0768640037394 7721:0.0892051668656 7825:0.0855609499872 8306:0.0698839182331 8602:0.0867206545037 8833:0.0979021131134 8962:0.0580858045845 9570:0.0690426610514 10137:0.0297350556219 10288:0.0768640037394 10330:0.418278448326 10415:0.0594701112437 10441:0.0825830042306 10864:0.0892051668656 11087:0.106599059361 11224:0.13695800541 11295:0.13695800541 11312:0.0926071351102 11336:0.110032780844 11430:0.121540934937 11565:0.122054276226 11594:0.108589163398 11606:0.0698839182331 12012:0.0768640037394
206 -1 -1.0 62:0.0600517316418 395:0.0453808412183 588:0.134307813728 688:0.0916324110004 702:0.0453808412183 761:0.0683303726158 785:0.0768337607095 992:0.0831661333551 1112:0.0771723127247 1234:0.109246271665 1280:0.0648726372682 1410:0.0677524617337 1416:0.232017173788 1756:0.0764882277507 1936:0.0899998351199 1956:0.0988690331141 2283:0.111829490958 2676:0.0978272553406 2773:0.0385861563624 2803:0.0368205506768 2971:0.0484361411593 3149:0.0348467714474 3451:0.0517989314666 3482:0.110461652031 3575:0.11863123617 3675:0.0575459155111 3832:0.0899998351199 3876:0.078306119765 3903:0.0976306811829 4116:0.142434883429 4179:0.111829490958 4281:0.0609577768778 4387:0.0585936163226 4519:0.114898908638 4606:0.109246271665 4976:0.0752194676076 4992:0.0585936163226 5196:0.0803666819683 5410:0.0773390579292 5426:0.0658885698146 5522:0.0853598168064 5711:0.0590938849587 5847:0.0326090851135 5893:0.0453808412183 6039:0.0859655847419 6078:0.0580779524123 6091:0.0707094754411 6094:0.06302926924 6164:0.10165435188 6225:0.0655567222423 6241:0.0792204058445 6475:0.229797817275 6484:0.109246271665 6602:0.0539411317598 6664:0.072126467415 6801:0.23726247234 6844:0.0525438432036 6938:0.065218170227 6993:0.0668464164977 7221:0.0787694973465 7304:0.0453808412183 7602:0.0929247238596 7692:0.0600517316418 7839:0.064159433686 7840:0.0368205506768 8001:0.0976306811829 8007:0.150438935215 8255:0.0300258658209 8504:0.229797817275 8802:0.0872074679669 8911:0.0949565889524 8931:0.123455670859 8978:0.105024209987 9380:0.0885346325708 9653:0.122786135419 9944:0.0385861563624 9969:0.0645198293995 10091:0.0953576483799 10259:0.0517989314666 10302:0.0764882277507 10337:0.0988690331141 10537:0.210048419975 10664:0.423576138528 10755:0.0368205506768 10863:0.0368205506768 10946:0.0637911165568 11087:0.0416414563033 11152:0.094366466188 11207:0.100192701542 11571:0.105024209987 11761:0.0269705658799
207 -1 -1.0 208 -1 -1.0 70:0.0356552775066 177:0.0492934605651 284:0.0408795736913 308:0.0674741817418 340:0.0362332102203 434:0.182438461837 488:0.0140169190888 696:0.0162731391181 721:0.224001490263 1138:0.0297714281256 1275:0.0463589263405 1401:0.0744890305881 1607:0.0674741817418 1714:0.122669684979 1921:0.0470565180819 1930:0.0479763400838 2161:0.0782839674868 2456:0.0492934605651 2502:0.0488194173542 2655:0.252304543599 3135:0.0484905730918 3512:0.0370425276269 3622:0.00700845954442 3791:0.053367385885 4006:0.0875766944289 4151:0.0140169190888 4601:0.0888651645258 5031:0.0210253786333 5567:0.0694425688329 5702:0.0365102431615 5774:0.0888651645258 5819:0.0518687641223 5867:0.0162731391181 5893:0.0273812846838 5924:0.0584495013517 6028:0.0111081455657 6039:0.103737528245 6078:0.00700845954442 6092:0.0543028961287 6171:0.0886139545915 6324:0.045038216555 6399:0.0633681023787 6477:0.0650925564723 6520:0.138451329863 6601:0.0343897442282 6613:0.0867622700159 6683:0.0232815986625 6860:0.116787333759 6884:0.0336921524869 6963:0.0844150423584 7101:0.0431002538954 7155:0.0458294299822 7496:0.0359483725161 7662:0.0458294299822 7721:0.00700845954442 7763:0.0412282658257 7835:0.0232815986625 7845:0.521423214117 8111:0.0605801164138 8255:0.0181166051101 8406:0.202108649002 8407:0.0515032639719 8980:0.11507124359 9721:0.0817591473826 9806:0.0492934605651 9832:0.0492934605651 9969:0.0389291112529 10048:0.0778031461834 10427:0.0584495013517 10929:0.0377918385082 11144:0.0744890305881 11223:0.059654274126 11225:0.0495975758152 11226:0.0526180750036 11286:0.0983761669903 11537:0.0492934605651 11541:0.0436544238019 11542:0.0325462782361 11827:0.0552879379162 11900:0.0744890305881 11963:0.0563404385173 12032:0.513608600679
209 -1 -1.0 1:0.0860985027713 95:0.0850244186421 113:0.0680880466315 267:0.0827339217798 328:0.0280240305771 488:0.016201523063 520:0.0672669476509 704:0.0860985027713 705:0.0761542824998 795:0.0504581748347 834:0.0599527594368 853:0.0729068537836 922:0.0860985027713 1010:0.425731978055 1201:0.016201523063 1341:0.0316487890447 1461:0.0549341778986 1589:0.114655191108 1635:0.0478503121077 1777:0.129057837803 2020:0.036644296679 2100:0.0517826390756 2116:0.0779903561346 2142:0.51998362989 2247:0.0633494049082 2375:0.0860985027713 2549:0.0331115617459 2561:0.0603604843379 2803:0.0256788065095 2910:0.0532208335795 2958:0.0627662625747 3206:0.0361247921087 3218:0.0506129708526 3241:0.0873637550883 3323:0.0993346852376 3388:0.0532208335795 3476:0.154212371447 3543:0.0567053307206 3556:0.105032726559 3579:0.0708941714552 3622:0.00810076153151 3650:0.05642815737 3745:0.0732443246366 4116:0.0331115617459 4144:0.0569760824857 4361:0.0316487890447 4545:0.0860985027713 4636:0.174001230887 4639:0.0779903561346 4641:0.0689516784634 4691:0.0827339217798 4769:0.076188808163 4895:0.104700823931 4926:0.0269101473215 5010:0.0651213657034 5028:0.0569760824857 5055:0.0720302193695 5265:0.0344114477895 5388:0.139201553022 5478:0.0698748103779 5850:0.0567053307206 5964:0.0569760824857 6044:0.0227417127579 6048:0.0227417127579 6078:0.00810076153151 6486:0.0478503121077 6568:0.0827339217798 6648:0.0331115617459 6664:0.050301300956 6683:0.0269101473215 6709:0.0945017020885 6741:0.0452424493808 7099:0.03761877158 7245:0.0243022845945 7504:0.066502824019 7555:0.0243022845945 7721:0.0243022845945 7825:0.0466189712957 7840:0.0256788065095 8013:0.0633494049082 8255:0.0209401647862 8698:0.135727348142 8773:0.0418803295725 8851:0.223869930987 8973:0.0658115694002 8995:0.0422005394245 9042:0.0517826390756 9066:0.0599527594368 9076:0.155980712269 9109:0.0401327628907 9131:0.0698748103779 9179:0.0498176348942 9183:0.0599527594368 9249:0.0617444241702 9288:0.0603604843379 9746:0.0552486433767 10092:0.066502824019 10137:0.0648060922521 10419:0.100602601912 10499:0.0487857655084 10510:0.0227417127579 10967:0.055453682469 11263:0.0422005394245 11283:0.05642815737 11443:0.03761877158 11556:0.0401327628907 11569:0.0401327628907 11594:0.0591661861194 11606:0.0761542824998 11761:0.01880938579 11794:0.036644296679
210 -1 -1.0 24:0.0311274795216 50:0.0381184722155 149:0.220619836891 557:0.100902664421 816:0.0339451844118 942:0.0385103048591 1020:0.0671556843935 1137:0.0408860772018 1191:0.045202843327 1464:0.0283097746315 1678:0.0596392099646 2143:0.0761303029855 2642:0.0464742844337 2808:0.0377103085804 3037:0.0283097746315 3135:0.0234862088509 3149:0.0407342212942 3212:0.0225526923567 3218:0.0848348206542 3237:0.0505865470565 3323:0.0277499359845 3393:0.0577866027 3419:0.0457680680119 3482:0.0430414754982 3488:0.0336342214737 3553:0.265089947011 3622:0.0135780737647 3650:0.0157636554744 3675:0.0336342214737 3827:0.0157636554744 4122:0.0645622132473 4409:0.0513920289191 4479:0.0563746737624 4780:0.110309918446 5012:0.663371213223 5064:0.0430414754982 5175:0.0441816578351 5177:0.0701976230277 5222:0.0535569688722 5332:0.0405799738568 5383:0.0585602554721 5513:0.0551549592228 5524:0.0361307661215 5734:0.120733295022 5790:0.0585602554721 6010:0.0630546218975 6158:0.0345389728669 6274:0.0356283734447 6664:0.0421562079186 7061:0.0509706947175 7245:0.0203671106471 7263:0.0879279862063 7389:0.0596392099646 7580:0.114125630789 7602:0.00678903688236 7862:0.228390908957 7977:0.039070143506 8020:0.0225526923567 8104:0.0545765175126 8136:0.0368391115531 8667:0.157705387019 8878:0.0342465777255 8911:0.110999743938 8961:0.0322811066237 9040:0.0319114586098 9190:0.0225526923567 9205:0.0505865470565 9281:0.0420229472256 9351:0.248764204959 9409:0.0277499359845 9923:0.0368391115531 9944:0.0451053847135 10028:0.0483307535061 10191:0.0939448354037 10196:0.099781572955 10265:0.248764204959 10284:0.0322811066237 10399:0.0777741264505 10510:0.0571777083232 10660:0.0762369444309 10940:0.0407342212942 11140:0.0377103085804 11263:0.0353671710362 11444:0.0741285652313 11751:0.0425454449587 11845:0.0457680680119
211 -1 -1.0 2:0.0688301979482 50:0.0356102777382 135:0.096682959498 284:0.0739880917047 488:0.0253692737305 677:0.0815148348135 853:0.0761078211916 1055:0.129549518293 1462:0.0982830126591 1658:0.129549518293 1786:0.125684362313 1851:0.053883417938 2021:0.0982830126591 2072:0.10941398438 2142:0.23263433745 2184:0.0454739474972 2398:0.134817972119 2549:0.0518479818415 2552:0.0960208695142 2658:0.10941398438 2773:0.0842749031523 3006:0.0589056294218 3253:0.0892164166943 3337:0.09451590716 3475:0.0660800242095 3538:0.124484250686 3559:0.0645326187068 3622:0.0253692737305 3675:0.0628421811565 3827:0.0294528147109 4041:0.0603140213001 4116:0.103695963683 4117:0.0356102777382 4147:0.344070488994 4151:0.0761078211916 4265:0.0815148348135 4269:0.0952336486699 4395:0.0848158310867 4601:0.0804186950669 4680:0.0421374515762 4797:0.0833362326489 4840:0.122121771233 4884:0.129549518293 4895:0.0983679318959 4926:0.0421374515762 4932:0.080191362172 5172:0.0982830126591 5279:0.0877632676853 5373:0.092057329375 5434:0.09451590716 5473:0.117811258844 5496:0.101043080998 5512:0.122121771233 5558:0.0622421253429 5684:0.11278904736 5893:0.0495574884776 6028:0.0402093475334 6078:0.0380539105958 6152:0.11278904736 6367:0.0787646610748 6601:0.0622421253429 6744:0.080191362172 6815:0.0507385474611 6906:0.129065237414 6936:0.0634231843263 7072:0.0848158310867 7204:0.10305152869 7245:0.0380539105958 7318:0.083527858093 7518:0.0829468549232 7602:0.0253692737305 7721:0.0126846368653 7751:0.0380539105958 7819:0.0616217248216 8203:0.134817972119 8227:0.101970768168 8367:0.0518479818415 8406:0.0914492979401 8433:0.2220203168 8552:0.0746191908891 8671:0.125473684225 8874:0.129549518293 8930:0.155495458629 9058:0.0628421811565 9519:0.0960208695142 9706:0.0507385474611 9733:0.125473684225 9760:0.0573797407501 9819:0.0743063616868 10049:0.0356102777382 10106:0.0903011823727 10137:0.0253692737305 10270:0.053883417938 10284:0.0603140213001 10479:0.0982830126591 10496:0.0639863076093 10587:0.0528939843987 10715:0.0482949146035 10729:0.11278904736 10858:0.0692509075732 10940:0.0761078211916 11042:0.0438816338426 11106:0.173665110922 11286:0.0356102777382 11322:0.0126846368653 11373:0.053883417938 11443:0.0589056294218 11450:0.0712205554764 11553:0.09451590716 11754:0.0518479818415 11776:0.0603140213001 11815:0.0421374515762
212 -1 -1.0 14:0.0621235014532 50:0.0659941137338 181:0.0545829049158 201:0.094487756056 292:0.124924504251 325:0.120042670086 352:0.0390452412673 420:0.137762300887 434:0.0764912438158 492:0.0372586290086 505:0.0720422981342 696:0.0545829049158 725:0.459511288193 1448:0.0976008852336 1618:0.183833463952 1772:0.0641690062648 1775:0.0808971328527 2263:0.0649227807071 2357:0.0421368921231 2499:0.049012417818 2513:0.0372586290086 2578:0.0607662066274 2676:0.0329970568669 2889:0.116265936596 2961:0.0570996826568 3155:0.07553295876 3455:0.11054604648 3468:0.0303831033137 3501:0.115349111543 3556:0.0507990300767 3612:0.0421368921231 3650:0.0272914524579 3759:0.0987922576708 3791:0.0447508456763 4117:0.0329970568669 4151:0.0470151552376 4251:0.0822765216658 4266:0.061230814672 5031:0.0352613664282 5380:0.081322857292 5499:0.0507990300767 5507:0.218953810444 5654:0.0910706224086 5847:0.0659941137338 5867:0.0272914524579 6028:0.0372586290086 6044:0.0329970568669 6048:0.0329970568669 6075:0.0789178238291 6237:0.0602885093248 6304:0.088974484138 6324:0.07553295876 6370:0.0736584855129 6602:0.0272914524579 6898:0.0352613664282 6996:0.0372586290086 7000:0.124924504251 7005:0.0936281461831 7045:0.106273752155 7120:0.102863800627 7183:0.0919167319759 7187:0.07513394899 7424:0.0421368921231 7602:0.0470151552376 7669:0.0697086341497 7751:0.0352613664282 7793:0.0757289971611 8152:0.040661428646 8566:0.0552479757583 8805:0.0858470964242 8960:0.0558879435129 8974:0.0761144031335 9037:0.0447508456763 9653:0.0621235014532 9663:0.0785917150704 9867:0.158475558447 10022:0.0470151552376 10049:0.197982341201 10150:0.0390452412673 10259:0.0524152174554 10272:0.106273752155 10274:0.0447508456763 10732:0.0272914524579 10978:0.0480431750023 11047:0.0773982585513 11276:0.0785917150704 11373:0.0499292428706 11448:0.0507990300767 11637:0.104512147786 11655:0.440800743584 11753:0.138856689162 11760:0.094487756056
213 -1 -1.0 95:0.0323381755003 198:0.0412027847139 210:0.0513908647458 412:0.123241700338 492:0.039066694712 554:0.0323381755003 584:0.0410284652171 696:0.0143079183238 711:0.0359427641614 780:0.0579552812916 795:0.0383825103256 1139:0.0481886076136 1235:0.0824055694278 1320:0.0473648697308 1496:0.056764438837 2007:0.0654933850156 2061:0.547258179433 2205:0.0256954323729 2577:0.0344150137455 2586:0.056764438837 2676:0.0691966388091 2792:0.0438675201203 2991:0.0500615262109 3006:0.0286158366476 3042:0.0213173117441 3166:0.0373797573116 3183:0.0495365022558 3367:0.0610563577098 3450:0.109917587044 3476:0.0234612447192 3595:0.0609540121478 3650:0.0143079183238 3727:0.0234612447192 3791:0.0234612447192 3830:0.029623329736 3862:0.0531523512218 3883:0.0438675201203 4013:0.0632141560521 4063:0.0417873150848 4102:0.0672829635558 4116:0.0251872935311 4117:0.0172991597023 4170:0.0532641767151 4319:0.0354621060509 4343:0.0668742094851 4421:0.100123052422 4490:0.0397019655804 4493:0.0531523512218 4921:0.0270658333803 5019:0.0240745920018 5177:0.0318575173898 5283:0.0159287586949 5324:0.0334371047426 5473:0.0286158366476 5746:0.038844432898 5847:0.0172991597023 6078:0.0184862550506 6167:0.0266320883575 6186:0.0399040199483 6409:0.248234742356 6459:0.055715472386 6601:0.0302366770187 6637:0.0234612447192 6748:0.0547919271309 6857:0.0240745920018 6996:0.019533347356 7031:0.029623329736 7034:0.0517931962747 7103:0.0342278487378 7496:0.031607078026 7602:0.0184862550506 7611:0.0392835349619 7614:0.0308104250844 7708:0.056764438837 7709:0.0490858399882 7721:0.00616208501688 7755:0.0586000420681 7987:0.0345983194045 8014:0.0376412470304 8091:0.055715472386 8111:0.0798962650726 8126:0.0970145265008 8181:0.0517931962747 8219:0.0505873495811 8605:0.027479396761 8619:0.0289645091599 8626:0.0342278487378 8716:0.0629340164877 8824:0.526846612989 9060:0.031607078026 9101:0.0579552812916 9138:0.0383825103256 9238:0.171139243689 9251:0.0399040199483 9676:0.0646763510005 9686:0.0310839854221 9687:0.0715395916189 9721:0.0718855283228 9890:0.0323381755003 10004:0.0266320883575 10137:0.0123241700338 10274:0.0234612447192 10425:0.0220908437118 10500:0.032569097821 10625:0.0184862550506 10863:0.019533347356 10924:0.038844432898 10961:0.0505873495811 11087:0.265090124541 11211:0.031607078026 11292:0.029300021034 11322:0.0431345951182 11366:0.0220908437118 11466:0.0531523512218 11601:0.0251872935311 11649:0.0441816874235 11754:0.0251872935311 11761:0.0286158366476 11773:0.0811541975248 12002:0.0981716799764 12054:0.059325682299
214 -1 -1.0 191:0.136120302515 352:0.058828052585 420:0.0691871584325 550:0.210054954831 554:0.0929355924947 1092:0.0691871584325 1201:0.106254050488 1593:0.150734699368 1677:0.15045316816 2102:0.0691871584325 2138:0.100453028112 2803:0.0561362285242 2919:0.100949134935 3041:0.100453028112 3168:0.0999470967555 3279:0.0777835861995 3450:0.0789721120587 3468:0.0457771226767 3622:0.0177090084146 3791:0.134848960704 3827:0.0822380883409 3955:0.134054636665 4097:0.176484157755 4151:0.0531270252438 4170:0.0765370609996 4228:0.0354180168292 4279:0.141066140926 4371:0.122526207288 4590:0.116345628251 4789:0.446540162689 4811:0.0822380883409 5028:0.124554947118 5043:0.0999470967555 5068:0.136120302515 5076:0.131953560278 5284:0.160118817998 6139:0.131062236212 6743:0.0822380883409 6898:0.0531270252438 7103:0.196732521428 7258:0.0832401265208 7424:0.0634861310913 7573:0.111633706313 7602:0.0531270252438 7660:0.0900939222646 8255:0.0457771226767 8520:0.131953560278 8922:0.121884783676 9563:0.124554947118 9676:0.0929355924947 9849:0.0691871584325 9946:0.0885450420729 10368:0.0885450420729 10877:0.0777835861995 10974:0.0822380883409 11012:0.287740265345 11322:0.106254050488 11430:0.21715474155 11601:0.07238491385 11754:0.07238491385 11761:0.0411190441704 11776:0.0842043427862 11837:0.134978979807
215 -1 -1.0 50:0.0433641170624 148:0.152794526653 181:0.0358659181018 413:0.103283766979 420:0.120696431938 492:0.0489645957344 857:0.157757839406 919:0.120795255816 1092:0.060348215969 1177:0.0976523587426 1201:0.0617864406408 1351:0.0750393385974 1525:0.051312528262 1677:0.065616080289 2049:0.0810626904492 2102:0.060348215969 2434:0.0827560172284 2499:0.0644112058946 2549:0.0631374450531 3129:0.0893024096908 3208:0.0588107272226 3243:0.0717318362035 3389:0.0965093006094 3591:0.139747396142 3650:0.0358659181018 3679:0.0946766453243 3827:0.0358659181018 3883:0.109963507504 3955:0.116928608551 3956:0.0884769542903 4024:0.102846797138 4097:0.051312528262 4151:0.0154466101602 4789:0.51932377409 4814:0.0644112058946 4826:0.148712762718 4834:0.113512938972 4895:0.0399289080274 4999:0.126274890106 5068:0.11873037714 5276:0.143463672407 5378:0.334084846821 5380:0.053436491589 5693:0.213745966356 5714:0.0750393385974 5747:0.0717318362035 5847:0.0867282341247 6692:0.108642543197 6770:0.125490134798 6996:0.0489645957344 7258:0.0726058599077 7465:0.142292447325 7602:0.0154466101602 7653:0.248348095474 7660:0.0785840552134 7721:0.0154466101602 7777:0.0995216364646 7990:0.0571592497475 8255:0.0399289080274 10004:0.133518276844 10083:0.0433641170624 10974:0.0717318362035 11211:0.0792300351641 11301:0.0698736980708 11322:0.0617864406408 11560:0.133237961854 11855:0.109312811703
216 -1 -1.0 30:0.0969817775813 183:0.094171949654 373:0.0635305686599 696:0.0277180393319 961:0.109967006572 1103:0.112273968161 1162:0.109967006572 1182:0.0866351383203 1192:0.0612308661586 1341:0.0466385446788 1359:0.0647760885564 1449:0.20067291677 2138:0.0677146329734 2205:0.0497785204699 2510:0.0871889540831 2592:0.0647760885564 2673:0.0889489054905 2859:0.0621879004798 2900:0.035812529328 3038:0.0647760885564 3135:0.0412969987669 3154:0.0718920746427 3168:0.0673735884397 3527:0.0554360786637 3622:0.011937509776 3650:0.0554360786637 4056:0.0980004298078 4151:0.011937509776 4320:0.0903652253273 4621:0.0554360786637 4672:0.0950916277716 4744:0.0666705444509 5238:0.0659375748487 5591:0.0726691471784 5959:0.106145754883 6044:0.0335128268267 6048:0.0670256536535 6151:0.0724139990131 6211:0.0718920746427 6307:0.0705135642308 6969:0.0917576751864 7028:0.047750039104 7103:0.0663079587185 7187:0.0763083517257 7602:0.083562568432 7635:0.0991264638591 7712:0.0860629200318 7869:0.107934894514 8233:0.0567615160408 8287:0.107934894514 8410:0.0883480706216 8566:0.0561115450868 8707:0.0647760885564 8822:0.0780612722344 8855:0.408590522023 8974:0.154608262278 9104:0.0909883181079 9114:0.0547330346749 9437:0.422397776863 9570:0.0554360786637 9726:0.127911658861 9730:0.118083264659 9764:0.094171949654 9849:0.0466385446788 9963:0.0866351383203 10137:0.047750039104 10202:0.143784149285 10682:0.106145754883 10889:0.0909883181079 11063:0.107934894514 11080:0.173270276641 11276:0.0798201654104 11281:0.121919031465 11301:0.0540000650727 11322:0.035812529328 11421:0.0441740353108 11444:0.260688073275 11502:0.0591407668874 11645:0.0831541179956 11671:0.0666705444509 11920:0.142156553327 11997:0.109967006572
217 -1 -1.0 193:0.0599207754391 280:0.0271963285054 285:0.0946897129235 373:0.0418383482336 412:0.235845059277 414:0.0614783523649 605:0.0550305138313 898:0.0581820283117 931:0.0638677957454 942:0.0445937830341 1138:0.0667901810808 1477:0.034530212098 1707:0.0478566011547 1746:0.289677112117 1757:0.0412565925163 2205:0.0327818736382 2263:0.0434234932316 2296:0.041551199987 2467:0.0249203716623 2549:0.0321335972029 2577:0.0439061937348 2917:0.0431742139682 3022:0.0739385381961 3340:0.030714028137 3468:0.0203216878071 3727:0.119726112971 3791:0.0598630564854 3830:0.0377930302186 4151:0.0235845059277 4228:0.0314460079036 4354:0.0924928199122 4377:0.0235845059277 4452:0.0638677957454 4670:0.0299315282427 4680:0.0783460328453 4978:0.0577720409048 5031:0.0471690118554 5283:0.101608439035 5380:0.0543926570108 5391:0.282267080009 5412:0.155528554256 5551:0.0377930302186 5691:0.176313234916 5776:0.0339768462577 5847:0.0220700262668 6048:0.0882801050672 6078:0.0078615019759 6110:0.0495571848074 6152:0.0699027751521 6219:0.0609124333967 6307:0.0464370320888 6698:0.0678110271133 6735:0.341709409322 6815:0.0314460079036 6857:0.030714028137 7001:0.0450300579714 7120:0.0688002809127 7452:0.0550305138313 7479:0.0699027751521 7565:0.0421184056703 7602:0.0078615019759 7794:0.0590225423986 7904:0.030714028137 8093:0.0403238685727 8127:0.0423917140739 8243:0.110061027663 8425:0.0409541279273 8707:0.0426585910909 8904:0.0458552763716 9008:0.0835555456145 9060:0.0403238685727 9138:0.0489678704429 9165:0.0688002809127 9405:0.0638677957454 9580:0.0350578304813 9706:0.0314460079036 9721:0.183421105486 9726:0.0421184056703 9819:0.046052529168 10092:0.193615901565 10137:0.0157230039518 10282:0.0660770362202 10539:0.0739385381961 10546:0.0458552763716 10600:0.0445937830341 10637:0.071081021286 10731:0.0574186867833 10732:0.0182538423059 10873:0.0678110271133 10878:0.0614783523649 11089:0.0739385381961 11413:0.0559655693095 11664:0.0458552763716 12005:0.0506512130232 12056:0.0835555456145 12063:0.066915160306 12107:0.514898186649
218 -1 -1.0 37:0.0475065038746 50:0.0663609710011 284:0.0344698351143 352:0.0196311456952 358:0.125618951978 702:0.0230880188574 940:0.0628094759888 949:0.0289975825609 965:0.050974175896 1056:0.0270951279762 1137:0.0711791324741 1146:0.0241551220461 1310:0.112079510417 1900:0.0517178071213 2413:0.0440334067337 2467:0.0187328737314 2908:0.241825692286 3041:0.0335215589118 3149:0.0354573822211 3212:0.0196311456952 3279:0.025956679616 3293:0.0411647459751 3318:0.293776571247 3340:0.0230880188574 3415:0.134998838723 3500:0.0781800984081 3556:0.0255407093987 3622:0.00590956370351 3635:0.0628094759888 3796:0.0496707189134 3827:0.0274431639834 4079:0.0316607948662 4125:0.0415644612813 4336:0.0393471249088 4338:0.0502067964972 4354:0.0347638538452 4396:0.0447345439438 4895:0.0305520011384 5031:0.0354573822211 5131:0.0379764209435 5458:0.0628094759888 5525:0.0447345439438 5551:0.0284093701573 5764:0.0366951602282 5867:0.0137215819917 5913:0.0411647459751 6010:0.0274431639834 6078:0.0531860733316 6107:0.125618951978 6157:0.0274431639834 6331:0.0490717213114 6348:0.0372525939043 6492:0.0388249802403 6508:0.056894524798 6589:0.427458085936 6602:0.0137215819917 6683:0.0196311456952 6903:0.0415644612813 6936:0.0295478185176 7018:0.0628094759888 7050:0.056894524798 7214:0.116912251871 7304:0.0230880188574 7318:0.0389142553833 7392:0.0689396702286 7564:0.0781800984081 7627:0.09323806154 7649:0.0496707189134 7840:0.0187328737314 7987:0.0331804855005 8152:0.0408874630566 8389:0.0662681442237 8569:0.157639686696 8595:0.0274431639834 8878:0.0596203367879 8892:0.120709979993 8909:0.0924276915025 8911:0.0483102440922 8928:0.0423117157736 8940:0.0450430007785 8961:0.0561986211941 9054:0.029810168394 9157:0.0437359684907 9365:0.0413669459246 9375:0.0485142876352 9699:0.0187328737314 9786:0.0443677906991 9904:0.0307855965247 9940:0.0813468350975 9942:0.0196311456952 10052:0.0868555543344 10111:0.0411647459751 10185:0.415924611761 10280:0.025956679616 10441:0.0328251966658 10510:0.0331804855005 10549:0.0312344211111 10660:0.0995414565016 10755:0.0187328737314 10915:0.0418208925888 11042:0.0817749261131 11235:0.0628094759888 11430:0.0483102440922 11463:0.0603549899966 11534:0.0698142925289 11556:0.0878314160878 11738:0.0218679842454 11748:0.397608865342 11834:0.0796782572225
219 -1 -1.0 122:0.148830622534 136:0.0282993027859 372:0.0453482641795 376:0.0815383678507 383:0.0495042299004 702:0.110562279916 759:0.0505383287899 801:0.0887196486698 1056:0.0432504140233 1201:0.075464807429 1341:0.0368540933055 1398:0.0443397222701 1418:0.132693978094 1677:0.0400711289718 1685:0.0400711289718 1898:0.100259199495 1952:0.0963412428984 1960:0.0326331676143 1982:0.0744153112669 2020:0.0426712164884 2389:0.0868966720257 2417:0.129849333081 2496:0.0587570753736 2649:0.0432504140233 3135:0.0326331676143 3149:0.0282993027859 3177:0.0565986055717 3243:0.0219029820681 3415:0.107745489753 3482:0.0299022224748 3556:0.0407691839253 3622:0.00943310092862 3650:0.0438059641362 3675:0.0467334338161 3823:0.0621166158805 3837:0.0414331735596 4079:0.15161498637 4122:0.0149511112374 4195:0.0887196486698 4336:0.314037904605 4343:0.0511865030965 4354:0.33294939367 4680:0.0313360829967 4735:0.0643354365037 4895:0.024384212166 5266:0.0963412428984 5524:0.050202284854 5688:0.0714072119685 5702:0.0491412993809 5847:0.0529641246445 5893:0.0368540933055 6010:0.0438059641362 6078:0.0377324037145 6100:0.0448533337122 6224:0.0621166158805 6274:0.0495042299004 6589:0.597036183377 6602:0.0657089462042 6695:0.0557202951627 7304:0.0737081866109 7431:0.0557202951627 7602:0.0282993027859 7840:0.0598044449496 7912:0.0576223277258 7990:0.0349066213415 8075:0.056384284797 8152:0.130532670457 8367:0.0385574495235 8395:0.055258925965 8496:0.0432504140233 8654:0.0623972255731 8712:0.0299022224748 8781:0.0730894851646 8796:0.0744153112669 9263:0.0574236513808 9349:0.0887196486698 9473:0.063969250611 9585:0.090817498826 9687:0.0219029820681 9904:0.0982825987619 9946:0.0471655046431 10083:0.0264820623222 10362:0.0613886836638 10592:0.0751420471329 10625:0.113197211143 10660:0.132410311611 10879:0.0813671820976 11322:0.00943310092862 11366:0.0676346261893 11480:0.0535085607609 11738:0.0349066213415 11761:0.0219029820681 11815:0.125344331987 11877:0.0718995840961 12020:0.0619741110399
220 -1 -1.0 37:0.122372635393 50:0.0854700540591 188:0.117947049821 280:0.0526612800425 317:0.155469221741 376:0.131581306306 696:0.0353456056147 702:0.0594727349552 759:0.0815554627349 910:0.173550158208 965:0.13130505789 1056:0.139589401296 1146:0.0622215002566 1201:0.0608900950767 1577:0.181275789722 1685:0.0646641775431 2496:0.09481834057 2915:0.126404499813 3037:0.0634767824501 3314:0.104205635012 3415:0.173872652396 3622:0.0152225237692 3650:0.0353456056147 4079:0.0815554627349 4122:0.0241271293405 4237:0.135355388773 4281:0.159773402625 4665:0.199085000865 4889:0.133220587456 5058:0.0723813880214 5106:0.122372635393 6068:0.29311072679 6367:0.0945235514519 6589:0.412910614046 6863:0.113426238259 6903:0.10706644882 7258:0.071552555335 7304:0.0594727349552 7306:0.10706644882 7840:0.0965085173619 7977:0.0876039117906 8065:0.120086581615 8075:0.0909892857105 8234:0.133220587456 8273:0.109746075221 8335:0.0622215002566 8343:0.0723813880214 8395:0.0891732549377 8619:0.071552555335 8625:0.161791764864 8731:0.110475758938 8878:0.076788409383 9944:0.0505681293839 10259:0.0678838038117 10274:0.0579575507987 10280:0.06686215637 10302:0.100239748186 10510:0.0427350270295 10660:0.0854700540591 10664:0.158602055365 10863:0.048254258681 11322:0.0152225237692 11366:0.109144353758 11815:0.151704388152 11877:0.232053729983
221 -1 -1.0 111:0.133542101784 280:0.0452340208615 284:0.3050733157 328:0.0452340208615 777:0.134136540664 982:0.0628588788 1112:0.0434360846837 1146:0.0534458835479 1181:0.149072933103 1201:0.0784533863039 1351:0.127041686556 1623:0.0930841723422 1644:0.10734323604 1715:0.120450638493 1836:0.122977532742 2827:0.101311994464 3031:0.2325301806 3061:0.0659583000859 3136:0.0809354495452 3170:0.0910815608991 3241:0.0705075936404 3442:0.0989801343842 3468:0.0337998436084 3527:0.0607210405994 3540:0.100505332531 3744:0.252081115646 3867:0.0967706755672 4140:0.0840270385487 4265:0.0840270385487 4369:0.0665214479319 4601:0.0414485584488 4726:0.0859045700002 4877:0.0925333579729 5231:0.0989801343842 5237:0.0695872134517 5353:0.114431377804 5617:0.102253253517 5941:0.0614609021676 6078:0.013075564384 6120:0.416918771885 6162:0.129340654684 6562:0.133542101784 6822:0.108576619803 6971:0.0942676716556 7223:0.0974287906315 7480:0.277945847924 7712:0.0942676716556 7721:0.039226693152 8005:0.193541351134 8030:0.133542101784 8255:0.0337998436084 8335:0.0534458835479 9167:0.0709514741647 9206:0.1162650903 9626:0.0784533863039 9687:0.0303605202997 10004:0.0565116490677 10049:0.0367077500321 10672:0.114431377804 11165:0.104157125283 11221:0.0816951784685 11224:0.120450638493 11322:0.026151128768 11332:0.0787458580833 11366:0.140626223977 11524:0.0835831580244 11635:0.0709514741647
222 -1 -1.0 223 -1 -1.0 2:0.0277351284884 8:0.0359497553989 136:0.0613352935963 202:0.0194604359975 307:0.0356040353524 312:0.0344574880734 376:0.110452803584 419:0.10440395764 451:0.037331628046 488:0.0102225489327 561:0.437004298591 640:0.0285462762255 718:0.0296829849302 751:0.0353642090009 973:0.0264249056529 1150:0.0496609484369 1241:0.026003418919 1350:0.0270151414057 1370:0.026003418919 1474:0.024025237512 1677:0.0217123234344 1728:0.0349891785071 1786:0.0253222571026 1960:0.0884105225023 2002:0.437004298591 2015:0.0415246138228 2179:0.0492089681177 2184:0.091618636464 2345:0.031637892219 2369:0.096144518826 2419:0.0386916096849 2457:0.026003418919 2513:0.0162023567201 2773:0.0169792862505 3143:0.0435059040032 3243:0.0118680117841 3323:0.0208921444527 3326:0.024025237512 3622:0.0102225489327 3730:0.0848858050248 3781:0.284832282819 3827:0.0118680117841 4106:0.026003418919 4151:0.0204450978654 4228:0.153338233991 4302:0.0462144015553 4489:0.096144518826 4494:0.0440883653638 4507:0.0224503398912 4761:0.0270151414057 4892:0.0245717104638 4918:0.0183237272928 5003:0.050559621469 5031:0.0153338233991 5470:0.0522019788201 5473:0.0237360235682 5494:0.180857734322 5623:0.0375613665749 5723:0.096144518826 5752:0.114632717574 5774:0.0486070701604 5867:0.0593400589206 5870:0.0492089681177 5979:0.0312223450831 6028:0.137720032121 6039:0.0378279260913 6098:0.0169792862505 6337:0.0779167976921 6387:0.0470844894269 6477:0.0712080707047 6648:0.0208921444527 6920:0.0407153098187 7155:0.0334234354627 7257:0.0353642090009 7392:0.0298135017945 7482:0.0289933228127 7679:0.0386916096849 7721:0.00511127446636 7806:0.0332631245768 8111:0.0220905607168 8128:0.0292769735647 8205:0.0301917390769 8334:0.0322203535797 8431:0.0564648823787 8490:0.0353642090009 8493:0.0280703685043 8494:0.0324047134403 8538:0.0208921444527 8640:0.0756558521825 8641:0.024025237512 8643:0.0351790776793 8789:0.0359497553989 8852:0.0389583988461 8882:0.0543249023064 8962:0.0399383802884 9029:0.0336575506919 9570:0.0118680117841 9580:0.0455867579336 9677:0.261035424019 9690:0.0378279260913 9699:0.0486070701604 9923:0.0277351284884 9942:0.0169792862505 10087:0.0204450978654 10137:0.0102225489327 10284:0.0243035350802 10510:0.0430474845934 10587:0.0213136311865 11076:0.0492089681177 11087:0.0549711818784 11110:0.050559621469 11126:0.0462144015553 11220:0.0344574880734 11278:0.0266269459714 11450:0.0573966461245 11490:0.364553026203 11702:0.0567820563374 11977:0.0301917390769 12082:0.187287556539 12100:0.0424429025124
224 -1 -1.0 7:0.0832661417884 69:0.238679818748 211:0.046080846744 280:0.0502893721988 328:0.0502893721988 1081:0.084792072587 1112:0.0482904987864 1178:0.131517032825 1380:0.119339909374 1446:0.0858678107987 1541:0.25966646612 1887:0.109139974619 2034:0.103487253611 2299:0.0698839831563 2513:0.046080846744 2515:0.139954387959 2599:0.0567940335182 2900:0.0436106659209 3038:0.0788810064718 3243:0.0337536101461 3308:0.121235470769 3337:0.108317426168 3468:0.150309248049 3759:0.122184605456 3827:0.0337536101461 4151:0.0290737772806 4166:0.280253685336 4228:0.174442663683 4338:0.061751649215 4698:0.0893981890422 4895:0.0751546240246 5380:0.0502893721988 5442:0.118837984289 5456:0.123734400462 5587:0.0408102058757 5914:0.260673157859 6028:0.0691212701161 6234:0.061751649215 6339:0.0666510892929 6579:0.143795758148 6906:0.0739558807849 6938:0.0408102058757 7031:0.0698839831563 7094:0.0502893721988 7155:0.0950590234383 7273:0.148466758713 7424:0.0521142006526 7602:0.0290737772806 7678:0.0824594155166 7850:0.110042148001 7951:0.0788810064718 7995:0.0606177353843 8092:0.296933517425 8149:0.0628273874267 8493:0.0798344568902 8496:0.0666510892929 8524:0.0726844432015 9058:0.0720186000662 9135:0.101758220482 10137:0.0290737772806 10259:0.0648262608391 10284:0.0691212701161 10407:0.104082252302 10677:0.133912194305 10732:0.0337536101461 10740:0.0751546240246 11119:0.11080091851 11225:0.102874880262 11226:0.109139974619 11610:0.111737802197 11787:0.0832661417884 11794:0.0657585164127 11889:0.106174247389 11982:0.0726844432015 11993:0.300618496098 12068:0.105499838889
225 -1 -1.0 328:0.0375262177054 376:0.0468821565144 665:0.053740692054 705:0.0509880649827 975:0.0624261974461 1036:0.0840485963448 1110:0.0814408744598 1201:0.0216950192068 1426:0.0618355745861 1685:0.184317737986 1875:0.0714304439645 2054:0.357152219823 2138:0.0615316883715 2299:0.0521478286839 2513:0.0687715837903 2900:0.0325425288102 2910:0.0712665718042 3522:0.0304528094771 3622:0.0108475096034 3827:0.0251871373077 3835:0.192907418224 4122:0.0343857918952 4151:0.0325425288102 4330:0.0999260467404 4377:0.0325425288102 4740:0.0650850576203 4815:0.0468821565144 5031:0.0325425288102 5265:0.0460794344966 5381:0.0797153992257 5672:0.0864089215264 6044:0.0304528094771 6339:0.0497354247577 6391:0.110786746103 6485:0.104434766269 6494:0.0999260467404 6496:0.0872022509372 6585:0.261606752812 6709:0.0632723304441 6890:0.286667256634 6894:0.0739819567916 7062:0.144138587644 7392:0.0632723304441 7596:0.0653276926869 7602:0.0108475096034 7694:0.0821140814076 7703:0.0900753414103 7825:0.0624261974461 7987:0.0304528094771 7988:0.053740692054 8163:0.0742565190675 8748:0.156443486052 8844:0.280702378533 8878:0.054719113653 9006:0.115292165066 9167:0.0588614590371 9190:0.036034646911 9292:0.0702455805814 9570:0.0503742746153 9572:0.0388879151543 9848:0.115292165066 10137:0.0216950192068 10190:0.0667094409372 10253:0.036034646911 10274:0.082600638161 10415:0.0433900384135 10755:0.0343857918952 10978:0.0886775848479 11087:0.0777758303087 11092:0.108475096034 11247:0.0935674595111 11448:0.140646469543 11530:0.176252967898 11606:0.0509880649827 11672:0.364922539259 11696:0.107301218715 11794:0.0490693817598 11982:0.216950192068 11993:0.0560808111019
226 -1 -1.0 210:0.0482586508947 278:0.032489591797 488:0.0231460522086 556:0.33604335055 692:0.065971337664 696:0.0268717344544 851:0.205809689822 898:0.0428252854554 1341:0.0452145468496 1434:0.157053901806 1480:0.20909105973 1520:0.273889894649 1610:0.26066371007 1800:0.0666014632898 1987:0.132578745888 2649:0.0530618907081 2773:0.0384447605587 3468:0.0299158384995 3501:0.0567875729539 3541:0.123003277684 3612:0.165955458415 3622:0.0115730261043 3631:0.141868704711 4151:0.0231460522086 4325:0.225944631757 4414:0.111419700965 4543:0.107486937818 4765:0.0573350432259 4774:0.0868879033567 4921:0.0508324041922 4969:0.18220320632 5283:0.059831676999 5702:0.0602891397896 5711:0.0588773402664 5847:0.032489591797 6098:0.0384447605587 6253:0.111419700965 6255:0.114477871015 6268:0.0631821446371 6303:0.118722652503 6409:0.0666014632898 6602:0.0537434689089 6637:0.0440626179013 6743:0.0537434689089 6898:0.0347190783129 7028:0.0462921044172 7389:0.0508324041922 7424:0.0414888646038 7602:0.0578651305215 7617:0.123003277684 7628:0.0810111827301 7835:0.0384447605587 8014:0.141388225994 8093:0.118722652503 8127:0.187216290889 8195:0.0972729215632 8255:0.0299158384995 8348:0.078930109168 9320:0.12559660731 9687:0.0537434689089 10049:0.032489591797 10138:0.0889560712518 10259:0.0516091185328 10427:0.0482586508947 10585:0.0631821446371 10606:0.0912966315496 10732:0.0537434689089 10920:0.246006555368 10931:0.108845947667 11153:0.0656471265573 11347:0.202512565192 11366:0.0414888646038 11601:0.0946086283243 11649:0.0414888646038 11993:0.059831676999 12060:0.106609423703 12089:0.152415885833
227 -1 -1.0 181:0.0616524256952 280:0.0918557087471 328:0.0459278543736 468:0.0813731412698 488:0.0265522544953 571:0.0963500044851 665:0.0657725406265 898:0.0491275085703 1122:0.289050013455 1201:0.106209017981 1424:0.0741466728329 1446:0.0784206311852 1545:0.489192804758 1678:0.116625930034 2184:0.0475944183376 2307:0.120038217427 2467:0.0841686553693 2587:0.0553604549323 2720:0.110242049849 2803:0.0841686553693 3149:0.0398283817429 3243:0.0308262128476 3252:0.103821691004 3305:0.0975626500839 3494:0.0475944183376 3522:0.0745416023491 3622:0.0265522544953 3734:0.0592039816212 3829:0.0624036358179 4106:0.0675418040481 4122:0.105210819212 4151:0.0265522544953 4377:0.0398283817429 4543:0.0616524256952 4680:0.0441023400953 4761:0.0701696724126 5232:0.110242049849 5264:0.0939527043746 5276:0.0616524256952 5380:0.0918557087471 5442:0.0542656768005 6028:0.126252983054 6044:0.0372708011745 6078:0.0132761272476 6098:0.0441023400953 6741:0.0741466728329 7055:0.0975626500839 7062:0.0882046801905 7087:0.114516008202 7280:0.0691613657728 7295:0.064495173858 7419:0.0810975479836 7528:0.0933766187549 7659:0.220484099699 7988:0.0657725406265 8023:0.141104595436 8148:0.0638230556698 8255:0.03431829109 8306:0.0624036358179 8335:0.162797030401 8634:0.110242049849 8673:0.0878177295967 9190:0.0441023400953 9570:0.0308262128476 9687:0.0616524256952 9699:0.0420843276847 9945:0.13132457915 10083:0.0372708011745 10133:0.0924786385428 10253:0.0441023400953 10308:0.0816448252994 10740:0.0686365821799 11055:0.0616524256952 11140:0.0737434284032 11322:0.0265522544953 11373:0.0563960262073 11388:0.0821768984843 11430:0.0542656768005 11675:0.0608705455853 11982:0.0663806362382 12128:0.40677141364
228 -1 -1.0 181:0.0353287421234 718:0.0883604212 894:0.511858657338 1201:0.0304305221175 1342:0.097260778358 1453:0.0804187745605 1563:0.0657592642409 1960:0.157908465577 2599:0.0594443603402 2900:0.0456457831763 4151:0.0304305221175 4336:0.101306425894 4730:0.126344191858 4896:0.0646333260757 5128:0.10598622637 5687:0.143101682656 5742:0.0863074324144 5753:0.0706574842468 5867:0.0353287421234 6110:0.0959136697407 6339:0.0697614013931 6968:0.170619552446 7010:0.0849766624518 7062:0.0505440031821 7108:0.155395046922 7372:0.0780433801471 7454:0.0804187745605 7555:0.0456457831763 7721:0.0152152610588 7941:0.109693715049 7986:0.0780433801471 8134:0.0746596213989 8211:0.0697614013931 8595:0.0706574842468 8680:0.1041559182 9161:0.286052379649 9411:0.193899978227 9605:0.412713613189 10083:0.0427146380237 10234:0.0905946512576 10815:0.0994950084157 11278:0.0792631929315 11421:0.0563031563437 11718:0.0657592642409 12006:0.341239104892 12012:0.0393308792756 12031:0.150506071381
229 -1 -1.0 24:0.0408128932668 149:0.144633198607 280:0.0307940170488 331:0.0779015823023 372:0.0427925121086 725:0.0994287209132 759:0.0476900733869 816:0.178029343797 949:0.0436785256409 1064:0.056747204332 1199:0.0356058687593 1265:0.0595196650575 1385:0.0757670869755 1660:0.0646013997656 2074:0.0880513880831 2103:0.0880513880831 2184:0.127645704308 2302:0.0562744355131 2365:0.0445073359492 2406:0.1674391163 2437:0.0494439904162 2842:0.0689702844311 2926:0.0946087592544 2957:0.0856991769916 3212:0.0591400678872 3318:0.0491678055228 3323:0.036384416371 3406:0.0819993214103 3475:0.0463717782111 3522:0.0499791554578 3608:0.0423254750918 3622:0.0178029343797 3821:0.0913162889654 3976:0.0557835947777 4151:0.0445073359492 4361:0.0347770584511 4485:0.0626077840804 4527:0.0757670869755 4528:0.0856991769916 4642:0.151534173951 4809:0.065878685478 5031:0.0267044015695 5069:0.0684211322473 5121:0.0819993214103 5146:0.0502386006974 5157:0.0739158318814 5322:0.23906654472 5431:0.0650143646916 5442:0.036384416371 5492:0.0615880340975 5499:0.0384715011334 5603:0.0880513880831 5693:0.0307940170488 5776:0.0384715011334 6044:0.0249895777289 6100:0.0423254750918 6192:0.0418408099288 6213:0.0629940418456 6274:0.0467142545755 6415:0.543613290764 6612:0.147831663763 6683:0.0295700339436 6701:0.0946087592544 6884:0.0427925121086 7259:0.0637333597877 7426:0.0988879808324 7751:0.0267044015695 7819:0.259458950622 7875:0.0946087592544 8081:0.0702213891991 8255:0.0230099588871 8281:0.0603640509924 8295:0.0909116121175 8335:0.0727688327421 8378:0.0856991769916 8420:0.0494439904162 8667:0.0516939792984 8727:0.189217518509 8847:0.131757370956 8849:0.0837195581498 8909:0.0696110664525 8926:0.0846509501837 8962:0.0347770584511 9235:0.181823224235 9408:0.0678474441901 9570:0.0620057002614 9580:0.0396954842386 9582:0.111231443531 9602:0.0654144625519 9699:0.0282169833946 9706:0.0356058687593 9944:0.0295700339436 10087:0.0356058687593 10274:0.0338910449187 10331:0.10948354442 10625:0.0267044015695 10660:0.0499791554578 10769:0.0668303876577 10978:0.036384416371 11140:0.0494439904162 11153:0.0504929080683 11569:0.0440996159089 11718:0.0384715011334 11993:0.0460199177742 12072:0.0561128975018
230 -1 -1.0 136:0.203913487009 159:0.0283434649203 211:0.0430926973733 363:0.0377551860548 488:0.0135942324672 953:0.166697760196 975:0.0391166392636 1112:0.0225795313807 1150:0.0330202614846 1212:0.152441805004 1446:0.200749109788 1781:0.0383619465277 1851:0.0288736570609 1960:0.0705424764424 2345:0.0420729569924 2467:0.0215463486867 2770:0.103740228799 2900:0.0203913487009 2996:0.0912750144093 3143:0.0578553721395 3243:0.0157824151471 3280:0.0446560722079 3326:0.0319494351133 3372:0.147010477521 3373:0.060438487355 3522:0.0572457531428 3565:0.072242779719 3622:0.00679711623362 3781:0.126259321176 3827:0.0157824151471 3837:0.11942036823 4006:0.212339447641 4106:0.0345800762662 4122:0.0430926973733 4200:0.128912640245 4228:0.0951596272707 4278:0.0392965739612 4338:0.0288736570609 4347:0.0531546653753 4377:0.122348092205 4590:0.0446560722079 4621:0.0631296605882 4680:0.0225795313807 4709:0.183290138767 4723:0.0423380046375 4835:0.163130789607 4895:0.017570290577 4918:0.0487348136211 5031:0.0203913487009 5283:0.017570290577 5442:0.0555659200652 5681:0.0283434649203 5867:0.0473472454412 6028:0.16159761515 6039:0.125761594399 6485:0.0654394668559 6683:0.0225795313807 6860:0.188775930274 6885:0.0303112750478 6938:0.0381638354285 7062:0.270954376568 7257:0.0470283176283 7424:0.0243674068106 7510:0.0430926973733 7602:0.0339855811681 7719:0.147531809008 7726:0.196056901089 7751:0.0407826974017 7804:0.102906376883 7815:0.072242779719 7819:0.0330202614846 7822:0.0951596272707 7903:0.072242779719 7951:0.0368829522521 7980:0.207231888622 7987:0.0572457531428 7999:0.0639278397186 8032:0.0526653673992 8111:0.0293766476143 8152:0.0470283176283 8216:0.122988705621 8335:0.0555659200652 8422:0.0389333411066 8490:0.0470283176283 8496:0.0623290460884 8641:0.0319494351133 8996:0.0541443616748 9274:0.072242779719 9390:0.100609275519 9413:0.0536207048 9533:0.101293496017 9653:0.0718509864461 9699:0.06463904606 9789:0.0623290460884 9991:0.0526653673992 10048:0.0754569566391 10087:0.0271884649345 10137:0.0135942324672 10259:0.0303112750478 10308:0.125401637936 10510:0.0381638354285 10569:0.035925493223 10587:0.0283434649203 10625:0.0407826974017 10755:0.0215463486867 10821:0.0293766476143 11140:0.0377551860548 11196:0.0493293087193 11269:0.0895175110229 11270:0.0348643328613 11286:0.076327670857 11490:0.03231952303 11582:0.158587325617 11649:0.0243674068106 11658:0.072242779719 11930:0.0526653673992 11982:0.339855811681
231 -1 -1.0 24:0.0540303901647 50:0.066165200586 70:0.0599519848239 87:0.125248365562 110:0.120353875456 149:0.0957367577499 255:0.125248365562 764:0.0824898199481 1056:0.0540303901647 1146:0.0481677248313 1191:0.0784620951984 1563:0.101861448679 1573:0.0898202403174 2088:0.116567350949 2160:0.0967423328576 2224:0.125248365562 3037:0.0982789607331 3154:0.0709691480797 3542:0.0722290646398 3622:0.0117842599926 3683:0.120353875456 4122:0.018677610187 4151:0.0235685199852 4228:0.0235685199852 4551:0.0967423328576 4589:0.074710440748 4805:0.055391203718 4992:0.0594444518076 5507:0.0731738128724 5737:0.0921550220816 5815:0.0622845539125 5867:0.0273622043542 6039:0.0436069437255 6045:0.500370209491 6158:0.0599519848239 6938:0.033082600293 7220:0.0613895528798 7304:0.0460398145412 7494:0.0734020188955 7819:0.0572477110856 7840:0.037355220374 7973:0.103130470529 8214:0.431799402313 8641:0.055391203718 8654:0.0779494605786 8718:0.0913067190122 9451:0.203295191254 9570:0.0273622043542 9687:0.136811021771 9763:0.062714984332 10083:0.033082600293 10191:0.0815336832412 10213:0.233134701898 10274:0.0448668602856 10359:0.055391203718 10425:0.0844922603443 10510:0.033082600293 10660:0.264660802344 10715:0.0448668602856 11152:0.0957367577499 11322:0.0117842599926 11356:0.103130470529 11418:0.226906724764 11787:0.0674993038534 11865:0.0787954606529 12012:0.0304618701796
232 -1 -1.0 233 -1 -1.0 8:0.0438736048813 36:0.0357300447819 91:0.285533130754 352:0.0414435362831 488:0.0124757475476 640:0.0348382911109 665:0.0309036512348 696:0.0289677887355 1011:0.0704113250186 1136:0.0873302328332 1150:0.0303034722431 1201:0.0374272426428 1320:0.0479474200508 1831:0.132597803382 2050:0.0317349510326 2142:0.0286004173371 2170:0.0452706692902 2171:0.0389737831767 2299:0.0299876731896 2340:0.0400862283768 2371:0.0617036981384 2499:0.0260114658052 2513:0.0593207760942 3229:0.0223625435633 3622:0.0062378737738 3650:0.0144838943677 3727:0.0237497994158 3734:0.0278173715399 4151:0.0062378737738 4390:0.265195606764 4478:0.0854026057151 4876:0.0517979361524 4895:0.0161246697895 5031:0.0187136213214 5175:0.0405948015113 5381:0.137521315872 5443:0.0506772432662 5558:0.0306085641572 5567:0.0309036512348 5587:0.017511925642 6028:0.0296603880471 6039:0.0230828758693 6044:0.0700477025682 6048:0.0350238512841 6078:0.0062378737738 6167:0.107838567661 6172:0.304757947626 6177:0.559597749859 6461:0.0278173715399 6477:0.0869033662064 6602:0.0724194718387 6683:0.0207217681415 6860:0.0692976482442 6894:0.340347323858 7042:0.0336365954315 7245:0.0374272426428 7419:0.0381042045055 7461:0.139899437465 7563:0.0672731908631 7582:0.0289677887355 7583:0.198896705073 7681:0.0293207496431 7721:0.0062378737738 7736:0.0483322489708 7835:0.0207217681415 7987:0.017511925642 7990:0.0461657517386 8085:0.066298901691 8255:0.0161246697895 8335:0.0254970772588 9092:0.0452706692902 9179:0.191806731361 9244:0.0299876731896 9637:0.0289677887355 9942:0.0207217681415 9944:0.0207217681415 10001:0.0401902682588 10049:0.0350238512841 10259:0.0278173715399 10281:0.0314662937818 10288:0.128997358316 10470:0.0309036512348 10622:0.0545910271664 11270:0.127983280039 11348:0.053095238648 11601:0.152982463553 11619:0.0336365954315 11671:0.0348382911109
234 -1 -1.0 23:0.0953914209318 181:0.0891769204826 285:0.0770991741392 288:0.117931850365 1122:0.0929100690046 1170:0.471727401462 1341:0.0500165462697 1365:0.056231046719 1643:0.0711106040751 1678:0.056231046719 1988:0.0833136745885 2357:0.137685536673 2456:0.0900428405613 2467:0.0811636244354 2572:0.100114997679 2582:0.113833827728 2982:0.0991934216442 3243:0.0297256401609 3290:0.106306133699 3367:0.253697187494 3612:0.0917903577817 3622:0.012802136391 3734:0.114180503616 3791:0.146226831003 3837:0.056231046719 4122:0.0202909061089 4151:0.051208545564 4338:0.0543825474062 4377:0.115219227519 4560:0.113833827728 4599:0.0473735339783 4892:0.0615444133921 5039:0.185820138009 5326:0.117931850365 5587:0.0359401406101 5849:0.107603767397 5867:0.0297256401609 6048:0.0359401406101 6591:0.0714994516729 6635:0.105098541682 6690:0.123253001898 6885:0.0570902518082 6938:0.0359401406101 7099:0.0594512803217 7602:0.064010681955 7697:0.0753103986575 7904:0.100033092539 8483:0.0876368972955 8488:0.0787299013941 9161:0.0802282560273 9570:0.118902560643 9687:0.0297256401609 10887:0.455688272863 11286:0.0359401406101 11322:0.025604272782 11373:0.108765094812 12126:0.32281130219
235 -1 -1.0 78:0.0571987003489 132:0.0701424450975 210:0.0461349614488 278:0.0310598418575 352:0.11025883526 492:0.0350712225487 711:0.0645335721495 887:0.0592745565226 898:0.0409406988569 949:0.108577112722 1092:0.129674452383 1178:0.0500475083801 1199:0.0885099112005 1464:0.0461349614488 1525:0.0367529450866 1704:0.0797635096495 1844:0.0872789955555 2037:0.085041434888 2102:0.129674452383 2135:0.0645335721495 2170:0.160587688376 2188:0.177881001473 2394:0.0673500994394 2467:0.0350712225487 2803:0.0701424450975 2841:0.0584763101313 2893:0.073183422615 3149:0.0331912167002 3323:0.0452226216393 3340:0.129674452383 3374:0.0908272485496 3380:0.0639634543578 3402:0.0588804228868 3468:0.0285993501744 3476:0.0421235807575 3527:0.0513784123731 3538:0.054288556361 3578:0.0728543057747 3650:0.0513784123731 3668:0.0452226216393 4038:0.252272706628 4122:0.0175356112744 4151:0.0442549556003 4155:0.101917926867 4228:0.0221274778001 4265:0.0710985153487 4341:0.112995118445 4512:0.0653522952611 4543:0.102756824746 4670:0.0421235807575 4680:0.0735058901732 4752:0.0792149470282 4805:0.156013313271 4815:0.0478166839867 4848:0.173040836384 4957:0.0750271932579 4988:0.117760845774 4999:0.0452226216393 5031:0.0331912167002 5283:0.0571987003489 5380:0.0765484963425 5499:0.0478166839867 5535:0.174185099326 5847:0.0621196837149 6044:0.0621196837149 6059:0.0761477656405 6274:0.0580616997752 6399:0.100034556077 6431:0.11759034637 6481:0.0792149470282 6493:0.0765484963425 6619:0.0699441617868 6815:0.0442549556003 6820:0.141063543492 6890:0.0584763101313 6972:0.168656782426 6992:0.0857239826352 7010:0.0617905668746 7389:0.0485954531318 7479:0.0983763732483 7555:0.0331912167002 7602:0.0331912167002 7731:0.070531771746 7791:0.154135237119 7904:0.0432248174609 7989:0.0469979608751 8136:0.0600347764486 8255:0.0285993501744 8406:0.0797635096495 8475:0.0648111722116 8496:0.101453655949 8538:0.0452226216393 8773:0.0571987003489 8823:0.0461349614488 8911:0.0452226216393 9037:0.210617903788 9190:0.0367529450866 9263:0.0673500994394 9320:0.0600347764486 9365:0.0774461723005 9411:0.0469979608751 9426:0.0562863605394 9439:0.0661310644062 9706:0.0442549556003 9849:0.0432248174609 10004:0.0478166839867 10049:0.0310598418575 10137:0.0221274778001 10311:0.0918708620812 10336:0.0918708620812 10425:0.158652356298 10499:0.266519620174 10549:0.0584763101313 10612:0.0600347764486 10625:0.0331912167002 10732:0.0256892061866 10769:0.0830642796145 10880:0.112995118445 11000:0.0500475083801 11034:0.0642510585577 11077:0.0645335721495 11286:0.0310598418575 11322:0.0110637389001 11444:0.0604017259714 11448:0.0478166839867 11635:0.0600347764486 11655:0.0592745565226 11742:0.112995118445 11761:0.128446030933 11899:0.0507268279746 11919:0.0881313574597 12055:0.11759034637 12087:0.0716458238666
236 -1 -1.0 14:0.0668425715232 50:0.017751801509 102:0.0415432946456 230:0.0447489645173 249:0.0508326514483 391:0.0458907804799 463:0.0513714129373 488:0.0126466385632 492:0.0200444478829 557:0.0313269650544 696:0.0293645853859 698:0.0489942972435 795:0.0393868093273 798:0.0963004831624 898:0.0467981236404 978:0.0571732976513 1078:0.0997660845869 1365:0.0277740254504 1427:0.0608779706461 1465:0.0407407888377 1614:0.0435211495025 1685:0.0537220039053 1967:0.0387574134835 2170:0.0917815609597 2205:0.0263677671645 2212:0.0358685565384 2332:0.0645807188372 2482:0.182633911938 2549:0.025846332597 2599:0.123522583172 2655:0.0379399156897 2759:0.0686240091011 3154:0.0380813545131 3501:0.062055671832 3662:0.0316165964081 3712:0.14275161867 3791:0.0240751207906 3827:0.0293645853859 3830:0.0303984400722 4063:0.0428807026321 4151:0.00632331928162 4425:0.0608779706461 4543:0.0293645853859 4590:0.0415432946456 4653:0.0608779706461 4811:0.0293645853859 4921:0.0277740254504 4927:0.0442632349713 5058:0.0300666718243 5235:0.0498830422935 5265:0.107444007811 5359:0.0293645853859 5373:0.0458907804799 5380:0.0218750906576 5385:0.169825272573 5499:0.0273289312562 5776:0.0273289312562 6078:0.0126466385632 6133:0.231699358988 6237:0.0648681884038 6269:0.0380813545131 6668:0.0351234387873 6716:0.058249710873 6741:0.0353155010679 6810:0.0545431110449 6815:0.0252932771265 6816:0.0422808777101 6818:0.0416388203495 6840:0.04210199705 7093:0.0416388203495 7250:0.0393868093273 7371:0.0608779706461 7416:0.129161437674 7424:0.0453377250094 7472:0.0399755698194 7532:0.0313269650544 7574:0.0508326514483 7602:0.0189699578448 7610:0.0538225296759 7692:0.0326910864461 7721:0.00632331928162 7870:0.0338775118931 7906:0.0935962472807 7995:0.0263677671645 8093:0.0324340942019 8151:0.0380813545131 8255:0.0163455432231 8380:0.0672070546175 8681:0.0407407888377 8960:0.0300666718243 9050:0.0594717123602 9385:0.0444745792814 9637:0.0293645853859 9699:0.0200444478829 9721:0.184416129471 9942:0.0210056119745 9944:0.0210056119745 10035:0.332319278275 10048:0.0233990618202 10262:0.0594717123602 10274:0.0481502415812 10674:0.0894979290345 10745:0.0625489066201 10856:0.0336522505378 10959:0.120266687297 10993:0.308228477624 11286:0.017751801509 11301:0.114415706153 11322:0.00632331928162 11373:0.0268610019527 11655:0.0338775118931 11800:0.0478666139272 11807:0.0293645853859 11869:0.0447489645173 12005:0.0407407888377 12023:0.54063183764 12107:0.225901706016 12108:0.0313269650544
237 -1 -1.0 14:0.0443068803998 50:0.0235337129741 135:0.063894728231 181:0.116786635496 278:0.0235337129741 293:0.0608377947119 294:0.0649521530596 352:0.02784731695 412:0.0419143885036 522:0.0419143885036 585:0.0629369242708 693:0.0460375328568 785:0.0554503036489 853:0.0251486331021 854:0.0593240796606 887:0.0449117032299 898:0.031020333596 912:0.0501068065816 1054:0.0419143885036 1150:0.0407238605545 1273:0.0373828698737 1290:0.0667761954486 1365:0.110460779334 1437:0.0620406671921 1462:0.0649521530596 1557:0.0713529815152 1563:0.0362301946507 1725:0.082921613026 1851:0.0356098568267 1934:0.0936361152132 1960:0.028999992173 1988:0.10910809314 2035:0.0349559713082 2200:0.0454877138103 2205:0.0349559713082 2225:0.0673892747332 2306:0.10688235178 2430:0.0407238605545 2513:0.0265730936075 2549:0.0342647011044 2572:0.0655556038396 2592:0.0454877138103 2599:0.0655019721061 2702:0.0446130723514 2797:0.0612267007648 2978:0.063894728231 3041:0.0475512479082 3097:0.0856152036179 3145:0.0890969591116 3149:0.0251486331021 3212:0.02784731695 3367:0.0415304217753 3450:0.0373828698737 3478:0.0931268780427 3482:0.0265730936075 3483:0.289233049253 3519:0.080706439113 3597:0.0515525779931 3668:0.0342647011044 3727:0.255332725398 3734:0.0373828698737 3759:0.0704592729426 3791:0.0638331813496 3827:0.0194644392493 3829:0.0394032112967 3873:0.0713529815152 3894:0.139219156931 3995:0.080706439113 4032:0.0520530881523 4046:0.0529959500521 4097:0.02784731695 4106:0.0426475788051 4117:0.0235337129741 4151:0.0838287770071 4193:0.0495167414545 4248:0.0504847728453 4254:0.0573849058985 4371:0.028999992173 4374:0.0733631235397 4485:0.0589603248393 4572:0.0649521530596 4601:0.053146187215 4680:0.02784731695 4716:0.0589603248393 4969:0.0439927345274 5030:0.0446130723514 5283:0.0433388490089 5327:0.0629369242708 5333:0.060435965853 5459:0.151590245759 5523:0.0638331813496 5654:0.0649521530596 5695:0.0649521530596 5776:0.0724603893014 5781:0.0552009353073 5867:0.0194644392493 5874:0.0535860151793 5950:0.1113892678 6011:0.0515525779931 6028:0.0132865468038 6044:0.0235337129741 6048:0.0706011389223 6063:0.171518178417 6075:0.0562846990271 6078:0.00838287770071 6167:0.0724603893014 6184:0.0772221329658 6218:0.0644349938658 6247:0.080706439113 6361:0.049913299476 6367:0.0520530881523 6457:0.0583933177479 6741:0.0468180576066 6779:0.0797192808225 6785:0.102060913012 6816:0.0560521161651 6857:0.032750986053 6889:0.0772221329658 7033:0.0890969591116 7074:0.0772221329658 7097:0.0644349938658 7252:0.0655556038396 7254:0.0629369242708 7294:0.0655556038396 7335:0.060020325769 7409:0.0772221329658 7496:0.0429981522234 7504:0.0688188435538 7555:0.0502972662043 7571:0.0422865389768 7602:0.00838287770071 7681:0.0394032112967 7697:0.0493134772397 7721:0.0167657554014 7748:0.0477860889975 7755:0.0398596404113 7797:0.0465634390213 7897:0.0745387353253 7912:0.102414026906 8086:0.0624625914727 8278:0.0772221329658 8286:0.055074296076 8337:0.0515525779931 8426:0.0788421506434 8496:0.0768703598118 8505:0.0389288784986 8639:0.056847309123 8681:0.0540104073583 8792:0.0446130723514 8822:0.054816968579 8823:0.0349559713082 8904:0.0488964036304 8927:0.0589603248393 8947:0.0473117561993 8962:0.032750986053 9033:0.0723082623133 9138:0.0522154253023 9140:0.0439927345274 9271:0.0768703598118 9343:0.0356098568267 9437:0.177972238982 9572:0.0300523022052 9612:0.082921613026 9639:0.04801645665 9704:0.0571727261389 9721:0.0488964036304 9760:0.0379204666492 9773:0.0426475788051 9794:0.0520530881523 9864:0.0788421506434 9890:0.0439927345274 9946:0.0419143885036 10049:0.0235337129741 10137:0.0167657554014 10295:0.0335315108028 10301:0.0411338637538 10402:0.0439927345274 10425:0.0300523022052 10496:0.0422865389768 10579:0.0890969591116 10587:0.0349559713082 10592:0.0667761954486 10715:0.0957497720244 10731:0.0612267007648 10780:0.178193918223 10785:0.0788421506434 10940:0.0251486331021 11121:0.0608377947119 11211:0.0429981522234 11286:0.0941348518964 11322:0.0754458993064 11444:0.0457657475744 11448:0.0362301946507 11582:0.0488964036304 11632:0.0772221329658 11655:0.17964681292 11664:0.0488964036304 11670:0.13473510969 11746:0.0681035153828 11761:0.0194644392493 11885:0.0772221329658 11899:0.0384351799059 11917:0.0515525779931 11985:0.0616034893727
238 -1 -1.0 181:0.0163324895711 278:0.0197469917729 280:0.0243337125546 312:0.0474196162628 492:0.089189268421 522:0.0351701019663 775:0.0565459201105 798:0.0267810121661 829:0.0233665099644 853:0.0211020611798 1137:0.0423614580126 1138:0.0298800087587 1477:0.0308956503255 1507:0.042668995073 1563:0.0608010607153 1772:0.0384017533411 2020:0.0318188270491 2049:0.0369140291519 2075:0.0351701019663 2077:0.0550072983006 2200:0.0381684569438 2357:0.0504333986783 2430:0.0683422747796 2467:0.0222973171053 2482:0.0677202696802 2499:0.0293313374985 2549:0.0862538909462 2607:0.0560314891066 2676:0.0592409753186 2745:0.0789879670915 2756:0.0677202696802 3049:0.129593220249 3149:0.0211020611798 3178:0.0486674251092 3478:0.0390710912589 3507:0.106493037446 3527:0.0326649791422 3598:0.0425163915005 3612:0.0756500980174 3727:0.0267810121661 3791:0.0267810121661 3908:0.0510486140873 3989:0.515481804301 4032:0.0436774216048 4113:0.257740902151 4151:0.00703402039326 4221:0.143678366719 4592:0.086514893304 4601:0.0222973171053 4670:0.0267810121661 4727:0.0615585393842 4921:0.0926869509765 5019:0.0274811481237 5160:0.0560314891066 5290:0.059871841749 5293:0.0647966101243 5772:0.0695790082942 5975:0.0597600175173 6028:0.0111486585526 6065:0.0571452349847 6075:0.0472281398966 6304:0.053246518723 6427:0.074760702678 6428:0.0571452349847 6493:0.0486674251092 6617:0.0718391833595 6664:0.0873548432097 6698:0.0606734119084 6815:0.028136081573 6919:0.0550072983006 6936:0.0351701019663 6938:0.0197469917729 6972:0.0536136679365 6996:0.0668919513158 7087:0.0606734119084 7120:0.0615585393842 7234:0.0287512969821 7268:0.0919931528642 7543:0.0763369138876 7571:0.0354823711072 7574:0.0565459201105 7602:0.0422041223596 7653:0.0565459201105 7669:0.0417169273795 7721:0.00703402039326 7751:0.0211020611798 7835:0.0233665099644 7904:0.0274811481237 7914:0.0507114419981 7948:0.0718391833595 7995:0.0293313374985 8093:0.036079481344 8149:0.0304005303576 8165:0.270335007305 8180:0.074760702678 8395:0.0412051577831 8739:0.302176085976 8823:0.0293313374985 8854:0.0625449879009 8962:0.0274811481237 9040:0.0330629888347 9140:0.0369140291519 9190:0.0233665099644 9271:0.0322507197324 9380:0.0536136679365 9437:0.248892326145 9580:0.0313677329478 9631:0.0513749427306 9764:0.0554895808899 9773:0.0715706347506 10005:0.0677202696802 10150:0.0467330199288 10274:0.0267810121661 10566:0.0876272753897 10642:0.0420443088781 10724:0.0625449879009 10873:0.0606734119084 10887:0.150224330052 10932:0.0313677329478 10951:0.0440807043275 11051:0.0919931528642 11087:0.0252166993391 11217:0.0647966101243 11290:0.17736580938 11326:0.0560314891066 11331:0.0390710912589 11347:0.0410286673113 11366:0.126083496696 11670:0.0376851300584 11675:0.0645014394648 11761:0.0163324895711 11807:0.0326649791422 11949:0.0462124983298 12012:0.0181826789459 12121:0.0703402039326
239 -1 -1.0 177:0.0628056027645 278:0.0752056081435 395:0.0348869417833 420:0.0697738835666 522:0.0892959271051 581:0.0523093843924 711:0.104170664303 828:0.0601985544599 898:0.0330434195328 1438:0.20026775826 1479:0.0601985544599 1677:0.0379322625588 1823:0.0807383336514 1829:0.152012968902 1839:0.0583920248526 2020:0.0403935658684 2053:0.0392216056407 2210:0.0741493800386 2467:0.0283061391858 2477:0.0686373190769 2513:0.0283061391858 2592:0.0484543341989 2704:0.182397721983 3006:0.0829354887618 3078:0.0949076898193 3135:0.0308913153643 3156:0.119910955662 3372:0.0643774822205 3482:0.0283061391858 3591:0.0403935658684 3612:0.0640245100278 3657:0.0760064844508 3777:0.14880064836 3856:0.131242298715 4097:0.029663464901 4195:0.0839840826506 4306:0.0509026049538 4637:0.436264734793 4999:0.0364993783917 5453:0.0711312092819 5535:0.0468618552694 5641:0.0628056027645 5681:0.0372357318963 5950:0.029663464901 6189:0.0883295996502 6201:0.0760064844508 6300:0.0794000069397 6637:0.135992515033 6659:0.0698310130577 6706:0.436264734793 6938:0.0250685360478 7037:0.0750544899401 7504:0.073307074931 7513:0.0822584105651 7555:0.0267887781315 7573:0.0562901946176 7602:0.00892959271051 7755:0.0424592087786 7904:0.0348869417833 7912:0.0545466354612 7986:0.0458024082383 7987:0.0250685360478 7995:0.0372357318963 8338:0.0506524479846 8367:0.0364993783917 8496:0.0818836954488 8643:0.0614591992027 8962:0.0348869417833 9096:0.0781477240358 9687:0.0622016165713 9709:0.0609014203472 9946:0.0892959271051 10280:0.0784432112814 10281:0.0450443849572 10425:0.0640245100278 10427:0.0372357318963 10464:0.0617826307286 10560:0.0569265056354 10569:0.0471964891257 10585:0.0487505007853 10600:0.303914687908 10642:0.0533746752336 10940:0.0267887781315 11010:0.0506524479846 11322:0.0267887781315 11395:0.0883295996502 11653:0.0822584105651 11708:0.0586661347493 11738:0.132173678131 11761:0.0207338721904 11861:0.239821911325 11914:0.0725450944454
240 -1 -1.0 181:0.0813128902165 280:0.0302869395522 284:0.0510663041645 412:0.175097778427 491:0.0456081855571 557:0.043373438392 702:0.0342043931924 795:0.0545326157466 829:0.0290831114755 853:0.0787940002922 863:0.140759685598 887:0.187619090763 953:0.0357852831453 1618:0.205394394483 1685:0.0743802670524 1790:0.0494113340296 1870:0.0401408374024 1886:0.0350195556854 2050:0.0445401720667 2142:0.0802816748048 2599:0.0342043931924 2676:0.0245780805054 2759:0.0475063451853 2773:0.0290831114755 2841:0.0462731093308 2929:0.0823409687994 3135:0.0605738791044 3149:0.0262646667641 3229:0.031385948481 3367:0.043373438392 3443:0.0531079370495 3468:0.0226310595597 3475:0.0912163711141 3476:0.166664847134 3483:0.075517122789 3501:0.0429592821138 3622:0.00875488892136 3650:0.0406564451082 4004:0.0678345677394 4106:0.0445401720667 4117:0.0245780805054 4151:0.0262646667641 4193:0.155142513105 4318:0.10342834207 4369:0.0445401720667 4377:0.0787940002922 4390:0.0930508601106 4507:0.0384542511438 4522:0.0396032824542 4586:0.0718728523211 4895:0.0452621191194 5010:0.070379842799 5031:0.0262646667641 5238:0.0483581713755 5310:0.0866014675558 5324:0.0475063451853 5481:0.165566700705 5523:0.0666659388536 5714:0.0425310839944 5826:0.0587824736979 5849:0.0735860798781 5850:0.0612842224495 5867:0.0203282225541 5893:0.0342043931924 6028:0.0277523412767 6044:0.0245780805054 6048:0.0491561610109 6167:0.227028002381 6218:0.0672944583094 6237:0.0449063030596 6322:0.0515018864612 6602:0.0609846676624 6648:0.0357852831453 6779:0.041628511915 6785:0.053295060988 6875:0.0672944583094 6894:0.179129727719 6938:0.0245780805054 6974:0.0350195556854 7103:0.0486298084002 7424:0.031385948481 7427:0.0623255383294 7562:0.0931857786364 7567:0.320797046733 7571:0.176652440762 7602:0.0437744446068 7697:0.0515018864612 7721:0.00875488892136 7794:0.0657299081193 7798:0.0626838782447 7942:0.08325702383 7987:0.0245780805054 7991:0.0425310839944 7992:0.0472091400651 7994:0.0517141710352 8009:0.320797046733 8148:0.0420878583482 8154:0.0517141710352 8320:0.0491561610109 8351:0.0420878583482 8619:0.0823036552277 8626:0.0972596168005 8698:0.0488957263238 8962:0.0342043931924 9244:0.0420878583482 9343:0.0371901335262 9438:0.0619567344691 9486:0.0711257796687 9550:0.0643372987035 9572:0.0627718969621 9637:0.0813128902165 9653:0.0462731093308 9697:0.0441631101905 9726:0.0469047726908 9885:0.0806490587747 10049:0.0737342415163 10064:0.194519233601 10083:0.0491561610109 10236:0.164681937599 10595:0.0429592821138 10701:0.0726986780776 10715:0.0333329694268 10768:0.0411518276139 10858:0.19118686958 10863:0.08325702383 10940:0.0262646667641 11213:0.0697395565837 11301:0.0396032824542 11322:0.00875488892136 11373:0.0371901335262 11425:0.0452621191194 11655:0.0469047726908 11670:0.0469047726908 11727:0.0894145929852 11807:0.0406564451082 11931:0.0623255383294 12016:0.0510663041645 12087:0.0566943268724
[truncated: 6,306,310 more chars]
