# Supplementary material for: Semi-automated screening of biomedical citations for systematic reviews
Source: BMC Bioinformatics. 2010 Jan 26;11:55. doi: 10.1186/1471-2105-11-55 (PMC2824679; doi:10.1186/1471-2105-11-55)
Supplement: Additional file 1 — Curious snake: a zipped archive of source code. This is the source code used in experimentation. It is a modified version of our Python-based active learning framework. [file 1471-2105-11-55-S1.ZIP › curious_snake/data/proton_beam/keywords]

1 -1 -1.0 93:0.20677723446 133:0.121692342705 184:0.13216191615 221:0.0781932449798 268:0.155700428347 354:0.272169212267 480:0.23283787135 657:0.212827204224 818:0.140696276385 1149:0.221383037047 1287:0.250177794984 1291:0.239502612283 1324:0.0781932449798 1404:0.0981538305079 1410:0.0706155365916 1922:0.211846609775 1952:0.205998326579 1993:0.23283787135 2359:0.193238318179 2375:0.141231073183 2421:0.135461489663 2459:0.111922977466 2462:0.0706155365916 2497:0.52617127092
2 -1 -1.0 221:0.126401671831 377:0.152202778892 379:0.217951352615 464:0.114152084169 652:0.0380506947231 697:0.344041412169 937:0.114152084169 972:0.213643610237 1082:0.294824120776 1086:0.0380506947231 1112:0.215839725027 1124:0.180926772788 1241:0.0380506947231 1247:0.136410313709 1324:0.126401671831 1404:0.158668543248 1410:0.114152084169 1562:0.0380506947231 1863:0.297563242379 1879:0.303103626046 1922:0.114152084169 2059:0.174461008432 2154:0.136410313709 2249:0.212511703155 2347:0.233223476949 2375:0.228304168339 2454:0.0761013894462 2459:0.180926772788 2462:0.114152084169 2499:0.180926772788
3 -1 -1.0 253:0.239029190923 287:0.111039049047 354:0.17348118972 377:0.120027950736 379:0.171877638535 464:0.0900209630518 652:0.0300069876839 704:0.0300069876839 937:0.0900209630518 941:0.192832847348 949:0.111039049047 972:0.168480529141 1086:0.0300069876839 1112:0.170212397375 1176:0.153914332317 1241:0.0600139753679 1247:0.107573925607 1305:0.156320002982 1315:0.0696740677463 1322:0.0475599502386 1324:0.0996810554302 1404:0.125126888161 1431:0.202291116833 1484:0.120027950736 1508:0.15265943482 1562:0.0300069876839 1743:0.246340966034 1879:0.239029190923 1922:0.0900209630518 2045:0.504425952732 2154:0.107573925607 2208:0.0842402645706 2214:0.25541205705 2375:0.0600139753679 2454:0.0600139753679 2459:0.0475599502386 2499:0.285359701432
4 -1 -1.0 489:0.537328462434 1086:0.0771382575854 1315:0.179109487478 1322:0.122261245644 1484:0.308553030341 1562:0.0771382575854 1869:0.697457832638 2208:0.216554467111 2454:0.154276515171
5 -1 -1.0 184:0.146876049651 308:0.146097884366 377:0.104636609 424:0.167217604692 464:0.0784774567497 751:0.10692456278 760:0.260696468392 867:0.178410099849 937:0.0784774567497 1065:0.16344048707 1086:0.0261591522499 1124:0.2487676522 1196:0.0607396705474 1218:0.465203047331 1230:0.156954913499 1241:0.0261591522499 1330:0.196397543054 1352:0.17491318531 1404:0.109081702983 1562:0.0261591522499 1579:0.0868988227973 1685:0.0829225507334 1712:0.219871375216 1753:0.17563897074 1853:0.267166148226 1922:0.156954913499 2023:0.267166148226 2068:0.0829225507334 2238:0.11833254592 2514:0.10692456278 2525:0.278031125064 2537:0.0868988227973
6 -1 -1.0 107:0.156745223436 121:0.201432849152 427:0.336815435585 619:0.192215787458 678:0.170230506013 951:0.403736164937 1184:0.230867835719 1241:0.0606373297068 1315:0.140795519445 1322:0.0961078937291 1484:0.121274659414 1685:0.0961078937291 2068:0.0961078937291 2072:0.224384783249 2279:0.329034205007 2454:0.121274659414 2459:0.0961078937291 2484:0.539174020093
7 -1 -1.0 186:0.980911296937 1241:0.194455721287
8 1 -1.0 15:0.27516831099 107:0.170578551185 184:0.370507916562 1241:0.0659887913799 1315:0.153221228653 1318:0.104589759805 1322:0.104589759805 1329:0.653842853562 1484:0.263955165519 1579:0.219210020032 2190:0.381504940028 2454:0.13197758276
9 -1 -1.0 74:0.342575201345 85:0.219195531946 240:0.270155591053 247:0.473355310445 637:0.239214477797 844:0.288344023423 1086:0.0691484914772 1343:0.33930408253 1347:0.288344023423 1562:0.0691484914772 1661:0.335922057438 1978:0.276593965909
10 -1 -1.0 8:0.498707183171 85:0.40806015003 186:0.32467900979 377:0.257457289901 652:0.0643643224752 844:0.26839439749 1241:0.0643643224752 1318:0.102015037508 1324:0.213813651139 1420:0.389043332266 2154:0.230743682458 2500:0.26839439749
11 -1 -1.0 352:0.216541017179 652:0.0441299867929 696:0.226355191795 757:0.218628617747 760:0.146596642954 779:0.224509667994 919:0.15820434781 1027:0.31640869562 1086:0.0441299867929 1178:0.266739032659 1318:0.0699443742241 1459:0.233244730114 1541:0.559554993793 1562:0.0441299867929 1978:0.0882599735859 2154:0.15820434781 2201:0.231590971859 2498:0.348130135387
12 -1 -1.0 704:0.080459128464 883:0.328873697836 989:0.548745655284 1003:0.321836513856 1027:0.288442958384 1053:0.267279439335 1086:0.080459128464 1241:0.080459128464 1541:0.255049402912 1562:0.080459128464 1754:0.491486553993
13 -1 -1.0 85:0.295102332931 121:0.309252972921 704:0.0930944210974 1068:0.295102332931 1212:0.363709718289 1241:0.186188842195 1270:0.363709718289 1301:0.395458352728 1318:0.147551166466 1685:0.147551166466 1912:0.363709718289 2068:0.147551166466 2208:0.261349081284
14 -1 -1.0 68:0.200632781631 136:0.134304874854 184:0.0761054725842 401:0.268159493308 529:0.249727993614 1292:0.260995861386 1315:0.0629458831797 1322:0.0429672497759 1329:0.134304874854 1399:0.249727993614 1484:0.0542186326255 1637:0.349327586428 1908:0.241050176995 1914:0.28812989206 2081:0.199218996029 2119:0.230747795067 2168:0.351493547416 2207:0.168859016135 2393:0.215946965852 2432:0.194099216827 2450:0.227857638577
15 -1 -1.0 4:0.0698901952136 184:0.15066194873 643:0.509401703591 677:0.0681096058971 678:0.0502206495767 696:0.0917575198453 704:0.0178889563204 712:0.0759909897404 760:0.237703306356 875:0.0715558252818 1027:0.128262475172 1034:0.0999091502267 1074:0.0715558252818 1086:0.0178889563204 1138:0.399636600907 1178:0.108127902385 1245:0.180477892129 1423:0.101473769174 1430:0.0797745774398 1437:0.228703774325 1459:0.0945503294292 1489:0.176953686598 1490:0.15954915488 1494:0.172226533133 1541:0.340239899339 1562:0.0178889563204 1579:0.178277479767 1978:0.0357779126409 2065:0.0715558252818 2257:0.150359208501 2259:0.0773147829095 2322:0.0759909897404 2344:0.187759892122 2452:0.0745956062103
16 -1 -1.0 464:0.133501920531 619:0.282127383755 937:0.133501920531 1306:0.374034175888 1505:0.169429731413 1584:0.292362780442 1825:0.395690067109 2057:0.322958405013 2154:0.159533126293 2231:0.282127383755 2265:0.26286041296 2375:0.267003841062 2459:0.352659229694
17 -1 -1.0 57:0.272572244932 93:0.242064294226 619:0.0873486117198 818:0.164706452973 1065:0.172164260724 1123:0.253837442047 1191:0.226214927527 1196:0.0639817016205 1230:0.165332514202 1291:0.420561511225 1482:0.292871270534 1505:0.104913260287 1584:0.181035124278 1697:0.226214927527 1922:0.165332514202 2021:0.217377625872 2057:0.199980363095 2231:0.17469722344 2375:0.275554190336 2459:0.262045835159 2537:0.0915371206541
18 -1 -1.0 85:0.108159152284 1049:0.205485680924 1065:0.213181871205 1068:0.108159152284 1085:0.191576222398 1241:0.0341204136486 1324:0.226691121417 1404:0.142279565933 1857:0.328495438554 1922:0.204722481891 2016:0.156440817088 2154:0.122320403439 2196:0.362646958271 2273:0.34847534061 2375:0.204722481891 2432:0.244297771681 2459:0.162238728426 2514:0.278931845833 2529:0.362646958271
19 -1 -1.0 181:0.203169246774 240:0.166935604508 290:0.193285051419 291:0.193285051419 455:0.193285051419 737:0.205411101324 1068:0.135446164516 1086:0.0427285076002 1187:0.245897754374 1347:0.178174672116 1446:0.411370154754 1476:0.30593061683 1514:0.147816350209 1685:0.0677230822581 1813:0.265320675326 1820:0.359139150888 1862:0.166935604508 1969:0.128185522801 1978:0.256371045601 2006:0.170914030401 2068:0.0677230822581 2155:0.178174672116
20 -1 -1.0 56:0.262164521013 121:0.154307916175 150:0.185805245348 240:0.181480191417 290:0.420250769547 291:0.420250769547 455:0.420250769547 919:0.166526209253 1212:0.181480191417 1270:0.181480191417 1318:0.0736235865786 1685:0.0736235865786 1912:0.181480191417 1969:0.278707868023 1978:0.0929026226742 2068:0.0736235865786 2382:0.284713233693
21 -1 -1.0 4:0.164825262697 205:0.336063284901 270:0.20060085187 637:0.145947707357 652:0.0421883486788 677:0.160626016996 779:0.214631656237 1086:0.0421883486788 1430:0.188136056036 1459:0.222982391717 1490:0.188136056036 1539:0.195916624148 1541:0.133733901246 1562:0.0421883486788 1761:0.381452668924 1969:0.126565046036 1978:0.0843766973575 2065:0.168753394715 2120:0.336063284901 2259:0.182335009432 2511:0.448396566361
22 -1 -1.0 79:0.4964533387 945:0.418771432672 1086:0.0753919765899 1475:0.475254490594 1562:0.0753919765899 1724:0.530263662279 1978:0.15078395318 2375:0.15078395318 2459:0.11949345575
23 -1 -1.0 181:0.202413916151 311:0.372550203251 380:0.630105754963 1086:0.127708962236 1241:0.0425696540788 1326:0.315052877481 1517:0.119508127908 1562:0.0425696540788 1641:0.310919419917 1947:0.189836461393 1978:0.170278616315 2099:0.357803964569
24 -1 -1.0 311:0.318877333338 380:0.539327159427 769:0.314292314071 872:0.372131753742 1036:0.323987202344 1086:0.0728733880981 1326:0.269663579714 1562:0.036436694049 1641:0.266125624523 1767:0.145746776196 2099:0.306255567931
25 -1 -1.0 93:0.172155968696 133:0.20263413616 181:0.186366827618 270:0.186366827618 380:0.580151863317 523:0.400300497683 1050:0.184232758037 1086:0.0391947922076 1241:0.0391947922076 1326:0.290075931659 1517:0.110033692823 1539:0.1820149784 1641:0.286270168755 1978:0.0783895844152 2099:0.329437773123
26 -1 -1.0 4:0.30401031658 94:0.397360633872 252:0.35840638587 290:0.175997953958 291:0.175997953958 377:0.311255520614 379:0.22285585789 455:0.175997953958 652:0.0389069400768 663:0.15200515829 677:0.296265059607 908:0.41352029374 1071:0.273648967256 1318:0.0616660410395 1969:0.11672082023 1978:0.0778138801536
27 -1 -1.0 386:0.559149105565 1086:0.072165099194 1212:0.281941147372 1270:0.281941147372 1347:0.30092305136 1514:0.249650225914 1562:0.072165099194 1685:0.114378976083 1866:0.357520068165 1912:0.281941147372 2068:0.114378976083 2208:0.202593046423 2431:0.30092305136
28 -1 -1.0 181:0.356360850869 240:0.292806687071 662:0.459366601238 1086:0.0749462212739 1212:0.292806687071 1270:0.292806687071 1347:0.312520121854 1685:0.11878695029 1912:0.292806687071 1978:0.299784885095 2068:0.11878695029 2431:0.312520121854
29 -1 -1.0 101:0.176950150592 352:0.142141532866 403:0.240541764918 563:0.240541764918 649:0.155196175563 652:0.0289677403838 678:0.0813227285475 755:0.0813227285475 825:0.118404562414 832:0.15620325117 877:0.0813227285475 1016:0.295850551548 1025:0.295850551548 1032:0.240541764918 1086:0.0289677403838 1122:0.115870961535 1196:0.0672610102427 1241:0.0289677403838 1463:0.243477955794 1472:0.167472927247 1562:0.0289677403838 1716:0.175092439627 1829:0.278887902102 1867:0.295850551548 1969:0.0869032211515 1978:0.115870961535 1999:0.307882051091 2011:0.165128857829 2137:0.129179657388 2220:0.196440667631 2500:0.120793304862
30 -1 -1.0 107:0.0555624602187 129:0.116634813652 147:0.109352438054 184:0.0603426727208 188:0.171220500221 265:0.212618882614 266:0.0859779748498 270:0.102203899519 412:0.5622236318 487:0.0743587311755 491:0.0603426727208 608:0.535541216715 883:0.0878579443411 891:0.220502683114 1003:0.0859779748498 1045:0.0878579443411 1053:0.0714031625488 1066:0.112801544941 1086:0.0214944937125 1196:0.0499086688363 1241:0.0214944937125 1315:0.0499086688363 1317:0.220502683114 1322:0.0340679665062 1402:0.094410639227 1484:0.0859779748498 1539:0.0998173376726 1553:0.219525504434 1562:0.0214944937125 1579:0.0714031625488 1969:0.128966962275 2440:0.121311831385 2454:0.0429889874249 2537:0.0714031625488
31 -1 -1.0 93:0.234100242483 133:0.137772453578 221:0.0885254977805 287:0.0986123897623 622:0.226828251286 776:0.159892981278 949:0.0986123897623 1096:0.256562515857 1247:0.0955350570018 1291:0.135574933472 1345:0.229865050426 1410:0.0799464906391 1486:0.216498329469 1508:0.135574933472 1649:0.136689392233 1706:0.226828251286 1746:0.256562515857 1849:0.158672366531 2045:0.447974375535 2199:0.133244151065 2238:0.120547634525 2265:0.157411724569 2375:0.159892981278 2407:0.223987187768 2421:0.15336101994 2459:0.126712189727 2462:0.0799464906391 2499:0.126712189727 2514:0.217852206517
32 -1 -1.0 96:0.315684004643 121:0.127740486172 148:0.137855137038 555:0.204647922169 652:0.0384537179985 712:0.16334860668 954:0.291089092852 1115:0.479042474776 1137:0.288702617884 1241:0.0384537179985 1318:0.0609477010409 1472:0.222314776071 1491:0.303351508255 1680:0.153814871994 1685:0.0609477010409 2011:0.219203101389 2068:0.0609477010409 2322:0.16334860668 2506:0.207354653534 2516:0.319311243211
33 -1 -1.0 56:0.254187358648 290:0.407463346559 291:0.407463346559 455:0.407463346559 637:0.155805491139 662:0.276049957351 704:0.0450378872355 737:0.216513108881 1086:0.0450378872355 1241:0.0450378872355 1347:0.187804611995 1476:0.322465477886 1562:0.0450378872355 1685:0.0713833623799 1969:0.270227323413 1978:0.090075774471 2068:0.0713833623799 2208:0.12643733441 2431:0.187804611995
34 -1 -1.0 56:0.351236819027 121:0.206735150197 290:0.281517008706 291:0.281517008706 455:0.281517008706 637:0.21529247318 652:0.0622334813674 653:0.21529247318 663:0.243139403086 1318:0.0986377342566 1347:0.259508949881 1514:0.21529247318 1517:0.174711470234 1685:0.0986377342566 1969:0.186700444102 2065:0.24893392547 2068:0.0986377342566 2155:0.259508949881 2208:0.174711470234 2259:0.268968631564
35 -1 -1.0 177:0.310898436713 530:0.34060967539 663:0.196232731159 704:0.0502273422705 737:0.241460661086 909:0.223985398241 1050:0.236090594545 1068:0.159216908019 1187:0.289052704299 1347:0.20944425029 1460:0.283475896569 1464:0.366849495507 1685:0.0796084540096 1813:0.311884339508 1866:0.248836113757 1978:0.100454684541 2068:0.0796084540096 2154:0.18006313855
36 -1 -1.0 2:0.189988488706 184:0.116329221628 196:0.170088810736 427:0.115083595683 479:0.111001257738 619:0.065676574262 694:0.159253932651 812:0.109506411405 929:0.254828945923 1364:0.220207068776 1638:0.440414137551 1668:0.316216122728 1685:0.197029722786 1760:0.120849620733 1798:0.194861856816 1889:0.220207068776 1969:0.186467871665 2060:0.211601756326 2068:0.197029722786 2072:0.153336248548 2216:0.316216122728 2375:0.082874609629 2459:0.098514861393 2539:0.220207068776
37 -1 -1.0 287:0.175240220565 637:0.163826897897 652:0.0473565937869 663:0.185017030906 707:0.327653795795 949:0.175240220565 1241:0.0947131875738 1247:0.169771612888 1322:0.0750584253141 1442:0.232373624693 1509:0.204671793166 1685:0.300233701256 1862:0.185017030906 2006:0.568279125443 2068:0.300233701256 2441:0.301900152726
38 1 -1.0 2:0.268983643043 15:0.122317425489 121:0.0974429257328 365:0.214243579236 678:0.1646976511 695:0.165552607955 854:0.290158100123 875:0.117332974043 877:0.08234882555 883:0.119898542864 1003:0.117332974043 1027:0.105158578011 1053:0.0974429257328 1074:0.117332974043 1184:0.111682069061 1241:0.0293332435108 1301:0.124605492168 1315:0.068109682222 1318:0.0464920909892 1322:0.0464920909892 1329:0.435967940319 1405:0.229391213803 1484:0.0586664870216 1541:0.185968363957 1609:0.270214562538 1685:0.0464920909892 2027:0.136219364444 2068:0.0464920909892 2074:0.187507403561 2176:0.270214562538 2311:0.132690744393 2349:0.145322646773 2397:0.201890244565 2454:0.0586664870216 2483:0.173268260233
39 -1 -1.0 50:0.176655317456 148:0.0993409837622 150:0.110841866538 203:0.134616920277 391:0.18528604976 421:0.274105942264 439:0.176655317456 652:0.0831313999035 655:0.216700808214 678:0.0777931148989 817:0.419528462525 877:0.0777931148989 1068:0.0878401009864 1086:0.0277104666345 1134:0.140975969317 1197:0.166262799807 1490:0.370718793231 1562:0.0277104666345 1721:0.232910392073 1761:0.250548594242 1822:0.218600756587 1978:0.110841866538 2053:0.266783456478 2065:0.221683733076 2259:0.11976264427 2271:0.199777316941
40 -1 -1.0 85:0.129089008531 93:0.178868553989 133:0.210535104873 146:0.305740282789 186:0.205423104715 221:0.135279037828 776:0.244338289024 1324:0.270558075656 1404:0.169812056702 1410:0.122169144512 1431:0.274533084829 1508:0.207176994351 1648:0.342282980685 1697:0.334313964864 1922:0.244338289024 1986:0.140878600449 2375:0.244338289024 2459:0.193633512797 2462:0.122169144512 2499:0.193633512797
41 -1 -1.0 74:0.281230010723 247:0.388591230508 562:0.411973029115 663:0.221778632751 886:0.241137941517 1086:0.0567660207839 1241:0.0567660207839 1258:0.241137941517 1343:0.278544653535 1347:0.236710049299 1562:0.0567660207839 1661:0.275768250137 1978:0.113532041568 2379:0.382686255064 2431:0.236710049299
42 -1 -1.0 181:0.111734552706 240:0.0918075712564 290:0.42519464157 291:0.42519464157 348:0.221010333902 377:0.0939955384055 455:0.42519464157 637:0.0812927843927 760:0.0780616049559 1027:0.0842426201047 1086:0.0469977692028 1134:0.239099404441 1212:0.0918075712564 1270:0.0918075712564 1347:0.0979885864053 1459:0.124201056813 1517:0.0659697093486 1541:0.0744897018039 1599:0.160266598399 1826:0.208946999142 1912:0.0918075712564 1969:0.281986615217 1978:0.187991076811 2155:0.0979885864053 2379:0.158416954757 2382:0.144031314304
43 -1 -1.0 56:0.273352286117 290:0.438184801491 291:0.438184801491 455:0.438184801491 652:0.0968672045939 653:0.167552735191 1086:0.048433602297 1241:0.048433602297 1347:0.201964489128 1517:0.135970311801 1562:0.048433602297 1969:0.290601613782 2049:0.179225625632 2382:0.296863256008 2431:0.201964489128
44 -1 -1.0 24:0.137295588439 101:0.252465867964 185:0.280274209944 310:0.439274614906 392:0.335770668178 464:0.123990271178 704:0.0413300903925 937:0.123990271178 1322:0.0655066434236 1648:0.347385256433 1693:0.271532726158 2375:0.082660180785 2386:0.388715346826 2421:0.237850020663 2454:0.082660180785 2459:0.0655066434236 2530:0.276353671198
45 1 -1.0 121:0.113258359515 184:0.0957144176416 338:0.189379060339 385:0.26416815364 487:0.117946427132 491:0.0957144176416 561:0.201390493589 678:0.0957144176416 1066:0.178923698542 1068:0.108075941199 1074:0.136376653895 1122:0.136376653895 1184:0.129808581115 1241:0.0340941634738 1318:0.0540379705994 1322:0.0540379705994 1509:0.442057568967 1526:0.252326793351 1579:0.113258359515 1680:0.136376653895 1685:0.108075941199 1824:0.283110458279 1866:0.168909178888 1959:0.410655185434 1962:0.258087894584 2068:0.108075941199 2440:0.192422555557
46 -1 -1.0 48:0.156624044782 74:0.419083906387 247:0.193023888703 290:0.12755193756 291:0.12755193756 455:0.12755193756 637:0.0975464048243 652:0.0281972345685 760:0.187338371422 844:0.117580353399 919:0.101086028552 924:0.167230391871 936:0.207213811545 1086:0.0281972345685 1212:0.110163510558 1241:0.0281972345685 1245:0.142237964239 1269:0.220507420571 1270:0.110163510558 1343:0.415082235379 1347:0.117580353399 1490:0.125743639393 1562:0.0281972345685 1661:0.410944888946 1685:0.0446915594151 1912:0.110163510558 1969:0.0845917037054 1978:0.056394469137 2065:0.112788938274 2068:0.0446915594151 2155:0.117580353399 2208:0.0791596452542 2259:0.12186642028 2277:0.138360745126 2431:0.117580353399
47 -1 -1.0 48:0.416704488411 85:0.475614671508 637:0.259526082187 737:0.360647102224 844:0.312827197626 919:0.268943391622 1068:0.237807335754 1086:0.0750198618724 1347:0.312827197626 1562:0.0750198618724 1978:0.150039723745 2208:0.210607378479
48 -1 -1.0 48:0.327406229825 56:0.332667948269 290:0.26663402188 291:0.26663402188 455:0.26663402188 637:0.203910585255 662:0.361280645191 737:0.283361737923 1086:0.058943377911 1212:0.230285328834 1270:0.230285328834 1347:0.24578946522 1562:0.058943377911 1685:0.0934230436548 1912:0.230285328834 1969:0.176830133733 1978:0.117886755822 2068:0.0934230436548 2208:0.165474982101
49 -1 -1.0 48:0.303650858763 181:0.259933851435 290:0.24728805485 291:0.24728805485 455:0.24728805485 559:0.265569629079 678:0.153468736517 704:0.0546666669436 712:0.232220038578 919:0.195977951032 1086:0.109333333887 1347:0.227955901234 1423:0.310092586932 1599:0.372836451834 1969:0.164000000831 1978:0.109333333887 2155:0.227955901234 2208:0.153468736517 2322:0.232220038578
50 -1 -1.0 4:0.305865710359 136:0.193929000141 198:0.399785750416 299:0.308800054496 416:0.174561737327 600:0.211078984507 652:0.0391443915403 677:0.298073183604 712:0.166282537821 760:0.26006970803 1071:0.275319063841 1608:0.416044033688 1811:0.218619958866 2168:0.169179245555 2322:0.166282537821
51 -1 -1.0 2:0.127484453357 4:0.32589218243 107:0.0718746404797 136:0.137750964889 157:0.120170806313 184:0.0780582409476 299:0.219345767953 300:0.199079552631 416:0.123994078925 442:0.160750165922 652:0.0278049064386 677:0.317589442159 678:0.0780582409476 712:0.118113227069 760:0.277097699622 877:0.0780582409476 883:0.113651521872 1003:0.111219625754 1053:0.092365899874 1071:0.195563668501 1198:0.215437777251 1315:0.0645609934354 1322:0.0440697340412 1344:0.236668486166 1423:0.157721255913 1484:0.111219625754 1537:0.165555871327 1606:0.120170806313 1685:0.0440697340412 1742:0.186688968424 2168:0.120170806313 2322:0.118113227069 2349:0.137750964889 2357:0.243335863756 2367:0.204330698771 2371:0.160014108562 2454:0.0556098128771 2460:0.113651521872 2514:0.113651521872
52 -1 -1.0 35:0.341024820343 221:0.110922194407 464:0.100172723104 607:0.321472095328 934:0.35489344404 937:0.100172723104 1311:0.330295636636 1318:0.0529233365717 1324:0.110922194407 1410:0.100172723104 1486:0.271271784878 1649:0.171271415793 1767:0.133563630805 2229:0.288020247838 2304:0.35489344404 2428:0.271271784878 2462:0.100172723104 2514:0.27296818893
53 -1 -1.0 354:0.264096339476 491:0.128241831553 738:0.38395242697 1508:0.232398670931 1922:0.411125958782 2154:0.16376346059 2372:0.331522281676 2375:0.274083972521 2459:0.217206409248 2482:0.278079333018 2496:0.399776326902 2499:0.217206409248
54 -1 -1.0 50:0.381767825014 150:0.239539114464 637:0.207167296619 678:0.168117828004 704:0.059884778616 886:0.254386198719 1086:0.059884778616 1134:0.304661585965 1197:0.359308671696 1258:0.254386198719 1272:0.337981078465 1562:0.059884778616 1978:0.119769557232 2065:0.239539114464 2259:0.258817707156 2515:0.332635323685
55 -1 -1.0 191:0.230693676432 254:0.335522612381 519:0.260091334565 712:0.165235780902 909:0.520388587294 1057:0.397269079056 1086:0.0388979756313 1947:0.173462862431 1978:0.0777959512627 1994:0.214855378365 2137:0.173462862431 2318:0.238416701431 2322:0.165235780902 2542:0.335522612381
56 -1 -1.0 48:0.168340686747 290:0.411281309865 291:0.411281309865 455:0.411281309865 652:0.0303065971654 704:0.0303065971654 737:0.145694569054 909:0.270300395306 1086:0.0606131943308 1347:0.126376237229 1476:0.21699133636 1517:0.0850813747232 1599:0.20669641641 1969:0.272759374489 1978:0.0606131943308 1994:0.16740036712 2049:0.112147735873 2137:0.135150197653 2318:0.185757711307 2382:0.185757711307 2388:0.213159117602
57 -1 -1.0 48:0.241788652433 181:0.206978027055 191:0.258162219937 290:0.196908534324 291:0.196908534324 455:0.196908534324 559:0.211465638542 660:0.462651258848 678:0.122202845545 712:0.18491029607 919:0.156051739421 1086:0.0870590637363 1196:0.101072443002 1347:0.181514883238 1423:0.246918019693 1599:0.296879197491 1685:0.0689926756849 1866:0.215653846174 1969:0.130588595604 1978:0.0870590637363 2068:0.0689926756849 2208:0.122202845545 2322:0.18491029607 2431:0.181514883238 2537:0.14460197487
58 -1 -1.0 464:0.100287665166 709:0.277588927762 721:0.136640701601 738:0.280977337576 751:0.136640701601 937:0.100287665166 1201:0.302255628515 1291:0.340139846646 1508:0.170069923323 2249:0.186700949746 2375:0.0668584434441 2434:0.341416125429 2442:0.330674630641 2457:0.274435636776 2459:0.0529840628577 2482:0.203499145045 2499:0.158952188573 2518:0.374865658026
59 -1 -1.0 138:0.14853895942 227:0.350233585528 270:0.180779580192 346:0.332731418002 696:0.19501399982 760:0.252597676033 843:0.216729228334 909:0.169546424715 1027:0.136299337385 1034:0.212338814706 1178:0.229806284779 1196:0.0882790993561 1318:0.0602598600641 1418:0.0380197386605 1459:0.200949611077 1517:0.106734900464 1539:0.176558198712 1541:0.361559160385 1978:0.076039477321 2201:0.19952483257 2344:0.19952483257 2498:0.299927956683 2537:0.126298838017
60 -1 -1.0 138:0.171883138884 288:0.344047746873 652:0.043994868727 696:0.225662132994 779:0.223822259854 943:0.234137527909 1027:0.315439909221 1086:0.043994868727 1178:0.265922325815 1459:0.232530576788 1541:0.557841737251 1562:0.043994868727 1978:0.0879897374539 2201:0.230881882043 2215:0.306458765184
61 -1 -1.0 227:0.664769901898 652:0.0721643468356 704:0.0721643468356 779:0.367133432989 843:0.411368508935 919:0.258706477294 1086:0.0721643468356 1459:0.381417598887 1562:0.0721643468356 1978:0.144328693671
62 -1 -1.0 138:0.228686699629 150:0.234136783749 181:0.278323516711 227:0.539210474385 559:0.284358011428 652:0.117068391874 704:0.0585341959372 779:0.297790546773 843:0.33367065539 1086:0.0585341959372 1888:0.45774788765 1978:0.117068391874
63 -1 -1.0 311:0.220373344606 380:0.745448594392 528:0.249085812067 696:0.258321787845 760:0.167299484495 886:0.106967409118 1027:0.0902732330704 1086:0.0251810815461 1178:0.152204381216 1258:0.106967409118 1326:0.186362148598 1459:0.133092144277 1541:0.159644279913 1641:0.183917098615 1978:0.0503621630922 2201:0.264296981328
64 -1 -1.0 89:0.199544230978 107:0.0706229242222 184:0.0766988356195 390:0.199544230978 678:0.0766988356195 695:0.15419396912 768:0.290376322199 812:0.288801528287 850:0.290376322199 1184:0.10401951211 1239:0.199544230978 1301:0.2321125067 1318:0.0433022477317 1472:0.157950658408 1520:0.232546840621 1734:0.155739869393 1874:0.270250222469 1953:0.229634150771 2011:0.155739869393 2012:0.189028024187 2168:0.354233997887 2256:0.279028916348 2454:0.0546413529809 2483:0.161380247027
65 -1 -1.0 177:0.389863754483 637:0.217890989703 704:0.0629846210946 715:0.623030248497 881:0.217890989703 1086:0.0629846210946 1460:0.355476143625 1475:0.397041241887 1562:0.0629846210946 2155:0.262641146209
66 -1 -1.0 107:0.0898698054495 182:0.326982783418 215:0.135828468553 231:0.618270378223 266:0.139065546095 491:0.0976015863296 652:0.0347663865237 779:0.176872699564 793:0.355072728907 943:0.185024209198 1257:0.14210631304 1315:0.0807250496272 1402:0.152705005255 1418:0.0347663865237 1484:0.139065546095 1505:0.132367972853 1541:0.220413675703 1557:0.334714564298 1922:0.104299159571 2459:0.0551034189257
67 -1 -1.0 67:0.286300384779 85:0.183495873922 123:0.20722995773 146:0.217299989448 191:0.171654823105 411:0.230555698971 539:0.30762177369 773:0.246357798859 844:0.12069118859 887:0.215662278148 1031:0.295600445339 1340:0.210052402498 1361:0.30762177369 1418:0.0289432516287 1508:0.147247717166 1931:0.243272124343 1950:0.18926451891 1986:0.100127199831 2095:0.168822803403 2154:0.103760471738 2238:0.130926591952 2375:0.0578865032574 2439:0.246357798859 2459:0.0458739684805 2499:0.137621905441
68 -1 -1.0 5:0.521843765262 603:0.181960786412 704:0.0232681102679 875:0.0930724410717 989:0.158692676144 1027:0.166830605546 1074:0.0930724410717 1086:0.0232681102679 1241:0.0465362205358 1301:0.197682491586 1514:0.0804944363668 1541:0.221274493424 1562:0.0232681102679 1754:0.142133820635 1917:0.521843765262 1978:0.0465362205358 2020:0.156227805071 2027:0.108053757892 2257:0.195571758382 2335:0.396104798642
69 1 -1.0 15:0.147560831271 107:0.0914738790932 157:0.152939753629 229:0.30969025002 433:0.170117517285 678:0.198687326907 875:0.141547707663 877:0.0993436634537 1074:0.141547707663 1122:0.141547707663 1184:0.13473059037 1241:0.0353869269158 1315:0.0821658997976 1318:0.0560869521774 1322:0.0560869521774 1484:0.141547707663 1606:0.152939753629 1860:0.170117517285 2027:0.164331799595 2133:0.290507326269 2279:0.384037668601 2311:0.160074956338 2393:0.563769252617 2454:0.0707738538317
70 -1 -1.0 15:0.0924260545477 184:0.186674392756 229:0.193977274964 390:0.16188771683 678:0.0622247975854 695:0.125095621594 1184:0.0843897177016 1217:0.208464209212 1241:0.0221649201163 1315:0.0514653507389 1322:0.0351305672157 1484:0.0443298402325 1520:0.18866231762 1579:0.0736302708551 1665:0.437865503391 1734:0.12634979098 1953:0.186299289096 2133:0.181961878047 2190:0.128143376214 2279:0.360818174453 2393:0.529682916998 2483:0.130925758187 2527:0.235578646357
71 -1 -1.0 15:0.105564695381 157:0.109412764651 184:0.14214047834 229:0.221551726324 390:0.184900541267 433:0.121701699133 678:0.0710702391699 695:0.142878339356 875:0.101262919927 877:0.0710702391699 1074:0.101262919927 1122:0.101262919927 1134:0.128792835582 1184:0.0963859691517 1241:0.0253157299818 1259:0.201659644044 1315:0.0587813046873 1318:0.0401244826995 1470:0.238098021721 1484:0.101262919927 1520:0.215481231855 1579:0.0840970346691 1606:0.109412764651 1734:0.144310792682 1781:0.181257369466 1860:0.121701699133 1906:0.24372804821 1953:0.21278229174 2133:0.207828304702 2190:0.146359341435 2279:0.412109560019 2393:0.403319288088 2483:0.14953724735
72 1 -1.0 15:0.100631211852 157:0.104299444613 184:0.135497654183 229:0.211197679561 390:0.176259358991 433:0.116014065348 678:0.0677488270914 877:0.0677488270914 1122:0.0965304765123 1134:0.122773803076 1184:0.0918814462194 1241:0.0241326191281 1259:0.192235238198 1315:0.0560342063567 1318:0.0382492963622 1470:0.226970696776 1484:0.0965304765123 1520:0.205410884906 1579:0.0801668254848 1606:0.104299444613 1685:0.0764985927244 1734:0.13756654058 1781:0.172786447977 1860:0.116014065348 1906:0.232337608377 1953:0.202838077648 2133:0.198115611322 2190:0.139519352009 2225:0.256492228144 2279:0.39284994184 2371:0.277761016429 2393:0.384470476396
73 -1 -1.0 74:0.159912724986 215:0.126107542419 491:0.0906164688404 619:0.409278367851 704:0.0322782374713 1086:0.0322782374713 1124:0.153479387944 1140:0.193669424828 1212:0.126107542419 1255:0.297343517931 1270:0.126107542419 1310:0.287011105916 1343:0.158385779891 1418:0.0322782374713 1505:0.245789412623 1661:0.156807064192 1767:0.129112949885 1825:0.287011105916 1912:0.126107542419 1922:0.0968347124139 2057:0.234255688208 2108:0.343067489095 2238:0.146012607034 2375:0.0645564749426 2431:0.134597829434 2459:0.255798979907
74 -1 -1.0 107:0.0554032243709 184:0.120339474628 270:0.10191099448 367:0.135497207638 427:0.119050907838 541:0.146176165108 619:0.0679406629863 678:0.0601697373142 695:0.120964165133 704:0.0214328928777 812:0.113281459573 852:0.227798334719 875:0.0857315715109 951:0.142704733467 1074:0.0857315715109 1184:0.081602630192 1241:0.0214328928777 1268:0.227798334719 1315:0.0497656361275 1318:0.0339703314932 1322:0.0339703314932 1393:0.193788912034 1471:0.227798334719 1484:0.0857315715109 1497:0.301493203511 1539:0.099531272255 1544:0.180146496602 1579:0.0711985290052 1665:0.282269591764 2012:0.1482912546 2072:0.396555640397 2110:0.128597357266 2279:0.348901653641 2321:0.227798334719 2375:0.0428657857555 2454:0.0428657857555 2459:0.0679406629863 2483:0.126601753376 2531:0.150746601756
75 -1 -1.0 148:0.289388355629 637:0.279255146275 652:0.0807228403563 704:0.0807228403563 886:0.342904774513 919:0.289388355629 1068:0.255885349833 1086:0.0807228403563 1258:0.342904774513 1418:0.0807228403563 1517:0.226617663197 1562:0.0807228403563 2065:0.322891361425 2259:0.348878311635 2505:0.379432844972
76 -1 -1.0 221:0.256921231274 704:0.0773409971365 1410:0.232022991409 1505:0.294464626124 1512:0.478727203484 1685:0.245165160459 1986:0.267555890911 2006:0.309363988546 2068:0.245165160459 2462:0.232022991409 2477:0.465775931782
77 -1 -1.0 121:0.166145647873 148:0.179301267297 287:0.185076839962 637:0.173022862365 652:0.0500148236587 663:0.195402444193 886:0.2124593455 919:0.179301267297 920:0.219680981353 949:0.185076839962 1212:0.195402444193 1241:0.0500148236587 1247:0.179301267297 1258:0.2124593455 1270:0.195402444193 1301:0.2124593455 1318:0.0792716199792 1685:0.0792716199792 1767:0.200059294635 1912:0.195402444193 1922:0.300088941952 1947:0.223037686024 1978:0.100029647317 1986:0.173022862365 2059:0.229316090955 2068:0.0792716199792 2095:0.291730965479 2155:0.208558063617 2375:0.100029647317 2459:0.0792716199792
78 -1 -1.0 72:0.197298131697 85:0.115257973703 184:0.204149965463 331:0.511468304763 489:0.253274819291 637:0.1257843887 652:0.0363598424729 737:0.174794667678 802:0.371346860586 1068:0.115257973703 1086:0.0363598424729 1241:0.0363598424729 1315:0.0844249397636 1418:0.0363598424729 1422:0.142053926615 1440:0.534397196129 1484:0.145439369892 1562:0.0363598424729 1579:0.120784782237 1978:0.0727196849459 2154:0.130348671798 2454:0.0727196849459
79 -1 -1.0 37:0.155447629539 107:0.0542943979353 184:0.235862060268 266:0.336063044134 278:0.183816908586 323:0.133161830708 385:0.162742579723 427:0.1166682524 469:0.151426927787 487:0.290646780183 561:0.124067977183 626:0.147729596536 666:0.164254571736 678:0.0589655150669 973:0.146308916968 1045:0.0858528253259 1066:0.110227155973 1074:0.0840157610335 1122:0.0840157610335 1176:0.323205462168 1184:0.0799694553253 1241:0.0210039402584 1305:0.10941904727 1315:0.0487696389892 1322:0.0332904576769 1477:0.165694691913 1484:0.0840157610335 1519:0.181173873226 1579:0.0697735792476 1680:0.168031522067 1928:0.130829735655 1967:0.441082745426 2016:0.096302278452 2027:0.0975392779785 2072:0.0777238147695 2207:0.130829735655 2454:0.0420078805167
80 -1 -1.0 85:0.149300514377 121:0.156459718468 377:0.188396273488 491:0.132223801419 652:0.0470990683721 1068:0.149300514377 1121:0.378625595115 1241:0.235495341861 1301:0.200073428395 1318:0.0746502571887 1322:0.0746502571887 1324:0.156459718468 1429:0.25397312698 1509:0.20355878684 1525:0.356533146864 1685:0.149300514377 1804:0.22880637904 2049:0.174287263292 2068:0.149300514377 2143:0.341816206206 2277:0.231109975657 2440:0.265820368565
81 -1 -1.0 93:0.15773741334 221:0.119297467499 619:0.113838714756 776:0.215472696743 1154:0.337758532386 1212:0.140304708753 1270:0.140304708753 1291:0.182701556331 1324:0.119297467499 1402:0.15773741334 1410:0.107736348372 1418:0.0359121161239 1442:0.176216824877 1505:0.136730172086 1551:0.381689970454 1912:0.140304708753 1986:0.124235510011 2021:0.283301463626 2057:0.260628154963 2146:0.193649529464 2231:0.227677429512 2238:0.162450682259 2375:0.215472696743 2459:0.284596786889 2462:0.107736348372 2499:0.170758072134
82 -1 -1.0 389:0.258846961118 648:0.319747297833 877:0.111662295836 1086:0.0795498246116 1115:0.495501434367 1156:0.382934315976 1418:0.0397749123058 1452:0.288661965012 1491:0.313774070928 1562:0.0397749123058 1664:0.393444829344 1680:0.159099649223 2181:0.233981611415
83 -1 -1.0 65:0.209300634532 101:0.132798083102 107:0.0561965606285 138:0.084935009372 276:0.174764468824 287:0.0804468091567 678:0.12206265355 696:0.22301914551 814:0.247852807258 875:0.0869591889443 877:0.0610313267752 949:0.0804468091567 1016:0.222030814886 1155:0.209300634532 1178:0.13140390257 1184:0.0827711240113 1247:0.0779363578646 1315:0.0504782459796 1322:0.0344567633924 1418:0.0217397972361 1484:0.0869591889443 1541:0.206740580355 1704:0.204465868385 1734:0.123926403629 1829:0.209300634532 1999:0.231060250977 2097:0.420204855609 2119:0.185043776816 2168:0.281873521355 2201:0.228177760104 2294:0.231060250977 2311:0.0983413197095 2454:0.0434795944721 2460:0.0888606133787
84 -1 -1.0 72:0.26288113184 93:0.212790460417 133:0.250462481531 221:0.16093431798 473:0.466416055756 622:0.412360854605 776:0.290676342261 1212:0.189273444658 1270:0.189273444658 1410:0.145338171131 1418:0.0484460570436 1514:0.167595821535 1649:0.248493537632 1767:0.193784228174 1912:0.189273444658 2154:0.173677297809 2375:0.0968921140871 2459:0.0767851837219 2462:0.145338171131
85 -1 -1.0 637:0.171191235438 873:0.210210242388 1086:0.0494853647391 1134:0.251754954296 1187:0.284782707077 1241:0.0494853647391 1322:0.078432447446 1562:0.0494853647391 1764:0.217355429716 1767:0.197941458956 1813:0.307277064629 1826:0.440013159735 1978:0.296912188435 2065:0.197941458956 2271:0.356762429368 2454:0.0989707294782 2505:0.232602973886 2515:0.274870855301
86 -1 -1.0 266:0.335248609315 704:0.0419060761643 1027:0.150231711601 1086:0.0419060761643 1196:0.0973028955924 1241:0.0419060761643 1437:0.535753881571 1494:0.403452168237 1498:0.230142014138 1541:0.265678237091 1562:0.0419060761643 1727:0.271372578378 1862:0.163722454865 1920:0.139208971757 2208:0.117645229184 2452:0.34949038942 2537:0.139208971757
87 -1 -1.0 117:0.212811172841 203:0.139690511393 207:0.264886459632 215:0.112342050289 221:0.0955215417372 464:0.0862645478849 491:0.0807250677013 619:0.182301431386 818:0.171875783394 937:0.0862645478849 1212:0.112342050289 1270:0.112342050289 1370:0.214258452586 1410:0.0862645478849 1442:0.141096899584 1505:0.218959833992 1698:0.224868067524 1753:0.19306711799 1912:0.112342050289 1922:0.17252909577 2057:0.208685093692 2059:0.131839905731 2146:0.465165824528 2199:0.143774246475 2375:0.28754849295 2459:0.319027504925
88 -1 -1.0 117:0.187025810653 221:0.0839476308491 287:0.0935129053263 301:0.171370079552 377:0.101083019802 464:0.0758122648515 600:0.136267932206 619:0.160212795846 721:0.103293271831 738:0.212404270239 751:0.206586543661 818:0.151050376217 920:0.110997177256 937:0.0758122648515 949:0.0935129053263 956:0.26858884275 1124:0.120159596884 1169:0.243295049572 1247:0.0905947088625 1370:0.188297730092 1375:0.212404270239 1410:0.0758122648515 1418:0.0252707549505 1431:0.17036196022 1655:0.177739909135 1922:0.227436794555 1949:0.195802682811 2059:0.115865463813 2199:0.126353774753 2231:0.160212795846 2252:0.258092854019 2347:0.154891609144 2375:0.252707549505 2421:0.145430351835 2459:0.28037239273 2514:0.103293271831
89 -1 -1.0 186:0.131992079352 221:0.0869218753185 324:0.196449643397 464:0.0784982752507 597:0.198073536384 619:0.414722742146 751:0.10695292773 937:0.0784982752507 951:0.17421937255 1291:0.39935705844 1318:0.0414722742146 1375:0.219929702698 1410:0.0784982752507 1418:0.0261660917502 1505:0.0996235982163 1508:0.13311901948 1767:0.104664367001 1825:0.232663228202 1938:0.141095872431 2057:0.189897476159 2375:0.104664367001 2459:0.290305919502 2485:0.267237022066 2499:0.373250467931
90 -1 -1.0 240:0.181385741896 637:0.160611503017 813:0.493448288944 1068:0.147170539863 1086:0.0464271362243 1181:0.493448288944 1212:0.181385741896 1270:0.181385741896 1517:0.130337449396 1562:0.0464271362243 1685:0.0735852699313 1820:0.390226647693 1912:0.181385741896 1978:0.0928542724485 2155:0.193597676087 2371:0.267182946018 2431:0.193597676087
91 -1 -1.0 77:0.325375655016 132:0.288671552024 202:0.325375655016 210:0.28352841317 215:0.142964238566 491:0.102729101057 637:0.126590441971 721:0.149571890603 751:0.149571890603 920:0.160727386785 1124:0.173994857183 1196:0.0849659528382 1418:0.0365928441218 1505:0.139321945179 1517:0.102729101057 1776:0.263814403212 1922:0.439114129461 2059:0.167776818093 2238:0.165529997533 2372:0.265568462059 2375:0.146371376487 2459:0.115996571455 2537:0.12155879696
92 -1 -1.0 74:0.507475180825 85:0.324706201071 704:0.102433401713 1053:0.340276395004 1241:0.102433401713 1343:0.50262949554 1661:0.497619518786
93 -1 -1.0 221:0.19467323767 287:0.216854958974 377:0.234409935566 704:0.0586024838916 942:0.391845539435 949:0.216854958974 1068:0.185765478835 1241:0.175807451675 1247:0.2100877072 1318:0.0928827394173 1324:0.389346475339 1329:0.290328209475 1404:0.244367962726 1410:0.175807451675 1418:0.0586024838916 1514:0.202731285705 1767:0.234409935566 1804:0.284689753013 2462:0.175807451675
94 -1 -1.0 47:0.29878495794 221:0.128099824743 266:0.308495117497 450:0.39383659828 491:0.108256910817 978:0.39383659828 1045:0.157620291184 1241:0.0385618896871 1257:0.157620291184 1410:0.115685669061 1615:0.218739440295 2000:0.592811970818 2462:0.115685669061
95 -1 -1.0 85:0.25461937485 322:0.279757981513 323:0.25461937485 487:0.138936775424 712:0.170604138487 747:0.176403087742 825:0.164159598869 844:0.334942844564 877:0.11274824403 881:0.277873550848 895:0.190964531137 1068:0.127309687425 1176:0.206000904534 1241:0.0401617348572 1305:0.209220684821 1685:0.0636548437125 2016:0.184140048284 2068:0.0636548437125 2132:0.30611482424 2277:0.197069239074 2310:0.304018533849 2322:0.170604138487 2506:0.216564822599
96 -1 -1.0 85:0.247535369709 221:0.129702547969 266:0.312354859621 491:0.109611369073 712:0.165857600268 844:0.325624084614 1045:0.159592360248 1241:0.0390443574526 1257:0.159592360248 1322:0.0618838424272 1410:0.117133072358 1509:0.337493810843 1537:0.232477769086 1685:0.0618838424272 1726:0.293137017613 2068:0.0618838424272 2132:0.297598115761 2274:0.221476202675 2277:0.191586390396 2310:0.295560148236 2322:0.165857600268 2462:0.117133072358 2506:0.210539568953
97 -1 -1.0 85:0.123095955605 221:0.128998608202 266:0.155329801871 477:0.578697572849 491:0.109016470956 581:0.540996946406 881:0.134338206977 895:0.184643933407 1045:0.158726198321 1241:0.0388324504677 1257:0.158726198321 1410:0.116497351403 1472:0.224504364711 1484:0.0776649009354 1685:0.0615479778024 1767:0.155329801871 2011:0.221362042999 2068:0.0615479778024 2277:0.190546586004 2462:0.116497351403
98 -1 -1.0 72:0.216555747527 85:0.126507921991 110:0.335439160251 287:0.147680130912 377:0.159635224093 597:0.302103899097 619:0.126507921991 682:0.309221125465 704:0.0399088060233 783:0.259718313935 949:0.147680130912 1162:0.203034567682 1247:0.143071573042 1324:0.265148367924 1404:0.166416728014 1508:0.203034567682 1922:0.11972641807 1952:0.349263674259 1986:0.138061785419 2072:0.295360261824 2459:0.0632539609955 2499:0.189761882986
99 -1 -1.0 389:0.205442083592 509:0.296907318914 631:0.238969880681 834:0.29080658344 920:0.138659391241 1124:0.150105227607 1196:0.0733000612554 1250:0.220980326616 1418:0.0315686180881 1452:0.229105705123 1653:0.259161098011 1685:0.150105227607 1909:0.335525338126 1922:0.189411708528 1986:0.10920947557 2238:0.142802599788 2371:0.545021537087 2537:0.104868679343
100 -1 -1.0 2:0.303097588353 107:0.0569612728442 136:0.109168828438 184:0.247447318313 191:0.130687523536 285:0.167956700803 319:0.192845771967 487:0.228692247868 666:0.172322556882 690:0.207248201423 817:0.166806524496 883:0.0900698118738 1003:0.0881425132137 1053:0.0732007727496 1089:0.199238640312 1315:0.0511651444462 1322:0.0349256445408 1429:0.356469307267 1430:0.0982663775928 1484:0.0881425132137 1579:0.0732007727496 1804:0.428194654055 1972:0.192845771967 2016:0.101032529451 2168:0.285709203159 2349:0.109168828438 2454:0.0440712566068 2460:0.0900698118738 2533:0.217971668942
101 -1 -1.0 191:0.618390666929 240:0.407366663456 652:0.104268766552 704:0.104268766552 1086:0.104268766552 1514:0.360710667845 1517:0.292719434995 1562:0.104268766552 1978:0.208537533103 2049:0.385840285109
102 -1 -1.0 16:0.331658578011 184:0.0876029648838 186:0.157409338387 217:0.206410735471 232:0.215901783009 287:0.115471502422 364:0.207768195653 464:0.0936144171107 544:0.287455184394 619:0.296750681295 804:0.214771539082 937:0.0936144171107 949:0.115471502422 1247:0.11186805829 1548:0.308671188521 1616:0.219476598194 1714:0.318697932804 1825:0.277466382817 1986:0.107950891504 2072:0.115471502422 2163:0.287455184394 2459:0.148375340647
103 -1 -1.0 93:0.121783191297 123:0.19851752429 186:0.139862936779 383:0.194084866148 652:0.0277264094497 672:0.19738267503 904:0.260770803139 1112:0.471827962812 1241:0.0277264094497 1291:0.141057077796 1315:0.0643787290715 1340:0.201221306861 1484:0.110905637799 1508:0.141057077796 1526:0.205199813538 1651:0.283172709346 1706:0.236000339213 1938:0.149509600746 1959:0.16697863584 2045:0.233044393689 2160:0.1727027774 2214:0.236000339213 2375:0.110905637799 2454:0.0554528188993 2459:0.0878906385147 2499:0.263671915544
104 -1 -1.0 48:0.282128669342 290:0.229760752673 291:0.229760752673 455:0.229760752673 559:0.246746564047 652:0.0507919986296 704:0.0507919986296 737:0.244175164613 1086:0.0507919986296 1241:0.0507919986296 1295:0.477705932307 1347:0.211798824959 1418:0.0507919986296 1422:0.198438781778 1476:0.363664175126 1514:0.175711446033 1517:0.142591167354 1562:0.0507919986296 1685:0.0805034131646 1866:0.251633532208 1969:0.152375995889 1978:0.101583997259 2068:0.0805034131646 2208:0.142591167354
105 -1 -1.0 48:0.321195455992 74:0.286477610761 85:0.183301686855 652:0.0578252440583 704:0.0578252440583 844:0.241126930913 924:0.34294633399 1086:0.0578252440583 1318:0.0916508434274 1343:0.283742146258 1347:0.241126930913 1418:0.0578252440583 1562:0.0578252440583 1661:0.280913936674 1685:0.0916508434274 2068:0.0916508434274 2208:0.162335983526 2277:0.283742146258 2375:0.231300976233 2379:0.3898269738 2459:0.183301686855
106 -1 -1.0 23:0.740859101193 48:0.183488205254 844:0.13774773885 886:0.140324444582 1241:0.0330336250178 1258:0.140324444582 1347:0.13774773885 1425:0.351096084495 1646:0.337375855059 1685:0.0523570569161 1978:0.198201750107 2037:0.175802577058 2068:0.0523570569161 2277:0.162092383939
107 -1 -1.0 48:0.206017512181 56:0.209328402582 74:0.18374918936 85:0.117571269456 177:0.229578154299 290:0.335554261627 291:0.335554261627 455:0.335554261627 637:0.128308955831 844:0.154660875488 1212:0.144905033003 1241:0.0370896060324 1269:0.290047356819 1270:0.144905033003 1343:0.181994639035 1347:0.154660875488 1418:0.0370896060324 1460:0.209328402582 1661:0.180180601222 1685:0.0587856347279 1912:0.144905033003 1969:0.222537636195 2068:0.0587856347279 2277:0.181994639035 2379:0.250038354606
108 -1 -1.0 48:0.193930545244 56:0.197047186999 150:0.139654293358 290:0.315867424217 291:0.315867424217 455:0.315867424217 637:0.12078111953 1086:0.0349135733395 1212:0.136403511339 1241:0.069827146679 1245:0.352235648079 1270:0.136403511339 1347:0.145586982358 1418:0.0349135733395 1490:0.31138938574 1517:0.0980147919613 1562:0.0349135733395 1685:0.0553367045093 1866:0.172968696221 1912:0.136403511339 1969:0.209481440037 2065:0.139654293358 2068:0.0553367045093 2155:0.145586982358 2259:0.150893953509 2382:0.213995172131 2452:0.291173964716
109 -1 -1.0 48:0.276703058223 240:0.194622609308 704:0.0498152186619 737:0.239479436628 940:0.492761368132 1086:0.0498152186619 1347:0.20772572575 1514:0.172332342528 1562:0.0498152186619 1685:0.0789552535443 1866:0.246794372496 1978:0.199260874648 2068:0.0789552535443 2148:0.312181341832 2208:0.139848999304 2375:0.0996304373238 2459:0.0789552535443 2512:0.508768019918
110 -1 -1.0 48:0.364268304928 559:0.318584966362 614:0.327898530976 662:0.401956579438 895:0.311824125383 919:0.235100787518 1086:0.0655797061952 1241:0.0655797061952 1347:0.27346245645 1514:0.226868509153 1562:0.0655797061952 1685:0.103941375128 2068:0.103941375128 2155:0.27346245645 2208:0.184105510974 2431:0.27346245645
111 -1 -1.0 48:0.217640078952 56:0.221137754663 138:0.153079912914 150:0.15672812859 290:0.354484699966 291:0.354484699966 348:0.36851255516 455:0.354484699966 559:0.190345567523 678:0.109997870805 712:0.166442432392 1068:0.124204103311 1086:0.0391820321474 1347:0.163386135459 1418:0.0391820321474 1423:0.222257152103 1459:0.207092799652 1517:0.109997870805 1562:0.0391820321474 1969:0.235092192885 1978:0.0783640642949 2322:0.166442432392 2431:0.163386135459
112 -1 -1.0 48:0.221350531672 56:0.224907837762 150:0.159400119492 290:0.360528158163 291:0.360528158163 455:0.360528158163 873:0.169280038309 1086:0.039850029873 1134:0.202735546202 1241:0.039850029873 1245:0.201019256348 1259:0.317436741706 1490:0.177708483219 1517:0.111873177508 1562:0.039850029873 1764:0.17503398051 1969:0.239100179238 2086:0.278950209111 2382:0.244252111326
113 -1 -1.0 48:0.319912625919 56:0.325053915275 150:0.230377177834 290:0.260531359298 291:0.260531359298 455:0.260531359298 678:0.16168762603 704:0.0575942944584 712:0.244656388047 1086:0.0575942944584 1241:0.0575942944584 1347:0.240163888403 1423:0.326699335439 1562:0.0575942944584 1685:0.0912847969721 1866:0.285333441105 1969:0.172782883375 2068:0.0912847969721 2208:0.16168762603 2322:0.244656388047 2431:0.240163888403
114 -1 -1.0 48:0.252526558445 56:0.256584891883 290:0.411306601867 291:0.411306601867 455:0.411306601867 637:0.157275071866 704:0.045462691333 881:0.157275071866 919:0.162982043611 1068:0.144113321889 1086:0.045462691333 1347:0.189576013222 1562:0.045462691333 1969:0.272776147998 2155:0.189576013222 2382:0.278653701892 2431:0.189576013222
115 -1 -1.0 48:0.166648852373 56:0.169327052299 181:0.142656201306 290:0.407147907115 291:0.407147907115 348:0.282173185647 455:0.407147907115 637:0.10378991578 663:0.117214586262 704:0.0300020139786 760:0.0996645331386 919:0.107556095059 1086:0.0600040279571 1212:0.117214586262 1270:0.117214586262 1347:0.125106148183 1459:0.158572711253 1599:0.204619104567 1912:0.117214586262 1969:0.270018125807 1978:0.120008055914 2020:0.201440887876 2043:0.145749213723 2155:0.125106148183 2208:0.0842263016143
116 -1 -1.0 48:0.224459841171 273:0.324851132587 290:0.365592494889 291:0.365592494889 455:0.365592494889 559:0.196310054929 637:0.139794950157 1086:0.0404098029872 1347:0.16850584778 1476:0.289328990133 1517:0.113444659316 1562:0.0404098029872 1680:0.161639211949 1685:0.0640480223963 1866:0.200198096863 1969:0.242458817923 2068:0.0640480223963 2154:0.144867628371 2208:0.113444659316 2382:0.247683119168 2431:0.16850584778
117 -1 -1.0 48:0.300928337365 150:0.216706111218 181:0.257603294968 191:0.321306756269 290:0.245070880087 291:0.245070880087 455:0.245070880087 637:0.187419993275 704:0.0541765278044 1086:0.108353055609 1241:0.0541765278044 1272:0.305764531789 1347:0.225912057783 1418:0.0541765278044 1599:0.369493615188 1685:0.0858677649893 1866:0.268401154158 1969:0.162529583413 1978:0.108353055609 2068:0.0858677649893 2431:0.225912057783
118 -1 -1.0 4:0.202833967403 230:0.23470782618 400:0.213105019915 405:0.218184787599 600:0.139976422374 652:0.0259584908304 677:0.197666375665 896:0.23470782618 1071:0.182577046492 1122:0.103833963322 1162:0.132062857515 1218:0.230817285726 1318:0.0411432345415 1351:0.371718908886 1418:0.0259584908304 1593:0.203000043888 1811:0.144977197863 1853:0.265116772236 1986:0.0898016239509 2023:0.265116772236 2258:0.230817285726 2323:0.230817285726 2350:0.20867820487 2380:0.179603247902 2454:0.0519169816609 2514:0.212208733369
119 1 -1.0 148:0.112943459138 157:0.136161398922 197:0.334846851068 652:0.031504781184 875:0.126019124736 877:0.0884451025253 1074:0.126019124736 1163:0.321761613649 1241:0.031504781184 1315:0.0731518365544 1318:0.0499338967701 1322:0.0499338967701 1356:0.334846851068 1437:0.402777123327 1484:0.126019124736 1591:0.216836163238 1606:0.136161398922 1727:0.204016564749 2110:0.378057374208 2297:0.296306923801 2452:0.262745149448 2454:0.063009562368
120 -1 -1.0 79:0.142885554626 704:0.0216987651198 919:0.0777892592665 1068:0.0687834580538 1160:0.214639491192 1318:0.0343917290269 1418:0.0216987651198 1490:0.387056637043 1514:0.0750653941409 1544:0.182381190407 1588:0.356270000686 1665:0.571542218504 1673:0.385881452145 1978:0.0433975302396 2065:0.0867950604793 2200:0.208905596442 2259:0.0937805025957 2375:0.130192590719 2430:0.199886600413 2459:0.103175187081
121 -1 -1.0 107:0.0592472989237 138:0.0895458695883 211:0.203799539406 416:0.102210100946 678:0.0643445296424 696:0.35268925265 812:0.121141333813 814:0.130653986618 875:0.0916799356388 895:0.108981945042 950:0.177588455442 1074:0.0916799356388 1178:0.13853741596 1263:0.234084184382 1315:0.0532185545743 1322:0.036327315014 1484:0.0458399678194 1492:0.35268925265 1525:0.173500968742 1541:0.072654630028 1545:0.200585249019 1693:0.150580984832 1750:0.226719523316 2072:0.169628037597 2097:0.295344322512 2110:0.275039806917 2181:0.134830084038 2201:0.360847242502 2311:0.103679967247 2454:0.0458399678194 2460:0.093684582553
122 -1 -1.0 240:0.192441321115 332:0.375438647653 433:0.236795402796 516:0.388575040842 637:0.170400878833 652:0.0492569004443 663:0.192441321115 704:0.0492569004443 886:0.209239742624 919:0.176584140995 1068:0.156140680212 1086:0.0492569004443 1122:0.197027601777 1212:0.192441321115 1241:0.0492569004443 1258:0.209239742624 1270:0.192441321115 1322:0.078070340106 1418:0.0492569004443 1509:0.212884781897 1517:0.138281601908 1562:0.0492569004443 1685:0.078070340106 1860:0.236795402796 1866:0.244028354442 1912:0.192441321115 1978:0.0985138008887 2049:0.182272190797 2068:0.078070340106
123 -1 -1.0 240:0.300083621765 652:0.0768088111048 662:0.470782941456 704:0.0768088111048 881:0.265714829726 919:0.275356707536 1086:0.0768088111048 1241:0.0768088111048 1322:0.121739085326 1418:0.0768088111048 1509:0.331962158649 1514:0.265714829726 1517:0.215629593912 1562:0.0768088111048 1685:0.121739085326 1978:0.15361762221 2049:0.284226375315 2068:0.121739085326 2505:0.36103518642
124 -1 -1.0 240:0.227337620984 619:0.184454412247 637:0.201300480495 652:0.0581888884321 663:0.227337620984 704:0.0581888884321 886:0.247182180147 919:0.208604982988 1086:0.0581888884321 1258:0.247182180147 1517:0.163356862349 1562:0.0581888884321 1683:0.333301324278 1685:0.0922272061235 1866:0.288279176376 1978:0.116377776864 2049:0.215324473909 2068:0.0922272061235 2148:0.364657342844 2249:0.324982759852 2375:0.116377776864 2431:0.242643300679 2459:0.184454412247
125 -1 -1.0 121:0.169280131194 148:0.182683942913 519:0.34073334947 555:0.271196925513 652:0.0509583971593 747:0.22382545568 877:0.143058307085 881:0.176287090368 909:0.227245487527 1012:0.401997711565 1138:0.284600737232 1241:0.203833588637 1318:0.0807671485943 1322:0.0807671485943 1442:0.250047279788 1472:0.294608824403 1509:0.220238528353 1685:0.0807671485943 2011:0.29048527114 2068:0.0807671485943
126 -1 -1.0 121:0.22618421029 148:0.244093757897 652:0.0680882318428 856:0.595877160877 895:0.323751882634 1241:0.0680882318428 1318:0.107917294211 1652:0.367153358852 1685:0.107917294211 1709:0.500361906315 2068:0.107917294211
127 -1 -1.0 85:0.136467560833 148:0.154335224943 186:0.21716481022 377:0.172202889054 430:0.333565298411 519:0.28785867711 652:0.0861014445268 843:0.245408047085 909:0.191981752066 1046:0.291942433595 1068:0.136467560833 1108:0.289053118989 1324:0.286022807584 1404:0.179518283096 1418:0.0430507222634 1452:0.312435788373 1685:0.0682337804164 1767:0.172202889054 1947:0.191981752066 1978:0.172202889054 2068:0.0682337804164 2412:0.275193881987
128 -1 -1.0 85:0.302795655172 121:0.158657601279 148:0.171220307843 377:0.1910427881 430:0.370059091181 652:0.0955213940502 843:0.272256974288 844:0.199158524611 1046:0.323882466696 1108:0.320677045921 1318:0.0756989137931 1324:0.158657601279 1418:0.0477606970251 1652:0.257540838693 1685:0.151397827586 1947:0.212985562442 1978:0.1910427881 2068:0.151397827586 2154:0.171220307843 2412:0.305301535718
129 -1 -1.0 194:0.173517035176 215:0.0735910001544 221:0.125145050757 258:0.186323685861 262:0.138422165018 354:0.108898888556 424:0.240814028924 464:0.0565086211299 652:0.0188362070433 657:0.170310563795 694:0.434353546106 818:0.112589282195 920:0.0827346003754 937:0.0565086211299 939:0.142587367526 1247:0.0675270959061 1402:0.248203801126 1410:0.11301724226 1418:0.0188362070433 1505:0.0717161255992 1538:0.0885384557255 1652:0.101570807419 1818:0.297188002295 1922:0.16952586339 2059:0.0863633029494 2146:0.203141614837 2154:0.0675270959061 2375:0.0753448281732 2413:0.173517035176 2453:0.200199600743 2454:0.0376724140866 2459:0.149273409097 2462:0.0565086211299 2497:0.421057665678 2505:0.0885384557255
130 -1 -1.0 177:0.419655583001 203:0.164679857024 361:0.326362104993 433:0.162963692534 491:0.0951660386574 637:0.117270673745 652:0.0338988269384 663:0.132439008168 704:0.0338988269384 877:0.0951660386574 919:0.121526023393 1122:0.135595307754 1171:0.233313525609 1324:0.11260946559 1739:0.335319863867 1767:0.135595307754 1860:0.162963692534 1892:0.258378615543 1922:0.101696480815 1971:0.254505431197 1978:0.0677976538768 1986:0.117270673745 2008:0.335319863867 2095:0.197728129141 2482:0.206357849349
131 -1 -1.0 44:0.300231949181 85:0.121699614103 107:0.0992417608193 287:0.14206711058 464:0.115175861304 631:0.290621546544 652:0.0383919537679 675:0.341372948848 845:0.182549421154 877:0.107779840378 937:0.115175861304 949:0.14206711058 1247:0.137633714587 1322:0.0608498070515 1418:0.0383919537679 1692:0.326782814367 1767:0.153567815071 1922:0.115175861304 1938:0.207021601197 1966:0.326782814367 2151:0.193664145817 2154:0.137633714587 2278:0.353662389519 2375:0.0767839075357 2454:0.0767839075357 2459:0.0608498070515 2488:0.237639458296
132 -1 -1.0 2:0.105010489805 4:0.0894804472222 107:0.0592040127453 135:0.138436200285 136:0.113467139822 184:0.0642975194185 400:0.188023068635 416:0.10213542607 442:0.132411860547 677:0.0872007579486 760:0.228248734611 789:0.121052827746 892:0.16304680547 921:0.336619347618 929:0.140849125178 1049:0.137931726538 1198:0.177458709011 1205:0.186068688252 1290:0.170656865432 1322:0.0363007742153 1418:0.0229032385301 1430:0.10213542607 1583:0.346748417272 1669:0.138436200285 1685:0.0363007742153 1742:0.153777966641 1969:0.0687097155902 2068:0.0363007742153 2168:0.0989861500671 2349:0.113467139822 2460:0.093616136436 2514:0.561696818616
133 -1 -1.0 50:0.198765223995 148:0.111774347774 488:0.241578315537 555:0.165930617568 635:0.277233952593 652:0.0311786658162 678:0.175059161885 712:0.132444712353 886:0.132444712353 1012:0.245960489467 1013:0.245960489467 1086:0.0311786658162 1241:0.0311786658162 1245:0.157277478493 1258:0.132444712353 1423:0.176858654105 1490:0.139039128168 1562:0.0311786658162 1591:0.214591627568 1685:0.0494170161412 1749:0.176858654105 1947:0.139039128168 1978:0.0623573316324 2110:0.187071994897 2217:0.245960489467 2322:0.132444712353 2371:0.17942971424 2452:0.390038094296 2492:0.31843096341
134 -1 -1.0 148:0.230956836784 637:0.222869662806 652:0.128847560741 653:0.222869662806 886:0.273667549157 1068:0.204218552084 1086:0.0644237803707 1212:0.251696661664 1258:0.273667549157 1270:0.251696661664 1562:0.0644237803707 1912:0.251696661664 1947:0.287293443177 1978:0.257695121483 2431:0.268642332455 2505:0.302820096047 2515:0.35784761223
135 -1 -1.0 228:0.539144974721 555:0.341373289286 637:0.221904078683 704:0.0641446639638 886:0.272481882892 919:0.229956214931 1012:0.506020784797 1068:0.203333774008 1086:0.0641446639638 1258:0.272481882892 1517:0.180076838102 1562:0.0641446639638
136 -1 -1.0 121:0.225978664184 704:0.0680263562996 919:0.243871936395 941:0.437155375879 1050:0.319753787031 1176:0.348926434072 1241:0.0680263562996 1305:0.354380130776 1315:0.157952307885 1318:0.107819223796 1322:0.107819223796 1418:0.0680263562996 1442:0.33379788798 1484:0.272105425198 1685:0.107819223796 2068:0.107819223796 2154:0.243871936395 2454:0.136052712599
137 -1 -1.0 138:0.223952650921 159:0.518290309437 342:0.424236750005 701:0.448272037943 909:0.255625671658 1086:0.0573224781807 1418:0.0573224781807 1459:0.302972353367 1978:0.114644956361 2318:0.351345692002
138 -1 -1.0 41:0.222617814331 83:0.317550250831 184:0.174574985332 221:0.103286824171 389:0.202343163832 424:0.39750539255 839:0.28642001253 1065:0.194263262804 1249:0.330464222691 1410:0.0932772966969 1418:0.0310924322323 1514:0.107562143165 1685:0.0985606782888 1810:0.276467182216 1922:0.0932772966969 2062:0.292428723578 2068:0.0985606782888 2267:0.299343444867 2375:0.0621848644646 2459:0.0492803391444 2462:0.0932772966969 2514:0.254178322787
139 -1 -1.0 15:0.230323822483 184:0.310125825521 464:0.165703571937 652:0.0552345239792 875:0.220938095917 937:0.165703571937 1074:0.220938095917 1241:0.0552345239792 1329:0.547285349807 1418:0.0552345239792 1579:0.183485117014 2016:0.25324822119 2027:0.25650118607 2190:0.319330651729 2441:0.352122268339
140 -1 -1.0 80:0.283781261306 655:0.240908289227 670:0.203772629749 696:0.316025196485 757:0.152618880382 760:0.204670511537 817:0.233196832587 886:0.130861576818 1027:0.110438288835 1086:0.0308059816003 1134:0.15672428668 1178:0.186203494026 1241:0.0308059816003 1258:0.130861576818 1384:0.191884873971 1459:0.162822003504 1541:0.195305302537 1562:0.0308059816003 1766:0.21202657514 1826:0.273920125155 1978:0.369671779203 2201:0.323335116838 2515:0.171114561962
141 -1 -1.0 2:0.318466580961 287:0.128514288274 435:0.210672026651 724:0.354695636149 806:0.240288412279 941:0.223180730972 949:0.128514288274 1162:0.176684858008 1247:0.1245038264 1322:0.0550448982382 1418:0.0347294640808 1484:0.0694589281616 1511:0.257028576549 1922:0.104188392242 1986:0.120144206139 2013:0.354695636149 2154:0.1245038264 2170:0.319923943642 2199:0.347294640808 2207:0.216323534977 2349:0.172056582811
142 1 1.0 4:0.105689863002 107:0.0699288413334 121:0.0898653588219 142:0.236748245191 157:0.116917527398 184:0.0759450386056 323:0.171506691028 368:0.180119059449 416:0.120637295903 427:0.150263673989 487:0.0935851273262 506:0.233344129714 619:0.171506691028 677:0.102997207182 678:0.0759450386056 704:0.0270521685765 756:0.200209838125 877:0.0759450386056 883:0.110574733832 895:0.128630018271 951:0.180119059449 1003:0.108208674306 1027:0.0969810099099 1053:0.0898653588219 1241:0.0270521685765 1315:0.0628131902454 1318:0.0428766727569 1322:0.0428766727569 1429:0.291747759878 1430:0.120637295903 1484:0.108208674306 1506:0.276286617039 1541:0.257260036542 1606:0.116917527398 1615:0.153451406589 1685:0.0857533455139 1762:0.203102126244 1804:0.262837841643 1866:0.13402175375 2056:0.204781010016 2068:0.0857533455139 2072:0.100104919062 2125:0.162313011459 2375:0.054104337153 2454:0.054104337153 2459:0.128630018271 2460:0.110574733832
143 -1 -1.0 24:0.0824509285274 221:0.0824509285274 354:0.143494519723 374:0.233437517134 619:0.0786781809436 877:0.0696791180959 1162:0.12627185873 1238:0.214091841546 1250:0.1737414186 1392:0.238957342101 1410:0.0744606079713 1527:0.233437517134 1584:0.163065147627 1922:0.223381823914 1969:0.0744606079713 1986:0.085863793853 2131:0.157356361887 2255:0.263800172236 2363:0.25349131649 2372:0.180129837017 2375:0.347482837199 2386:0.233437517134 2416:0.233437517134 2459:0.314712723774 2462:0.0744606079713 2532:0.263800172236 2537:0.0824509285274
144 -1 -1.0 148:0.409211023574 652:0.114146528309 663:0.44595799797 704:0.114146528309 919:0.409211023574 1068:0.361835933913 1086:0.114146528309 1418:0.114146528309 1517:0.320449818083 1562:0.114146528309 2154:0.409211023574
145 -1 -1.0 148:0.27363773796 181:0.362937313873 235:0.608022871172 652:0.0763293166679 704:0.0763293166679 1086:0.0763293166679 1241:0.0763293166679 1514:0.26405605151 1978:0.152658633336 2027:0.354462369669 2249:0.426296371296
146 -1 -1.0 148:0.387971485458 181:0.514583002481 652:0.108221908982 760:0.359505399931 1086:0.108221908982 1241:0.108221908982 1947:0.482608202746 1978:0.43288763593
147 -1 -1.0 85:0.174041440568 215:0.107251885627 287:0.101584400102 342:0.203168800204 423:0.13966093225 433:0.131971415029 491:0.0770674534251 559:0.133361201015 637:0.0949682503811 701:0.214679402745 704:0.0274519808021 835:0.258189762887 844:0.228945402172 851:0.244097075517 887:0.204550504395 949:0.101584400102 1068:0.0870207202838 1122:0.109807923209 1247:0.0984143217462 1318:0.0435103601419 1330:0.206103834329 1336:0.264294875368 1418:0.0274519808021 1505:0.104519434227 1685:0.0435103601419 1692:0.233664470444 1767:0.109807923209 1860:0.131971415029 1862:0.107251885627 1920:0.0911935062869 1922:0.164711884813 1947:0.122420231183 1966:0.233664470444 1978:0.0549039616043 1986:0.0949682503811 2068:0.0435103601419 2095:0.16012438469 2249:0.15331828335 2277:0.134703866429 2331:0.240247219499 2346:0.240247219499 2375:0.0549039616043 2459:0.0435103601419
148 -1 -1.0 4:0.0998047166047 104:0.240262033293 136:0.25311799584 331:0.359349089641 492:0.245943229642 655:0.199772869509 677:0.0972619963909 704:0.0255458181289 757:0.12655899792 845:0.121467491353 877:0.071716178262 881:0.0883740109589 1034:0.1426724363 1068:0.0809783275689 1086:0.0255458181289 1134:0.12996340048 1241:0.0510916362577 1315:0.0593155528203 1322:0.0404891637845 1484:0.0510916362577 1562:0.0255458181289 1766:0.175822747585 1826:0.227147889323 1947:0.113919829088 1978:0.204366545031 2151:0.128863174743 2168:0.331221567234 2274:0.144906746135 2279:0.415855117628 2344:0.268125203624
149 -1 -1.0 138:0.127738799578 184:0.0917886331748 352:0.16043457041 679:0.29562401556 696:0.503117586159 757:0.16198126722 875:0.130783083327 1074:0.130783083327 1178:0.197626124943 1196:0.0759172288781 1384:0.203656028457 1418:0.0326957708317 1541:0.103643141401 1734:0.186380270664 1756:0.307508349918 2097:0.210657004022 2201:0.514755105962 2537:0.10861299971
150 -1 -1.0 15:0.105621708483 74:0.501947328338 191:0.150222032755 221:0.0841424535733 304:0.233331625793 424:0.16191358049 555:0.134801258442 614:0.126647012172 712:0.1075974655 760:0.0841424535733 810:0.233331625793 843:0.144388731673 844:0.105621708483 891:0.129921673736 1053:0.0841424535733 1162:0.128862393676 1241:0.101317609737 1317:0.129921673736 1343:0.248577213195 1352:0.16936506273 1410:0.075988207303 1418:0.0253294024343 1437:0.16191358049 1661:0.246099511288 1685:0.0401461530241 1727:0.16402645813 1969:0.075988207303 1986:0.0876253356625 2068:0.0401461530241 2145:0.258691826883 2237:0.250552970212 2277:0.124288606597 2322:0.1075974655 2452:0.105621708483 2462:0.075988207303 2506:0.136584178055
151 -1 -1.0 138:0.174223474821 423:0.226869791344 433:0.214378687789 637:0.154269535519 652:0.0891877929816 663:0.174223474821 779:0.226869791344 1086:0.0445938964908 1122:0.178375585963 1187:0.513265715175 1212:0.174223474821 1270:0.174223474821 1422:0.174223474821 1460:0.251681538736 1517:0.125190894807 1562:0.0445938964908 1652:0.240464444997 1813:0.276903720651 1860:0.214378687789 1912:0.174223474821 2155:0.185953203889 2505:0.209610922252
152 -1 -1.0 77:0.336335502863 151:0.386315013742 191:0.224332663879 202:0.336335502863 422:0.274513783849 637:0.130854473288 652:0.0378254255939 653:0.130854473288 704:0.0378254255939 715:0.374160928457 886:0.160679666088 909:0.168679898882 1258:0.160679666088 1318:0.0599518811401 1418:0.0378254255939 1978:0.0756508511877 1994:0.208931081782 2027:0.175655836775 2037:0.201304195169 2137:0.168679898882 2154:0.135602732328 2431:0.157729187874 2515:0.210104687314
153 -1 -1.0 263:0.338434890757 287:0.138509745917 377:0.149722472427 487:0.129488663784 760:0.124341821898 895:0.177978378234 949:0.138509745917 1162:0.190426878743 1196:0.0869112037912 1230:0.224583708641 1241:0.0374306181068 1247:0.134187362292 1324:0.124341821898 1351:0.267998409701 1352:0.250279847704 1418:0.0374306181068 1584:0.245913756292 1593:0.292714132269 1986:0.129488663784 2123:0.37025557819 2154:0.134187362292 2290:0.250279847704 2350:0.30090170668 2375:0.0748612362136 2459:0.0593261260781 2537:0.124341821898
154 -1 -1.0 95:0.080741696379 141:0.0889477610246 184:0.294851237659 186:0.0588670312497 274:0.175228806966 383:0.326754182166 548:0.105514283625 600:0.0629272239092 610:0.0896998640527 619:0.0369923661204 875:0.0466791688808 973:0.0812892552527 975:0.0883386420861 1122:0.0466791688808 1176:0.119715334093 1291:0.534326708568 1322:0.0184961830602 1418:0.0116697922202 1484:0.0233395844404 1546:0.230870121007 1579:0.155064842551 1601:0.112351320025 1611:0.0980862544562 1622:0.122484447337 1629:0.201320459901 1708:0.115435060504 1796:0.322502467059 1877:0.107500822353 1955:0.198660769798 2111:0.0904198006367 2117:0.119184804166 2234:0.105514283625 2242:0.115435060504 2421:0.134316682802 2452:0.0973243166813 2455:0.124031751077 2459:0.0184961830602
155 -1 -1.0 240:0.228762043908 399:0.579198368234 652:0.11710696182 653:0.202561763242 886:0.248730942566 1086:0.0585534809102 1258:0.248730942566 1418:0.0585534809102 1562:0.0585534809102 1680:0.234213923641 1685:0.0928050715294 1866:0.290085439086 1978:0.234213923641 2049:0.216673626396 2068:0.0928050715294 2155:0.244163623969 2515:0.325240512291
156 -1 -1.0 107:0.0751221221162 184:0.081585113602 266:0.232489630608 385:0.225171811685 416:0.129596451218 479:0.155696910815 491:0.163170227204 619:0.0921218365802 760:0.289617688383 1045:0.118786590761 1086:0.0290612038261 1122:0.116244815304 1165:0.258405938576 1241:0.0290612038261 1245:0.146596165682 1257:0.118786590761 1315:0.067478025635 1322:0.0460609182901 1352:0.194317754703 1358:0.308875422196 1418:0.0290612038261 1484:0.116244815304 1490:0.259192902435 1537:0.173036112596 1562:0.0290612038261 1662:0.167243958696 1680:0.348734445913 1742:0.195124057527 1928:0.18101696956 2065:0.116244815304 2131:0.18424367316 2259:0.125600433287 2375:0.0581224076521 2454:0.0581224076521 2459:0.0921218365802 2460:0.118786590761 2536:0.161423038789
157 -1 -1.0 89:0.21649656105 186:0.149524474663 259:0.285376580876 335:0.332393608817 695:0.167293556348 704:0.0296417113978 768:0.315045315308 1239:0.21649656105 1250:0.207491979784 1254:0.26801025113 1275:0.285376580876 1318:0.0469810010227 1402:0.130195805413 1418:0.0296417113978 1484:0.0592834227955 1497:0.20848269475 1588:0.243342247397 1986:0.10254347364 2256:0.302733887754 2375:0.118566845591 2430:0.273056134255 2459:0.140943003068 2483:0.175090346293
158 -1 -1.0 77:0.43382301821 121:0.162074215984 202:0.43382301821 423:0.248213244776 637:0.168782902979 652:0.048789200535 737:0.234547003335 919:0.174907454358 1318:0.0773290532881 1347:0.203447307111 1418:0.048789200535 1422:0.190614068737 1652:0.263086856088 1685:0.0773290532881 1868:0.42698083809 1978:0.09757840107 2068:0.0773290532881 2208:0.136968602265 2431:0.203447307111
159 -1 -1.0 4:0.191118437018 107:0.0632259825042 136:0.121175424849 184:0.0686655118345 285:0.18642889978 297:0.182250281488 352:0.120018367331 487:0.0846147527995 677:0.186249321313 700:0.160693076063 757:0.121175424849 760:0.243754600946 883:0.0999758619381 1003:0.0978365952876 1027:0.0876851313261 1053:0.0812515336485 1084:0.221151286787 1134:0.12443501076 1197:0.146754892931 1198:0.189514202009 1241:0.0244591488219 1290:0.182250281488 1322:0.0387668336823 1430:0.109073901621 1452:0.177509529303 1541:0.155067334729 1742:0.164224730343 1811:0.13660342897 2081:0.179743635576 2119:0.208190224894 2131:0.155067334729 2168:0.422842729882 2375:0.0489182976438 2446:0.198709092213 2459:0.0387668336823 2514:0.299927585814
160 -1 -1.0 254:0.426998798977 491:0.13897259945 561:0.292409033959 704:0.0495030387353 712:0.210285320243 1074:0.198012154941 1086:0.0495030387353 1241:0.0495030387353 1562:0.0495030387353 1736:0.387122622093 2066:0.426998798977 2240:0.406392887954 2322:0.210285320243 2440:0.279388031579
161 -1 -1.0 221:0.246209628257 464:0.22234944998 704:0.0741164833266 937:0.22234944998 1068:0.234943693516 1140:0.44469889996 1241:0.0741164833266 1318:0.117471846758 1322:0.117471846758 1324:0.246209628257 1410:0.22234944998 1418:0.0741164833266 1509:0.320326111583 1512:0.458768028713 1685:0.117471846758 2068:0.117471846758 2208:0.208071274273 2462:0.22234944998
162 -1 -1.0 77:0.373107360533 85:0.266025893083 186:0.211667381729 202:0.373107360533 324:0.315033916155 464:0.125882738375 637:0.145160908458 721:0.171513671821 751:0.171513671821 844:0.174973859333 937:0.125882738375 1318:0.0665064732709 1418:0.0419609127917 1508:0.213474584613 1767:0.167843651167 1938:0.226266561122 2085:0.334251579686 2238:0.189812788746 2375:0.167843651167 2459:0.133012946542 2499:0.199519419813
163 1 -1.0 15:0.114864062705 107:0.071204948451 157:0.119051114714 266:0.220366673578 270:0.130977342761 491:0.0773309332159 561:0.162710228968 595:0.194936789081 678:0.231992799648 877:0.0773309332159 1027:0.0987507826483 1045:0.112592573713 1074:0.110183336789 1184:0.104876767413 1196:0.0639594463197 1241:0.0275458341973 1257:0.112592573713 1282:0.188564733942 1301:0.117012706967 1315:0.0639594463197 1318:0.0436591142537 1322:0.0436591142537 1484:0.110183336789 1539:0.127918892639 1541:0.174636457015 1606:0.119051114714 1680:0.110183336789 1685:0.0436591142537 1783:0.209955775662 1862:0.215237121147 1920:0.091505280517 2006:0.110183336789 2068:0.0436591142537 2074:0.176081715864 2125:0.165275005184 2129:0.209955775662 2279:0.44841296773 2334:0.2287345677 2336:0.219424173156 2397:0.189588144277 2454:0.0550916683945 2537:0.091505280517
164 -1 -1.0 184:0.0388014174045 210:0.107090436811 215:0.0539984779134 221:0.0459135101104 340:0.106237766017 494:0.410153228572 577:0.129991693174 683:0.483747031231 777:0.116170349425 845:0.0657189346574 920:0.0607077289569 933:0.440698197998 1124:0.0657189346574 1129:0.1249678792 1162:0.0703155727415 1207:0.39919636583 1247:0.0495489990513 1410:0.0414640312483 1418:0.0138213437494 1480:0.0942640378723 1505:0.0526227611539 1511:0.102290098737 1685:0.0876252462098 1922:0.0414640312483 1986:0.0478139935789 2068:0.0876252462098 2347:0.0847149275148 2375:0.0552853749978 2409:0.133065455277 2413:0.1273206747 2459:0.0438126231049 2462:0.0414640312483 2477:0.0832372157295 2514:0.225976915968
165 -1 -1.0 4:0.188700587595 400:0.198255957778 479:0.129383353156 619:0.153105569702 652:0.0241497148407 677:0.18389307133 789:0.127640956404 1071:0.169855159841 1290:0.179944623568 1318:0.0382763924256 1322:0.0382763924256 1402:0.10607321325 1418:0.0241497148407 1583:0.365619708653 1811:0.134875251788 1924:0.246643554543 2081:0.177469689366 2088:0.256673928994 2168:0.104373331053 2199:0.120748574203 2282:0.214734040858 2375:0.0482994296814 2459:0.153105569702 2514:0.592266372229
166 -1 -1.0 121:0.205103617837 423:0.314111866526 433:0.29681734781 637:0.213593407315 704:0.0617423411881 919:0.221343977866 1122:0.246969364752 1318:0.0978592954898 1514:0.213593407315 1685:0.0978592954898 1767:0.246969364752 1860:0.29681734781 1868:0.540340819219 2068:0.0978592954898 2208:0.173332665434 2431:0.257460932168
167 -1 -1.0 56:0.321816216679 150:0.228082506611 290:0.257936337437 291:0.257936337437 423:0.290090319281 455:0.257936337437 637:0.197258958757 652:0.0570206266528 653:0.197258958757 662:0.349495558558 663:0.222773350025 737:0.274118390198 1086:0.0570206266528 1241:0.0570206266528 1347:0.237771736677 1517:0.160077136893 1562:0.0570206266528 1685:0.0903755550123 1969:0.171061879958 1978:0.114041253306 2068:0.0903755550123 2155:0.237771736677 2208:0.160077136893
168 -1 -1.0 181:0.215241098733 637:0.156599259656 662:0.277456324764 678:0.127081483565 712:0.192292369676 737:0.217616159153 909:0.201866597451 1086:0.0905346755882 1241:0.0452673377941 1347:0.188761403616 1423:0.256775594067 1435:0.44777471428 1685:0.143494065822 1866:0.224263277881 1978:0.271604026765 1994:0.250036944891 2068:0.143494065822 2137:0.201866597451 2208:0.127081483565 2318:0.277456324764 2322:0.192292369676
169 -1 -1.0 56:0.212223511349 290:0.340195132491 291:0.340195132491 342:0.278292105296 455:0.340195132491 652:0.0752051449268 653:0.130083528122 909:0.167686100585 1086:0.0376025724634 1241:0.0376025724634 1347:0.156799907034 1416:0.353657513396 1418:0.0376025724634 1422:0.146909136728 1464:0.27464094484 1476:0.26922958077 1517:0.105563766887 1562:0.0376025724634 1685:0.0595986672852 1969:0.225615434781 2208:0.105563766887 2371:0.216398574319 2505:0.176748625111
170 -1 -1.0 56:0.354161549413 290:0.283861185925 291:0.283861185925 455:0.283861185925 652:0.06275169627 653:0.2170852022 663:0.245164012016 1086:0.06275169627 1212:0.245164012016 1270:0.245164012016 1347:0.261669867159 1418:0.06275169627 1514:0.2170852022 1517:0.176166283391 1562:0.06275169627 1685:0.0994590854446 1866:0.310884222132 1912:0.245164012016 1969:0.18825508881 2068:0.0994590854446 2208:0.176166283391
171 -1 -1.0 79:0.277828506784 240:0.164837017709 542:0.312253149876 678:0.118446115057 712:0.179225828219 877:0.118446115057 1086:0.0421913574683 1223:0.231708737151 1258:0.179225828219 1347:0.175934796352 1423:0.239327325316 1435:0.417347782222 1517:0.118446115057 1562:0.0421913574683 1978:0.337530859747 2309:0.354624328043 2322:0.179225828219 2473:0.316764047463
172 -1 -1.0 4:0.184775713734 107:0.0611276767747 135:0.142934286251 136:0.117153928018 138:0.0923878568668 474:0.227666273404 600:0.51005743626 677:0.1800681913 760:0.235665020436 892:0.168344542232 896:0.213811851419 921:0.347556824667 1027:0.0847750901347 1315:0.0549075934521 1322:0.0374802634147 1398:0.222407267888 1430:0.105454022837 1484:0.0472948267201 1541:0.0749605268294 1608:0.251335245062 1649:0.121294275742 1669:0.142934286251 1685:0.0374802634147 1969:0.0709422400801 2042:0.227666273404 2168:0.102202420172 2367:0.173778412334 2371:0.136088203604 2454:0.0472948267201 2460:0.0966579234008 2536:0.131351658621
173 -1 -1.0 138:0.16697119867 148:0.153212758659 652:0.0427376182118 696:0.438426678557 704:0.0427376182118 1086:0.0427376182118 1178:0.258323008195 1384:0.266204875105 1405:0.334215822844 1541:0.270950088943 1562:0.0427376182118 1985:0.374020148761 2131:0.270950088943 2201:0.448567844945 2375:0.0854752364236 2459:0.0677375222358
174 -1 -1.0 2:0.335315988466 4:0.142862987613 184:0.307969036993 391:0.244504784205 652:0.0731338562558 677:0.139223273792 686:0.352049339602 760:0.242945411784 1053:0.121472705892 1315:0.0849057777639 1322:0.0579572098493 1418:0.0365669281279 1462:0.388649604177 1484:0.0731338562558 1579:0.121472705892 1742:0.245519333278 1767:0.146267712512 2320:0.288467107402 2349:0.181159740413 2378:0.330625700355
175 -1 -1.0 72:0.203166247755 221:0.124377209159 287:0.138549165321 354:0.216461454244 464:0.112323812202 721:0.153039802854 751:0.153039802854 761:0.241231991751 937:0.112323812202 949:0.138549165321 1086:0.0374412707339 1230:0.224647624403 1247:0.13422555156 1324:0.124377209159 1410:0.112323812202 1418:0.0374412707339 1431:0.252409090582 1562:0.0374412707339 1584:0.245983742514 1743:0.30737236604 1922:0.224647624403 1938:0.201895216509 2275:0.397942506949 2375:0.299530165871 2459:0.23737204037 2462:0.112323812202
176 -1 -1.0 85:0.163537331495 215:0.201557595893 960:0.510319931802 1418:0.0515902841301 1505:0.196422522213 1508:0.262463653481 2154:0.184949234008 2160:0.321346526037 2205:0.384410098373 2238:0.233371846593 2265:0.304738164153 2375:0.20636113652 2459:0.163537331495 2499:0.245305997243
177 -1 -1.0 637:0.465386480055 704:0.134526862028 919:0.48227375571 1068:0.426440063308 1086:0.134526862028 1562:0.134526862028 2155:0.560966925336
178 -1 -1.0 44:0.261133448771 107:0.0863177397859 184:0.0937439253302 270:0.158776439507 342:0.247132089997 354:0.19305266642 412:0.218357290877 464:0.100176779851 608:0.207994332897 701:0.261133448771 704:0.0333922599503 721:0.136489621732 751:0.136489621732 937:0.100176779851 972:0.18748785066 1086:0.0333922599503 1112:0.189415101568 1241:0.100176779851 1315:0.0775344265305 1322:0.0529254798356 1418:0.0333922599503 1484:0.133569039801 1509:0.144318946431 1539:0.155068853061 1562:0.0333922599503 1743:0.274132200835 1862:0.130459906366 1920:0.110926686481 1922:0.100176779851 1938:0.180061665116 2316:0.354907816344 2372:0.242340581404 2375:0.133569039801 2380:0.23103647978 2454:0.0667845199007 2459:0.105850959671
179 -1 -1.0 121:0.247007305303 423:0.378286480427 663:0.29050313269 919:0.26656565152 1212:0.29050313269 1270:0.29050313269 1318:0.117852435431 1347:0.310061478907 1514:0.257231600923 1517:0.208745389581 1685:0.117852435431 1912:0.29050313269 2068:0.117852435431 2208:0.208745389581 2431:0.310061478907
180 -1 -1.0 138:0.363599396992 423:0.473470750212 704:0.0930661834761 737:0.447402175211 1068:0.29501282179 1086:0.0930661834761 1347:0.388079005266 1418:0.0930661834761 1517:0.261269808259 1562:0.0930661834761 1978:0.186132366952 2208:0.261269808259
181 -1 -1.0 1241:0.102542258385 1505:0.39041477218 1512:0.634718589272 1685:0.162525634279 2068:0.162525634279 2477:0.617547196371
182 -1 -1.0 8:0.478479020733 121:0.205141112598 287:0.228515578663 721:0.252415660726 751:0.252415660726 825:0.252415660726 949:0.228515578663 986:0.460139320906 1241:0.0617536282358 1247:0.221384441509 1318:0.0978771850372 1685:0.0978771850372 1947:0.27538608232 1978:0.123507256472 2068:0.0978771850372 2154:0.221384441509
183 -1 -1.0 489:0.191667599835 557:0.292447851298 603:0.215176765566 624:0.114737908017 637:0.0951882699839 652:0.0275155807304 662:0.168650781672 704:0.0275155807304 873:0.116884192433 886:0.116884192433 919:0.098642325104 1258:0.116884192433 1418:0.0275155807304 1517:0.0772460009967 1559:0.292447851298 1681:0.272178173054 1685:0.0436111636432 1764:0.12085716464 1978:0.0550311614608 2027:0.12777839989 2068:0.0436111636432 2342:0.702617451906 2441:0.175412912133
184 1 -1.0 107:0.0693239209721 416:0.119593721388 442:0.155045391869 488:0.207792224696 760:0.178175954708 1006:0.285035283287 1013:0.211561526871 1075:0.285035283287 1124:0.127517302607 1241:0.0268181534366 1315:0.0622698239173 1322:0.0425057675355 1330:0.201345188631 1418:0.0268181534366 1484:0.107272613746 1526:0.198477920288 1809:0.197079319204 1959:0.646035136245 2454:0.0536363068731 2514:0.109618205643 2536:0.297927632203
185 -1 -1.0 121:0.197974838207 215:0.232836476729 652:0.0595963646871 704:0.0595963646871 874:0.308108735791 909:0.265765913042 919:0.213650732583 1112:0.338055929341 1140:0.357578188123 1241:0.119192729374 1318:0.0944580032084 1422:0.232836476729 1442:0.292432841416 1464:0.435278781063 1685:0.0944580032084 2068:0.0944580032084 2155:0.248512371104 2454:0.119192729374
186 -1 -1.0 464:0.161829780751 491:0.151437877176 672:0.384018890993 721:0.22049107181 751:0.22049107181 937:0.161829780751 1418:0.0539432602504 1508:0.27443433206 1781:0.386226802879 1922:0.161829780751 1938:0.29087918209 2146:0.29087918209 2160:0.336002787674 2238:0.244015679855 2375:0.107886520501 2459:0.0854980446636 2499:0.256494133991
187 -1 -1.0 138:0.255555435793 150:0.261645858299 184:0.183633197033 394:0.47158090343 619:0.207349436937 652:0.0654114645749 704:0.0654114645749 760:0.434584363798 779:0.332778395416 1027:0.234497647618 1442:0.320966900367 1541:0.207349436937 1579:0.217292181899 2459:0.103674718468
188 -1 -1.0 138:0.160224779474 201:0.349073939624 652:0.0410108180799 704:0.0410108180799 760:0.272469977548 779:0.208641013071 897:0.353747376173 919:0.14702224494 1027:0.14702224494 1034:0.2290438811 1318:0.0650006087805 1541:0.520004870244 2131:0.260002435122 2344:0.21522180055 2375:0.0820216361597 2446:0.333176861178 2459:0.0650006087805
189 -1 -1.0 4:0.172726386263 107:0.057141506839 135:0.133613461631 400:0.181472859086 677:0.168325843997 760:0.146864781907 892:0.157366700631 921:0.324892450057 1049:0.133126562369 1198:0.171276532863 1205:0.179586563972 1241:0.0221053523303 1290:0.164711646914 1315:0.051327038623 1322:0.0350361545087 1418:0.0221053523303 1430:0.0985773071227 1484:0.0442107046605 1583:0.334668650623 1669:0.133613461631 1811:0.12345756383 1898:0.196556011604 1969:0.0663160569908 2131:0.140144618035 2375:0.0442107046605 2454:0.0442107046605 2459:0.0350361545087 2514:0.632483643699
190 1 -1.0 15:0.120371115802 107:0.0746188049928 111:0.271493461345 266:0.230931953472 270:0.137256932427 491:0.0810384945299 678:0.16207698906 695:0.325836683755 1045:0.117990722334 1184:0.109904988714 1241:0.028866494184 1257:0.117990722334 1282:0.197605298742 1301:0.122622774861 1315:0.0670259238467 1322:0.0457523108089 1329:0.42903083694 1337:0.140232880142 1484:0.115465976736 1539:0.134051847693 1591:0.198677775555 2016:0.132351793361 2074:0.184523793707 2110:0.346397930208 2188:0.265914919878 2199:0.14433247092 2208:0.0810384945299 2311:0.130579374895 2454:0.0577329883679 2483:0.170511223023
191 -1 -1.0 637:0.276535598527 662:0.489954748202 760:0.26554401857 1068:0.253393390647 1086:0.0799367147588 1241:0.0799367147588 1418:0.0799367147588 1514:0.276535598527 1517:0.224410729631 1562:0.0799367147588 1685:0.253393390647 1866:0.396022177323 2068:0.253393390647 2155:0.333330105406
192 -1 -1.0 177:0.318507703953 614:0.257283304981 662:0.315392438353 945:0.285820595514 1086:0.0514566609963 1241:0.0514566609963 1460:0.290413994669 1475:0.324371508954 1517:0.144457110521 1540:0.427284830946 1562:0.0514566609963 1685:0.0815568780914 1891:0.4224310588 2068:0.0815568780914 2505:0.24186893311
193 -1 -1.0 43:0.500057991133 93:0.222044223039 133:0.261354512805 464:0.151658590443 776:0.303317180887 874:0.261354512805 937:0.151658590443 1418:0.0505528634811 1508:0.257185814479 2154:0.181230119884 2375:0.101105726962 2425:0.500057991133 2459:0.0801243929216 2499:0.240373178765
194 -1 -1.0 93:0.325529103408 133:0.191580080447 151:0.378463387276 221:0.123099513335 244:0.292330365687 287:0.137125884552 354:0.214237800103 715:0.366556326657 776:0.222339875793 949:0.137125884552 1247:0.132846686189 1324:0.123099513335 1404:0.154523434481 1410:0.111169937896 1414:0.329499680692 2154:0.132846686189 2265:0.218889553558 2375:0.148226583862 2437:0.234269451232 2459:0.117466788516 2462:0.111169937896
195 -1 -1.0 86:0.327000639668 93:0.145200365269 133:0.170906363628 184:0.0928049867274 221:0.109815645444 244:0.260784522384 287:0.122328408221 354:0.191119052053 374:0.310913316232 377:0.132231213087 464:0.0991734098153 491:0.0928049867274 704:0.0330578032718 937:0.0991734098153 949:0.122328408221 1024:0.220105845339 1051:0.232509513912 1247:0.118510985086 1324:0.219631290888 1404:0.137848560356 1410:0.0991734098153 1508:0.168180345759 1660:0.233943977798 1767:0.132231213087 1922:0.198346819631 2154:0.118510985086 2265:0.195268827258 2375:0.132231213087 2407:0.27785551296 2459:0.104790757084 2462:0.0991734098153 2499:0.157186135626 2514:0.135122542487
196 -1 -1.0 186:0.132011921795 215:0.102243425784 221:0.0869349423331 270:0.124435526295 287:0.0968406010952 380:0.387362404381 464:0.0785100759408 523:0.267277195958 530:0.177468355363 712:0.111168370557 937:0.0785100759408 949:0.0968406010952 1086:0.0261700253136 1106:0.186302868079 1247:0.0938185593921 1318:0.041478508765 1324:0.173869884666 1326:0.19368120219 1336:0.251952805464 1337:0.127133485615 1347:0.109127042844 1404:0.109127042844 1410:0.0785100759408 1418:0.0261700253136 1472:0.15129833005 1505:0.0996385746881 1539:0.121529834039 1562:0.0261700253136 1576:0.176424361685 1610:0.25886822991 1641:0.191140127065 1767:0.104680101254 1922:0.157020151882 1986:0.0905334130304 2011:0.149180651722 2059:0.119988584706 2099:0.219962764855 2154:0.0938185593921 2181:0.153948917513 2322:0.111168370557 2347:0.160403491708 2375:0.157020151882 2459:0.124435526295 2462:0.0785100759408
197 -1 -1.0 600:0.162111365643 652:0.030063394443 795:0.307040580642 1006:0.639054301177 1075:0.639054301177 1330:0.225709791665 1986:0.1040022573
198 -1 -1.0 614:0.43916345961 619:0.139211523034 678:0.123288769993 1086:0.043916345961 1241:0.0878326919221 1322:0.069605761517 1538:0.206426136831 1541:0.278423046068 1562:0.043916345961 1683:0.25154933632 1967:0.307414421727 2072:0.16250979087 2207:0.27354695654 2306:0.434410995282 2311:0.198658311838 2450:0.369123100347 2454:0.0878326919221 2459:0.069605761517
199 -1 -1.0 70:0.307751302935 377:0.353443391708 599:0.314517834764 652:0.0883608479271 653:0.152839155584 704:0.0441804239635 817:0.334439430119 1058:0.282415293848 1086:0.0441804239635 1241:0.0441804239635 1248:0.336745480856 1264:0.307751302935 1430:0.197019579548 1514:0.152839155584 1562:0.0441804239635 1920:0.293528383217 2049:0.163486995599 2065:0.176721695854 2259:0.190944615572
200 -1 -1.0 4:0.1328925184 184:0.28647574574 652:0.0340149065216 677:0.129506821768 678:0.0954919152467 779:0.173049572977 875:0.136059626086 943:0.724099546649 1027:0.121942164345 1074:0.136059626086 1184:0.129506821768 1315:0.0789801670974 1322:0.0539123513022 1430:0.151687149647 1484:0.0680298130432 1541:0.323474107813 1579:0.112995073619 2028:0.302453191475 2454:0.0680298130432
201 -1 -1.0 9:0.133870283131 95:0.0936363155837 102:0.133870283131 107:0.034983545156 129:0.0734362599155 135:0.163603405896 147:0.137702180196 184:0.113979867395 188:0.107804803415 191:0.0802635308634 304:0.124668930414 331:0.380746832663 407:0.0829505453706 476:0.113750836167 485:0.138218868766 487:0.0468181577919 493:0.11843886969 510:0.098217732458 569:0.130294062794 704:0.0135334826506 789:0.143059798461 891:0.20825118816 937:0.0406004479519 1003:0.108267861205 1027:0.0485170278067 1053:0.0449572562388 1066:0.071022735955 1086:0.0135334826506 1122:0.0541339306025 1241:0.0135334826506 1244:0.303521148138 1315:0.0314237735882 1317:0.20825118816 1322:0.0214500625054 1402:0.118886703274 1418:0.0135334826506 1484:0.0541339306025 1539:0.0628475471763 1541:0.128700375032 1562:0.0135334826506 1579:0.0449572562388 1659:0.109947654825 1669:0.163603405896 1685:0.0214500625054 1818:0.427048679577 1969:0.203002239759 2068:0.0214500625054 2118:0.116735880977 2137:0.0603516404425 2149:0.173020633877 2274:0.0767676699526 2288:0.0904916388781 2303:0.0912355265003 2340:0.11843886969 2429:0.122365137262 2454:0.0270669653013
202 -1 -1.0 4:0.0749776891999 95:0.132780881554 107:0.0496083804318 129:0.104136213272 147:0.195268435802 157:0.0829427324653 184:0.161629034396 188:0.152872491234 266:0.153529129859 270:0.0912517175983 331:0.539917656679 485:0.196001125501 487:0.0663904407771 491:0.0538763447987 493:0.16795211804 624:0.0800256196313 677:0.0730674860311 678:0.107752689597 789:0.101432900452 877:0.0538763447987 883:0.0784430766687 891:0.196873589598 1003:0.153529129859 1045:0.0784430766687 1053:0.127503182466 1066:0.100713718088 1086:0.0191911412324 1184:0.0730674860311 1241:0.0191911412324 1315:0.0445604500005 1317:0.196873589598 1322:0.0304172391994 1402:0.168587167996 1430:0.0855815820096 1484:0.0767645649297 1539:0.089120900001 1541:0.0608344783988 1562:0.0191911412324 1579:0.0637515912329 1606:0.0829427324653 1659:0.155911159485 1685:0.0608344783988 1726:0.144083147284 1866:0.0950766810857 1969:0.115146847394 2016:0.0879906628967 2068:0.0608344783988 2149:0.122675866463 2274:0.108860315868 2288:0.128321575968 2303:0.12937644505 2311:0.0868123163723 2340:0.16795211804 2429:0.173519757754 2440:0.108312041233 2454:0.0383822824648
203 -1 -1.0 215:0.182412924667 586:0.29082386792 683:0.326830363283 723:0.496242673859 855:0.496242673859 1418:0.0466900518976 1505:0.177765598903 1649:0.478972980517 1922:0.140070155693
204 -1 -1.0 52:0.280062088047 93:0.0548489925074 133:0.0645593545214 141:0.0951802483509 184:0.0350567990116 383:0.0874123863545 586:0.0777822722723 589:0.132722541129 610:0.0959850505423 915:0.10369332728 975:0.0945284490119 983:0.0937534636799 1051:0.351319022174 1065:0.0780208933886 1124:0.0593765804873 1222:0.106290373075 1241:0.0124874837649 1291:0.381177657809 1418:0.0124874837649 1527:0.117446551328 1567:0.240447346157 1579:0.0414825231532 1594:0.109284764356 1699:0.109284764356 1710:0.560124176094 1922:0.0749249025896 1950:0.08165763949 1969:0.0749249025896 1986:0.0431995961736 1990:0.106290373075 2199:0.0624374188247 2203:0.209918135126 2238:0.0564879064859 2416:0.117446551328 2452:0.156215612269 2517:0.117446551328
205 -1 -1.0 4:0.236738845696 136:0.300200552631 391:0.405169885824 637:0.20962497621 652:0.12119041468 677:0.230707460919 845:0.288123394072 877:0.170112253579 1241:0.06059520734 2151:0.305666107567 2168:0.261888129018 2378:0.547881210991
206 -1 -1.0 186:0.149453440981 200:0.302590069809 221:0.0984208554534 253:0.236007306979 342:0.219270515321 354:0.171287984699 377:0.118510518762 429:0.227732791234 665:0.314895648648 701:0.231693366411 704:0.0296276296904 1256:0.224276878773 1324:0.0984208554534 1402:0.130133954085 1410:0.0888828890712 1418:0.0296276296904 1492:0.151968497803 1508:0.150729465124 1517:0.0831752720402 1536:0.217725396449 1743:0.243226644277 1805:0.285241008761 1938:0.159761583775 2146:0.159761583775 2375:0.177765778142 2459:0.187834728178 2499:0.281752092267
207 -1 -1.0 439:0.236659852849 652:0.111368653668 653:0.128424080608 704:0.0371228845559 927:0.33008865991 1086:0.0371228845559 1124:0.176515139819 1202:0.324882559791 1241:0.0371228845559 1245:0.187262460547 1490:0.165546965164 1538:0.348987762037 1562:0.0371228845559 1668:0.188861295738 1724:0.261100950119 1757:0.238561484614 1760:0.216533702623 1969:0.111368653668 2216:0.188861295738 2359:0.304758589559 2375:0.222737307335 2390:0.211616765574 2454:0.0742457691118 2459:0.176515139819
208 -1 -1.0 181:0.162062357168 519:0.227898143993 678:0.0956839790358 909:0.607968957764 1086:0.0681666420473 1671:0.28302042495 1716:0.206013025164 1947:0.151992239441 1978:0.204499926142 2125:0.204499926142 2137:0.151992239441 2318:0.208906320711 2418:0.348096509766 2470:0.348096509766
209 -1 -1.0 2:0.119478963836 4:0.203618345891 136:0.12910078146 184:0.0731565104743 350:0.156353248888 487:0.09014889548 652:0.0260588748147 677:0.198430770578 845:0.123907018177 877:0.0731565104743 1049:0.156936128928 1071:0.183283089516 1117:0.198622094194 1205:0.211705460244 1290:0.194170177581 1322:0.0413023393923 1509:0.450498332731 1537:0.155159656274 1579:0.086565708368 1583:0.197261919663 1767:0.104235499259 1811:0.145537838651 2081:0.191499587018 2088:0.276965331805 2151:0.131451234872 2168:0.112624583183 2349:0.12910078146 2514:0.426058729959
210 -1 -1.0 44:0.20107809527 93:0.225876882214 619:0.0815074034115 891:0.131887833272 920:0.112938441107 1151:0.228631971108 1206:0.337857754477 1317:0.131887833272 1374:0.525213439015 1402:0.225876882214 1418:0.0257127229743 1505:0.0978974623758 1517:0.0721847394015 1818:0.202841069774 1845:0.194641600213 1854:0.236862731788 1922:0.077138168923 1969:0.077138168923 1995:0.262606719508 2057:0.186607203116 2375:0.102850891897 2380:0.177902813717 2459:0.203768508529 2514:0.105099799705
211 -1 -1.0 184:0.200618628835 464:0.214385392376 561:0.422117019355 652:0.0714617974588 704:0.0714617974588 937:0.214385392376 1074:0.285847189835 1241:0.0714617974588 1318:0.113264269206 1322:0.113264269206 1509:0.617705500297 1579:0.23739095269 2208:0.200618628835 2500:0.297990335871
212 -1 -1.0 138:0.167286829559 150:0.171273625882 184:0.24041292832 270:0.20359670579 487:0.148127349204 559:0.208011004876 637:0.148127349204 652:0.0428184064706 704:0.0428184064706 779:0.217837051841 874:0.221367950134 938:0.423550415324 1086:0.0428184064706 1138:0.239139194479 1179:0.239139194479 1272:0.241660928395 1418:0.0428184064706 1442:0.21010523603 1539:0.198842521925 1562:0.0428184064706 2154:0.153502381538 2289:0.437308847803
213 -1 -1.0 433:0.206984765411 464:0.129167558107 559:0.209164514156 652:0.0861117054044 653:0.148948778205 663:0.168214506008 704:0.0430558527022 874:0.222595529343 886:0.182898141308 937:0.129167558107 1068:0.136483823939 1086:0.0430558527022 1122:0.172223410809 1258:0.182898141308 1562:0.0430558527022 1649:0.220845654045 1755:0.457616785629 1757:0.276688308704 1860:0.206984765411 2043:0.209164514156 2102:0.396625705519 2155:0.179539676641 2505:0.20238144014
214 -1 -1.0 150:0.187826038063 240:0.18345394543 637:0.162442833719 652:0.140869528547 653:0.162442833719 663:0.18345394543 704:0.0469565095157 737:0.225736607143 874:0.242761632526 886:0.199467848707 894:0.385487275082 1068:0.148848613494 1086:0.0469565095157 1212:0.18345394543 1258:0.199467848707 1270:0.18345394543 1318:0.0744243067472 1422:0.18345394543 1517:0.131823588112 1562:0.0469565095157 1912:0.18345394543 1978:0.281739057094 2049:0.173759732837 2155:0.19580512301 2488:0.2906525558 2515:0.26082410427
215 -1 -1.0 85:0.174329562287 150:0.219979415548 240:0.214858877458 652:0.164984561661 653:0.190250936399 704:0.054994853887 737:0.264379781522 874:0.284319270061 886:0.233614152925 1068:0.174329562287 1086:0.054994853887 1212:0.214858877458 1258:0.233614152925 1270:0.214858877458 1318:0.0871647811436 1422:0.214858877458 1517:0.154390073748 1562:0.054994853887 1912:0.214858877458 1978:0.329969123322 2049:0.203505141617 2155:0.229324416174 2515:0.305473802301
216 -1 -1.0 150:0.186299166424 439:0.296916132995 652:0.0931495832121 653:0.161122306713 704:0.046574791606 874:0.240788179561 886:0.197846338696 1086:0.046574791606 1202:0.407601340783 1241:0.046574791606 1258:0.197846338696 1418:0.046574791606 1517:0.130751970459 1562:0.046574791606 1904:0.438042503671 2065:0.186299166424 2100:0.495017636128 2259:0.201292900356
217 -1 -1.0 433:0.286538591414 559:0.289556118495 652:0.119208419624 886:0.253194362776 919:0.21367885706 1068:0.188940874874 1086:0.0596042098118 1122:0.238416839247 1171:0.410234500374 1187:0.343015522122 1258:0.253194362776 1418:0.0596042098118 1517:0.16733017179 1562:0.0596042098118 1757:0.383032432745 1860:0.286538591414
218 -1 -1.0 194:0.165276919757 232:0.124136156184 268:0.118679127793 464:0.0538250946405 476:0.150802511573 562:0.130209862492 694:0.137908872777 818:0.107242552525 891:0.184056095883 915:0.148983928215 920:0.0788056336574 937:0.107650189281 983:0.40410775705 1068:0.0568738377353 1144:0.172734307496 1317:0.184056095883 1324:0.0596010313654 1402:0.236416900972 1418:0.0179416982135 1667:0.19069236236 1922:0.0538250946405 1950:0.351970841877 1969:0.107650189281 2041:0.172734307496 2075:0.15475986494 2199:0.269125473203 2283:0.137908872777 2375:0.071766792854 2459:0.142184594338 2497:0.401062143281
219 -1 -1.0 86:0.400342917252 184:0.227240039406 464:0.121416802853 704:0.0404722676176 937:0.121416802853 1318:0.064147026493 1324:0.134445962863 1339:0.430157292259 1418:0.0404722676176 1697:0.332255193608 1922:0.364250408558 2231:0.256588105972 2238:0.18307881007 2265:0.239065256973 2375:0.16188907047 2459:0.128294052986 2476:0.32535328069
220 -1 -1.0 123:0.207231640521 268:0.382905532262 464:0.0868304599792 704:0.0289434866597 818:0.173003321727 920:0.127128980731 937:0.0868304599792 1144:0.278654398551 1291:0.147248912878 1318:0.0458743409958 1324:0.192296362998 1340:0.210054108209 1404:0.120692168651 1418:0.0289434866597 1508:0.147248912878 1536:0.212697815298 1706:0.246359799385 1920:0.192296362998 1922:0.0868304599792 2199:0.144717433299 2205:0.215664029414 2375:0.173660919958 2459:0.137623022987 2497:0.431328058828 2499:0.275246045975
221 -1 -1.0 121:0.143291802847 308:0.240908087925 652:0.129405392369 924:0.255823130736 1182:0.362556876319 1228:0.346759822012 1241:0.0431351307898 1318:0.0683675647656 1404:0.179870260321 1457:0.328778202119 1517:0.121095621736 1685:0.136735129531 1822:0.340281971808 1941:0.362556876319 2049:0.159618951222 2068:0.136735129531 2320:0.340281971808
222 -1 -1.0 181:0.188673052927 270:0.188673052927 338:0.220405053942 352:0.194704507442 439:0.252960380555 652:0.0793596285259 757:0.196581589418 919:0.142250646168 969:0.405254078484 1086:0.039679814263 1272:0.223947165337 1390:0.405254078484 1539:0.184267351074 1671:0.329492477768 1942:0.271627773761 1978:0.238078885578 2065:0.158719257052 2505:0.18651257497
223 -1 -1.0 2:0.158682998426 37:0.128070157581 38:0.119102221228 107:0.0447320561911 180:0.118459298937 184:0.097160990217 350:0.103828329065 487:0.119729001493 491:0.097160990217 674:0.156463393616 678:0.097160990217 789:0.0914624134706 875:0.0692188860436 883:0.070732406154 891:0.443804070794 964:0.151443032733 1003:0.138437772087 1053:0.0574850405613 1066:0.0908139241296 1074:0.0692188860436 1086:0.0173047215109 1088:0.284124608498 1103:0.17117456223 1136:0.17117456223 1184:0.0658852166194 1257:0.070732406154 1317:0.443804070794 1322:0.0274273346802 1417:0.176734924283 1500:0.156463393616 1562:0.0173047215109 1579:0.0574850405613 1642:0.153869840719 1969:0.259570822664 2016:0.079341499213 2149:0.110617272811 2157:0.151443032733 2207:0.107787972781 2208:0.0485804951085 2311:0.0782789798869 2349:0.0857309874616 2440:0.0976653596117 2454:0.0346094430218
224 -1 -1.0 157:0.162003517218 353:0.360879292107 624:0.156305820444 678:0.105231128669 877:0.105231128669 989:0.255648163438 1014:0.398397549025 1086:0.0374840843395 1184:0.142715213009 1241:0.0374840843395 1315:0.0870353485391 1484:0.149936337358 1514:0.12967362656 1538:0.352383357655 1562:0.0374840843395 1606:0.162003517218 1660:0.265267952695 1754:0.228972445928 2078:0.398397549025 2218:0.25269771709 2454:0.0749681686791
225 -1 -1.0 2:0.10728861654 4:0.182843321798 63:0.199175929227 136:0.11592872747 138:0.0914216608988 487:0.242853217874 512:0.225285330249 624:0.0975766943368 652:0.0702003232454 658:0.23146880448 677:0.178185030826 678:0.0656924076644 760:0.233200426059 779:0.119047178652 827:0.201842516335 836:0.23146880448 845:0.111264879883 875:0.0936004309939 877:0.0656924076644 1027:0.0838885087911 1034:0.130688724288 1071:0.164582856077 1074:0.0936004309939 1122:0.0936004309939 1134:0.119047178652 1315:0.0543333676046 1318:0.0370882932942 1322:0.0370882932942 1410:0.0702003232454 1418:0.0234001077485 1484:0.0936004309939 1538:0.10999079587 1541:0.148353173177 1811:0.130688724288 2016:0.10728861654 2110:0.140400646491 2151:0.118039365919 2168:0.303400749305 2199:0.117000538742 2258:0.208068696731 2311:0.105851837179 2323:0.208068696731 2344:0.245604138542 2380:0.161902145249 2454:0.046800215497
226 -1 -1.0 240:0.281223186539 637:0.249014493649 663:0.281223186539 704:0.0719813313573 1068:0.228175421907 1086:0.0719813313573 1538:0.676687817753 1562:0.0719813313573 1978:0.143962662715 2020:0.483300331422
227 -1 -1.0 121:0.110654739624 270:0.15838718463 652:0.0333103957893 746:0.238498148028 812:0.352117679631 842:0.329499230216 875:0.133241583157 926:0.354037727567 1074:0.133241583157 1241:0.0333103957893 1318:0.0527957282102 1322:0.0527957282102 1397:0.206839349244 1418:0.0333103957893 1484:0.0666207915785 1539:0.15468868767 1622:0.349621085092 1668:0.33893080161 1685:0.0527957282102 1969:0.199862374736 2049:0.123263111606 2068:0.0527957282102 2072:0.123263111606 2216:0.33893080161 2454:0.0666207915785
228 -1 -1.0 37:0.267531437426 184:0.405927811218 624:0.150736954871 875:0.144594403803 1027:0.129591378862 1074:0.144594403803 1252:0.665993747924 1315:0.0839344521383 1322:0.0572941769604 1484:0.0722972019014 1541:0.229176707841 1579:0.120083053089 2190:0.208988065237 2207:0.225163081237 2397:0.248797917077
229 -1 -1.0 2:0.0679937901589 59:0.139475778691 135:0.0896367779071 184:0.0416323364568 215:0.0579381618257 366:0.142773799913 435:0.0899585101157 491:0.0416323364568 586:0.0923717458786 625:0.15761705699 683:0.311424486702 724:0.15145765425 789:0.0783811272869 806:0.102604925344 847:0.472851170969 883:0.0606160008215 892:0.105572027116 1003:0.0593189498481 1053:0.0492633215149 1054:0.142773799913 1147:0.139475778691 1162:0.0754457382835 1207:0.285547599827 1230:0.0889784247721 1237:0.302915308499 1257:0.0606160008215 1325:0.278951557383 1351:0.106179012186 1418:0.014829737462 1434:0.142773799913 1458:0.142773799913 1505:0.0564620739188 1538:0.0697062869761 1593:0.115971200919 1669:0.0896367779071 1685:0.117522888864 1920:0.0492633215149 1922:0.0444892123861 1969:0.0444892123861 1986:0.0513024626722 2068:0.117522888864 2167:0.102067789467 2191:0.15761705699 2224:0.15761705699 2350:0.11921505809 2454:0.029659474924 2477:0.0893101335669 2488:0.0917934731442
230 -1 -1.0 104:0.120977258213 107:0.0332500767953 129:0.209392267495 147:0.392636713572 157:0.0555924664357 184:0.0361106850579 203:0.187462960619 338:0.0714480406711 487:0.0444982729752 491:0.0722213701159 493:0.112570109609 587:0.0768850675505 609:0.0847016189915 678:0.0361106850579 760:0.12818874266 789:0.0679855238218 877:0.0361106850579 883:0.0525765667129 891:0.197932141187 964:0.112570109609 971:0.120977258213 1003:0.102903084392 1034:0.143677466885 1053:0.0427295808867 1066:0.0675034909751 1086:0.012862885549 1098:0.116301826841 1132:0.101472001536 1176:0.197932141187 1179:0.0718387334424 1241:0.0385886566471 1257:0.0525765667129 1305:0.0670086024151 1315:0.0298666953376 1317:0.197932141187 1322:0.0203871912463 1402:0.338987257825 1437:0.246670942207 1484:0.0514515421961 1489:0.12723688165 1498:0.0706410778302 1562:0.012862885549 1579:0.0427295808867 1606:0.0555924664357 1680:0.0514515421961 1685:0.0203871912463 1727:0.0832966179686 1733:0.123837866475 1848:0.0927343735132 1862:0.100507773168 1920:0.0854591617733 1969:0.115765969941 1997:0.104499642621 2006:0.0514515421961 2068:0.0203871912463 2149:0.0822236474023 2207:0.0801205819215 2208:0.0361106850579 2274:0.0729637579592 2311:0.0581860597147 2344:0.337517454875 2450:0.108114372664 2452:0.160911804125 2454:0.0257257710981 2537:0.0427295808867
231 -1 -1.0 194:0.163059791522 354:0.102335946709 374:0.166480569149 464:0.0531030510709 476:0.148779552125 657:0.160046562565 704:0.0177010170236 754:0.602666714502 818:0.105803933681 891:0.090793526002 937:0.106206102142 939:0.13399414299 1144:0.170417141185 1317:0.090793526002 1324:0.117603011518 1402:0.233245456422 1404:0.0738119134379 1418:0.0177010170236 1753:0.475395896837 1922:0.159309153213 1969:0.0531030510709 2059:0.081158499278 2154:0.0634574822544 2199:0.177010170236 2238:0.0800716471917 2375:0.141608136189 2459:0.19638813745
232 -1 -1.0 652:0.159132448074 653:0.275253911208 704:0.0795662240368 909:0.354820135245 1124:0.378328444267 1241:0.0795662240368 1318:0.126109481422 1322:0.126109481422 1509:0.343879499069 1757:0.511313621192 2390:0.453562463722
233 -1 -1.0 4:0.192150238641 121:0.0816901907746 205:0.391776353549 271:0.502304931517 391:0.164429056884 652:0.0491823955494 653:0.0850715671219 655:0.192307567498 663:0.0960751193206 677:0.187254835773 704:0.0245911977747 803:0.212116512107 1241:0.0245911977747 1318:0.0389761263207 1322:0.0389761263207 1509:0.106281388549 1668:0.125106804901 1685:0.0389761263207 1760:0.143437751936 1969:0.221320779972 1978:0.0983647910987 2065:0.0983647910987 2068:0.0389761263207 2120:0.391776353549 2216:0.125106804901 2259:0.106281388549 2339:0.261366206315 2375:0.0983647910987 2459:0.0779522526414
234 -1 -1.0 50:0.197398883372 568:0.329102792884 652:0.0619286784019 653:0.107119014082 678:0.0869278900641 704:0.030964339201 825:0.126565585888 909:0.276166706566 1086:0.030964339201 1241:0.030964339201 1245:0.156196330575 1490:0.138083353283 1515:0.658205585768 1562:0.030964339201 1716:0.187160669776 1797:0.254200298668 2137:0.138083353283 2259:0.267651295065 2452:0.258237944374
235 -1 -1.0 138:0.137670851509 652:0.105713877678 653:0.121903310323 704:0.0352379592261 721:0.144033848938 751:0.144033848938 779:0.179271808164 873:0.149688296514 886:0.149688296514 1068:0.11170168795 1086:0.0352379592261 1171:0.242530295141 1175:0.678509292937 1187:0.202790491152 1212:0.137670851509 1258:0.149688296514 1270:0.137670851509 1418:0.0352379592261 1459:0.186246787882 1490:0.157141269549 1514:0.121903310323 1517:0.0989254582765 1562:0.0352379592261 1764:0.154776302252 1912:0.137670851509 1978:0.0704759184521 2154:0.126326762427 2168:0.152295925986 2505:0.165633903132
236 -1 -1.0 150:0.216270787417 433:0.259922608596 652:0.162203090562 653:0.187043500044 886:0.229675657055 1086:0.0540676968542 1122:0.216270787417 1187:0.311153512897 1258:0.229675657055 1324:0.179609001206 1418:0.0540676968542 1422:0.211236576366 1562:0.0540676968542 1757:0.347453334662 1860:0.259922608596 1892:0.412106787181 1978:0.108135393708 2043:0.262659843768 2431:0.225458240883
237 -1 -1.0 138:0.123889871914 150:0.126842427636 338:0.176139383617 652:0.0634212138181 704:0.0317106069091 881:0.109700676187 886:0.134704359557 919:0.113681336644 1038:0.240044715554 1080:0.32386373323 1086:0.0317106069091 1258:0.134704359557 1514:0.109700676187 1515:0.674068917155 1562:0.0317106069091 1757:0.20378075553 1767:0.126842427636 1797:0.260326748616 1978:0.126842427636 2043:0.154049525708 2259:0.274101925812
238 -1 -1.0 148:0.172988980161 150:0.193016222765 338:0.268031439791 559:0.234417285486 636:0.436296724245 637:0.166931605986 652:0.0482540556913 704:0.0482540556913 895:0.229442606335 919:0.172988980161 1086:0.0482540556913 1187:0.277696662026 1324:0.160296503293 1418:0.0482540556913 1460:0.272338950895 1562:0.0482540556913 1767:0.193016222765 1947:0.215185661677 1978:0.0965081113825 1994:0.266534266242 2043:0.234417285486 2137:0.215185661677 2505:0.226815279933
239 -1 -1.0 150:0.23772653041 433:0.285708951518 637:0.205599668972 652:0.0594316326025 704:0.0594316326025 873:0.252461267301 874:0.307257083268 919:0.213060174237 1068:0.188393818063 1086:0.0594316326025 1122:0.23772653041 1418:0.0594316326025 1422:0.232192886496 1436:0.397389642728 1562:0.0594316326025 1764:0.261042595344 1860:0.285708951518 2043:0.288717741692 2431:0.247825450666
240 -1 -1.0 168:0.304786626316 433:0.19223399721 652:0.199937387947 653:0.138333944322 704:0.0399874775894 881:0.138333944322 943:0.212810480427 1068:0.126757304955 1086:0.0399874775894 1122:0.159949910358 1134:0.203434806351 1241:0.0799749551788 1322:0.0633786524776 1418:0.0399874775894 1422:0.156226700136 1509:0.172823002837 1515:0.425004727846 1562:0.0399874775894 1757:0.256970117862 1784:0.304786626316 1797:0.328275332479 1860:0.19223399721 2086:0.279912343126 2259:0.172823002837
241 -1 -1.0 445:0.340821252807 487:0.146667458627 559:0.205960922243 637:0.146667458627 643:0.301817497887 652:0.0847928069088 653:0.146667458627 747:0.186218461556 877:0.119021751915 881:0.293334917253 886:0.180096848705 1086:0.0423964034544 1138:0.473564646917 1176:0.217463152218 1179:0.236782323458 1241:0.127189210363 1258:0.180096848705 1305:0.220862086666 1538:0.199281738703 1562:0.0423964034544 2375:0.0847928069088 2459:0.0671967096407 2500:0.176789822736
242 -1 -1.0 148:0.126981120298 184:0.0994378805933 203:0.17207205627 377:0.141681950953 433:0.17027885607 559:0.17207205627 637:0.122534755229 652:0.141681950953 653:0.122534755229 663:0.138383970436 704:0.0354204877381 877:0.0994378805933 886:0.150463664402 1010:0.287760339309 1086:0.0354204877381 1122:0.141681950953 1171:0.243786573736 1187:0.407681844409 1258:0.150463664402 1418:0.0354204877381 1562:0.0354204877381 1649:0.181681706207 1652:0.190998513154 1675:0.36175313278 1757:0.227621431946 1860:0.17027885607 1892:0.26997679301 1978:0.0708409754763 2505:0.1664918674 2514:0.144779927449
243 -1 -1.0 181:0.186669440472 561:0.231895278681 652:0.0392584346921 662:0.24062605703 704:0.0392584346921 760:0.130413697165 873:0.166766984863 874:0.202963163032 886:0.333533969726 1050:0.184531905699 1086:0.0392584346921 1212:0.153378409297 1241:0.0392584346921 1258:0.166766984863 1270:0.153378409297 1418:0.0392584346921 1422:0.153378409297 1514:0.135811870272 1603:0.3692311319 1652:0.211693941381 1680:0.157033738768 1685:0.062223146824 1754:0.239811108451 1764:0.172435506689 1807:0.349077509809 1912:0.153378409297 1978:0.157033738768 2068:0.062223146824 2155:0.16370472834
244 -1 -1.0 121:0.175658097653 287:0.19567317016 433:0.254205026789 637:0.182929057985 652:0.2115134255 653:0.182929057985 704:0.0528783563749 845:0.251430635862 873:0.224623424911 877:0.148448314039 949:0.19567317016 1050:0.248551526535 1122:0.2115134255 1241:0.0528783563749 1247:0.189566924704 1318:0.083810211954 1418:0.0528783563749 1422:0.206589953232 1442:0.259468309607 1517:0.148448314039 1685:0.083810211954 1764:0.232258525993 1860:0.254205026789 2049:0.19567317016 2068:0.083810211954 2151:0.266739269939 2500:0.220498780283
245 -1 -1.0 157:0.145960543178 184:0.189620484339 377:0.405265076067 464:0.101316269017 619:0.107054991403 652:0.0337720896723 704:0.0337720896723 877:0.0948102421696 895:0.160582487105 937:0.101316269017 1241:0.0337720896723 1315:0.0784163638331 1322:0.0535274957015 1353:0.257412617533 1418:0.0337720896723 1437:0.431763834431 1484:0.135088358689 1492:0.173226606003 1579:0.112188453505 1606:0.145960543178 1685:0.0535274957015 1727:0.218699050124 1920:0.224376907011 2006:0.135088358689 2068:0.0535274957015 2072:0.124971581988 2105:0.344917871538 2452:0.281654162151 2454:0.0675441793445 2459:0.0535274957015 2500:0.140827081075
246 -1 -1.0 93:0.349207709527 133:0.137010260902 377:0.2120112162 383:0.185509814175 464:0.0795042060749 491:0.0743988414162 586:0.165072428257 704:0.026501402025 806:0.183359576207 937:0.0795042060749 983:0.397934168162 1162:0.134824898043 1291:0.269649796086 1324:0.0880357519406 1379:0.222748032991 1404:0.110508858877 1920:0.176071503881 1922:0.238512618225 1950:0.346593753116 1986:0.0916797881034 2059:0.121507934501 2246:0.262146136663 2375:0.15900841215 2437:0.167539958016 2452:0.110508858877 2459:0.126011185278
247 -1 -1.0 2:0.114453042525 164:0.409860239867 308:0.139415742331 441:0.246925627125 567:0.246925627125 619:0.158259772434 624:0.104092586023 678:0.0700791581669 875:0.0998507992221 878:0.246925627125 881:0.0863567529938 950:0.19341581214 1027:0.0894903427196 1122:0.0998507992221 1155:0.240329238226 1184:0.0950418579724 1196:0.0579615940027 1241:0.0249626998055 1315:0.0579615940027 1322:0.0395649431085 1404:0.104092586023 1484:0.0499253996111 1541:0.0791298862171 1685:0.0395649431085 1877:0.229953602139 1915:0.212476326315 2068:0.0395649431085 2072:0.0923729658324 2113:0.507843140406 2168:0.107886993614 2349:0.123670115274 2459:0.0791298862171 2537:0.0829242938082
248 -1 -1.0 4:0.106318787665 25:0.205999592612 121:0.0904001172072 150:0.108852587564 184:0.229190885607 338:0.151157842339 368:0.181190887111 652:0.0272131468909 653:0.094142020797 677:0.10361010876 690:0.255943496166 760:0.0904001172072 909:0.121355167688 1068:0.0862636346974 1124:0.129395452046 1160:0.269186562929 1241:0.0272131468909 1318:0.0431318173487 1429:0.293483852217 1430:0.121355167688 1579:0.0904001172072 1615:0.154364544059 1665:0.179197551803 1668:0.138445873601 1685:0.0862636346974 1760:0.158731292754 1804:0.264401900827 1866:0.134819271921 1969:0.0816394406727 2014:0.2187642833 2065:0.108852587564 2068:0.0862636346974 2115:0.277930705341 2216:0.138445873601 2259:0.117613264098 2366:0.231631575266 2375:0.163278881345 2390:0.155126903393 2459:0.129395452046
249 1 -1.0 107:0.117360175745 121:0.150819234291 323:0.287836249203 487:0.157062047372 491:0.127457039296 567:0.44909799408 619:0.287836249203 624:0.189319238046 704:0.0454011134447 919:0.16276128919 942:0.303574568982 951:0.302290214867 1223:0.249336245448 1257:0.185575364156 1315:0.105418120846 1318:0.0719590623008 1322:0.0719590623008 1484:0.0908022268893 1549:0.264819701243 1685:0.0719590623008 2065:0.181604453779 2068:0.0719590623008 2259:0.196220347736 2454:0.0908022268893 2459:0.143918124602
250 1 -1.0 121:0.139256228965 157:0.181176530967 266:0.335362416013 491:0.235370332317 561:0.247618637658 704:0.0419203020016 746:0.30014396873 877:0.117685166158 884:0.394266370502 1045:0.171347676725 1074:0.167681208006 1223:0.230220140347 1241:0.0419203020016 1257:0.171347676725 1318:0.0664421066914 1322:0.0664421066914 1418:0.0419203020016 1484:0.0838406040032 1606:0.181176530967 1622:0.439989412492 1685:0.0664421066914 2068:0.0664421066914 2440:0.236592155929 2454:0.0838406040032
251 -1 -1.0 24:0.244174746258 121:0.122087373129 138:0.143585892378 287:0.135998417698 358:0.247762134489 394:0.264961551835 427:0.20414203509 619:0.233001922611 652:0.183759807019 704:0.0367519614037 779:0.186974237984 873:0.15611966802 949:0.135998417698 1050:0.172750379102 1241:0.0367519614037 1247:0.13175440346 1318:0.0582504806528 1329:0.182076431586 1422:0.143585892378 1668:0.186974237984 1685:0.0582504806528 1760:0.214370148673 1764:0.161426280395 1855:0.228209590432 1927:0.18539137798 1969:0.110255884211 2068:0.0582504806528 2072:0.135998417698 2171:0.280125354286 2216:0.186974237984 2390:0.209502340505 2459:0.116500961306 2500:0.153252922709 2537:0.122087373129
252 -1 -1.0 2:0.242714849644 4:0.103409827598 138:0.103409827598 184:0.222920054754 249:0.562639620459 338:0.147022052826 677:0.100775260136 760:0.263780110945 814:0.30176503491 977:0.261821420989 1008:0.270326317247 1086:0.026468575218 1322:0.041951699168 1430:0.118034801227 1478:0.254827104785 1541:0.167806796672 1562:0.026468575218 1685:0.041951699168 2065:0.105874300872 2068:0.041951699168 2072:0.195890734038 2259:0.114395278866 2288:0.176982142149 2460:0.108189317664
253 -1 -1.0 15:0.155503701306 68:0.275991569359 107:0.0963977137382 136:0.184750532202 619:0.118211975135 681:0.368881689199 1152:0.368881689199 1241:0.0372917261706 1320:0.368881689199 1759:0.309662317842 2027:0.173177413405 2072:0.13799578468 2168:0.322344318087 2208:0.104691111017 2279:0.404709558723 2454:0.0745834523412 2459:0.0591059875676
254 -1 -1.0 121:0.177597505233 150:0.21384870492 747:0.234822848115 877:0.150087303583 881:0.369897485703 919:0.191659896992 1245:0.539368574766 1318:0.0847355445316 1322:0.0847355445316 1418:0.0534621762301 1490:0.476821838163 1509:0.231059681463 1517:0.150087303583 1685:0.0847355445316 1767:0.21384870492 2068:0.0847355445316
255 -1 -1.0 121:0.253723158291 228:0.641970258534 637:0.264225441099 919:0.273813274115 1241:0.0763782812401 1318:0.121056711635 1322:0.121056711635 1418:0.0763782812401 1509:0.330101439531 1517:0.214420943778 1649:0.391765820828 1685:0.121056711635 2068:0.121056711635
256 1 -1.0 104:0.169858922133 157:0.0780549713803 184:0.101402893933 270:0.0858743134429 377:0.216722637675 487:0.187434286312 491:0.0507014469664 503:0.169858922133 666:0.141234150985 704:0.0180602198062 875:0.0722408792249 877:0.0507014469664 1066:0.0947787244199 1074:0.0722408792249 1098:0.326588703383 1176:0.185271957469 1241:0.0180602198062 1257:0.0738204773627 1289:0.191952062653 1305:0.188167745707 1315:0.0419345317679 1322:0.0286247711476 1418:0.0180602198062 1437:0.230893315453 1484:0.0722408792249 1489:0.178647787956 1539:0.0838690635358 1579:0.0599947515741 1606:0.0780549713803 1685:0.0286247711476 1727:0.11695316917 1920:0.119989503148 1976:0.405044199835 2006:0.0722408792249 2068:0.0286247711476 2072:0.0668307546893 2274:0.10244524851 2344:0.473893622099 2452:0.150619524203 2454:0.0361204396124
257 -1 -1.0 184:0.175136926819 270:0.148316904634 377:0.374310192366 487:0.323725128662 503:0.293370025858 666:0.243931057646 875:0.124770064122 1066:0.16369606309 1074:0.124770064122 1241:0.0311925160305 1437:0.398784927364 1489:0.308549621733 1539:0.144853558643 1579:0.103619295352 1685:0.0494389682114 1727:0.201994418854 1920:0.207238590704 2006:0.124770064122 2068:0.0494389682114 2072:0.115426025228 2344:0.16369606309 2452:0.260140904907
258 -1 -1.0 50:0.207011998668 72:0.176203131647 186:0.163802925451 221:0.107870544451 462:0.191810143495 555:0.172815083507 619:0.102934659031 652:0.0324722695283 678:0.0911611856906 704:0.0324722695283 712:0.137939847153 721:0.132729195068 739:0.222288597988 899:0.235663854099 1127:0.321208666526 1162:0.165201464596 1241:0.0324722695283 1410:0.0974168085849 1505:0.123633455219 1512:0.200997651409 1685:0.102934659031 1920:0.107870544451 1922:0.0974168085849 1986:0.112335595935 2006:0.129889078113 2068:0.102934659031 2170:0.299130919565 2207:0.202263879361 2322:0.137939847153 2358:0.305406288543 2424:0.280096342425 2431:0.13540692856 2459:0.0514673295157 2462:0.0974168085849 2477:0.195559950823
259 -1 -1.0 354:0.28876127728 619:0.158328081568 652:0.0499469487436 704:0.0499469487436 804:0.343767019607 951:0.332557347653 1318:0.0791640407841 1536:0.36704654845 1616:0.35129801815 1743:0.410037146466 1938:0.269329801925 2375:0.199787794975 2459:0.237492122352 2499:0.237492122352
260 -1 -1.0 150:0.163414385171 240:0.159610531153 433:0.196397737222 637:0.141330222751 652:0.0817071925857 653:0.141330222751 663:0.159610531153 704:0.0408535962928 873:0.173543115715 874:0.211210028873 886:0.173543115715 975:0.309255825018 1010:0.331899572308 1086:0.0408535962928 1122:0.163414385171 1134:0.207841153071 1196:0.189718226019 1197:0.245121577757 1212:0.159610531153 1258:0.173543115715 1270:0.159610531153 1418:0.0408535962928 1517:0.114690544636 1562:0.0408535962928 1649:0.209549657646 1764:0.17944196278 1860:0.196397737222 1912:0.159610531153 1978:0.163414385171 2049:0.151176270351 2515:0.226924930519 2537:0.135712709302
261 -1 -1.0 240:0.177097104359 435:0.274972335191 635:0.403059442768 637:0.156814046207 652:0.0453294250311 874:0.23434972777 886:0.192556111758 919:0.162504288916 942:0.303095224368 1068:0.143690877707 1086:0.0453294250311 1196:0.105251665505 1258:0.192556111758 1318:0.0718454388536 1418:0.0453294250311 1562:0.0453294250311 1942:0.310302128066 1978:0.0906588500623 2049:0.167738804786 2065:0.181317700125 2143:0.328973218137 2259:0.195910515567 2488:0.280581188298 2537:0.150581090536
262 -1 -1.0 433:0.215759045854 524:0.432093647862 562:0.325719049606 652:0.179524124473 653:0.155262858128 704:0.0448810311184 881:0.155262858128 886:0.190651366919 1086:0.0448810311184 1122:0.179524124473 1196:0.104210527081 1228:0.360794973316 1258:0.190651366919 1562:0.0448810311184 1860:0.215759045854 2049:0.166079550141 2154:0.160896813553 2352:0.413439045206 2500:0.187150533751 2537:0.1490915582
263 -1 -1.0 150:0.157123767376 430:0.304356312721 433:0.188837429117 652:0.117842825532 653:0.135889732225 873:0.166862593613 874:0.203079523319 1038:0.297351057918 1086:0.039280941844 1108:0.263741887706 1117:0.299401374252 1122:0.157123767376 1134:0.199840332001 1196:0.0912075224612 1197:0.235685651064 1241:0.039280941844 1518:0.28124648959 1562:0.039280941844 1757:0.252429732103 1764:0.172534365244 1860:0.188837429117 1978:0.235685651064 2043:0.190826068949 2515:0.21818948165 2537:0.130488464305
264 -1 -1.0 148:0.152078124666 184:0.238182280419 540:0.408410770828 652:0.12726336019 653:0.146752964046 704:0.0424211200635 737:0.203933380336 1027:0.152078124666 1086:0.0424211200635 1159:0.311741279344 1241:0.0424211200635 1322:0.0672358845392 1422:0.165734675031 1509:0.366682061238 1514:0.146752964046 1517:0.119091140209 1541:0.134471769078 1562:0.0424211200635 1652:0.228748144812 1947:0.189174084109 1978:0.169684480254 2043:0.20608099506 2469:0.356555515158 2505:0.199397917634
265 -1 -1.0 138:0.244471608754 433:0.300817686824 637:0.216472100379 652:0.187723410296 704:0.0625744700987 779:0.318345291438 919:0.224327128806 1086:0.0625744700987 1122:0.250297880395 1212:0.244471608754 1270:0.244471608754 1422:0.244471608754 1562:0.0625744700987 1757:0.40212011174 1860:0.300817686824 1912:0.244471608754 2154:0.224327128806
266 -1 -1.0 107:0.0965034973234 121:0.124016375063 290:0.168876550045 291:0.168876550045 403:0.310002130778 416:0.166482394678 427:0.207367515092 455:0.168876550045 619:0.118341696952 652:0.0373326488475 678:0.104805995495 875:0.14933059539 895:0.177512545428 1032:0.310002130778 1074:0.14933059539 1241:0.0373326488475 1318:0.0591708484759 1322:0.0591708484759 1442:0.183187223539 1549:0.217757234665 1668:0.189928463777 1683:0.213838442957 1685:0.0591708484759 1760:0.217757234665 1969:0.335993839627 2049:0.138147216579 2068:0.0591708484759 2072:0.138147216579 2125:0.223995893085 2216:0.189928463777 2382:0.228822370559 2454:0.074665297695 2459:0.0591708484759
267 -1 -1.0 121:0.131083140209 184:0.11077810487 487:0.136509023362 608:0.24578891849 652:0.118379871386 653:0.136509023362 704:0.0394599571288 803:0.340370101153 1066:0.207082994696 1124:0.187627656988 1241:0.0394599571288 1318:0.0625425523293 1322:0.0625425523293 1418:0.0394599571288 1509:0.341086194676 1579:0.131083140209 1668:0.20075106561 1685:0.125085104659 1757:0.253580131719 1760:0.230165589896 1866:0.195492374016 1969:0.118379871386 2068:0.125085104659 2216:0.20075106561 2375:0.157839828515 2390:0.224939106893 2459:0.125085104659 2495:0.345335553383 2500:0.164545061787
268 1 -1.0 90:0.21197196967 121:0.0847994019507 164:0.209564059144 184:0.0716638083829 196:0.209564059144 385:0.197789386488 619:0.0809191941164 704:0.0255271636015 771:0.240086584825 812:0.134921327141 895:0.121378791175 919:0.0915139242613 951:0.169965253814 1011:0.271314068133 1122:0.102108654406 1124:0.121378791175 1223:0.140191432466 1241:0.0255271636015 1318:0.0404595970582 1322:0.0404595970582 1418:0.0255271636015 1484:0.0510543272031 1509:0.330979696657 1526:0.188923460165 1579:0.0847994019507 1680:0.204217308812 1685:0.0404595970582 1817:0.271314068133 1824:0.21197196967 1928:0.159004073757 1959:0.307467936864 1962:0.193236942554 2068:0.0404595970582 2072:0.188923460165 2375:0.102108654406 2390:0.145516057286 2459:0.121378791175
269 1 -1.0 107:0.053972173539 129:0.113296538316 147:0.424890383926 175:0.185654102513 266:0.334068589538 377:0.250551442153 385:0.161776741046 491:0.0586155686965 652:0.0208792868461 700:0.137173899784 704:0.0208792868461 760:0.208078468726 789:0.110355429025 883:0.0853433091353 924:0.12382956608 929:0.128402334139 1003:0.0835171473845 1018:0.164711333149 1045:0.0853433091353 1091:0.213242332591 1122:0.0835171473845 1165:0.185654102513 1241:0.0208792868461 1257:0.0853433091353 1315:0.0484802027292 1322:0.0330928866929 1352:0.139609362504 1402:0.366833821558 1418:0.0208792868461 1484:0.0835171473845 1613:0.213242332591 1680:0.0835171473845 1685:0.0992786600787 1920:0.138718979151 2006:0.0835171473845 2068:0.0992786600787 2381:0.206533389359 2454:0.0417585736922 2460:0.0853433091353
270 -1 -1.0 287:0.113073788194 464:0.0916705555066 619:0.193725857198 704:0.0305568518355 735:0.324771835612 920:0.134215392702 937:0.0916705555066 949:0.113073788194 951:0.203453981768 960:0.302261769008 1206:0.401508208809 1247:0.10954516797 1291:0.155456848259 1306:0.256834662346 1318:0.0484314642994 1324:0.203015329208 1404:0.254839560869 1418:0.0305568518355 1845:0.23131095624 1922:0.0916705555066 2034:0.234875257743 2154:0.10954516797 2160:0.190333089836 2265:0.180495980739 2375:0.183341111013 2459:0.242157321497
271 -1 -1.0 60:0.271617275982 93:0.48243242247 221:0.0912164162917 576:0.280440376649 721:0.112237141038 751:0.112237141038 1196:0.0637575388909 1212:0.107278829883 1270:0.107278829883 1347:0.114501459385 1379:0.230795748972 1410:0.0823766322023 1414:0.244158398581 1418:0.0274588774008 1517:0.0770868146253 1649:0.140844353516 1849:0.163495546507 1912:0.107278829883 1995:0.280440376649 2265:0.162196584685 2375:0.274588774008 2420:0.258254626373 2437:0.173593048494 2459:0.217606454961 2462:0.0823766322023 2499:0.130563872976 2537:0.0912164162917
272 -1 -1.0 338:0.186829292345 514:0.299076259525 603:0.263032699732 624:0.140255950162 652:0.0336351253592 704:0.0336351253592 989:0.229397574373 1027:0.12058066312 1086:0.0336351253592 1241:0.0336351253592 1242:0.343519040734 1514:0.116358416164 1518:0.240823169968 1538:0.474299637489 1541:0.106620824803 1562:0.0336351253592 1754:0.205460985863 1767:0.134540501437 1978:0.134540501437 1988:0.332711384884 2154:0.12058066312 2326:0.282707986774 2454:0.0672702507184
273 -1 -1.0 121:0.0871608787935 265:0.259541006241 442:0.151691541436 635:0.233302967276 652:0.0524760779306 706:0.187860983121 862:0.588451614208 877:0.147318975669 891:0.269164655325 1223:0.144095455533 1317:0.269164655325 1318:0.0415863078524 1322:0.0415863078524 1349:0.192816215656 1360:0.176168635515 1402:0.34573738706 1484:0.0524760779306 1549:0.153043595472 1685:0.0415863078524 1969:0.157428233792 2068:0.0415863078524 2454:0.0524760779306 2459:0.124758923557 2500:0.10941065467
274 -1 -1.0 93:0.353646654193 133:0.104063897437 168:0.153422035829 221:0.0668661120741 622:0.171330561841 652:0.0201287054277 776:0.120772232566 794:0.193789793556 818:0.120314906839 873:0.0855052815965 1028:0.213936849432 1050:0.0946137664673 1134:0.102404040906 1144:0.193789793556 1379:0.16918461659 1410:0.0603861162832 1418:0.0201287054277 1442:0.0987693553651 1472:0.116371286645 1501:0.189313322018 1649:0.103245826904 1672:0.213936849432 1746:0.193789793556 1764:0.0884116635482 1922:0.18115834885 2011:0.114742471895 2160:0.250756113167 2178:0.14998323355 2199:0.402574108555 2375:0.161029643422 2459:0.127612973164 2462:0.0603861162832 2497:0.2999664671 2514:0.0822753354783
275 -1 -1.0 2:0.0746572144239 131:0.133675012636 206:0.256905741835 215:0.0636161296589 424:0.520432405306 435:0.0987744875416 491:0.0457123255309 683:0.227962824509 769:0.14045292509 800:0.14045292509 806:0.112660257569 810:0.149997719621 1070:0.449993158862 1124:0.0774241132298 1162:0.0828394570627 1257:0.0665563981692 1303:0.15676570124 1351:0.116584606647 1418:0.0162830588935 1480:0.111053375709 1505:0.0619953844244 1593:0.127336434603 1649:0.167040834893 1685:0.0774241132298 1748:0.142501907323 1920:0.0540911508091 1922:0.0488491766806 1929:0.132285545779 1986:0.0563301287844 2068:0.0774241132298 2194:0.173063604677 2238:0.073657425739 2291:0.147225868461 2295:0.144785437708 2350:0.130898191343 2454:0.0325661177871 2477:0.098062569778 2488:0.100789277833 2514:0.0665563981692
276 -1 -1.0 2:0.201343282972 4:0.171566545769 136:0.217557755262 677:0.167195552706 881:0.151916906453 1138:0.73577135145 1430:0.195830740631 1537:0.261471589441 1776:0.316594739616 2168:0.18979243369 2349:0.217557755262
277 -1 -1.0 15:0.204025619677 287:0.181054696741 308:0.273260414681 352:0.240083789063 377:0.195711548391 530:0.331797602433 652:0.0978557741956 653:0.169262679659 704:0.0489278870978 845:0.232646598869 895:0.232646598869 949:0.181054696741 1241:0.0489278870978 1247:0.175404640485 1301:0.207842117777 1404:0.204025619677 1418:0.0489278870978 1422:0.191155901965 1685:0.0775488662895 2043:0.237690745653 2068:0.0775488662895 2220:0.331797602433 2248:0.357358559834
278 -1 -1.0 148:0.381494291029 407:0.652248518247 652:0.106415141289 1122:0.425660565155 1241:0.106415141289 2137:0.474551045765
279 -1 -1.0 147:0.195104142345 798:0.369215815435 1402:0.168445323419 1480:0.261553785968 1685:0.121566587905 1748:0.335621615552 1838:0.391672431157 1920:0.254791809634 2068:0.121566587905 2146:0.413590624188 2477:0.230957737425 2501:0.379349792991
280 -1 -1.0 107:0.0666863354201 157:0.111496219584 184:0.0724235697513 331:0.544340436623 487:0.178491422772 491:0.217270709254 502:0.195285591198 624:0.107574874779 652:0.0515955921229 678:0.0724235697513 704:0.0257977960614 875:0.103191184246 877:0.0724235697513 919:0.0924841314815 924:0.152999952328 1027:0.0924841314815 1066:0.135384963737 1074:0.103191184246 1086:0.0257977960614 1214:0.203512189516 1241:0.0257977960614 1257:0.105447532787 1315:0.0599006274612 1322:0.0408885393586 1484:0.103191184246 1492:0.264648394425 1541:0.0817770787173 1562:0.0257977960614 1579:0.0856984235227 1606:0.111496219584 1659:0.209584424781 1680:0.103191184246 1998:0.25518621866 2143:0.187224611505 2197:0.263475579813 2218:0.17391499047 2311:0.116697928814 2440:0.145599050984 2454:0.0515955921229
281 -1 -1.0 268:0.434339774784 379:0.188055390096 464:0.0984940651261 508:0.266725911193 704:0.032831355042 920:0.144205732765 937:0.0984940651261 1196:0.0762320456653 1206:0.431394524104 1324:0.218126801415 1404:0.136904288221 1418:0.032831355042 1845:0.248528617094 1849:0.195484333056 1922:0.0984940651261 2154:0.117699176674 2199:0.32831355042 2250:0.308783538597 2265:0.193931222339 2375:0.131325420168 2459:0.104072933179 2537:0.109063400707
282 -1 -1.0 43:0.256561959228 121:0.0861604343575 407:0.15897444856 491:0.0728140142023 954:0.196338400052 1068:0.0822179490957 1115:0.646224371603 1137:0.194728732468 1241:0.025936875181 1315:0.0602235591765 1318:0.0411089745478 1322:0.0411089745478 1418:0.025936875181 1442:0.127269408905 1484:0.103747500724 1509:0.224194619077 1680:0.103747500724 1685:0.0411089745478 2068:0.0411089745478 2182:0.264896009356 2274:0.147124988069 2370:0.264896009356 2425:0.256561959228 2440:0.146383993534 2516:0.215374124796
283 -1 -1.0 24:0.130642305275 121:0.130642305275 407:0.241047861406 704:0.0393272525905 1115:0.489924651963 1137:0.295260936213 1241:0.0393272525905 1318:0.0623322206123 1322:0.0623322206123 1509:0.339939115731 1685:0.0623322206123 2068:0.0623322206123 2182:0.401653329379 2370:0.401653329379 2516:0.32656488294 2537:0.130642305275
284 -1 -1.0 148:0.177316402036 157:0.213767574832 439:0.315316842107 652:0.0989223189921 663:0.193239338883 706:0.35413553816 877:0.138855029562 1241:0.0494611594961 1245:0.249501582099 1272:0.279151671175 1315:0.11484525584 1322:0.0783940830434 1418:0.0494611594961 1484:0.197844637984 1490:0.220568658551 1606:0.213767574832 1942:0.338585875238 2065:0.197844637984 2452:0.412498651166 2454:0.0989223189921
285 -1 -1.0 27:0.250748120167 50:0.185321482847 181:0.138223898403 192:0.247435430072 270:0.138223898403 359:0.279871030578 652:0.0290698567189 678:0.0816094053434 757:0.288035553801 877:0.0816094053434 909:0.129635038202 969:0.296893476321 1034:0.162354059677 1086:0.0290698567189 1241:0.0290698567189 1245:0.146639814284 1272:0.164066090779 1490:0.129635038202 1517:0.0816094053434 1518:0.208136433886 1539:0.13499623406 1622:0.457669502662 1671:0.241389716575 1766:0.200077447293 1978:0.174419140314 2344:0.152556500887
286 -1 -1.0 37:0.232055840181 38:0.215806449657 121:0.104159623423 150:0.125420683949 180:0.214641511039 184:0.0880250936031 186:0.15816784014 221:0.104159623423 270:0.149090310656 287:0.11602792009 308:0.175117454168 322:0.218413357306 555:0.166869965397 595:0.221894763091 652:0.0313551709873 679:0.283502768708 712:0.133194493526 949:0.11602792009 1124:0.149090310656 1196:0.0728044524354 1241:0.0313551709873 1247:0.112407112193 1318:0.0496967702185 1324:0.104159623423 1539:0.145608904871 1579:0.104159623423 1668:0.159518267279 1685:0.0993935404371 1760:0.182891263744 1922:0.0940655129618 1969:0.0940655129618 2068:0.0993935404371 2207:0.195305675089 2216:0.159518267279 2249:0.175117454168 2322:0.133194493526 2390:0.178738262065 2444:0.223215614584 2476:0.252061679462 2506:0.169077034809 2537:0.104159623423
287 -1 -1.0 93:0.127566560504 215:0.113468255496 223:0.233475212952 354:0.16790866932 543:0.287288167682 788:0.287288167682 840:0.287288167682 1206:0.190809042766 1378:0.267541890162 1418:0.0290431105554 1505:0.110577429925 1517:0.0815343193695 1561:0.213429924225 1845:0.219852153321 1963:0.262597906345 2146:0.469829013178 2148:0.182006974328 2238:0.131378309994 2265:0.171554476607 2375:0.174258663332 2459:0.138096723404
288 -1 -1.0 184:0.126437602279 301:0.152709380569 318:0.176102542224 340:0.173092238701 377:0.0900759653049 425:0.197075944758 462:0.133017218087 464:0.0675569739787 487:0.0779029106138 491:0.0632188011395 721:0.0920455402684 751:0.0920455402684 871:0.229988805336 937:0.0675569739787 1024:0.149936206628 1049:0.135617648545 1124:0.214150540837 1230:0.135113947957 1324:0.14961293991 1377:0.186992766643 1404:0.0939025049385 1418:0.0225189913262 1431:0.151811036593 1517:0.0632188011395 1579:0.0748064699551 1584:0.147946521459 1622:0.236356068312 1655:0.158385591565 1852:0.200234000087 1922:0.270227895915 1991:0.181028346992 2059:0.103248730785 2061:0.174481487574 2238:0.101866052452 2375:0.135113947957 2459:0.107075270418 2514:0.460227701342
289 -1 -1.0 184:0.113651692694 221:0.0672417206721 287:0.0749034677403 340:0.155588413304 377:0.0809670995294 425:0.177146784717 464:0.0607253246471 586:0.126082345716 721:0.0827375026726 746:0.144928503786 751:0.0827375026726 835:0.190376756233 920:0.0889083004837 937:0.0607253246471 949:0.0749034677403 1049:0.12190341353 1122:0.161934199059 1196:0.0469999457897 1230:0.364351947882 1241:0.0202417748824 1247:0.0725660039013 1276:0.154283857071 1291:0.102979277555 1324:0.134483441344 1330:0.15197108897 1404:0.0844066831555 1410:0.0607253246471 1418:0.0202417748824 1579:0.0672417206721 1584:0.132985538233 1622:0.318682101978 1781:0.144928503786 1881:0.159682164949 1922:0.182175973941 1991:0.325443976957 2050:0.172292981072 2059:0.0928077787836 2154:0.0725660039013 2203:0.170134981351 2249:0.113049553666 2346:0.177146784717 2375:0.161934199059 2459:0.128329816546 2462:0.0607253246471 2514:0.248212508018 2537:0.0672417206721
290 -1 -1.0 107:0.0638002926337 147:0.125565310114 416:0.110064669089 442:0.142691602466 635:0.43892195894 652:0.0246813223077 747:0.108408201989 760:0.081989577993 812:0.13045071569 862:0.276769235155 877:0.138578463327 881:0.170766693562 901:0.524648180013 1241:0.0493626446155 1318:0.039118970326 1322:0.039118970326 1360:0.165716457675 1402:0.216816403979 1484:0.0493626446155 1500:0.223160103718 1549:0.143963438425 1685:0.039118970326 2033:0.262324090006 2065:0.0987252892309 2068:0.039118970326 2259:0.106670900301 2454:0.0493626446155 2459:0.039118970326 2540:0.262324090006
291 -1 -1.0 41:0.33119180112 148:0.165828425081 215:0.180719746525 312:0.398996561991 389:0.301028904966 652:0.138770008094 683:0.323796685554 721:0.189072417189 739:0.316649569927 899:0.335702589892 1241:0.0462566693648 1418:0.0462566693648 1422:0.180719746525 1505:0.176115557784 1514:0.160021784573 1685:0.0733150863515 1986:0.160021784573 2068:0.0733150863515 2477:0.27857467672
292 -1 -1.0 177:0.196398656793 637:0.10976526341 704:0.0317292768034 881:0.10976526341 886:0.26956733583 1086:0.0317292768034 1223:0.174252527057 1241:0.0317292768034 1245:0.160054977319 1258:0.134783667915 1322:0.0502897139084 1460:0.179075475284 1490:0.565978160855 1517:0.0890753414074 1562:0.0317292768034 1711:0.313859143199 1721:0.266689060056 1761:0.286885305985 1947:0.141494540214 1978:0.126917107214 2065:0.253834214427 2259:0.137131652847 2271:0.228750741439
293 -1 -1.0 50:0.154229617381 121:0.0803665145225 129:0.131276166357 147:0.246159245255 270:0.115033716739 493:0.211723755791 652:0.0241927315182 678:0.0679175839057 730:0.194483408805 900:0.257131129409 1053:0.0803665145225 1124:0.115033716739 1241:0.0241927315182 1245:0.122037672602 1315:0.0561737830042 1318:0.0383445722464 1322:0.0383445722464 1402:0.212524312304 1484:0.0967709260729 1490:0.215771663747 1539:0.112347566008 1659:0.196544685719 1668:0.123079622627 1685:0.0383445722464 1757:0.155468897876 1760:0.141113542088 1969:0.0725781945547 2026:0.239309267368 2068:0.0383445722464 2113:0.492178844633 2216:0.123079622627 2274:0.137231463355 2300:0.218742432335 2375:0.193541852146 2390:0.137909207637 2454:0.0483854630365 2459:0.153378288986
294 -1 -1.0 50:0.219019355899 150:0.13742305958 181:0.163357797126 240:0.134224214773 608:0.213995830504 652:0.0687115297899 678:0.0964488256789 704:0.034355764895 803:0.296342825065 917:0.3398397953 1038:0.260068179569 1069:0.300665990162 1086:0.034355764895 1241:0.034355764895 1322:0.0544525990421 1418:0.034355764895 1509:0.148483145521 1517:0.0964488256789 1685:0.0544525990421 1757:0.220779241065 1763:0.305484030405 1866:0.170205203683 1978:0.27484611916 2049:0.127131436964 2068:0.0544525990421 2375:0.20613458937 2459:0.163357797126 2495:0.300665990162
295 -1 -1.0 107:0.0842976587415 157:0.140941471896 368:0.217129509324 491:0.0915500503856 506:0.281291144554 704:0.0326107859275 756:0.241348494971 875:0.13044314371 877:0.0915500503856 1027:0.233816889338 1074:0.13044314371 1138:0.364260033048 1241:0.0652215718549 1315:0.0757199000413 1322:0.0516868728141 1429:0.351695418254 1484:0.13044314371 1541:0.413494982512 1606:0.140941471896 1615:0.184982248516 1680:0.13044314371 1685:0.0516868728141 1804:0.316845156543 1866:0.161560235321 2068:0.0516868728141 2454:0.0652215718549 2460:0.133295375702
296 -1 -1.0 70:0.301758082741 121:0.143906071729 637:0.149862730448 825:0.177069070739 1134:0.220389114887 1140:0.259920264891 1197:0.259920264891 1241:0.0433200441486 1264:0.301758082741 1318:0.0686606455051 1418:0.0433200441486 1512:0.268143473163 1685:0.13732129101 1749:0.245729716244 2068:0.13732129101 2124:0.442432125689 2220:0.293768802177 2226:0.257936047035 2431:0.180641335159
297 -1 -1.0 70:0.238100397282 121:0.113548218953 542:0.252972567338 877:0.0959593772843 1048:0.246429352445 1122:0.136725679436 1140:0.205088519154 1150:0.363295359457 1241:0.0341814198591 1245:0.172424553328 1248:0.260532553428 1258:0.145200193868 1264:0.238100397282 1318:0.054176268698 1418:0.0341814198591 1457:0.260532553428 1490:0.152429704489 1512:0.211576992101 1685:0.108352537396 1822:0.269648445151 2065:0.136725679436 2068:0.108352537396 2259:0.147729638812 2348:0.290943791195 2473:0.256627080812
298 -1 -1.0 121:0.132275602641 290:0.180123370142 291:0.180123370142 300:0.285098373249 455:0.180123370142 467:0.383358040913 515:0.36680748072 530:0.270026447655 542:0.294695056468 820:0.184913357102 877:0.111785852533 1086:0.0398189240893 1241:0.0398189240893 1258:0.169147903195 1267:0.406674821638 1318:0.0631115015007 1418:0.0398189240893 1562:0.0398189240893 1685:0.0631115015007 1969:0.119456772268 2068:0.0631115015007 2473:0.298952304856
299 -1 -1.0 121:0.118521064382 148:0.127905709942 542:0.264051503553 652:0.035678395497 843:0.406765085541 877:0.10016191921 886:0.151559237867 909:0.159105364981 919:0.127905709942 1046:0.241948033866 1068:0.113097837897 1199:0.159105364981 1241:0.035678395497 1258:0.303118475734 1318:0.0565489189486 1344:0.303685677553 1396:0.379205883499 1418:0.035678395497 1538:0.167704147273 1685:0.0565489189486 1736:0.279011437878 2068:0.0565489189486 2181:0.209883265283 2473:0.267866066483
300 -1 -1.0 121:0.164450292814 148:0.177471671912 203:0.240491778965 416:0.220761802941 519:0.33101167099 542:0.36637662093 652:0.0495044709327 877:0.138976620137 886:0.210291404114 909:0.441523605883 1241:0.0495044709327 1258:0.420582808227 1318:0.0784627300464 1685:0.0784627300464 1758:0.363794899304 2068:0.0784627300464
301 -1 -1.0 148:0.148860956752 308:0.231908384289 377:0.166094855075 530:0.281587239708 542:0.30731199935 652:0.0415237137688 877:0.116571802231 886:0.176389726179 1086:0.0415237137688 1140:0.249142282613 1258:0.352779452358 1318:0.0658135292142 1404:0.173150772197 1472:0.240063525939 1512:0.257024503262 1562:0.0415237137688 1685:0.131627058428 1942:0.284250169483 2011:0.236703427212 2068:0.131627058428 2181:0.244269186186 2473:0.311751515675
302 -1 -1.0 96:0.354305925517 121:0.143368718445 530:0.292671853113 542:0.31940926168 637:0.149303134669 877:0.121160622957 886:0.183333264975 1241:0.0431582846917 1258:0.36666652995 1318:0.0684042628318 1685:0.0684042628318 1851:0.426912417172 2068:0.0684042628318 2352:0.397569297564 2473:0.324023538489
303 -1 -1.0 85:0.206499200065 148:0.233536089442 652:0.0651432447049 704:0.0651432447049 820:0.302515860145 1068:0.206499200065 1106:0.46375092034 1140:0.390859468229 1318:0.103249600032 1324:0.216401174777 1337:0.316464644737 1512:0.403225255919 1514:0.225358600473 1685:0.103249600032 2068:0.103249600032
304 -1 -1.0 24:0.118694272507 70:0.248891208507 85:0.113263120453 109:0.364919691445 479:0.191428206584 597:0.270475000888 619:0.339789361359 682:0.553694172334 704:0.0357305363381 895:0.16989468068 951:0.237901467331 1027:0.128092632903 1241:0.0357305363381 1264:0.248891208507 1318:0.0566315602265 1418:0.0357305363381 1492:0.183272033225 1541:0.113263120453 2459:0.16989468068
305 -1 -1.0 85:0.122907169266 121:0.128800769249 138:0.151481458873 148:0.13899937465 287:0.143476760677 435:0.235199839294 652:0.0775457900171 704:0.0387728950086 820:0.180055748481 843:0.442045101388 906:0.39599161762 949:0.143476760677 1046:0.262932948188 1068:0.122907169266 1247:0.13899937465 1318:0.061453584633 1324:0.257601538498 1404:0.161680064274 1514:0.134132178939 1685:0.122907169266 1866:0.192088533394 2037:0.206346559266 2068:0.122907169266 2431:0.161680064274 2488:0.239997417743 2500:0.161680064274
306 -1 -1.0 121:0.368723078898 637:0.383985517214 652:0.110996706842 1068:0.351851236096 1241:0.110996706842 1318:0.175925618048 1322:0.175925618048 1509:0.47971978574 1685:0.175925618048 2068:0.175925618048 2500:0.462847942938
307 -1 -1.0 15:0.25535242134 637:0.211844155464 652:0.0612366940056 704:0.0612366940056 873:0.260129037299 1086:0.0612366940056 1187:0.352410285006 1212:0.239245063917 1241:0.0612366940056 1270:0.239245063917 1318:0.097057863667 1329:0.303378603503 1418:0.0612366940056 1422:0.239245063917 1562:0.0612366940056 1649:0.314100334577 1764:0.268970997994 1813:0.380246395693 1912:0.239245063917 2208:0.171913134327
308 -1 -1.0 148:0.226069652185 181:0.299845748339 559:0.306346879129 637:0.218153607639 652:0.126121069406 653:0.218153607639 704:0.126121069406 873:0.267876580377 874:0.326018234965 1068:0.199897165559 1086:0.0630605347029 1212:0.246370609985 1270:0.246370609985 1514:0.218153607639 1764:0.276981885265 1912:0.246370609985 1978:0.126121069406 2043:0.306346879129
309 -1 -1.0 148:0.132215387575 257:0.339739503807 433:0.177297891987 637:0.127585739643 652:0.147522198682 653:0.127585739643 692:0.293782502976 851:0.327933870527 1086:0.0368805496706 1122:0.147522198682 1134:0.187628426014 1197:0.221283298024 1228:0.296479751082 1241:0.0737610993412 1418:0.0368805496706 1517:0.103536792646 1538:0.346709600997 1562:0.0368805496706 1767:0.147522198682 1860:0.177297891987 1942:0.252465435843 2043:0.17916500939 2331:0.322761755366
310 -1 -1.0 79:0.363435144195 85:0.174953486806 240:0.215627856166 559:0.268120133298 704:0.0551916801583 881:0.190931843426 886:0.234450256658 919:0.197860103719 1068:0.174953486806 1086:0.0551916801583 1212:0.215627856166 1258:0.234450256658 1270:0.215627856166 1318:0.0874767434028 1366:0.453093524431 1418:0.0551916801583 1514:0.190931843426 1562:0.0551916801583 1912:0.215627856166 1978:0.220766720633 2431:0.230145166964
311 -1 -1.0 2:0.199479039488 24:0.144527905193 181:0.206872006403 439:0.277360336592 652:0.13052170402 653:0.150510303269 747:0.191097584873 873:0.184815579203 877:0.122140249406 881:0.301020606538 1086:0.0435072346735 1202:0.380755481134 1241:0.13052170402 1315:0.101020670519 1322:0.0689573354675 1418:0.0435072346735 1442:0.21348524066 1484:0.0870144693469 1509:0.188035139866 1517:0.122140249406 1757:0.279589008757 1764:0.191097584873 1978:0.0870144693469 2043:0.211357319194 2065:0.174028938694 2259:0.188035139866 2349:0.215543381494 2452:0.181421905608 2454:0.0870144693469
312 -1 -1.0 2:0.180427418564 15:0.164094865225 148:0.141075424184 215:0.153743936765 286:0.326770333342 464:0.118055983142 487:0.136135533617 555:0.209428484485 611:0.323058362714 614:0.393519943808 652:0.0393519943808 712:0.167164419639 875:0.157407977523 937:0.118055983142 1074:0.157407977523 1196:0.0913725013426 1241:0.0393519943808 1505:0.149827009498 1685:0.124742870844 1849:0.234309499748 1920:0.130724495723 2006:0.157407977523 2068:0.124742870844 2167:0.270845730603 2322:0.167164419639 2349:0.194957505368 2506:0.212198444921 2537:0.130724495723
313 -1 -1.0 439:0.61758422451 637:0.335133675085 652:0.0968753575818 919:0.347294524175 1086:0.0968753575818 1562:0.0968753575818 2065:0.387501430327 2505:0.455356778487
314 -1 -1.0 70:0.359894838773 206:0.203790259909 424:0.165133024096 439:0.164686680965 652:0.0516660901437 663:0.100926880847 881:0.0893676529272 919:0.092610497862 943:0.274963216689 1199:0.115200697999 1212:0.100926880847 1245:0.130312060646 1248:0.196900808192 1264:0.359894838773 1270:0.100926880847 1318:0.0409444077183 1418:0.0258330450718 1457:0.196900808192 1490:0.230401395998 1514:0.0893676529272 1685:0.0409444077183 1797:0.21207517881 1912:0.100926880847 1920:0.0858155182007 2006:0.103332180287 2065:0.103332180287 2068:0.0409444077183 2479:0.511069788492
315 -1 -1.0 150:0.331313281861 637:0.286538910736 652:0.0828283204652 653:0.286538910736 747:0.363808275079 877:0.232528493144 881:0.573077821472 1241:0.0828283204652 1318:0.131279781935 1418:0.0828283204652 1517:0.232528493144 2155:0.345387884336
316 -1 -1.0 72:0.337640949972 464:0.186670370081 652:0.0622234566936 704:0.0622234566936 739:0.425950053731 937:0.186670370081 1418:0.0622234566936 1442:0.305323694476 1505:0.23690678411 1512:0.38515228038 1685:0.0986218455246 1807:0.553277518186 2068:0.0986218455246
317 -1 -1.0 85:0.200146750486 93:0.1386638578 133:0.163212645224 148:0.113175957603 221:0.10487205742 230:0.285441879126 287:0.116821531206 473:0.303937730592 622:0.268712924409 652:0.0315696349905 844:0.131643010233 949:0.116821531206 1050:0.148391166197 1096:0.303937730592 1162:0.160609344926 1247:0.113175957603 1345:0.27231047971 1351:0.226034524681 1365:0.231996665474 1410:0.0947089049716 1486:0.256475544433 1649:0.161929592608 1678:0.290815951032 1986:0.109212993475 2375:0.0631392699811 2459:0.0500366876215 2462:0.0947089049716 2482:0.192178979917 2514:0.129039709936
318 -1 -1.0 138:0.32994661232 270:0.401562056809 1027:0.3027589853 1086:0.084452483182 1322:0.133854018936 1509:0.364997559747 1539:0.392185186767 1541:0.267708037873 1562:0.084452483182 2065:0.337809932728 2259:0.364997559747
319 -1 -1.0 121:0.188144432819 287:0.209582240212 652:0.113274235591 653:0.195932236091 704:0.0566371177956 873:0.240590370966 949:0.209582240212 1050:0.266219358008 1212:0.221275022878 1247:0.203041943446 1270:0.221275022878 1318:0.089767707855 1418:0.0566371177956 1422:0.221275022878 1685:0.17953541571 1764:0.24876819927 1912:0.221275022878 1927:0.285699943946 2068:0.17953541571 2155:0.236172533506 2277:0.277912140674 2390:0.322856475803
320 -1 -1.0 121:0.146530865689 184:0.24766589479 652:0.0882203717258 704:0.0441101858629 1124:0.209738971478 1241:0.0441101858629 1318:0.0699129904926 1353:0.336210122413 1437:0.563932619227 1579:0.146530865689 1685:0.0699129904926 1727:0.285645805239 1757:0.283463732734 2068:0.0699129904926 2390:0.251447455468 2452:0.367872333696 2500:0.183936166848
321 -1 -1.0 24:0.146352364491 85:0.139655647555 181:0.209483471332 364:0.293337172254 704:0.0440564516483 755:0.123682096383 1038:0.333500977593 1069:0.385561977687 1086:0.0440564516483 1241:0.0440564516483 1322:0.0698278237773 1418:0.0440564516483 1509:0.19040881614 1517:0.123682096383 1518:0.315438525357 1668:0.224135560678 1957:0.449953132231 1969:0.132169354945 1978:0.26433870989 2216:0.224135560678
322 -1 -1.0 114:0.293474869414 156:0.327590475452 270:0.175179233947 287:0.136331342181 338:0.204641775328 377:0.147367721207 407:0.22581461771 704:0.0368419303017 707:0.254904277155 883:0.150590021108 949:0.136331342181 1000:0.327590475452 1003:0.147367721207 1027:0.132076938586 1053:0.122386243339 1122:0.147367721207 1241:0.0368419303017 1247:0.132076938586 1322:0.0583930779824 1509:0.318456347282 1539:0.171088626075 1541:0.116786155965 1685:0.116786155965 1920:0.122386243339 2006:0.294735442414 2027:0.171088626075 2068:0.116786155965 2137:0.164294068879
323 -1 -1.0 41:0.286007707152 85:0.126625596866 389:0.259959898175 407:0.244839900007 652:0.0399459283134 704:0.0399459283134 843:0.227709356335 1086:0.0399459283134 1122:0.159783713253 1241:0.0399459283134 1322:0.0633127984332 1376:0.299905826489 1562:0.0399459283134 1685:0.0633127984332 1920:0.13269750154 2027:0.185503146454 2068:0.0633127984332 2137:0.178136135756 2146:0.430802250426 2288:0.267098470726 2441:0.254656868119 2454:0.0798918566267 2472:0.355190554387 2536:0.221883208079
324 -1 -1.0 121:0.384673824515 704:0.115798359726 985:0.85097066633 1241:0.115798359726 1318:0.18353605781 1685:0.18353605781 2068:0.18353605781
325 1 -1.0 15:0.092862168703 107:0.0575658372153 121:0.0739776967355 157:0.0962472024631 229:0.194892560549 273:0.179022752475 433:0.107057417971 652:0.0222695057275 678:0.062518406516 812:0.353109884956 875:0.0890780229101 877:0.062518406516 1074:0.0890780229101 1122:0.0890780229101 1241:0.0222695057275 1315:0.051708191008 1318:0.0352963314877 1322:0.0352963314877 1397:0.138281457291 1484:0.0890780229101 1497:0.313261707634 1606:0.0962472024631 1680:0.0890780229101 1685:0.0352963314877 1860:0.107057417971 1996:0.194892560549 2049:0.0824069634975 2068:0.0352963314877 2125:0.133617034365 2133:0.182820468746 2155:0.092862168703 2279:0.362520702102 2393:0.532182236255 2454:0.0445390114551 2468:0.227440782915
326 -1 -1.0 215:0.0789898939319 221:0.067163065216 223:0.162531645756 244:0.159495378035 354:0.233776185628 464:0.0606542916922 491:0.0567593747754 508:0.164254274597 721:0.0826407211515 751:0.0826407211515 755:0.0567593747754 788:0.199993044697 937:0.0606542916922 1151:0.179774947466 1206:0.265659958962 1378:0.186246853218 1410:0.0606542916922 1418:0.0202180972307 1466:0.214886945342 1505:0.0769774720061 1724:0.14220243011 1815:0.194650416169 1845:0.153048076712 1854:0.186246853218 1922:0.181962875077 2059:0.0926992176389 2146:0.327067193858 2199:0.404361944615 2231:0.128179703787 2250:0.190154064571 2265:0.119426088393 2375:0.161744777846 2404:0.214886945342 2459:0.128179703787 2462:0.0606542916922 2514:0.0826407211515
327 -1 -1.0 20:0.196115270289 24:0.0707217462237 221:0.0707217462237 244:0.167946349872 262:0.156449770358 287:0.0787800190694 354:0.123081488464 377:0.0851574678363 462:0.125753961477 464:0.0638681008772 882:0.150660924147 937:0.0638681008772 949:0.0787800190694 1196:0.0494323792646 1247:0.0763215822123 1276:0.324537316331 1324:0.0707217462237 1410:0.0638681008772 1418:0.0212893669591 1431:0.143521564516 1508:0.108308863318 1536:0.156449770358 1649:0.327597565154 1767:0.0851574678363 1781:0.152429128268 1882:0.189300446178 1883:0.189300446178 1922:0.191604302632 2050:0.181209825711 2146:0.229598048747 2238:0.0963037704446 2265:0.125753961477 2375:0.298051137427 2396:0.226272877308 2459:0.236199938059 2462:0.0638681008772 2496:0.186314832932 2499:0.202457089765 2537:0.0707217462237
328 -1 -1.0 24:0.0389707407701 53:0.112944084444 89:0.0856832953781 129:0.0636574757386 147:0.358097207226 225:0.225888168889 487:0.0405838443732 549:0.116044094707 605:0.498744565328 673:0.112944084444 893:0.216135991193 1008:0.119813621979 1017:0.225888168889 1049:0.0706505764604 1179:0.0655192164338 1211:0.124686141332 1222:0.0998544509979 1239:0.0856832953781 1402:0.309167192258 1507:0.124686141332 1574:0.0998544509979 1668:0.059682867871 1685:0.0185937687336 1809:0.172421179332 1922:0.0351940857752 1969:0.0703881715503 1990:0.0998544509979 2016:0.0537878545088 2068:0.0185937687336 2146:0.189777681904 2216:0.059682867871 2226:0.06985083189 2288:0.0784417576964 2377:0.106070975911 2481:0.124686141332 2514:0.335660541621
329 -1 -1.0 15:0.324410251631 619:0.246612629007 704:0.0777976226235 755:0.218405538797 951:0.517993024283 985:0.571713579706 1241:0.0777976226235 1318:0.123306314504 1329:0.385424694958 2459:0.123306314504
330 -1 -1.0 150:0.239497812229 287:0.221561804195 652:0.119748906114 653:0.207131576055 663:0.233922937566 704:0.0598744530572 873:0.254342336494 949:0.221561804195 1050:0.281436257252 1086:0.0598744530572 1247:0.214647668961 1418:0.0598744530572 1422:0.233922937566 1517:0.168088840496 1562:0.0598744530572 1685:0.0948987628469 1764:0.262987603343 1866:0.296629794422 1927:0.302030338902 2068:0.0948987628469 2155:0.249671978751 2390:0.341310710309
331 -1 -1.0 433:0.183478598005 519:0.25519849526 909:0.51059903495 1086:0.0381662267464 1122:0.305329813971 1420:0.230691716504 1517:0.107146144513 1562:0.0381662267464 1787:0.265857702475 1860:0.183478598005 1947:0.170199678317 1978:0.0763324534927 1994:0.210813518062 2137:0.170199678317 2418:0.389795651431 2472:0.339365832997
332 -1 -1.0 150:0.257987960489 636:0.583159800991 652:0.0644969901221 653:0.223122926935 704:0.0644969901221 873:0.273978538874 1086:0.0644969901221 1134:0.328126040619 1259:0.513769110323 1562:0.0644969901221 1764:0.28329125343
333 -1 -1.0 423:0.288124514334 637:0.195922228052 652:0.0566342248237 653:0.195922228052 704:0.0566342248237 755:0.158992369816 1068:0.179526245206 1086:0.0566342248237 1418:0.0566342248237 1490:0.252556452876 1517:0.158992369816 1562:0.0566342248237 2048:0.578411240524 2102:0.521708152725 2505:0.266205759768
334 -1 -1.0 150:0.164372556682 225:0.395625589784 775:0.286245943042 1086:0.0410931391706 1134:0.209059818561 1197:0.246558835023 1490:0.366504088253 1517:0.115363026513 1562:0.0410931391706 1787:0.286245943042 1947:0.183252044126 1978:0.0821862783411 2048:0.419688513061 2102:0.378545407712 2505:0.1931558235
335 -1 -1.0 439:0.389880790701 614:0.305786964065 652:0.061157392813 662:0.374850969129 704:0.061157392813 1086:0.061157392813 1187:0.351953915564 1460:0.345163529978 1562:0.061157392813 1652:0.329780074797 1685:0.0969321742504 2020:0.410625750567 2065:0.244629571252 2068:0.0969321742504
336 -1 -1.0 150:0.220625298858 652:0.165468974143 653:0.190809533685 704:0.0551563247145 721:0.22544942773 751:0.450898855461 867:0.376176005462 1086:0.0551563247145 1318:0.08742070635 1457:0.420404365144 1514:0.190809533685 1562:0.0551563247145 1685:0.08742070635 1797:0.452803275563 2049:0.20410265468 2068:0.08742070635
337 -1 -1.0 150:0.208855841861 637:0.180630625768 652:0.0522139604653 653:0.180630625768 704:0.0522139604653 1086:0.0522139604653 1212:0.203994231101 1241:0.0522139604653 1245:0.26338779512 1270:0.203994231101 1418:0.0522139604653 1490:0.6985337587 1562:0.0522139604653 1721:0.438865724061 1912:0.203994231101
338 -1 -1.0 439:0.127965528198 652:0.0401457997481 653:0.069440824502 704:0.020072899874 760:0.133361460075 1086:0.020072899874 1121:0.322728831935 1138:0.224212786154 1241:0.0802915994961 1245:0.405022472332 1490:0.44756862188 1517:0.0563517542613 1525:0.303897907374 1562:0.020072899874 1736:0.15697366931 1741:0.213343723144 2065:0.0802915994961 2143:0.291353639027 2153:0.193252523697 2240:0.329575070858 2361:0.173142989949
339 -1 -1.0 50:0.234502694822 121:0.122195493635 136:0.182237678367 150:0.147138035677 168:0.280373433135 433:0.176836190008 439:0.234502694822 623:0.31310064141 652:0.147138035677 678:0.10326717217 704:0.0367845089192 755:0.10326717217 845:0.174906201733 877:0.10326717217 1122:0.147138035677 1134:0.18713982226 1199:0.16403800215 1241:0.0367845089192 1318:0.0583020672443 1418:0.0367845089192 1422:0.14371305196 1457:0.280373433135 1685:0.0583020672443 1797:0.301980710549 1860:0.176836190008 2065:0.147138035677 2068:0.0583020672443 2070:0.321921250498 2151:0.185555560475 2155:0.153388643408 2168:0.158980002554
340 -1 -1.0 24:0.304738364124 290:0.138323571043 291:0.138323571043 358:0.20614369753 455:0.138323571043 464:0.0917353884308 595:0.21639814255 652:0.0305784628103 704:0.0305784628103 755:0.0858445980794 780:0.233070628099 812:0.161619475187 873:0.129895093491 937:0.0917353884308 1050:0.143732221113 1068:0.0969314337679 1241:0.0305784628103 1318:0.048465716884 1322:0.048465716884 1397:0.189875538813 1442:0.150045171592 1492:0.313691179954 1509:0.396473752554 1517:0.0858445980794 1549:0.178360810375 1764:0.134310314963 1783:0.233070628099 1969:0.0917353884308 2129:0.233070628099 2136:0.245817785349 2534:0.205311306861 2537:0.101579454708
341 -1 -1.0 4:0.0548274455592 24:0.0466183598739 101:0.0857241286658 121:0.0466183598739 136:0.0695248361454 184:0.0787941691163 217:0.092827693787 297:0.313700264894 416:0.0625815436375 427:0.233851379057 445:0.112814367962 619:0.0889704414241 643:0.29971150552 652:0.0140335246707 670:0.092827693787 677:0.0534306092288 678:0.0393970845581 704:0.0140335246707 755:0.0393970845581 760:0.139855079622 875:0.0561340986828 938:0.138816590636 951:0.093438175106 1074:0.0561340986828 1121:0.225628735924 1138:0.391883545194 1199:0.0625815436375 1241:0.0140335246707 1318:0.022242610356 1322:0.022242610356 1422:0.0548274455592 1430:0.0625815436375 1484:0.0280670493414 1525:0.212463510866 1668:0.214185105882 1685:0.022242610356 1742:0.0942245301174 1760:0.245568017746 1951:0.10786869478 1954:0.149154552699 1969:0.126301722036 2068:0.022242610356 2072:0.155790636231 2131:0.0889704414241 2143:0.203693462671 2155:0.0585187453828 2168:0.242607538179 2216:0.214185105882 2311:0.0634815183098 2375:0.0561340986828 2454:0.0280670493414 2459:0.0889704414241 2460:0.0573615106233
342 1 -1.0 107:0.0741197233592 121:0.0952510496162 136:0.142053766695 157:0.123924472669 285:0.218550316351 487:0.198387492648 491:0.16099295068 558:0.304753915368 667:0.254957875818 678:0.08049647534 755:0.08049647534 877:0.08049647534 1088:0.470786258772 1103:0.283631298871 1241:0.028673423053 1257:0.11720155126 1315:0.0665776265633 1318:0.0454463003063 1322:0.0454463003063 1484:0.114693692212 1500:0.259255317956 1606:0.123924472669 1668:0.145874974313 1685:0.0454463003063 1969:0.0860202691589 2068:0.0454463003063 2168:0.371773418008 2216:0.145874974313 2311:0.129706005672 2440:0.161828676179 2454:0.0573468461059
343 1 -1.0 121:0.0911841396888 136:0.135988533017 157:0.118633300864 184:0.231178613194 270:0.130517673417 464:0.0823474835254 487:0.284875488223 488:0.212681394344 491:0.0770595377314 624:0.114460943453 666:0.214657352758 667:0.244072004004 704:0.0274491611751 875:0.109796644701 877:0.0770595377314 937:0.0823474835254 958:0.264267729314 1013:0.216539384908 1066:0.144051208152 1074:0.109796644701 1241:0.0274491611751 1257:0.112197426327 1315:0.0637349785137 1318:0.0435058911389 1322:0.0435058911389 1353:0.209218928878 1418:0.0274491611751 1437:0.350927502441 1484:0.109796644701 1539:0.127469957027 1579:0.0911841396888 1606:0.118633300864 1668:0.139646587502 1685:0.0435058911389 1727:0.177753450674 1969:0.0823474835254 2068:0.0435058911389 2168:0.118633300864 2216:0.139646587502 2452:0.343382830359 2454:0.0548983223503
344 -1 -1.0 107:0.0689758839465 129:0.289583626748 147:0.407254162978 184:0.0749100953095 318:0.208669857455 450:0.272521512862 549:0.263947552255 789:0.14103310588 929:0.164096865427 1024:0.177664481553 1068:0.0845847392206 1138:0.29805285391 1241:0.0533670286724 1402:0.351607394759 1418:0.0266835143362 1429:0.287771958512 1615:0.151360242933 1652:0.143885979256 1685:0.169169478441 1804:0.259256011057 2068:0.169169478441
345 -1 -1.0 15:0.0467217424419 71:0.119085953563 129:0.0607983463019 147:0.114004510138 184:0.0629097710707 209:0.0966463777658 215:0.043774584937 304:0.103214199812 307:0.119085953563 462:0.0661834975317 614:0.16806684446 721:0.0457977987718 751:0.0457977987718 789:0.0592200581751 808:0.119085953563 877:0.0314548855353 883:0.0457977987718 891:0.1724124822 947:0.547405611155 1003:0.0896356503788 1051:0.315222722566 1053:0.0372203981621 1230:0.134453475568 1241:0.0112044562973 1304:0.251287087546 1317:0.1724124822 1332:0.0980562929444 1374:0.228864559778 1402:0.147640585823 1418:0.0112044562973 1505:0.0426593418327 1579:0.0372203981621 1584:0.0736116600434 1720:0.0823385034452 1922:0.033613368892 1969:0.100840106676 2146:0.302089924525 2149:0.0716224412023 2190:0.0647769922494 2288:0.074918602939 2375:0.0224089125947 2459:0.0355172861445 2481:0.119085953563 2514:0.228988993859 2536:0.186708444115
346 -1 -1.0 221:0.101728211814 464:0.091869729484 491:0.0859703124183 663:0.119641660714 877:0.0859703124183 920:0.13450700448 937:0.091869729484 939:0.23181352899 1318:0.0485366920612 1366:0.251400086637 1402:0.13450700448 1410:0.091869729484 1418:0.0306232431613 1442:0.150264903875 1538:0.143942708454 1649:0.314150562142 1670:0.31275837395 1846:0.226638930585 1922:0.45934864742 2059:0.140406421545 2199:0.153116215807 2307:0.325477472203 2375:0.0612464863227 2404:0.325477472203 2459:0.0970733841224 2462:0.091869729484
347 -1 -1.0 121:0.289705429276 138:0.340720023072 652:0.0872100241187 663:0.340720023072 704:0.0872100241187 779:0.443677757088 820:0.404990810314 1318:0.138224617915 1418:0.0872100241187 1459:0.460940054984 1685:0.138224617915 1978:0.174420048237 2068:0.138224617915
348 -1 -1.0 41:0.175339874335 74:0.242649097346 117:0.181241981774 184:0.137500029286 389:0.15937100553 464:0.0734677479889 481:0.383020624826 619:0.23288725115 704:0.0244892493296 707:0.338875533791 747:0.107564556501 877:0.0687500146431 881:0.0847188834477 937:0.0734677479889 1053:0.0813515253709 1201:0.221423445318 1241:0.0489784986593 1310:0.217753108093 1315:0.0568622760412 1322:0.0388145418583 1343:0.240332134458 1344:0.20844643297 1418:0.0244892493296 1484:0.0489784986593 1579:0.0813515253709 1632:0.260282652819 1661:0.237936615657 1685:0.0776290837166 1920:0.0813515253709 2005:0.260282652819 2006:0.0979569973186 2068:0.0776290837166 2238:0.1107786366 2375:0.0489784986593 2454:0.0489784986593 2459:0.155258167433
349 -1 -1.0 74:0.123296015339 221:0.0826734492701 652:0.0746615642259 704:0.0248871880753 737:0.11964154609 851:0.221291493347 887:0.185439692329 1053:0.0826734492701 1324:0.16534689854 1343:0.122118709118 1365:0.182889179689 1370:0.185439692329 1404:0.103777707771 1410:0.0746615642259 1418:0.0248871880753 1422:0.0972315210426 1522:0.392657273826 1561:0.365778359377 1649:0.255306862268 1661:0.120901486692 1766:0.171289632025 1922:0.149323128452 1971:0.186847897241 1978:0.149323128452 1986:0.0860955253267 2095:0.145164230805 2199:0.124435940377 2331:0.217801322948 2375:0.0995487523012 2459:0.0788905196955 2482:0.302999665263 2538:0.234067524468
350 -1 -1.0 93:0.11610626261 221:0.0878116535377 352:0.129708459853 377:0.317207300204 464:0.0793018250511 704:0.0264339416837 721:0.10804775438 751:0.10804775438 937:0.0793018250511 1324:0.0878116535377 1410:0.0793018250511 1418:0.0264339416837 1533:0.239006690738 1561:0.194255851478 1563:0.208530578999 1818:0.208530578999 1849:0.157392878042 1920:0.175623307075 1922:0.317207300204 1964:0.269972601352 1995:0.269972601352 2003:0.280951709596 2059:0.121198631366 2238:0.119575572949 2305:0.219501656052 2375:0.317207300204 2459:0.251380837889 2462:0.0793018250511
351 -1 -1.0 121:0.152710958163 308:0.256743960263 652:0.0459705790737 678:0.129055731432 914:0.359498155362 954:0.347990645819 1086:0.0459705790737 1115:0.286342402147 1241:0.0459705790737 1318:0.0728616439682 1404:0.19169386701 1418:0.0459705790737 1562:0.0459705790737 1680:0.183882316295 1685:0.218584931905 1866:0.227747273233 2037:0.24465211631 2049:0.17011135667 2068:0.218584931905 2212:0.442583307721 2311:0.207950762596
352 -1 -1.0 101:0.233115466443 107:0.0986481667309 121:0.126772483733 652:0.0381623202284 704:0.0381623202284 769:0.329177063066 875:0.152649280914 1016:0.389755753756 1025:0.389755753756 1241:0.0381623202284 1318:0.0604858465025 1472:0.220630100743 1576:0.257270021944 1685:0.0604858465025 1829:0.367409031109 1867:0.389755753756 2011:0.217542005966 2049:0.14121736551 2068:0.0604858465025
353 -1 -1.0 121:0.194704917261 464:0.175836061197 563:0.4867013666 712:0.248979614071 937:0.175836061197 1241:0.0586120203989 1318:0.0928978544238 1685:0.0928978544238 1978:0.117224040798 2068:0.0928978544238 2132:0.446743856724 2310:0.443684531332 2322:0.248979614071 2506:0.316054618781
354 -1 -1.0 308:0.206171776525 350:0.221493100265 377:0.44298620053 396:0.34719565685 464:0.110746550132 487:0.127706705728 652:0.0369155167108 704:0.0369155167108 755:0.103634957538 914:0.288685947169 937:0.110746550132 954:0.279445131208 1115:0.229940060458 1241:0.0369155167108 1404:0.153934936074 1429:0.199060183931 1517:0.103634957538 1615:0.209400512502 1680:0.147662066843 1685:0.117019419363 1767:0.147662066843 1804:0.179334878606 1920:0.245261384198 2006:0.147662066843 2049:0.136603644252 2068:0.117019419363
355 -1 -1.0 83:0.331243126423 184:0.0910513592501 301:0.219940847033 308:0.181137918493 464:0.0972994456825 491:0.0910513592501 586:0.202020201947 652:0.0648662971217 704:0.0324331485608 875:0.129732594243 920:0.142456683499 924:0.192352485144 937:0.0972994456825 992:0.266258420611 1074:0.129732594243 1324:0.21548117482 1347:0.135243797059 1404:0.270487594119 1418:0.0324331485608 1655:0.2281160531 1685:0.0514053242492 1767:0.129732594243 1813:0.201392123489 1922:0.38919778273 2059:0.148704769932 2068:0.0514053242492 2154:0.116271621371 2267:0.31225123675 2375:0.129732594243 2459:0.102810648498
356 -1 -1.0 17:0.390100946422 79:0.293525358079 85:0.141299722061 353:0.429148279971 364:0.296790438734 600:0.240363085169 652:0.0445750994097 704:0.0445750994097 873:0.189351791197 1068:0.141299722061 1086:0.0445750994097 1212:0.174150036682 1270:0.174150036682 1514:0.154204508302 1562:0.0445750994097 1764:0.195787985759 1855:0.276787001053 1912:0.174150036682 1947:0.198779607712 1978:0.178300397639 2043:0.216544985788
357 -1 -1.0 416:0.19613478807 678:0.246946252242 755:0.123473126121 811:0.405157408587 825:0.179774851746 883:0.179774851746 1003:0.175928059756 1007:0.405157408587 1053:0.146105091095 1241:0.043982014939 1716:0.265844632455 1767:0.175928059756 2125:0.263892089634 2137:0.19613478807 2218:0.296503301706 2226:0.261877551073 2311:0.198955369529 2460:0.179774851746
358 -1 -1.0 97:0.42902591262 181:0.245667607549 649:0.276805073243 886:0.219474843263 1038:0.391106690946 1068:0.163778405033 1086:0.0516663343639 1258:0.219474843263 1514:0.178736150718 1767:0.206665337456 1927:0.260625353234 1978:0.413330674911 2390:0.294520824499
359 -1 -1.0 35:0.182556834824 78:0.13420006264 93:0.0785116404376 123:0.127981015456 133:0.0924111929383 251:0.13420006264 268:0.118236382049 377:0.0714990588161 694:0.137394388321 804:0.246051250098 818:0.106842472203 1085:0.100361617345 1247:0.0640803611732 1340:0.129724100054 1418:0.017874764704 1524:0.182556834824 1536:0.131356786631 1538:0.0840192539673 1605:0.0992869687514 1616:0.125720781216 1705:0.1899809632 1706:0.152145575905 1764:0.0785116404376 1775:0.1899809632 1846:0.132288978526 1861:0.148428127028 1863:0.139783858897 1922:0.0536242941121 1937:0.353626612397 1986:0.0618365261928 2199:0.17874764704 2229:0.154182515975 2231:0.11332332706 2375:0.214497176448 2428:0.435650270628 2459:0.169984990591 2496:0.156431790853 2497:0.133188645384 2499:0.0849924952953
360 -1 -1.0 287:0.180465578723 530:0.330717995279 652:0.146306054796 653:0.168711930653 704:0.0487686849319 779:0.248108872408 873:0.207165838517 949:0.180465578723 1050:0.229234263655 1212:0.190533916521 1241:0.0487686849319 1247:0.17483390669 1270:0.190533916521 1422:0.190533916521 1591:0.335657450373 1764:0.214207544512 1912:0.190533916521 1986:0.168711930653 2110:0.292612109591 2452:0.40672351717
361 -1 -1.0 4:0.114253272393 95:0.202335526617 156:0.260031695447 184:0.246295215157 191:0.173438731374 487:0.101167763308 593:0.248918051502 609:0.192570919477 652:0.0292440419297 663:0.114253272393 677:0.111342446982 1000:0.260031695447 1049:0.17611837684 1066:0.153470612247 1071:0.205685717166 1134:0.148777976645 1159:0.214906514272 1197:0.175464251578 1241:0.0292440419297 1290:0.217903530182 1322:0.0463507098281 1418:0.0292440419297 1484:0.0584880838594 1509:0.379171939272 1537:0.174124766559 1579:0.0971466044944 1803:0.255930521414 2274:0.165884644544 2514:0.239067869431
362 -1 -1.0 138:0.202608338204 150:0.207436920227 464:0.15557769017 559:0.251931154038 637:0.179403460177 652:0.0518592300568 653:0.179403460177 704:0.103718460114 873:0.220294250184 881:0.179403460177 937:0.15557769017 1068:0.164389869913 1086:0.0518592300568 1187:0.298444034926 1212:0.202608338204 1270:0.202608338204 1418:0.0518592300568 1459:0.274096889611 1517:0.145587264754 1562:0.0518592300568 1764:0.22778219971 1813:0.322017470615 1912:0.202608338204 1978:0.103718460114 1994:0.286447670212 2137:0.231262690233
363 -1 -1.0 262:0.197323815426 652:0.0537028479717 704:0.0537028479717 737:0.129084325263 755:0.075381477291 1040:0.274236391613 1068:0.0851170002171 1086:0.0268514239859 1171:0.184808766662 1187:0.618107697246 1272:0.151545575467 1422:0.104905575849 1460:0.151545575467 1514:0.0928906651421 1562:0.0268514239859 1813:0.166732665041 1892:0.204662945046 1978:0.107405695943 2146:0.434374204156 2225:0.285388897509 2505:0.126213499792
364 -1 -1.0 423:0.240241556794 433:0.227014224295 464:0.141666817601 652:0.0472222725337 663:0.184492252465 704:0.0472222725337 737:0.227014224295 874:0.244135607397 937:0.141666817601 1010:0.383639470684 1068:0.149691062329 1086:0.0472222725337 1122:0.188889090135 1258:0.200596790743 1324:0.156868993834 1418:0.0944445450673 1422:0.184492252465 1514:0.163362222707 1517:0.132569679228 1562:0.0472222725337 1649:0.242216400528 1860:0.227014224295 1868:0.413267798649 1978:0.0944445450673 2505:0.221965445398
365 -1 -1.0 148:0.138810268985 637:0.133949694989 652:0.0774402906346 704:0.0387201453173 874:0.200180247335 1212:0.151275371601 1241:0.0387201453173 1270:0.151275371601 1318:0.0613699783504 1322:0.0613699783504 1422:0.151275371601 1509:0.167345683885 1517:0.108701190539 1518:0.277231258613 1649:0.397213167579 1820:0.325448298865 1912:0.151275371601 2002:0.411534955811 2121:0.383011302436 2154:0.138810268985 2166:0.314567157769
366 -1 -1.0 24:0.145714200104 150:0.175457380102 287:0.162317364543 433:0.210871474961 636:0.396606456631 652:0.131593035077 653:0.151745702112 704:0.0438643450255 755:0.12314278491 845:0.208570025953 873:0.186332558093 877:0.12314278491 949:0.162317364543 1050:0.206181709568 1086:0.0438643450255 1122:0.175457380102 1212:0.171373197063 1247:0.157252032035 1270:0.171373197063 1418:0.0438643450255 1422:0.171373197063 1517:0.12314278491 1562:0.0438643450255 1764:0.192666126894 1767:0.175457380102 1860:0.210871474961 1912:0.171373197063 1927:0.221269044096 2151:0.221269044096 2390:0.250046054594 2500:0.182911028994
367 -1 -1.0 24:0.142199550977 121:0.142199550977 150:0.171225320856 168:0.326272067092 433:0.20578522225 439:0.272892043026 652:0.171225320856 653:0.14808557222 663:0.167239648946 704:0.0428063302141 755:0.120172561822 845:0.203539284548 877:0.120172561822 881:0.14808557222 1122:0.171225320856 1134:0.217775614334 1199:0.190891902434 1212:0.167239648946 1241:0.0428063302141 1245:0.215932000403 1270:0.167239648946 1318:0.0678464281828 1418:0.0428063302141 1422:0.167239648946 1490:0.190891902434 1685:0.0678464281828 1860:0.20578522225 1912:0.167239648946 2065:0.171225320856 2068:0.0678464281828 2086:0.299644311498 2151:0.215932000403
368 -1 -1.0 101:0.27934804119 121:0.0759573046525 652:0.0228654270902 825:0.0934615835805 875:0.182923416722 914:0.178811731897 954:0.173087981496 1115:0.569698398502 1122:0.0914617083608 1241:0.0228654270902 1288:0.226179859058 1318:0.0362408445009 1420:0.276415306081 1472:0.132193259012 1491:0.180379483591 1680:0.0914617083608 1685:0.0362408445009 1829:0.440275348188 2011:0.130342988757 2068:0.0362408445009 2472:0.203314431968 2516:0.18986949327
369 1 -1.0 47:0.218149951586 107:0.0727794797226 117:0.208371361175 266:0.225239568318 350:0.168929676239 377:0.450479136636 396:0.264801250391 416:0.125555056591 427:0.156389149392 442:0.162773870771 464:0.0844648381193 487:0.097400110551 491:0.15808185269 619:0.0892490673657 624:0.117404013405 678:0.079040926345 704:0.0281549460398 755:0.079040926345 937:0.0844648381193 1045:0.115082295735 1184:0.107195872385 1241:0.0281549460398 1257:0.115082295735 1315:0.0653737602197 1322:0.0446245336828 1418:0.0281549460398 1429:0.303640812135 1442:0.138153239942 1484:0.112619784159 1615:0.159706829418 1680:0.112619784159 1685:0.0446245336828 1767:0.112619784159 1804:0.27355238556 1920:0.187057412519 2006:0.112619784159 2068:0.0446245336828 2072:0.104185680588 2454:0.0563098920795 2459:0.0446245336828 2460:0.115082295735 2536:0.156389149392
370 -1 -1.0 58:0.198366465204 129:0.131115789409 135:0.146051757938 147:0.245858518401 175:0.214853733131 184:0.135669221241 186:0.1218885821 266:0.193305406701 287:0.0894143755859 377:0.0966527033505 631:0.182911752129 700:0.158748576292 760:0.321073330707 789:0.127712103187 891:0.247879534919 949:0.0894143755859 1045:0.0987660833628 1091:0.246781033107 1212:0.09440288444 1241:0.0241631758376 1247:0.0866240792762 1270:0.09440288444 1317:0.247879534919 1402:0.212264676442 1579:0.0802683326767 1669:0.146051757938 1880:0.246781033107 1912:0.09440288444 1922:0.0724895275128 1969:0.217468582539 2402:0.246781033107 2410:0.256816998467
371 -1 -1.0 24:0.145657517222 93:0.192591179694 101:0.133921096551 133:0.113343579154 215:0.0856532664101 352:0.107576907299 354:0.506993816834 435:0.132990761011 583:0.216863913659 657:0.19822608828 776:0.131541845333 818:0.131043738535 895:0.104244446064 1077:0.211070595528 1230:0.131541845333 1291:0.223071416734 1418:0.0219236408888 1505:0.0834710820476 1561:0.161110877043 1584:0.144035155049 1897:0.216863913659 2375:0.219236408888 2458:0.216863913659 2459:0.17374074344 2474:0.201958130878 2497:0.326715353206
372 -1 -1.0 24:0.131530678887 845:0.188268247634 873:0.168195329262 1212:0.154692081737 1270:0.154692081737 1291:0.20143646166 1418:0.039594679695 1508:0.20143646166 1536:0.290970537433 1689:0.391662007341 1764:0.173912401474 1767:0.15837871878 1912:0.154692081737 1938:0.213507081169 2248:0.289190859287 2375:0.15837871878 2459:0.125512165089 2474:0.364741766409 2499:0.376536495268 2514:0.161841781965
373 -1 -1.0 93:0.165586901961 133:0.194902094261 215:0.147286693506 273:0.303060904399 464:0.113097633451 619:0.119503671961 721:0.154094124722 751:0.154094124722 920:0.165586901961 937:0.113097633451 981:0.354566413919 1330:0.283037935415 1418:0.0376992111505 1505:0.287068554263 1680:0.150796844602 1922:0.339292900354 2037:0.200632490977 2057:0.273597796682 2059:0.172849469432 2178:0.280904781032 2375:0.150796844602 2459:0.179255507941
374 1 -1.0 270:0.157964575958 338:0.184531867931 351:0.223961760053 702:0.339294815395 706:0.23786178729 875:0.132886067976 919:0.119097892641 1074:0.132886067976 1079:0.27586419324 1241:0.033221516994 1318:0.0526548586526 1418:0.033221516994 1538:0.312311475951 1539:0.154275947326 1668:0.169013233237 1760:0.19377745473 1969:0.0996645509821 1978:0.066443033988 2148:0.20819215556 2153:0.319841280554 2154:0.119097892641 2208:0.0932645892514 2216:0.169013233237 2359:0.272730494498 2361:0.286559132915 2375:0.132886067976 2454:0.066443033988 2459:0.105309717305
375 -1 -1.0 270:0.159119038481 351:0.22559855398 702:0.3417745052 755:0.0939462007605 914:0.261696908009 1079:0.277880309009 1115:0.208443131505 1199:0.149231810638 1241:0.0334643119124 1318:0.0530396794936 1538:0.314593961707 1539:0.155403452011 1668:0.170248443362 1760:0.195193650785 1969:0.100392935737 1978:0.0669286238248 2148:0.209713699486 2153:0.322178796857 2208:0.0939462007605 2216:0.170248443362 2359:0.274723708058 2361:0.28865341119 2375:0.13385724765 2454:0.0669286238248 2459:0.106079358987
376 -1 -1.0 150:0.329127009 637:0.284648095371 755:0.230994082175 1199:0.366929847621 1318:0.13041349181 1418:0.08228175225 1904:0.773871519746
377 -1 -1.0 138:0.250350005136 181:0.304688877627 704:0.0640790928256 755:0.179892756645 1086:0.0640790928256 1241:0.0640790928256 1459:0.338683779403 1978:0.384474556954 2133:0.526054324264 2393:0.510440230606
378 -1 -1.0 138:0.212791275321 181:0.258977964914 755:0.152904367175 825:0.222626257258 1038:0.412296988992 1086:0.0544656345278 1459:0.287872785585 1716:0.329211761047 1978:0.435725076223 2065:0.217862538111 2137:0.242885772743 2271:0.392667452158
379 -1 -1.0 181:0.215806193348 270:0.215806193348 652:0.0907723655923 653:0.157010395814 755:0.127415123666 1038:0.34356685038 1086:0.0453861827961 1196:0.105383452954 1241:0.0453861827961 1245:0.228945793597 1322:0.0719353977827 1490:0.20239657861 1509:0.392311637093 1518:0.324959229288 1539:0.210766905908 1757:0.291663626853 1978:0.272317096777 2065:0.181544731185 2271:0.327209568313 2537:0.15076963575
380 -1 -1.0 107:0.0985624749473 157:0.164791531582 266:0.457550041456 491:0.107042113414 678:0.107042113414 877:0.107042113414 1027:0.136691645069 1045:0.155851566039 1257:0.155851566039 1282:0.261012854717 1301:0.161969950823 1315:0.0885331913395 1322:0.060433304826 1484:0.152516680485 1541:0.241733219304 1606:0.164791531582 1680:0.152516680485 1928:0.237499687505 2016:0.17482081519 2226:0.227028564055 2279:0.413797943911 2311:0.172479663377 2397:0.262429467714 2454:0.0762583402427
381 -1 -1.0 93:0.0881434439559 133:0.103748192755 135:0.121296724035 464:0.0602029194193 619:0.0636129131424 650:0.213287816802 704:0.0200676398064 776:0.120405838839 821:0.213287816802 845:0.190838739427 846:0.213287816802 877:0.0563369873847 937:0.0602029194193 983:0.15066371858 1086:0.0200676398064 1162:0.102093371827 1208:0.193201882218 1270:0.0784020732358 1291:0.102093371827 1331:0.173097618138 1351:0.143681719047 1418:0.0200676398064 1472:0.116018244322 1475:0.126502001473 1562:0.0200676398064 1577:0.213287816802 1666:0.213287816802 1669:0.121296724035 1680:0.0802705592258 1950:0.393676450975 1951:0.154249923952 1959:0.120854708054 1969:0.0602029194193 1986:0.0694226276578 2011:0.114394371002 2071:0.181444759108 2146:0.216422167525 2151:0.101229084229 2161:0.148518182778 2231:0.127225826285 2290:0.134182284145 2375:0.200676398064 2405:0.16303194023 2454:0.0401352796129 2459:0.190838739427 2530:0.134182284145
382 -1 -1.0 0:0.359731110344 28:0.696377204405 85:0.126118516674 652:0.0795719246459 704:0.0795719246459 721:0.162623642598 751:0.162623642598 919:0.142631182983 1086:0.0397859623229 1418:0.0397859623229 1422:0.155439402037 1517:0.111693317156 1562:0.0397859623229 1661:0.386558897675 1780:0.294451110408 1978:0.0795719246459
383 -1 -1.0 267:0.305649564562 652:0.0575153842408 756:0.212832212249 972:0.322932194085 1027:0.103095247859 1078:0.644960942833 1138:0.321221264199 1241:0.0287576921204 1315:0.0667732932785 1484:0.0575153842408 1490:0.128242961521 1541:0.273479181709 1615:0.16312586156 1978:0.115030768482 1998:0.284464870259 2454:0.0575153842408
384 -1 -1.0 287:0.145922050302 350:0.236602233384 487:0.136418207868 652:0.0788674111279 704:0.039433705564 843:0.22478946143 949:0.145922050302 1027:0.141368355711 1068:0.125001889167 1241:0.039433705564 1247:0.141368355711 1318:0.0625009445834 1538:0.556067267599 1541:0.125001889167 1749:0.223684750769 1942:0.26994303911 1988:0.390069686055 2027:0.183124457669 2217:0.311082378547 2454:0.0788674111279 2500:0.164435594731
385 -1 -1.0 240:0.0911064918292 290:0.105486921198 291:0.105486921198 455:0.105486921198 563:0.193639497798 704:0.023319437696 825:0.285952005183 843:0.265862097694 914:0.182362176085 986:0.521274159846 1115:0.435757648117 1241:0.023319437696 1318:0.036960434286 1344:0.198489285693 1472:0.134818057638 1709:0.171368208337 1969:0.0699583130879 1978:0.0932777507839 2011:0.132931048847 2243:0.198489285693 2383:0.238163847532 2509:0.238163847532
386 -1 -1.0 465:0.377302196747 652:0.120349767697 653:0.138780597222 873:0.170412363145 1085:0.225243008474 1126:0.42637698391 1212:0.156731125199 1270:0.156731125199 1318:0.0635832895899 1457:0.305770721948 1514:0.138780597222 1517:0.112621504237 1649:0.411538679693 1764:0.176204793827 1797:0.32933526849 1912:0.156731125199 1920:0.133264424841 2049:0.148449020151 2375:0.0802331784644 2459:0.0635832895899
387 -1 -1.0 121:0.1046790811 277:0.334918722166 430:0.244157514707 649:0.168824732135 652:0.126046173319 720:0.334918722166 886:0.133858751901 1025:0.321830676148 1068:0.099889229035 1108:0.211576238556 1258:0.133858751901 1318:0.0499446145175 1418:0.0315115433297 1472:0.182179567118 1514:0.109012029347 1517:0.0884640862684 1685:0.0499446145175 1867:0.321830676148 1888:0.24642590822 1978:0.315115433297 2011:0.179629653177 2068:0.0499446145175 2098:0.303378451159 2500:0.131400772365
388 -1 -1.0 530:0.385782526126 637:0.196802459267 652:0.113777337414 653:0.196802459267 704:0.0568886687071 886:0.241658941004 1086:0.0568886687071 1117:0.433608380825 1196:0.132091398152 1258:0.241658941004 1324:0.188980066859 1404:0.23722148194 1418:0.0568886687071 1517:0.159706684104 1562:0.0568886687071 1942:0.389430815646 2043:0.276364071417 2049:0.210513089196 2537:0.188980066859
389 -1 -1.0 391:0.285593409476 637:0.147759035806 652:0.0854238800445 653:0.147759035806 704:0.0427119400223 817:0.32332321872 873:0.181437225173 874:0.220817526581 954:0.32332321872 1068:0.135393646537 1086:0.0427119400223 1212:0.166870876793 1270:0.166870876793 1418:0.0427119400223 1514:0.147759035806 1562:0.0427119400223 1680:0.170847760089 1764:0.187604398321 1912:0.166870876793 2043:0.207493792893 2208:0.119907575052 2212:0.411210649836 2352:0.393457620329
390 -1 -1.0 148:0.176070832817 652:0.196454866997 874:0.253914232136 1086:0.0491137167492 1171:0.338032181212 1187:0.56528782941 1324:0.163152235514 1422:0.191881918083 1514:0.169905544631 1562:0.0491137167492 1652:0.264836750524 1813:0.304969333767 1849:0.292432711058 2049:0.181742348164 2505:0.230856064914
391 -1 -1.0 148:0.16544248121 270:0.219433365362 559:0.224191028314 652:0.138447039133 653:0.159649354895 704:0.0461490130444 755:0.129556658918 832:0.248850127084 874:0.23858693633 1086:0.0461490130444 1199:0.205798367939 1272:0.260458392923 1418:0.0461490130444 1442:0.226448158104 1539:0.214309379878 1562:0.0461490130444 1757:0.296565775992 1894:0.425119553069 1947:0.205798367939 1978:0.0922980260889 2361:0.398067949916
392 -1 -1.0 59:0.171692066671 129:0.0990571607762 147:0.557233729709 184:0.256243125282 203:0.177366135357 220:0.194023639882 424:0.116692576442 789:0.0964856970731 875:0.0730205142979 929:0.112264424367 939:0.13818868742 1074:0.0730205142979 1162:0.0928722882849 1315:0.0423870959128 1318:0.0289336942364 1322:0.0289336942364 1402:0.561276235049 1418:0.0182551285745 1484:0.0365102571489 1579:0.0606422244873 1620:0.162320654759 1685:0.0868010827091 1846:0.135104005673 1866:0.0904394906293 1922:0.0547653857234 1986:0.0631523689928 2037:0.0971524816363 2068:0.0868010827091 2154:0.0654439513853 2459:0.0289336942364 2504:0.168164205231
393 -1 -1.0 2:0.13414307039 135:0.176841923067 270:0.13911459664 549:0.289405690313 678:0.164270573144 679:0.264533443802 883:0.119587633605 926:0.310958337828 1003:0.117028717569 1053:0.0971902462 1068:0.0927430644269 1086:0.0292571793922 1184:0.111392465964 1315:0.0679330668078 1322:0.0463715322134 1484:0.117028717569 1539:0.135866133616 1562:0.0292571793922 1573:0.298806622305 1668:0.148844812997 1669:0.176841923067 1681:0.289405690313 1685:0.13911459664 1969:0.175543076353 2068:0.13911459664 2125:0.175543076353 2187:0.328081577729 2216:0.148844812997 2373:0.298806622305 2375:0.0585143587843 2454:0.0585143587843 2459:0.0463715322134
394 -1 -1.0 9:0.194588958898 135:0.118903970623 184:0.0552256587822 215:0.0768554788841 221:0.0653482272675 262:0.144562538331 586:0.122531929581 704:0.019671776571 721:0.0804076557553 751:0.0804076557553 882:0.139213535259 893:0.362428416655 910:0.209080405963 920:0.0864046869698 939:0.148912508202 1402:0.345618747879 1410:0.059015329713 1431:0.132616632317 1505:0.0748974353532 1533:0.177865498662 1669:0.118903970623 1922:0.472122637704 1969:0.059015329713 2041:0.189390695505 2059:0.0901943579006 2146:0.318229390622 2253:0.181214208327 2375:0.118030659426 2459:0.218253197313 2462:0.059015329713
395 -1 -1.0 48:0.286953466612 191:0.306385528078 663:0.201832364198 704:0.0516606132829 747:0.226909811794 755:0.145029676976 832:0.278570425077 877:0.145029676976 881:0.178716359029 919:0.185201361383 1086:0.0516606132829 1241:0.258303066414 1538:0.242827598538 1562:0.0516606132829 1758:0.379639803297 1947:0.230376972312 1978:0.103321226566 2000:0.397089331233 2452:0.215420882918
396 -1 -1.0 24:0.0722081567955 107:0.0561888674983 123:0.466898527621 157:0.0939449779225 184:0.183068915343 290:0.0983278570959 291:0.0983278570959 455:0.0983278570959 487:0.0751970462956 600:0.117211839279 624:0.0906409138696 678:0.0610229717809 680:0.168421082029 752:0.505263246088 755:0.0610229717809 877:0.0610229717809 883:0.0888484486437 1003:0.0869472845082 1027:0.0779256886254 1048:0.156710598233 1053:0.0722081567955 1086:0.0217368211271 1184:0.082759792908 1196:0.0504713356684 1241:0.0217368211271 1315:0.0504713356684 1418:0.0217368211271 1484:0.0869472845082 1538:0.408690469487 1541:0.206712278228 1562:0.0217368211271 1579:0.0722081567955 1606:0.0939449779225 1925:0.196536927671 1969:0.0652104633812 2326:0.182701056532 2454:0.0434736422541 2537:0.0722081567955
397 -1 -1.0 93:0.111985188621 133:0.131810834855 215:0.09960889393 354:0.147399788242 508:0.207130125152 651:0.239790625172 735:0.270979613721 920:0.111985188621 1116:0.260390197784 1151:0.453404423834 1206:0.167503039671 1291:0.129708404708 1332:0.223126704619 1402:0.111985188621 1418:0.0254956957438 1505:0.0970711626815 1517:0.0715754669377 1720:0.187360937124 1849:0.151806377529 1887:0.239790625172 1922:0.0764870872314 1963:0.230523390749 2146:0.137480884365 2148:0.159776082933 2199:0.254956957438 2265:0.150600285418 2375:0.152974174463 2459:0.161638886735
398 -1 -1.0 498:0.433785499608 886:0.180424023792 988:0.371708036105 1027:0.152265630117 1086:0.0424734233862 1150:0.451426467363 1214:0.335061931995 1258:0.180424023792 1418:0.0424734233862 1459:0.224489126208 1541:0.134637566689 1558:0.433785499608 1562:0.0424734233862 1978:0.0849468467724
399 -1 -1.0 15:0.136593730636 121:0.108815998184 462:0.193491303233 464:0.0982706383849 586:0.204036663033 721:0.133892527595 751:0.26778505519 867:0.223407780179 920:0.143878612375 937:0.0982706383849 1065:0.204662608443 1230:0.19654127677 1318:0.0519184255873 1418:0.0327568794616 1685:0.155755276762 1862:0.25595508862 1920:0.217631996369 1922:0.589623830309 1929:0.266120862543 2006:0.131027517847 2059:0.150189063972 2068:0.155755276762 2375:0.0655137589233 2459:0.0519184255873
400 -1 -1.0 15:0.0636536197861 46:0.324484987665 71:0.162242493833 121:0.0507090050386 147:0.0776597721208 184:0.0428540807692 304:0.281237688836 586:0.095082491053 785:0.342353086418 789:0.242043909523 808:0.324484987665 891:0.313192616964 939:0.115553327832 1003:0.0610597262676 1012:0.120421125843 1317:0.313192616964 1318:0.0241943441096 1402:0.134096849758 1418:0.0152649315669 1685:0.0241943441096 1880:0.155902336998 1922:0.137384384102 1969:0.183179178803 2059:0.0699891388103 2068:0.0241943441096 2146:0.329253425783 2149:0.0975782880126 2190:0.0882520603906 2375:0.0305298631338 2410:0.162242493833 2459:0.0483886882192
401 -1 -1.0 4:0.112373913848 15:0.119939573786 18:0.305706032518 70:0.400713776817 184:0.161495927481 377:0.115052020115 677:0.109510968769 1241:0.0287630050287 1248:0.219233114812 1264:0.400713776817 1301:0.122183160431 1322:0.0455882843785 1430:0.128266654072 1457:0.219233114812 1484:0.0575260100573 1579:0.0955486344981 1822:0.226903961738 2074:0.183862258176 2190:0.166289278513 2208:0.0807479637404 2279:0.468227041279 2536:0.159766667073
402 -1 -1.0 121:0.325042749269 652:0.195695234806 704:0.0978476174031 1241:0.0978476174031 1318:0.155084804369 1322:0.155084804369 1509:0.422890366672 1685:0.155084804369 1757:0.628794695049 2068:0.155084804369 2500:0.408017226141
403 -1 -1.0 93:0.130825806172 133:0.153986959743 221:0.0989441060894 301:0.20198377441 318:0.232925155149 352:0.146152442134 1051:0.209491515697 1206:0.195684094217 1324:0.0989441060894 1347:0.124201815916 1377:0.247329303893 1410:0.0893554314812 1418:0.0297851438271 1428:0.203140011322 1431:0.200795563795 1501:0.280133491193 1595:0.316569779071 1655:0.209491515697 1660:0.210783970396 1767:0.119140575308 1772:0.274377417772 1922:0.268066294444 1991:0.23944035831 2154:0.106778623699 2265:0.175937585961 2375:0.119140575308 2459:0.0944166720889 2462:0.0893554314812 2514:0.121745668614
404 -1 -1.0 24:0.220580451254 652:0.0664013322844 755:0.18641210702 1068:0.210487243337 1241:0.0664013322844 1318:0.105243621669 1324:0.220580451254 1418:0.0664013322844 1649:0.340591225989 2037:0.353383115822 2049:0.245714127323 2396:0.705742943977
405 -1 -1.0 270:0.436532760434 287:0.339726894536 652:0.183614337978 653:0.317600623217 949:0.339726894536 1086:0.0918071689888 1241:0.0918071689888 1247:0.329125258122 1422:0.358680565132 1539:0.426339289974 1562:0.0918071689888
406 -1 -1.0 121:0.194602975537 150:0.234325331528 221:0.194602975537 652:0.117162665764 653:0.202658115234 704:0.058581332882 755:0.164458593207 873:0.248849255724 1048:0.422339387509 1050:0.27535802382 1053:0.194602975537 1086:0.058581332882 1318:0.0928492158603 1410:0.175743998646 1418:0.058581332882 1422:0.228870858515 1562:0.058581332882 1685:0.0928492158603 1764:0.257307809067 2068:0.0928492158603 2320:0.462133094284 2462:0.175743998646
407 -1 -1.0 121:0.15364203534 150:0.185003444929 287:0.171148523902 561:0.273198777252 649:0.24779139431 652:0.185003444929 653:0.160001691736 663:0.180697054787 704:0.0462508612323 737:0.222344305394 873:0.196470305949 886:0.196470305949 949:0.171148523902 1050:0.217399385135 1247:0.165807603144 1318:0.0733058806792 1422:0.180697054787 1517:0.12984258293 1685:0.0733058806792 1764:0.203148463609 1780:0.342297047804 1978:0.277505167394 2068:0.0733058806792 2500:0.192862622591 2505:0.217399385135 2515:0.256904518181
408 -1 -1.0 24:0.110448628342 101:0.203098359799 121:0.110448628342 427:0.184680914862 555:0.176945328563 619:0.210789552546 652:0.0332483501108 843:0.379060431068 951:0.22137454649 1241:0.0332483501108 1318:0.0526973881364 1322:0.0526973881364 1492:0.170540197565 1509:0.287393956905 1668:0.169149745721 1685:0.0526973881364 1760:0.193933969349 1969:0.0997450503323 2066:0.286790587568 2068:0.0526973881364 2072:0.123033515313 2076:0.328885487785 2171:0.253420647456 2216:0.169149745721 2322:0.141236581212 2459:0.105394776273 2500:0.138643126384 2506:0.179285657581 2534:0.223237585701
409 -1 -1.0 93:0.11938910831 141:0.207177642831 215:0.106194552802 318:0.212563005648 464:0.081544043942 610:0.208929445583 704:0.0271813479807 937:0.081544043942 975:0.205758879453 983:0.204071978683 1051:0.1911779181 1196:0.0631131355332 1206:0.357155062946 1318:0.0430814172684 1377:0.225707954071 1418:0.0271813479807 1428:0.185381657668 1505:0.103489039022 1594:0.237878764438 1699:0.237878764438 1845:0.205758879453 1849:0.161843081858 1950:0.177743151146 1991:0.218508654436 2021:0.214426675378 2075:0.234458393643 2375:0.163088087884 2407:0.228463074936 2459:0.129244251805 2514:0.111102749846 2537:0.0902944835139
410 -1 -1.0 24:0.155380717897 85:0.148270886164 184:0.13131194015 464:0.140322770504 652:0.0467742568347 937:0.140322770504 1027:0.167683956752 1068:0.148270886164 1241:0.0467742568347 1318:0.0741354430821 1322:0.0741354430821 1509:0.606464924194 1541:0.148270886164 1579:0.155380717897 1822:0.368990102827 2053:0.450320742597 2259:0.202154974731 2500:0.195045142999
411 -1 -1.0 107:0.0898483191666 184:0.0975782515145 487:0.120243181911 624:0.144938563838 652:0.0347580744949 678:0.195156503029 712:0.147649780961 875:0.13903229798 991:0.334634539959 1027:0.124606393662 1066:0.182407855456 1074:0.13903229798 1184:0.132336326009 1315:0.0807057496939 1484:0.13903229798 1538:0.490134701646 1541:0.110180489343 1579:0.115463824189 1749:0.394325165206 2125:0.208548446969 2322:0.147649780961 2337:0.343819354844 2454:0.0695161489898 2460:0.142072337931 2537:0.115463824189
412 -1 -1.0 184:0.206048432668 203:0.178278022867 439:0.233950982241 594:0.3900423363 652:0.146791865218 653:0.126954104973 663:0.143374939433 704:0.0366979663044 877:0.103024216334 936:0.269683378184 1010:0.298138730154 1086:0.0366979663044 1212:0.143374939433 1228:0.295011978193 1241:0.0366979663044 1270:0.143374939433 1322:0.0581649004452 1353:0.279713800841 1418:0.0366979663044 1422:0.143374939433 1509:0.158605971596 1517:0.103024216334 1562:0.0366979663044 1649:0.376468510643 1912:0.143374939433 2043:0.178278022867 2065:0.146791865218
413 -1 -1.0 108:0.306305818681 150:0.130271647644 215:0.127239268763 221:0.108188261569 464:0.0977037357327 652:0.0325679119109 704:0.0325679119109 737:0.156565511626 744:0.23318205899 829:0.346146278101 874:0.168373662033 937:0.0977037357327 1212:0.127239268763 1270:0.127239268763 1410:0.0977037357327 1418:0.0325679119109 1421:0.294467958779 1422:0.127239268763 1501:0.306305818681 1505:0.123997599715 1873:0.346146278101 1912:0.127239268763 1922:0.0977037357327 1978:0.0651358238218 1986:0.112666464218 2043:0.158214297114 2247:0.30001196651 2462:0.0977037357327 2514:0.266240259506
414 -1 -1.0 186:0.122229674279 377:0.193846351236 382:0.227894044436 672:0.172497593951 1194:0.247471623471 1276:0.184688366767 1324:0.160985910066 1404:0.101040593307 1418:0.0242307939045 1508:0.123273263603 1517:0.0680244385332 1569:0.215454978356 1883:0.215454978356 1920:0.160985910066 1938:0.130660132139 2154:0.0868664875103 2160:0.603716887832 2205:0.18054876079 2347:0.148517393566 2375:0.242307939045 2459:0.192024498507 2499:0.115214699104 2519:0.20624652432
415 -1 -1.0 9:0.182147853666 135:0.111301808509 221:0.0611701681587 266:0.147312443645 366:0.177281942849 491:0.0516947892183 626:0.129513841193 652:0.0184140554556 683:0.128898388189 739:0.126053233419 755:0.0516947892183 789:0.0973256895632 806:0.127404331341 836:0.182147853666 875:0.0736562218223 882:0.130312874853 929:0.226483568993 932:0.587138356748 1034:0.102841809206 1045:0.0752667674314 1054:0.177281942849 1074:0.0736562218223 1124:0.0875567621499 1162:0.093680822887 1241:0.0184140554556 1402:0.0808803766016 1410:0.0552421663668 1418:0.0184140554556 1434:0.177281942849 1458:0.177281942849 1480:0.125587153631 1519:0.15883428098 1669:0.111301808509 1680:0.0736562218223 1685:0.145927936916 1920:0.0611701681587 1969:0.0552421663668 1986:0.0637021656704 2006:0.0736562218223 2068:0.145927936916 2238:0.0832971207156 2344:0.193271256519 2417:0.0885229001294 2453:0.195712785583 2454:0.0368281109112 2459:0.0291855873833 2477:0.110896214883
416 -1 -1.0 93:0.0936174589629 133:0.110191317038 221:0.0708032769872 244:0.168139964917 354:0.123223381562 464:0.0639417304933 575:0.196341359555 619:0.0675634967088 776:0.127883460987 937:0.0639417304933 1024:0.283825042799 1151:0.189518679052 1196:0.0494893668227 1206:0.420087936688 1324:0.141606553974 1345:0.183847583386 1395:0.217681185838 1404:0.177754813746 1410:0.0639417304933 1428:0.14536468171 1508:0.108433725963 1517:0.0598357106085 1536:0.156630131702 1845:0.161343222394 1854:0.196341359555 2034:0.163829381715 2154:0.0764095686833 2199:0.106569550822 2250:0.200460340229 2265:0.125898935506 2375:0.213139101644 2459:0.202690490126 2462:0.0639417304933 2499:0.202690490126 2514:0.261359447397 2537:0.0708032769872
417 -1 -1.0 308:0.207767391427 352:0.182542292618 377:0.14880486048 383:0.26040850584 462:0.219743507738 746:0.266355913831 1124:0.176887592839 1230:0.22320729072 1241:0.03720121512 1291:0.378519599145 1404:0.155126277013 1418:0.03720121512 1517:0.104437014374 1622:0.390458560724 1685:0.117925061893 1922:0.11160364536 1950:0.243264653636 2068:0.117925061893 2130:0.320886850233 2238:0.168282001436 2412:0.23780197556 2462:0.11160364536
418 -1 -1.0 4:0.141560613235 121:0.120365330619 184:0.101720504992 377:0.144934299817 652:0.0724671499087 677:0.137954079946 704:0.0362335749544 747:0.318298725123 755:0.101720504992 764:0.385106578127 877:0.203441009984 881:0.37604272456 1241:0.0362335749544 1318:0.0574288575698 1430:0.161581149808 1457:0.276174185906 1579:0.120365330619 1685:0.172286572709 1757:0.232846545666 1822:0.285837369805 2065:0.144934299817 2068:0.11485771514 2259:0.156598905574 2371:0.208520147664 2412:0.23161651247 2500:0.151091290094
419 -1 -1.0 121:0.209206103066 368:0.419316263902 747:0.27661634605 877:0.17679966766 881:0.217865705424 1241:0.314886561495 1301:0.267523057637 1318:0.09981667839 1322:0.09981667839 1418:0.0629773122989 1429:0.339593658349 1509:0.272183415365 1615:0.357234102254 1685:0.09981667839 1804:0.305942586272 2068:0.09981667839
420 -1 -1.0 15:0.228752962825 121:0.182233707737 308:0.306378824287 377:0.219431249 704:0.0548578122499 755:0.154005349233 760:0.182233707737 1068:0.173895150575 1241:0.329146873499 1318:0.0869475752877 1322:0.0869475752877 1324:0.182233707737 1329:0.271776371044 1404:0.228752962825 1429:0.295810736771 1509:0.237091519987 1517:0.154005349233 1685:0.173895150575 1767:0.219431249 1804:0.266498209344 2068:0.173895150575 2452:0.228752962825
421 -1 -1.0 24:0.111167567795 25:0.253323495422 79:0.220364271687 101:0.204420380959 247:0.229082766872 561:0.197672749677 652:0.100394317354 737:0.160877038559 881:0.115769091928 886:0.142155927627 909:0.14923386438 924:0.19847077547 936:0.491847030975 1086:0.0334647724513 1199:0.14923386438 1422:0.130743204774 1517:0.0939474936566 1562:0.0334647724513 1649:0.171650289 1680:0.133859089805 1813:0.415595887855 1855:0.207797943928 1978:0.200788634708 2154:0.119969954333
422 -1 -1.0 150:0.318653789371 662:0.488279814869 704:0.0796634473427 873:0.338404549783 919:0.285590471402 1086:0.0796634473427 1212:0.311236373237 1270:0.311236373237 1562:0.0796634473427 1685:0.126263576716 1764:0.349907147722 1912:0.311236373237 2068:0.126263576716
423 -1 -1.0 439:0.292228480815 637:0.158578540146 652:0.0916789563303 704:0.0458394781651 755:0.128687684651 1086:0.0458394781651 1108:0.307777510802 1202:0.802332425616 1418:0.0458394781651 1562:0.0458394781651 1978:0.0916789563303 2271:0.330477580136
424 -1 -1.0 139:0.296670099413 652:0.100093561421 653:0.115422277067 704:0.0333645204736 737:0.160395091721 1038:0.252564602427 1068:0.105763027611 1086:0.0333645204736 1134:0.339481516252 1196:0.0774700174602 1197:0.400374245684 1324:0.110834537934 1422:0.130351531265 1517:0.0936660507738 1562:0.0333645204736 1649:0.171136068234 1662:0.192009061889 1720:0.245186790957 1755:0.354612988827 1757:0.214409241977 1978:0.133458081895 1994:0.18429099597 2043:0.162084206372 2086:0.233551643315 2137:0.148786797541 2537:0.110834537934
425 -1 -1.0 464:0.182873043703 559:0.296131256943 652:0.121915362469 653:0.210878929861 704:0.0609576812343 747:0.267745485338 755:0.17112984645 874:0.315146640243 875:0.243830724937 877:0.17112984645 881:0.421757859721 937:0.182873043703 1074:0.243830724937 1086:0.0609576812343 1241:0.0609576812343 1418:0.0609576812343 1562:0.0609576812343 1757:0.391730198444 2043:0.296131256943
426 -1 -1.0 148:0.177154393288 439:0.315028746443 559:0.240061834851 637:0.170951163198 652:0.148247904896 653:0.170951163198 663:0.193062781819 755:0.138728161832 1010:0.401461321201 1068:0.156644913381 1086:0.0494159682987 1134:0.251401902484 1197:0.296495809792 1212:0.193062781819 1270:0.193062781819 1562:0.0494159682987 1649:0.253468486961 1912:0.193062781819 2065:0.197663873195 2154:0.177154393288 2226:0.294232376119
427 -1 -1.0 4:0.127427145517 139:0.290014421477 150:0.130464001895 184:0.183129378936 391:0.218086904363 623:0.277619328588 637:0.112832823313 652:0.0652320009476 677:0.124180689942 678:0.0915646894679 692:0.259812024003 832:0.175875827616 874:0.168622276296 1134:0.331865380881 1197:0.195696002843 1353:0.248600845755 1418:0.0326160004738 1549:0.190245543466 1921:0.322630421951 1942:0.223272506745 2070:0.285440365178 2086:0.228312003317 2311:0.147540498902
428 -1 -1.0 25:0.462944590442 150:0.244625321483 423:0.311130558269 637:0.211566142964 652:0.0611563303708 653:0.211566142964 873:0.259787658403 909:0.272722473335 1086:0.0611563303708 1212:0.238931091988 1270:0.238931091988 1418:0.0611563303708 1514:0.211566142964 1517:0.171687525081 1562:0.0611563303708 1764:0.268618015401 1912:0.238931091988 2431:0.25501731101
429 -1 -1.0 2:0.221871862109 24:0.0803760523766 107:0.0625447256578 121:0.0803760523766 529:0.222887189277 587:0.144623890246 721:0.0988986269515 727:0.257161645591 791:0.198632672006 875:0.0967824107937 899:0.17559687287 1027:0.0867403283562 1074:0.0967824107937 1241:0.0241956026984 1318:0.0383491229594 1322:0.0383491229594 1359:0.271322515442 1471:0.257161645591 1497:0.510533725666 1498:0.132878695597 1511:0.179068738459 1541:0.153396491837 1643:0.257161645591 1685:0.0383491229594 1767:0.0967824107937 2012:0.167406066014 2016:0.110935931055 2027:0.112360899356 2068:0.0383491229594 2207:0.150710022316 2320:0.19087289744 2349:0.119869765616 2454:0.0483912053969 2537:0.0803760523766
430 -1 -1.0 57:0.324164362826 93:0.43182286069 210:0.253916591132 215:0.128032995722 287:0.121267379008 721:0.13395054191 751:0.13395054191 949:0.121267379008 1247:0.117483066722 1291:0.166721614606 1418:0.0327710726954 1448:0.224334052095 1505:0.124771104928 1818:0.258522578485 1995:0.334694380828 2021:0.258522578485 2154:0.117483066722 2265:0.193575141113 2375:0.196626436173 2407:0.275445501904 2459:0.155822763992 2514:0.13395054191
431 -1 -1.0 4:0.125948026074 209:0.278070495112 381:0.342633535098 413:0.310366737699 586:0.200800969375 677:0.122739253957 920:0.141596928747 1230:0.193424447895 1318:0.0510950827728 1365:0.236903947661 1402:0.141596928747 1418:0.0322374079825 1584:0.211795115632 1652:0.173834336729 1682:0.342633535098 1811:0.180044714703 1922:0.290136671843 2146:0.347668673459 2375:0.0644748159651 2459:0.102190165546 2482:0.196244023192 2514:0.131769207227
432 -1 -1.0 138:0.162681266447 351:0.28071182446 652:0.0416395756334 704:0.0416395756334 779:0.21183979376 825:0.170200218127 988:0.364410580757 1027:0.149276317192 1086:0.0416395756334 1138:0.465110936917 1272:0.235007776678 1459:0.220081905445 1518:0.298134004053 1541:0.13199433185 1562:0.0416395756334 1749:0.236197384052 1776:0.300198578693 1978:0.0832791512667 2220:0.282372940688
433 -1 -1.0 24:0.135766505094 138:0.159673799913 198:0.417407429195 352:0.200543590353 530:0.277152750388 652:0.0408697904397 712:0.173611907277 757:0.202476965003 779:0.207923540192 825:0.167053749752 886:0.173611907277 1086:0.0408697904397 1138:0.228256247018 1258:0.173611907277 1272:0.230663219748 1459:0.216013281074 1541:0.129554170518 1562:0.0408697904397 1716:0.247033120993 1978:0.0817395808794 2043:0.198544665231 2137:0.182256035734 2257:0.343516370214 2322:0.173611907277
434 -1 -1.0 138:0.252834207864 652:0.0647149444492 704:0.0647149444492 779:0.329234875159 1086:0.0647149444492 1459:0.342044510985 1517:0.18167781783 1562:0.0647149444492 1749:0.367090690898 1862:0.252834207864 1920:0.42995678425 1978:0.129429888898 2217:0.510519581126
435 -1 -1.0 331:0.257741572758 464:0.109935762161 608:0.228256643367 652:0.0366452540536 755:0.102876234338 858:0.344653798327 937:0.109935762161 1015:0.389482087014 1038:0.277399281917 1241:0.0732905081073 1757:0.235492104552 1904:0.344653798327 1978:0.0732905081073 2026:0.362486926848 2375:0.219871524322 2459:0.174244060513 2495:0.320702555407
436 -1 -1.0 95:0.129634442507 118:0.142809650154 184:0.105199330515 287:0.0693328403009 389:0.121932505558 464:0.0562091364123 491:0.0525996652573 586:0.116705506487 652:0.0187363788041 704:0.0187363788041 867:0.127785456552 875:0.0749455152165 891:0.384416758396 899:0.135977167749 937:0.0562091364123 949:0.0693328403009 1065:0.117063536633 1074:0.0749455152165 1087:0.199138581739 1222:0.159479422008 1230:0.112418272825 1241:0.0187363788041 1247:0.0671692154121 1317:0.384416758396 1418:0.0187363788041 1505:0.0713360440614 1512:0.115974897666 1533:0.169407950883 1579:0.0622409031458 1631:0.17621829316 1685:0.0593929156077 1907:0.191356589425 1920:0.0622409031458 1922:0.281045682062 1969:0.281045682062 1990:0.159479422008 2059:0.0859055942162 2068:0.0593929156077 2113:0.254116248799 2167:0.128955807346 2274:0.106280709945 2288:0.125280806751 2375:0.0749455152165 2459:0.0593929156077 2472:0.166599827708
437 -1 -1.0 58:0.107129372444 170:0.117989253076 184:0.0366346159279 352:0.0640325350237 462:0.308328194057 586:0.0812830535313 700:0.0857334193914 920:0.057317605463 930:0.138696043459 979:0.399828123882 1051:0.0917827483428 1073:0.117989253076 1206:0.171466838783 1243:0.112561303912 1260:0.138696043459 1276:0.0994640680431 1291:0.265555659917 1324:0.0433495454886 1337:0.0633942885324 1395:0.133276041294 1428:0.0890000173775 1578:0.133276041294 1647:0.348100354169 1720:0.287691981559 1772:0.120210660572 1845:0.0987829328819 1887:0.122732520403 1913:0.120210660572 1922:0.234891242829 2199:0.26099026981 2203:0.109683006913 2375:0.182693188867 2421:0.0750984820956 2459:0.144780926745 2514:0.106678802977
438 -1 -1.0 121:0.196525804258 652:0.0591601620037 653:0.204660534999 704:0.0591601620037 1134:0.300975125876 1197:0.354960972022 1241:0.0591601620037 1245:0.298427173312 1272:0.333891446513 1318:0.0937666383125 1418:0.0591601620037 1490:0.263820697003 1517:0.166083571991 1685:0.0937666383125 2065:0.236640648015 2068:0.0937666383125 2259:0.255685966262 2452:0.493386877258
439 1 -1.0 117:0.178261415597 157:0.104100198758 266:0.481730359566 270:0.114528683306 377:0.385384287653 407:0.147633085582 469:0.173650628105 487:0.083325661877 491:0.0676194048016 619:0.0763524555371 877:0.0676194048016 1045:0.0984527472114 1122:0.0963460719132 1176:0.247093135207 1241:0.0240865179783 1257:0.0984527472114 1305:0.125477592148 1315:0.0559271628018 1322:0.0381762277685 1418:0.0240865179783 1437:0.307937337053 1477:0.190012356091 1484:0.0963460719132 1539:0.111854325604 1606:0.104100198758 1685:0.0381762277685 1726:0.180836630578 1727:0.155977869708 1875:0.214172108027 1920:0.16002736156 2006:0.0963460719132 2068:0.0381762277685 2137:0.107412179855 2274:0.13662897498 2452:0.200877947031 2454:0.0481730359566 2459:0.0381762277685
440 1 -1.0 15:0.120676577364 107:0.0748081625195 157:0.125075508534 184:0.162488286156 266:0.231517981398 287:0.107089791729 350:0.173638486048 377:0.347276972097 487:0.100115078141 491:0.0812441430778 624:0.120676577364 678:0.0812441430778 704:0.0289397476747 877:0.0812441430778 895:0.137605244534 949:0.107089791729 999:0.261663334409 1045:0.118290143256 1184:0.110183890753 1241:0.0289397476747 1247:0.103747910194 1282:0.198106754784 1315:0.0671960131849 1322:0.0458684148448 1418:0.0289397476747 1484:0.115758990699 1579:0.0961357608597 1606:0.125075508534 1685:0.0458684148448 1908:0.25732597675 1920:0.192271521719 2006:0.115758990699 2068:0.0458684148448 2072:0.107089791729 2190:0.167311091326 2279:0.471104198452 2432:0.20720486987 2440:0.163331774045 2454:0.0578794953495
441 -1 -1.0 287:0.13608157367 377:0.588390933123 379:0.21064102882 600:0.198299417505 652:0.0735488666404 663:0.143673687698 704:0.0367744333202 873:0.156215127092 949:0.13608157367 1050:0.17285600699 1247:0.131834964438 1324:0.12216202322 1422:0.143673687698 1685:0.0582860977978 1764:0.161524984185 1893:0.295626690338 1927:0.185504735183 2068:0.0582860977978 2109:0.390855061813 2155:0.153346628916 2390:0.209630440311 2500:0.153346628916
442 -1 -1.0 24:0.143027576538 221:0.286055153077 287:0.159324618081 308:0.240463859758 600:0.232169412123 652:0.0861111814903 663:0.168213482571 704:0.0430555907451 873:0.182897028534 949:0.159324618081 1050:0.202380208826 1068:0.136482993555 1247:0.154352678268 1324:0.143027576538 1337:0.209163241574 1370:0.320816296187 1410:0.258333544471 1418:0.0430555907451 1422:0.168213482571 1514:0.148947871983 1517:0.1208723246 1685:0.0682414967774 1764:0.189113821378 1927:0.21718936876 2068:0.0682414967774 2155:0.1795385843 2199:0.215277953726 2390:0.245435799572 2462:0.129166772235 2500:0.1795385843
443 -1 -1.0 25:0.324646123978 181:0.203921432244 652:0.0428866996645 817:0.324646123978 845:0.203921432244 877:0.120398187394 886:0.182179591466 909:0.382500609006 1086:0.0428866996645 1108:0.28795183099 1258:0.182179591466 1430:0.191250304503 1517:0.120398187394 1767:0.171546798658 1978:0.0857733993291 1994:0.236887342688 2137:0.191250304503 2151:0.216337415586 2231:0.271895242992 2388:0.301640299881
444 -1 -1.0 24:0.118354233698 184:0.100020930925 191:0.21130134452 270:0.16940796145 287:0.131839911845 433:0.171277279839 637:0.12325323323 652:0.0712563489137 653:0.12325323323 747:0.312980502817 769:0.307318259475 845:0.16940796145 877:0.300062792776 881:0.369759699691 949:0.131839911845 1086:0.0356281744568 1122:0.142512697827 1171:0.245216007287 1187:0.205036135907 1241:0.0356281744568 1247:0.127725669397 1517:0.100020930925 1539:0.165452118482 1562:0.0356281744568 1579:0.118354233698 1860:0.171277279839 2151:0.179722553714 2461:0.267489017227 2505:0.167468086302
445 -1 -1.0 25:0.260026063403 72:0.186393286233 177:0.212621719155 184:0.0964332064873 448:0.234274519761 637:0.11883217223 652:0.0687004024533 653:0.11883217223 747:0.301753974648 789:0.181554629782 877:0.192866412975 881:0.35649651669 909:0.153182373457 1012:0.270979918025 1086:0.0343502012267 1171:0.236420173717 1241:0.0343502012267 1562:0.0343502012267 1579:0.11410889852 1649:0.352383807561 1693:0.225675862176 2291:0.310582811282 2505:0.161461050172
446 -1 -1.0 4:0.308303239923 191:0.234005213553 240:0.154151619962 332:0.300738299844 391:0.263824866071 423:0.200732684799 516:0.31126096867 637:0.136496524566 652:0.1183690325 653:0.136496524566 655:0.308555672585 677:0.300448612338 704:0.0394563441666 873:0.167607689965 1086:0.0394563441666 1418:0.0394563441666 1514:0.136496524566 1562:0.0394563441666 1758:0.28995394724 1764:0.173304787922 1978:0.236738065 2049:0.146005823087 2515:0.219163769436
447 -1 -1.0 121:0.0982751472005 608:0.18427192167 652:0.0591675342713 653:0.102343019427 704:0.0295837671356 832:0.159525062957 917:0.292636225632 1241:0.0295837671356 1245:0.149232180968 1272:0.166966527265 1318:0.0468891615401 1322:0.0468891615401 1418:0.0295837671356 1490:0.659633932816 1509:0.255717828672 1517:0.0830521342813 1685:0.0468891615401 1711:0.292636225632 1757:0.190113120055 1761:0.267486338862 2030:0.139056714057 2065:0.118335068543 2068:0.0468891615401 2259:0.127858914336 2505:0.139056714057
448 1 -1.0 15:0.131796288452 24:0.20998832989 107:0.081701340735 117:0.233915104143 157:0.136600557963 377:0.50570228829 385:0.244892428385 619:0.100189895434 877:0.088730363008 895:0.15028484315 999:0.285774232683 1122:0.126425572073 1217:0.297262597475 1241:0.0316063930181 1315:0.0733877719269 1322:0.0500949477168 1418:0.0316063930181 1484:0.126425572073 1606:0.136600557963 1665:0.208126912808 1680:0.252851144145 1685:0.0500949477168 1920:0.20998832989 1928:0.196870491571 2006:0.126425572073 2068:0.0500949477168 2072:0.116957552072 2279:0.171504656458 2454:0.0632127860363 2459:0.0500949477168 2537:0.104994164945
449 1 -1.0 50:0.10403962333 121:0.0542133349048 129:0.265667317316 147:0.415132897146 169:0.114784337836 184:0.0458155830707 266:0.326396799427 407:0.100028917976 416:0.0727772103792 442:0.0943508653414 527:0.161432327067 624:0.068052508716 678:0.0458155830707 747:0.215045752329 877:0.137446749212 881:0.225829481632 942:0.109122618572 1045:0.200120218374 1122:0.0652793598853 1138:0.273437082773 1241:0.048959519914 1318:0.0258663343723 1322:0.0258663343723 1360:0.109575412377 1402:0.358409587215 1418:0.0163198399713 1549:0.0951918316015 1685:0.0258663343723 1762:0.122526007066 1792:0.142823798546 2068:0.0258663343723 2137:0.0727772103792 2215:0.341041454401 2454:0.0326396799427 2460:0.0667067394579
450 1 -1.0 47:0.25775021825 107:0.0859909738518 148:0.119256823483 157:0.143772610122 266:0.266126797051 396:0.312870021675 416:0.148346781667 491:0.0933890466992 652:0.0332658496314 704:0.0332658496314 756:0.246196542468 875:0.133063398526 877:0.0933890466992 1027:0.119256823483 1045:0.135972924251 1074:0.133063398526 1138:0.557365568238 1241:0.0332658496314 1257:0.135972924251 1315:0.0772409108595 1322:0.0527251242204 1484:0.133063398526 1541:0.210900496882 1549:0.194036042128 1606:0.143772610122 1615:0.188698048471 2454:0.0665316992628 2460:0.135972924251 2536:0.184778117504
451 -1 -1.0 121:0.103817297396 138:0.122098616006 377:0.375025447019 430:0.242147457251 439:0.199233501042 652:0.0937563617547 653:0.108114574101 779:0.158994002186 1038:0.236574040282 1086:0.0312521205849 1202:0.547008620478 1318:0.0495334391951 1459:0.165180027484 1562:0.0312521205849 1685:0.0990668783902 1920:0.207634594792 1942:0.213936080535 1978:0.312521205849 2006:0.12500848234 2068:0.0990668783902 2271:0.225310705934 2515:0.173592680592
452 -1 -1.0 15:0.146218649545 106:0.263261232029 107:0.0906418522752 121:0.116483591372 157:0.151548646377 184:0.196880109524 270:0.166730391809 350:0.210390330034 367:0.221678756389 487:0.121305159996 619:0.111153594539 678:0.196880109524 875:0.140260220022 877:0.0984400547622 951:0.233470551882 1074:0.140260220022 1184:0.133505109768 1196:0.0814185363662 1241:0.0350650550056 1299:0.311790884651 1301:0.148953811919 1315:0.0814185363662 1318:0.0555767972696 1329:0.347438332264 1484:0.140260220022 1539:0.162837072732 1579:0.116483591372 1606:0.151548646377 1685:0.0555767972696 2068:0.0555767972696 2072:0.259512244523 2190:0.202723696362 2311:0.15861894881 2459:0.0555767972696 2460:0.143327109362 2537:0.116483591372
453 -1 -1.0 56:0.249208565188 150:0.176622902362 290:0.399482320847 291:0.399482320847 455:0.399482320847 747:0.193945962827 877:0.123960793574 881:0.152753713252 1212:0.172511589052 1241:0.132467176771 1270:0.172511589052 1322:0.0699851692531 1347:0.184126064097 1418:0.0441557255905 1509:0.19083787098 1517:0.123960793574 1538:0.207551326349 1767:0.176622902362 1912:0.172511589052 1969:0.264934353543 2454:0.088311451181
454 -1 -1.0 74:0.479486552312 247:0.220844459779 290:0.145936023429 291:0.145936023429 448:0.220027890967 455:0.145936023429 637:0.111605787354 652:0.0322613075375 919:0.115655577746 924:0.191333341171 1269:0.252289198505 1318:0.0511329626712 1343:0.474908119674 1347:0.13452723288 1418:0.0322613075375 1661:0.470174456686 1969:0.0967839226125 1978:0.064522615075
455 -1 -1.0 27:0.419110573125 56:0.137113357602 192:0.206786804304 290:0.219793257397 291:0.219793257397 455:0.219793257397 525:0.223796087541 637:0.0840443605711 747:0.213416277538 877:0.204607902682 881:0.252133081713 1241:0.0485885369829 1245:0.245099730225 1347:0.101305277574 1418:0.0242942684915 1490:0.216677258125 1517:0.0682026342273 1518:0.17394383662 1767:0.0971770739659 1820:0.204196763414 1969:0.145765610949 2000:0.373475815134 2065:0.0971770739659 2461:0.182396378768
456 -1 -1.0 559:0.21348566912 594:0.467070746081 637:0.152025929006 652:0.0439453487641 653:0.152025929006 663:0.171689669807 704:0.0439453487641 874:0.227194157272 936:0.32294242171 1010:0.35701734445 1068:0.139303459744 1086:0.0439453487641 1212:0.171689669807 1270:0.171689669807 1562:0.0439453487641 1649:0.450816262179 1912:0.171689669807 2154:0.1575424274 2431:0.183248808508
457 -1 -1.0 150:0.184354373401 338:0.256003186813 439:0.293816599943 559:0.223897510588 652:0.0921771867005 704:0.0460885933502 874:0.238274571043 919:0.165225878872 1038:0.348883996852 1086:0.0460885933502 1241:0.0460885933502 1322:0.0730486921711 1418:0.0460885933502 1490:0.205528930445 1509:0.199191586454 1517:0.129387039393 1562:0.0460885933502 1711:0.455898396606 1757:0.29617750304 1978:0.0921771867005 2030:0.216636654737 2043:0.223897510588 2065:0.184354373401
458 -1 -1.0 4:0.190174169191 478:0.517356642303 488:0.377155720603 637:0.168393385443 652:0.146029814148 677:0.185329110555 881:0.168393385443 1212:0.190174169191 1241:0.048676604716 1270:0.190174169191 1301:0.206774688434 1318:0.0771505931373 1422:0.190174169191 1430:0.217069990159 1517:0.136652505839 1912:0.190174169191 2043:0.236470020618 2049:0.180124841435 2065:0.194706418864 2259:0.210376785486 2454:0.0973532094321
459 -1 -1.0 652:0.267375723034 653:0.308322676773 704:0.178250482022 874:0.460770811764 1068:0.282520329741 1086:0.0891252410112 1324:0.296067642079 1422:0.348202565938 1514:0.308322676773 1562:0.0891252410112 1767:0.356500964045 2208:0.250206184032
460 1 -1.0 15:0.129501475623 107:0.0802787719582 121:0.103166025781 184:0.174370812366 416:0.138492412898 427:0.172503690719 619:0.0984454073297 624:0.129501475623 678:0.174370812366 875:0.124224273174 931:0.254953344374 951:0.20677787052 1074:0.124224273174 1184:0.118241474477 1241:0.0310560682934 1299:0.276143841937 1315:0.0721099574872 1318:0.0492227036649 1322:0.0492227036649 1484:0.0621121365868 1579:0.103166025781 1685:0.0492227036649 2068:0.0492227036649 2072:0.344763325806 2190:0.179546302092 2311:0.140484049037 2438:0.614399820461 2454:0.0621121365868 2459:0.0492227036649 2460:0.126940525145
461 -1 -1.0 4:0.180227429603 184:0.3885153801 203:0.224101854502 236:0.490297174569 391:0.308452661667 416:0.205716509959 439:0.294084756718 624:0.192361379531 652:0.0922613137956 677:0.175635783598 1579:0.153242725184 1922:0.138391970693 1929:0.374771052832 2065:0.184522627591 2454:0.0922613137956
462 -1 -1.0 138:0.233790711576 270:0.284535362685 338:0.332389978261 491:0.167993827524 747:0.262838948419 755:0.167993827524 877:0.167993827524 881:0.414028988003 883:0.244596264679 1003:0.239362435015 1053:0.198786199434 1241:0.0598406087538 1539:0.277891181361 2027:0.277891181361 2440:0.337731790115
463 -1 -1.0 107:0.0714954925782 119:0.238571856419 121:0.091878657964 266:0.221265856068 323:0.175349042279 368:0.184154357952 377:0.442531712136 379:0.158424152859 396:0.26012958466 416:0.123339994334 487:0.0956817623258 491:0.0776464737645 619:0.0876745211395 624:0.115332753148 678:0.0776464737645 704:0.0276582320085 755:0.0776464737645 1045:0.113051995589 1053:0.091878657964 1184:0.105304705773 1241:0.0276582320085 1257:0.113051995589 1315:0.0642204259555 1318:0.0438372605697 1322:0.0438372605697 1418:0.0276582320085 1429:0.298283932685 1484:0.110632928034 1685:0.0876745211395 1767:0.110632928034 1804:0.268726330912 1893:0.222342286503 1933:0.245931016633 2068:0.0876745211395 2106:0.282476406034 2454:0.055316464017 2459:0.0438372605697 2460:0.113051995589
464 -1 -1.0 150:0.219562208974 177:0.339762888327 652:0.109781104487 663:0.214451382348 704:0.0548905522435 737:0.263878366502 873:0.233171087103 919:0.196780571437 1068:0.173998933899 1086:0.0548905522435 1171:0.377792077874 1212:0.214451382348 1270:0.214451382348 1418:0.0548905522435 1422:0.214451382348 1562:0.0548905522435 1764:0.241096728965 1912:0.214451382348 1978:0.109781104487 2043:0.266657259611 2154:0.196780571437 2505:0.258009731916
465 -1 -1.0 191:0.271504854339 464:0.137337824398 652:0.137337824398 653:0.158370270719 704:0.0457792747994 729:0.430560555568 747:0.201077106304 877:0.128518672436 881:0.158370270719 886:0.194467040966 937:0.137337824398 1086:0.0457792747994 1241:0.0915585495988 1258:0.194467040966 1418:0.0457792747994 1422:0.178854618188 1562:0.0457792747994 1757:0.294189740139 1819:0.368015881501 2065:0.183117099198 2259:0.197854733919 2338:0.380141060745 2375:0.0915585495988 2459:0.0725584338673
466 -1 -1.0 150:0.184388629665 433:0.221605396598 559:0.223939114658 637:0.159469963895 649:0.246967918123 652:0.0460971574164 747:0.20247334766 877:0.129411081766 881:0.318939927791 894:0.378432464098 919:0.165256580728 1086:0.0460971574164 1122:0.184388629665 1241:0.0921943148327 1272:0.260165727215 1322:0.0730622658948 1418:0.0460971574164 1509:0.199228599732 1517:0.129411081766 1562:0.0460971574164 1860:0.221605396598 1978:0.0921943148327 2030:0.216676909613 2488:0.28533331707 2500:0.192221689206 2505:0.216676909613
467 -1 -1.0 48:0.379532372293 148:0.244952301388 637:0.236375062866 652:0.136655432986 755:0.19182015121 1086:0.0683277164931 1212:0.266948912986 1241:0.0683277164931 1270:0.266948912986 1422:0.266948912986 1514:0.236375062866 1538:0.321170312454 1562:0.0683277164931 1787:0.475956133755 1912:0.266948912986
468 -1 -1.0 221:0.14387701284 287:0.160270842003 308:0.241891967097 377:0.519735558615 652:0.0866225931026 653:0.149832468734 704:0.0433112965513 873:0.183983248263 949:0.160270842003 1050:0.203582138554 1247:0.155269373994 1324:0.14387701284 1404:0.180604858334 1410:0.129933889654 1418:0.0433112965513 1422:0.16921249718 1685:0.137293561783 1764:0.190236962445 1920:0.287754025679 1927:0.218479249625 1986:0.149832468734 2006:0.173245186205 2068:0.137293561783 2155:0.180604858334 2390:0.246893435105 2462:0.129933889654
469 -1 -1.0 74:0.186170834419 184:0.10549594235 221:0.124832785493 287:0.13905665155 491:0.210991884699 586:0.234069120479 652:0.112735238627 704:0.0375784128756 755:0.10549594235 795:0.383792247108 873:0.159630373966 949:0.13905665155 1050:0.176635064425 1053:0.124832785493 1212:0.146814747862 1247:0.269434401992 1270:0.146814747862 1343:0.184393160737 1410:0.112735238627 1418:0.0375784128756 1422:0.146814747862 1661:0.182555215577 1680:0.150313651503 1712:0.31585187618 1764:0.165056317594 1912:0.146814747862 1922:0.338205715881 2059:0.172295613871 2375:0.0751568257513 2459:0.0595603752445 2462:0.112735238627
470 -1 -1.0 4:0.123894978959 184:0.0890265981315 433:0.152450426328 464:0.0951357422947 586:0.197527763246 600:0.342001413803 652:0.0317119140982 677:0.12073851223 704:0.0317119140982 845:0.150786584015 877:0.0890265981315 937:0.0951357422947 1049:0.190980810755 1071:0.223043306041 1122:0.126847656393 1124:0.150786584015 1230:0.190271484589 1234:0.32387708369 1318:0.0502621946718 1365:0.233042235958 1538:0.298119881131 1579:0.105344698386 1584:0.208342696689 1652:0.171000706902 1685:0.0502621946718 1860:0.152450426328 1922:0.0951357422947 2151:0.159967392991 2345:0.286728318322 2371:0.182498498114 2375:0.0634238281965 2459:0.0502621946718 2482:0.193045098698 2514:0.129621270501
471 -1 -1.0 88:0.258103674885 93:0.0674392735121 133:0.07937859509 464:0.0460617485174 473:0.14782034821 622:0.130688736727 704:0.0153539161725 721:0.0627585618226 751:0.0627585618226 776:0.0921234970347 873:0.0652223229481 937:0.0460617485174 1285:0.144405753615 1368:0.156811146049 1418:0.0153539161725 1442:0.0753399868724 1517:0.0431038921396 1649:0.315018325868 1764:0.0674392735121 1816:0.562598909952 1913:0.141438560664 2083:0.562598909952 2160:0.0956367600273 2375:0.153539161725 2454:0.0307078323449 2459:0.121676906863
472 -1 -1.0 221:0.15131425591 273:0.366173803417 287:0.16855550948 308:0.254395766838 377:0.182200519202 652:0.136650389401 653:0.157577559265 704:0.0455501298004 873:0.19349364962 949:0.16855550948 1050:0.21410563928 1247:0.163295507238 1404:0.189940625074 1410:0.136650389401 1418:0.0455501298004 1422:0.177959373746 1517:0.127875381096 1680:0.182200519202 1685:0.144390495273 1764:0.200070628732 1927:0.229772806901 1986:0.157577559265 2049:0.16855550948 2068:0.144390495273 2155:0.189940625074 2390:0.259655769081 2412:0.291170888333 2462:0.136650389401
473 -1 -1.0 93:0.147850916008 133:0.174026162862 464:0.100983764453 508:0.273468117648 561:0.198833349519 704:0.0336612548177 776:0.201967528906 886:0.285981140955 937:0.100983764453 1258:0.142990570477 1291:0.34250076615 1418:0.0336612548177 1680:0.134645019271 1807:0.299308597018 1865:0.310083719235 1978:0.0673225096355 2154:0.120674336249 2199:0.168306274089 2238:0.152268771687 2265:0.198833349519 2375:0.134645019271 2458:0.332969851836 2459:0.106703653227 2474:0.310083719235
474 -1 -1.0 6:0.201403047095 219:0.206931017116 221:0.138986047428 230:0.189146849628 464:0.0627584538818 704:0.0209194846273 735:0.222341603089 873:0.0888644543152 920:0.0918850168038 937:0.0627584538818 1162:0.106427100699 1206:0.412313980205 1255:0.192707955566 1291:0.425708402797 1351:0.149780818363 1410:0.125516907764 1418:0.0209194846273 1428:0.142674628959 1508:0.106427100699 1536:0.153731605652 1697:0.17173753348 1764:0.0918850168038 1805:0.201403047095 1845:0.158357478029 1922:0.188275361645 1986:0.0723695265651 2375:0.209194846273 2420:0.196750712255 2459:0.165782993343 2499:0.198939592012
475 -1 -1.0 93:0.106469678074 133:0.12531886874 181:0.115258368853 340:0.186320604336 462:0.143182898593 464:0.0727199342575 494:0.239776620196 575:0.223295970389 704:0.0242399780858 786:0.186320604336 933:0.257633286979 937:0.0727199342575 1086:0.0242399780858 1192:0.257633286979 1255:0.223295970389 1291:0.246639975569 1365:0.178133009417 1418:0.0242399780858 1517:0.0680502217899 1578:0.247565422473 1647:0.43107328422 1807:0.21553664211 1922:0.0727199342575 1978:0.0484799561717 2050:0.206324697799 2154:0.086899412456 2375:0.0969599123434 2435:0.206324697799 2459:0.0768389125687 2482:0.14755996587 2514:0.198160019397
476 -1 -1.0 93:0.161112937771 133:0.189636067903 221:0.121850390788 287:0.135734432794 508:0.297997827882 652:0.110041867832 653:0.12689410565 704:0.0366806226106 776:0.220083735663 873:0.155816625998 920:0.161112937771 949:0.135734432794 1050:0.172415055405 1247:0.131498656562 1347:0.152955445292 1410:0.110041867832 1422:0.143307179518 1634:0.374623021563 1680:0.146722490442 1764:0.161112937771 1767:0.146722490442 1922:0.220083735663 1986:0.12689410565 2059:0.168179279173 2095:0.213954037339 2155:0.152955445292 2199:0.183403113053 2265:0.216668424739 2375:0.220083735663 2459:0.174412234023 2462:0.110041867832 2500:0.152955445292
477 -1 -1.0 24:0.16932768163 93:0.111944163892 101:0.155684026701 133:0.131762547185 215:0.0995724031404 464:0.0764590669001 508:0.207054244962 704:0.0254863556334 776:0.1529181338 895:0.121184753877 915:0.21163310925 920:0.111944163892 937:0.0764590669001 1206:0.502325029481 1255:0.23477746113 1291:0.129660887244 1418:0.0254863556334 1428:0.173821506519 1505:0.097035601566 1845:0.192928032127 1922:0.0764590669001 2199:0.382295334501 2250:0.239702780112 2265:0.150545114407 2375:0.203890845067 2459:0.161579671836 2474:0.23477746113
478 -1 -1.0 4:0.115222343818 462:0.174206510893 464:0.0884762506125 677:0.112286829418 704:0.0294920835375 920:0.129538592356 937:0.0884762506125 1318:0.0467438464751 1355:0.283936033581 1365:0.216729304619 1431:0.198819907528 1533:0.266657367018 1652:0.159030675893 1799:0.313455003744 1811:0.164712180625 1922:0.530857503675 1929:0.239597264397 2199:0.147460417688 2238:0.133409267095 2375:0.176952501225 2428:0.239597264397 2459:0.140231539425 2482:0.179531962646
479 -1 -1.0 221:0.134725116761 287:0.150076148205 308:0.226505422009 377:0.486675615774 652:0.081112602629 653:0.140301751102 663:0.158449032198 704:0.0405563013145 873:0.172280228197 949:0.150076148205 1050:0.19063244952 1247:0.14539281938 1404:0.169116734817 1410:0.121668903943 1422:0.158449032198 1517:0.113855932116 1685:0.128560433503 1764:0.178136148867 1920:0.269450233523 1927:0.204581967854 1986:0.140301751102 2006:0.162225205258 2037:0.21583771939 2068:0.128560433503 2155:0.169116734817 2226:0.24148017965 2390:0.231188750834 2462:0.121668903943
480 -1 -1.0 221:0.168627427946 462:0.149922535926 464:0.0761428708551 508:0.206197973286 652:0.0253809569517 704:0.0253809569517 721:0.103743718415 751:0.103743718415 920:0.111481219426 937:0.0761428708551 983:0.38111002513 1243:0.218928744824 1332:0.222122563025 1370:0.189118868467 1410:0.15228574171 1577:0.269760118718 1597:0.244356023073 1720:0.186517752932 1805:0.244356023073 1922:0.15228574171 1950:0.33194021657 2075:0.218928744824 2199:0.253809569517 2265:0.149922535926 2375:0.15228574171 2459:0.120683595003 2499:0.120683595003 2514:0.103743718415
481 -1 -1.0 308:0.208661148527 377:0.448334931882 433:0.179608761793 464:0.11208373297 652:0.074722488647 653:0.129248669924 704:0.0373612443235 845:0.177648513699 873:0.158707857698 874:0.193154831113 877:0.104886273146 937:0.11208373297 1050:0.175614276737 1122:0.149444977294 1241:0.0373612443235 1324:0.124111367178 1404:0.15579358679 1422:0.145966294088 1442:0.183327538411 1591:0.257144108559 1685:0.118432342466 1764:0.164102444379 1860:0.179608761793 1920:0.248222734356 2006:0.149444977294 2068:0.118432342466 2110:0.224167465941 2151:0.188464841157 2452:0.311587173579
482 -1 -1.0 221:0.162857003333 287:0.181413476239 308:0.273801909798 377:0.196099372028 652:0.0980496860141 653:0.169598091997 663:0.191534698095 704:0.0490248430071 873:0.208253979452 949:0.181413476239 1050:0.230438319246 1247:0.175752223784 1324:0.162857003333 1404:0.204429918547 1410:0.147074529021 1422:0.191534698095 1685:0.15540507554 1764:0.215332672089 1767:0.196099372028 1927:0.247300629767 1986:0.169598091997 2068:0.15540507554 2155:0.204429918547 2390:0.279463162253 2412:0.313382358103 2462:0.147074529021
483 -1 -1.0 60:0.371691889076 93:0.330089862309 133:0.194264173967 268:0.248553149908 377:0.150303282088 464:0.112727461566 508:0.305270524313 704:0.0375758205221 721:0.153589770114 751:0.153589770114 776:0.225454923133 937:0.112727461566 1291:0.191165590636 1318:0.0595562664614 1324:0.124824173881 1652:0.202620751677 2199:0.187879102611 2238:0.169976552181 2265:0.221956260864 2375:0.225454923133 2459:0.178668799384 2474:0.346144261226
484 -1 -1.0 93:0.0948884104989 127:0.213694854504 133:0.111687275433 215:0.084401604649 315:0.192091586488 433:0.103854576833 561:0.127608140683 622:0.183881673872 652:0.0648098040502 737:0.103854576833 776:0.1296196081 795:0.22063642774 845:0.102721109099 877:0.0606480407994 886:0.183538233177 981:0.609545375291 992:0.177351021329 1028:0.229609157605 1122:0.086413072067 1258:0.0917691165886 1291:0.109905823285 1330:0.162192899827 1365:0.158756543898 1422:0.084401604649 1505:0.0822513088161 1517:0.0606480407994 1649:0.110809275749 1680:0.086413072067 1860:0.103854576833 1978:0.1296196081 2151:0.108975398143 2160:0.134562839599 2238:0.0977237213271 2375:0.0432065360335 2459:0.0342403696996 2474:0.199006891767 2482:0.131509091302
485 -1 -1.0 88:0.390480629522 93:0.306083165851 133:0.120090517096 221:0.0771639941699 464:0.0696860304912 473:0.223634873276 576:0.237236897353 622:0.197716751655 697:0.210025778444 704:0.0232286768304 776:0.139372060982 873:0.0986737354087 937:0.0696860304912 1285:0.218468991591 1324:0.15432798834 1365:0.170701231409 1368:0.237236897353 1379:0.195240314761 1404:0.0968618402654 1410:0.0696860304912 1649:0.357439372717 1764:0.10202772195 1767:0.0929147073215 1913:0.213979976192 2375:0.185829414643 2437:0.146850024661 2459:0.14726632687 2462:0.0696860304912 2482:0.141403707056
486 -1 -1.0 221:0.154557060387 287:0.17216780997 308:0.25984770345 377:0.186105244872 491:0.130615868803 652:0.139578933654 653:0.160954592126 704:0.046526311218 873:0.197640397522 949:0.17216780997 1050:0.218694121188 1241:0.046526311218 1247:0.166795081014 1324:0.154557060387 1404:0.194011228373 1410:0.139578933654 1422:0.181773207746 1591:0.320223992517 1685:0.0737424585775 1764:0.204358327381 1922:0.279157867308 1986:0.160954592126 2059:0.213321392232 2068:0.0737424585775 2110:0.279157867308 2154:0.166795081014 2155:0.194011228373 2375:0.0930526224361 2459:0.0737424585775 2462:0.139578933654 2500:0.194011228373
487 -1 -1.0 184:0.255514688342 464:0.136524252599 487:0.157432105383 755:0.127757344171 875:0.182032336798 937:0.136524252599 1066:0.238823127155 1074:0.182032336798 1241:0.0455080841995 1353:0.346864975973 1418:0.0455080841995 1437:0.581804239012 1517:0.127757344171 1579:0.151174583447 1727:0.29469822223 2452:0.379530596143
488 -1 -1.0 637:0.167035402611 652:0.144852178934 653:0.167035402611 663:0.188640538543 704:0.0965681192891 755:0.1355504925 873:0.205107185425 1038:0.365503359693 1068:0.153056847838 1086:0.0482840596445 1187:0.277869331402 1212:0.188640538543 1241:0.0482840596445 1270:0.188640538543 1322:0.0765284239192 1422:0.188640538543 1460:0.272508288892 1509:0.208680233913 1518:0.345707654672 1562:0.0482840596445 1757:0.310286150708 1764:0.212078916419 1912:0.188640538543 1978:0.0965681192891 2431:0.201340907483
489 -1 -1.0 652:0.179066677355 653:0.154867231372 663:0.174898479437 704:0.0447666693389 755:0.125675929513 874:0.231440323046 886:0.19016556637 1038:0.338877222961 1086:0.0447666693389 1171:0.308113005568 1187:0.515254291783 1212:0.174898479437 1258:0.19016556637 1270:0.174898479437 1422:0.174898479437 1562:0.0447666693389 1757:0.287682469358 1813:0.277976545594 1912:0.174898479437 1978:0.0895333386777
490 -1 -1.0 150:0.227578568812 652:0.170683926609 704:0.0568946422031 755:0.159723453828 874:0.294141033174 886:0.241684315982 919:0.20396515879 1068:0.180351748768 1086:0.0568946422031 1134:0.289449378074 1197:0.341367853218 1212:0.222281142564 1258:0.241684315982 1270:0.222281142564 1418:0.0568946422031 1422:0.222281142564 1562:0.0568946422031 1757:0.365620033921 1912:0.222281142564 2505:0.267429835961
491 -1 -1.0 129:0.15922146908 147:0.298560186093 184:0.164750964108 338:0.162986849533 487:0.101509198206 883:0.119937354297 971:0.275972608851 1003:0.117370954996 1053:0.0974744682314 1066:0.153988566001 1241:0.029342738749 1353:0.22365187527 1402:0.257765245279 1437:0.562704300413 1576:0.197813104567 1579:0.0974744682314 1727:0.190015754273 2226:0.174712426796 2452:0.367071059761
492 -1 -1.0 2:0.175763496287 107:0.0990939504578 147:0.195026732731 407:0.234964672584 416:0.170951298429 527:0.379199281983 731:0.340864509068 789:0.202614693822 883:0.156691959816 929:0.235749159308 942:0.256325479303 1003:0.153339091658 1053:0.127345359156 1122:0.153339091658 1124:0.18227753263 1402:0.168378490971 1541:0.121518355087 1685:0.0607591775433 1948:0.407439046216 2068:0.0607591775433 2137:0.170951298429 2390:0.218525062108
493 -1 -1.0 74:0.213351735454 107:0.0556605149513 120:0.202515516911 131:0.353538901761 135:0.130150471877 157:0.093061598873 221:0.143058344824 251:0.161661035975 481:0.16838742842 626:0.15144666355 633:0.207304165368 705:0.212994105158 789:0.113807534595 799:0.219912915548 806:0.14897991385 877:0.0604491634092 920:0.0945772518995 1003:0.0861297058441 1053:0.071529172412 1162:0.109545419502 1241:0.021532426461 1315:0.0499967459509 1322:0.0341280884903 1343:0.105657260902 1402:0.0945772518995 1403:0.219912915548 1410:0.129194558766 1484:0.0861297058441 1606:0.093061598873 1661:0.104604118527 1669:0.130150471877 1685:0.307152796412 1922:0.0645972793831 1969:0.0645972793831 1986:0.0744899569252 2016:0.0987253678733 2068:0.307152796412 2149:0.137642104822 2303:0.145160142124 2453:0.228856221988 2454:0.043064852922 2459:0.0341280884903 2460:0.0880129930414 2462:0.0645972793831
494 -1 -1.0 181:0.279040505256 704:0.0586849857391 1038:0.444236868422 1086:0.0586849857391 1202:0.513584238303 1241:0.0586849857391 1245:0.296030196957 1490:0.261701680944 1978:0.352109914435 2259:0.253632288614 2515:0.325970967547
495 1 -1.0 107:0.048142178612 121:0.0618673793666 270:0.0885547250088 323:0.118072966678 338:0.103448312515 367:0.117739190194 487:0.128856472644 491:0.0522840010435 678:0.104568002087 704:0.0186239369425 733:0.299432640684 755:0.0522840010435 812:0.393739990558 828:0.197943499536 833:0.350321523089 875:0.0744957477698 919:0.0667661155545 1074:0.0744957477698 1103:0.184223955937 1176:0.191054886935 1184:0.0709079379859 1199:0.0830521732647 1241:0.0186239369425 1257:0.0761246502101 1301:0.0791131341465 1305:0.194041061972 1315:0.0432434424241 1318:0.0295182416696 1322:0.0295182416696 1397:0.115644467929 1442:0.0913856210361 1456:0.417686922838 1484:0.0744957477698 1500:0.168391289895 1539:0.0864868848482 1685:0.0590364833392 1866:0.0922666396852 2012:0.128856472644 2068:0.0590364833392 2072:0.06891675597 2244:0.270322267098 2311:0.0842465326249 2454:0.0372478738849
496 -1 -1.0 287:0.387375012048 949:0.387375012048 1247:0.375286451796 1318:0.165919435142 1922:0.314050524981 1986:0.362145438656 2059:0.479969960123 2375:0.209367016654 2459:0.165919435142
497 -1 -1.0 453:0.685075622657 600:0.164715541227 706:0.218707837445 1315:0.0709263963623 1322:0.0484147975095 1484:0.0610926725237 1492:0.313361607636 1649:0.156680803818 1685:0.0484147975095 1865:0.281389437452 1978:0.0610926725237 2110:0.366556035142 2371:0.17579072879 2435:0.26000285874 2454:0.0610926725237
498 -1 -1.0 559:0.501612266536 652:0.10325529619 737:0.496384856366 1086:0.10325529619 1422:0.40340714563 1514:0.35720463643 1562:0.10325529619 1978:0.206510592379 2154:0.370166364841
499 -1 -1.0 184:0.0844414051265 226:0.259449551319 324:0.225824217607 377:0.240629083164 464:0.0902359061866 704:0.0300786353955 937:0.0902359061866 1196:0.0698404285808 1201:0.271960768993 1230:0.180471812373 1235:0.319689138223 1315:0.0698404285808 1322:0.0476735091748 1324:0.199838127953 1404:0.125425653745 1418:0.0300786353955 1484:0.0601572707911 1584:0.197612291444 1767:0.120314541582 1920:0.199838127953 1964:0.307196238079 2005:0.319689138223 2154:0.107830779966 2199:0.300786353955 2238:0.136062570765 2375:0.240629083164 2454:0.0601572707911 2459:0.190694036699 2537:0.0999190639763
500 1 -1.0 4:0.0487200636327 34:0.127360384247 121:0.0414254108748 136:0.0617802709301 184:0.175042667686 266:0.249405825121 270:0.0592948320417 425:0.109134303357 427:0.0692673407879 487:0.0431401198647 491:0.105025600611 530:0.0845655307396 677:0.0474788247932 704:0.012470291256 746:0.0892856809254 812:0.0659105050745 884:0.11728485335 919:0.044705526526 1045:0.0509718521286 1065:0.0779134758392 1066:0.0654431845832 1122:0.0498811650241 1241:0.012470291256 1257:0.0509718521286 1315:0.0289551196188 1318:0.0197649440139 1322:0.0197649440139 1350:0.127360384247 1373:0.132539811484 1418:0.012470291256 1430:0.0556104111208 1484:0.0498811650241 1539:0.0579102392376 1579:0.0414254108748 1622:0.654431845832 1680:0.0498811650241 1685:0.0197649440139 1708:0.123353423821 1796:0.459499720204 2016:0.057175817782 2065:0.0498811650241 2068:0.0197649440139 2072:0.0461455610606 2103:0.112752123059 2168:0.215582808524 2259:0.0538957021309 2414:0.120058151617 2440:0.0703805304937 2454:0.0249405825121
501 -1 -1.0 332:0.415369697113 423:0.277245281126 516:0.429903255909 652:0.108991569974 653:0.188524441666 704:0.108991569974 737:0.261980580189 874:0.281739121277 1086:0.054495784987 1324:0.181031079201 1422:0.212909069866 1514:0.188524441666 1562:0.054495784987 1652:0.293858570853 1978:0.108991569974 2208:0.152989010215 2431:0.22724333629 2505:0.256154152224
502 -1 -1.0 150:0.183884368367 191:0.272642472317 652:0.137913276275 653:0.159033849526 704:0.0459710920918 747:0.201919628739 755:0.129057171656 873:0.19528186692 874:0.237667098349 877:0.129057171656 881:0.159033849526 1038:0.347994529292 1086:0.0459710920918 1241:0.0459710920918 1422:0.179604027363 1490:0.205004941617 1562:0.0459710920918 1757:0.295422408845 1761:0.415654945522 1764:0.201919628739 1978:0.183884368367 2043:0.223326691707 2515:0.255350515632
503 -1 -1.0 20:0.405173342651 148:0.157680075274 287:0.162759195719 377:0.175934978669 563:0.365231372201 637:0.152158757008 652:0.131951234002 653:0.152158757008 704:0.0439837446673 873:0.186839759117 874:0.227392661213 949:0.162759195719 1212:0.1718396784 1247:0.157680075274 1270:0.1718396784 1324:0.146110837129 1404:0.183408916545 1422:0.1718396784 1517:0.123477982082 1649:0.225605074544 1764:0.193190568021 1912:0.1718396784 1947:0.196142501675 1978:0.175934978669 2043:0.213672195688 2154:0.157680075274
504 -1 -1.0 2:0.459086656807 121:0.332620574976 1318:0.158700346078 1418:0.100128770243 1685:0.158700346078 2068:0.158700346078 2181:0.589021814311 2349:0.496057584101
505 -1 -1.0 4:0.166341785371 121:0.141436120786 138:0.166341785371 287:0.157551826525 377:0.170306059308 491:0.119527388463 652:0.0851530296538 677:0.16210390329 755:0.119527388463 779:0.216606437092 949:0.157551826525 1027:0.152635209066 1068:0.134964358824 1117:0.324520402302 1134:0.216606437092 1197:0.255459088961 1245:0.214772721016 1247:0.152635209066 1257:0.174029922265 1318:0.067482179412 1324:0.141436120786 1430:0.18986705643 1490:0.18986705643 1541:0.134964358824 1685:0.202446538236 1866:0.210932412665 2065:0.170306059308 2068:0.202446538236 2259:0.184012635613 2412:0.272162597529
506 1 -1.0 24:0.242253505882 117:0.179904454967 157:0.105059692569 164:0.199559693687 266:0.291702287301 331:0.170972131425 358:0.163875111642 377:0.291702287301 429:0.186847482093 491:0.136485308672 619:0.154112395582 652:0.0243085239418 877:0.0682426543359 895:0.115584296687 946:0.248265488443 958:0.234031137931 1019:0.20690814317 1045:0.0993601883376 1241:0.0243085239418 1257:0.0993601883376 1315:0.0564426446856 1322:0.0385280988956 1404:0.101364721733 1418:0.0243085239418 1439:0.258361822876 1484:0.097234095767 1492:0.249370598043 1509:0.210119385138 1606:0.105059692569 1680:0.194468191534 1920:0.161502337255 1928:0.151413388267 2030:0.114260751425 2034:0.186847482093 2459:0.0770561977911 2537:0.0807511686274
507 -1 -1.0 4:0.172188266727 37:0.326178727355 58:0.361814980792 169:0.309983831428 184:0.247456930921 491:0.123728465461 677:0.167801434108 678:0.123728465461 700:0.289553040241 755:0.123728465461 760:0.292814465547 1241:0.044072968647 1315:0.102334264126 1322:0.0698540026009 1484:0.0881459372939 1579:0.146407232773 1680:0.176291874588 1811:0.246145877189 2016:0.202072908542 2125:0.264437811882 2207:0.274522530854 2454:0.0881459372939
508 -1 -1.0 148:0.145332487455 155:0.340739998256 181:0.192760629467 191:0.240428961121 422:0.294210672326 652:0.162157888598 653:0.140243531756 704:0.0405394721494 755:0.113808686676 909:0.361566007812 1068:0.128507086312 1086:0.0405394721494 1228:0.325893532478 1418:0.0405394721494 1517:0.113808686676 1947:0.180783003906 1978:0.243236832896 1994:0.223922286083 2043:0.196939985254 2137:0.180783003906 2226:0.241379975497 2500:0.169046558461 2515:0.225180100054
509 -1 -1.0 121:0.210034817127 155:0.531430030906 270:0.300636226447 652:0.0632267800889 653:0.218728722184 909:0.281955502273 1241:0.0632267800889 1318:0.100212075482 1322:0.100212075482 1509:0.273261597216 1539:0.293616074075 1685:0.200424150965 1866:0.313237880634 2030:0.29719366838 2068:0.200424150965
510 -1 -1.0 146:0.377641402116 221:0.16709268748 464:0.150899732963 721:0.20559901708 751:0.20559901708 792:0.393354305717 937:0.150899732963 1162:0.255898928068 1206:0.330463152301 1410:0.150899732963 1418:0.0502999109877 1428:0.34305439473 1563:0.396803083224 1986:0.174009102486 2375:0.100599821975 2459:0.0797234727051 2462:0.150899732963
511 -1 -1.0 121:0.181816858925 308:0.305678000875 678:0.153653071119 875:0.218929313015 1074:0.218929313015 1241:0.164196984761 1301:0.232498963064 1318:0.0867486878594 1324:0.181816858925 1615:0.310465045812 1685:0.173497375719 1804:0.265888610476 2030:0.25726600959 2068:0.173497375719 2212:0.526937344839 2311:0.247585077855
512 -1 -1.0 93:0.128037601322 141:0.222185497581 184:0.0818353856701 464:0.0874510576063 491:0.0818353856701 586:0.181572260707 610:0.224064200131 707:0.201687302511 721:0.119150982798 751:0.119150982798 920:0.128037601322 937:0.0874510576063 975:0.220663959625 1051:0.205026760026 1065:0.182129289633 1230:0.174902115213 1241:0.0291503525354 1418:0.0291503525354 1427:0.288348982153 1514:0.100843651256 1528:0.259198629618 1579:0.0968353750634 1584:0.19151360709 1685:0.0462022156515 1920:0.0968353750634 1922:0.437255288032 2006:0.116601410142 2059:0.133653273258 2068:0.0462022156515 2249:0.162803625793 2375:0.174902115213 2459:0.138606646954 2478:0.248120590552
513 -1 -1.0 110:0.346343880914 121:0.136884010048 427:0.228883459988 682:0.319273529585 704:0.0412061929514 783:0.268161441632 1086:0.0412061929514 1318:0.0653102706254 1562:0.0412061929514 1668:0.209634975469 1685:0.130620541251 1760:0.240351191388 1866:0.204143569085 1904:0.387550073865 1969:0.123618578854 2068:0.130620541251 2072:0.457443099092 2155:0.171826734202 2216:0.209634975469
514 -1 -1.0 121:0.182311752651 150:0.219525224441 427:0.304843091085 619:0.17396962435 652:0.0548813061101 704:0.0548813061101 1318:0.0869848121752 1668:0.279206605515 1685:0.0869848121752 1757:0.352681803148 1760:0.320116622374 1969:0.16464391833 2068:0.0869848121752 2072:0.203084964913 2144:0.505560461345 2155:0.228850930461 2216:0.279206605515 2459:0.0869848121752
515 -1 -1.0 24:0.0850313076951 79:0.168555115152 110:0.215146189068 121:0.0850313076951 545:0.227602757926 619:0.0811404884359 682:0.39666058473 783:0.166579851418 1318:0.0405702442179 1485:0.23143911591 1538:0.120317034132 1580:0.240743163255 1668:0.390670965071 1685:0.0405702442179 1707:0.261424565077 1969:0.230372767681 1978:0.0511939483735 2068:0.0405702442179 2072:0.18944011989 2144:0.235796466887 2155:0.106737462623 2216:0.390670965071 2454:0.0511939483735 2459:0.0405702442179
516 -1 -1.0 15:0.190644945678 150:0.182876138648 186:0.230624829591 221:0.151875345714 491:0.12834955699 586:0.284775577613 595:0.323545177577 637:0.158161874083 652:0.0457190346619 663:0.178619266561 704:0.0457190346619 1038:0.346086490943 1086:0.0457190346619 1187:0.263107901187 1212:0.178619266561 1270:0.178619266561 1460:0.258031656767 1562:0.0457190346619 1757:0.293802621067 1912:0.178619266561 1922:0.274314207971 1978:0.0914380693238 2249:0.255339094156
517 1 -1.0 85:0.0657033832151 107:0.0535788012979 119:0.178786013347 184:0.116376706818 266:0.165816877523 350:0.124362658142 377:0.0829084387614 479:0.111046568071 487:0.143408037251 491:0.116376706818 619:0.0657033832151 624:0.0864304929054 670:0.137103816509 678:0.0581883534092 704:0.0207271096903 733:0.166623555683 755:0.0581883534092 875:0.0829084387614 1045:0.0847212906658 1053:0.0688539680062 1074:0.0829084387614 1164:0.199550950871 1179:0.115760130369 1199:0.0924311283161 1241:0.0207271096903 1257:0.0847212906658 1293:0.220296956548 1315:0.0481268583158 1318:0.0328516916075 1322:0.0328516916075 1408:0.178786013347 1429:0.223534309414 1484:0.0829084387614 1537:0.123413280043 1579:0.137707936012 1650:0.168389553568 1680:0.0829084387614 1804:0.201383809919 1928:0.129105408239 1967:0.145089767832 2016:0.0950330206786 2177:0.357572026694 2244:0.451274021643 2311:0.0937603648543 2440:0.116980826322 2454:0.0414542193807 2459:0.0328516916075 2526:0.187407461019
518 -1 -1.0 169:0.69078277436 941:0.63115114718 1241:0.098214308198 1315:0.228046561525 1322:0.155665995528 1484:0.196428616396
519 -1 -1.0 70:0.257724118354 81:0.1739884335 389:0.120389576215 407:0.113387380166 509:0.1739884335 652:0.0184992893709 685:0.377870340668 706:0.132452531717 746:0.132452531717 1122:0.0739971574834 1225:0.393237379219 1241:0.0184992893709 1248:0.141002542208 1264:0.257724118354 1322:0.0293206799428 1418:0.0184992893709 1484:0.0369985787417 1622:0.291248789005 1685:0.0879620398284 2137:0.0824963159427 2222:0.393237379219 2278:0.170413387213 2371:0.319383987598 2454:0.0369985787417 2467:0.178102535257
520 -1 -1.0 403:0.481140277713 535:0.153959184193 825:0.118418529235 843:0.330296672353 902:0.143288211189 919:0.0519302563945 1032:0.481140277713 1055:0.295885449626 1115:0.0902280432689 1145:0.266879065495 1333:0.286576422377 1376:0.108754750027 1418:0.0144855786871 1517:0.0406661606261 1856:0.147942724813 1969:0.173826944245 1979:0.153959184193 2173:0.0760192669402 2226:0.0862499791725 2243:0.123297662831
521 -1 -1.0 56:0.207500871973 70:0.256102612193 77:0.32691351618 121:0.122133334575 202:0.32691351618 290:0.166312361397 291:0.166312361397 377:0.14706318871 455:0.166312361397 637:0.127188761241 662:0.225347976245 1212:0.143639947233 1241:0.0367657971776 1248:0.280230811271 1264:0.256102612193 1270:0.143639947233 1318:0.0582724098356 1347:0.153310616849 1418:0.0367657971776 1457:0.280230811271 1685:0.116544819671 1767:0.14706318871 1822:0.290035934275 1912:0.143639947233 1969:0.110297391533 2043:0.178607543959 2068:0.116544819671
522 -1 -1.0 121:0.148856652794 221:0.148856652794 290:0.202702247687 291:0.202702247687 337:0.457652443205 455:0.202702247687 637:0.155018229357 737:0.21541910061 1295:0.421447375521 1318:0.0710226729546 1347:0.186855663454 1410:0.134430952636 1418:0.0448103175452 1476:0.320836108184 1685:0.0710226729546 1820:0.376637057976 1969:0.134430952636 1978:0.0896206350905 2068:0.0710226729546 2208:0.12579846552 2462:0.134430952636
523 -1 -1.0 4:0.0944698774158 183:0.239186527239 252:0.222746436497 270:0.114974716712 366:0.232796881209 400:0.198507235901 586:0.150614849261 600:0.130387978227 677:0.0920630726567 747:0.21241531 806:0.167300349443 875:0.0967212929095 877:0.135765498859 881:0.250950524165 896:0.218630240798 920:0.106207655 1054:0.232796881209 1074:0.0967212929095 1162:0.123016495909 1176:0.248055442549 1241:0.0241803232274 1305:0.125966266219 1398:0.227419360578 1418:0.0241803232274 1434:0.232796881209 1458:0.232796881209 1539:0.11228994369 1649:0.248055442549 1767:0.0967212929095 1811:0.13504619848 1922:0.217622909046 1986:0.0836501747216 2016:0.110865875253 2249:0.13504619848 2454:0.0483606464547
524 -1 -1.0 150:0.221775205029 184:0.155650428357 191:0.328822622253 637:0.191804039127 652:0.166331403772 653:0.191804039127 704:0.110887602514 755:0.155650428357 1086:0.0554438012572 1241:0.0554438012572 1322:0.0878763458902 1324:0.184180321084 1418:0.0554438012572 1422:0.216612865717 1509:0.479248244682 1562:0.0554438012572 1579:0.184180321084 1757:0.356296545886 2030:0.260610245554 2155:0.231196493038 2505:0.260610245554
525 -1 -1.0 4:0.160834185018 106:0.309071882791 150:0.164667201277 391:0.275261832037 562:0.298763436159 637:0.142413730662 652:0.0823336006384 677:0.156736619821 704:0.0411668003192 873:0.174873583716 874:0.2128292702 919:0.147581435419 1117:0.313775485274 1418:0.0411668003192 1448:0.281806922014 1649:0.211156169739 1755:0.437539095254 1764:0.180817654282 1767:0.164667201277 2226:0.245115210571
526 -1 -1.0 4:0.316969836967 82:0.373684732069 391:0.271241148186 423:0.206375406209 652:0.121696460092 653:0.140333527306 677:0.308894410885 704:0.0405654866972 894:0.333020471295 1068:0.128589550477 1086:0.0405654866972 1324:0.134755629942 1418:0.0405654866972 1422:0.158484918484 1430:0.180899014003 1517:0.113881718745 1542:0.32610266132 1562:0.0405654866972 1649:0.20807186199 1680:0.162261946789 2043:0.197066363433 2208:0.113881718745 2488:0.251093245801
527 -1 -1.0 337:0.454434052035 433:0.213904189149 637:0.153928080472 652:0.0444951938472 663:0.173837854391 704:0.0444951938472 737:0.213904189149 845:0.21156964113 877:0.124913801455 886:0.18901235816 919:0.159513601405 1068:0.14104642742 1086:0.0444951938472 1122:0.177980775389 1258:0.18901235816 1418:0.0444951938472 1422:0.173837854391 1562:0.0444951938472 1662:0.256064834978 1860:0.213904189149 1862:0.173837854391 1920:0.295619669057 1978:0.0889903876944 2027:0.206629281363 2151:0.224451294183 2154:0.159513601405 2505:0.209146976426
528 -1 -1.0 150:0.123306406288 184:0.173082423308 423:0.15682919002 637:0.106642520174 652:0.0616532031442 653:0.106642520174 704:0.0308266015721 829:0.327638855997 873:0.130949168964 881:0.106642520174 1038:0.233352922797 1086:0.0308266015721 1212:0.120436159777 1245:0.15550152769 1270:0.120436159777 1418:0.0308266015721 1490:0.274938243492 1517:0.0865412116538 1562:0.0308266015721 1579:0.102403753832 1757:0.19809990319 1761:0.278723624218 1764:0.13540021917 1873:0.327638855997 1912:0.120436159777 1967:0.43157242201 1978:0.0616532031442 2174:0.314835294593 2431:0.128544616605
529 -1 -1.0 20:0.355241514836 186:0.194528868685 221:0.128104763201 377:0.154253505243 586:0.240204279134 697:0.348676904339 704:0.0385633763109 1082:0.298796476588 1112:0.218747873058 1247:0.138248257976 1324:0.128104763201 1404:0.160806387019 1410:0.115690128933 1418:0.0385633763109 1537:0.229613912946 1649:0.197802471187 1776:0.278020863134 1863:0.301572504146 1922:0.115690128933 2154:0.138248257976 2249:0.215375010597 2375:0.0771267526217 2454:0.0771267526217 2459:0.0611215053539 2462:0.115690128933 2499:0.183364516062
530 1 -1.0 15:0.127048448914 107:0.0787581254111 121:0.101211847147 157:0.131679649055 184:0.1710678673 270:0.14487097051 427:0.169236112812 619:0.0965806470066 678:0.1710678673 875:0.121871207631 877:0.0855339336502 931:0.250123998915 951:0.202861068517 1074:0.121871207631 1184:0.116001735558 1241:0.0304678019078 1315:0.0707440452392 1318:0.0482903235033 1484:0.121871207631 1539:0.141488090478 1579:0.101211847147 1606:0.131679649055 1685:0.0482903235033 1908:0.270913104477 2068:0.0482903235033 2072:0.225488528608 2190:0.17614532251 2311:0.137822989595 2432:0.218145541574 2438:0.602761812769 2459:0.0482903235033 2460:0.124536008153
531 -1 -1.0 205:0.649031041549 608:0.169169225856 652:0.0271591186486 832:0.146450588676 1086:0.0271591186486 1241:0.0271591186486 1322:0.0430461846107 1509:0.11737975792 1562:0.0271591186486 1969:0.244432067837 2030:0.127659800006 2120:0.649031041549 2500:0.11325148787
532 -1 -1.0 148:0.0633738423259 184:0.0496275395203 196:0.145124140928 259:0.170192523425 367:0.223514122784 390:0.129113944546 464:0.0530330587668 479:0.0947091234357 541:0.120564983905 619:0.0560369396293 652:0.0176776862556 681:0.699455395255 695:0.0997703189946 812:0.0934336821597 875:0.0707107450224 937:0.0530330587668 944:0.115042751865 1074:0.0707107450224 1152:0.174863848814 1199:0.0788324330326 1223:0.0970832559988 1322:0.0280184698147 1418:0.0176776862556 1484:0.0353553725112 1497:0.124334645124 1520:0.150468092899 1525:0.133817532444 1588:0.145124140928 1665:0.116406901093 1734:0.100770584856 1953:0.148583453719 2072:0.26166084938 2110:0.106066117534 2143:0.128293825318 2269:0.180544052091 2454:0.0353553725112 2459:0.0280184698147 2483:0.104420158695
533 -1 -1.0 50:0.141687975096 121:0.0738312712021 129:0.120601052544 147:0.226142070529 266:0.177803417999 407:0.136225933787 435:0.404464271981 442:0.128493189718 491:0.0623946625847 572:0.180562067185 678:0.124789325169 688:0.197623691817 747:0.0976211313382 875:0.0889017089994 877:0.0623946625847 881:0.153774691532 883:0.0908456080147 919:0.0796773232532 1003:0.0889017089994 1045:0.0908456080147 1053:0.0738312712021 1074:0.0889017089994 1122:0.0889017089994 1241:0.111127136249 1318:0.0352264687535 1322:0.0352264687535 1360:0.14922697529 1402:0.195242262676 1484:0.0444508544997 1509:0.096056698452 1549:0.129638472666 1680:0.0889017089994 1685:0.0352264687535 1848:0.160233181289 2030:0.104469280998 2068:0.0352264687535 2125:0.133352563499 2137:0.0991127730157 2215:0.154817531857 2335:0.189177339375 2400:0.486988943002 2454:0.0444508544997 2460:0.0908456080147 2537:0.0738312712021
534 -1 -1.0 24:0.237801185105 121:0.118900592553 287:0.132448524659 338:0.198813426115 464:0.107377934582 619:0.113459999811 637:0.123822207345 704:0.0357926448606 755:0.100482657723 780:0.272813393883 895:0.170189999717 919:0.128315289627 937:0.107377934582 949:0.132448524659 1068:0.113459999811 1241:0.0357926448606 1245:0.180552207251 1247:0.128315289627 1318:0.0567299999057 1322:0.0567299999057 1442:0.175630592458 1490:0.159614852206 1492:0.183590605415 1509:0.309386474827 1517:0.100482657723 1549:0.208774560788 1685:0.0567299999057 1904:0.336634888254 2030:0.16824116952 2065:0.143170579442 2068:0.0567299999057 2144:0.329717846222 2155:0.149252644672 2259:0.154693237413 2431:0.149252644672 2459:0.0567299999057 2537:0.118900592553
535 -1 -1.0 38:0.208173037137 107:0.0781850069516 180:0.207049304224 270:0.143816752586 416:0.134880367513 442:0.174863522881 479:0.162044997019 572:0.24572289968 587:0.180789343072 619:0.0958778350574 624:0.12612392448 662:0.185386842229 704:0.0302460894229 755:0.0849115080143 811:0.27862359711 825:0.123629766609 875:0.120984357692 895:0.143816752586 1074:0.120984357692 1086:0.0302460894229 1315:0.0702292447915 1360:0.203079670334 1420:0.182819285041 1484:0.120984357692 1498:0.166107079849 1539:0.140458489583 1562:0.0302460894229 1685:0.143816752586 1767:0.120984357692 1848:0.218057771187 1862:0.23633632464 1866:0.149845064622 1920:0.200950668429 2006:0.120984357692 2068:0.143816752586 2226:0.180091154045 2459:0.0479389175287 2460:0.123629766609 2537:0.100475334214 2542:0.260893961003
536 -1 -1.0 15:0.367558810034 587:0.526868443716 1199:0.39307742432 1241:0.0881451848432 1329:0.436688549529 1498:0.484080406308
537 -1 -1.0 181:0.347179017365 704:0.0730151906239 737:0.351009936031 886:0.31016323715 895:0.347179017365 1086:0.0730151906239 1258:0.31016323715 1517:0.204979554783 1947:0.325606249709 1978:0.438091143743 2155:0.304467868867
538 -1 -1.0 41:0.215167020946 148:0.107734575832 184:0.168732136907 203:0.29198214587 388:0.276833824016 389:0.19557094252 652:0.0300517999312 704:0.0300517999312 712:0.127657867756 769:0.259218076416 1034:0.167838175695 1162:0.152887415463 1241:0.0300517999312 1250:0.210362599518 1322:0.0476309759701 1418:0.0300517999312 1505:0.114417868385 1509:0.129881718425 1512:0.186015369253 1538:0.282513347996 1579:0.199659836987 1685:0.19052390388 1920:0.0998299184933 1986:0.103962146879 2006:0.120207199725 2030:0.141256673998 2068:0.19052390388 2132:0.229056376343 2218:0.202593217118 2310:0.22748778625 2322:0.127657867756 2344:0.157709667687 2454:0.0601035998624 2506:0.162048844355
539 -1 -1.0 41:0.314166008783 93:0.192729278099 133:0.226849705394 215:0.17142936897 221:0.145761961625 383:0.307151058732 389:0.28555371625 662:0.268945109703 1241:0.043878722676 1291:0.223231371136 1410:0.131636168028 1418:0.043878722676 1505:0.167061870754 1514:0.151795440611 1549:0.255939763331 1685:0.208638390063 1920:0.145761961625 2006:0.175514890704 2068:0.208638390063 2179:0.396736454446 2375:0.0877574453521 2459:0.0695461300211 2462:0.131636168028
540 1 -1.0 24:0.0915356392883 50:0.17566404003 157:0.119090612386 266:0.330659677177 270:0.131020797206 372:0.272567833834 377:0.330659677177 407:0.168892228642 427:0.153056546379 487:0.0953245451861 491:0.077356589354 678:0.232069768062 877:0.077356589354 891:0.141337255544 1045:0.11262992863 1122:0.110219892392 1184:0.104911562452 1241:0.0275549730981 1315:0.0639806661902 1317:0.141337255544 1322:0.0436735990688 1418:0.0275549730981 1477:0.217374108001 1484:0.110219892392 1509:0.238181224773 1539:0.12796133238 1606:0.119090612386 1636:0.272567833834 1680:0.110219892392 1685:0.0436735990688 1726:0.206877079336 1920:0.183071278577 1969:0.0826649192942 2006:0.110219892392 2030:0.129520489982 2068:0.0436735990688 2072:0.101965516884 2125:0.165329838588 2137:0.122879518284 2274:0.156303527699
541 -1 -1.0 148:0.131719810879 559:0.178493453642 594:0.390513662612 637:0.127107516038 652:0.0367423120472 663:0.143548193398 704:0.0367423120472 755:0.103148710573 936:0.270009262993 1049:0.221275717449 1068:0.116470373569 1086:0.0367423120472 1212:0.143548193398 1241:0.0367423120472 1270:0.143548193398 1271:0.263070226874 1418:0.0367423120472 1514:0.127107516038 1562:0.0367423120472 1649:0.565385151561 1912:0.143548193398 2146:0.198126209405 2154:0.131719810879 2379:0.24769708367 2514:0.150182835194
542 -1 -1.0 148:0.183107989174 150:0.20430672749 240:0.199551008063 433:0.245543738003 559:0.248129549831 649:0.273645979356 652:0.20430672749 653:0.176696288245 704:0.0510766818726 755:0.143390374257 874:0.264062614604 1068:0.161909250859 1122:0.20430672749 1199:0.227772970118 1212:0.199551008063 1270:0.199551008063 1318:0.0809546254293 1418:0.0510766818726 1860:0.245543738003 1912:0.199551008063 1978:0.20430672749 2049:0.189006182272 2155:0.212985932731 2431:0.212985932731 2500:0.212985932731
543 -1 -1.0 41:0.244262276865 215:0.133285354926 389:0.222016382895 535:0.362594268117 843:0.388946202855 985:0.250705213346 1241:0.0341154561829 1480:0.232673516552 1505:0.259779300032 1512:0.211168688518 1685:0.162215156235 2040:0.348424709496 2068:0.162215156235 2288:0.228113015752 2472:0.303347257315 2477:0.205455825243
544 -1 -1.0 2:0.255971426953 203:0.271213630916 316:0.158399366939 403:0.30905823212 407:0.114062824563 624:0.0776001732284 861:0.197789939814 875:0.0744379557921 877:0.10448688079 883:0.0760655945697 926:0.197789939814 1003:0.0744379557921 1032:0.30905823212 1053:0.0618193841679 1074:0.0744379557921 1122:0.0744379557921 1196:0.0432098952199 1241:0.018609488948 1668:0.0946750835177 1684:0.197789939814 1864:0.162861762446 1969:0.167485400532 1979:0.197789939814 2137:0.0829877434215 2168:0.0804288731159 2176:0.171428533408 2216:0.0946750835177 2288:0.124432357662 2340:0.162861762446 2349:0.0921950614845 2528:0.504781968162 2537:0.0618193841679
545 -1 -1.0 138:0.165172373797 186:0.213262831572 198:0.431781394056 352:0.207449568347 416:0.188532258125 619:0.134015535996 712:0.179590457921 755:0.118687090211 757:0.209449521254 760:0.140441800349 789:0.446903955766 883:0.172806461756 929:0.259994055406 1003:0.169108778201 1053:0.140441800349 1241:0.0422771945502 1685:0.0670077679978 2068:0.0670077679978 2282:0.37591966952 2322:0.179590457921 2459:0.0670077679978
546 -1 -1.0 48:0.174575472286 138:0.122789875022 233:0.209261287418 352:0.1542189289 430:0.243518370522 652:0.0628581077547 757:0.155705702758 779:0.159894143737 809:0.264165643892 1027:0.33801593875 1086:0.0314290538774 1108:0.211022384121 1138:0.175530087338 1459:0.1661151911 1472:0.181702665921 1541:0.298883230973 1562:0.0314290538774 1942:0.215147275628 1978:0.188574323264 2011:0.179159427026 2098:0.302584281161 2113:0.213131719798 2302:0.334041987513
547 -1 -1.0 24:0.122395414914 184:0.10343612525 252:0.339409179773 619:0.116794907871 652:0.0368446912207 1196:0.0855507236929 1250:0.257912838545 1322:0.0583974539355 1324:0.244790829827 1327:0.391601794083 1404:0.307279198184 1418:0.0368446912207 1457:0.280832145756 1797:0.302474774348 1909:0.391601794083 1986:0.127461689788 2034:0.283206738492 2072:0.136341558796 2375:0.0736893824415 2459:0.116794907871
548 -1 -1.0 24:0.275017304463 127:0.409462759681 358:0.279057828129 561:0.244511181904 652:0.124182686955 704:0.0413942289849 737:0.198996750456 755:0.116208292486 881:0.14320050458 886:0.351679368406 1086:0.0413942289849 1258:0.175839684203 1418:0.0413942289849 1422:0.161722723934 1562:0.0413942289849 1668:0.210591601803 1680:0.16557691594 1760:0.24144798489 1855:0.257035534488 1969:0.124182686955 1978:0.0827884579699 2216:0.210591601803 2226:0.246469365493 2537:0.137508652231
549 -1 -1.0 82:0.286685421016 150:0.124484975002 433:0.149610864324 652:0.0933637312513 653:0.107661814642 663:0.121587294532 704:0.0311212437504 755:0.0873683768234 845:0.147978012961 848:0.268442787425 873:0.13220078758 877:0.0873683768234 1050:0.146283530203 1108:0.208955671356 1122:0.124484975002 1318:0.0493260043203 1394:0.330770444343 1418:0.0311212437504 1422:0.121587294532 1680:0.248969950004 1685:0.0493260043203 1764:0.136694381144 1860:0.149610864324 1983:0.330770444343 1994:0.171900118005 2038:0.330770444343 2137:0.138783058392 2151:0.156987818962 2345:0.281387678367 2371:0.179099256711
550 -1 -1.0 181:0.199081847356 406:0.445001184927 561:0.247314934658 652:0.0837377739288 704:0.0418688869644 873:0.177855996893 874:0.2164590055 886:0.355711993786 1050:0.196802179242 1069:0.366417408974 1086:0.0418688869644 1212:0.16357716073 1258:0.177855996893 1270:0.16357716073 1418:0.0418688869644 1422:0.16357716073 1680:0.167475547858 1685:0.0663606157855 1764:0.183901441686 1866:0.207426685319 1912:0.16357716073 1978:0.167475547858 2068:0.0663606157855 2155:0.174590118535
551 -1 -1.0 41:0.170741935207 113:0.212042966349 206:0.188123392909 215:0.093167883829 287:0.0882446358143 389:0.155191818195 424:0.304876050388 435:0.144658438511 600:0.257181915347 640:0.253457258434 652:0.0476941350412 653:0.0824972993925 663:0.093167883829 704:0.0238470675206 873:0.101300614236 949:0.0882446358143 1049:0.143615811871 1050:0.112091703335 1068:0.0755934155446 1241:0.0238470675206 1247:0.0854908428134 1418:0.0238470675206 1422:0.093167883829 1442:0.11701495135 1505:0.0907942499011 1514:0.0824972993925 1517:0.0669471823805 1685:0.113390123317 1764:0.104743890153 1788:0.506914516869 1810:0.212042966349 1866:0.118143053924 1920:0.0792182435773 1927:0.120294007165 2006:0.0953882700823 2068:0.113390123317 2173:0.125147681756 2375:0.0476941350412 2390:0.135938770855 2459:0.0377967077723 2488:0.147609164196 2514:0.194948004726
552 -1 -1.0 377:0.462347758518 464:0.11558693963 465:0.362370506169 721:0.157485773557 751:0.157485773557 937:0.11558693963 1324:0.255981001438 1402:0.169231509594 1404:0.160662956467 1418:0.0385289798765 1508:0.196014753433 1649:0.197626042141 1680:0.154115919506 1920:0.255981001438 1938:0.20776048947 2084:0.337188064941 2249:0.215182907802 2375:0.0770579597531 2459:0.122133976591 2499:0.183200964886 2505:0.181103147311
553 -1 -1.0 221:0.119685063572 377:0.144115176672 464:0.108086382504 600:0.194278694514 721:0.147266357377 745:0.382930076692 751:0.147266357377 937:0.108086382504 1082:0.279158045352 1085:0.202291225287 1324:0.119685063572 1410:0.108086382504 1680:0.144115176672 1937:0.356389038998 1938:0.194278694514 2084:0.315307579558 2205:0.268458151451 2229:0.31077388846 2249:0.201219464375 2375:0.144115176672 2459:0.114208575405 2462:0.108086382504 2499:0.171312863108
554 -1 -1.0 27:0.25904596847 121:0.0997636363786 150:0.120127388106 168:0.22890429427 192:0.255623653625 433:0.144373747621 439:0.19145420899 652:0.150159235132 653:0.10389312117 662:0.184073689947 663:0.117331140717 704:0.0300318470265 845:0.142798054093 877:0.168620107137 1122:0.120127388106 1134:0.305571811603 1318:0.0475993513644 1418:0.0300318470265 1422:0.117331140717 1685:0.142798054093 1820:0.252421922657 1860:0.144373747621 1866:0.148783665733 1872:0.255623653625 2065:0.120127388106 2068:0.142798054093 2086:0.420445858371 2151:0.151492472534 2461:0.225472940141
555 -1 -1.0 186:0.35549774636 221:0.234108977879 377:0.281895298383 755:0.197845038355 881:0.243799377093 1241:0.0704738245958 1318:0.111698369267 1324:0.468217955758 1404:0.293870563129 1410:0.211421473787 1517:0.197845038355 1767:0.281895298383 2030:0.331257964219 2462:0.211421473787
556 1 -1.0 22:0.254457017931 121:0.0877990071963 184:0.0741987688968 517:0.280911247868 580:0.280911247868 619:0.0837815449533 652:0.0264301347556 678:0.148397537794 755:0.0741987688968 991:0.254457017931 1027:0.0947510419879 1184:0.100628903652 1199:0.117863378614 1241:0.0264301347556 1315:0.0613688724407 1318:0.0418907724766 1418:0.0264301347556 1484:0.105720539022 1538:0.496933020644 1541:0.0837815449533 1585:0.261441176249 1685:0.0418907724766 1749:0.149922966179 1993:0.261441176249 2068:0.0418907724766 2072:0.0978031204055 2125:0.158580808534 2171:0.201451856702 2326:0.222149021511 2359:0.216976958723 2375:0.0528602695112 2454:0.0528602695112 2459:0.0837815449533 2500:0.110211679709
557 -1 -1.0 4:0.159279077089 107:0.0526928552707 135:0.12321122045 522:0.19171796797 536:0.45716910219 652:0.0203843789827 677:0.155221131306 700:0.133922426582 760:0.0677154412394 892:0.145115192782 921:0.299598519473 1071:0.143371960009 1196:0.0473310622567 1198:0.157942099477 1205:0.165605167722 1241:0.0203843789827 1290:0.151888311184 1315:0.0473310622567 1322:0.032308476288 1484:0.0815375159307 1517:0.0572261866701 1583:0.154306805564 1636:0.201637867821 1669:0.12321122045 1693:0.133922426582 1811:0.113845992219 1898:0.181253488838 1969:0.061153136948 2110:0.122306273896 2131:0.129233905152 2375:0.0815375159307 2454:0.0407687579654 2459:0.0646169525761 2514:0.499922349802
558 -1 -1.0 184:0.0986992226845 244:0.277347484818 268:0.232555817851 354:0.203257416902 377:0.140629489929 464:0.105472117447 477:0.261965004502 491:0.0986992226845 561:0.207670752881 581:0.244898672726 652:0.0351573724822 704:0.0351573724822 737:0.169013967649 886:0.298691939735 920:0.154422339693 937:0.105472117447 1058:0.224737084657 1068:0.111446234016 1258:0.149345969867 1324:0.233580526782 1337:0.170793847357 1404:0.146603606498 1418:0.0351573724822 1422:0.137356007917 1579:0.116790263391 1680:0.140629489929 1922:0.31641635234 1978:0.0703147449644 2059:0.161195234455 2265:0.207670752881 2375:0.140629489929 2459:0.111446234016
559 1 1.0 2:0.264955259318 15:0.120485561215 107:0.0746897504176 156:0.256918661441 157:0.124877529419 270:0.137387432391 290:0.130703526029 291:0.130703526029 365:0.211034999941 455:0.130703526029 587:0.172707165206 875:0.115575758483 877:0.0811155436118 883:0.118102904537 1000:0.256918661441 1003:0.115575758483 1053:0.095983589798 1074:0.115575758483 1241:0.0288939396207 1301:0.122739361087 1315:0.0670896501773 1322:0.0457958107969 1329:0.286292498123 1484:0.115575758483 1497:0.203223299533 1498:0.158681271771 1511:0.213840563572 1539:0.134179300355 1606:0.124877529419 1668:0.146996844158 1685:0.0457958107969 1862:0.225770921949 1920:0.191967179596 1969:0.173363637724 2006:0.115575758483 2068:0.0457958107969 2216:0.146996844158 2349:0.143146249061 2454:0.0577878792414 2541:0.285812601062
560 -1 -1.0 2:0.254082016366 107:0.0716246298973 157:0.119752801115 184:0.0777867211717 266:0.221665513143 491:0.233360163515 624:0.115541070652 678:0.155573442343 704:0.0277081891429 789:0.146448924377 875:0.110832756572 877:0.0777867211717 883:0.11325619352 895:0.131749322263 907:0.266761529851 991:0.266761529851 1003:0.110832756572 1045:0.11325619352 1053:0.0920446119723 1074:0.110832756572 1184:0.105494910315 1196:0.0643364228294 1257:0.11325619352 1315:0.0643364228294 1484:0.110832756572 1537:0.164979997562 1538:0.520962691061 1579:0.0920446119723 1605:0.153907598513 1606:0.119752801115 1680:0.110832756572 1749:0.157172634274 2311:0.125339710278 2344:0.145410568151 2349:0.137271808419 2440:0.156381034802 2454:0.0554163782858
561 -1 -1.0 147:0.14979232359 209:0.253970399497 215:0.115032234847 221:0.0978089361358 307:0.312937824469 751:0.120348899969 789:0.155620336537 867:0.20080941836 883:0.120348899969 905:0.312937824469 1003:0.235547388967 1053:0.0978089361358 1230:0.176660541725 1402:0.258649725112 1410:0.0883302708626 1418:0.0294434236209 1505:0.22420312769 1512:0.182249626626 1584:0.193439041804 1649:0.151023652739 1685:0.0933334446638 1920:0.0978089361358 2068:0.0933334446638 2146:0.158768286177 2149:0.188211709798 2167:0.202648574934 2288:0.196873467563 2298:0.312937824469 2375:0.0588868472417 2459:0.0933334446638 2462:0.0883302708626
562 -1 -1.0 139:0.307411315891 150:0.138290055697 157:0.14941991924 377:0.414870167091 439:0.220401139508 637:0.119601247805 652:0.0345725139243 832:0.186425969183 877:0.0970573171332 909:0.15417376173 1134:0.175886379918 1322:0.0547961381256 1484:0.0691450278485 1606:0.14941991924 1685:0.0547961381256 1920:0.229694810632 1942:0.236665800105 1978:0.0691450278485 2006:0.138290055697 2065:0.414870167091 2068:0.0547961381256 2086:0.24200759747 2271:0.24924892687 2461:0.259563334739
563 -1 -1.0 181:0.241845518055 287:0.188213656003 649:0.272498547963 652:0.152587533109 653:0.175955378883 662:0.311750725094 663:0.198714266037 704:0.0508625110364 874:0.262955367443 881:0.175955378883 949:0.188213656003 1050:0.23907616704 1086:0.0508625110364 1212:0.198714266037 1247:0.182340194758 1270:0.198714266037 1418:0.0508625110364 1422:0.198714266037 1685:0.0806151726852 1912:0.198714266037 1927:0.256570551568 1978:0.203450044145 2068:0.0806151726852 2390:0.289938678076 2500:0.212092856407
564 -1 -1.0 181:0.251563383025 287:0.195776479202 649:0.283448116575 652:0.15871882326 653:0.183025638553 704:0.0529062744199 874:0.273521470857 881:0.183025638553 949:0.195776479202 1050:0.248682753622 1086:0.0529062744199 1212:0.20669902598 1247:0.189667009848 1270:0.20669902598 1422:0.20669902598 1685:0.0838544610084 1866:0.262108069527 1912:0.20669902598 1927:0.266880099561 1978:0.21162509768 2068:0.0838544610084 2390:0.301589028042 2500:0.220615196437
565 -1 -1.0 2:0.403583405797 24:0.292406983511 365:0.321451343285 491:0.247112568651 624:0.183525223351 678:0.123556284326 1257:0.179895928732 1315:0.102191855266 1322:0.0697567934307 1329:0.218042287109 1484:0.0880232729784 1537:0.262053923598 1680:0.176046545957 1928:0.274140503963 2016:0.201791702898 2027:0.204383710532 2311:0.199089364446 2349:0.218042287109 2440:0.248395347022 2454:0.0880232729784 2537:0.146203491755
566 -1 -1.0 150:0.256524016233 559:0.311547198914 652:0.128262008117 653:0.221856823174 704:0.0641310040583 1068:0.203290473132 1086:0.0641310040583 1196:0.297815160153 1223:0.352198053208 1442:0.314683820701 1562:0.0641310040583 1994:0.35423157422 2043:0.311547198914 2049:0.237312914582 2137:0.285987827232 2537:0.213038584135
567 -1 -1.0 148:0.191855796052 150:0.214067283564 559:0.259983698808 652:0.160550462673 653:0.185137782319 704:0.0535168208911 832:0.288579685703 873:0.227335575895 874:0.276677950322 1086:0.0535168208911 1196:0.124262209976 1272:0.302041240843 1418:0.0535168208911 1517:0.150240710541 1562:0.0535168208911 1662:0.307983283701 1757:0.343913259876 1764:0.235062864812 2043:0.259983698808 2226:0.318649657493
568 -1 -1.0 148:0.216137557262 150:0.241160187554 652:0.120580093777 653:0.208569294495 704:0.0602900468886 873:0.256107748965 874:0.311695020747 894:0.494948328343 1318:0.0955574634851 1662:0.346962437344 1764:0.264813023369 1947:0.268859341384 1978:0.120580093777 2488:0.373184812887
569 -1 -1.0 121:0.567500517161 652:0.17083467822 1241:0.17083467822 1318:0.270766558802 1685:0.270766558802 2049:0.632163428522 2068:0.270766558802
570 -1 -1.0 121:0.191439564787 479:0.308750639627 597:0.436243597624 619:0.548039312126 951:0.383706411491 1318:0.0913398853544 1685:0.182679770709 2068:0.182679770709 2277:0.282779450142 2459:0.274019656063
571 -1 -1.0 106:0.189770093238 107:0.0653385712166 121:0.0839664155065 142:0.221207613109 184:0.212879559515 619:0.160248646083 678:0.0709598531716 695:0.285312842634 704:0.0252764096958 755:0.0709598531716 763:0.195846496869 852:0.268648943902 875:0.101105638783 931:0.207505506649 951:0.16829568128 1068:0.0801243230416 1074:0.101105638783 1196:0.0586900058107 1241:0.0252764096958 1315:0.0586900058107 1318:0.0400621615208 1484:0.0505528193917 1544:0.212451799174 1579:0.0839664155065 1665:0.33288842 1685:0.0801243230416 1767:0.101105638783 1866:0.125224295655 2012:0.174884021815 2068:0.0801243230416 2072:0.187067660741 2279:0.274312982116 2284:0.212451799174 2311:0.114339405286 2375:0.101105638783 2459:0.160248646083 2460:0.103316385392 2483:0.149304986723 2484:0.224752367809
572 -1 -1.0 24:0.247244846234 215:0.0969275008341 290:0.224453459619 291:0.224453459619 358:0.167251560021 364:0.330372086576 370:0.217120309189 455:0.224453459619 652:0.0248093716633 678:0.139297423304 704:0.0248093716633 721:0.101407384788 751:0.101407384788 780:0.189098316426 895:0.117965771258 911:0.136249424587 1315:0.0576055770814 1322:0.0393219237527 1347:0.103453219169 1418:0.0248093716633 1484:0.0496187433265 1492:0.509017154934 1505:0.0944580833153 1554:0.217120309189 1622:0.130197784143 1927:0.125148248523 1969:0.14885622998 2336:0.197626102908 2390:0.141424327611 2454:0.0496187433265 2534:0.166576212486 2537:0.0824149487447
573 -1 -1.0 4:0.189907316514 58:0.199523792714 135:0.146903866268 136:0.120407534299 170:0.219749847647 184:0.136460754839 474:0.233989035513 487:0.0840785477966 600:0.393167087671 652:0.0243041508159 677:0.185069056471 760:0.242209924253 892:0.173019817481 896:0.219749847647 921:0.357209194731 1049:0.146368535597 1066:0.127546421758 1071:0.170941373381 1084:0.219749847647 1579:0.0807366414177 1669:0.146903866268 1811:0.135737770919 1969:0.0729124524477 2042:0.233989035513 2168:0.210081584467 2514:0.198684626696
574 -1 -1.0 181:0.275369875706 240:0.22625981734 652:0.11582603188 1086:0.0579130159401 1716:0.350049092983 1978:0.23165206376 1994:0.319886131607 2037:0.308208906591 2049:0.214303624382 2137:0.516518268828 2444:0.412279347821
575 -1 -1.0 107:0.0456514146013 174:0.187702364651 184:0.0495789488026 281:0.187702364651 340:0.271493007966 487:0.0610948696793 1017:0.34005177315 1024:0.117586530875 1049:0.106357291387 1086:0.0176603778928 1124:0.0839731101257 1230:0.105962267357 1241:0.0176603778928 1315:0.0410061275955 1322:0.0279910367086 1418:0.0176603778928 1484:0.0353207557855 1530:0.30064153679 1537:0.105153356889 1562:0.0176603778928 1574:0.30064153679 1809:0.25956263247 1852:0.157032260339 1862:0.0689971643041 1920:0.117333010977 1967:0.247245290499 2061:0.13683601371 2208:0.0495789488026 2249:0.0986325482796 2406:0.180367279977 2454:0.0353207557855 2514:0.505302968793
576 -1 -1.0 93:0.125684608864 107:0.0739677872883 141:0.218102315807 238:0.200302523102 331:0.402517820928 610:0.219946492774 825:0.116961302884 975:0.216608739695 1049:0.172327923999 1051:0.402517820928 1086:0.0286146461574 1241:0.0286146461574 1291:0.291151898082 1315:0.0664411508381 1322:0.0453531411309 1484:0.11445858463 1537:0.170377220573 1562:0.0286146461574 1594:0.250422336582 1699:0.250422336582 2184:0.292244363414 2208:0.0803314677329 2249:0.15981172576 2437:0.180899735468 2454:0.0572292923148 2514:0.116961302884
577 -1 -1.0 91:0.332860437911 107:0.0360053163725 129:0.226743381182 147:0.28344814918 300:0.0997281131138 491:0.0391029665267 678:0.0782059330534 789:0.0736190869279 875:0.0557150308562 883:0.056933279581 941:0.358039539099 972:0.23461779916 1003:0.111430061712 1027:0.14980222226 1053:0.0462703315772 1074:0.0557150308562 1086:0.0139287577141 1095:0.111972154885 1112:0.237029514718 1184:0.0530317242408 1196:0.0323415738632 1241:0.0417862731422 1257:0.056933279581 1305:0.0725612137526 1315:0.0323415738632 1322:0.0220765586584 1402:0.244718100741 1484:0.0557150308562 1541:0.176612469267 1562:0.0139287577141 1685:0.0220765586584 1776:0.100418729181 1862:0.0544181325216 1920:0.0925406631544 1922:0.0417862731422 1997:0.113158917392 2016:0.0638628318006 2068:0.0220765586584 2149:0.0890370406133 2208:0.0391029665267 2303:0.0939002602909 2311:0.0630075984905 2357:0.121898136823 2362:0.495406003392 2454:0.0278575154281
578 -1 -1.0 73:0.32561842649 232:0.220590068599 244:0.251512185565 268:0.210892923915 354:0.184323709267 464:0.0956472448006 508:0.259016606634 704:0.0318824149335 937:0.0956472448006 1196:0.074028674967 1318:0.0505324321021 1324:0.211822179801 1404:0.132947279138 1418:0.0318824149335 1533:0.28826992876 1861:0.26474458333 1922:0.286941734402 2059:0.146179676903 2161:0.235957909061 2199:0.159412074668 2238:0.144222079261 2265:0.188325936936 2375:0.255059319468 2459:0.202129728408 2530:0.213181784261
579 -1 -1.0 107:0.0848709644873 138:0.128273262341 394:0.236704888522 619:0.104076787245 652:0.0328325708646 678:0.0921726794205 696:0.336815096277 779:0.167034484256 820:0.152469737436 875:0.131330283458 1074:0.131330283458 1178:0.198452998257 1196:0.0762348687179 1315:0.0762348687179 1322:0.0520383936227 1337:0.159500005281 1387:0.250251556496 1418:0.0328325708646 1484:0.0656651417292 1490:0.292829209269 1541:0.208153574491 1693:0.215705249831 2172:0.302449975227 2201:0.344605903955 2306:0.324772689413 2311:0.148520168483 2454:0.0656651417292 2459:0.0520383936227 2536:0.182371432096
580 -1 -1.0 181:0.249825409064 652:0.0525407612589 704:0.0525407612589 755:0.147500564729 989:0.358337394607 1027:0.188356658872 1086:0.0525407612589 1187:0.302366170323 1196:0.121995869694 1241:0.0525407612589 1420:0.31757706838 1460:0.296532500646 1514:0.181761170766 1517:0.147500564729 1541:0.166550272709 1754:0.320946525128 1978:0.105081522518 2049:0.194423919784 2346:0.459812787055
581 -1 -1.0 24:0.0950286594539 121:0.0950286594539 142:0.250350843345 184:0.160617067699 619:0.272041159398 652:0.0572129538867 653:0.0989621508357 747:0.251297454165 783:0.186165077327 877:0.160617067699 881:0.296886452507 951:0.190467973265 973:0.199266547532 1176:0.29346143272 1241:0.0286064769434 1302:0.282969082435 1318:0.045340193233 1490:0.127568627779 1549:0.166858433703 1579:0.0950286594539 1685:0.0906803864659 1757:0.183832794537 1819:0.229965150717 1866:0.141722102526 2068:0.0906803864659 2072:0.105856543477 2144:0.263519670103 2338:0.237541912515 2375:0.0572129538867 2459:0.181360772932
582 1 -1.0 2:0.338850065903 121:0.122752972756 491:0.103738296682 624:0.15408843162 706:0.264573905887 812:0.390615820719 842:0.365524424595 875:0.147809307426 1074:0.147809307426 1257:0.151041262924 1315:0.0858006458996 1318:0.058568052382 1322:0.058568052382 1397:0.229453750367 1418:0.0369523268565 1484:0.147809307426 1622:0.387846265592 1685:0.058568052382 2068:0.058568052382 2180:0.355759778921 2349:0.183069081373 2454:0.073904653713
583 -1 -1.0 2:0.15146294749 203:0.160482036714 207:0.304312140573 221:0.109738960902 251:0.248017885681 435:0.200391551377 652:0.132138875698 739:0.226138839733 741:0.318042875809 1196:0.0767042419773 1410:0.0991041567732 1418:0.0330347189244 1767:0.132138875698 1920:0.109738960902 1986:0.11428135116 2029:0.211168409337 2146:0.356267380825 2167:0.227366178593 2290:0.220886665503 2349:0.16366048261 2447:0.337387027242 2462:0.0991041567732 2477:0.198947227963 2488:0.204479114494 2537:0.109738960902
584 -1 -1.0 15:0.17161525012 148:0.147540839708 186:0.207604443293 377:0.164621905728 477:0.306658143303 581:0.286680170958 614:0.20577738216 652:0.041155476432 704:0.041155476432 747:0.180767916175 877:0.115538029331 881:0.284749112898 1088:0.337863964509 1241:0.246932858592 1318:0.0652298868441 1324:0.136715533418 1429:0.221923392607 1615:0.233451367474 1652:0.221923392607 1804:0.199932522352 1992:0.372113790122
585 -1 -1.0 93:0.156168199884 129:0.192930045184 133:0.183815922962 147:0.180883992986 184:0.0998150913093 364:0.236731729888 792:0.278045312709 920:0.156168199884 1206:0.233590249769 1230:0.213329117437 1332:0.311159861723 1402:0.156168199884 1418:0.0355548529062 1428:0.242490459803 1517:0.0998150913093 1563:0.280483105829 1579:0.118110664779 1584:0.233590249769 1720:0.261282948571 1787:0.247667435618 1922:0.106664558719 1986:0.12299958234 2226:0.211700573991 2375:0.0711097058124 2459:0.056353108575 2530:0.237737542701
586 -1 -1.0 191:0.223995645545 433:0.181567064572 559:0.18347914047 563:0.313622172638 637:0.130657888645 652:0.151074399553 653:0.130657888645 755:0.106029864796 832:0.203660279212 886:0.16043827461 1009:0.385734646889 1038:0.285902847683 1086:0.0377685998883 1122:0.151074399553 1228:0.303618714841 1241:0.0377685998883 1258:0.16043827461 1322:0.0598618145277 1418:0.0377685998883 1514:0.130657888645 1562:0.0377685998883 1757:0.242711022297 1860:0.181567064572 1978:0.151074399553 1994:0.208617201477 2043:0.18347914047 2137:0.168426488534 2505:0.177529027014
587 -1 -1.0 19:0.450344661808 58:0.11594933256 129:0.0766399111582 147:0.21556414097 184:0.198253717375 338:0.0784523452793 541:0.288982163638 695:0.239139439298 700:0.0927918509152 789:0.149300771267 929:0.086858289116 1091:0.144248656383 1160:0.139710364031 1199:0.0629844761578 1241:0.0141238798 1402:0.310182816613 1537:0.0840963529933 1579:0.0469185131163 1605:0.0784523452793 1665:0.558031313085 1685:0.0223858198476 1986:0.0488605963578 2068:0.0223858198476 2170:0.130107603003 2207:0.0879750864803 2375:0.0564955191998 2459:0.0895432793905
588 -1 -1.0 287:0.123473745683 332:0.25432742042 377:0.133469268614 433:0.160408536354 516:0.263226197928 637:0.11543195199 652:0.0667346343069 653:0.11543195199 663:0.130362457588 873:0.141741944586 949:0.123473745683 1080:0.340783887618 1122:0.133469268614 1212:0.130362457588 1247:0.119620580745 1270:0.130362457588 1318:0.0528859464379 1324:0.221687656606 1404:0.139139210029 1457:0.50865484084 1764:0.146559848485 1797:0.273927434108 1860:0.160408536354 1912:0.130362457588 1978:0.0667346343069 2043:0.16209779259 2208:0.0936739020467 2391:0.181059897029
589 -1 -1.0 4:0.196595345776 652:0.0251600781958 660:0.267412520889 663:0.0982976728878 677:0.191586695116 845:0.119633341366 877:0.0706332693622 940:0.248878051469 1010:0.204403527477 1318:0.0398777804555 1418:0.0251600781958 1422:0.0982976728878 1430:0.112199648234 1442:0.123457751084 1517:0.0706332693622 1649:0.516212647178 1787:0.175259677297 1811:0.140518093239 1900:0.236634094655 2065:0.100640312783 2151:0.126917350493 2259:0.108740048824 2512:0.513925001575
590 -1 -1.0 20:0.179760594213 77:0.347028159915 150:0.0780559157753 202:0.173514079958 214:0.199298300693 287:0.0722103027427 308:0.108984840641 377:0.0780559157753 652:0.0390279578877 663:0.0762389808186 721:0.0797626638179 751:0.159525327636 761:0.125727463714 873:0.0828939680523 949:0.0722103027427 1010:0.158533932216 1058:0.12473954759 1086:0.0195139789438 1247:0.0699568827535 1324:0.129648069793 1382:0.207403262476 1404:0.162743657351 1422:0.0762389808186 1562:0.0195139789438 1649:0.700649045527 1685:0.0309289248658 1764:0.0857115897027 2049:0.0722103027427 2068:0.0309289248658 2156:0.193028058902
591 -1 -1.0 150:0.165142595145 221:0.137147956619 433:0.198474766903 561:0.243869810549 649:0.221190010417 652:0.0825712975726 704:0.0412856487863 755:0.115903469331 845:0.196308615433 877:0.115903469331 886:0.17537844339 1122:0.165142595145 1171:0.284154383657 1187:0.475188528438 1196:0.0958623078326 1410:0.123856946359 1680:0.165142595145 1813:0.256361310808 1860:0.198474766903 1978:0.0825712975726 1994:0.228043838967 2137:0.184110527594 2151:0.208261083952 2155:0.172158059075 2462:0.123856946359 2500:0.172158059075
592 -1 -1.0 157:0.197768340816 464:0.137277855952 619:0.145053502576 652:0.0457592853175 704:0.0457592853175 812:0.24185622815 875:0.18303714127 877:0.128462554866 937:0.137277855952 1074:0.18303714127 1086:0.0457592853175 1241:0.0457592853175 1315:0.106249770181 1322:0.072526751288 1397:0.284140148223 1484:0.18303714127 1509:0.395536681631 1562:0.0457592853175 1606:0.197768340816 1848:0.329899433541 2030:0.21508876218 2171:0.348779643911 2208:0.128462554866 2249:0.255563892558 2459:0.072526751288 2500:0.190812787893 2537:0.152009055498
593 -1 -1.0 24:0.126323006789 27:0.328009952539 150:0.152108056744 192:0.323676538912 603:0.29737805634 637:0.131551855237 652:0.0760540283719 653:0.131551855237 663:0.148567384102 820:0.176591985206 832:0.205053731131 845:0.180814174497 873:0.161535999815 877:0.213510650892 1086:0.0380270141859 1196:0.176591985206 1212:0.148567384102 1241:0.0380270141859 1270:0.148567384102 1272:0.214618999392 1562:0.0380270141859 1764:0.167026716945 1912:0.148567384102 1942:0.260313547277 1978:0.0760540283719 2043:0.184734512217 2151:0.191823246736 2155:0.158569797184 2441:0.242423714892 2537:0.126323006789
594 -1 -1.0 150:0.240062904369 423:0.305327776385 433:0.288516896231 559:0.291555256765 652:0.120031452185 653:0.207620300459 663:0.234474875859 874:0.310276802804 1068:0.19024535062 1086:0.0600157260923 1122:0.240062904369 1418:0.0600157260923 1517:0.168485444046 1562:0.0600157260923 1860:0.288516896231 2049:0.222084576545 2173:0.314958180199 2328:0.327651752644
595 -1 -1.0 24:0.203245389077 72:0.331994931799 416:0.272841220069 442:0.353720691961 637:0.211658261477 652:0.122365917185 755:0.171762279951 760:0.203245389077 881:0.211658261477 919:0.219338612237 1086:0.0611829585925 1196:0.142062430484 1241:0.122365917185 1422:0.239035125537 1538:0.287586808642 1562:0.0611829585925 1757:0.393177890392 1804:0.297225650068
596 -1 -1.0 24:0.109708991852 72:0.179206177483 85:0.104688983692 169:0.232283699323 392:0.536609543218 423:0.168017008031 559:0.160438210035 572:0.268304771609 637:0.11425014161 652:0.0330256973414 783:0.214924456147 1318:0.0523444918462 1360:0.221742640342 1406:0.351011825618 2049:0.122209602161 2072:0.244419204323 2092:0.337294888874 2454:0.0660513946827 2530:0.220826342684
597 -1 -1.0 150:0.179008964587 191:0.265413787509 559:0.21740553698 637:0.154817318028 652:0.0895044822936 692:0.35648669923 704:0.0447522411468 755:0.125635424457 874:0.231365730375 1068:0.141861248082 1086:0.0447522411468 1134:0.227675363897 1187:0.257544113269 1197:0.268513446881 1212:0.174842110069 1270:0.174842110069 1460:0.252575213203 1562:0.0447522411468 1662:0.257544113269 1757:0.287589749975 1912:0.174842110069 1994:0.247191776647 2137:0.199569559175
598 -1 -1.0 150:0.293766675148 637:0.254066431128 652:0.146883337574 663:0.28692856511 704:0.0734416687871 874:0.37968791961 919:0.263285628592 1086:0.0734416687871 1418:0.0734416687871 1422:0.28692856511 1514:0.254066431128 1517:0.206176830354 1562:0.0734416687871 2049:0.271766468146 2148:0.460243261481 2375:0.146883337574 2459:0.116402291018
599 -1 -1.0 148:0.2270921944 150:0.253383062561 433:0.304525578242 652:0.190037296921 704:0.0633457656403 874:0.327492857519 919:0.2270921944 1122:0.253383062561 1196:0.294168625865 1199:0.282486110203 1318:0.100400663119 1418:0.0633457656403 1422:0.247484976052 1860:0.304525578242 2043:0.307732525602 2049:0.234407187151 2537:0.210430078573
600 -1 -1.0 148:0.177184419348 168:0.376714910015 439:0.315082140952 637:0.170980137867 652:0.197697375425 832:0.266511750486 1086:0.0494243438563 1134:0.251444512822 1196:0.114759772571 1241:0.0494243438563 1418:0.0494243438563 1514:0.170980137867 1517:0.138751674994 1562:0.0494243438563 1942:0.338333854143 2065:0.197697375425 2086:0.345970406994 2452:0.206095807126 2461:0.3710678239
601 -1 -1.0 121:0.215131654866 164:0.531653075458 652:0.0647610811316 653:0.224036531724 704:0.0647610811316 895:0.307931655299 1050:0.304405557941 1241:0.0647610811316 1318:0.1026438851 1685:0.1026438851 2068:0.1026438851 2173:0.339861459471 2226:0.38560019033 2328:0.353558693987
602 -1 -1.0 121:0.0611881652979 290:0.083321627921 291:0.083321627921 412:0.240895720084 455:0.083321627921 608:0.229463117056 652:0.0184194731343 653:0.0637209077595 664:0.177334101735 704:0.0184194731343 825:0.0752889119919 895:0.0875825226028 954:0.139432752008 1072:0.35466820347 1115:0.458926234112 1241:0.0552584194029 1318:0.0291941742009 1322:0.0291941742009 1415:0.173237750505 1420:0.111334555095 1509:0.159215276864 1680:0.0736778925373 1685:0.0291941742009 1782:0.35466820347 1969:0.0552584194029 2030:0.0865796231078 2068:0.0291941742009 2173:0.0966640598447 2226:0.109673158976 2328:0.100559854028 2454:0.0368389462686 2516:0.458853799213
603 -1 -1.0 121:0.116188497657 290:0.158217111485 291:0.158217111485 455:0.158217111485 652:0.034976222946 653:0.12099785156 704:0.034976222946 706:0.25042525614 755:0.0981906716424 825:0.142964011619 895:0.166308005359 954:0.264764957426 1115:0.217860551209 1241:0.034976222946 1318:0.0554360017863 1415:0.328956324653 1420:0.211410076292 1538:0.493210882578 1680:0.139904891784 1685:0.0554360017863 1693:0.22978873448 1969:0.104928668838 2068:0.0554360017863 2173:0.183552682715 2226:0.208255297616 2454:0.069952445892 2516:0.290434886743
604 -1 -1.0 121:0.21031034385 652:0.0633097218973 653:0.219015653699 704:0.0633097218973 895:0.301030605415 1241:0.0633097218973 1318:0.100343535138 1685:0.100343535138 1786:0.672883931347 2068:0.100343535138 2173:0.332244831414 2226:0.376958512533 2452:0.263996792174
605 -1 -1.0 121:0.123060932602 290:0.16757549745 291:0.16757549745 455:0.16757549745 652:0.0370450320076 653:0.12815475504 704:0.0370450320076 747:0.325427079028 825:0.151420191784 877:0.207997105888 881:0.384464265121 895:0.17614495971 954:0.280425543303 1115:0.230746787759 1241:0.0370450320076 1318:0.05871498657 1415:0.348413766537 1420:0.223914773618 1680:0.14818012803 1685:0.05871498657 1969:0.111135096023 2068:0.05871498657 2173:0.194409642709 2226:0.220573392898 2516:0.3076138236
606 -1 -1.0 121:0.127277973591 290:0.173317959551 291:0.173317959551 416:0.170860838518 455:0.173317959551 545:0.340684138557 652:0.0383144878382 653:0.132546350679 704:0.0383144878382 825:0.15660904532 895:0.182181079374 954:0.290035140643 1115:0.238653997964 1318:0.0607270264579 1415:0.360353178206 1420:0.231587864976 1668:0.194923533159 1680:0.153257951353 1685:0.0607270264579 1736:0.299626151748 1969:0.229886927029 2068:0.0607270264579 2173:0.20107165489 2216:0.194923533159 2226:0.228131982121
607 -1 -1.0 121:0.164867393794 700:0.326062136449 704:0.0496300308389 760:0.164867393794 895:0.235985213368 919:0.177921799467 943:0.264127455472 1241:0.248150154195 1301:0.210824773494 1318:0.0786617377893 1615:0.281522644653 1685:0.0786617377893 1784:0.378282666855 1804:0.241101746603 2068:0.0786617377893 2173:0.260454804333 2215:0.345712088865 2226:0.295506946505
608 -1 -1.0 24:0.09894434505 121:0.09894434505 290:0.134735268871 291:0.134735268871 407:0.182562017122 442:0.172199046462 455:0.134735268871 678:0.0836176720723 825:0.121745962643 873:0.126525437527 881:0.103039917173 954:0.225469782577 1115:0.37105341727 1137:0.22362128325 1241:0.0297852157614 1315:0.0691591292886 1318:0.0472084500577 1322:0.0472084500577 1415:0.280134167746 1418:0.0297852157614 1420:0.180033582992 1484:0.119140863046 1538:0.140003611178 1680:0.119140863046 1685:0.0472084500577 1764:0.13082612213 1969:0.0893556472842 2030:0.140003611178 2068:0.0472084500577 2173:0.156310653288 2182:0.304199512776 2328:0.162610348696 2336:0.237262603627 2370:0.304199512776 2454:0.0595704315228 2516:0.24732990122
609 -1 -1.0 121:0.142032146184 148:0.153278428498 464:0.12826780905 652:0.0427559363499 843:0.48745527551 875:0.1710237454 895:0.203299667393 919:0.153278428498 937:0.12826780905 1046:0.289943384277 1074:0.1710237454 1115:0.266318975466 1137:0.321002789764 1241:0.0427559363499 1318:0.0677665557978 1685:0.0677665557978 2027:0.198552419668 2068:0.0677665557978 2173:0.224380054734 2226:0.254577238462 2243:0.36392795469
610 -1 -1.0 649:0.579050606905 652:0.108081192008 653:0.373899493013 704:0.108081192008 755:0.303422266366 1241:0.108081192008 1318:0.171304636366 1978:0.216162384016 2173:0.567202261225
611 -1 -1.0 649:0.632989232749 755:0.331686082867 1241:0.118148966581 1318:0.18726168153 1978:0.236297933162 2173:0.620037212405
612 1 -1.0 8:0.303399083314 121:0.130078065736 157:0.1692354653 416:0.174619745721 704:0.0391573995644 746:0.280361942764 747:0.171991728338 825:0.16005441568 877:0.219857436804 881:0.270924692314 986:0.291770050745 1223:0.215046686042 1241:0.195786997822 1315:0.0909206661714 1318:0.0620630099354 1322:0.0620630099354 1418:0.0391573995644 1437:0.250306527466 1484:0.156629598258 1509:0.1692354653 1606:0.1692354653 1622:0.205495194529 1685:0.0620630099354 1727:0.253572881429 1947:0.174619745721 1978:0.0783147991289 2030:0.184056996172 2068:0.0620630099354 2452:0.163283419435 2454:0.0783147991289 2460:0.16005441568
613 -1 -1.0 138:0.133277918036 157:0.147436321619 322:0.237627648951 352:0.167391470687 394:0.245940066975 619:0.108137403437 624:0.142250956088 678:0.191537699888 757:0.169005236679 825:0.139437878845 875:0.136454210605 877:0.0957688499441 1074:0.136454210605 1086:0.0341135526512 1175:0.656858768138 1184:0.129882402595 1196:0.158418432634 1315:0.0792092163172 1322:0.0540687017185 1484:0.136454210605 1541:0.108137403437 1562:0.0341135526512 1606:0.147436321619 2072:0.126235145157 2110:0.204681315907 2311:0.154314768959 2375:0.0682271053023 2454:0.0682271053023 2459:0.108137403437 2537:0.113322768968
614 -1 -1.0 135:0.26517018644 148:0.0786369283609 207:0.404129527012 221:0.0728672117393 504:0.198330750413 599:0.156155513211 652:0.0219352164339 920:0.0963464333152 1005:0.233137253279 1024:0.146049309937 1196:0.101863990611 1241:0.0219352164339 1410:0.0658056493018 1418:0.0219352164339 1501:0.206303813586 1514:0.0758833812932 1549:0.127945704896 1649:0.337535799383 1669:0.26517018644 1849:0.130606584759 1920:0.0728672117393 1922:0.131611298604 1969:0.131611298604 2146:0.473126598997 2462:0.0658056493018 2514:0.0896593820885 2517:0.206303813586 2537:0.0728672117393
615 -1 -1.0 207:0.254986619464 210:0.214471283031 215:0.108143389687 287:0.102428794628 464:0.0830405052615 487:0.095757649843 559:0.134469732129 586:0.172414750414 599:0.197053487869 652:0.0276801684205 739:0.189484317531 777:0.232655731298 806:0.191515299686 920:0.121580086019 937:0.0830405052615 949:0.102428794628 1162:0.140821828279 1196:0.128542721453 1241:0.0276801684205 1247:0.0992323658011 1266:0.220494250601 1303:0.266491759396 1351:0.198186444471 1418:0.0276801684205 1505:0.105388225479 1517:0.0777080570586 1593:0.216463870758 1649:0.141979417785 1685:0.0877440579202 1862:0.108143389687 1893:0.222518631542 1920:0.183903058294 1922:0.166081010523 1986:0.095757649843 2068:0.0877440579202 2146:0.149260254439 2173:0.145263517431 2290:0.185083460736 2350:0.222518631542 2454:0.055360336841 2477:0.166700155355 2537:0.0919515291472
616 -1 -1.0 24:0.119504989023 90:0.149362538684 107:0.0464964783175 464:0.053961879491 478:0.191176965804 619:0.0570183703077 670:0.118980725159 678:0.0504967159975 760:0.0597524945113 812:0.0950700791985 937:0.053961879491 1086:0.0179872931637 1196:0.0835304026953 1241:0.0179872931637 1315:0.0417652013477 1322:0.0285091851539 1418:0.0179872931637 1484:0.0359745863273 1554:0.157416588625 1562:0.0179872931637 1609:0.165696935345 1768:0.173173274423 1809:0.13218372769 1832:0.177926413381 1951:0.138259338385 2072:0.133121788089 2110:0.323771276946 2330:0.764707863217 2454:0.0359745863273 2459:0.0285091851539 2537:0.119504989023
617 -1 -1.0 15:0.124236080291 68:0.220497071663 107:0.0770147205715 136:0.147602158404 184:0.083640538231 492:0.28683659113 743:0.316657113267 1027:0.106808081423 1199:0.132861455406 1241:0.0297933608515 1484:0.0595867217029 1537:0.177395519256 1541:0.18888543888 2081:0.218943309698 2118:0.256988856161 2168:0.51505905322 2279:0.484999991737 2454:0.0595867217029
618 -1 -1.0 4:0.110681554588 24:0.094109665161 107:0.0732315536182 136:0.140351549641 288:0.221544356961 652:0.0283298320953 658:0.280232571436 670:0.187393619243 677:0.107861725669 678:0.159063787148 827:0.244364883227 881:0.0980051169013 1027:0.101561385714 1088:0.232572435443 1164:0.272746418439 1184:0.107861725669 1315:0.0657798330656 1322:0.0449017215229 1429:0.305526894384 1430:0.126334948997 1484:0.113319328381 1541:0.269410329137 1804:0.275251571829 1842:0.272746418439 2065:0.113319328381 2168:0.367318491769 2259:0.122439497256 2311:0.128151750688 2454:0.0566596641907
619 -1 -1.0 24:0.071480461861 215:0.084067546388 216:0.22870037351 464:0.0645532893723 555:0.114515988109 559:0.104532884314 712:0.0914058980026 721:0.0879530571965 798:0.207162993595 899:0.156162752499 937:0.0645532893723 1007:0.198219230248 1051:0.605374120394 1418:0.0215177631241 1505:0.0819257613422 1685:0.136419390604 1748:0.376627304067 1753:0.144475544606 1767:0.0860710524963 1920:0.142960923722 1922:0.129106578745 1994:0.118854697772 2006:0.172142104993 2068:0.136419390604 2137:0.0959569932379 2146:0.116030608993 2290:0.143878534473 2295:0.191331295476 2322:0.0914058980026 2477:0.129587884047 2506:0.116030608993
620 -1 -1.0 290:0.146408147774 291:0.146408147774 455:0.146408147774 519:0.216413120188 648:0.260185060083 687:0.16034592044 877:0.0908619442542 909:0.14433252595 1086:0.032365677578 1115:0.403199874856 1137:0.242994860646 1288:0.320154282009 1420:0.195630911221 1491:0.255324520489 1499:0.330554038243 1599:0.220739713322 1680:0.129462710312 1716:0.195630911221 1969:0.0970970327339 1994:0.178773825352 2137:0.2886650519
621 -1 -1.0 150:0.202604692246 181:0.240840629761 559:0.246062436114 637:0.17522426961 652:0.101302346123 653:0.17522426961 704:0.0506511730616 755:0.142195820003 873:0.215162511637 1038:0.383422066469 1086:0.0506511730616 1196:0.117608381771 1241:0.101302346123 1322:0.0802802099202 1509:0.218910727894 1662:0.291491802822 1757:0.32549784823 1764:0.222476029923 1978:0.202604692246 2030:0.238082785629 2043:0.246062436114 2452:0.211211592902 2537:0.168259554832
622 -1 -1.0 150:0.207997210311 181:0.247250833948 637:0.179888031485 652:0.155997907733 653:0.179888031485 704:0.0519993025778 755:0.145980498035 873:0.2208892681 874:0.268832494455 886:0.2208892681 1038:0.393627212248 1086:0.0519993025778 1258:0.2208892681 1422:0.203155586219 1662:0.299250136526 1757:0.334161285425 1764:0.228397442685 1978:0.207997210311 2155:0.216833191877 2208:0.145980498035
623 -1 -1.0 2:0.167289830517 85:0.115659880787 240:0.142549271774 377:0.291893040331 637:0.126223001623 652:0.109459890124 653:0.126223001623 663:0.142549271774 873:0.154992559626 1058:0.233234120912 1068:0.115659880787 1085:0.204861840872 1212:0.142549271774 1270:0.142549271774 1318:0.0578299403933 1324:0.242411922844 1404:0.152146510828 1418:0.0364866300414 1422:0.142549271774 1764:0.160260860829 1767:0.145946520166 1912:0.142549271774 1920:0.484823845689 1949:0.282705445992 1978:0.0729732600828 2037:0.194179221505 2043:0.177251355317 2049:0.135016574986 2349:0.180761927929
624 -1 -1.0 181:0.196892119226 221:0.137555612456 240:0.161777953443 433:0.199064709322 649:0.22184747117 652:0.207041827106 653:0.143249408614 704:0.0414083654212 1086:0.0414083654212 1122:0.165633461685 1171:0.284998998451 1187:0.476600969295 1410:0.124225096263 1422:0.161777953443 1517:0.116247978479 1860:0.199064709322 1892:0.315616706999 1978:0.331266923369 2049:0.153229160068 2154:0.148447437251 2155:0.172669778239 2462:0.124225096263 2500:0.172669778239
625 -1 -1.0 138:0.170536383598 309:0.431777900814 433:0.209841791833 559:0.212051627816 637:0.151004729493 649:0.233857980265 652:0.130950467712 653:0.151004729493 721:0.178418390272 755:0.122541480026 832:0.235375496188 874:0.225668032325 1086:0.0436501559039 1108:0.293077863623 1122:0.174600623616 1196:0.202705046679 1418:0.0436501559039 1562:0.0436501559039 1860:0.209841791833 1942:0.298806707963 1978:0.0873003118079 2154:0.156484172066 2500:0.182017876421 2505:0.205174926514 2537:0.145002679244
626 -1 -1.0 4:0.286374820423 136:0.181571129778 184:0.102889464396 487:0.126788053608 677:0.279078862182 1027:0.131388756256 1049:0.220719579775 1066:0.192336368588 1315:0.0850985873467 1322:0.0580888228649 1357:0.374309929507 1430:0.163438020303 1484:0.146599866782 1509:0.475195562213 1537:0.218221096474 1541:0.11617764573 1758:0.269330642106 1811:0.204688689647 2030:0.172270959124 2168:0.158398520738 2514:0.149805377001
627 -1 -1.0 44:0.240856862516 184:0.0864648624724 215:0.120329907483 221:0.102313410253 273:0.247593925291 352:0.151129312928 586:0.191843912292 920:0.135280765147 1199:0.137347842477 1206:0.404695293192 1322:0.0488159026748 1410:0.0923982163349 1418:0.030799405445 1428:0.210057457071 1505:0.117264267917 1509:0.133112815698 1579:0.102313410253 1680:0.12319762178 1772:0.283720682498 1845:0.233147052041 1922:0.36959286534 2030:0.144770748649 2059:0.14121411901 2178:0.229492872089 2375:0.18479643267 2380:0.213096874063 2459:0.146447708024 2462:0.0923982163349
628 -1 -1.0 41:0.27024300463 186:0.190396189992 389:0.245630947033 464:0.113232343957 465:0.354988737705 699:0.272114434412 704:0.0377441146522 776:0.226464687913 937:0.113232343957 1068:0.119646012693 1241:0.0377441146522 1418:0.0377441146522 1649:0.38720049255 1685:0.119646012693 1920:0.12538323488 1922:0.113232343957 1986:0.130573183645 2006:0.150976458609 2027:0.175278240455 2032:0.401161267042 2059:0.173055350303 2068:0.119646012693 2238:0.170737841106 2375:0.150976458609 2459:0.119646012693
629 -1 -1.0 24:0.0907380847812 53:0.262974983471 178:0.290314770509 338:0.151722957196 416:0.121808863025 673:0.262974983471 704:0.0273148852683 755:0.0766825776033 919:0.0979228393982 1086:0.0273148852683 1121:0.219582149873 1138:0.152552609935 1241:0.0819446558048 1322:0.0432930688617 1525:0.206769737439 1562:0.0273148852683 1736:0.213607291136 1894:0.25162167187 1922:0.0819446558048 2123:0.270192936952 2143:0.19823471627 2153:0.262974983471 2208:0.0766825776033 2240:0.224240276797 2361:0.471220494811 2454:0.0546297705365 2460:0.111648578547
630 -1 -1.0 107:0.0437937368882 184:0.14268434777 215:0.0661894858232 221:0.056279209044 318:0.132487360959 586:0.105526964813 786:0.130222616995 847:0.36012851048 911:0.0930414926569 920:0.0744134560903 983:0.127195030099 1024:0.112801621586 1049:0.102029329777 1130:0.156065324778 1149:0.159339367793 1162:0.0861904221187 1304:0.189979678192 1410:0.0508251901635 1418:0.0169417300545 1505:0.0645031793111 1538:0.238900742526 1577:0.18006425524 1579:0.056279209044 1691:0.167583929257 1922:0.203300760654 1950:0.110784663361 2087:0.173027654708 2406:0.173027654708 2422:0.18006425524 2454:0.033883460109 2462:0.0508251901635 2497:0.252472814471 2514:0.553989536514
631 -1 -1.0 184:0.100627849535 755:0.100627849535 825:0.146512502761 883:0.146512502761 909:0.319690973454 1003:0.14337745291 1027:0.128500698033 1053:0.119072397249 1086:0.0358443632275 1241:0.0358443632275 1418:0.0358443632275 1538:0.673937074345 1541:0.113623943156 1562:0.0358443632275 1579:0.119072397249 1652:0.19328418434 1716:0.216657458305 1754:0.218956169413 2137:0.159845486727 2418:0.366082217329 2454:0.0716887264551
632 -1 -1.0 4:0.252038488344 107:0.0833796116328 184:0.181106041617 677:0.245617315269 686:0.31054223651 760:0.214301812383 845:0.15337192442 875:0.129022547305 877:0.0905530208084 1018:0.254456437252 1074:0.129022547305 1134:0.164099353775 1196:0.0748952693654 1197:0.193533820958 1241:0.0322556368263 1315:0.0748952693654 1322:0.0511239748065 1418:0.0322556368263 1430:0.143841806742 1484:0.129022547305 1518:0.230946209562 1579:0.107150906192 1767:0.129022547305 1811:0.180146522112 2141:0.342827279371 2151:0.162710144723 2434:0.329430180578 2454:0.0645112736526 2460:0.131843716948 2461:0.242168697281
633 -1 -1.0 121:0.0953846403181 148:0.102937314992 150:0.114854551445 168:0.218856835704 433:0.138036648303 498:0.293255376003 623:0.244403383266 652:0.143568189307 712:0.121973452282 819:0.25128866684 845:0.136530117809 877:0.0806093725803 881:0.0993328667037 1108:0.192790414307 1122:0.114854551445 1134:0.292159131314 1196:0.0666710024567 1197:0.172281827168 1318:0.0455100392696 1558:0.293255376003 1685:0.0455100392696 1720:0.211008718962 1860:0.138036648303 1872:0.244403383266 1888:0.224545786738 2068:0.0455100392696 2070:0.25128866684 2151:0.144842905973 2270:0.293255376003 2322:0.121973452282
634 -1 -1.0 184:0.0862248577033 422:0.22290278622 464:0.0921417420638 514:0.273101480156 519:0.205368602295 755:0.0862248577033 843:0.525248446159 909:0.410899797956 937:0.0921417420638 1046:0.208282099189 1219:0.313684404892 1241:0.0307139140213 1318:0.0486804019741 1322:0.0486804019741 1509:0.265486655825 1579:0.102029413891 1657:0.295699247965 2027:0.14263099974 2030:0.144368901365
635 -1 -1.0 24:0.147115886777 55:0.213183901704 101:0.135261957317 146:0.166246203212 221:0.0735579433887 352:0.108654001633 386:0.171569376192 472:0.213183901704 652:0.0221431473794 895:0.105288174733 1085:0.124327347571 1191:0.181783135779 1291:0.225304878962 1371:0.235347236009 1410:0.0664294421381 1418:0.0221431473794 1561:0.16272397057 1618:0.426367803407 1834:0.219035224385 1922:0.265717768552 1971:0.166246203212 1986:0.0766027041803 2095:0.129158543231 2158:0.235347236009 2229:0.191000342163 2375:0.132858884276 2421:0.127431322112 2459:0.105288174733 2462:0.0664294421381 2482:0.26959117372 2514:0.181018584203
636 -1 -1.0 139:0.379490975165 181:0.202933062164 637:0.14764451344 755:0.119814639285 881:0.14764451344 919:0.153002025323 1086:0.0426788356342 1134:0.434253980794 1259:0.339970398183 1978:0.0853576712684 2065:0.170715342537 2086:0.597503698879 2259:0.184454858785
637 -1 -1.0 150:0.271631158414 240:0.265308304571 464:0.203723368811 637:0.234922354506 652:0.135815579207 653:0.234922354506 704:0.0679077896035 873:0.288467367834 937:0.203723368811 1086:0.0679077896035 1196:0.157677004542 1212:0.265308304571 1241:0.0679077896035 1270:0.265308304571 1301:0.288467367834 1318:0.107631300028 1418:0.0679077896035 1517:0.19064126739 1562:0.0679077896035 1764:0.298272567418 1912:0.265308304571 1978:0.135815579207 2049:0.25128868182
638 1 -1.0 270:0.228218312673 377:0.575958895101 491:0.134743419922 624:0.200142116374 652:0.0479965745918 895:0.228218312673 1241:0.0479965745918 1322:0.0760727708911 1418:0.0479965745918 1509:0.207437744187 1539:0.222889190006 1680:0.191986298367 1685:0.0760727708911 1920:0.31888233919 2006:0.191986298367 2016:0.220062494666 2030:0.225605005546 2068:0.0760727708911 2274:0.272256986042 2500:0.200142116374
639 -1 -1.0 121:0.165656379753 416:0.222380881403 442:0.288302182599 688:0.443411373078 704:0.0498675392787 755:0.139995881845 1068:0.15807635952 1199:0.222380881403 1241:0.0498675392787 1318:0.0790381797601 1322:0.0790381797601 1360:0.334822902079 1418:0.0498675392787 1685:0.15807635952 1866:0.247053579103 2068:0.15807635952 2131:0.31615271904 2335:0.424460159793 2375:0.0997350785575 2454:0.0997350785575 2459:0.0790381797601
640 -1 -1.0 181:0.225478680187 561:0.2801071308 614:0.237102013543 649:0.254057273592 652:0.0474204027087 662:0.290653068979 886:0.402876866729 1069:0.415001743605 1086:0.0474204027087 1167:0.277787817849 1241:0.0474204027087 1258:0.201438433365 1680:0.189681610835 1685:0.0751595600623 1978:0.284522416252 2068:0.0751595600623 2155:0.197739522833 2500:0.197739522833
641 -1 -1.0 107:0.133613602654 704:0.0516887972715 706:0.370085138017 909:0.230502656882 919:0.185302399926 1086:0.0516887972715 1241:0.0516887972715 1315:0.120017670576 1484:0.206755189086 1538:0.485920151356 1562:0.0516887972715 1685:0.163849610765 1862:0.403884951917 1866:0.256076448731 1920:0.343412935694 2006:0.206755189086 2068:0.163849610765 2454:0.103377594543
642 -1 -1.0 72:0.263258255342 138:0.189544972188 314:0.467085165994 346:0.424586031957 652:0.0485155566938 704:0.0485155566938 760:0.16116519082 779:0.246821091902 881:0.167836250822 886:0.20609056811 909:0.216351807516 919:0.173926451449 1027:0.173926451449 1086:0.0485155566938 1167:0.28420320908 1258:0.20609056811 1459:0.256424230999 1541:0.153790676123 1562:0.0485155566938 1978:0.0970311133876
643 1 -1.0 15:0.155181754953 24:0.247247915209 107:0.0961981371873 157:0.160838477026 390:0.271806690504 479:0.199378723128 491:0.10447436427 619:0.117967235531 624:0.155181754953 678:0.208948728541 695:0.210033395787 877:0.10447436427 1184:0.141688883692 1196:0.0864094381828 1217:0.350007819643 1241:0.0372145194216 1257:0.152112965291 1315:0.0864094381828 1322:0.0589836177657 1329:0.184368034812 1484:0.148858077687 1606:0.160838477026 1665:0.245056214874 1680:0.148858077687 1734:0.212139124603 1928:0.231802494131 2311:0.168342184269 2454:0.0744290388433 2459:0.0589836177657 2460:0.152112965291 2483:0.219822094792 2537:0.247247915209
644 -1 -1.0 2:0.124344734358 102:0.268266363511 215:0.105955342754 279:0.276980614555 301:0.183911290885 487:0.0938202014917 569:0.261099876651 586:0.168926311897 599:0.19306653794 652:0.0271201202493 683:0.189840841745 739:0.185650513347 755:0.0761358030687 932:0.288244721112 1162:0.137972604019 1196:0.0629709691436 1303:0.261099876651 1505:0.103255923318 1539:0.125941938287 1649:0.278213544425 1655:0.190747277566 1920:0.180182178786 1922:0.0813603607479 1986:0.0938202014917 2167:0.186658107132 2290:0.181338698344 2373:0.276980614555 2417:0.130376043567 2477:0.163327339275 2514:0.110852483769 2537:0.0900910893929
645 -1 -1.0 93:0.378876278401 133:0.222975909483 221:0.143272859468 270:0.20507557943 287:0.159597849371 464:0.129388284794 721:0.176289935396 751:0.176289935396 776:0.258776569587 937:0.129388284794 949:0.159597849371 1247:0.154617383006 1410:0.129388284794 1418:0.0431294282645 1508:0.21941936366 1539:0.200286862408 1767:0.172517713058 2154:0.154617383006 2238:0.195098640884 2265:0.25476081421 2375:0.172517713058 2421:0.248205007695 2437:0.272661144262 2459:0.136717052954 2462:0.129388284794 2499:0.20507557943
646 -1 -1.0 129:0.133913060777 147:0.125551876191 183:0.244116181595 209:0.212871123095 262:0.18135692312 270:0.117344355251 338:0.137079930322 412:0.322755637952 549:0.244116181595 605:0.262296024599 608:0.307438067833 789:0.391310277268 929:0.151767651783 1053:0.0819808061303 1222:0.21005883457 1241:0.0246786817139 1318:0.0391147850838 1402:0.216793207327 1539:0.114604248833 1605:0.137079930322 1685:0.117344355251 1809:0.18135692312 1922:0.0740360451418 1950:0.161377818976 1969:0.0740360451418 1990:0.21005883457 2068:0.117344355251 2146:0.133075285377 2459:0.0391147850838
647 -1 -1.0 148:0.230119782837 150:0.256761160308 637:0.222061919102 652:0.192570870231 653:0.222061919102 704:0.0641902900771 873:0.272675699314 874:0.331858985519 1212:0.250784440632 1270:0.250784440632 1318:0.101739202683 1418:0.0641902900771 1517:0.180204926796 1764:0.281944129479 1767:0.256761160308 1912:0.250784440632 2155:0.267668695442 2208:0.180204926796 2500:0.267668695442
648 -1 -1.0 148:0.209733748603 637:0.202389721305 652:0.117007499275 653:0.202389721305 873:0.248519687726 874:0.30245999793 881:0.202389721305 1068:0.185452498655 1086:0.0585037496377 1134:0.297635652355 1197:0.351022497826 1212:0.228567749267 1270:0.228567749267 1418:0.0585037496377 1514:0.202389721305 1517:0.164240789504 1562:0.0585037496377 1764:0.256967038831 1912:0.228567749267 2155:0.243956248292 2431:0.243956248292
649 -1 -1.0 139:0.29277380088 148:0.118039656876 150:0.131705318371 184:0.0924358934475 637:0.113906385679 652:0.0987789887782 832:0.177549220731 1086:0.0329263295927 1134:0.502534434906 1196:0.152905139486 1197:0.197557977556 1562:0.0329263295927 1797:0.270307167293 1872:0.28026077329 2086:0.460968614298 2154:0.118039656876 2174:0.336280035701 2537:0.109378899336
650 1 -1.0 107:0.0856274399597 121:0.110039584101 157:0.143164799626 184:0.278982710543 416:0.147719633485 491:0.0929942368476 652:0.0331252155247 687:0.164108820533 875:0.132500862099 877:0.0929942368476 1068:0.10500444887 1074:0.132500862099 1138:0.370006173068 1241:0.0662504310495 1257:0.135398087566 1315:0.0769143685761 1318:0.052502224435 1322:0.052502224435 1429:0.357243353615 1484:0.132500862099 1579:0.220079168202 1606:0.143164799626 1615:0.187900312001 1680:0.132500862099 1685:0.10500444887 1804:0.321843334957 1866:0.164108820533 1928:0.206330961587 2014:0.266290924106 2016:0.151877871009 2068:0.10500444887 2454:0.0662504310495 2460:0.135398087566 2500:0.138129664395
651 -1 -1.0 227:0.362462997724 266:0.157389228412 491:0.110461856265 760:0.261417849847 843:0.448593904424 897:0.339398414829 985:0.289152663501 1027:0.141058620469 1045:0.160830655687 1257:0.160830655687 1459:0.207966344269 1541:0.374184037576 1978:0.0786946142061 2446:0.319662296199
652 -1 -1.0 107:0.128017020525 121:0.164514315774 148:0.177540764289 416:0.220847748814 559:0.240585406013 652:0.049523743764 1068:0.156986553522 1121:0.398117364165 1199:0.220847748814 1241:0.049523743764 1318:0.0784932767612 1514:0.17132400505 1525:0.374887589477 1668:0.251950206159 1685:0.0784932767612 1760:0.288866550465 1969:0.148571231292 2068:0.0784932767612 2143:0.359413015917 2154:0.177540764289 2216:0.251950206159
653 -1 -1.0 10:0.676615006216 24:0.110038356127 155:0.278419015464 433:0.159242890825 652:0.0662496917358 704:0.0331248458679 747:0.145494837632 825:0.135396576607 875:0.132499383472 877:0.0929931990896 881:0.114593139158 909:0.147717985026 1074:0.132499383472 1086:0.0331248458679 1108:0.222408347892 1122:0.132499383472 1134:0.168521422475 1196:0.0769135102594 1197:0.198749075207 1241:0.0662496917358 1245:0.167094777701 1490:0.147717985026 1562:0.0331248458679 1716:0.200219623568 1860:0.159242890825 2137:0.147717985026 2500:0.138128122953
654 -1 -1.0 107:0.0590511122374 184:0.192394393203 487:0.237082686576 491:0.128262928802 624:0.0952581359354 667:0.203124694189 678:0.0641314644009 680:0.177000403476 733:0.183641777152 973:0.159126992945 1019:0.194443231248 1034:0.127583377855 1066:0.119884120765 1086:0.0228440885393 1176:0.234347590765 1196:0.0530423309816 1241:0.0228440885393 1257:0.0933743630468 1305:0.119005213926 1315:0.0530423309816 1322:0.036207023698 1484:0.0456881770787 1562:0.0228440885393 1579:0.151772839042 1650:0.185588146552 1668:0.116218451586 1804:0.110976147975 1862:0.0892493546796 1920:0.151772839042 1967:0.319817239551 1969:0.068532265618 2208:0.0641314644009 2216:0.116218451586 2244:0.497365231329 2311:0.103336649837 2344:0.119884120765 2375:0.0456881770787 2440:0.128928750503 2452:0.0952581359354 2454:0.0456881770787 2459:0.036207023698 2526:0.206548462203
655 -1 -1.0 2:0.11130790847 4:0.189693076333 107:0.0627544433313 135:0.146738139578 184:0.0681534046695 297:0.180891059478 299:0.19151291016 336:0.240140187595 474:0.233725065414 600:0.261815696002 619:0.0769554215243 636:0.219501941206 677:0.184860274477 760:0.161291119947 789:0.256624592376 892:0.172824628598 896:0.219501941206 921:0.356806216247 1196:0.0563688274044 1315:0.0563688274044 1322:0.0384777107622 1402:0.106631115432 1430:0.108260428816 1463:0.204049371507 1484:0.0971069302766 1605:0.134847268084 1669:0.146738139578 1742:0.162999942836 1811:0.135584641039 1969:0.0728301977075 2131:0.153910843049 2168:0.104922292543 2282:0.215863455026 2349:0.120271698922 2375:0.0485534651383 2454:0.0485534651383 2459:0.115433132286
656 -1 -1.0 72:0.126750690315 262:0.171657006908 299:0.184271077383 332:0.178041502471 352:0.114618766022 516:0.184271077383 619:0.0740454438443 694:0.718187771491 891:0.119813572062 1196:0.0542373072808 1317:0.119813572062 1418:0.0233587368189 1442:0.114618766022 1517:0.0655762647815 1605:0.129748179123 1668:0.118836705585 1760:0.136248942734 1821:0.184271077383 1950:0.152746489686 1969:0.140152420913 2146:0.125957723523 2216:0.118836705585 2282:0.207700835374 2283:0.179546942873 2305:0.193965829098 2459:0.0370227219221
657 -1 -1.0 637:0.279925701744 652:0.0809166743564 704:0.0809166743564 1068:0.256499789076 1086:0.0809166743564 1422:0.316132594071 1514:0.279925701744 1562:0.0809166743564 2161:0.598854551297 2530:0.541049385742
658 -1 -1.0 24:0.141350176044 44:0.3327536423 93:0.186895930079 133:0.219983632461 184:0.11945475673 619:0.134882346698 1077:0.409657756149 1206:0.279551579774 1230:0.25530385729 1418:0.0425506428816 1428:0.290202999418 1505:0.162005399612 1584:0.279551579774 2057:0.308806518348 2375:0.170202571526 2380:0.294402078756 2459:0.202323520047
659 -1 -1.0 24:0.170163287455 101:0.156452303207 287:0.0947761314338 364:0.34106191408 367:0.161918024255 370:0.224145656508 452:0.253349618905 619:0.243565563654 775:0.356817101311 780:0.195216957999 949:0.0947761314338 1050:0.120388258276 1247:0.0918185142938 1492:0.394115541722 1505:0.0975144571979 1724:0.180140922052 2057:0.185877137972 2072:0.189552262868 2328:0.139827655104 2375:0.0512242536848 2452:0.213601296121 2459:0.162377042436 2531:0.180140922052 2534:0.17196610785
660 -1 -1.0 150:0.183002131801 287:0.169297089256 652:0.183002131801 653:0.158270840258 663:0.178742326928 704:0.0457505329503 832:0.24670139593 873:0.194344947674 949:0.169297089256 1050:0.215047622206 1247:0.164013945015 1272:0.258209428577 1318:0.0725128791143 1422:0.178742326928 1517:0.128437983865 1685:0.0725128791143 1764:0.200950862979 1855:0.284085800808 1927:0.230783719372 2345:0.413660724943 2371:0.263289170293 2390:0.260798155156 2500:0.190776291179
661 -1 -1.0 50:0.266929988699 168:0.319143783806 530:0.283943070657 652:0.167484447162 653:0.144850248036 678:0.117547071777 687:0.207437707545 704:0.0418711117906 760:0.278185645242 779:0.213017725356 873:0.177865447794 874:0.216470507684 881:0.144850248036 1050:0.196812636903 1134:0.213017725356 1212:0.163585852882 1241:0.0418711117906 1245:0.211214390087 1270:0.163585852882 1418:0.0418711117906 1422:0.163585852882 1490:0.186721359826 1764:0.183911213829 1912:0.163585852882 2086:0.293097782534 2154:0.150106365633
662 -1 -1.0 121:0.0688238415264 201:0.176346838047 227:0.19085227676 288:0.162018786152 652:0.0207180407163 696:0.10626869439 731:0.184220336803 756:0.153331721497 760:0.0688238415264 779:0.105402262287 843:0.118101942181 943:0.110259922959 985:0.152251249112 1027:0.297093596225 1178:0.12522800347 1279:0.220200567451 1318:0.0328373176237 1418:0.0207180407163 1429:0.11171825192 1541:0.722420987721 1685:0.0328373176237 1804:0.100647848056 2028:0.184220336803 2068:0.0328373176237 2201:0.1087267759 2215:0.14431740243
663 -1 -1.0 270:0.25032271983 308:0.294022309191 377:0.210581402581 555:0.280174770665 652:0.0526453506453 700:0.34587235219 712:0.223633633461 760:0.174884069374 1086:0.0526453506453 1241:0.0526453506453 1404:0.219527163866 1418:0.0526453506453 1539:0.244477437457 1562:0.0526453506453 1685:0.16688181322 2016:0.241376958546 2068:0.16688181322 2322:0.223633633461 2412:0.336525792158 2500:0.219527163866 2506:0.283880441513
664 -1 -1.0 181:0.171972315021 233:0.240810753581 337:0.369382277794 652:0.0361674834458 704:0.0361674834458 737:0.173869929562 886:0.153636848021 1027:0.259318143797 1086:0.0361674834458 1241:0.0723349668916 1258:0.153636848021 1422:0.141302400941 1448:0.247584148096 1538:0.340006151388 1541:0.229296420028 1652:0.195026551123 1978:0.144669933783 2113:0.490529430358 2328:0.19745390269 2454:0.0723349668916 2505:0.170003075694
665 -1 -1.0 93:0.331602156464 121:0.125396051088 133:0.195154187895 221:0.125396051088 287:0.139684097515 464:0.113243918146 652:0.0754959454307 653:0.130586530351 704:0.0377479727153 873:0.160350651874 937:0.113243918146 949:0.139684097515 1050:0.177432070231 1124:0.179487363696 1199:0.168334503066 1241:0.0377479727153 1247:0.135325066663 1318:0.0598291212321 1324:0.125396051088 1379:0.317277050619 1410:0.113243918146 1418:0.0377479727153 1422:0.147477199605 1591:0.259805822037 1685:0.0598291212321 1764:0.165801078232 1922:0.113243918146 2059:0.173073039378 2068:0.0598291212321 2110:0.226487836292 2179:0.341304302957 2238:0.170755293293 2375:0.226487836292 2459:0.179487363696 2462:0.113243918146
666 -1 -1.0 221:0.0838400682845 268:0.166944530156 287:0.0933930867225 619:0.0800037571514 721:0.103160921589 751:0.103160921589 774:0.2496525504 818:0.150856834533 920:0.110854955958 949:0.0933930867225 962:0.257762158214 983:0.189484539497 1196:0.0586016928923 1230:0.151430252353 1247:0.09047862936 1324:0.0838400682845 1327:0.268244698377 1404:0.105242132544 1410:0.0757151261765 1418:0.0252383753922 1427:0.4993051008 1584:0.165812482115 1753:0.16945664885 1922:0.0757151261765 1950:0.165037744824 2034:0.193994785757 2075:0.217698877805 2130:0.217698877805 2154:0.09047862936 2238:0.114167354757 2375:0.201907003137 2459:0.200009392878 2462:0.0757151261765 2514:0.103160921589
667 -1 -1.0 93:0.101006241019 133:0.118888195111 221:0.0763914438563 239:0.195737251499 268:0.152112634967 318:0.179833742661 354:0.132948818684 374:0.216281724203 462:0.407506624235 600:0.124002357032 619:0.218687889255 818:0.137454222562 820:0.106790655687 951:0.153113003695 1026:0.2079230428 1196:0.0533953278435 1291:0.116991885708 1318:0.0364479815426 1324:0.0763914438563 1377:0.19095470543 1404:0.095892079098 1410:0.0689883480385 1418:0.0229961160128 1825:0.2044764896 1922:0.344941740193 1991:0.184863913696 2034:0.176759657856 2154:0.0824402135682 2203:0.193285608191 2266:0.198357801248 2375:0.137976696077 2459:0.218687889255 2462:0.0689883480385 2497:0.171348915164
668 -1 -1.0 221:0.127107744594 232:0.264738150894 268:0.253100255457 354:0.221213576237 544:0.352476727708 619:0.12129161317 820:0.17768900158 1324:0.127107744594 1410:0.114789731412 1418:0.0382632438039 1950:0.250209427862 1963:0.345963208511 2071:0.345963208511 2154:0.137172294193 2238:0.173086153987 2265:0.226016794983 2375:0.153052975216 2407:0.32160797701 2459:0.181937419755 2462:0.114789731412 2514:0.156399587234
669 -1 -1.0 93:0.284844753116 133:0.167636565043 232:0.22434647829 233:0.215894757078 268:0.214484201746 544:0.298698590564 600:0.174847714449 619:0.102785889261 623:0.275996455843 1129:0.293178853087 1243:0.279691523785 1324:0.107714640926 1418:0.0324253378909 1640:0.331163355237 1846:0.239976016412 1849:0.193066827233 2238:0.146678024896 2435:0.275996455843 2437:0.204990654599 2459:0.0513929446304 2514:0.132537363744
670 -1 -1.0 233:0.273823046859 244:0.324429423412 354:0.23776197795 508:0.334109491178 619:0.130365117488 721:0.168099426102 751:0.168099426102 1324:0.273232676597 1404:0.342981466428 1418:0.0411256157256 1922:0.123376847177 2034:0.316112066956 2199:0.205628078628 2238:0.186034270716 2265:0.242924512768 2375:0.0822512314512 2459:0.130365117488 2476:0.330605493203
671 -1 -1.0 138:0.346195281966 150:0.354445842282 637:0.306545288471 873:0.376415061364 919:0.317668763279 1086:0.0886114605704 1459:0.468347210316 1562:0.0886114605704 1764:0.389209662121 1978:0.177222921141
672 -1 -1.0 138:0.0956726143612 184:0.0687469941275 624:0.102113846501 895:0.116438509652 1086:0.0244881734003 1121:0.590575326482 1525:0.556115810255 1541:0.0776256731012 1562:0.0244881734003 2016:0.112277356751 2143:0.533160515775
673 -1 -1.0 4:0.133858282442 95:0.237054795042 104:0.322239912168 107:0.0885662477757 138:0.133858282442 157:0.148078339401 184:0.192371759011 350:0.205572609469 479:0.183560990993 487:0.118527397521 619:0.108608292395 624:0.142870393973 677:0.130447981084 760:0.341448713468 877:0.0961858795057 1034:0.19135255251 1241:0.0342621015782 1315:0.0795541362444 1322:0.0543041461974 1418:0.0342621015782 1459:0.181088987705 1484:0.137048406313 1579:0.113816237823 1606:0.148078339401 1811:0.19135255251 1978:0.0685242031565 2081:0.251782870491 2168:0.148078339401 2274:0.194349213262 2344:0.359610051082 2454:0.0685242031565 2459:0.0543041461974 2536:0.190311887462
674 1 -1.0 107:0.122291134272 121:0.157155995331 323:0.299929862716 368:0.314991120459 377:0.189234674372 385:0.366556687716 487:0.163661103966 704:0.047308668593 875:0.189234674372 1074:0.189234674372 1122:0.189234674372 1196:0.109847326738 1241:0.047308668593 1315:0.109847326738 1318:0.0749824656789 1322:0.0749824656789 1429:0.255103357902 1484:0.189234674372 1549:0.275946260619 1615:0.268354890622 1680:0.189234674372 1685:0.0749824656789 1804:0.229824612929 2068:0.0749824656789 2454:0.0946173371859 2536:0.262780203154
675 -1 -1.0 15:0.130753114161 24:0.104163130818 98:0.320244412431 121:0.104163130818 270:0.149095331014 652:0.0940686804551 653:0.108474722497 760:0.104163130818 779:0.15952363878 1027:0.112410897308 1034:0.175123350945 1241:0.0313562268184 1245:0.158173166168 1318:0.0496984436712 1329:0.466034709633 1490:0.27966189863 1539:0.145613807998 1541:0.198793774685 1549:0.182897422291 1685:0.0993968873424 1767:0.125424907273 1866:0.155344903211 2065:0.125424907273 2068:0.0993968873424 2259:0.135519357636 2344:0.329110410876 2397:0.215813716566 2401:0.229019005771 2500:0.130753114161
676 -1 -1.0 121:0.066501191813 203:0.19450241953 316:0.17039552926 352:0.0982303238911 416:0.0892727081914 442:0.115736193038 652:0.0200188534831 662:0.122701218673 678:0.0562000268597 704:0.0200188534831 706:0.143332415249 755:0.0562000268597 919:0.0717668390444 1068:0.0634582641563 1241:0.0600565604493 1245:0.302948960359 1318:0.0317291320781 1322:0.0317291320781 1360:0.134411497268 1490:0.535636249148 1497:0.281602129105 1514:0.0692538547083 1668:0.10184517322 1685:0.0634582641563 1736:0.15655101686 1741:0.212769294021 1760:0.116767770577 1837:0.17519587827 1969:0.0600565604493 2000:0.153874927851 2008:0.198022168641 2068:0.0634582641563 2216:0.10184517322 2220:0.135755046521 2240:0.328687688206 2311:0.09055652402 2454:0.0400377069662 2460:0.0818263197366 2500:0.0834771176394
677 -1 -1.0 24:0.109818895209 489:0.230280340981 662:0.202626628306 682:0.512291629621 704:0.0330587815485 883:0.135126541157 907:0.318274539538 989:0.22546680644 1003:0.132235126194 1053:0.109818895209 1086:0.0330587815485 1143:0.351363459312 1350:0.33763278133 1418:0.0330587815485 1440:0.24293999871 1514:0.114364594163 1538:0.155390809824 1541:0.104793858148 1562:0.0330587815485 1652:0.17826344372 1685:0.052396929074 1754:0.201940375601 2068:0.052396929074 2454:0.0661175630971
678 -1 -1.0 93:0.152973890265 114:0.277429177754 133:0.180056098803 270:0.165601337282 678:0.195546889009 1086:0.0348276036408 1184:0.132601048145 1196:0.0808671913712 1241:0.0348276036408 1291:0.177184139372 1402:0.152973890265 1418:0.0348276036408 1538:0.327410102882 1539:0.161734382742 1562:0.0348276036408 1568:0.37016328859 1685:0.110400891521 1862:0.272135274264 1920:0.231389590024 1938:0.187801493906 2006:0.278620829126 2027:0.161734382742 2068:0.110400891521 2125:0.208965621845 2148:0.218257157741 2375:0.139310414563 2454:0.0696552072816 2459:0.165601337282 2537:0.115694795012
679 -1 -1.0 24:0.213102902518 101:0.195932039264 121:0.106551451259 148:0.114988327938 416:0.143037084845 464:0.0962255487315 479:0.171844460501 545:0.285205588681 619:0.406703696935 652:0.0320751829105 662:0.196597873879 704:0.0320751829105 783:0.208738703428 937:0.0962255487315 951:0.213563351166 1138:0.179138693759 1241:0.0320751829105 1310:0.285205588681 1318:0.0508379621169 1322:0.0508379621169 1418:0.0320751829105 1442:0.157389413376 1668:0.163181301184 1685:0.101675924234 1736:0.250833670612 1813:0.199169352477 1969:0.0962255487315 2068:0.101675924234 2072:0.118692280809 2173:0.168328234895 2216:0.163181301184 2375:0.064150365821 2454:0.064150365821 2459:0.254189810585
680 -1 -1.0 4:0.101018914562 24:0.0858937720898 107:0.0668383461518 136:0.256197362867 203:0.376832641008 582:0.274815484507 677:0.0984452602822 687:0.128098681434 704:0.0258566018397 1027:0.185389895983 1241:0.0517132036795 1315:0.06003717025 1318:0.0409817443121 1322:0.0409817443121 1429:0.418281013783 1430:0.115305747795 1484:0.103426407359 1541:0.163926977248 1804:0.376832641008 1922:0.0775698055192 1952:0.226285190219 2072:0.191361592848 2081:0.190013137912 2168:0.335251121788 2454:0.0517132036795 2460:0.105687899221
681 -1 -1.0 4:0.170918218235 70:0.152369180735 138:0.0854591091176 150:0.087495779087 201:0.186185607459 288:0.171058162729 299:0.172557934145 400:0.179573129526 570:0.216372330418 595:0.15479787353 677:0.166563742583 760:0.290654686733 1027:0.0784172717495 1148:0.197776752928 1196:0.0507897269115 1248:0.166724340546 1264:0.152369180735 1315:0.0507897269115 1318:0.0346693822061 1322:0.0346693822061 1398:0.205727544935 1430:0.0975453609394 1484:0.087495779087 1541:0.208016293236 1547:0.223400877648 1649:0.560988267156 1811:0.122165161293 2245:0.18867827885 2454:0.0437478895435
682 -1 -1.0 15:0.499480190179 121:0.397905783922 652:0.119781576409 1241:0.119781576409 1301:0.50882345403 1318:0.189849306885 1685:0.189849306885 2049:0.443244502844 2068:0.189849306885
683 1 1.0 24:0.112775566038 338:0.188571782399 491:0.09530640982 624:0.141564067295 704:0.0339488281553 755:0.09530640982 1199:0.151392477692 1241:0.0339488281553 1257:0.138764573589 1315:0.0788267378824 1322:0.0538076195697 1418:0.0339488281553 1484:0.135795312621 1509:0.293448788386 1526:0.251251184181 1824:0.28190362566 1939:0.326843493404 1959:0.613356989918 1962:0.256987727208 2030:0.159574420246 2274:0.192572193159
684 -1 -1.0 28:0.412777904264 85:0.149513616104 203:0.229132962204 600:0.254335631504 845:0.224270424156 877:0.264825057939 936:0.346612276191 1196:0.10951674429 1418:0.0471662944821 1479:0.4817142812 1649:0.241929273259 1661:0.229132962204 1680:0.188665177928 2151:0.237925378517
685 -1 -1.0 136:0.157129166021 184:0.178078263351 249:0.337095803071 285:0.241743881495 297:0.236325432925 487:0.109720643085 624:0.132254920233 700:0.208372028063 760:0.210719058523 1084:0.286768685158 1199:0.141437021721 1241:0.0317163786368 1315:0.0736431506248 1322:0.0502692707979 1484:0.126865514547 1537:0.188845544658 1742:0.212951553098 2081:0.233075044638 2168:0.548303631593 2454:0.0634327572735 2536:0.176171443191
686 -1 -1.0 24:0.16440877194 85:0.15688583911 169:0.348097973582 184:0.138941530927 637:0.171214092474 652:0.0989839438083 653:0.171214092474 704:0.0494919719041 737:0.237925474736 755:0.138941530927 873:0.210238309146 874:0.255869782918 881:0.171214092474 945:0.274907555386 1196:0.114916800036 1199:0.220706064378 1212:0.19335971959 1241:0.0494919719041 1270:0.19335971959 1318:0.0784429195548 1418:0.0494919719041 1422:0.19335971959 1475:0.311986539679 1579:0.16440877194 1764:0.217384450482 1912:0.19335971959 1978:0.0989839438083 2452:0.206377811014
687 -1 -1.0 322:0.499362203644 704:0.0716878650324 825:0.293021484488 905:0.761930569386 1086:0.0716878650324 1315:0.166454067881 1484:0.143375730065 1562:0.0716878650324 2454:0.143375730065
688 -1 -1.0 181:0.142703276881 561:0.177277095155 652:0.0600238288777 662:0.183951517476 704:0.0300119144389 875:0.120047657755 886:0.254976874152 1027:0.107591587838 1064:0.552932806632 1074:0.120047657755 1086:0.0300119144389 1241:0.0300119144389 1258:0.127488437076 1315:0.0696855073169 1484:0.0600238288777 1517:0.0842540957203 1541:0.0951355179209 1603:0.282266300877 1680:0.120047657755 1685:0.0475677589604 1754:0.366657026689 1807:0.26685945171 1978:0.120047657755 1988:0.296871366149 2068:0.0475677589604 2444:0.21365305037 2454:0.0600238288777
689 -1 -1.0 24:0.151389369558 86:0.225397849661 93:0.100084972723 101:0.139191102279 133:0.117803827216 184:0.0639694297461 215:0.0890238571253 464:0.0683591118922 508:0.18511923926 619:0.0722310859545 652:0.0455727412615 704:0.0227863706307 773:0.193951950686 776:0.136718223784 794:0.219376555352 920:0.100084972723 928:0.219376555352 937:0.0683591118922 1129:0.206026596546 1291:0.115924813871 1418:0.0227863706307 1505:0.173511600754 1517:0.0639694297461 1887:0.214309039214 1922:0.205077335677 1931:0.191522668583 2057:0.165369529195 2160:0.141932171273 2178:0.169786058042 2199:0.113931853154 2265:0.134596598387 2278:0.209905500889 2375:0.227863706307 2421:0.131132999563 2435:0.193951950686 2439:0.193951950686 2458:0.225397849661 2459:0.216693257864 2510:0.219376555352
690 -1 -1.0 4:0.102804970934 107:0.0680200758762 138:0.102804970934 266:0.105255029204 276:0.211534163247 491:0.0738720560768 652:0.026313757301 677:0.100185813378 678:0.0738720560768 696:0.539882833744 779:0.133870262483 875:0.105255029204 895:0.125118955726 1074:0.105255029204 1086:0.026313757301 1178:0.159050719888 1253:0.242399392867 1315:0.0610986523592 1322:0.0417063185752 1387:0.200564821713 1430:0.117344401313 1484:0.052627514602 1490:0.117344401313 1541:0.0834126371503 1562:0.026313757301 1680:0.105255029204 1767:0.105255029204 2065:0.105255029204 2168:0.113726166961 2201:0.552370763688 2259:0.113726166961 2311:0.119031911448 2454:0.052627514602
691 -1 -1.0 338:0.361882631832 704:0.0651502103028 895:0.309781920732 1086:0.0651502103028 1562:0.0651502103028 2131:0.413042560976 2208:0.182899763567 2366:0.554542475438 2375:0.390901261817 2459:0.309781920732
692 -1 -1.0 377:0.166349347084 590:0.36978560336 856:0.363953410051 1086:0.0415873367709 1182:0.349547448635 1196:0.09656280564 1318:0.0659143692868 1324:0.138150142411 1341:0.36978560336 1418:0.0415873367709 1596:0.383097900802 1709:0.305614032588 1941:0.349547448635 1969:0.124762010313 2431:0.173416075345
693 -1 -1.0 61:0.274005468089 96:0.282387148813 173:0.3168687067 218:0.276521141155 290:0.155600587074 291:0.155600587074 455:0.155600587074 519:0.230000919101 744:0.246283834333 755:0.0965668378683 909:0.153394644446 1050:0.161684793257 1086:0.06879560337 1196:0.0798692221348 1418:0.034397801685 1599:0.234599163405 1709:0.252780093686 1851:0.340255614134 1969:0.103193405055 2025:0.311013198401 2122:0.262181826918
694 -1 -1.0 48:0.146451828344 61:0.210025206875 96:0.216449765627 173:0.242879881709 218:0.211953470424 248:0.269277857637 290:0.357803576528 291:0.357803576528 455:0.357803576528 515:0.242879881709 755:0.0740184867187 843:0.150297320176 1046:0.178796767002 1086:0.0527318338961 1196:0.122439526618 1418:0.026365916948 1538:0.123931403228 1599:0.179820272094 1709:0.193755956188 1969:0.237293252532 2122:0.200962385245 2537:0.0875856802572
695 -1 -1.0 24:0.128322666264 121:0.128322666264 416:0.344526515314 442:0.223327980583 545:0.34348046076 755:0.108445233749 843:0.220202124374 1046:0.261956952252 1048:0.278493769811 1241:0.0386289716692 1318:0.061225471537 1442:0.189548137801 1472:0.223327980583 1576:0.260415937226 1663:0.410565921657 1668:0.196523457963 1685:0.061225471537 1969:0.115886915007 2011:0.220202124374 2068:0.061225471537 2216:0.196523457963
696 -1 -1.0 24:0.0948682096372 50:0.182059502778 115:0.282491307228 240:0.111573672117 678:0.080172938024 704:0.0285581767357 755:0.080172938024 919:0.102379992687 1086:0.0285581767357 1121:0.459153738521 1202:0.24992814195 1241:0.0285581767357 1245:0.144058698785 1490:0.127353236306 1525:0.432362548653 1562:0.0285581767357 1763:0.253933130492 1978:0.0571163534715 2131:0.18105455686 2143:0.414515529303 2208:0.080172938024 2259:0.123426386373 2375:0.171349060414 2459:0.135790917645
697 -1 -1.0 637:0.244317343869 747:0.310201051636 877:0.198265372312 881:0.488634687739 1086:0.0706235505721 1241:0.0706235505721 1418:0.0706235505721 1514:0.244317343869 1517:0.198265372312 1562:0.0706235505721 1925:0.638554072351 2208:0.198265372312
698 -1 -1.0 121:0.190678207645 825:0.234619794927 954:0.434508652294 1115:0.357533320928 1137:0.430946361411 1241:0.0573998600206 1318:0.0909766256793 1420:0.346947376361 1491:0.452812758225 1680:0.229599440082 1685:0.0909766256793 2068:0.0909766256793
699 -1 -1.0 24:0.180850637094 43:0.269261605553 101:0.166278514789 121:0.0904253185468 290:0.123134673346 291:0.123134673346 407:0.166843578018 455:0.123134673346 825:0.111263735671 954:0.206057020256 1115:0.339106024074 1137:0.204367675197 1241:0.0272207332501 1315:0.0632045852967 1318:0.0431438414435 1415:0.256014846947 1418:0.0272207332501 1420:0.164532839981 1484:0.0544414665001 1538:0.383848247176 1680:0.108882933 1685:0.0431438414435 1969:0.0816621997502 2068:0.0431438414435 2173:0.142852434959 2182:0.278008185618 2370:0.278008185618 2425:0.269261605553 2454:0.0544414665001 2516:0.226035000713
700 -1 -1.0 105:0.399701284789 282:0.214733938042 345:0.199850642395 468:0.194511818011 525:0.372228477405 704:0.0202037012121 725:0.214733938042 851:0.179646941183 987:0.176813581314 1086:0.0202037012121 1418:0.0202037012121 1562:0.0202037012121 1649:0.518152507534 1767:0.0808148048484 2331:0.353627162629 2375:0.202037012121 2459:0.160110543985
701 -1 -1.0 41:0.242837201251 215:0.13250774116 389:0.220721094334 652:0.0678328393985 739:0.232174513615 816:0.326531479895 1241:0.0339164196993 1418:0.0339164196993 1505:0.258263694961 1512:0.209936687604 1649:0.521900746677 1685:0.215025013528 1905:0.318988725195 2032:0.36047881969 2068:0.215025013528
702 -1 -1.0 41:0.206461206879 117:0.213410888061 210:0.223425976755 389:0.187658000031 555:0.153462491951 619:0.457037920606 652:0.0288358822621 712:0.122492737636 739:0.197395745135 777:0.242369669627 1127:0.285238310228 1241:0.0288358822621 1505:0.219576876525 1512:0.178489052203 1632:0.306480604224 1685:0.182815168242 1920:0.0957907274273 2006:0.115343529048 2057:0.209273181362 2068:0.182815168242 2322:0.122492737636 2459:0.228518960303 2506:0.155492230323
703 1 -1.0 2:0.416689178505 4:0.0887662130572 107:0.0587314454983 121:0.0754756166868 184:0.255137182923 266:0.181763396512 487:0.0785997551254 491:0.127568591462 677:0.0865047202948 678:0.0637842957309 884:0.213688807127 1002:0.509560585982 1045:0.0928688911426 1093:0.241482795127 1149:0.213688807127 1196:0.0527551921228 1257:0.0928688911426 1315:0.0527551921228 1318:0.0360110209343 1322:0.0360110209343 1418:0.022720424564 1430:0.101320179689 1484:0.0908816982558 1622:0.238470282373 1680:0.0908816982558 1685:0.0360110209343 2016:0.104172294626 2048:0.232046063986 2065:0.0908816982558 2068:0.0360110209343 2180:0.218741657359 2259:0.0981960412507 2311:0.102777248183 2349:0.112561443545 2454:0.0454408491279
704 -1 -1.0 138:0.35879812718 652:0.275511779815 704:0.0918372599384 755:0.257819783716 760:0.305076773947 779:0.467218647379 919:0.329233133048 1086:0.0918372599384 1241:0.0918372599384 1422:0.35879812718 1562:0.0918372599384 2500:0.382954486281
705 -1 -1.0 85:0.219832707166 240:0.270940901076 652:0.138698995759 653:0.239909845701 704:0.0693494978796 874:0.358531702925 1068:0.219832707166 1086:0.0693494978796 1212:0.270940901076 1270:0.270940901076 1318:0.109916353583 1418:0.0693494978796 1517:0.194688654214 1562:0.0693494978796 1912:0.270940901076 1978:0.138698995759 2049:0.256623636387 2155:0.289182205045 2181:0.407958341678
706 -1 -1.0 150:0.193274385064 433:0.232284641587 637:0.167154879691 652:0.144955788798 653:0.167154879691 755:0.135647449054 832:0.26054920849 1086:0.0483185962661 1108:0.324422918399 1122:0.193274385064 1196:0.112192306176 1199:0.215473475957 1241:0.0483185962661 1272:0.272703208618 1322:0.0765831631692 1418:0.0483185962661 1484:0.0966371925322 1562:0.0483185962661 1622:0.253572490756 1860:0.232284641587 1942:0.330764470015 1978:0.0966371925322 2328:0.263792072223 2500:0.201484922605 2515:0.268389936148 2537:0.160510902442
707 -1 -1.0 221:0.191493849072 240:0.225214242056 377:0.230581570223 649:0.308838188444 652:0.115290785112 772:0.612680915419 1086:0.0576453925558 1410:0.172936177667 1562:0.0576453925558 1685:0.0913657855403 1978:0.230581570223 2049:0.213313300181 2068:0.0913657855403 2412:0.368487647177 2462:0.172936177667 2500:0.240376963636
708 -1 -1.0 2:0.198990781935 221:0.0720870747613 225:0.417842129675 262:0.159470133225 312:0.374362177915 465:0.204095066608 555:0.115487818367 652:0.0217003718028 683:0.303805205239 712:0.0921816064332 739:0.148549679278 754:0.18470819728 789:0.229390386554 1196:0.0503867029585 1303:0.208921064837 1410:0.0651011154085 1605:0.120536643293 1649:0.333922045649 1753:0.145701624109 1767:0.0868014872113 1920:0.0720870747613 1922:0.0651011154085 1986:0.0750709523509 2146:0.117015292953 2290:0.1450995475 2322:0.0921816064332 2349:0.215015803839 2462:0.0651011154085 2477:0.130687620676 2506:0.117015292953 2537:0.0720870747613
709 -1 -1.0 8:0.152368615717 163:0.078660208219 284:0.36990519291 290:0.266868244016 291:0.266868244016 300:0.140799242543 348:0.184952596455 455:0.266868244016 563:0.163294280664 755:0.0552067806784 825:0.241140508635 986:0.439585363155 1027:0.070498474191 1196:0.0456608368534 1233:0.418017869616 1241:0.0196650520548 1344:0.167384059014 1436:0.131490380931 1541:0.062336740163 1685:0.0311683700815 1920:0.0653258889081 1969:0.176985468493 1978:0.0393301041095 2006:0.078660208219 2027:0.0913216737067 2068:0.0311683700815
710 -1 -1.0 107:0.0878411504061 121:0.112884417217 270:0.161578664342 416:0.151538601983 428:0.251493692275 491:0.0953983997381 619:0.107719109562 652:0.0339815956253 687:0.168351495668 695:0.191787238808 1068:0.107719109562 1196:0.0789028215915 1241:0.0339815956253 1257:0.138898509405 1315:0.0789028215915 1318:0.0538595547808 1322:0.0538595547808 1484:0.135926382501 1539:0.157805643183 1591:0.233883192937 1685:0.107719109562 1866:0.168351495668 2068:0.107719109562 2110:0.407779147504 2171:0.259009482764 2215:0.473416929549 2454:0.0679631912506 2459:0.0538595547808 2460:0.138898509405 2483:0.200725567623 2500:0.141700705187 2536:0.188753792223
711 -1 -1.0 107:0.0652804770861 114:0.201167405068 121:0.0838917589016 129:0.137034541849 147:0.128478460071 184:0.141793522042 517:0.26841008152 704:0.0252539358184 875:0.101015743274 923:0.24980647077 1027:0.0905344129045 1068:0.0800530825355 1074:0.101015743274 1204:0.257921078469 1241:0.0252539358184 1315:0.0586378230832 1318:0.0400265412678 1402:0.110923302289 1418:0.0252539358184 1484:0.101015743274 1514:0.0873642640652 1538:0.593523014801 1541:0.0800530825355 1579:0.0838917589016 1680:0.101015743274 1685:0.120079623803 1692:0.21495525522 1866:0.125112955654 1920:0.0838917589016 1928:0.157302187434 1966:0.21495525522 1993:0.24980647077 2006:0.101015743274 2068:0.120079623803 2454:0.0505078716368
712 1 -1.0 107:0.0837787351268 121:0.10766381868 157:0.14007385755 184:0.27295944644 416:0.1445303521 491:0.0909864821467 559:0.157447352883 687:0.160565694991 875:0.129640155481 877:0.0909864821467 1068:0.102737392513 1074:0.129640155481 1138:0.362017703476 1241:0.0648200777407 1257:0.132474829566 1315:0.0752537798094 1318:0.0513686962564 1322:0.0513686962564 1429:0.349530434547 1484:0.129640155481 1537:0.192975733861 1579:0.21532763736 1606:0.14007385755 1615:0.183843525822 1680:0.129640155481 1685:0.102737392513 1804:0.314894705767 1866:0.160565694991 1928:0.201876255875 2014:0.260541676919 2016:0.148598812867 2068:0.102737392513 2454:0.0648200777407 2460:0.132474829566
713 -1 -1.0 15:0.120088597049 93:0.252986438323 133:0.148887339714 184:0.0808482919697 221:0.0956673523564 301:0.195294633309 462:0.170111022213 491:0.0808482919697 586:0.179382146575 920:0.126493219162 1068:0.091289854384 1196:0.0668686096913 1230:0.17279245599 1276:0.219505508928 1324:0.0956673523564 1410:0.0863962279951 1418:0.028798742665 1517:0.0808482919697 1655:0.202553739076 1685:0.045644927192 1814:0.239138444914 1881:0.227185886775 1922:0.51837736797 2037:0.153264837686 2059:0.132041155187 2068:0.045644927192 2173:0.151133713984 2190:0.166495890644 2372:0.209003644902 2375:0.17279245599 2437:0.182063580351 2459:0.136934781576 2462:0.0863962279951
714 -1 -1.0 150:0.266099464992 559:0.323176535936 649:0.356410430523 652:0.199574598744 653:0.230138225724 704:0.0665248662479 755:0.1867589107 1086:0.0665248662479 1108:0.446664285018 1196:0.15446595595 1272:0.375456778147 1562:0.0665248662479 1978:0.133049732496 2500:0.277403702985 2505:0.312696123556
715 -1 -1.0 148:0.15281155753 433:0.204916897483 637:0.147460715058 652:0.213128529935 653:0.147460715058 704:0.042625705987 832:0.229851337052 874:0.220371703087 886:0.181070909242 1086:0.042625705987 1122:0.170502823948 1167:0.249700575576 1272:0.240573354579 1418:0.042625705987 1422:0.166533969852 1517:0.119665485509 1562:0.042625705987 1662:0.245306142656 1763:0.379018557834 1860:0.204916897483 2069:0.421644263821 2208:0.119665485509 2375:0.0852514119741 2431:0.1777459971 2459:0.0675601455562 2500:0.1777459971
716 -1 -1.0 637:0.182772295838 649:0.28305576982 652:0.158499125856 653:0.182772295838 704:0.052833041952 755:0.148321100371 832:0.284892532616 1086:0.052833041952 1196:0.245349048894 1241:0.052833041952 1418:0.052833041952 1422:0.20641291474 1562:0.052833041952 1662:0.304048212831 1910:0.444069191535 1942:0.361668063044 1978:0.105666083904 2431:0.220309822538 2452:0.220309822538 2500:0.220309822538 2537:0.175507566399
717 -1 -1.0 148:0.164406546322 150:0.183440185261 177:0.283865640954 559:0.222787233435 637:0.158649694255 652:0.137580138946 653:0.158649694255 832:0.247291926755 874:0.237093000013 1086:0.0458600463153 1134:0.233311281527 1196:0.212967459945 1197:0.275160277892 1241:0.0458600463153 1322:0.072686453691 1418:0.0458600463153 1460:0.25882750626 1509:0.198203822603 1517:0.128745426749 1562:0.0458600463153 1696:0.48742100473 2043:0.222787233435 2537:0.152343776288
718 -1 -1.0 136:0.153431737806 652:0.0929101683868 755:0.08694393951 843:0.353085876061 894:0.254247231521 919:0.111026489867 936:0.227590523413 1079:0.257168555853 1086:0.0309700561289 1212:0.120996621036 1228:0.248965772314 1241:0.0309700561289 1270:0.120996621036 1422:0.120996621036 1457:0.472110745332 1514:0.107138791403 1562:0.0309700561289 1797:0.254247231521 1912:0.120996621036 2148:0.194082730913 2154:0.111026489867 2155:0.129142811348 2168:0.133850355684 2243:0.263609457443 2375:0.0619401122579 2459:0.0490863776096 2488:0.191699214017 2505:0.145572881902
719 -1 -1.0 107:0.0662391768126 416:0.11427209462 443:0.231690811397 541:0.1747658003 652:0.0512496229977 678:0.0719379406881 733:0.205995783755 850:0.272351913492 881:0.0886472831207 1027:0.183727976623 1095:0.205995783755 1176:0.131436910433 1196:0.118997939491 1315:0.0594989697454 1322:0.0406143653137 1484:0.0512496229977 1541:0.487372383765 1650:0.208179077209 1850:0.224256666838 1935:0.246703740988 2065:0.102499245995 2093:0.272351913492 2244:0.371938390886 2259:0.110748592743 2311:0.115915422427 2454:0.0512496229977 2537:0.0851237812442
720 -1 -1.0 72:0.332267062127 106:0.459725608852 619:0.194104363684 1086:0.0612331091731 1418:0.0612331091731 1514:0.211831753981 1562:0.0612331091731 1576:0.412800983965 1767:0.244932436692 1825:0.544471562242 2154:0.219518400188 2459:0.0970521818419
721 1 1.0 107:0.07275540124 377:0.337747574534 479:0.150791682917 491:0.0790147763151 619:0.0892195400577 755:0.0790147763151 1034:0.314384589747 1241:0.0562912624223 1257:0.115044221719 1315:0.0653521318576 1322:0.0446097700288 1408:0.242776020032 1418:0.0281456312112 1429:0.30354035511 1484:0.112582524845 1685:0.0892195400577 1767:0.112582524845 1804:0.273461883039 1866:0.1394389823 1920:0.186995526137 2006:0.112582524845 2068:0.0892195400577 2177:0.242776020032 2335:0.479137302307 2344:0.295412464833 2454:0.0562912624223 2459:0.0446097700288
722 -1 -1.0 24:0.130337913098 184:0.110148314898 186:0.197919937933 487:0.135732949299 608:0.244391572001 652:0.0784712428293 704:0.0392356214146 803:0.338435046599 881:0.135732949299 1015:0.417013665439 1066:0.205905697129 1068:0.124373977269 1108:0.263437595216 1241:0.0392356214146 1318:0.0621869886347 1322:0.0621869886347 1418:0.0392356214146 1509:0.339147069025 1579:0.130337913098 2030:0.184424673263 2375:0.235413728488 2459:0.186560965904 2495:0.343372269496 2500:0.163609598684
723 -1 -1.0 121:0.159443492491 755:0.134745382997 789:0.253684897723 1003:0.191989095413 1012:0.378638170075 1037:0.433974990388 1199:0.214040560629 1318:0.0760738791942 1440:0.352718917691 1685:0.0760738791942 2068:0.0760738791942 2149:0.306813809898 2207:0.29896631647 2218:0.323572037119 2454:0.0959945477064 2460:0.196187073356
724 -1 -1.0 24:0.123927789878 85:0.118257165203 150:0.149223928199 177:0.230917483884 203:0.181231751802 274:0.28008565208 481:0.291739455997 581:0.259865423486 637:0.129057493867 649:0.199868738915 652:0.0746119640994 704:0.0373059820497 993:0.299899767513 1068:0.118257165203 1086:0.0373059820497 1171:0.256763758054 1241:0.0373059820497 1322:0.0591285826013 1418:0.0373059820497 1509:0.161233771928 1517:0.104731132329 1518:0.267106031568 1562:0.0373059820497 1607:0.276097075402 1622:0.195779089615 1978:0.0746119640994 2029:0.23847167903 2030:0.175354519751 2155:0.155563147252 2452:0.155563147252 2500:0.155563147252
725 -1 -1.0 148:0.142192051203 270:0.188595335945 652:0.0396634696108 1027:0.142192051203 1086:0.0396634696108 1241:0.0396634696108 1418:0.0396634696108 1538:0.559307243754 1539:0.18419144886 1541:0.125730223963 1562:0.0396634696108 1668:0.2017864278 1749:0.224988070171 1760:0.23135265582 1969:0.118990408832 2016:0.181855520814 2027:0.18419144886 2216:0.2017864278 2217:0.31289492812 2218:0.267389970947 2326:0.333377072998 2454:0.0793269392216
726 -1 -1.0 181:0.185501715308 561:0.230444639778 635:0.34689382837 649:0.209013375449 652:0.117038551526 653:0.134962288583 704:0.0390128505087 832:0.210369673511 886:0.331447522108 1086:0.0390128505087 1171:0.26851152439 1187:0.224514565817 1196:0.181170067316 1258:0.165723761054 1272:0.220182917825 1680:0.156051402035 1978:0.234077103052 2492:0.398442308151 2500:0.162680660714 2515:0.216700344508 2537:0.129597884167
727 -1 -1.0 150:0.197244946562 181:0.234469382818 287:0.182473258615 561:0.291276079969 649:0.264187514713 652:0.197244946562 653:0.170588851188 704:0.0493112366404 873:0.209470558847 886:0.209470558847 949:0.182473258615 1050:0.231784495255 1086:0.0493112366404 1247:0.17677893422 1422:0.192653606688 1764:0.216590603834 1780:0.364946517229 1927:0.248745312127 1978:0.197244946562 2390:0.281095731895 2500:0.205624158519
728 -1 -1.0 121:0.113069689903 300:0.243703177392 467:0.327695916273 770:0.219300840454 825:0.139126477981 986:0.253619616605 1086:0.0340373682612 1115:0.424025191201 1137:0.255545570998 1241:0.0340373682612 1267:0.347627189414 1318:0.0539479523172 1418:0.0340373682612 1562:0.0340373682612 1685:0.0539479523172 1922:0.102112104783 1947:0.151787316239 1978:0.0680747365223 2068:0.0539479523172 2309:0.286088895268 2372:0.247022382616 2375:0.0680747365223 2459:0.0539479523172 2509:0.347627189414
729 -1 -1.0 93:0.444288490355 117:0.187152090545 619:0.0801604857908 707:0.174962952741 821:0.26877019403 904:0.23783550345 1379:0.212547685677 1542:0.203286718494 1672:0.26877019403 1746:0.243459322475 1920:0.0840043123187 2021:0.199489101737 2199:0.505756355461 2375:0.202302542185 2459:0.200401214477
730 -1 -1.0 48:0.45123763436 150:0.324947639805 637:0.281033534886 652:0.162473819902 704:0.0812369099512 881:0.281033534886 1086:0.0812369099512 1517:0.228060839004 1562:0.0812369099512 2049:0.300612288163 2155:0.338751821846 2431:0.338751821846 2500:0.338751821846
731 -1 -1.0 4:0.0698982105639 70:0.373874705286 135:0.108140303023 257:0.164809966378 391:0.119628233847 491:0.050226409127 504:0.161764395435 600:0.096473993684 624:0.0746041612003 652:0.0357820158274 670:0.118343826168 677:0.0681174170407 789:0.189122345849 929:0.110025174382 1005:0.190153603269 1034:0.199841216596 1241:0.0178910079137 1248:0.13636618942 1257:0.0731288300397 1264:0.373874705286 1315:0.0415416339206 1322:0.0283565766433 1429:0.192947987368 1484:0.0357820158274 1605:0.0993771931026 1615:0.101485406683 1622:0.187781425347 1626:0.190153603269 1652:0.096473993684 1653:0.146875395131 1669:0.108140303023 1685:0.17013945986 1748:0.313147888036 1804:0.173828352857 1920:0.118865283669 1969:0.053673023741 2006:0.0715640316547 2068:0.113426306573 2344:0.187781425347 2371:0.205921475687 2452:0.0746041612003
732 -1 -1.0 2:0.185615890839 30:0.215138988253 89:0.295683502286 107:0.0523243229667 229:0.177147102783 365:0.147841751143 487:0.0700251617748 749:0.215138988253 1030:0.138052775087 1239:0.295683502286 1271:0.144928764004 1301:0.0859857468302 1315:0.0470000301778 1322:0.0320825117404 1484:0.0809672449053 1511:0.149807204458 1529:0.18301955772 1652:0.109150271344 1685:0.0641650234808 1914:0.215138988253 2027:0.0940000603556 2074:0.129392082571 2133:0.166174205298 2279:0.329512280486 2349:0.100281906493 2371:0.232978692895 2393:0.483725705279 2454:0.0404836224527
733 -1 -1.0 121:0.170350947081 464:0.153842234583 555:0.272912436803 652:0.0512807448612 712:0.217836887006 755:0.143963251493 770:0.330398941565 832:0.276522053968 937:0.153842234583 1241:0.0512807448612 1318:0.081278057614 1437:0.327802798829 1685:0.081278057614 1727:0.332080433862 2068:0.081278057614 2322:0.217836887006 2452:0.427673720178 2500:0.213836860089 2506:0.276522053968
734 -1 -1.0 24:0.0775815871515 107:0.0603702090487 221:0.0775815871515 268:0.15448247933 287:0.0864214932688 354:0.13502009967 462:0.1379517962 464:0.0700631545314 704:0.0233543848438 937:0.0700631545314 949:0.0864214932688 966:0.224845131435 1082:0.180954277653 1196:0.108454404615 1230:0.140126309063 1247:0.0837245938925 1256:0.176789321089 1276:0.178008331491 1324:0.0775815871515 1404:0.0973860332535 1410:0.0700631545314 1418:0.0233543848438 1431:0.157442814412 1508:0.118814565073 1584:0.153434936245 1743:0.191726733258 1767:0.0934175393752 1781:0.167214390631 1881:0.184236745769 1922:0.140126309063 1938:0.125934256292 2050:0.198786747171 2154:0.0837245938925 2205:0.174018451858 2347:0.143145634394 2375:0.420378927189 2454:0.0467087696876 2459:0.333142417844 2462:0.0700631545314 2499:0.222094945229 2519:0.198786747171 2537:0.0775815871515
735 -1 -1.0 72:0.172225014977 93:0.139408408568 133:0.164089009854 221:0.10543516429 232:0.219598817701 233:0.211325953336 268:0.20994524843 623:0.270155769124 704:0.0317391470492 1129:0.286974549382 1206:0.208521613245 1243:0.273772641373 1324:0.210870328581 1404:0.132349862805 1410:0.0952174411475 1428:0.21646666299 1522:0.25038198201 1846:0.234897600721 1887:0.298511167917 2265:0.187479669217 2375:0.190434882295 2435:0.270155769124 2459:0.150916073633 2462:0.0952174411475
736 -1 -1.0 24:0.149338198058 121:0.149338198058 190:0.39342808835 221:0.149338198058 287:0.166354292972 410:0.444687877528 637:0.155519707072 652:0.0449552771138 653:0.155519707072 949:0.166354292972 1050:0.211309570086 1159:0.330364110607 1176:0.230588339422 1241:0.0449552771138 1247:0.161162982662 1305:0.234192419663 1318:0.0712524284349 1410:0.134865831341 1442:0.220590626493 1517:0.126205418478 1685:0.0712524284349 2068:0.0712524284349 2173:0.23592203564 2375:0.0899105542276 2459:0.0712524284349 2462:0.134865831341
737 -1 -1.0 15:0.119470656592 74:0.425821389511 85:0.0908201037525 163:0.11460221136 215:0.111934575449 221:0.0951750764131 652:0.0286505528399 760:0.0951750764131 843:0.163320749355 875:0.11460221136 881:0.0991146283859 924:0.16991890347 985:0.210545124289 1053:0.0951750764131 1074:0.11460221136 1196:0.0665245235731 1223:0.157344627326 1241:0.0573011056799 1343:0.421755384868 1410:0.0859516585198 1418:0.0286505528399 1472:0.165639151959 1505:0.109082823375 1576:0.193146756113 1622:0.150356024524 1661:0.417551523589 2011:0.163320749355 2237:0.28340507167 2462:0.0859516585198
738 -1 -1.0 148:0.153817551188 184:0.120453270945 487:0.148431482889 652:0.0429063208213 704:0.0429063208213 711:0.43820672623 987:0.375496557081 1066:0.225169261539 1086:0.0429063208213 1241:0.0429063208213 1315:0.0996253917633 1484:0.171625283285 1538:0.605035723644 1562:0.0429063208213 1579:0.142531712585 1767:0.171625283285 2148:0.268884753834 2375:0.0858126416427 2454:0.0858126416427 2459:0.0680049095457
739 -1 -1.0 88:0.182750457448 93:0.19100166768 133:0.112408121045 168:0.165723975356 221:0.0722276813083 277:0.231091087871 340:0.334250528365 464:0.0652280957732 561:0.128431741831 652:0.0869707943643 704:0.0217426985911 776:0.130456191546 886:0.184722815123 911:0.11940770658 937:0.0652280957732 1024:0.28953497085 1134:0.110615171151 1196:0.0504849827173 1258:0.0923614075615 1272:0.122712664026 1324:0.0722276813083 1365:0.159781181285 1370:0.162009437343 1404:0.0906654224537 1410:0.0652280957732 1561:0.31956236257 1680:0.0869707943643 1766:0.149647233332 1767:0.0869707943643 1846:0.160915090892 1849:0.129460295729 1922:0.130456191546 1978:0.130456191546 2098:0.209328567425 2199:0.217426985911 2375:0.0869707943643 2437:0.137455777082 2459:0.0689227238626 2482:0.132357869742 2514:0.177744945119 2538:0.204493156039
740 -1 -1.0 72:0.196933580042 107:0.093815164308 184:0.10188637677 462:0.214376770116 464:0.108877979021 619:0.230090018537 672:0.25836530559 704:0.0362926596737 937:0.108877979021 1315:0.0842689461346 1322:0.0575225046343 1484:0.0725853193474 1505:0.138179036443 1508:0.1846375575 1680:0.145170638695 1722:0.370660715656 1767:0.145170638695 1922:0.108877979021 1938:0.195701541078 2057:0.263389907095 2084:0.317616810156 2160:0.226060396903 2238:0.164172094584 2375:0.145170638695 2454:0.0725853193474 2459:0.230090018537 2499:0.172567513903 2519:0.30891414229
741 -1 -1.0 221:0.149206033417 423:0.228505894473 464:0.134746474777 619:0.142378739751 637:0.155382071782 672:0.319750737899 704:0.0449154915925 937:0.134746474777 1322:0.0711893698755 1410:0.134746474777 1418:0.0449154915925 1508:0.228505894473 1767:0.17966196637 1925:0.406110565607 1938:0.242198587867 2154:0.16102035306 2160:0.279770453524 2205:0.334674810047 2238:0.203178009005 2375:0.17966196637 2454:0.089830983185 2459:0.213568109627 2462:0.134746474777 2499:0.213568109627
742 -1 -1.0 24:0.200605102293 72:0.163841053312 101:0.184441254974 185:0.204756894213 221:0.100302551146 392:0.245300340683 416:0.134648419603 427:0.167715680917 464:0.0905822296101 619:0.0957129581092 652:0.0301940765367 694:0.464173570434 783:0.196496849451 895:0.143569437164 929:0.185685935208 937:0.0905822296101 1206:0.198370723073 1410:0.0905822296101 1418:0.0301940765367 1428:0.205929005585 1605:0.167715680917 1668:0.153611242406 1685:0.0957129581092 1760:0.176118727518 1855:0.187488710173 1969:0.0905822296101 1986:0.104454343067 2068:0.0957129581092 2072:0.223462720138 2216:0.153611242406 2421:0.1737635137 2454:0.0603881530734 2459:0.0478564790546 2462:0.0905822296101 2530:0.20189270868
743 1 -1.0 24:0.101207249827 107:0.0787545480008 121:0.101207249827 157:0.131673667804 163:0.121865671906 184:0.171060096928 322:0.212222495551 425:0.266628199245 491:0.171060096928 624:0.127042678025 678:0.085530048464 746:0.218135632805 812:0.161027273174 825:0.124530351385 875:0.121865671906 877:0.085530048464 1074:0.121865671906 1241:0.0304664179766 1257:0.124530351385 1315:0.0707408318504 1318:0.0482881300242 1322:0.0482881300242 1418:0.0304664179766 1484:0.121865671906 1579:0.101207249827 1606:0.131673667804 1622:0.639542212541 1680:0.121865671906 1685:0.0482881300242 2068:0.0482881300242 2311:0.137816729296 2414:0.293316471408 2454:0.0609328359532 2537:0.101207249827
744 -1 -1.0 139:0.232956921272 148:0.093922868 150:0.104796485856 184:0.0735502325953 191:0.155380107877 439:0.167020432399 559:0.127274834161 637:0.0906340691728 652:0.0785973643918 692:0.208696550029 755:0.0735502325953 832:0.141273979131 919:0.093922868 1086:0.0261991214639 1134:0.399861170763 1197:0.157194728784 1202:0.229282765801 1245:0.132158694245 1259:0.208696550029 1272:0.147864073841 1490:0.116833190637 1562:0.0261991214639 1579:0.0870315976524 1910:0.220207322114 1942:0.179345825325 2065:0.104796485856 2086:0.366787700495 2259:0.113230719116 2328:0.143032312101 2431:0.109248371608 2452:0.327745114825 2461:0.196697623705
745 -1 -1.0 150:0.26024100773 559:0.316061467426 637:0.225071492652 652:0.0650602519325 653:0.225071492652 704:0.0650602519325 755:0.182647218493 874:0.336356623066 1068:0.206236119201 1086:0.0650602519325 1196:0.151065226822 1212:0.254183286423 1270:0.254183286423 1418:0.0650602519325 1514:0.225071492652 1562:0.0650602519325 1912:0.254183286423 2043:0.316061467426 2155:0.271296371133 2208:0.182647218493 2537:0.216125478755
746 -1 -1.0 20:0.314809752126 150:0.136697164386 163:0.136697164386 377:0.136697164386 652:0.0341742910965 663:0.133515216497 721:0.139686144983 751:0.139686144983 874:0.176678521946 1010:0.277636086614 1086:0.0341742910965 1196:0.0793502466199 1318:0.0541649698767 1457:0.260478217631 1522:0.269592208174 1562:0.0341742910965 1649:0.525868832813 1822:0.269592208174 2049:0.126459904113 2156:0.338044695738 2231:0.216659879507
747 -1 -1.0 63:0.35875646337 150:0.168593462693 439:0.268697493133 637:0.145809388884 652:0.0842967313463 832:0.227277366561 845:0.200410737176 877:0.118325421829 1086:0.0421483656732 1134:0.214428244182 1167:0.246904325089 1272:0.237879314493 1418:0.0421483656732 1562:0.0421483656732 1787:0.29359642323 1978:0.0842967313463 2065:0.337186925385 2151:0.212612967942 2271:0.303866676758 2328:0.23010612023 2431:0.17575552379 2505:0.198115852065
748 -1 -1.0 150:0.226336785861 649:0.303152775202 652:0.0565841964652 660:0.601402050563 755:0.158851922457 832:0.305119948453 919:0.202852222461 1086:0.0565841964652 1196:0.262768870998 1418:0.0565841964652 1562:0.0565841964652 1942:0.387346553943 1978:0.11316839293 2500:0.235951855527 2537:0.187968631964
749 -1 -1.0 15:0.211996191585 72:0.2758676624 85:0.161156861978 240:0.198623698729 637:0.175875184313 652:0.152517988821 653:0.175875184313 687:0.251868019162 873:0.215961787003 874:0.262835521193 1086:0.0508393296072 1212:0.198623698729 1241:0.0508393296072 1270:0.198623698729 1301:0.215961787003 1318:0.0805784309892 1422:0.198623698729 1514:0.175875184313 1517:0.142724042207 1562:0.0508393296072 1764:0.223302473196 1912:0.198623698729 1978:0.101678659214 2043:0.246976497037 2049:0.188127874522 2154:0.182257090203 2181:0.299069628948
750 -1 -1.0 4:0.121757257157 107:0.0805597024641 135:0.18837201379 163:0.124658988193 677:0.118655253069 892:0.221859997783 921:0.458042508106 1196:0.0723623017413 1198:0.241470470238 1205:0.253186185672 1290:0.232215109503 1315:0.0723623017413 1322:0.0493949554159 1484:0.124658988193 1583:0.235912635225 1669:0.18837201379 1811:0.174053943609 1969:0.0934942411447 2131:0.197579821664 2375:0.0623294940964 2454:0.0623294940964 2459:0.0493949554159 2514:0.509538982066 2537:0.10352704879
751 1 -1.0 121:0.11669973123 184:0.197245428265 270:0.167039766569 487:0.121530246463 491:0.197245428265 729:0.660807488648 973:0.244708834931 1066:0.184360321126 1068:0.11135984438 1176:0.360384651552 1241:0.0351301195861 1257:0.143593058417 1305:0.183008719713 1318:0.0556799221898 1539:0.163139223287 1579:0.11669973123 1685:0.11135984438 1866:0.174041508837 2068:0.11135984438 2440:0.198269342873
752 -1 -1.0 107:0.0717102425416 138:0.108382257815 342:0.20531008061 678:0.15575939868 701:0.216941998175 943:0.147637249812 1004:0.294846988036 1027:0.0994515511763 1184:0.105621007975 1196:0.128826647816 1247:0.198903102353 1315:0.0644133239078 1322:0.0439689339069 1484:0.110965234539 1530:0.23612715739 1541:0.263813603441 1767:0.110965234539 1809:0.203863335799 1847:0.294846988036 1863:0.216941998175 1959:0.334136728426 2019:0.26708038888 2028:0.246669716024 2189:0.260910932082 2311:0.125489528351 2454:0.0554826172694 2514:0.113391568212 2537:0.0921546325425
753 -1 -1.0 107:0.0797610738861 184:0.259869506773 487:0.10674351402 491:0.173246337848 540:0.297065215177 584:0.315133453596 624:0.128666352431 652:0.0308557953409 895:0.146715835636 973:0.214934814276 1066:0.161928977319 1086:0.0308557953409 1159:0.226750851943 1176:0.316536214033 1241:0.0308557953409 1257:0.126121916893 1305:0.160741826888 1315:0.0716449380921 1322:0.0489052785452 1484:0.123423181363 1562:0.0308557953409 1579:0.102500733433 1680:0.123423181363 1862:0.120550216637 1920:0.205001466866 1928:0.192195154729 1967:0.431981134772 2049:0.114180010614 2208:0.0866231689242 2375:0.0617115906817 2440:0.174145671525 2454:0.0617115906817 2459:0.0489052785452
754 -1 -1.0 39:0.236902463472 107:0.057617455167 182:0.209635658715 184:0.0625744653218 407:0.136618496143 487:0.0771089120769 609:0.146775352275 619:0.0706559617799 678:0.125148930644 689:0.358366556054 881:0.0771089120769 895:0.10598394267 1027:0.079906929444 1066:0.116973545319 1086:0.0222894742771 1122:0.0891578971082 1179:0.124485877998 1184:0.0848639395988 1241:0.0222894742771 1315:0.0517545565442 1322:0.0353279808899 1418:0.0222894742771 1484:0.0891578971082 1541:0.14131192356 1562:0.0222894742771 1579:0.0740440308212 1668:0.113396872136 1683:0.127672335633 1713:0.499895481348 1967:0.468078959818 1969:0.0668684228312 2072:0.0824808559113 2125:0.133736845662 2137:0.0993983863539 2216:0.113396872136 2454:0.0445789485541 2459:0.0353279808899 2542:0.192262515379
755 -1 -1.0 74:0.177494872622 85:0.113569466993 107:0.0926119114083 148:0.12843908932 184:0.201159208508 308:0.200093445143 416:0.159768849986 479:0.19194596884 619:0.113569466993 652:0.0716543558233 760:0.238030617731 843:0.408461335913 875:0.143308711647 1046:0.242956980939 1053:0.119015308865 1068:0.113569466993 1074:0.143308711647 1086:0.0358271779117 1140:0.21496306747 1241:0.0358271779117 1318:0.0567847334967 1324:0.119015308865 1343:0.175800042362 1512:0.221763945713 1562:0.0358271779117 1579:0.119015308865 1652:0.193191515662 1661:0.174047749404 1685:0.113569466993 1742:0.240552468704 2037:0.190669664689 2068:0.113569466993 2131:0.227138933987 2375:0.0716543558233 2459:0.113569466993
756 -1 -1.0 41:0.279036326599 215:0.152260333873 221:0.12946302653 389:0.253623427747 555:0.20740753516 652:0.038972254315 687:0.193076198535 712:0.165551311365 739:0.266784179176 843:0.222158986403 1241:0.038972254315 1410:0.116916762945 1505:0.29676240858 1512:0.241231416874 1685:0.185308684973 1920:0.12946302653 1986:0.134821848827 2006:0.15588901726 2040:0.398027694993 2068:0.185308684973 2322:0.165551311365 2462:0.116916762945 2477:0.234705249988 2506:0.210150765948
757 -1 -1.0 24:0.110349717675 129:0.180252782904 136:0.164571341866 147:0.168998266121 221:0.110349717675 427:0.184515526548 464:0.0996557250996 479:0.17797024326 619:0.10530039151 652:0.132874300133 692:0.264612002958 755:0.0932563301232 789:0.351147060376 875:0.132874300133 937:0.0996557250996 1074:0.132874300133 1196:0.0771311426417 1241:0.0332185750332 1322:0.052650195755 1402:0.145906525878 1410:0.0996557250996 1418:0.0332185750332 1509:0.430704878124 1605:0.184515526548 1685:0.052650195755 1770:0.328590959158 2027:0.154262285283 2030:0.156141909466 2068:0.052650195755 2072:0.122923334433 2168:0.143568292708 2441:0.21176972569 2459:0.052650195755 2462:0.0996557250996 2500:0.138518966543
758 -1 -1.0 24:0.177746042048 72:0.145171276395 107:0.0691566524352 113:0.237885847443 149:0.273235723383 206:0.211051059682 221:0.088873021024 287:0.0989995109691 353:0.257569699549 358:0.18035746714 424:0.171016513446 572:0.217348233774 600:0.144263068313 652:0.0802603354005 704:0.0267534451335 845:0.127209621905 949:0.0989995109691 1068:0.0848064146034 1212:0.104522783192 1247:0.0959100975687 1270:0.104522783192 1360:0.17962919907 1370:0.199345567659 1410:0.0802603354005 1475:0.16864785238 1538:0.251505912205 1622:0.140400140796 1879:0.213112172805 1912:0.104522783192 1920:0.088873021024 1927:0.134954921304 2092:0.273235723383 2199:0.133767225668 2248:0.195401297514 2390:0.152506401236 2452:0.111559859737 2454:0.053506890267 2530:0.178886924989 2537:0.088873021024
759 -1 -1.0 17:0.2107148773 79:0.15854911499 85:0.0763237153604 364:0.320625527599 377:0.096309805848 542:0.178194315403 561:0.142222871607 600:0.129833261015 652:0.096309805848 704:0.024077451462 873:0.102279268519 874:0.124478618284 877:0.0675939518725 886:0.204558537038 1212:0.0940679686831 1258:0.306837805557 1270:0.0940679686831 1318:0.0381618576802 1324:0.0799835624649 1367:0.214091490525 1652:0.129833261015 1668:0.24498627925 1760:0.140441126199 1764:0.105755809553 1780:0.178194315403 1855:0.149507812017 1865:0.221798793285 1879:0.191795784471 1912:0.0940679686831 1947:0.107371748346 1956:0.255905881609 1957:0.245905521125 1969:0.144464708772 1978:0.144464708772 2216:0.24498627925
760 -1 -1.0 74:0.0872701947379 85:0.0558395256967 88:0.148060005363 93:0.0773724682716 133:0.0910703438841 215:0.0688214761259 318:0.137755651609 352:0.0864368852196 448:0.120140242515 573:0.339185895877 619:0.0558395256967 765:0.179908008945 786:0.135400851285 887:0.131256131978 911:0.0967412389743 990:0.395068241565 1024:0.117287119101 1222:0.1499380051 1310:0.156632407505 1343:0.0864368852196 1386:0.395068241565 1505:0.0670681145169 1561:0.129450852755 1647:0.156632407505 1661:0.0855753225985 1725:0.111043676716 1922:0.0528462272811 1969:0.0528462272811 1986:0.0609393031939 1990:0.1499380051 2095:0.102748743798 2146:0.379951509461 2380:0.121878606388 2436:0.187224416219 2459:0.0279197628484 2510:0.169592947938
761 -1 -1.0 121:0.19015334085 148:0.205209919318 308:0.319693638061 377:0.228967437486 652:0.0572418593715 843:0.326303768701 985:0.420654863564 1046:0.388177639069 1241:0.0572418593715 1318:0.0907262005753 1324:0.19015334085 1685:0.272178601726 2068:0.272178601726 2412:0.365908134972
762 -1 -1.0 223:0.283852815813 354:0.204138794793 418:0.283852815813 530:0.239448618936 677:0.134437032748 761:0.227499201803 1418:0.0353098241432 1463:0.296784066962 1811:0.197204043747 1849:0.210241624634 1885:0.281270442254 1911:0.375288542937 1963:0.319259394607 2037:0.187916345133 2148:0.221279130695 2375:0.0706196482863 2459:0.055964747174 2514:0.288655188232
763 -1 -1.0 107:0.138171507872 121:0.177563819121 270:0.254158416516 394:0.385359958678 416:0.238365698082 619:0.169438944344 652:0.0534520357002 678:0.150058835517 696:0.274170618938 755:0.150058835517 779:0.271935245414 1178:0.323085170254 1315:0.124111783421 1318:0.084719472172 1322:0.084719472172 1484:0.1069040714 1539:0.248223566842 1541:0.169438944344 1685:0.084719472172 2068:0.084719472172 2201:0.280512408801 2311:0.241793595167 2454:0.1069040714 2459:0.084719472172 2460:0.218483209714
764 -1 -1.0 2:0.604828769956 1418:0.0659578753219 1622:0.34614214863 2180:0.63501167961 2349:0.326768262561
765 1 -1.0 4:0.0846898661776 157:0.0936866551616 163:0.0867082034729 289:0.230393354624 301:0.146999879466 433:0.104209277187 652:0.0433541017364 677:0.0825322263188 678:0.0608551754506 746:0.155204895177 877:0.0608551754506 891:0.222375457752 987:0.189707665744 1030:0.147841366299 1122:0.0867082034729 1184:0.0825322263188 1196:0.0503325534252 1241:0.0216770508682 1271:0.310409790354 1315:0.0503325534252 1317:0.222375457752 1318:0.0343573127523 1322:0.0343573127523 1349:0.159298754016 1430:0.0966673260405 1484:0.0867082034729 1591:0.149195403489 1606:0.0936866551616 1622:0.341278774985 1685:0.0343573127523 1777:0.221389979692 1840:0.221389979692 1860:0.104209277187 1969:0.130062305209 2049:0.0802146200049 2110:0.260124610419 2133:0.177956738207 2181:0.127518352621 2371:0.124748989125 2393:0.345349422288 2454:0.0433541017364
766 -1 -1.0 4:0.0824065284264 70:0.146926586916 136:0.104496941773 138:0.0824065284264 150:0.0843704489899 270:0.100292998363 338:0.117160788843 351:0.142195149123 563:0.175148427509 652:0.0210926122475 662:0.129282590031 677:0.0803070610594 678:0.059214448812 704:0.0210926122475 712:0.0895998878964 729:0.198379002015 747:0.370581793066 755:0.059214448812 843:0.24047432923 877:0.236857795248 881:0.364842248643 919:0.0756162239494 1086:0.0210926122475 1176:0.108189977784 1184:0.0803070610594 1196:0.048975528972 1241:0.0421852244949 1245:0.106399449183 1248:0.160768983558 1264:0.146926586916 1305:0.109880979862 1430:0.094061061976 1457:0.160768983558 1490:0.094061061976 1539:0.0979510579439 1562:0.0210926122475 1685:0.066861998909 1822:0.166394202469 1978:0.0421852244949 2027:0.0979510579439 2044:0.215421047148 2065:0.0843704489899 2068:0.066861998909 2132:0.160768983558 2168:0.0911607534669 2243:0.179535098272 2259:0.0911607534669 2277:0.103499140674 2310:0.159668029116 2322:0.0895998878964 2441:0.134466234788 2506:0.113738060514 2537:0.0700681412194
767 -1 -1.0 41:0.108426840788 132:0.119464647901 147:0.0770429380021 206:0.119464647901 213:0.463992119307 264:0.160953838162 389:0.098551996278 424:0.290409736794 435:0.0918629477991 586:0.094327272193 652:0.0302873712914 668:0.154664039769 739:0.103665949422 755:0.0425137004356 800:0.130625023191 806:0.104777089891 816:0.14579634669 845:0.0720065216135 1049:0.0912008450033 1162:0.0770429380021 1257:0.0618992523564 1402:0.0665158743067 1480:0.103282646254 1685:0.0720065216135 1686:0.149798062877 1730:0.149798062877 1810:0.134654377231 1905:0.142428505771 1920:0.100612469613 1922:0.0454310569371 1969:0.136293170811 1986:0.0523885449455 2006:0.0605747425828 2068:0.0720065216135 2181:0.0890848971055 2230:0.463992119307 2248:0.110606159676 2417:0.291204286908 2454:0.0302873712914 2488:0.0937367573218 2514:0.123798504713
768 -1 -1.0 163:0.0873328822945 221:0.0725283888254 230:0.197408538609 324:0.163919336401 377:0.0873328822945 427:0.121274563594 476:0.183511307517 491:0.0612935992417 619:0.138419343517 694:0.335642122898 721:0.0892424777995 751:0.178484955599 875:0.0873328822945 891:0.223977534987 937:0.0654996617208 945:0.121274563594 1074:0.0873328822945 1162:0.111075698373 1317:0.223977534987 1322:0.0346048358792 1324:0.0725283888254 1351:0.156323050175 1375:0.183511307517 1402:0.191796870242 1404:0.0910428923319 1410:0.0654996617208 1418:0.0218332205736 1475:0.137631835523 1484:0.0436664411472 1508:0.111075698373 1605:0.121274563594 1668:0.111075698373 1680:0.0873328822945 1760:0.127350774261 1938:0.117731655694 1969:0.196498985163 1982:0.149459094217 1986:0.075530533589 2034:0.167821061449 2072:0.0807925165855 2216:0.111075698373 2238:0.098763925965 2276:0.232053195832 2283:0.167821061449 2375:0.130999323442 2454:0.0436664411472 2459:0.242233851154 2462:0.0654996617208 2499:0.207629015275
769 -1 -1.0 121:0.146164042479 416:0.196213925744 652:0.0439997610736 703:0.449374145484 760:0.146164042479 825:0.179847388412 1241:0.0439997610736 1318:0.0697379713423 1420:0.265951897086 1685:0.0697379713423 1738:0.435236119533 1749:0.249585359755 2068:0.0697379713423 2123:0.435236119533 2217:0.347102818122 2500:0.183475703758
770 -1 -1.0 4:0.191824994684 168:0.187118120404 181:0.116730459621 191:0.145597071432 287:0.0908442163775 391:0.164150735309 423:0.12489504231 430:0.190214828879 433:0.118018512395 561:0.145011644091 637:0.084927570355 649:0.131525616044 652:0.147297440246 653:0.084927570355 655:0.191982057238 663:0.0959124973421 677:0.186937878042 684:0.23635184951 704:0.0245495733743 737:0.118018512395 845:0.116730459621 873:0.10428480818 877:0.0689193656466 886:0.20856961636 949:0.0908442163775 1050:0.115393789752 1086:0.0245495733743 1108:0.164831862989 1122:0.098198293497 1134:0.12489504231 1247:0.0880092999554 1258:0.20856961636 1367:0.21828949645 1376:0.184313155398 1418:0.0245495733743 1422:0.0959124973421 1514:0.084927570355 1680:0.098198293497 1740:0.260923803642 1764:0.107829518854 1860:0.118018512395 1927:0.123837723562 1978:0.294594880491 2151:0.123837723562 2390:0.139943363126 2500:0.102369879788 2515:0.136362786578
771 -1 -1.0 148:0.19956819774 150:0.222672563744 464:0.167004422808 481:0.435334824624 559:0.270434770701 637:0.192580126905 652:0.111336281872 653:0.192580126905 881:0.192580126905 937:0.167004422808 1068:0.176463831737 1086:0.0556681409359 1212:0.217489336298 1241:0.0556681409359 1270:0.217489336298 1514:0.192580126905 1538:0.26166474069 1562:0.0556681409359 1912:0.217489336298 2043:0.270434770701 2065:0.222672563744 2259:0.240593702301
772 -1 -1.0 139:0.262531788081 150:0.118100843135 338:0.164000406663 439:0.188224382965 559:0.143432912864 637:0.102140447732 652:0.0590504215674 653:0.102140447732 894:0.242385841039 1134:0.300416825484 1196:0.0685554164262 1212:0.115351768344 1241:0.0590504215674 1259:0.235191460062 1270:0.115351768344 1301:0.125420955228 1318:0.0467963519181 1418:0.0295252107837 1442:0.144876979128 1514:0.102140447732 1517:0.0828877458185 1538:0.277562946909 1912:0.115351768344 2043:0.143432912864 2065:0.118100843135 2086:0.413352950972 2155:0.12311791462 2359:0.242385841039 2366:0.251311291241 2375:0.118100843135 2431:0.12311791462 2459:0.0935927038362 2488:0.182755874815 2537:0.0980806272099
773 -1 -1.0 148:0.148637789965 150:0.165845851871 181:0.197144592087 203:0.201418999128 419:0.357634507768 423:0.210933652193 439:0.264318461301 637:0.143433095946 652:0.124384388903 653:0.143433095946 663:0.161985399749 704:0.0414614629678 755:0.116397042138 873:0.176125289289 874:0.214352653994 877:0.116397042138 1068:0.131429728058 1086:0.0414614629678 1196:0.0962705357201 1212:0.161985399749 1270:0.161985399749 1318:0.065714864029 1724:0.291616007315 1764:0.182111906167 1849:0.246869689826 1912:0.161985399749 1978:0.0829229259356 2043:0.201418999128 2065:0.165845851871 2155:0.172891191026 2375:0.165845851871 2459:0.131429728058
774 -1 -1.0 181:0.179431541677 203:0.183321901727 338:0.209609257966 419:0.32550175689 433:0.181411464448 637:0.130545916886 652:0.0754724655823 653:0.130545916886 663:0.147431333005 704:0.0377362327911 874:0.195093493367 877:0.105938998866 1086:0.0377362327911 1122:0.150944931165 1196:0.0876208191129 1212:0.147431333005 1270:0.147431333005 1318:0.0598105138924 1324:0.125357051904 1418:0.0377362327911 1422:0.147431333005 1514:0.130545916886 1860:0.181411464448 1912:0.147431333005 1978:0.0754724655823 2065:0.150944931165 2155:0.157357260576 2204:0.330250303896 2231:0.23924205557 2259:0.163093284695 2360:0.354914607686 2375:0.150944931165 2431:0.157357260576 2459:0.119621027785 2537:0.125357051904
775 -1 -1.0 464:0.161095292022 652:0.214793722696 653:0.185766048945 704:0.053698430674 832:0.289558983299 937:0.161095292022 1108:0.360544447458 1196:0.249367789666 1199:0.239464479619 1212:0.209793893799 1241:0.053698430674 1270:0.209793893799 1272:0.30306622034 1318:0.0851099989658 1418:0.053698430674 1422:0.209793893799 1912:0.209793893799 2043:0.260865955682 2431:0.223918428606 2452:0.223918428606 2500:0.223918428606 2537:0.178382325507
776 -1 -1.0 150:0.244167579683 559:0.296540365431 637:0.21117026135 652:0.183125684762 653:0.21117026135 663:0.238484005204 704:0.0610418949206 1086:0.0610418949206 1108:0.409850269361 1212:0.238484005204 1241:0.0610418949206 1270:0.238484005204 1318:0.0967491144222 1322:0.0967491144222 1549:0.356050659328 1562:0.0610418949206 1912:0.238484005204 2208:0.171366264157 2431:0.254540123765 2454:0.122083789841 2500:0.254540123765
777 -1 -1.0 24:0.182060530872 423:0.278821864656 433:0.263470359442 637:0.189596505106 652:0.164417042457 653:0.189596505106 663:0.214119798977 704:0.109611361638 1068:0.173729897849 1086:0.0548056808189 1122:0.219222723276 1212:0.214119798977 1241:0.0548056808189 1270:0.214119798977 1322:0.0868649489245 1324:0.182060530872 1418:0.0548056808189 1422:0.214119798977 1509:0.236866211691 1562:0.0548056808189 1860:0.263470359442 1912:0.214119798977 2155:0.228535578668 2431:0.228535578668 2500:0.228535578668 2505:0.257610798901
778 -1 -1.0 63:0.287101503442 74:0.334210183711 85:0.106921602487 148:0.120920821552 435:0.20460924999 464:0.101190030463 637:0.116686663624 652:0.168650050771 653:0.116686663624 704:0.0337300101542 712:0.143282638163 820:0.156637316436 924:0.200043830618 937:0.101190030463 1053:0.112048668372 1068:0.106921602487 1134:0.171600173295 1212:0.131779459461 1270:0.131779459461 1343:0.331018939231 1418:0.0337300101542 1422:0.131779459461 1514:0.116686663624 1661:0.327719496589 1912:0.131779459461 2027:0.156637316436 2043:0.163859748295 2212:0.324736815683 2322:0.143282638163 2488:0.208782845224
779 -1 -1.0 63:0.380478128825 181:0.212545027233 464:0.134100981655 652:0.134100981655 653:0.154637725343 704:0.0447003272184 747:0.196338026045 755:0.125489683634 873:0.189883749851 874:0.231097339259 877:0.125489683634 881:0.154637725343 894:0.366965251727 937:0.134100981655 1086:0.0447003272184 1134:0.227411253715 1196:0.103790945619 1212:0.17463928803 1241:0.0447003272184 1270:0.17463928803 1418:0.0447003272184 1764:0.196338026045 1912:0.17463928803 1978:0.0894006544367 2155:0.18639701204 2328:0.244038379779 2488:0.276687183206 2500:0.18639701204
780 -1 -1.0 181:0.286805013542 184:0.169333862488 464:0.180953816517 637:0.208665784791 652:0.120635877678 704:0.060317938839 755:0.169333862488 873:0.256226231948 919:0.216237548859 937:0.180953816517 1086:0.060317938839 1212:0.235655587997 1241:0.060317938839 1270:0.235655587997 1322:0.0956016711806 1422:0.235655587997 1509:0.260689794494 1764:0.264935533669 1912:0.235655587997 1978:0.120635877678 2030:0.283520835435 2043:0.293023400545 2500:0.2515212812
781 -1 -1.0 181:0.230393397201 184:0.136027621547 464:0.145362049321 637:0.167623356523 652:0.0969080328805 653:0.167623356523 747:0.212825420614 877:0.136027621547 881:0.335246713047 937:0.145362049321 1086:0.0484540164403 1196:0.112506742083 1212:0.18930454115 1241:0.0484540164403 1270:0.18930454115 1418:0.0484540164403 1517:0.136027621547 1912:0.18930454115 1978:0.0969080328805 2043:0.235388691004 2065:0.193816065761 2174:0.494865919765 2259:0.209414774963 2431:0.202049614575 2500:0.202049614575 2537:0.160960758523
782 -1 -1.0 150:0.192991102531 464:0.144743326899 637:0.166909880553 652:0.0964955512657 663:0.188498780879 704:0.0482477756328 747:0.211919545522 874:0.249437381508 877:0.135448630401 881:0.166909880553 919:0.172966466387 937:0.144743326899 1086:0.0482477756328 1212:0.188498780879 1241:0.0482477756328 1270:0.188498780879 1418:0.0482477756328 1422:0.188498780879 1517:0.135448630401 1562:0.0482477756328 1634:0.492759560904 1680:0.192991102531 1912:0.188498780879 1994:0.26649957795 2043:0.234386777081 2137:0.215157656186 2500:0.201189605875
783 -1 -1.0 150:0.222545719464 181:0.264544965035 464:0.166909289598 559:0.270280718926 637:0.192470424626 652:0.111272859732 653:0.192470424626 663:0.217365444617 704:0.055636429866 755:0.15619120523 937:0.166909289598 1068:0.176363310023 1086:0.055636429866 1212:0.217365444617 1241:0.055636429866 1270:0.217365444617 1418:0.055636429866 1912:0.217365444617 1978:0.111272859732 2043:0.270280718926 2431:0.231999739889 2452:0.463999479778 2500:0.231999739889
784 -1 -1.0 16:0.350778935892 123:0.236302857191 364:0.219746183018 411:0.262901035186 424:0.21097067252 452:0.326466306703 619:0.209239049052 704:0.033003785414 1340:0.239521271027 1405:0.258095508375 1418:0.033003785414 1508:0.167905531915 1927:0.166484101059 2183:0.326466306703 2376:0.183322458524 2390:0.188136089223 2459:0.104619524526 2488:0.204287641492 2499:0.313858573579
785 -1 -1.0 118:0.14335773782 184:0.0528015369638 215:0.0734819194313 274:0.423626268018 383:0.131658008698 389:0.122400469049 464:0.0564248608706 586:0.117153409333 652:0.0188082869569 704:0.0188082869569 739:0.128751941238 875:0.0752331478274 891:0.385892107463 937:0.0564248608706 955:0.192090994883 962:0.192090994883 1065:0.117512813559 1074:0.0752331478274 1230:0.112849721741 1241:0.0188082869569 1291:0.0956864610006 1306:0.158086312552 1317:0.385892107463 1418:0.0188082869569 1427:0.186047506405 1505:0.0716098239207 1536:0.138216987893 1579:0.0624797768587 1584:0.123567729547 1631:0.176894599509 1767:0.0752331478274 1907:0.192090994883 1920:0.0624797768587 1922:0.112849721741 1969:0.225699443482 2167:0.129450725494 2375:0.112849721741 2459:0.0894312885883 2477:0.113270421987 2499:0.0894312885883
786 -1 -1.0 20:0.375886133114 221:0.135549484117 377:0.163217842464 652:0.122413381848 663:0.15941856344 704:0.040804460616 873:0.173334390922 895:0.194020619816 942:0.27283904742 1285:0.383771724421 1405:0.319098184482 1410:0.122413381848 1422:0.15941856344 1517:0.114552603352 1649:0.209297626853 1685:0.0646735399385 1764:0.179226143291 1855:0.253373395305 1866:0.202153308231 2049:0.150994446741 2068:0.0646735399385 2110:0.244826763696 2155:0.170151540493 2375:0.081608921232 2459:0.0646735399385 2462:0.122413381848
787 -1 -1.0 24:0.213256784469 221:0.106628392235 287:0.118777988697 358:0.216389929442 427:0.178293106251 619:0.203498689167 652:0.192590066712 653:0.111042027703 704:0.032098344452 755:0.0901114452873 873:0.136351440534 949:0.118777988697 951:0.213717565608 992:0.263509861893 1050:0.150876333149 1196:0.0745300477826 1247:0.115071361196 1318:0.0508746722917 1410:0.0962950333561 1418:0.032098344452 1422:0.125404720074 1517:0.0901114452873 1668:0.163299134665 1685:0.0508746722917 1760:0.187226112826 1764:0.140986117579 1767:0.128393377808 1855:0.199313172989 1927:0.161916699995 1969:0.0962950333561 2030:0.150876333149 2043:0.155933147323 2072:0.118777988697 2171:0.244655244732 2216:0.163299134665 2345:0.290222289867 2371:0.184722361327 2390:0.182974677601 2459:0.101749344583 2462:0.0962950333561 2500:0.133847689035 2537:0.106628392235
788 -1 -1.0 4:0.0986373426013 74:0.500314761136 85:0.0800311579595 379:0.14461291875 435:0.153150671381 652:0.126235096924 653:0.0873403371358 676:0.249738054905 677:0.0961243635217 704:0.0252470193847 843:0.143919112065 924:0.149733440527 1053:0.0838687830062 1071:0.177572966861 1162:0.128443272972 1196:0.0586217636215 1257:0.103196253587 1318:0.0400155789797 1343:0.247768723972 1418:0.0252470193847 1422:0.0986373426013 1661:0.245299080709 1686:0.249738054905 1730:0.249738054905 1986:0.0873403371358 2309:0.424409538902 2488:0.156274620626 2514:0.103196253587
789 -1 -1.0 424:0.186776830714 525:0.807485229574 663:0.114155257809 678:0.0820279752008 891:0.149872286117 1102:0.289027576073 1184:0.111246929511 1196:0.0678443109167 1317:0.149872286117 1668:0.148650344315 1969:0.175313725863 2216:0.148650344315 2320:0.230500828556 2375:0.0584379086209 2459:0.0463109468923 2514:0.119431390004
790 -1 -1.0 148:0.214842964804 186:0.302305139322 221:0.199079594453 287:0.221763390821 652:0.059928929455 704:0.059928929455 776:0.35957357673 874:0.309828070699 919:0.214842964804 949:0.221763390821 1247:0.214842964804 1410:0.179786788365 1517:0.168241775079 1685:0.0949851058945 1920:0.199079594453 2006:0.23971571782 2068:0.0949851058945 2375:0.11985785891 2391:0.325190237689 2431:0.249899141244 2459:0.0949851058945 2462:0.179786788365
791 1 -1.0 148:0.0735714399407 156:0.182479267372 157:0.0886956204415 163:0.0820889366914 266:0.164177873383 464:0.0615667025185 479:0.109948936832 491:0.0576131951168 619:0.06505394319 624:0.0855761773628 652:0.0205222341728 746:0.146936556221 755:0.0576131951168 812:0.325404786099 842:0.203001501545 877:0.0576131951168 884:0.193014515535 937:0.0615667025185 958:0.197578504884 1000:0.182479267372 1045:0.0838838696009 1223:0.112705095286 1241:0.0205222341728 1257:0.0838838696009 1315:0.0476511520958 1322:0.032526971595 1344:0.174680181182 1397:0.127431856055 1484:0.0820889366914 1606:0.0886956204415 1622:0.646195184118 1749:0.116410841196 2016:0.0940936741135 2217:0.161894636283 2414:0.197578504884 2454:0.0410444683457 2459:0.032526971595
792 -1 -1.0 338:0.313076941617 637:0.194986217669 652:0.11272731429 653:0.194986217669 663:0.220206642033 704:0.0563636571449 1212:0.220206642033 1270:0.220206642033 1318:0.0893342829781 1422:0.220206642033 1549:0.328763012922 1862:0.220206642033 1912:0.220206642033 2155:0.235032223101 2231:0.357337131912 2328:0.307713531959 2431:0.235032223101 2505:0.264933972703
793 -1 -1.0 150:0.215166688692 433:0.258595659986 464:0.161375016519 637:0.186088611534 652:0.107583344346 653:0.186088611534 704:0.0537916721729 747:0.236270098885 877:0.15101231564 881:0.372177223069 937:0.161375016519 1068:0.17051556649 1086:0.0537916721729 1122:0.215166688692 1212:0.210158178134 1241:0.0537916721729 1270:0.210158178134 1517:0.15101231564 1562:0.0537916721729 1860:0.258595659986 1912:0.210158178134 2043:0.261318921112 2208:0.15101231564 2328:0.29367195588 2500:0.224307238663
794 -1 -1.0 240:0.248125361881 652:0.127019355065 704:0.0635096775323 747:0.27895466314 877:0.178294205819 881:0.43941477309 919:0.227679812386 1068:0.201320914643 1086:0.0635096775323 1187:0.365491049497 1241:0.0635096775323 1418:0.0635096775323 1422:0.248125361881 1562:0.0635096775323 1813:0.394360380903 1978:0.127019355065 2155:0.264830592176 2500:0.264830592176
795 -1 -1.0 55:0.287661226149 215:0.116734041412 221:0.0992559382726 244:0.235707875245 342:0.221130985231 354:0.17274133168 464:0.0896370440035 508:0.242740739839 701:0.233659241923 721:0.122129362188 751:0.122129362188 755:0.083880998894 937:0.0896370440035 1116:0.305157490783 1199:0.133243422743 1206:0.392601624174 1402:0.131238116701 1410:0.0896370440035 1418:0.0298790146678 1428:0.203780227255 1505:0.113760013562 1725:0.188350757438 1845:0.226179826755 1922:0.179274088007 2059:0.13699416181 2154:0.107115147143 2199:0.149395073339 2375:0.179274088007 2459:0.189428471228 2462:0.0896370440035
796 -1 -1.0 15:0.222155450259 121:0.176977866842 184:0.448690945183 678:0.149563648394 875:0.213102585953 1074:0.213102585953 1184:0.202839294883 1199:0.237579102453 1241:0.0532756464882 1318:0.0844399018854 1329:0.52787602253 1579:0.176977866842 1685:0.0844399018854 2016:0.24426684135 2068:0.0844399018854 2190:0.308005676319 2375:0.106551292976 2459:0.0844399018854
797 -1 -1.0 345:0.179611191717 354:0.104975698928 468:0.17481304547 600:0.0979116191256 851:0.161453577569 910:0.192987213109 939:0.137450517291 1024:0.120897235019 1196:0.042160674426 1324:0.0603182885739 1402:0.398770024889 1404:0.0757158892017 1418:0.0181576141479 1644:0.156622292924 1649:0.27940662563 1652:0.0979116191256 1922:0.163418527331 2146:0.195823238251 2160:0.113100486379 2199:0.0907880707393 2238:0.082137092572 2331:0.158907160223 2375:0.0726304565914 2427:0.610842755986 2459:0.201453962688
798 -1 -1.0 215:0.159984557374 855:0.435227737685 1021:0.385134253749 1200:0.435227737685 1418:0.0409493313055 1505:0.155908638101 1649:0.21004070962 1685:0.0649031545488 1931:0.344184922443 2068:0.0649031545488 2477:0.246611934819 2521:0.435227737685
799 -1 -1.0 150:0.120790107556 168:0.230167114767 184:0.0847751757457 221:0.100314012969 433:0.145170229524 491:0.0847751757457 498:0.308410489293 586:0.188094919893 652:0.181185161334 704:0.030197526889 845:0.143585843201 877:0.0847751757457 1122:0.120790107556 1134:0.153628795945 1196:0.0701164860796 1257:0.123431269056 1266:0.240546985128 1410:0.0905925806669 1418:0.030197526889 1422:0.117978433813 1558:0.308410489293 1561:0.221913416037 1579:0.100314012969 1860:0.145170229524 1922:0.271777742001 1986:0.104466279324 2151:0.152328227058 2212:0.290727713351 2270:0.308410489293 2454:0.060395053778 2462:0.0905925806669 2538:0.284012012228
800 -1 -1.0 121:0.218202211208 221:0.218202211208 287:0.243064902634 652:0.197056232081 653:0.227234186637 704:0.0656854106938 949:0.243064902634 1050:0.308750313328 1247:0.235479734182 1318:0.104108912794 1410:0.197056232081 1418:0.0656854106938 1422:0.256625713308 1685:0.104108912794 1927:0.331343099431 1986:0.227234186637 2049:0.243064902634 2068:0.104108912794 2390:0.374435724021 2462:0.197056232081
801 -1 -1.0 221:0.107877901496 287:0.120169871232 433:0.156116371554 652:0.0649489684391 653:0.112343257508 704:0.0324744842195 845:0.154412519155 873:0.137949255001 874:0.167890647876 877:0.091167403115 949:0.120169871232 1050:0.152644355452 1068:0.102941679436 1122:0.129897936878 1247:0.116419808157 1370:0.241974237668 1394:0.345153286971 1410:0.0974234526586 1418:0.0324744842195 1422:0.126874256995 1514:0.112343257508 1517:0.091167403115 1680:0.129897936878 1764:0.142638242833 1860:0.156116371554 1927:0.163814097226 1986:0.112343257508 2038:0.345153286971 2151:0.163814097226 2199:0.324744842195 2231:0.205883358873 2353:0.345153286971 2390:0.185118839671
802 -1 -1.0 50:0.204288516286 168:0.244249102146 637:0.110857691184 652:0.0961351777439 653:0.110857691184 678:0.0899618548074 704:0.032045059248 747:0.281504144098 755:0.0899618548074 820:0.14881264674 834:0.295195506184 849:0.340589167048 877:0.179923709615 881:0.332573073551 1086:0.032045059248 1134:0.16302804817 1167:0.187719348062 1196:0.0744063233702 1241:0.032045059248 1245:0.161647908425 1418:0.032045059248 1490:0.142902750432 1518:0.229438501195 1562:0.032045059248 1758:0.2354904291 1986:0.110857691184 2065:0.128180236992 2086:0.224315414736 2259:0.138496441866 2461:0.240587724067 2500:0.133625493731
803 -1 -1.0 150:0.218980809908 637:0.189387284418 649:0.293300269274 652:0.109490404954 653:0.189387284418 704:0.0547452024771 755:0.153689213633 832:0.295203509131 874:0.283028590995 1086:0.0547452024771 1196:0.127114423692 1422:0.213883516712 1562:0.0547452024771 1662:0.315052481539 1978:0.109490404954 2043:0.265951153208 2100:0.581856403111
804 -1 -1.0 48:0.270128453683 148:0.174342404576 251:0.36511594483 439:0.310028264871 559:0.236251310272 637:0.168237638953 652:0.0972631677684 663:0.189998277727 704:0.0486315838842 755:0.136526116385 919:0.174342404576 1120:0.403826010011 1241:0.0486315838842 1318:0.0770792368072 1549:0.283662680011 1967:0.34042108719 1986:0.168237638953 2065:0.194526335537 2505:0.228589828445
805 -1 -1.0 148:0.127245291539 150:0.141976705768 154:0.351100716089 652:0.0709883528841 653:0.122789676261 770:0.228686973248 832:0.191395866036 1047:0.326968388491 1086:0.0354941764421 1196:0.0824149254857 1241:0.0354941764421 1272:0.200324027413 1517:0.099644750939 1562:0.0354941764421 1719:0.315606539647 1942:0.242975031701 1994:0.196054282657 2100:0.377247921306 2137:0.158283852703 2199:0.354941764421 2328:0.193778029145 2452:0.148008053751 2537:0.117909101928
806 -1 -1.0 150:0.198420684842 439:0.316234922465 637:0.171605697733 652:0.148815513631 692:0.395144093266 874:0.256455014841 1086:0.0496051712104 1134:0.252364465267 1196:0.115179640685 1197:0.297631027262 1241:0.0496051712104 1322:0.0786223362103 1418:0.0496051712104 1509:0.214389983106 1562:0.0496051712104 2030:0.233166116983 2065:0.198420684842 2441:0.316234922465 2461:0.37242543854 2537:0.164784811896
807 -1 -1.0 85:0.124304101588 203:0.190498817119 215:0.153203159466 419:0.338244907312 637:0.13565669193 652:0.0392135780915 663:0.153203159466 873:0.166576437275 877:0.110086431467 1126:0.41677937918 1196:0.0910511086717 1212:0.153203159466 1241:0.0392135780915 1270:0.153203159466 1318:0.0621520507941 1418:0.0392135780915 1422:0.153203159466 1505:0.149300009558 1517:0.110086431467 1764:0.172238482261 1912:0.153203159466 2043:0.190498817119 2204:0.343179356382 2360:0.368809249226 2375:0.235281468549 2459:0.186456152382
808 -1 -1.0 559:0.187358027948 637:0.133420095002 649:0.206625011341 652:0.0771341131783 704:0.0385670565891 744:0.276135163016 755:0.108271416145 919:0.138261451635 1068:0.122254676914 1086:0.0385670565891 1171:0.265443283968 1187:0.66584721588 1460:0.217666921052 1562:0.0385670565891 1813:0.23948033934 1978:0.0771341131783 2025:0.348710180161 2500:0.160821733503
809 -1 -1.0 2:0.209670907586 136:0.0755186719335 254:0.131484914101 383:0.106703624648 529:0.140420267268 652:0.0152433749497 712:0.0647527518464 875:0.0609734997987 1019:0.12974783718 1074:0.0609734997987 1291:0.232650310895 1359:0.512804440548 1493:0.15568217702 1497:0.321639311976 1643:0.486040141501 1890:0.15568217702 2012:0.105466826551 2066:0.262969828203 2076:0.150784167909 2168:0.197642311368 2305:0.126577643444 2322:0.0647527518464 2349:0.0755186719335
810 -1 -1.0 74:0.383485599568 85:0.122685952837 163:0.15481243598 448:0.263962129749 464:0.116109326985 637:0.133890758997 652:0.116109326985 653:0.133890758997 704:0.0387031089951 721:0.158197519858 751:0.158197519858 924:0.229537973597 937:0.116109326985 1068:0.122685952837 1086:0.0387031089951 1318:0.0613429764186 1343:0.189911921549 1382:0.411353886189 1418:0.0387031089951 1422:0.151208812554 1522:0.305318889797 1562:0.0387031089951 1649:0.397038399343 1661:0.188018967951 2431:0.161389061832
811 -1 -1.0 184:0.0684009784544 287:0.0901609181809 308:0.136077165263 343:0.248841468598 377:0.0974596805227 434:0.21323067202 464:0.073094760392 487:0.0842887750856 555:0.259336705946 619:0.154469938961 704:0.0243649201307 712:0.207000829172 789:0.257556805842 864:0.184438927298 875:0.0974596805227 937:0.073094760392 949:0.0901609181809 1066:0.127865334717 1074:0.0974596805227 1241:0.0243649201307 1247:0.0873473250015 1322:0.0386174847402 1404:0.203199779222 1509:0.210606865685 1579:0.0809385127118 1605:0.13533711373 1685:0.115852454221 1770:0.241012519879 2030:0.114525838312 2034:0.187280971429 2068:0.115852454221 2322:0.207000829172 2358:0.229155520567 2412:0.155748303456 2424:0.420329414063 2459:0.0772349694804
812 -1 -1.0 24:0.178017887613 43:0.265044033054 121:0.0890089438065 416:0.119487624962 442:0.154907844832 479:0.143552187675 619:0.169872235801 624:0.111730479869 678:0.0752212839546 951:0.178402528529 954:0.202829451216 1115:0.500691667881 1137:0.201166567172 1184:0.102015645923 1241:0.0267943619681 1318:0.0424680589502 1680:0.107177447872 1685:0.0424680589502 1736:0.209536705774 2068:0.0424680589502 2173:0.140614869378 2240:0.439934130078 2425:0.265044033054 2459:0.0849361179004 2516:0.222494507071 2537:0.0890089438065
813 -1 -1.0 58:0.163764423693 88:0.167668063447 93:0.175238301354 133:0.103131079585 170:0.180365492591 184:0.0560018847099 221:0.0662667312646 301:0.135276420473 318:0.155999071305 340:0.153332417274 462:0.117832271057 575:0.183761270147 761:0.128525601096 765:0.203733799579 786:0.153332417274 911:0.109552989374 920:0.087619150677 930:0.212019141971 1024:0.132819825844 1065:0.124635368878 1068:0.0632345319343 1124:0.0948517979014 1324:0.0662667312646 1402:0.087619150677 1410:0.0598448214757 1418:0.0199482738252 1431:0.134480629429 1647:0.177375736107 1655:0.140304647963 1799:0.212019141971 1881:0.157366810466 1922:0.359068928854 2146:0.215134849004 2173:0.104687095053 2199:0.299224107379 2238:0.0902372525649 2253:0.183761270147 2375:0.0398965476505 2437:0.12611155274 2459:0.0632345319343 2462:0.0598448214757 2514:0.244613484023
814 -1 -1.0 184:0.193597125005 191:0.204493861587 445:0.277184689447 938:0.341072101548 1050:0.162072776859 1138:0.385142852763 1212:0.134710930399 1270:0.134710930399 1272:0.19460210102 1318:0.0546500517212 1418:0.0344803436651 1442:0.169191274064 1762:0.258871339361 1912:0.134710930399 1922:0.103441030995 2112:0.36647245485 2249:0.192571426382 2375:0.0689606873303 2459:0.0546500517212 2502:0.36647245485 2536:0.191524132524
815 -1 -1.0 24:0.225591367634 163:0.0905463578943 221:0.0751971225447 239:0.192677050524 287:0.0837653347713 358:0.152603820621 464:0.0679097684208 562:0.164282509246 652:0.0452731789472 704:0.0226365894736 845:0.10763443638 873:0.0961585912354 937:0.0679097684208 949:0.0837653347713 1050:0.106401924245 1247:0.081151324407 1370:0.16867000702 1410:0.0679097684208 1418:0.0226365894736 1422:0.088438678531 1448:0.464875644086 1667:0.240591758434 1764:0.0994270863371 1927:0.456751515292 2037:0.120470301492 2075:0.195256629999 2110:0.135819536842 2199:0.339548842104 2248:0.165332686402 2375:0.135819536842 2459:0.10763443638 2537:0.0751971225447
816 -1 -1.0 24:0.166267153046 85:0.0793295926798 107:0.0646904965201 221:0.0831335765228 266:0.200205601442 290:0.113205305259 291:0.113205305259 322:0.174323629028 323:0.15865918536 358:0.168709931576 429:0.192360057628 455:0.113205305259 462:0.147824073043 470:0.190747183592 487:0.259724095446 491:0.140512045158 652:0.0250257001802 755:0.0702560225788 875:0.100102800721 958:0.240935776467 1027:0.0897161967003 1045:0.102291619563 1068:0.0793295926798 1074:0.100102800721 1241:0.0250257001802 1315:0.0581078763426 1322:0.0396647963399 1410:0.0750771005406 1418:0.0250257001802 1477:0.197421323345 1484:0.0500514003604 1492:0.256727797843 1538:0.470527180405 1541:0.15865918536 1680:0.100102800721 1685:0.0793295926798 1866:0.123982231498 1922:0.0750771005406 1969:0.0750771005406 2068:0.0793295926798 2122:0.190747183592 2277:0.122798372863 2440:0.141241452865 2454:0.0500514003604 2462:0.0750771005406 2537:0.0831335765228
817 -1 -1.0 4:0.0943662922686 150:0.0966152391108 168:0.184101589763 203:0.46935499544 221:0.0802372192991 287:0.0893797170458 419:0.208343730593 421:0.23892426193 439:0.15398148975 623:0.205591254474 652:0.120769048889 653:0.0835584532555 677:0.0919621265436 704:0.0241538097777 873:0.102603633109 877:0.203424950298 949:0.0893797170458 1050:0.113533526824 1071:0.169883961265 1134:0.122881609719 1208:0.232541622074 1232:0.246685376561 1247:0.0865905023026 1322:0.0382828827472 1410:0.0724614293331 1418:0.0241538097777 1422:0.0943662922686 1484:0.0483076195554 1490:0.107712263033 1514:0.0835584532555 1764:0.106091199513 1915:0.205591254474 1927:0.243682672005 2029:0.154398819068 2065:0.0966152391108 2070:0.211383130464 2110:0.144922858666 2375:0.0483076195554 2390:0.137687336601 2459:0.0382828827472 2462:0.0724614293331
818 1 -1.0 107:0.0890418651501 157:0.148873547878 270:0.163787308966 286:0.286032824619 287:0.127465699904 487:0.119163911893 624:0.143637634806 678:0.0967024157328 695:0.194408809271 877:0.0967024157328 949:0.127465699904 1034:0.192380151634 1196:0.0799813568884 1199:0.153610007388 1241:0.0344460954947 1247:0.123487960645 1315:0.0799813568884 1322:0.0545957696554 1442:0.169023222038 1484:0.137784381979 1539:0.159962713777 1606:0.148873547878 1685:0.0545957696554 1862:0.403731379631 1920:0.228854904766 2006:0.137784381979 2012:0.238327823786 2068:0.0545957696554 2208:0.0967024157328 2279:0.37382726784 2311:0.155819047115 2344:0.180770612277 2454:0.0688921909894 2483:0.203469317533
819 -1 -1.0 4:0.207568304296 275:0.564676272365 391:0.355245569881 652:0.0531287731807 677:0.202280096072 873:0.22568717735 1196:0.24672238219 1318:0.0842071132007 1418:0.0531287731807 1430:0.236924130981 1517:0.149151322892 1542:0.4270979036 1764:0.233358436092 2537:0.176489964276
[truncated: 1,830,003 more chars]
