# Supplementary material for: Semi-automated screening of biomedical citations for systematic reviews
Source: BMC Bioinformatics. 2010 Jan 26;11:55. doi: 10.1186/1471-2105-11-55 (PMC2824679; doi:10.1186/1471-2105-11-55)
Supplement: Additional file 1 — Curious snake: a zipped archive of source code. This is the source code used in experimentation. It is a modified version of our Python-based active learning framework. [file 1471-2105-11-55-S1.ZIP › curious_snake/data/proton_beam/titles]

1 -1 -1.0 176:0.481668581092 391:0.188647279312 400:0.481668581092 687:0.38314834557 1153:0.298998863573 1215:0.252671902361 2115:0.231417890186 2124:0.38314834557
2 -1 -1.0 46:0.4149368966 302:0.254580963485 407:0.331280337492 671:0.4149368966 847:0.426325794425 1153:0.273241072602 1647:0.207192096766 2011:0.426325794425
3 -1 -1.0 214:0.488794382626 1153:0.313278490621 1215:0.264739040304 1867:0.504672172533 2011:0.488794382626 2127:0.315017347381
4 -1 -1.0 769:0.37882601389 804:0.403779528901 1367:0.50760473067 2007:0.395909970116 2029:0.528247741315
5 -1 -1.0 302:0.282128042683 391:0.191050122305 938:0.406542846382 1239:0.274867990284 1290:0.396609581883 1332:0.195227568934 1647:0.45922287291 1737:0.367126716453 2098:0.319364185877
6 -1 -1.0 157:0.148590701685 586:0.40340749858 1012:0.569025536408 1394:0.165423465377 1750:0.65358282443 1894:0.19198359589
7 -1 -1.0 560:0.457790757081 804:0.487945730894 1157:0.180184063789 1158:0.180184063789 1320:0.347236295804 1541:0.578242726525 1628:0.180184063789
8 1 -1.0 690:0.50218981511 829:0.169258916161 1026:0.39785922894 1160:0.289736725873 1287:0.341319342963 1320:0.308697107534 1394:0.138024701212 1753:0.421221363777 1832:0.262004616372
9 -1 -1.0 50:0.285930537221 157:0.105941082124 850:0.383495847252 1218:0.200405370788 1240:0.249093886556 1448:0.372991943631 1474:0.465986571786 1495:0.484937076343 1994:0.257508504855
10 -1 -1.0 157:0.151937485268 372:0.647277899774 894:0.394079137458 984:0.549998107196 1332:0.267466863679 1996:0.169149381817
11 -1 -1.0 114:0.53236455837 184:0.43742151325 1218:0.491770651553 1760:0.53236455837
12 -1 -1.0 157:0.101319964611 171:0.420108355042 564:0.420108355042 858:0.371419976165 1315:0.325142043728 1517:0.574684607166 1602:0.223822079117 1996:0.112797769092
13 -1 -1.0 157:0.211703500854 818:0.700822335758 878:0.412439086523 1394:0.235685856157 1448:0.372677429163 2026:0.315416220788
14 -1 -1.0 502:0.350799604675 1429:0.570321678105 1652:0.46701421397 2090:0.577555663805
15 -1 -1.0 114:0.223745871361 431:0.411812445691 657:0.262805860427 812:0.390742506157 944:0.14916391424 1119:0.274472331506 1340:0.255338183127 1406:0.203372543958 1766:0.371212511623 2013:0.465467534822
16 -1 -1.0 158:0.290118685662 391:0.224466455959 584:0.394691883604 745:0.460686725586 921:0.337954889868 955:0.287837995106 1048:0.38414572276 1494:0.390896227838
17 -1 -1.0 150:0.367918849321 391:0.144096776615 493:0.310734210077 504:0.240875793201 687:0.292664923466 938:0.306629030188 1011:0.29573894194 1157:0.108072582461 1343:0.227088621575 1355:0.331850852446 1628:0.108072582461 1743:0.356343536652 1947:0.331850852446
18 -1 -1.0 97:0.429677472001 128:0.345381491542 163:0.395685515469 709:0.38039338123 1005:0.257866244705 1157:0.126213577016 1223:0.38039338123 1362:0.374087942413 1628:0.126213577016 1996:0.108752454556
19 -1 -1.0 157:0.121150795363 253:0.42389071424 898:0.31187538427 1231:0.554558357555 1677:0.456627630179 1936:0.438553448594
20 -1 -1.0 53:0.323130002798 944:0.206753590373 1051:0.347114755341 1105:0.401108006109 1394:0.168600291098 1562:0.562598885463 1642:0.349438271271 1873:0.323130002798
21 -1 -1.0 762:0.647780945719 1158:0.234031087295 1406:0.337155177086 1483:0.523780726289 1760:0.370930497366
22 -1 -1.0 1599:0.578955927186 1771:0.394841875944 1893:0.713379231109
23 -1 -1.0 505:0.707842982572 955:0.341604703666 1354:0.412235623809 2100:0.460788811627
24 -1 -1.0 505:0.797560737804 955:0.384902451817 1354:0.464485707098
25 -1 -1.0 90:0.483001505887 157:0.105518230503 505:0.483001505887 947:0.299248539408 948:0.32160042382 1996:0.234943252199 2069:0.41862715498 2100:0.314422400718
26 -1 -1.0 582:0.533734268634 1245:0.452260018113 1282:0.714554830998
27 -1 -1.0 3:0.301266960763 134:0.485322344663 141:0.351686625666 222:0.371611559825 223:0.336287250619 273:0.289273630781 879:0.307724083152 1117:0.347072537534
28 -1 -1.0 157:0.137491167808 1051:0.31513383656 1499:0.585734285251 1523:0.391684903242 1625:0.503075453434 1642:0.317243278692 1894:0.177642668751
29 -1 -1.0 903:0.486684188662 977:0.572095929263 1098:0.446966505646 1721:0.35363474698 1983:0.333178866055
30 -1 -1.0 78:0.420297867019 209:0.437390326602 330:0.337842017937 855:0.164611212411 872:0.257895832596 1158:0.123458409308 1258:0.407074627074 1823:0.330824050326 1903:0.365921823971
31 -1 -1.0 66:0.291066050087 391:0.186915731248 407:0.359181966695 761:0.449884384034 1221:0.233644664061 1388:0.383618994747 1494:0.325503665822 1747:0.359181966695 1996:0.120792539018 2098:0.312453033883
32 -1 -1.0 157:0.203954963453 1024:0.826134662656 1394:0.227059543111 1711:0.47365372998
33 -1 -1.0 47:0.359708016176 575:0.487166032909 759:0.40431199756 957:0.348530081477 1332:0.201305762113 1509:0.306766603698 1625:0.209208577229 1987:0.375382727617 2026:0.170375498326
34 -1 -1.0 792:0.328176675444 850:0.375353574675 944:0.141561291498 1257:0.370827046852 1274:0.370827046852 1625:0.189702313058 1705:0.319742780328 1847:0.420011190055 1873:0.221242593346 1956:0.304572928926
35 -1 -1.0 253:0.572879241868 1178:0.436480680738 1996:0.364561606315 2026:0.243944727917 2104:0.537475389671
36 -1 -1.0 157:0.117675219961 954:0.386285271444 1157:0.15203987611 1200:0.38363996962 1228:0.50131518958 1343:0.319475347992 1628:0.15203987611 2103:0.538649181054
37 -1 -1.0 246:0.297126277431 527:0.362853104005 776:0.458833973456 833:0.291031653934 1087:0.267217043793 1708:0.269725370096 1731:0.329046830884 1835:0.326793500907 2027:0.354405175567
38 1 -1.0 502:0.401572175543 1639:0.644993360512 1816:0.526739821668 1832:0.381141067052
39 -1 -1.0 31:0.325880206827 40:0.34504785021 205:0.311593932581 366:0.55801461451 536:0.249297307997 1204:0.276475149685 1245:0.221313426272 1858:0.31979241052 1956:0.276475149685
40 -1 -1.0 42:0.300649891679 709:0.474583029933 1087:0.324894540332 1157:0.157465467999 1628:0.157465467999 1717:0.367419425331 1802:0.44117317803 1923:0.446769038372
41 -1 -1.0 50:0.307938137931 157:0.114095192058 223:0.347741446638 569:0.399204085354 1448:0.200850258426 1851:0.356614428146 1994:0.277328508725 2040:0.501852787783 2100:0.339979963902
42 -1 -1.0 264:0.525483398183 856:0.487066450208 1005:0.400655420518 1204:0.445817506329 1245:0.356868962472
43 -1 -1.0 5:0.288543124677 362:0.40744520215 366:0.325109499937 536:0.2904903242 1245:0.257882483625 1419:0.435134057576 1557:0.294225360104 1597:0.311048219465 1861:0.318440887472 1894:0.141708424048
44 -1 -1.0 158:0.2508758866 314:0.515756166156 361:0.394231277316 1021:0.309355294129 1086:0.333987277703 1157:0.145578061498 1468:0.515756166156 1628:0.145578061498
45 1 -1.0 157:0.225006123082 248:0.519172841064 894:0.583596725656 1394:0.250495436048 1734:0.525831440673
46 -1 -1.0 50:0.372278562443 157:0.13793417849 349:0.49930757346 1332:0.242815800522 1448:0.485631601044 1851:0.431125249858 1994:0.335273374212
47 -1 -1.0 92:0.305751676331 184:0.179408291843 474:0.488068762776 752:0.373067709886 999:0.468995877314 1218:0.201699573297 1278:0.223083306484 2120:0.431893426025
48 -1 -1.0 56:0.310474558451 158:0.228214651912 356:0.450834397748 694:0.263853509817 728:0.345204121782 833:0.297586820167 959:0.307488800201 983:0.392507690565 1031:0.263853509817 1625:0.187515157098 1894:0.132428218116
49 -1 -1.0 898:0.53206617197 1721:0.58481415772 1894:0.267044297128 1983:0.550985782891
50 -1 -1.0 95:0.34009668872 581:0.387758638936 657:0.288449213327 797:0.52748104887 1083:0.434104336892 1157:0.154942426179 1394:0.133506787148 1558:0.343879813717 1628:0.154942426179
51 -1 -1.0 67:0.472513773548 95:0.3046561959 552:0.411382296785 657:0.258390754621 944:0.146657979012 1371:0.388867578803 1394:0.119594430785 1459:0.435133020082 2010:0.267477158338
52 -1 -1.0 246:0.440587861491 418:0.378125710852 1147:0.368395332943 1153:0.405841322136 1827:0.602063935983
53 -1 -1.0 188:0.310306798623 281:0.285094597693 391:0.145825101478 480:0.360617590581 720:0.360617590581 779:0.253946550047 829:0.115563658753 938:0.310306798623 1011:0.299286092531 1342:0.27164340413 1991:0.34287642707 2115:0.178886954762 2127:0.232410193001
54 -1 -1.0 141:0.387885453714 1548:0.46602482661 1597:0.345122655932 1630:0.46602482661 1670:0.268829439445 1721:0.344330892756 1983:0.324413190095
55 -1 -1.0 1158:0.239725797274 1354:0.494620209122 1625:0.339445936641 1706:0.576097318662 1815:0.500770133272
56 -1 -1.0 418:0.354024443085 703:0.437745861369 1086:0.412505333062 1505:0.552106657547 1815:0.375594499186 1996:0.154927519801 2026:0.207338079545
57 -1 -1.0 1240:0.325861401223 1707:0.438629333751 1850:0.348152307047 2044:0.561372096944 2135:0.514849487362
58 -1 -1.0 189:0.546895729302 391:0.303432563645 687:0.616280739252 1239:0.436555067067 1996:0.19609044963
59 -1 -1.0 1392:0.586234637058 1670:0.319714847415 1769:0.385819773998 1913:0.636596001124
60 -1 -1.0 1670:0.448804022145 1913:0.893630208591
61 -1 -1.0 208:0.4917520007 664:0.403875886178 1158:0.149139533007 1170:0.428811396235 1278:0.241505672323 1670:0.254992957935 1688:0.457952239452 1760:0.23638056719
62 -1 -1.0 208:0.500490011041 616:0.487119885018 1424:0.346358098193 1670:0.259523963605 1725:0.516747716793 1760:0.240580846676
63 -1 -1.0 1670:0.448804022145 1725:0.893630208591
64 -1 -1.0 271:0.273134317687 294:0.321483882139 586:0.265881675313 829:0.133701504489 885:0.296656620136 1164:0.430769623586 1213:0.430769623586 1531:0.41721692551 1803:0.316664728134
65 -1 -1.0 592:0.538626996414 1286:0.66885840174 1861:0.455841632732 2026:0.233918368293
66 -1 -1.0 192:0.570583143191 359:0.371979287997 615:0.349057646175 828:0.410556900089 829:0.177096574372 955:0.28656149621 1304:0.36357583759
67 -1 -1.0 59:0.215650346836 66:0.225596678538 122:0.327472731899 542:0.348692067432 1053:0.369900378225 1122:0.358262723503 1201:0.32204451107 1239:0.20843173808 1306:0.237948426075 1653:0.348692067432 1826:0.288506467416
68 -1 -1.0 53:0.247088076877 672:0.469076752572 944:0.158098432799 973:0.430202938318 1625:0.211863271911 1639:0.414146934705 1857:0.32766828077 1890:0.430202938318
69 1 -1.0 502:0.264338031029 586:0.322312023974 615:0.319456250614 842:0.543431938799 944:0.162078121667 973:0.441032102239 1026:0.380980086468 1832:0.250889093779
70 -1 -1.0 447:0.417426140952 502:0.287442843842 885:0.391051535359 1406:0.240295033705 1452:0.549973633569 1934:0.479581092436
71 -1 -1.0 157:0.124921002558 502:0.27814479516 586:0.339146855021 829:0.170543700334 842:0.571816188204 1026:0.400879236703 1207:0.364840864789 1320:0.311040317377 1394:0.13907239758 1894:0.161401642238
72 1 -1.0 157:0.124921002558 502:0.27814479516 586:0.339146855021 829:0.170543700334 842:0.571816188204 1026:0.400879236703 1207:0.364840864789 1320:0.311040317377 1394:0.13907239758 1894:0.161401642238
73 -1 -1.0 50:0.254766898775 201:0.259870170336 278:0.341698542056 780:0.361482259518 955:0.208523382547 1028:0.33757787274 1448:0.166169730716 1561:0.23286009842 1586:0.39139309033 1647:0.195435874008 1708:0.254000213034 1876:0.268911203906 1994:0.229442590595
74 -1 -1.0 586:0.483797317435 829:0.243282765285 1394:0.198388550217 1720:0.783826821003 1894:0.230241502724
75 -1 -1.0 184:0.255509832545 959:0.455560843736 1204:0.446038285938 1218:0.287256646101 1245:0.357045692612 2117:0.564119564687
76 -1 -1.0 84:0.54386639939 204:0.634695338448 1157:0.186435580642 1628:0.186435580642 2112:0.481512944279
77 -1 -1.0 246:0.316842920423 833:0.310343871182 944:0.145927703613 1031:0.275164470039 1034:0.416233367113 1087:0.284948976153 1132:0.343016988158 1394:0.118998916846 1708:0.287623749445 2051:0.282161942332 2140:0.397085067604
78 -1 -1.0 222:0.557036749963 634:0.454098462809 835:0.48304093721 1158:0.213692072511 1278:0.346037342357 1448:0.291152801953
79 -1 -1.0 130:0.427913855509 248:0.293160904041 694:0.327071913547 868:0.394495445772 1171:0.427913855509 1602:0.28067021002 1681:0.454376153324
80 -1 -1.0 157:0.149805087498 321:0.556509510701 955:0.330928719476 1157:0.193552618397 1289:0.606796585527 1406:0.278840166429 1628:0.193552618397 1894:0.193552618397
81 -1 -1.0 407:0.468629620666 778:0.551250765344 1343:0.384328130901 1571:0.573411510296
82 -1 -1.0 87:0.535015714937 141:0.372546181642 295:0.408952800809 1451:0.473436916526 1884:0.428465424622
83 -1 -1.0 114:0.227584562919 680:0.473453319255 886:0.508712378927 1119:0.279181310561 1361:0.392931453198 1760:0.227584562919 1879:0.425590028522
84 -1 -1.0 66:0.492242797284 141:0.292433427356 509:0.332115169101 1051:0.210287126865 1179:0.390857361736 1221:0.197566674254 1510:0.36399242679 1523:0.261369245011 1642:0.211694746339 1996:0.102140488868 2098:0.26420593431
85 -1 -1.0 1406:0.572488562119 1983:0.819912706478
86 -1 -1.0 707:0.551417022782 1158:0.205780288438 1404:0.700551844055 1771:0.403510661158
87 -1 -1.0 177:0.31582664622 359:0.337598621329 391:0.202816400292 600:0.416252944996 615:0.316795541891 829:0.160728194497 944:0.160728194497 1304:0.329971870691 1516:0.501553990789 1647:0.243752605055
88 -1 -1.0 221:0.33698396067 302:0.233856347702 334:0.391619985447 359:0.263601465844 645:0.278456251789 1290:0.328750263181 1332:0.161824417763 1463:0.228886525909 1647:0.190325255899 1668:0.404341203353 1737:0.304311872854 2010:0.228886525909
89 -1 -1.0 305:0.469319256447 391:0.176627618658 824:0.399251681167 983:0.392633645279 1306:0.290104487756 1343:0.278355445522 1657:0.288749012207 2038:0.265929121374 2082:0.345314896902
90 -1 -1.0 366:0.321712670157 584:0.328760518008 1051:0.248760786447 1231:0.496801238974 1642:0.250425940812 1705:0.334671042682 1853:0.388140349243 1936:0.392878213175
91 -1 -1.0 82:0.39494270718 158:0.192109388741 391:0.148636112661 576:0.367569069233 827:0.2494948383 1457:0.39494270718 1552:0.298718417142 1620:0.325198872182 1647:0.178636636949 1939:0.342304816593 2054:0.296000802593
92 -1 -1.0 50:0.42320694715 98:0.421933364381 169:0.582509055122 1157:0.202595195034 1448:0.276033443839 1628:0.202595195034 1994:0.381139381837
93 -1 -1.0 504:0.472673666977 1157:0.212072218519 1215:0.378729313151 1378:0.61865312136 1628:0.212072218519 1894:0.212072218519 2012:0.33983547451
94 -1 -1.0 101:0.327988638565 504:0.343083119881 543:0.463925878422 773:0.315542400641 1157:0.153929451655 1628:0.153929451655 1657:0.33552304336 1711:0.276678821346 1959:0.47266030463
95 -1 -1.0 59:0.224667992748 165:0.335511140784 376:0.306545154513 467:0.222883019691 504:0.252299819092 944:0.119609876818 1157:0.113198145158 1228:0.373243855836 1289:0.354881522859 1545:0.211858246652 1585:0.385368151323 1628:0.113198145158 1647:0.181394553431 1928:0.313324192831
96 -1 -1.0 59:0.319353540336 1157:0.160905111465 1289:0.504445111824 1308:0.450810074669 1406:0.231806773951 1545:0.301145171104 1628:0.160905111465 1959:0.494079970946
97 -1 -1.0 157:0.105905681704 165:0.405563986554 245:0.383367701365 390:0.388230354454 495:0.370550064694 1157:0.13683328343 1320:0.263694144098 1448:0.186433653822 1534:0.439122357583 1602:0.233952212284 1628:0.13683328343
98 -1 -1.0 59:0.237862375867 207:0.304491027882 237:0.424592535443 246:0.274952612011 833:0.269312812448 838:0.261230864738 855:0.159794782347 1087:0.247275417038 1157:0.11984608676 1200:0.302405857333 1628:0.11984608676 1793:0.258697103534 2105:0.424592535443
99 -1 -1.0 201:0.413757860993 593:0.687951270489 2153:0.596261253059
100 -1 -1.0 171:0.487472561554 271:0.327886912828 751:0.420446743732 838:0.331098340895 1157:0.15189951053 1628:0.15189951053 1693:0.466427107666 2107:0.32366329589
101 -1 -1.0 25:0.445209514273 109:0.335069837003 184:0.170309127077 742:0.445209514273 944:0.138183331906 947:0.287051604821 1086:0.300028091658 1218:0.191469847392 1332:0.178180630201 1625:0.185175604229 1842:0.40998881167
102 -1 -1.0 75:0.325777532512 207:0.350877198984 948:0.325777532512 1157:0.138103442732 1376:0.416228085618 1576:0.307809580879 1603:0.202198052553 1628:0.138103442732 1657:0.301026781463 1815:0.28848826538 1996:0.118997406895 2082:0.359997879165
103 -1 -1.0 850:0.572434309975 1867:0.695566076111 2127:0.434173691657
104 -1 -1.0 301:0.496484037883 634:0.336529262313 835:0.357978331969 878:0.238792400344 1278:0.256445905665 1332:0.215771348477 1566:0.361363681248 1625:0.224242050242 1987:0.402357272254
105 -1 -1.0 223:0.306796130245 988:0.442761410044 1095:0.345334954597 1282:0.373944192466 1528:0.341995049619 1712:0.460767405553 1851:0.314624349793 2026:0.149974267224
106 -1 -1.0 1085:0.441216933492 1472:0.624610870933 1482:0.415889222635 1736:0.468131999258 1996:0.151912683074
107 -1 -1.0 28:0.353855569799 570:0.422967402066 872:0.249391730184 1051:0.211790340533 1098:0.330455526833 1278:0.19332719851 1448:0.325327637513 1523:0.263237613405 1545:0.223441821963 1642:0.213208022215 1901:0.34827462217 1994:0.224601723856
108 -1 -1.0 878:0.393702212213 1051:0.463186949698 1105:0.535235080015 1332:0.355746904447 1642:0.46628742941
109 -1 -1.0 531:0.469321193058 878:0.323143097909 1406:0.308739273848 1894:0.214306624546 2026:0.247126371012 2074:0.687748096494
110 -1 -1.0 62:0.335127000805 393:0.463378272546 422:0.393927406074 531:0.336700188716 705:0.455697267852 1097:0.354586568803 1625:0.217703109581 1894:0.153747757389
111 -1 -1.0 114:0.242084546719 878:0.230307119819 880:0.478841908857 1120:0.469002852581 1588:0.37185579069 1721:0.334489620676 1760:0.242084546719 1983:0.31514118303 2026:0.176129284851
112 -1 -1.0 157:0.111631273273 896:0.510983484446 995:0.404093755373 1161:0.404093755373 1588:0.351143666516 1996:0.124277171181 2093:0.510983484446
113 -1 -1.0 347:0.379671107521 587:0.405472511857 878:0.199110103186 906:0.413978786053 944:0.139528119712 1268:0.291154530965 1588:0.321484828227 1775:0.449542253378 1873:0.218065000136 2026:0.152271106982
114 -1 -1.0 467:0.220198715602 527:0.313329208435 688:0.343403341893 981:0.275892048417 1067:0.350607487428 1163:0.331470393631 1327:0.284136974222 1705:0.533815362488 1876:0.246584999024
115 -1 -1.0 184:0.296269815567 713:0.587565894244 898:0.45327289751 1158:0.22749791041 1218:0.333081011846 1760:0.360575656992 2026:0.262337821482
116 -1 -1.0 40:0.319708223004 557:0.706529239415 789:0.281998758744 878:0.169908597377 1204:0.256171365092 1278:0.182469643388 1332:0.307056733137 1406:0.162335068625 1416:0.265810841914
117 -1 -1.0 5:0.385207223384 243:0.463415213891 499:0.399794751345 1467:0.523641404438 1708:0.393998063916 2026:0.218153836942
118 -1 -1.0 3:0.209930980959 157:0.0768858320708 281:0.258949003542 553:0.305032571004 582:0.213344708113 736:0.278318823261 792:0.243337888044 948:0.23433406779 1168:0.338185759362 1178:0.204963199605 1240:0.180777752574 1340:0.179679500679 1558:0.220472860931 1644:0.351938925573 1740:0.338185759362 1925:0.19314405261 1996:0.0855956707606
119 1 -1.0 142:0.63843743497 829:0.256542610542 855:0.323720732099 1394:0.209201488296 1647:0.389060113708 1771:0.476083378655
120 -1 -1.0 53:0.256931367638 348:0.39863238537 944:0.164396627607 1158:0.155584085616 1525:0.551205660295 1745:0.487763444878 1857:0.340721659151 1873:0.256931367638
121 -1 -1.0 114:0.22632578733 157:0.110520428498 298:0.458256727517 418:0.281159473093 606:0.34544119429 1119:0.277637152144 1394:0.123040486853 1438:0.430369935216 1760:0.22632578733 1879:0.423236080031 1894:0.142795673227
122 -1 -1.0 92:0.393915531048 414:0.52605894368 942:0.418681140012 1025:0.510317325964 1922:0.36383357733
123 -1 -1.0 117:0.567388043083 635:0.504601782352 1406:0.288096990579 1509:0.415209110424 1922:0.409938249562
124 -1 -1.0 92:0.298523348024 184:0.175166869359 699:0.360427874272 750:0.368073845432 878:0.202815555441 1136:0.350620585131 1218:0.19693115877 1332:0.183262892063 1414:0.344627063575 1747:0.344627063575 1987:0.341737482183 2026:0.155104882405
125 -1 -1.0 453:0.595963368796 562:0.38598693184 838:0.381578316479 1157:0.175058441384 1628:0.175058441384 1692:0.53753960235
126 -1 -1.0 157:0.136798996111 773:0.362319244138 1257:0.489226549597 1287:0.376610545427 1394:0.152295962937 1439:0.601716481874 1832:0.289094959048
127 -1 -1.0 483:0.4860619279 1119:0.301446371288 1157:0.155041345143 1158:0.155041345143 1215:0.276880689822 1406:0.223359181814 1628:0.155041345143 2052:0.476074517496 2149:0.497555267951
128 -1 -1.0 300:0.494649354781 392:0.61765818893 928:0.559491519291 1157:0.174341069895 1628:0.174341069895
129 -1 -1.0 158:0.223931412341 184:0.169224027175 391:0.173256990984 449:0.399006011799 1178:0.268107594448 1221:0.21657123873 1624:0.417009387856 1715:0.417009387856 1996:0.111965706171 2098:0.289620740389 2115:0.212538274921 2124:0.35189020322
130 -1 -1.0 944:0.247893637111 1087:0.484055024103 1215:0.418969865795 1557:0.487104432877 1873:0.387426750407 2012:0.375943498969
131 -1 -1.0 26:0.403190297044 201:0.298795195547 278:0.392880346981 379:0.496803937208 872:0.292927523155 1620:0.409072194875 1996:0.120828539135 2038:0.281502692894
132 -1 -1.0 95:0.246536122987 346:0.246536122987 418:0.22114961265 657:0.418193726025 944:0.118679646229 983:0.332901801702 1046:0.397921135703 1059:0.307355858805 1340:0.203155336842 1371:0.314682276361 1563:0.298233068735 1925:0.218379085643
133 -1 -1.0 53:0.253595161459 465:0.371490818376 546:0.441532367656 829:0.162261967874 884:0.49281373949 1155:0.49281373949 1771:0.301120448292
134 -1 -1.0 157:0.143943778717 729:0.613223435998 878:0.280430131599 894:0.373345919599 1097:0.42892254975 1597:0.408222970878 1894:0.185979633521
135 -1 -1.0 759:0.476641478972 878:0.262638346907 1117:0.424058058783 1221:0.29030037552 1278:0.282054741431 1894:0.174180225312 2055:0.574317704722
136 -1 -1.0 157:0.158504750812 348:0.524713428191 826:0.528924810193 855:0.273057122073 944:0.21639264952 1394:0.176460605278 1561:0.391012368696 1873:0.338194646674
137 -1 -1.0 114:0.353880097127 1117:0.543580187624 1243:0.587115725842 1513:0.484339324181
138 -1 -1.0 415:0.422298828711 1158:0.146874478281 1341:0.39774202639 1368:0.35757966229 1711:0.263997936066 2096:0.471346338806 2139:0.471346338806
139 -1 -1.0 157:0.141797836205 1157:0.183207012117 1160:0.331376584221 1320:0.353061879696 1628:0.183207012117 1753:0.481757693329 1840:0.649068583619 1996:0.157861085397
140 -1 -1.0 184:0.212991086613 199:0.484751396674 440:0.256252827824 829:0.172814097046 1157:0.163550333494 1366:0.512738007619 1406:0.235617593753 1628:0.163550333494 1692:0.502202467562
141 -1 -1.0 391:0.172213252281 645:0.30281216244 826:0.333585372482 855:0.172213252281 867:0.318632379365 949:0.425874060598 1063:0.457589793289 1098:0.357505272218 2054:0.342953404657
142 1 1.0 106:0.259774777293 267:0.297391413132 615:0.241732890774 829:0.122644690177 836:0.305216202657 878:0.175017028587 989:0.288288043988 1244:0.247319349661 1307:0.329320493895 1394:0.100012437164 1553:0.243893857568 1756:0.363885789188 1832:0.189848048946 1891:0.39514594263
143 -1 -1.0 657:0.333283097162 888:0.574523877399 1252:0.590293007094 1877:0.458692551956
144 -1 -1.0 58:0.451712428557 273:0.285616509562 663:0.451712428557 878:0.212240141808 959:0.326826306071 963:0.385177778797 985:0.254593882479 1305:0.381174100418
145 -1 -1.0 184:0.208442922127 347:0.46020432686 1112:0.437995998793 1161:0.448436475144 1218:0.23434172422 2146:0.544896058754
146 -1 -1.0 184:0.225350323153 657:0.322141885865 894:0.347371522084 1158:0.173040670814 1218:0.253349851088 1445:0.504791018213 1954:0.613051115324
147 -1 -1.0 39:0.345579359624 56:0.245719668946 59:0.208015804809 336:0.301347767776 337:0.286805466241 396:0.22271838026 1632:0.371315377869 1923:0.297366594299 1980:0.546411551053 2115:0.171427131916
148 -1 -1.0 199:0.522218500866 440:0.276058962402 829:0.186171137014 1934:0.506591803318 2041:0.599820255731
149 -1 -1.0 56:0.286987952534 375:0.416729929135 680:0.403618942195 832:0.285624178625 886:0.433677289637 1361:0.334974053502 1507:0.433677289637 1996:0.105475398721
150 -1 -1.0 42:0.348887796287 50:0.381710144777 157:0.141428705686 1157:0.182730084533 1374:0.550727713699 1448:0.248967476836 1628:0.182730084533 1876:0.402902162992 1994:0.34376743955
151 -1 -1.0 42:0.513395993432 482:0.421493453264 1086:0.308447140092 1278:0.217711471279 1332:0.183180533201 1943:0.443302430735 1948:0.431460017831
152 -1 -1.0 1211:0.568554329358 1278:0.293671938646 1332:0.247093007967 1345:0.444241186987 1394:0.156264701257 1545:0.339417286011 1574:0.438719533775
153 -1 -1.0 246:0.306676882745 302:0.263199294455 391:0.178232042862 829:0.141245552182 833:0.300386358219 1073:0.334532394028 1087:0.275806269022 1215:0.238721859631 1239:0.256426338988 1246:0.440758204244 1607:0.354939501514 1894:0.133674032147 2012:0.21420617213
154 -1 -1.0 221:0.461552524866 316:0.482159830733 599:0.474555290932 843:0.440533090694 1207:0.36772141122
155 -1 -1.0 223:0.324962020331 252:0.268994057162 539:0.488050181375 665:0.333253761292 957:0.324962020331 1230:0.316045763785 1354:0.28423206265 1485:0.431876983291
156 -1 -1.0 267:0.314106521744 304:0.376441031997 359:0.272085800617 471:0.363360054584 894:0.24610224116 1114:0.434328215858 1158:0.122594093619 1290:0.339331491478 1927:0.417355418281
157 -1 -1.0 447:0.340131755418 504:0.302923997113 838:0.296248854953 922:0.481509153111 944:0.143609702576 1157:0.135911451386 1531:0.448135559965 1628:0.135911451386 1909:0.448135559965 1996:0.117108668417
158 -1 -1.0 626:0.626578135984 1278:0.422210190177 1332:0.355243971781 1394:0.224660720189 2010:0.50246161658
159 -1 -1.0 3:0.244398352602 130:0.301464365024 582:0.248372560167 606:0.279769021687 657:0.215297780531 923:0.355114130857 934:0.371137080517 1091:0.324014405079 1558:0.256671043782 1925:0.224855274134 1996:0.0996491362455 2001:0.409721772525
160 -1 -1.0 183:0.761674716986 692:0.64795958632
161 -1 -1.0 157:0.153354125834 465:0.479321633993 955:0.338768765041 1157:0.198138081242 1223:0.597165665183 1628:0.198138081242 1734:0.358383228936 1894:0.198138081242 1996:0.170726503325
162 -1 -1.0 59:0.234300700625 391:0.157402066315 396:0.250861094834 542:0.378848431734 846:0.330746658492 990:0.370097175071 1359:0.378848431734 1574:0.285581960623 1596:0.330746658492 1894:0.118051549736 2038:0.23698328447 2127:0.250861094834
163 1 -1.0 359:0.278179509403 586:0.26337142346 789:0.313675021456 1158:0.12533974482 1167:0.402237546777 1188:0.371497966787 1759:0.326726411866 1765:0.402237546777 2084:0.413277881727
164 -1 -1.0 867:0.356212832867 992:0.399670510685 1043:0.491568443692 1064:0.435185446264 1260:0.452680267655 2010:0.278263487348
165 -1 -1.0 3:0.310594696872 403:0.460765958256 582:0.315645335638 841:0.48460697957 1558:0.326191499208 1567:0.500348747648
166 -1 -1.0 310:0.259058606686 336:0.375292314542 499:0.275837849934 614:0.380767225686 874:0.430377429666 1147:0.250386964122 1197:0.353468954982 1250:0.418880296167 2026:0.150514945818
167 -1 -1.0 694:0.408608084078 1041:0.534589041148 1509:0.425803325888 1625:0.290389197893 1705:0.489450276147 1894:0.205080616588
168 -1 -1.0 184:0.199997135848 725:0.462850415026 839:0.522817709393 1218:0.224846558354 1240:0.279473064414 1853:0.425077776227 1858:0.403831644785
169 -1 -1.0 129:0.492618651785 644:0.473367964508 1593:0.340606774716 1627:0.412125976776 1707:0.340606774716 2082:0.362458085016
170 -1 -1.0 92:0.243154525588 223:0.258441736739 414:0.324723456681 499:0.231528124894 878:0.330396402771 1025:0.31500653697 1156:0.38814547116 1221:0.182597478481 1631:0.38814547116 1708:0.228171161937 1894:0.109558487088 2016:0.303249885295 2026:0.126336698108
171 -1 -1.0 157:0.192557621331 634:0.528682361653 1344:0.798411900938 1996:0.214371078702
172 -1 -1.0 114:0.208622966684 575:0.434006748009 627:0.352711421188 628:0.41265508663 657:0.24504290484 976:0.349502600992 1245:0.239535177261 1340:0.23807996522 1394:0.113416467881 1526:0.279707908608 1576:0.293373413373
173 -1 -1.0 60:0.456168414563 114:0.339318176779 985:0.387228985427 1158:0.214085933657 1760:0.339318176779 1850:0.416246568201 1922:0.438858117945
174 -1 -1.0 620:0.46891983906 657:0.264755052836 791:0.398445588826 835:0.321470242464 1119:0.276508052416 1340:0.257231988872 1386:0.456393080874 1857:0.311443893936
175 -1 -1.0 22:0.29914169559 201:0.2445223673 391:0.153010153362 496:0.25189153053 645:0.269046283032 660:0.378385835364 962:0.285027738739 1073:0.287192202327 1153:0.242515355309 1583:0.334768774659 1793:0.247713241351 1980:0.29914169559 1996:0.0988813771677 2038:0.230370855669
176 -1 -1.0 158:0.264614963348 189:0.369005205602 391:0.204734082815 687:0.415821131364 1343:0.322649692436 1566:0.35037628175 1756:0.4813882528 1815:0.320756198652 1996:0.132307481674
177 -1 -1.0 5:0.216656913903 184:0.138569447563 501:0.242795581664 692:0.320689224086 810:0.35084140946 873:0.37696930357 947:0.233555200387 1072:0.333581200934 1467:0.29451818084 1945:0.362237993357 2046:0.35084140946
178 -1 -1.0 26:0.349343555782 75:0.28661295776 702:0.400619932203 855:0.16200108867 1087:0.250689579304 1483:0.271928770865 1599:0.349343555782 1620:0.354439916279 1738:0.354439916279 1832:0.198730404618 2038:0.243907535521
179 -1 -1.0 53:0.200982047695 158:0.209733738455 418:0.239630990182 882:0.431175233002 971:0.431175233002 1051:0.215900206448 1178:0.251109067298 1262:0.381548180914 1394:0.104866869228 1406:0.175332163701 1562:0.349928125065 1642:0.21734539874 2026:0.140342369784
180 -1 -1.0 47:0.332587998462 92:0.303191087841 499:0.288694047057 643:0.450436377611 878:0.205986798996 957:0.322252818925 1086:0.313410897019 1136:0.356102922363 1332:0.186128408291 1509:0.283638079028 2026:0.157530117282
181 -1 -1.0 42:0.407545448979 157:0.165206768396 855:0.284602729533 944:0.225542326956 955:0.364951986792 1304:0.46303402946 1552:0.571974571712
182 -1 -1.0 420:0.484001344597 927:0.699848503957 1157:0.218077187478 1394:0.187907117297 1628:0.218077187478 2085:0.381484424073
183 -1 -1.0 295:0.511703009997 856:0.469319327925 1731:0.480079839858 1884:0.536118219572
184 1 -1.0 116:0.454804119224 657:0.280928965408 884:0.484274179683 1158:0.150902874659 1240:0.274614641753 1455:0.484274179683 1832:0.246821298839 1925:0.293399956903
185 -1 -1.0 651:0.501121076297 1158:0.147199440695 1186:0.429407463572 1240:0.267875093592 1600:0.423233172432 2026:0.169742133129 2085:0.257497331596 2106:0.443642390025
186 -1 -1.0 189:0.334836648617 391:0.185776441922 687:0.377317587763 1005:0.284669097605 1011:0.381280759097 1095:0.36996376538 1294:0.493628698901 2026:0.160670224295 2038:0.279703516062
187 -1 -1.0 114:0.308930825209 448:0.577710003814 944:0.205953883472 985:0.352551022019 1706:0.468406955272 1876:0.429765745189
188 -1 -1.0 114:0.282179463475 448:0.5276841468 499:0.376239284633 501:0.406246563966 944:0.188119642316 985:0.322022440375 1876:0.392550880332 2026:0.205300452982
189 -1 -1.0 56:0.333642691724 95:0.312369185411 157:0.110144710392 391:0.189746979046 657:0.264932440649 779:0.330434131175 1394:0.122622206365 1500:0.446149295033 1558:0.315843878675 1830:0.48447641809 1996:0.122622206365
190 1 -1.0 157:0.169314428201 502:0.376989665352 1026:0.543340489994 1160:0.3956818974 1166:0.504521813316 2012:0.350551143931
191 -1 -1.0 157:0.233278866541 1467:0.83426207952 1625:0.426779674041 1996:0.259705338656
192 -1 -1.0 62:0.31426159551 144:0.434527790672 531:0.315736834872 1158:0.144175239318 1212:0.462684000611 1264:0.510786226442 1278:0.233466857525 1625:0.204148655285 1894:0.144175239318
193 -1 -1.0 161:0.4944392376 407:0.357578861943 919:0.287952939516 1021:0.296569204236 1342:0.346633110874 1388:0.381906822393 1711:0.250852611075 1877:0.357578861943
194 -1 -1.0 66:0.322044858843 391:0.206809589327 407:0.397410504347 652:0.420036548035 829:0.163892721936 955:0.265196228569 1388:0.424448419786 1494:0.360147746813 1793:0.334810942862
195 -1 -1.0 302:0.33778555126 391:0.228740008499 829:0.181272167943 934:0.550550545639 1153:0.362544335885 1494:0.398338389119 1826:0.455523391243
196 -1 -1.0 159:0.50996026055 228:0.577598149145 838:0.401589496667 921:0.369851800306 1215:0.329023453177
197 -1 -1.0 1214:0.663043219728 1620:0.56815751859 1821:0.487412271944
198 -1 -1.0 944:0.171302378209 1119:0.315208697621 1357:0.508252750238 1600:0.466132302148 1821:0.405720348711 1996:0.13969107274 2090:0.459974122939
199 -1 -1.0 157:0.0968348889378 517:0.317873987158 635:0.315697169401 698:0.328996224322 710:0.370827541669 787:0.377078024806 855:0.166818066677 955:0.213914269081 1041:0.326136783894 1245:0.227682956944 1579:0.412532058339
200 -1 -1.0 46:0.499158538278 422:0.398521824349 456:0.386322779189 828:0.381009347532 1119:0.302417720711 1158:0.155540934242 1483:0.348113340182 1760:0.2465265481
201 -1 -1.0 53:0.182410017893 196:0.295987333729 249:0.270574993425 272:0.287933480043 411:0.237224640433 454:0.254747670024 664:0.299124423219 753:0.376039302186 786:0.391331876997 855:0.147277181981 868:0.265446993828 1443:0.354479014983
202 -1 -1.0 99:0.380889571964 196:0.338648069069 272:0.329433411249 359:0.28048428714 411:0.271415892721 855:0.168504282489 868:0.303705941628 1441:0.416701978861 2086:0.430237949628
203 -1 -1.0 532:0.486368233451 1260:0.496571592329 1923:0.449402551292 2083:0.561159462251
204 -1 -1.0 157:0.110294686932 255:0.485136096586 334:0.469872942726 773:0.292121205109 1077:0.504865364264 1395:0.437577002378
205 -1 -1.0 95:0.470986126426 933:0.730487135601 1157:0.214573489085 1245:0.390483096945 1628:0.214573489085
206 -1 -1.0 190:0.626734286498 496:0.417217146909 829:0.200843522628 2011:0.626734286498
207 -1 -1.0 417:0.336494636866 692:0.347649488177 1038:0.327274718494 1072:0.361625290343 1181:0.370176222219 1210:0.341886815413 1828:0.408661020082 1915:0.327274718494
208 -1 -1.0 411:0.385143582964 944:0.378980903237 1014:0.550664407644 1322:0.467471388961 1861:0.402988595391 1996:0.154522807781
209 -1 -1.0 95:0.38117875758 678:0.591198260742 1157:0.173658737254 1394:0.149633774575 1535:0.523387703652 1558:0.385418866155 1628:0.173658737254
210 -1 -1.0 158:0.254232990051 827:0.330175527385 829:0.155882244158 1005:0.301409778253 1048:0.336629526256 1196:0.502233208942 1239:0.282998739184 1730:0.486432152711 2026:0.170118840029
211 -1 -1.0 9:0.344343846069 267:0.34160212655 465:0.322531574869 562:0.293969790449 756:0.318197763185 879:0.287793424741 910:0.301376015113 1157:0.133325480956 1628:0.133325480956 1697:0.417981669676 1734:0.241153119404 1894:0.133325480956 1996:0.11488045622
212 -1 -1.0 46:0.519172772751 114:0.256411263595 158:0.278792505965 223:0.381623167454 715:0.414500934438 1492:0.519172772751
213 -1 -1.0 60:0.282949704338 119:0.416309425869 194:0.407755262598 699:0.355834918822 1158:0.132792077876 1178:0.273986554954 1332:0.18092756131 1391:0.315112992441 1511:0.393586144658 1922:0.272212566137
214 -1 -1.0 53:0.186635260689 56:0.264964214817 101:0.240812384868 399:0.384749664539 456:0.280703194057 728:0.294603008813 889:0.324949056859 1394:0.0973811128927 1505:0.347031701124 1593:0.276842439999 1677:0.32968954086 1705:0.269727796341 1894:0.113016470683 2026:0.130324250702
215 -1 -1.0 53:0.217296484327 101:0.280374053762 367:0.368658723996 399:0.447957953613 456:0.326818292442 728:0.343001627082 1051:0.233425603753 1394:0.113379290673 1557:0.273202820026 1642:0.234988107509 1705:0.314039810344 1894:0.131583290637
216 -1 -1.0 592:0.438023573619 889:0.474311590349 1530:0.481231033437 1754:0.561599492048 2026:0.19022767202
217 -1 -1.0 102:0.517895874907 789:0.403868313575 1247:0.342933783821 1721:0.35341356978 1983:0.332970482775 2060:0.464004498097
218 -1 -1.0 56:0.402231069467 158:0.295660372188 854:0.439579608226 1239:0.329113513313 1666:0.48067762155 1996:0.147830186094 2148:0.443107700993
219 -1 -1.0 145:0.319751113378 213:0.420022136274 391:0.178635116939 1647:0.214690602167 1743:0.44175498464 1947:0.411391685681 1989:0.385213626966 2012:0.214690602167 2142:0.290630164142
220 -1 -1.0 590:0.518643819752 1147:0.280825340365 1153:0.309370171746 1239:0.280825340365 1306:0.320593918937 1989:0.420914852086 2127:0.311087335326 2142:0.317565485715
221 -1 -1.0 42:0.488936371259 99:0.771797731974 855:0.341440755078 1394:0.220652887024
222 -1 -1.0 477:0.601090861368 812:0.469619635692 991:0.424602706973 1157:0.169664752696 1628:0.169664752696 1821:0.424602706973
223 -1 -1.0 409:0.3928228448 757:0.339754562226 1207:0.294622145073 1273:0.443717307467 1486:0.418276688546 1821:0.326182750231 1832:0.213184183407 2007:0.346080513685
224 -1 -1.0 86:0.361822711268 184:0.150300955437 855:0.153882942723 888:0.370378311326 948:0.272250302295 1131:0.284717276598 1154:0.347839279337 1158:0.115412207042 1177:0.370378311326 1218:0.168975682597 1335:0.229950356026 1475:0.336678338295 1517:0.253328351832
225 -1 -1.0 3:0.235569564698 67:0.379487923869 114:0.176677173523 582:0.239400205683 898:0.22209756209 976:0.295984342778 1178:0.229995074998 1201:0.330391667847 1394:0.0960493530254 1500:0.349466482548 1526:0.236877096949 1914:0.349466482548 1925:0.216732471737 2107:0.237519094617
226 -1 -1.0 33:0.376147030555 53:0.188389302359 92:0.253186538766 184:0.148564236778 268:0.366098611824 878:0.17201391057 985:0.206340275498 1154:0.343820017018 1335:0.22729329325 1354:0.235375559892 1409:0.357641871218 1574:0.275970944019 1987:0.28983773247 2026:0.131549068378
227 -1 -1.0 248:0.255097089227 447:0.357479788825 463:0.470992204608 829:0.150934352152 1394:0.12308166288 1568:0.375618461327 1602:0.244228178526 1660:0.405282734414 1832:0.233639077515 1974:0.357479788825
228 -1 -1.0 502:0.329394203633 870:0.63024051887 885:0.448124250885 1207:0.432064407464 1670:0.326804759083
229 -1 -1.0 147:0.376548918842 683:0.47615256622 827:0.300797065892 1823:0.360142213829 1884:0.381325082188 1923:0.381325082188 2112:0.347117731842
230 -1 -1.0 142:0.33964580073 271:0.278809386626 343:0.414508541104 855:0.172217951587 910:0.291967969709 1357:0.404933549291 1647:0.206978204307 1771:0.253274183969 1821:0.323244253467 1832:0.211263661759 2076:0.316395727372
231 -1 -1.0 106:0.598715579742 391:0.356683757344 1717:0.624196575351 1894:0.267512818008 1996:0.230503534337
232 -1 -1.0 323:0.314333820929 417:0.285733222665 692:0.295205324934 855:0.130597855983 944:0.206992704408 985:0.17716463574 1010:0.314333820929 1038:0.27790416181 1158:0.0979483919874 1181:0.314333820929 1210:0.290311971877 1247:0.208141620386 1734:0.17716463574 1768:0.307072827576 1873:0.161751854064 1915:0.27790416181
233 -1 -1.0 272:0.672395038869 470:0.396028531932 569:0.349264312971 768:0.370828075718 855:0.171964105195 944:0.136278329102 1158:0.128973078896 1394:0.11113019085 1734:0.233280690774
234 -1 -1.0 53:0.210122225178 993:0.433168177068 1303:0.365842009943 1314:0.371179056346 1557:0.264182757703 1857:0.278647149413 1916:0.33458510351 1925:0.24739024298 2128:0.419540016681
235 -1 -1.0 114:0.165512250768 179:0.355506595257 1031:0.20806234704 1086:0.239577012456 1221:0.174044339317 1230:0.239577012456 1391:0.247802279128 1563:0.277279932593 1616:0.320655402417 1820:0.3699641564 1826:0.277279932593 1889:0.309512923995 2048:0.327382326427
236 -1 -1.0 60:0.291999671093 157:0.106065170918 844:0.420797055942 1348:0.439783656187 1415:0.429624818697 1685:0.429624818697 1850:0.266445148607 1922:0.280919112339 1996:0.11808052543
237 -1 -1.0 42:0.400143816311 63:0.556477581849 157:0.162206367295 944:0.221446142201 1597:0.460015470921 1721:0.458960126382 1996:0.180581551065
238 -1 -1.0 607:0.366284878913 703:0.295882028075 725:0.366284878913 944:0.128416209442 957:0.286687487394 1158:0.121532411066 1211:0.381009839478 1574:0.294002614189 1815:0.25387255931 1861:0.273102245661 1890:0.349434397618 2012:0.19474981151
239 -1 -1.0 697:0.42274887072 1268:0.309275219276 1273:0.477520574818 1574:0.339324062478 1775:0.477520574818 1936:0.39298805697
240 -1 -1.0 286:0.456400386082 523:0.388261548882 1245:0.234435665039 1247:0.273753151085 1314:0.375803599152 1569:0.322395251448 1861:0.289488065186 1873:0.21274015097 1916:0.338753719996 2026:0.148552854734
241 -1 -1.0 5:0.319136518568 60:0.333963126827 157:0.121307863103 1257:0.433826482594 1721:0.343238512209 1861:0.352204254776 1894:0.156733358846 1922:0.321290174031 1983:0.323383997927 1996:0.135049951743 2010:0.302043975532
242 -1 -1.0 100:0.37257418138 264:0.351877431528 569:0.35560688501 592:0.348676198619 1097:0.302850647988 1353:0.348676198619 1509:0.272646200961 1574:0.3176684573 2026:0.151425323994 2119:0.279046536479
243 -1 -1.0 555:0.555187956684 898:0.31222946147 1218:0.229437289381 1311:0.439051345461 1332:0.213512891823 1625:0.221894931618 1747:0.401512385383 1850:0.304687103707
244 -1 -1.0 53:0.205661029913 60:0.530722039392 157:0.192778038439 419:0.410632582285 985:0.225257766975 1394:0.107308232633 1561:0.237780246511 1574:0.301272247746 1922:0.510582644313
245 -1 -1.0 216:0.449184421006 694:0.262887851126 1158:0.263887107003 1546:0.467451624254 1561:0.251920726316 1850:0.256537411884 1863:0.35730847832 1914:0.413649261943 1996:0.113689712671
246 -1 -1.0 106:0.219736839263 262:0.295906010355 391:0.130907836888 413:0.347836703785 652:0.265877786887 773:0.201262523206 829:0.103742006259 854:0.251555789313 855:0.130907836888 949:0.323728001888 1666:0.275074721919 1771:0.192521019194 1780:0.323728001888 1863:0.265877786887 1874:0.347836703785 1894:0.098180877666
247 -1 -1.0 157:0.153835670702 966:0.676653054431 1200:0.50152880151 1215:0.354956127954 1894:0.1987602515 2012:0.318503691119
248 -1 -1.0 145:0.401409985495 872:0.351340209353 944:0.355436428673 985:0.304217318165 1244:0.358377954472 1332:0.229158922366 1340:0.304217318165 1394:0.144922961756 1553:0.353414247222 1873:0.277751341547
249 1 -1.0 79:0.348722570249 157:0.0841034415354 250:0.348722570249 574:0.294266891072 633:0.327501378496 944:0.114819060339 1119:0.211275329916 1345:0.266181080301 1394:0.0936309108923 1732:0.35829406354 1832:0.177734352428 1905:0.369932736299 2031:0.348722570249
250 1 -1.0 157:0.203473451731 248:0.469488956876 1394:0.226523484416 1832:0.429996936148 1894:0.262893737553 1974:0.657917397914
251 -1 -1.0 22:0.347132638449 114:0.211066351817 294:0.338337903927 976:0.35359596364 1158:0.133168041339 1174:0.356842365429 1393:0.42735994344 1394:0.114744797719 1526:0.282983838177 2026:0.153561910934 2130:0.388475327014
252 -1 -1.0 114:0.340985188079 212:0.762193111792 894:0.431879454661 1760:0.340985188079
253 -1 -1.0 502:0.308395554175 586:0.752064278181 1239:0.343289645391 1243:0.470578073242
254 -1 -1.0 157:0.137572503566 1156:0.629727451591 1394:0.153157095446 1424:0.405590167291 1845:0.629727451591
255 -1 -1.0 157:0.119069792342 855:0.205122273345 1394:0.132558346165 1505:0.472390867194 1734:0.278261940564 1742:0.545032727828 1883:0.545032727828 2026:0.177401619524
256 1 -1.0 76:0.43834830497 142:0.359179959582 302:0.268944831698 418:0.268944831698 855:0.182122778369 1016:0.450379782763 1158:0.136592083776 1647:0.218882208752 1771:0.267840824075 2012:0.218882208752 2076:0.334592697231
257 -1 -1.0 76:0.512681049035 157:0.123646257261 302:0.314551047384 504:0.356066480345 1016:0.526752760016 2012:0.25599907454 2076:0.391331124293
258 -1 -1.0 405:0.543833727795 838:0.334594094636 1157:0.153503273571 1460:0.424885842621 1628:0.153503273571 1670:0.262453911392 1840:0.543833727795
259 -1 -1.0 158:0.244282547188 201:0.302041438132 391:0.189002778276 588:0.50220143396 829:0.14978115805 1147:0.271922431644 1176:0.349696693786 1396:0.467393650504 1603:0.207540048994 2038:0.284561062116
260 -1 -1.0 157:0.246664851168 829:0.336749910738 955:0.544897938381 1424:0.727215363949
261 -1 -1.0 157:0.199776380963 944:0.272737190315 1394:0.222407599295 1872:0.914460869805
262 -1 -1.0 42:0.287587075671 184:0.19615692122 275:0.496646063951 527:0.422004822372 1218:0.220529201314 1428:0.533632335865 2100:0.347381857196
263 -1 -1.0 80:0.34480036456 556:0.349416586062 1105:0.249118499446 1247:0.258244806849 1456:0.366266208445 1706:0.292045862922 1861:0.273088324947 1922:0.249118499446 1963:0.389999254938 2060:0.349416586062
264 -1 -1.0 89:0.461582287434 157:0.118535864195 835:0.346192604254 855:0.204202471999 1278:0.248002932032 1407:0.491491554616 1517:0.336166405167 1557:0.317985043558 1734:0.277014169158 1996:0.131963933168
265 -1 -1.0 15:0.339195010154 114:0.167523078488 346:0.231999850543 485:0.31327323276 728:0.275518706492 983:0.31327323276 985:0.191176883993 1021:0.22460389032 1051:0.187500919326 1247:0.22460389032 1391:0.25081285804 1416:0.249328703186 1509:0.219452275559 1523:0.233047901951 1593:0.258908662468 1642:0.188756012538 1760:0.167523078488
266 -1 -1.0 98:0.262774718571 825:0.429541729042 1157:0.126173703843 1206:0.29099286701 1406:0.181771225158 1533:0.447010113297 1628:0.126173703843 1670:0.215726878769 1757:0.429541729042 1894:0.126173703843 2052:0.387432688503
267 -1 -1.0 323:0.500232088533 855:0.207833945655 944:0.329409010239 985:0.281940503534 1158:0.155875459241 1247:0.33123739968 1734:0.281940503534 1768:0.488676914931 1873:0.257412541684
268 1 -1.0 157:0.102690517272 252:0.259077402044 465:0.320968126984 954:0.337095901348 1119:0.257967718321 1394:0.11432358173 1734:0.239984147545 1825:0.451688817399 1829:0.437477968185 1894:0.132679195576 2012:0.212611994636 2015:0.332042717804
269 1 -1.0 249:0.26009260816 302:0.418123666812 578:0.279205294256 726:0.350098652274 817:0.376171231702 872:0.221799585172 1158:0.212357242805 1320:0.204618934738 1406:0.152965455639 1561:0.20272756579 1674:0.314705778473 2012:0.340292212145
270 -1 -1.0 158:0.280528919147 391:0.217046799765 779:0.37797529671 1147:0.312269978838 1153:0.344011038529 1215:0.290709879295 1494:0.37797529671 1579:0.536744999188
271 -1 -1.0 66:0.286107896978 181:0.469117807901 615:0.286985621217 652:0.373164700855 829:0.145603945275 1414:0.353063495701 1657:0.300362728218 1680:0.423129026242 1711:0.247684942254
272 -1 -1.0 645:0.289179184279 650:0.318566946335 673:0.406700683542 798:0.395836052335 1157:0.123344998964 1335:0.24575586199 1599:0.354646016104 1628:0.123344998964 1834:0.419911776463 1877:0.31603046652
273 -1 -1.0 116:0.525931324026 157:0.135060910476 1023:0.575381001735 1059:0.477523937333 1240:0.317561860214 1394:0.150360982178 1996:0.150360982178
274 -1 -1.0 5:0.383086165121 66:0.390630222119 106:0.421072975191 792:0.460863520648 1953:0.557633736928
275 -1 -1.0 84:0.411653499726 157:0.109218421334 446:0.480402094384 855:0.188151255114 1015:0.395359478925 1078:0.371069235888 1095:0.374693077782 1368:0.343553878712
276 -1 -1.0 166:0.359210699801 478:0.530239750095 904:0.513557563498 1157:0.155752767824 1207:0.352071848331 1340:0.28171858483 1628:0.155752767824 2085:0.272459745186
277 -1 -1.0 157:0.157536844261 294:0.517136595691 302:0.400767321725 944:0.215071251504 1759:0.530579012333 1873:0.336129466845 2012:0.326166656638
278 -1 -1.0 933:0.555515243171 1014:0.501056706752 1157:0.163177198007 1401:0.538037849327 1628:0.163177198007 1670:0.278994010163 1996:0.140602312607
279 -1 -1.0 77:0.443330288888 157:0.106920532863 655:0.343114614232 804:0.374100895552 992:0.382373883295 1157:0.138144501242 1265:0.433089525513 1628:0.138144501242 1965:0.402992563048
280 -1 -1.0 196:0.437950513409 272:0.426033823217 731:0.556397476135 794:0.538892325837 1158:0.163436345357
281 -1 -1.0 391:0.188752930811 524:0.383362926967 531:0.310019875269 779:0.328703049781 1048:0.323026577488 1239:0.27156297063 1494:0.328703049781 1926:0.419587558529 1996:0.121979812012 2082:0.369020424655
282 -1 -1.0 123:0.456567040652 157:0.134383361892 418:0.341865804679 554:0.572494536791 944:0.183461830526 1394:0.149606679025 1547:0.492624185789 1894:0.173627291286
283 -1 -1.0 157:0.159758991587 712:0.633818931683 1394:0.1778569299 1734:0.373351176207 2058:0.633818931683
284 -1 -1.0 158:0.223905335712 569:0.351849225895 715:0.332896218129 921:0.260823955199 955:0.222145163721 981:0.320526196083 1158:0.129927611513 1215:0.232031311838 1859:0.442321412463 1872:0.460309514374 1894:0.129927611513
285 -1 -1.0 31:0.380251142526 812:0.392779442234 1158:0.141903834222 1406:0.204432722631 1511:0.420592733518 1557:0.294631084951 1652:0.325557812761 1760:0.22491225595 1770:0.467894011592
286 -1 -1.0 265:0.472885972708 869:0.435475774417 1309:0.331515536192 1953:0.411706342673 2133:0.38448069772 2135:0.39938657521
287 -1 -1.0 66:0.210116253735 158:0.174396675737 407:0.259288121127 948:0.238721667062 1007:0.333678766031 1048:0.230918380507 1080:0.30500158102 1282:0.290970361792 1343:0.212644942964 1661:0.344517845881 1793:0.218445409364 1902:0.344517845881 1964:0.358528522162
288 -1 -1.0 369:0.593962076064 391:0.28266606989 829:0.224007560501 1073:0.530549701122 1647:0.339719030596 2115:0.34675287001
289 -1 -1.0 391:0.167537665018 854:0.321944587621 1076:0.445166237142 1215:0.224397938267 1332:0.171200995068 1712:0.445166237142 1826:0.333642224772 1960:0.445166237142 2012:0.201353254639 2115:0.205522248222
290 -1 -1.0 116:0.419691694879 157:0.10777822092 284:0.474067308669 573:0.373146950026 1023:0.459152396496 1059:0.381062738516 1340:0.251873933044 1394:0.119987634452 1996:0.119987634452
291 -1 -1.0 371:0.434623226065 436:0.556297116796 773:0.321880239089 985:0.284012880963 1157:0.157021207296 1628:0.157021207296 2005:0.517739939795
292 -1 -1.0 268:0.533332110358 347:0.477834464756 1021:0.353155156277 1245:0.302433647231 1561:0.317307001009 1894:0.166189633843 1956:0.37781434817
293 -1 -1.0 31:0.397405234682 855:0.197740634138 944:0.156705744989 1008:0.46494465927 1158:0.148305475604 1394:0.127788031029 1447:0.525418890253 1804:0.405835628612 1850:0.288349842565
294 -1 -1.0 53:0.207859369265 810:0.415021891068 855:0.167824895295 1067:0.394604220321 1112:0.344437662879 1158:0.125868671471 1163:0.373065667244 1519:0.44592943998 1597:0.276280160551 1734:0.227665578575
295 -1 -1.0 267:0.323375255581 282:0.362888259986 438:0.349344570033 849:0.28955653451 1158:0.126211630808 1244:0.268928268857 1553:0.265203482828 1650:0.416152717595 1672:0.38038751558 1816:0.285295489513
296 -1 -1.0 157:0.190694487727 291:0.621694418779 855:0.328510582471 1245:0.44837026525 1394:0.212296884194 1832:0.402991371921 1894:0.246382936853
297 -1 -1.0 157:0.152215520309 252:0.38402378915 1065:0.573713215061 1394:0.169458913431 1767:0.478804140943 2015:0.492178405543
298 -1 -1.0 252:0.261563020857 667:0.321907224112 1116:0.39076267116 1232:0.441675182837 1394:0.115420415507 1767:0.32611900888 1852:0.39076267116 2015:0.335228374366 2100:0.308932168053
299 -1 -1.0 157:0.338582435936 1237:0.55572196175 1394:0.376937986247 1406:0.315110736101 1996:0.188468993124 2015:0.547391498338
300 -1 -1.0 86:0.50446810461 566:0.516396674075 944:0.170026794759 1394:0.138650879239 1413:0.476932887076 1936:0.450830622751
301 -1 -1.0 157:0.190710162274 1129:0.812455682574 1354:0.508397503209 1996:0.212314334397
302 -1 -1.0 667:0.501669279479 858:0.59228967917 944:0.220578996885 1394:0.179874424516 1894:0.208754778221 2015:0.522429335015
303 -1 -1.0 157:0.198935318474 285:0.847496158733 955:0.43946044357 1996:0.221471258932
304 -1 -1.0 32:0.462913953987 451:0.509249538997 781:0.487263916552 1147:0.304405452385 1158:0.158685353417 1322:0.413649287478
305 -1 -1.0 346:0.516901612358 898:0.469200185974 942:0.555510740126 1147:0.451742986916
306 -1 -1.0 157:0.261179319328 947:0.740701672687 1278:0.54644421264 1394:0.290766431533
307 -1 -1.0 157:0.11850696669 502:0.263863524149 944:0.161787179105 1160:0.2769466367 1322:0.399127643036 1394:0.131931762075 1664:0.542456437118 1850:0.297700046845 1894:0.153114517566 2064:0.480021232589
308 -1 -1.0 1051:0.285101444272 1198:0.493490819572 1240:0.292467656764 1278:0.26024729633 1625:0.227566071479 1642:0.287009855647 1676:0.515757403389 1894:0.160713244818 2010:0.309713693006
309 -1 -1.0 1158:0.147662568918 1245:0.268717899214 1279:0.486882064267 1651:0.372594775156 1654:0.424564775503 1832:0.241521356916 1854:0.38829069789 1987:0.375163917363
310 -1 -1.0 16:0.521598672164 157:0.150656402032 326:0.689617980762 1097:0.44892477238 1394:0.167723173945
311 -1 -1.0 207:0.40461496377 592:0.422861926956 944:0.168274779546 985:0.28805208481 1247:0.338417582253 1301:0.464573813754 1530:0.464573813754
312 -1 -1.0 98:0.266735456318 435:0.340073904752 855:0.170767318119 867:0.315957083264 1167:0.411017035388 1304:0.277829659394 1421:0.379606514073 1607:0.340073904752 1849:0.422298343603
313 -1 -1.0 25:0.417880383841 916:0.384821699668 1279:0.404733201765 1311:0.34390560062 1314:0.358079043547 1956:0.279055117953 2093:0.434874530449
314 -1 -1.0 157:0.102324951478 295:0.358021560126 499:0.279390582917 570:0.46838451913 1051:0.2345318252 1268:0.291503369691 1394:0.113916603637 1406:0.190462867293 1598:0.361782054813 1642:0.236101733779 1939:0.405958317501 2026:0.152453546386
315 -1 -1.0 247:0.436865509003 950:0.459469869687 1078:0.366429345942 1097:0.321378760939 1163:0.413020221831 1318:0.3734049562 1332:0.189861209603 1394:0.120070597881
316 -1 -1.0 94:0.527270377108 264:0.476696688595 290:0.459457033827 919:0.367047966789 1304:0.385903149313
317 -1 -1.0 59:0.267524108988 66:0.279862987943 355:0.477539750931 919:0.278110968061 1028:0.373091754132 1545:0.252270864106 1647:0.215996126945 1668:0.458878321093 1793:0.290956953022
318 -1 -1.0 101:0.374939077877 157:0.136191856758 478:0.599045952369 855:0.234618560424 1157:0.175963920318 1628:0.175963920318 1652:0.403698951039 1734:0.318275606307 1760:0.278896215184 1996:0.151620045168
319 -1 -1.0 53:0.259973854907 157:0.121844303258 393:0.474465450526 399:0.535937598794 981:0.388364738942 1051:0.279270758703 1394:0.135647161315 1448:0.21449159562 1642:0.281140140649 2026:0.181535352525
320 -1 -1.0 417:0.292796271067 465:0.242806993106 692:0.302502514526 944:0.106054681747 1038:0.284773683414 1072:0.314663370334 1181:0.322103848408 1210:0.297488202523 1644:0.35559087635 1771:0.196812806659 1828:0.35559087635 1915:0.284773683414 1996:0.0864838679836
321 -1 -1.0 141:0.776793195423 1218:0.461015790829 1448:0.429018382067
322 -1 -1.0 487:0.45418539099 944:0.223458986893 1125:0.678678191793 1734:0.382516187022 2085:0.369944577524
323 -1 -1.0 1157:0.1920837767 1217:0.680517319933 1347:0.680517319933 1628:0.1920837767
324 -1 -1.0 98:0.67684172592 944:0.343399872101 1340:0.587830507632 1394:0.280030534391
325 1 -1.0 380:0.434823297736 586:0.317774548503 829:0.159796402566 1026:0.375616688057 1207:0.341849376952 1287:0.322237695767 1773:0.343806261206 1803:0.378469072348 1832:0.247357102962
326 -1 -1.0 158:0.268160246311 359:0.345356582679 391:0.207477088148 815:0.435968569061 1005:0.317921448198 1048:0.355070585679 1647:0.249354000231 1657:0.339181407267 1711:0.279695579312 1771:0.305128412624
327 -1 -1.0 158:0.160706394502 266:0.317472914085 310:0.370170716569 369:0.261272645046 391:0.124339439707 779:0.216530428769 824:0.281058708234 846:0.261272645046 1153:0.394146698592 1384:0.30748471084 1489:0.317472914085 1647:0.14943595437 2036:0.292357504973
328 -1 -1.0 694:0.339029306362 1157:0.170158990729 1600:0.489247303685 1628:0.170158990729 1671:0.522495204968 2005:0.561058643815
329 -1 -1.0 157:0.111861152648 481:0.492026265861 562:0.318670104051 756:0.344933791149 910:0.326698624194 1157:0.144527928614 1362:0.428370360103 1628:0.144527928614 1803:0.361695335936 1996:0.249066183849
330 -1 -1.0 1391:0.517986543874 1588:0.531435800397 2153:0.670273026775
331 -1 -1.0 157:0.155264186455 771:0.569169370062 1706:0.48208638074 1815:0.419051527079 1996:0.172852940871 2100:0.462655012486
332 -1 -1.0 5:0.243209623884 499:0.25241980213 587:0.366769406136 807:0.393839299658 880:0.374463740632 963:0.326857669062 985:0.216045596514 1305:0.323460191184 1588:0.290798503185 1707:0.292588074758 2026:0.137736546489
333 -1 -1.0 47:0.282162819688 205:0.29694821587 366:0.265893245795 911:0.338093438655 957:0.273394603716 1027:0.307737626892 1245:0.210911125692 1345:0.283899247336 1524:0.307737626892 1850:0.225338732099 1858:0.304761344247 2026:0.133646259887 2132:0.310562998461
334 -1 -1.0 205:0.316012688584 366:0.282963947885 630:0.378725478077 964:0.354626065893 1034:0.371726900644 1245:0.224451902116 1643:0.345557948289 1721:0.270104415794 1858:0.324327430255 1983:0.254480318293
335 -1 -1.0 62:0.327686027976 157:0.116354934425 531:0.3292242857 835:0.339823040392 1027:0.399176145947 1278:0.243439950345 1625:0.425738702551 1894:0.150334028019 1948:0.482448649579
336 -1 -1.0 396:0.322845878785 485:0.450299289055 871:0.538247626149 1031:0.302702471166 1394:0.130908129928 1944:0.399503136276 2026:0.175193150261 2119:0.322845878785
337 -1 -1.0 184:0.150779656027 268:0.371557946649 944:0.122337749075 1051:0.205390570304 1174:0.310248114292 1218:0.169513861205 1240:0.210697279951 1247:0.246033573015 1389:0.394157016563 1406:0.166797307365 1559:0.362975097457 1574:0.280086277257 1588:0.281876730856 1642:0.206765413219 1873:0.191198600854
338 -1 -1.0 36:0.511477800228 312:0.495385894439 536:0.307982672163 829:0.158751563849 1031:0.299345421418 1464:0.532278318893
339 -1 -1.0 53:0.176786997067 157:0.0828563645004 295:0.289903532388 835:0.241988032907 1093:0.379268574116 1141:0.299931538053 1245:0.194815962284 1394:0.0922425615381 1513:0.232226056435 1557:0.222270996661 1569:0.535820700626 1861:0.240564489108 1894:0.107052881633 1916:0.281504232418
340 -1 -1.0 17:0.359165533937 206:0.474392967151 818:0.403291224646 855:0.419739748376 1158:0.157402405641 1322:0.410304993742 1734:0.284702375345 2026:0.181507619641
341 -1 -1.0 36:0.448381031697 493:0.378690371409 722:0.466615563118 829:0.139167701806 1394:0.113486372806 1465:0.466615563118 1778:0.412909429083 1894:0.131707565708
342 1 -1.0 157:0.186834893493 1803:0.604117765341 2139:0.774683450303
343 1 -1.0 53:0.196229845336 157:0.0919688204494 249:0.291074414249 267:0.304453177695 465:0.287456532744 1008:0.37252650865 1394:0.10238730158 1406:0.171186450532 1602:0.203164822312 1674:0.352193016087 1771:0.233004520496 1857:0.260224195638 1871:0.358129405003 1894:0.118826445124 2076:0.291074414249
344 -1 -1.0 972:0.672350864454 1157:0.218961903235 1628:0.218961903235 1692:0.672350864454
345 -1 -1.0 391:0.200394916915 502:0.25900667278 563:0.495565793336 944:0.158809214323 1073:0.376130970784 1196:0.511663542884 1619:0.376130970784 1996:0.12950333639 2115:0.245828983304
346 -1 -1.0 201:0.287712913833 281:0.351979779345 839:0.459683363633 1017:0.459683363633 1394:0.116347021595 1416:0.318521609836 1620:0.393899751099 1894:0.135027515752 2119:0.286935245746
347 -1 -1.0 114:0.281834481822 745:0.486595536548 856:0.441652556804 1219:0.535922526169 1391:0.421958052096 1394:0.153217413995
348 -1 -1.0 26:0.392430911085 394:0.404536119095 615:0.284252567656 855:0.181981988135 985:0.246870612052 1240:0.248379555012 1287:0.290821658348 1793:0.294616711101 1832:0.446482853076 2038:0.273990616974
349 -1 -1.0 42:0.268304098343 91:0.346667922477 281:0.366308520175 579:0.41650403983 1105:0.288063070886 1111:0.431498202971 1987:0.357027957557 2012:0.225183474178 2115:0.229845869433
350 -1 -1.0 391:0.188499026012 687:0.382847238621 829:0.149381943826 1005:0.288840969712 1060:0.500862908085 1095:0.375385644771 1207:0.319569925259 1568:0.371755104719 2026:0.163024872667 2115:0.231236024505
351 -1 -1.0 157:0.105723473671 171:0.438366858728 368:0.450398845772 454:0.315033982709 838:0.297745044696 984:0.382708126979 1157:0.136597865244 1406:0.196788717167 1418:0.428240748727 1628:0.136597865244
352 -1 -1.0 157:0.173080856966 838:0.487441111272 1157:0.22362560324 1394:0.192687932859 1406:0.32216459246 1418:0.701076811084 1628:0.22362560324
353 -1 -1.0 157:0.138075454569 345:0.559284839901 1180:0.607331041299 1394:0.153717022124 1894:0.178397584585 2133:0.493791476132
354 -1 -1.0 157:0.110713996019 302:0.28165190099 368:0.471659266259 936:0.448455228567 972:0.439240545914 1157:0.143045768208 1244:0.304797985458 1553:0.30057638658 1628:0.143045768208 1996:0.123255982235 2012:0.229223925959
355 -1 -1.0 207:0.457238595414 391:0.239955647768 829:0.190160351774 856:0.446990047248 955:0.307700107229 1131:0.443970704796 1647:0.288387991093 1925:0.349908725427
356 -1 -1.0 86:0.394682010528 1051:0.223332024149 1158:0.125893484561 1189:0.373139211454 1272:0.446017348172 1318:0.337349174555 1339:0.446017348172 1523:0.277582957212 1642:0.224826963526
357 -1 -1.0 115:0.298446344694 405:0.36245269404 440:0.16029503398 594:0.348288667891 650:0.264229925408 664:0.27704988891 756:0.244166905235 775:0.286633276296 1240:0.186178278906 1723:0.328319468752 1973:0.283176659421 1996:0.0881527424534 2071:0.337330951978
358 -1 -1.0 665:0.777324408249 1005:0.328247669644 1999:0.503683017967 2026:0.185266427406
359 -1 -1.0 439:0.406953803465 1138:0.355217227152 1149:0.391226181532 1222:0.398591875864 1343:0.272760123995 1619:0.324856951534 1626:0.322408622376 2148:0.335258811628
360 -1 -1.0 889:0.518473213173 1158:0.180323689081 1574:0.436226316295 1708:0.375549779445 1760:0.285806285185 1894:0.180323689081 2026:0.207939157198 2104:0.458145500816
361 -1 -1.0 3:0.21099654147 130:0.26026336806 157:0.077276086554 507:0.339902311101 582:0.214427595904 673:0.329208443322 725:0.300915448989 855:0.133123995914 879:0.215518877701 958:0.313012503427 1013:0.320413945374 1245:0.181695338123 1371:0.279731504448 1394:0.0860301343459 1734:0.361183023516 1996:0.0860301343459
362 -1 -1.0 703:0.309084072919 944:0.134146049022 1031:0.252948724425 1051:0.225215305341 1086:0.291262213296 1120:0.389832068009 1278:0.205581821786 1406:0.182896938515 1419:0.389832068009 1642:0.226722851021 1815:0.26520017165 1873:0.209653496791 1953:0.376285764491
363 -1 -1.0 48:0.55035333411 829:0.17081768245 1027:0.429252051637 1557:0.335652222885 1647:0.259053834437 1948:0.518798717669 2026:0.186418319494
364 -1 -1.0 47:0.427843903432 643:0.579445015864 957:0.414548644504 1278:0.284572829253 1406:0.25317169973 2100:0.405296045543
365 -1 -1.0 497:0.383963933766 892:0.491455625235 1051:0.246084104157 1158:0.138718956609 1322:0.361602355388 1394:0.119527766991 1642:0.247731341353 1734:0.250908595019 1850:0.269710805594 2064:0.434890470176
366 -1 -1.0 157:0.130366787307 256:0.596743844989 346:0.369718772792 984:0.471914393826 1198:0.517209936273
367 -1 -1.0 158:0.26597191404 765:0.437895548682 1051:0.273791863786 1257:0.427196227942 1268:0.340300301758 1394:0.13298595702 1642:0.275624571118 1876:0.340300301758 1956:0.350870864127 2026:0.177973887211
368 -1 -1.0 157:0.1105325224 757:0.372269971771 773:0.292751124697 1394:0.123053950785 1399:0.486182226496 1512:0.505954037652 1813:0.505954037652
369 1 -1.0 246:0.513084929795 302:0.440344868217 944:0.236310489322 989:0.55547034806 1158:0.223642978191 2012:0.35837705733
370 -1 -1.0 334:0.439063475597 418:0.262187285195 869:0.417463040356 981:0.328500495488 1320:0.256615385622 1324:0.322131379493 1823:0.356820955389 1944:0.350155152283 1996:0.114737913192 2026:0.153552697435
371 -1 -1.0 66:0.253872569699 346:0.268388186347 391:0.163030958076 407:0.3132843863 469:0.416263041466 509:0.342574566376 551:0.299517547907 745:0.334598761871 829:0.129198977504 1048:0.279006700377 1388:0.334598761871 2115:0.199993768745
372 -1 -1.0 291:0.385059758526 380:0.438768390849 595:0.54064263375 919:0.314861005716 1343:0.320657674107 1647:0.244538208021 2127:0.324282426382
373 -1 -1.0 177:0.340223374729 280:0.513716826158 391:0.218483402157 396:0.348210075961 1304:0.355461278382 1505:0.50316117372 2115:0.268018537835
374 1 -1.0 418:0.248722474382 536:0.258948476466 829:0.133476585896 894:0.253584893753 985:0.228484678122 1309:0.301481953376 1335:0.25168637011 1394:0.108845467672 1561:0.241186547383 1599:0.363204229369 1649:0.447533813398 1894:0.126321524171 1963:0.40538825143
375 -1 -1.0 524:0.699607121173 1147:0.49558101406 1335:0.514732294019
376 -1 -1.0 60:0.318335621094 157:0.11563137018 498:0.508609735723 1394:0.128730410076 1424:0.340903491321 1524:0.396693831054 1543:0.492608063809 1922:0.306255687786
377 -1 -1.0 114:0.232133213214 466:0.482916059402 636:0.51887982914 812:0.405389886937 1157:0.146459751009 1628:0.146459751009 1695:0.427249654613 1760:0.232133213214
378 -1 -1.0 184:0.169356895444 252:0.253933262431 703:0.316606160895 775:0.364348227606 898:0.259104662971 947:0.285446643166 1218:0.190399302033 1314:0.379364176169 1815:0.271654270056 1956:0.295642866668 2128:0.428791576672
379 -1 -1.0 699:0.432589675555 812:0.446842395665 1008:0.506108731722 1158:0.161435763738 1734:0.29199773164 1921:0.495709407433
380 -1 -1.0 56:0.282006046542 359:0.266961889948 586:0.252750941707 845:0.386017273256 973:0.34584896272 1207:0.271899534917 1239:0.230742992768 1265:0.377100419043 1759:0.313551133205 1765:0.386017273256
381 -1 -1.0 619:0.478610000901 741:0.423523340939 854:0.346131144987 1666:0.378492296738 1874:0.478610000901 1996:0.116403560627 2142:0.293052788091
382 -1 -1.0 19:0.386489543401 829:0.153800658246 835:0.329022796207 856:0.361523119066 971:0.515678421243 1448:0.198318406667 1463:0.280504090504 1850:0.283004273995 1851:0.352119064912
383 -1 -1.0 62:0.618684595967 438:0.785639466112
384 -1 -1.0 855:0.178856648046 941:0.404290212159 991:0.335704745891 1157:0.134142486035 1335:0.267269062888 1628:0.134142486035 1670:0.229351591823 1678:0.430487109882 1693:0.411901865634 2102:0.420543019124
385 -1 -1.0 1394:1.0
386 -1 -1.0 157:0.0998980212187 295:0.349530050039 346:0.283309687785 391:0.172094943747 525:0.389005955771 792:0.316169739579 877:0.457275434338 1216:0.371110219532 1394:0.111214744038 1708:0.268809183491 2119:0.274278013081
387 -1 -1.0 483:0.425831579277 1157:0.135829401699 1248:0.380555112044 1300:0.417081758522 1315:0.337364515751 1394:0.117037969962 1513:0.294649950786 1576:0.302741122022 1628:0.135829401699 2025:0.396238997829
388 -1 -1.0 53:0.274261442138 223:0.391768418083 829:0.175485214533 1097:0.383024266809 1158:0.166078264741 1345:0.406821339969 1456:0.500541020761 1717:0.387515951062
389 -1 -1.0 275:0.511211294229 1051:0.275039348899 1207:0.350463352191 1324:0.375064674188 1416:0.365732629112 1523:0.341850821026 1625:0.219534574056 1642:0.276880406644 1894:0.155041186575
390 -1 -1.0 47:0.27890999515 630:0.3517750338 957:0.270242860774 1086:0.262827979878 1221:0.190935355788 1332:0.156088234373 1509:0.237860342562 1549:0.405869206136 1625:0.162215910228 1711:0.411833618256 1890:0.329390557375 2026:0.264211122772
391 -1 -1.0 12:0.464204023278 158:0.225799716116 665:0.316970964601 715:0.335712730161 1174:0.351104827469 1247:0.27843384448 1903:0.388354228618 1999:0.410775450671
392 -1 -1.0 136:0.479728428113 255:0.49531172339 621:0.44675508726 878:0.219382199587 1221:0.242488332997 1532:0.466912928504
393 -1 -1.0 53:0.267330386222 615:0.337140632025 829:0.171050402899 879:0.349433129152 1390:0.379526278263 1602:0.27677813394 1811:0.459297529165 1812:0.453544747285 1894:0.161881182824
394 -1 -1.0 422:0.607949636657 829:0.250719393831 1005:0.484784378787 1711:0.426495439156 2115:0.388101496144
395 -1 -1.0 205:0.401041327205 366:0.359100255498 486:0.444098659596 1245:0.284844539382 1278:0.253463996904 1513:0.339542629374 1930:0.502314278531
396 -1 -1.0 210:0.437311008019 231:0.522722592898 538:0.39536586628 855:0.196725886556 1287:0.314383578035 1335:0.293971423036 1463:0.284335778785 1832:0.241328100663 1996:0.127132259917
397 -1 -1.0 66:0.220022714013 407:0.271512913008 540:0.375432252837 1006:0.349410892331 1048:0.241805609474 1080:0.319381649166 1280:0.375432252837 1282:0.304688892749 1343:0.222670624668 1964:0.375432252837 2115:0.173327791329
398 -1 -1.0 
399 -1 -1.0 391:0.23153082438 502:0.299249249391 1005:0.354779487443 1178:0.358283795721 1552:0.465314385178 1619:0.43457147058 1647:0.278262712048 1711:0.312121924553 1996:0.149624624696
400 -1 -1.0 391:0.287092599698 502:0.371061802227 829:0.227515502378 872:0.44978700993 944:0.227515502378 1394:0.185530901114 1568:0.566199951919 1647:0.345039005561
401 -1 -1.0 53:0.26662391575 302:0.317895820399 502:0.278233957974 586:0.339255572813 1158:0.161453381565 1287:0.344020421315 1320:0.311140025264 1761:0.571999491079 2012:0.258721236183
402 -1 -1.0 252:0.481779360342 267:0.63216273838 855:0.328972976009 1158:0.246729732006 1734:0.446273616241
403 -1 -1.0 829:0.173816333118 1048:0.375358400754 1647:0.26360144299 1657:0.358561355776 1717:0.383830636774 1926:0.487562714408 2042:0.495780827095
404 -1 -1.0 511:0.544419497894 562:0.382894507878 910:0.392541086675 1157:0.173655920018 1158:0.173655920018 1394:0.149631347092 1628:0.173655920018 1736:0.461101866206 2012:0.278275213948
405 -1 -1.0 121:0.531692170123 157:0.124805699829 945:0.531692170123 1240:0.293449304195 1340:0.291666555765 1483:0.360896667086 1850:0.313523025045 1996:0.138944033041
406 -1 -1.0 326:0.58131261129 339:0.494524855209 944:0.173376000585 1147:0.314758039539 1221:0.27347019331 1424:0.374407497507 1873:0.27096500454
407 -1 -1.0 157:0.152827002705 273:0.400670762439 694:0.393418632149 959:0.458481008115 1086:0.453008734525 1394:0.170139666237 1416:0.465788978899
408 -1 -1.0 157:0.169700013887 764:0.776788635156 855:0.292343271543 944:0.231676561367 1394:0.188924098569 1734:0.396582997663 1996:0.188924098569
409 -1 -1.0 256:0.465966350065 615:0.273918134869 745:0.359914251464 829:0.138974074555 883:0.465966350065 1048:0.300116136588 1178:0.271370817713 2074:0.422084942462
410 -1 -1.0 418:0.283113129092 894:0.288647871243 1170:0.413424183446 1221:0.239646498026 1247:0.3055511749 1259:0.50941395063 1734:0.260077069165 1815:0.30036268967 1894:0.143787898815 2010:0.277096521835
411 -1 -1.0 855:0.2591120564 944:0.205341446439 948:0.458422060529 1057:0.551374433421 1335:0.387196323164 2076:0.476036015992
412 -1 -1.0 944:0.200472001481 1051:0.336568712646 1158:0.189725625739 1557:0.393922174556 1642:0.338821635501 1794:0.553464057597 1850:0.368882902601 1873:0.313312665007
413 -1 -1.0 290:0.430419628156 827:0.37298285099 1051:0.295638267676 1268:0.367453547779 1523:0.367453547779 1642:0.297617210415 1654:0.47916649274
414 -1 -1.0 615:0.366825540116 829:0.186111226207 1153:0.372222452414 1215:0.314550209419 1306:0.385726439179 1622:0.565247485595 2038:0.353582579349
415 -1 -1.0 319:0.468464817134 374:0.489602213621 496:0.334874149045 1864:0.376367094443 1962:0.519381026739 1996:0.131456651066
416 -1 -1.0 449:0.567745364931 496:0.40584316901 504:0.412101141539 829:0.195368220847 1048:0.421899953933 2010:0.356315673334
417 -1 -1.0 221:0.453268911198 248:0.28530102584 1666:0.447591638812 1717:0.372764870814 1974:0.399806014165 1996:0.137654744663 2098:0.356070357888 2115:0.261302348424
418 -1 -1.0 58:0.464636001104 454:0.333912400136 467:0.285073421526 642:0.31094395898 756:0.345543731786 894:0.290646486567 1157:0.144783494926 1158:0.144783494926 1611:0.477389005201 1628:0.144783494926
419 -1 -1.0 150:0.642280864851 157:0.146021224579 562:0.415985332965 1157:0.188663755222 1394:0.162562910832 1406:0.543594122788 1628:0.188663755222
420 -1 -1.0 157:0.175705952512 511:0.711709954725 955:0.388145334982 1157:0.227017304582 1394:0.195610406453 1628:0.227017304582 1996:0.195610406453 2012:0.363784252192
421 -1 -1.0 92:0.26884628654 184:0.157753028913 752:0.328037018912 859:0.429157007489 876:0.429157007489 1197:0.328037018912 1230:0.27790841883 1354:0.249933687343 1561:0.231282852429 1643:0.339384093771 1996:0.104376013133
422 -1 -1.0 440:0.196659721075 1051:0.222661911966 1297:0.444679064242 1298:0.444679064242 1519:0.444679064242 1548:0.372019599824 1625:0.177727253201 2153:0.385412321233
423 -1 -1.0 387:0.42990285307 879:0.307901042387 1158:0.142640696534 1314:0.416108780111 1688:0.437996720908 1894:0.142640696534 1956:0.324278359228 2152:0.457759379728
424 -1 -1.0 119:0.422737728571 184:0.175605020152 194:0.41405147905 523:0.406400102248 627:0.361329424658 1218:0.197423749313 1324:0.326201542423 1511:0.399663573416 1894:0.134842542314
425 -1 -1.0 944:0.212133376273 1247:0.426621651247 1873:0.331537935302 1876:0.44266054612 1972:0.683467362588
426 -1 -1.0 157:0.117522098649 898:0.302534123416 1314:0.442950764284 1332:0.206882897154 1561:0.289913040027 1569:0.379999615097 1916:0.399280952909 1996:0.13083532547 2128:0.500662868391
427 -1 -1.0 95:0.338512405836 546:0.443420817079 715:0.395139043788 1245:0.280652369929 1903:0.457098896648 2152:0.494921521139
428 -1 -1.0 944:0.189273582521 1051:0.317767895449 1406:0.25805872806 1557:0.371917577826 1588:0.436102667265 1625:0.253640214956 1642:0.319894969438 1708:0.373058549734 1873:0.295810936774 1894:0.179127502167 2026:0.206559781588
429 -1 -1.0 42:0.350248997471 440:0.287420943082 606:0.44377236666 1157:0.183443014048 1540:0.624507540279 1628:0.183443014048 2051:0.374791383527
430 -1 -1.0 154:0.411108348382 246:0.300847363925 391:0.174844089265 827:0.293486535659 833:0.294676413886 1087:0.270563559427 1388:0.358843599269 1494:0.304481552317 1793:0.283060928515 1939:0.402661054817
431 -1 -1.0 95:0.260772313303 504:0.264793339398 736:0.332853555771 820:0.420899030179 1004:0.304394523653 1073:0.297317558895 1182:0.293083590205 1239:0.22790036034 1284:0.391726349041 1925:0.23098935219 1996:0.102367576283 2115:0.194318678596
432 -1 -1.0 114:0.283961432098 1157:0.179159716378 1234:0.550133098051 1393:0.574955413386 1628:0.179159716378 1766:0.471115001016
433 -1 -1.0 114:0.350990621431 287:0.493576130701 486:0.628310417872 562:0.488276771578
434 -1 -1.0 114:0.33848909553 169:0.61404363053 252:0.417015689176 1316:0.578336811031
435 -1 -1.0 101:0.253914023607 149:0.422180438376 157:0.184462086629 272:0.310631180267 411:0.255924979738 465:0.288276133073 878:0.179683789357 944:0.125914962981 1014:0.365912308039 1088:0.422180438376 1157:0.119165244846 1394:0.102679229772 1597:0.261566222901 1628:0.119165244846 1996:0.102679229772
436 -1 -1.0 84:0.490188799567 123:0.441861865422 391:0.224046772207 1547:0.476757676976 1804:0.459825382039 2115:0.27484324988
437 -1 -1.0 391:0.203001796042 612:0.518319624938 1048:0.347411693782 1091:0.426564703251 1207:0.344157050363 1343:0.319919703434 1526:0.323536113601 2115:0.249026900973
438 -1 -1.0 944:0.164139609764 1311:0.435220593276 1340:0.280973517956 1394:0.133850086652 1402:0.528837414237 1771:0.304604914647 1873:0.256529680894 2152:0.498516417286
439 1 -1.0 302:0.250672542066 855:0.169749236427 944:0.134523087131 1008:0.399128895464 1016:0.419780682631 1332:0.173460924057 1732:0.419780682631 1771:0.249643541451 1871:0.383703684256 2012:0.204011206813 2076:0.311860248223
440 1 -1.0 53:0.213203059499 249:0.316251361018 411:0.277271060619 586:0.271282213647 868:0.310257692382 1158:0.129104528449 1539:0.457393483203 1674:0.382656514025 1759:0.336540172444 1863:0.349620283676
441 -1 -1.0 177:0.349558316658 302:0.331491866417 1318:0.451140277037 1332:0.229386453706 1609:0.596463264755 2026:0.194141642788 2051:0.34397242241
442 -1 -1.0 243:0.392865288013 499:0.338930348907 529:0.514690949644 1332:0.218517032154 1593:0.392865288013 1657:0.349585459656 2026:0.184942288066 2051:0.327673372484
443 -1 -1.0 47:0.351523802888 264:0.386905285311 957:0.340600192802 1211:0.452660232804 1240:0.262757088467 1406:0.208010159684 1850:0.280731274706 1930:0.463363761891
444 -1 -1.0 37:0.488735465543 1247:0.370690710918 1861:0.391997448287 2060:0.501560841724 2132:0.467440653073
445 -1 -1.0 287:0.302668968664 467:0.267379397835 642:0.291644194915 1131:0.335005813142 1174:0.363887105036 1240:0.247124864611 1479:0.462303069961 1597:0.298072781222 1987:0.345017330652 2026:0.156593511945
446 -1 -1.0 3:0.202830514149 92:0.213015837559 601:0.340035343507 744:0.308013225374 791:0.26890528383 975:0.31646735703 1020:0.31646735703 1031:0.191230827156 1136:0.25019060687 1158:0.0959788547317 1322:0.25019060687 1372:0.284474405452 1700:0.326747348752 1987:0.243851934779 2026:0.11067742826
447 -1 -1.0 157:0.159382765376 499:0.435182651759 715:0.527620003729 855:0.274569683233 944:0.217591325879 1394:0.177438083748 1734:0.372471948709 2010:0.396846526299 2026:0.237463760923
448 1 -1.0 17:0.276205276431 302:0.238334193413 502:0.208598734864 586:0.254348116958 694:0.241174297426 768:0.348034439855 1158:0.121045509251 1164:0.412083467102 1463:0.23326921023 1522:0.412083467102 2012:0.193969574898 2106:0.364817412163
449 1 -1.0 157:0.0941366454297 250:0.390323776882 346:0.26697048951 574:0.329371753175 760:0.390323776882 1300:0.373472487813 1320:0.234390466549 1340:0.219994048199 1394:0.104800703741 2031:0.390323776882 2050:0.317049186752
450 1 -1.0 757:0.313594549825 760:0.386070724077 829:0.127116170689 836:0.316344024825 1032:0.426207969219 1127:0.396667323381 1287:0.256336320968 1394:0.103658772469 1629:0.409552496876 1832:0.196769684526 1894:0.120302061372
451 -1 -1.0 486:0.424298140988 928:0.479918166756 1157:0.149545513685 1401:0.493090625051 1628:0.149545513685 1670:0.255687087867 1996:0.128856515009 2102:0.468832237127
452 -1 -1.0 69:0.36666059155 157:0.0833595262028 655:0.267505884134 692:0.324604549395 873:0.381571757734 1033:0.355124865674 1072:0.337653925616 1119:0.209406548396 1160:0.194808297466 1394:0.0928027227831 1773:0.244851202833 2008:0.381571757734
453 -1 -1.0 157:0.099160493906 285:0.422439506108 875:0.453899460338 944:0.135375134777 1170:0.368370386254 1394:0.110393667601 1566:0.292344184118 1597:0.28121806845 1854:0.336897459737 2026:0.295477666766 2119:0.272253072813
454 -1 -1.0 223:0.274414353475 537:0.396028743856 656:0.396028743856 783:0.373322358091 1104:0.373322358091 1221:0.193882650827 1394:0.100235876386 1528:0.305898090559 1851:0.281416318605 2117:0.334475059152
455 -1 -1.0 1332:0.256248395083 1524:0.499385442216 1565:0.640272870174 1566:0.429152730493 2012:0.301379371805
456 -1 -1.0 92:0.316382401441 184:0.185646165192 252:0.278357348612 750:0.390093732689 1105:0.292221382118 1182:0.351672219318 1218:0.208712495497 1561:0.27217718052 1708:0.296886681334 1935:0.470034076068
457 -1 -1.0 157:0.136771255232 333:0.554002084036 1424:0.403227933289 1597:0.387881773283 1869:0.554002084036 1894:0.17671252034 1996:0.152265079496
458 -1 -1.0 157:0.127610283532 718:0.584126163021 754:0.543640143629 1132:0.409509305964 1394:0.142066327705 1574:0.398857019881
459 -1 -1.0 47:0.269915740145 415:0.318768411447 759:0.303385432527 878:0.167171033135 1327:0.281677644662 1332:0.151054720309 1383:0.392780786208 1416:0.261528102445 1549:0.392780786208 1625:0.156984791631 1744:0.334140112662 1843:0.30023193364
460 1 -1.0 157:0.12510653277 606:0.391031329508 751:0.447411451101 838:0.352332825418 1394:0.139278945165 1759:0.421354768816 1894:0.161641352778 2078:0.53297376639
461 -1 -1.0 166:0.545563250567 2150:0.838069650823
462 -1 -1.0 157:0.119245601926 406:0.421607030047 454:0.355327115077 467:0.303355959272 642:0.330885645007 1157:0.154068856209 1460:0.426451334026 1628:0.154068856209 1694:0.483013129235 1996:0.132754071943
463 -1 -1.0 302:0.398196036897 1158:0.202236369771 1244:0.430919690003 1307:0.57379531903 1553:0.424951244782 2012:0.324074002546
464 -1 -1.0 253:0.407816491351 634:0.320015680875 878:0.227074793017 937:0.462420466018 1051:0.26715135823 1332:0.205183390359 1523:0.332046710825 1598:0.412100009217 1642:0.268939615362
465 -1 -1.0 1097:0.360900920084 1117:0.380978941441 1158:0.156485642673 1170:0.449933197273 1434:0.502190275757 1566:0.357073636678 1597:0.343484029635
466 -1 -1.0 47:0.299663861961 643:0.405845986947 957:0.290351800707 1240:0.223992808569 1248:0.344851144635 1345:0.301507990878 1419:0.377950833613 1511:0.364817391992 2060:0.353900714327
467 -1 -1.0 53:0.296306158362 1086:0.411644875084 1309:0.428225657049 1444:0.610836851565 1625:0.254064837897 1850:0.348860062049
468 -1 -1.0 290:0.431233117269 302:0.328753671257 499:0.352850443043 963:0.456905014454 985:0.302003978311 1153:0.352850443043 1391:0.396211505062
469 -1 -1.0 290:0.590831388208 1463:0.440852318931 1657:0.498637598867 1711:0.411186253415 1996:0.197113960947
470 -1 -1.0 396:0.251859862064 736:0.33206347856 790:0.403490997617 820:0.419899963995 867:0.292387912898 1073:0.296611831636 1914:0.371570663539 2064:0.371570663539 2115:0.193857434433
471 -1 -1.0 106:0.371326158945 354:0.444586201459 415:0.477038160795 1178:0.342323463142 1996:0.142959353197 2091:0.547057452392
472 -1 -1.0 310:0.29839542463 529:0.482485277918 874:0.495728196486 1021:0.319486039591 1182:0.370896162455 1221:0.250575736065 1657:0.327710906468 1894:0.150345441639
473 -1 -1.0 91:0.356697637939 396:0.307255580436 441:0.512255530139 745:0.395668197206 1343:0.303821150219 1561:0.276066609926 2104:0.367357407137 2115:0.236495716509
474 -1 -1.0 30:0.428973804334 709:0.477422083558 919:0.326838126521 1048:0.361458894688 1306:0.346904710806 1793:0.341934825824 2127:0.336617932288
475 -1 -1.0 745:0.376507409291 1055:0.431344851915 1281:0.487448836955 1561:0.26269769678 1568:0.361798788655 1647:0.22047810818 2036:0.431344851915
476 -1 -1.0 66:0.306984954813 106:0.330909030952 408:0.503348948357 919:0.3050631439 1398:0.4744893376 1885:0.378826248484 2010:0.284932109699
477 -1 -1.0 53:0.243313764008 66:0.305913860889 391:0.196450644072 407:0.377504494806 745:0.403188100289 1048:0.336200232374 1207:0.333050620851 1388:0.403188100289 1494:0.342108202297
478 -1 -1.0 117:0.321835831946 158:0.195478790517 736:0.317804781864 808:0.401869597466 867:0.279832871959 1004:0.290632422316 1139:0.401869597466 1311:0.317804781864 1996:0.0977393952584 2036:0.355615541297 2115:0.185533259875
479 -1 -1.0 302:0.354126139032 918:0.637189790824 1005:0.367458867689 1657:0.392031479983 1711:0.323276776242 1894:0.179854087341 2026:0.207397638829
480 -1 -1.0 56:0.288795996902 213:0.38617998722 386:0.321100604771 391:0.164242074926 779:0.286018716101 854:0.315611698877 1178:0.254157407245 1457:0.436409487189 1494:0.286018716101 1666:0.345119468489
481 -1 -1.0 302:0.254921789183 867:0.319397387997 919:0.26713227979 944:0.136803439959 1253:0.426896547179 1332:0.176401327203 1406:0.186520069203 1607:0.343776805956 1706:0.311136074259 1771:0.25387534558 1885:0.331723846113 2010:0.249504293033 2012:0.207469479607
482 -1 -1.0 157:0.135417529734 529:0.561488901804 584:0.410197357334 1332:0.238385556409 1391:0.415184870071 2113:0.518579100994
483 -1 -1.0 66:0.306231609656 379:0.522533428507 391:0.196654694813 815:0.413227632323 1494:0.342463545658 1510:0.452890270303 1793:0.318370845389
484 -1 -1.0 207:0.471011029817 253:0.502036831562 659:0.594941461556 827:0.414912384569
485 -1 -1.0 902:0.493525503987 1111:0.493525503987 1153:0.339656492548 1579:0.529950796337 2119:0.341541760787
486 -1 -1.0 780:0.495655041654 919:0.345039628939 1158:0.167229115619 1161:0.46852812451 1586:0.536667992363 1894:0.167229115619 2012:0.267976570693
487 -1 -1.0 142:0.461127830358 454:0.40443455852 1157:0.175361708124 1158:0.175361708124 1628:0.175361708124 1647:0.281008656896 1696:0.578213362195 1771:0.343863444472
488 -1 -1.0 337:0.572895626054 497:0.57947825007 1051:0.371390053874 1642:0.373876063741 2026:0.241415981635
489 -1 -1.0 53:0.192580193347 60:0.248483032987 157:0.0902583049676 306:0.351468605302 802:0.374242807667 851:0.330870007785 1721:0.255384321502 1850:0.226736894609 1889:0.34564262647 1922:0.239053807139 1996:0.100483014196 2016:0.322785695562 2060:0.335299728287
490 -1 -1.0 273:0.249880492442 964:0.354071380734 1182:0.303794116904 1221:0.205241903695 1247:0.261685045804 1511:0.364993322899 1562:0.354071380734 1658:0.436280479196 1850:0.23943069011 2082:0.321005683497
491 -1 -1.0 142:0.349547594077 454:0.306572532789 465:0.321572445656 1157:0.132929003917 1158:0.132929003917 1382:0.408175711729 1424:0.303321391265 1628:0.132929003917 1647:0.213012300421 1670:0.227276827417 1771:0.521315920633
492 -1 -1.0 79:0.375857587304 581:0.293103261261 1078:0.307975442099 1099:0.414933039494 1157:0.117119583836 1541:0.375857587304 1614:0.414933039494 1628:0.117119583836 1802:0.328135556747 2051:0.239286358719
493 -1 -1.0 157:0.0952721417746 333:0.38590685597 378:0.436100830414 394:0.364843028286 811:0.329848728455 1157:0.123094434299 1373:0.364843028286 1448:0.167714642054 1628:0.123094434299 1994:0.231575761649 2059:0.405874506386
494 -1 -1.0 98:0.326796831219 592:0.416649049913 929:0.517388135884 1157:0.1569145115 1423:0.55591911331 1628:0.1569145115 1996:0.135206042682 2085:0.274491994052
495 1 -1.0 411:0.29485216014 451:0.440590417174 605:0.400501986716 645:0.32187461624 757:0.3578793856 1090:0.467388212056 1483:0.307267911921 1996:0.118297138212
496 -1 -1.0 
497 -1 -1.0 137:0.560717910524 639:0.385320756886 769:0.402111574451 1463:0.30500339173 1603:0.231722601236 1832:0.258869599656 2104:0.402111574451
498 -1 -1.0 479:0.65176428292 991:0.508262286968 1157:0.20309384233 1278:0.328875342089 1628:0.20309384233 2085:0.355273920992
499 -1 -1.0 189:0.291358464925 302:0.238717485104 396:0.257636967514 626:0.291358464925 687:0.328323299179 1007:0.399760532315 1011:0.331771856919 1073:0.303415447802 1153:0.256214843348 1342:0.30112871549 1390:0.284244480818
500 1 -1.0 157:0.203473451731 248:0.469488956876 1394:0.226523484416 1832:0.429996936148 1894:0.262893737553 1974:0.657917397914
501 -1 -1.0 47:0.316622828634 539:0.46074883775 962:0.323014014292 1332:0.177193715331 1625:0.184149945283 1711:0.233759864125 1729:0.428814150415 1843:0.352185033835 1936:0.364367408728 2026:0.149968223626
502 -1 -1.0 629:0.535358863505 1170:0.519338957995 1219:0.544382604119 1247:0.383830059151
503 -1 -1.0 1051:0.300285865107 1087:0.34925628257 1158:0.169272785964 1316:0.458397549321 1523:0.373230121219 1642:0.302295917923 1708:0.352534698901 1717:0.394969833916 2026:0.19519587598
504 -1 -1.0 157:0.277188974753 1237:0.909911350831 1394:0.308589704792
505 -1 -1.0 157:0.121834709275 302:0.309942543018 440:0.246638432854 926:0.493500500025 942:0.371330091038 1147:0.301966735007 1157:0.157414059733 1158:0.157414059733 1413:0.466563923664 1628:0.157414059733 2012:0.252248418286
506 1 -1.0 17:0.332898896036 157:0.11291628411 272:0.380298404354 302:0.287254432283 694:0.290677493214 855:0.194521586363 1200:0.368125080369 1633:0.516865521761 1734:0.263881407028 2012:0.233783576413
507 -1 -1.0 3:0.267412499024 112:0.396705344951 157:0.0979380575448 582:0.271760943951 1091:0.354525719423 1171:0.329852220195 1320:0.243855587758 1716:0.406085774003 1832:0.206970807829 1904:0.417231732403 1996:0.109032750284
508 -1 -1.0 205:0.376000315958 366:0.336678043804 944:0.155063126307 1158:0.146750910103 1245:0.267058852894 1398:0.470949786533 1854:0.385893417116 1858:0.385893417116 1861:0.329772138562
509 -1 -1.0 157:0.131216993449 341:0.577163794365 487:0.364104158243 878:0.255635909167 1394:0.14608161565 1463:0.326716680559 1603:0.248219007196 1734:0.306649524738 2026:0.19549968711 2119:0.360266758107
510 -1 -1.0 7:0.440147179959 687:0.350119709752 829:0.136612093646 1005:0.528299051309 1021:0.274740722066 1157:0.129288951868 1355:0.396998460776 1603:0.189292705288 1628:0.129288951868 1769:0.266758643155 1996:0.111402364112
511 -1 -1.0 204:0.463050454613 358:0.417656470638 838:0.296477975271 944:0.143720771025 1153:0.28744154205 1157:0.136016565969 1293:0.448482150206 1418:0.426418348089 1628:0.136016565969
512 -1 -1.0 104:0.385239657169 391:0.170428745746 985:0.231197874057 1073:0.319886005962 1220:0.421461072432 1793:0.275912781606 1925:0.248523032297 2115:0.20906880243 2142:0.55455763905
513 -1 -1.0 98:0.207585028418 417:0.29076674118 834:0.353126082968 1010:0.319871171794 1038:0.282799762437 1181:0.319871171794 1210:0.295426150312 1394:0.0858844013504 1448:0.135804406859 1601:0.353126082968 1915:0.282799762437 1996:0.0858844013504 2026:0.114938307034 2126:0.353126082968
514 -1 -1.0 417:0.269144105182 517:0.234407814523 834:0.326866144427 1010:0.296084208106 1025:0.265274181613 1038:0.261769584437 1181:0.296084208106 1210:0.273457021083 1318:0.247228105508 1394:0.07949767658 1448:0.125705420831 1601:0.326866144427 1915:0.261769584437 2026:0.10639101182 2126:0.326866144427
515 -1 -1.0 17:0.212738265436 32:0.271972976245 100:0.264520944725 320:0.317394088696 417:0.271972976245 843:0.252474470521 1038:0.264520944725 1181:0.29919623632 1210:0.276331223561 1597:0.204641813798 1601:0.330301709835 1828:0.330301709835 1915:0.264520944725 1996:0.0803332463457
516 -1 -1.0 584:0.311155504541 869:0.416079274146 950:0.437608110348 1051:0.235439731285 1158:0.132718665352 1204:0.301721683119 1523:0.292631820735 1642:0.237015717203 1850:0.258044459276 2153:0.407529839942
517 1 -1.0 157:0.131039925554 248:0.302357862582 969:0.530786909323 1126:0.530786909323 1244:0.360755701714 1394:0.145884489016 1553:0.355759061519 1894:0.169307472324 1996:0.145884489016
518 -1 -1.0 411:0.338257762525 655:0.391192317675 720:0.519323601858 826:0.406784007745 829:0.166422651239 855:0.210002004669 1394:0.135711826787 1513:0.341662480105 1561:0.300718694511
519 -1 -1.0 98:0.229896272728 271:0.238278529281 391:0.147182419919 416:0.375797348484 563:0.36397416569 606:0.267039976245 625:0.36397416569 838:0.240612304514 1157:0.11038681494 1240:0.200883089254 1394:0.0951152590643 1628:0.11038681494 1894:0.11038681494 1959:0.338957002805 2089:0.36397416569
520 -1 -1.0 42:0.371758842676 411:0.418165935866 455:0.577102849989 527:0.545518340845 1394:0.167771650332 1996:0.167771650332
521 -1 -1.0 157:0.115782062116 499:0.316134211244 525:0.450858897755 576:0.493250035472 1394:0.12889817281 1608:0.509272560921 1863:0.405106222039
522 -1 -1.0 937:0.532398154824 1240:0.315526114431 1391:0.411436935646 1394:0.149397085773 1509:0.359992595603 1738:0.505792706114 2026:0.199936750383
523 -1 -1.0 376:0.345256346212 391:0.169990738917 413:0.451684327726 418:0.251029174262 829:0.134714473326 1178:0.263053212632 1483:0.285339889204 1647:0.204301453859 1740:0.434033283233 1925:0.247884320882 1928:0.352891456296
524 -1 -1.0 1119:0.29901473872 1130:0.523560136114 1247:0.326807250825 1278:0.249037426462 1406:0.221557443552 1511:0.455824535404 1557:0.319311454313 1734:0.278169678138 2026:0.177342799033
525 -1 -1.0 985:0.373819418296 1268:0.455692285192 1873:0.341298271757 2070:0.73220152514
526 -1 -1.0 370:0.367011166165 728:0.349608295801 878:0.20222999934 1332:0.182733787161 1391:0.318258810739 1416:0.31637555259 1509:0.278465070647 1723:0.430407760525 1853:0.371228158592 2010:0.258461005378
527 -1 -1.0 278:0.303280386366 829:0.114379523938 937:0.332390008352 982:0.311239057912 1197:0.29314041425 1221:0.18041361213 1313:0.383503250245 1430:0.356922485661 1738:0.315779535083 1794:0.315779535083 2026:0.124825710847 2082:0.282173346823
528 -1 -1.0 30:0.406163994752 1051:0.266068845089 1137:0.531367237501 1247:0.318718958365 1424:0.342239053112 1583:0.437531883001 1642:0.267849856097
529 -1 -1.0 122:0.372815267943 396:0.262862378894 410:0.338500877422 619:0.438243325192 1007:0.407868503989 1333:0.421117531896 1620:0.360852935129 1996:0.106585912073
530 1 -1.0 157:0.180523718896 1394:0.200973942675 1773:0.530250731081 1894:0.233242001714 2078:0.769059810487
531 -1 -1.0 991:0.465839224773 1157:0.18614223501 1202:0.509375332562 1243:0.489476099922 1628:0.18614223501 1670:0.318258734924 1734:0.336685683065
532 -1 -1.0 829:0.155942153034 939:0.444797840475 1071:0.522858641824 1164:0.502426227892 1394:0.12716534861 1745:0.462679088208 1894:0.147582816278
533 -1 -1.0 157:0.178552958167 440:0.361457108946 948:0.544197024031 1300:0.708381068696 1394:0.198779928745
534 -1 -1.0 781:0.553070053574 818:0.461487712664 855:0.240154911084 1158:0.180116183313 1247:0.382749256949 1322:0.469513595846 1394:0.155197859879
535 -1 -1.0 53:0.337152202341 738:0.595576389903 789:0.510934435998 1158:0.204161592245 1602:0.349067529272 1647:0.327159078459
536 -1 -1.0 829:0.147529229324 1160:0.25253993612 1360:0.494650939292 1394:0.120304904813 1430:0.460366483659 1790:0.460366483659 1814:0.460366483659 1894:0.139620870453
537 -1 -1.0 572:0.412225541038 1158:0.159608394773 1207:0.360787312751 1332:0.217464460929 1705:0.380925190281 1868:0.52627057277 1915:0.452849059257
538 -1 -1.0 623:0.3696279262 761:0.334818988412 829:0.110241220136 941:0.314443886362 1082:0.3696279262 1131:0.25738210802 1157:0.104331698781 1221:0.173886164635 1368:0.254005284326 1475:0.304354486213 1535:0.314443886362 1628:0.104331698781 1703:0.274348661468 2098:0.2325379863
539 -1 -1.0 104:0.550790855496 157:0.141444920709 1157:0.182751034824 1368:0.444924496619 1427:0.622151788302 1628:0.182751034824 1996:0.157468190663
540 1 -1.0 53:0.245100939848 157:0.114873679334 249:0.363566573556 302:0.292233966088 344:0.439906779232 465:0.359047657712 1602:0.253763074662 1734:0.268455771213 1811:0.421105350795 1996:0.127886885926 2012:0.237836196985
541 -1 -1.0 157:0.150955404765 878:0.294090126029 1204:0.443399982156 1219:0.587824971836 1332:0.265738034275 1414:0.499722106322 1996:0.16805604853
542 -1 -1.0 472:0.490526167693 880:0.434067990573 1104:0.444331890571 1137:0.490526167693 1268:0.305283426253 1394:0.119301712026 2026:0.159660387578
543 -1 -1.0 436:0.495080922697 562:0.308118119497 910:0.315880794744 1157:0.139742238174 1304:0.303137929533 1400:0.429096629363 1628:0.139742238174 1836:0.495080922697
544 -1 -1.0 100:0.26019294952 166:0.211500440187 618:0.312201002398 803:0.239052462257 843:0.248343575333 1157:0.0917060070132 1541:0.294300896643 1628:0.0917060070132 1672:0.276391485857 1749:0.312201002398 1844:0.324897433748 1909:0.302378661887 2001:0.324897433748 2131:0.302378661887
545 -1 -1.0 562:0.304022581636 657:0.256693756465 679:0.402234879662 946:0.469410508481 1157:0.137884769915 1158:0.137884769915 1538:0.442496764836 1628:0.137884769915 2071:0.454642106655
546 -1 -1.0 113:0.439407810816 114:0.204573914362 812:0.357261224558 1032:0.457277423859 1393:0.414214277731 2013:0.425583341618 2107:0.275022573389
547 -1 -1.0 608:0.426319946758 699:0.391605354709 1157:0.14614105027 1215:0.260986092276 1390:0.342623941478 1628:0.14614105027 1694:0.458159083785 2012:0.234183965776 2090:0.414638824152
548 -1 -1.0 81:0.529776462326 467:0.294429847833 614:0.436222026448 1117:0.364058047036 1230:0.343066375264 1643:0.418955537089 1996:0.12884784362
549 -1 -1.0 55:0.463813974065 485:0.428368633692 728:0.376743237259 950:0.476544415739 1394:0.124532590034 1463:0.278521525492 1708:0.300998794131 1894:0.14452734614 2026:0.166660823665
550 -1 -1.0 53:0.229998804246 185:0.436634149066 1051:0.247070770196 1067:0.436634149066 1163:0.412801490137 1218:0.203913549609 1406:0.200645721644 1485:0.436634149066 1642:0.248724611935
551 -1 -1.0 98:0.236816132532 371:0.314739445672 856:0.282424371024 878:0.171457246487 955:0.194415982599 1058:0.387108819243 1093:0.402851563535 1544:0.402851563535 1566:0.259465634911 1850:0.221084904021 1925:0.221084904021 2119:0.241634074599
552 -1 -1.0 158:0.237666773856 177:0.286345206689 391:0.183884117305 645:0.323333695068 921:0.276854447347 1005:0.281769449322 1021:0.293067124655 1176:0.340226045606 1603:0.201919353053 1769:0.284552606321 1776:0.408764449384 2038:0.276854447347
553 -1 -1.0 22:0.352276361729 158:0.232890113982 391:0.180188388742 709:0.407300498523 1005:0.276106407742 1176:0.333388135225 1396:0.445596141818 1603:0.197861149814 1657:0.294570122476 1996:0.116445056991 2026:0.155837352332 2038:0.271290188161
554 -1 -1.0 845:0.378259652132 878:0.177727857666 1135:0.417584831272 1322:0.307249832556 1565:0.401266336288 1584:0.401266336288 1588:0.286960876815 1625:0.166898356609 1850:0.22917052011 1956:0.267960471784
555 -1 -1.0 157:0.149635824693 545:0.620442973982 921:0.388109337362 1157:0.19333392583 1535:0.582686486601 1628:0.19333392583 1996:0.166586982796
556 1 -1.0 456:0.488651407522 517:0.499855163661 645:0.461252808143 829:0.207884099705 1119:0.382521696482 1394:0.169522181751 1406:0.283432614521
557 -1 -1.0 3:0.255524519459 346:0.265403657482 521:0.411634115432 582:0.259679651716 627:0.324004654806 657:0.225099151959 664:0.327438692286 829:0.12776225973 1085:0.302597950545 1390:0.283478636214 1394:0.104185635388 1463:0.233014844507 1558:0.268355921483 1832:0.197769799114
558 -1 -1.0 290:0.439915442728 359:0.378030091541 391:0.227106088487 1332:0.232071924428 1509:0.353650662173 1647:0.272944893079 1717:0.397435654852 1944:0.447895405583
559 1 1.0 53:0.2042196885 357:0.438121079881 418:0.24349123084 620:0.407754731549 872:0.258326702266 1085:0.309482989104 1158:0.123664672758 1160:0.223679085062 1394:0.106556180581 1812:0.34647302284 1814:0.407754731549 1894:0.123664672758
560 -1 -1.0 454:0.391006372063 655:0.421090997812 944:0.179142271211 973:0.487465499105 1026:0.421090997812 1119:0.329634664664 1335:0.337794585258
561 -1 -1.0 201:0.289589353086 761:0.436153451874 944:0.143606218181 1221:0.226513589621 1395:0.417323576958 1801:0.40282196895 2051:0.277673179595 2090:0.385605529515 2098:0.302916647283
562 -1 -1.0 40:0.384861389573 157:0.104986658969 302:0.267081788575 385:0.447259897724 546:0.390013952053 1332:0.1848158297 1588:0.330242586012 1860:0.461788498998 1996:0.116879836679 2012:0.217365961011
563 -1 -1.0 184:0.292298285437 252:0.43827124387 1051:0.398165860878 1158:0.224448275388 1218:0.328616023499 1523:0.4948867389 1642:0.400831102579
564 -1 -1.0 184:0.24520537682 252:0.367660266435 878:0.283909079832 898:0.375147739649 1051:0.334016362112 1354:0.388487526401 1523:0.415154297308 1642:0.336252200049 1894:0.188286851771
565 -1 -1.0 53:0.228199069378 313:0.416474857831 694:0.275324115254 1160:0.249943379237 1320:0.266299682877 1460:0.382486869783 1670:0.236263873635 1753:0.363369506409 1832:0.226020084248 1968:0.424315914091
566 -1 -1.0 524:0.41256826213 878:0.229720608939 879:0.328857975537 944:0.160978695262 959:0.353744288937 1158:0.152349372798 1230:0.349522117253 1566:0.347635371918 1894:0.152349372798 1906:0.444430749471 2026:0.175680745779
567 -1 -1.0 5:0.197571838279 223:0.228889886021 556:0.278986711871 1132:0.240999195007 1247:0.206191899281 1419:0.297945881571 1456:0.58488010724 1861:0.436086991097 1913:0.330328836282
568 -1 -1.0 880:0.53559443855 911:0.498374037769 919:0.352491838887 1158:0.170840951404 1394:0.147205817655 1708:0.355800626899 1983:0.352491838887 2026:0.197004196348
569 -1 -1.0 955:1.0
570 -1 -1.0 1790:0.681283279862 2126:0.732019871711
571 -1 -1.0 829:0.198196276055 878:0.282831024011 985:0.33927158112 1394:0.161622101833 1720:0.638563758567 1968:0.575963770305
572 -1 -1.0 17:0.278521542247 694:0.243196792391 781:0.374802872506 815:0.341978871592 1304:0.264781774033 1320:0.235225412894 1340:0.220777711584 1417:0.337854821678 1481:0.415539211541 1526:0.259380380526 1566:0.278521542247
573 -1 -1.0 3:0.360811385309 426:0.524263850936 582:0.366678607088 1558:0.378929865483 1618:0.562957827001
574 -1 -1.0 646:0.384591293044 766:0.345711420153 833:0.262107379529 1243:0.306713334785 1303:0.335366463411 1706:0.280302630468 1815:0.243651864136 1821:0.291902101301 1854:0.306713334785 2062:0.37431729368
575 -1 -1.0 221:0.333908687165 410:0.322049747821 811:0.315359831885 902:0.361374402178 1128:0.40065123607 1361:0.322049747821 1681:0.32575012937 1821:0.294524283515 2054:0.312490820742
576 -1 -1.0 57:0.360210252967 196:0.34020032777 272:0.33094343279 410:0.34741719994 854:0.325286273221 855:0.169276654348 1821:0.317723589556 2054:0.337105328241 2091:0.418612012703
577 -1 -1.0 57:0.563702471719 248:0.354811215764 1086:0.455812457986 1647:0.318373660775 1821:0.497213977895
578 -1 -1.0 213:0.406730814925 391:0.172982327387 542:0.416348304584 563:0.427775941749 697:0.391011810874 1207:0.293263846524 1494:0.30123939441 2054:0.344484976257
579 -1 -1.0 114:0.20486790046 325:0.269196651092 832:0.301600259221 836:0.339892429828 1138:0.353710466162 1672:0.389566677703 1699:0.371645146147 1752:0.457934561431 1760:0.20486790046 1996:0.11137505147
580 -1 -1.0 157:0.100820771708 184:0.169641655009 829:0.137641766602 968:0.386091411184 1031:0.259540325961 1241:0.461499253046 1311:0.364960848916 1372:0.386091411184 1517:0.285926598009 1625:0.368899735534 1996:0.112242026243
581 -1 -1.0 60:0.424167674438 157:0.154073519051 467:0.391956763313 642:0.427527010694 878:0.300164811628 944:0.210343077021 1340:0.360064425725 1394:0.171527391386 1922:0.408071715082
582 1 -1.0 0:0.564803308814 157:0.132577976851 248:0.305906719166 944:0.180997096502 1125:0.549715112746 1394:0.147596774997 1894:0.17129468024 1974:0.428681760733
583 -1 -1.0 1157:0.199650942722 1535:0.601725257797 1628:0.199650942722 1733:0.54066282623 2112:0.515644668936
584 -1 -1.0 207:0.359709629023 245:0.396666198184 321:0.407075496401 467:0.278765544391 642:0.304063639241 955:0.242067691861 1157:0.141579841312 1158:0.141579841312 1289:0.443859478622 1406:0.203965964612 1628:0.141579841312 1894:0.141579841312
585 -1 -1.0 153:0.428348652961 254:0.450512333202 855:0.182176378586 1048:0.311771646782 1078:0.35928566917 1157:0.13663228394 1343:0.287099987026 1628:0.13663228394 2105:0.484062929625
586 -1 -1.0 205:0.356929751239 366:0.319601886813 523:0.419857793592 1117:0.339157804821 1245:0.253513749548 1247:0.296030843987 1464:0.493541685099 1557:0.289240948836
587 -1 -1.0 605:0.364114166014 726:0.411554641006 1157:0.124817116919 1360:0.442203976549 1430:0.411554641006 1527:0.376184609156 1537:0.400560340832 1628:0.124817116919
588 -1 -1.0 227:0.414313230267 570:0.43116230969 893:0.414313230267 1332:0.165815397252 1598:0.333031473046 1854:0.320021281278 2012:0.19501913463 2051:0.248645562736 2056:0.360711449691
589 -1 -1.0 53:0.353156297535 1275:0.705128640406 1640:0.614877410539
590 -1 -1.0 556:0.337585450034 955:0.200745393466 1153:0.248123505594 1215:0.209679185498 1216:0.337585450034 1391:0.278614890616 1416:0.276966220586 1524:0.311757899732 1617:0.41596680761 2026:0.135392209624 2113:0.347998855244 2119:0.249500718674
591 -1 -1.0 1027:0.291826659442 1230:0.252145759595 1419:0.337477703649 1643:0.307922518068 1723:0.352704887776 1778:0.344557537172 2060:0.632006016491
592 -1 -1.0 206:0.39353294743 855:0.174097669833 954:0.331745365278 1124:0.387009705847 1158:0.130573252375 1566:0.297945966683 1589:0.430534123305 1734:0.236175012422 2026:0.150569745938 2066:0.430534123305
593 -1 -1.0 53:0.228393281731 80:0.392400098841 295:0.374529915921 527:0.387485218975 916:0.433586194274 1141:0.387485218975 1523:0.304944575132 1925:0.268901918464
594 -1 -1.0 595:0.489780361983 878:0.208454924469 959:0.320997490701 1204:0.314287701658 1240:0.251581699723 1268:0.30481926728 1332:0.188358591331 1444:0.470640590177 2026:0.318835273519
595 -1 -1.0 22:0.554630384171 581:0.532475157613 1021:0.452136784325 1247:0.452136784325
596 -1 -1.0 981:0.578345008861 1158:0.234436331725 1318:0.628204892962 1394:0.202003042105 1448:0.319416598189 2026:0.270338819509
597 -1 -1.0 40:0.372137894453 366:0.30091244387 551:0.321289907434 964:0.377120113518 1051:0.232677240073 1105:0.268869883509 1173:0.411197280219 1642:0.234234734434 1876:0.289198276071 2026:0.302496007798
598 -1 -1.0 157:0.129692560045 1353:0.444933225501 1576:0.373478133547 1588:0.407956656936 1625:0.474540615892 1687:0.475428586511 1894:0.167566636103
599 -1 -1.0 157:0.169515823987 273:0.444424304868 1394:0.188719043131 2043:0.722164423973 2119:0.465419262781
600 -1 -1.0 173:0.468296649361 546:0.408358155694 1204:0.322880791975 1314:0.414315444269 1700:0.483508599574 1956:0.322880791975
601 -1 -1.0 139:0.762020746336 157:0.166473768259 773:0.44091441896 855:0.286785398093 1394:0.185332374956 1894:0.21508904857 1996:0.185332374956
602 -1 -1.0 157:0.106170492445 773:0.281198061872 843:0.371476602681 1157:0.137175426765 1235:0.430051431331 1394:0.118197778069 1628:0.137175426765 1686:0.452303216986 1727:0.485987184273 1734:0.248116727822 1894:0.137175426765 1996:0.118197778069
603 -1 -1.0 157:0.140922121127 454:0.41991863802 773:0.373239554828 797:0.619852231038 1157:0.182075562251 1335:0.362772200933 1394:0.156886166905 1628:0.182075562251 1894:0.182075562251 1996:0.156886166905
604 -1 -1.0 157:0.15900480393 773:0.421132479127 855:0.273918566695 1157:0.205438925021 1373:0.608906161836 1394:0.177017305789 1628:0.205438925021 1771:0.402841288114 1894:0.205438925021 1996:0.177017305789
605 -1 -1.0 157:0.134889843763 454:0.401943704953 467:0.343154273951 642:0.374295674118 773:0.357262755018 1157:0.174281680893 1235:0.546381287744 1394:0.150170536557 1628:0.174281680893 1894:0.174281680893 1996:0.150170536557
606 -1 -1.0 157:0.126751811506 454:0.377694059872 773:0.335708754039 1157:0.163767101727 1394:0.141110605606 1628:0.163767101727 1894:0.163767101727 2002:0.580196573992 2071:0.539982915997
607 -1 -1.0 157:0.137097375132 294:0.45004119631 773:0.363109516469 946:0.6030289153 1157:0.177133876928 1394:0.152628143156 1628:0.177133876928 1894:0.177133876928 1996:0.152628143156 2107:0.377431989218
608 -1 -1.0 157:0.130425583247 368:0.55563376906 465:0.407656483558 711:0.55563376906 773:0.345438929247 1394:0.145200552322 1406:0.242768065803
609 -1 -1.0 157:0.226485133128 1257:0.809966033125 1394:0.252141992423 1832:0.478627125551
610 -1 -1.0 99:0.452993033062 1399:0.511683196617 1518:0.482345740101 1996:0.1295083108 2081:0.532492068238
611 -1 -1.0 1147:1.0
612 1 -1.0 157:0.129977137954 855:0.22391242561 1119:0.326514137847 1394:0.144701305912 1406:0.241933350759 1437:0.553723320649 2000:0.594960255339 2085:0.29376904474
613 -1 -1.0 114:0.6288895473 184:0.516732027184 1218:0.580935408956
614 -1 -1.0 64:0.516796672782 104:0.439640900294 418:0.287216168608 636:0.516796672782 1158:0.145871756363 1368:0.355138441942 1625:0.206550882429
615 -1 -1.0 246:0.291632168711 391:0.169488475064 623:0.450349756724 833:0.285650239805 835:0.287340579176 855:0.169488475064 1103:0.376763715114 1240:0.23132768494 1856:0.432750864964 2112:0.328307347644
616 -1 -1.0 657:0.664290315541 829:0.377039322856 1340:0.645414382934
617 -1 -1.0 
618 -1 -1.0 109:0.42213953624 271:0.355644691325 1699:0.473720481495 1857:0.36081384368 2022:0.583709980295
619 -1 -1.0 756:0.370707321708 954:0.394637037875 1154:0.46813819554 1157:0.15532708799 1234:0.476951927893 1628:0.15532708799 1801:0.460378289886
620 -1 -1.0 391:0.242960276898 703:0.443632148245 1309:0.434891080635 1670:0.311553005521 1815:0.380645048297 2003:0.559530732699
621 -1 -1.0 1247:0.318962904121 1257:0.415463786718 1415:0.470568263469 1590:0.531773943093 1685:0.470568263469
622 -1 -1.0 5:0.271036838423 63:0.353443945973 184:0.173349764349 665:0.322012209334 1105:0.272865898822 1112:0.36425560725 1247:0.282862178014 1354:0.274644145359 1557:0.276374325245 1786:0.453158123171 2026:0.153495891732
623 -1 -1.0 53:0.251325651958 59:0.30205550524 525:0.458682042192 1608:0.51810927862 1736:0.40410306804 2113:0.451078882683
624 -1 -1.0 268:0.735290773189 898:0.45650722493 1850:0.445479627484 1894:0.229121221077
625 -1 -1.0 173:0.451767437891 319:0.420715949502 923:0.420715949502 995:0.38387103255 1158:0.137012934607 1652:0.314337040681 1760:0.217160363466 1854:0.360286620964
626 -1 -1.0 95:0.503038290558 454:0.264272813634 1130:0.390099600976 1157:0.114587962461 1240:0.208528381791 1245:0.417056763582 1371:0.321042678152 1537:0.367733163781 1628:0.114587962461 1734:0.207261540671
627 -1 -1.0 391:0.228851826744 827:0.384141837981 1048:0.391650725779 1734:0.310452650377 1901:0.500701711188 1925:0.333716883735 2010:0.330768682876 2115:0.280737719109
628 -1 -1.0 101:0.405767547604 855:0.253909510913 1157:0.190432133185 1395:0.584746512863 1628:0.190432133185 1697:0.597013717243
629 -1 -1.0 829:0.179034588195 1131:0.41799518965 1162:0.520279384074 1240:0.308343917025 1530:0.494279544776 1861:0.380752151925 2026:0.195385668415
630 -1 -1.0 184:0.156790591837 400:0.409870360049 854:0.308473180224 902:0.369689752578 1221:0.200659050977 1335:0.239879063375 1463:0.232016430695 1624:0.386370362502 1711:0.216403459325 1996:0.103739224441 2098:0.268341370029 2115:0.196922402033 2124:0.326035694491
631 -1 -1.0 170:0.437300787913 345:0.386968701748 703:0.300509520782 866:0.437300787913 1089:0.420211827348 1158:0.123433135992 1517:0.270934190618 1625:0.17477833815 1815:0.257843038437 1894:0.123433135992
632 -1 -1.0 43:0.409589500701 95:0.253765378259 710:0.342663584584 736:0.323909802445 1026:0.287148090225 1245:0.210390678707 1309:0.2759206993 1371:0.323909802445 1618:0.381200687602 1854:0.304009311265
633 -1 -1.0 128:0.309981878851 157:0.0876740023183 905:0.401320937103 964:0.32569932668 995:0.317370892642 1105:0.232209147389 1248:0.317370892642 1465:0.401320937103 1513:0.245728712973 1803:0.283487850524 1876:0.249765738864 1996:0.0976059546289
634 -1 -1.0 9:0.374046812602 42:0.27651743193 153:0.454036606296 465:0.350353023353 1157:0.144826085203 1158:0.144826085203 1628:0.144826085203 1734:0.2619548939 1816:0.327372593222 2110:0.464772680883
635 -1 -1.0 75:0.300748285942 124:0.420377916148 184:0.166033809116 551:0.312303940371 919:0.263053219465 1005:0.260480344036 1048:0.290917485558 1221:0.212488429165 1343:0.267896093796 1351:0.434033294507 2098:0.284160798727
636 -1 -1.0 40:0.417174761938 536:0.301409051099 944:0.155363150415 1204:0.334267999877 1557:0.30528447666 1651:0.371010864597 1894:0.147034851308 1956:0.334267999877 2128:0.484812315324
637 -1 -1.0 294:0.425019533254 497:0.463033983687 634:0.355483844477 944:0.176760808831 1051:0.296760432555 1332:0.227924394918 1394:0.144142231194 1607:0.444186683437 1642:0.298746886839
638 1 -1.0 302:0.400423076526 855:0.271156589102 1008:0.637566519791 1158:0.203367441826 1332:0.277085620528 1734:0.367841860612 2012:0.325886490817
639 -1 -1.0 757:0.389174412484 758:0.528928950166 942:0.352180629813 985:0.270040290387 1158:0.149296230056 1394:0.128641718731 1406:0.215082523713 1850:0.290276163148 1993:0.44996187493
640 -1 -1.0 62:0.291736451709 393:0.40338239744 531:0.293105951206 607:0.40338239744 829:0.14142226834 1031:0.266668922736 1097:0.308676493263 1163:0.396695890385 1568:0.351946485834 1625:0.189516012027
641 -1 -1.0 75:0.270023204239 112:0.358862881104 465:0.27691312467 731:0.389691534108 879:0.247088293718 944:0.120951760626 1170:0.329122824906 1335:0.228069285605 1349:0.405539310933 1972:0.389691534108 2026:0.131998184452
642 -1 -1.0 114:0.339300755618 731:0.728789898258 1760:0.339300755618 1787:0.488482628833
643 1 -1.0 502:0.294524079226 803:0.445505690633 1081:0.491395707668 1160:0.309127430295 1394:0.147262039613 1577:0.491395707668 1670:0.292208756845 1894:0.17090620027
644 -1 -1.0 319:0.438291592089 374:0.458067555662 446:0.485928353174 827:0.319456474451 1864:0.352125766973 2112:0.368650560153
645 -1 -1.0 66:0.178127973115 154:0.268962522258 161:0.303945829137 391:0.114389570136 515:0.303945829137 626:0.412343135704 982:0.246672781668 1207:0.193929205641 1342:0.426170418036 1388:0.234768960386 1494:0.199203267495 1526:0.182309505037 1554:0.292068150359 2142:0.186105957856
646 -1 -1.0 330:0.483589309607 454:0.407565296635 845:0.567123321986 1078:0.46469743252 1157:0.176719187528 1628:0.176719187528
647 -1 -1.0 60:0.304746838322 157:0.110695417472 497:0.39587379064 1051:0.253717181646 1173:0.448379974788 1394:0.123235299059 1588:0.348199869249 1642:0.255415513118 1687:0.405788626919 1894:0.143021764174 1922:0.293182560752
648 -1 -1.0 366:0.330508218126 704:0.510383666816 944:0.152221502162 964:0.414211174304 1051:0.255561847247 1305:0.390124671489 1557:0.299111221032 1625:0.203987762132 1642:0.257272526537 1894:0.144061612271
649 -1 -1.0 42:0.369083732739 157:0.149615535902 527:0.541592888732 812:0.53506161943 1569:0.483771534962 1996:0.166564395634
650 1 -1.0 174:0.357076994694 396:0.236444758182 536:0.22808885909 550:0.366877794386 849:0.255271342081 878:0.167775042702 894:0.223364469596 989:0.276359045065 1244:0.237085584101 1332:0.151600499649 1394:0.0958740475215 1553:0.23380183459 1646:0.394199951647 1651:0.280759467931 1832:0.181992373976
651 -1 -1.0 157:0.146445655389 560:0.480728226065 657:0.352247554754 955:0.323507525812 1157:0.189212132423 1628:0.189212132423 1692:0.581000342617 2085:0.330990518539
652 -1 -1.0 101:0.511311192199 1157:0.239965176186 1223:0.723227777114 1394:0.206766993974 1628:0.239965176186 1894:0.239965176186
653 -1 -1.0 143:0.364350416304 292:0.350112230442 572:0.265613374947 843:0.278500460946 873:0.364350416304 944:0.108667207219 988:0.350112230442 1247:0.218540732226 1434:0.330038476985 1595:0.364350416304 1850:0.199955477675
654 -1 -1.0 538:0.370771469506 565:0.382987438306 811:0.370771469506 1244:0.294826820317 1553:0.290743326878 1681:0.382987438306 1821:0.346274922686 2026:0.159556097854 2076:0.338938449358
655 -1 -1.0 95:0.298828768171 227:0.463475585901 456:0.33813954714 1109:0.463475585901 1119:0.264699356696 1138:0.372548945622 1240:0.247751634931 1787:0.310651633813
656 -1 -1.0 418:0.437153805252 562:0.489537690294 756:0.529883692499 910:0.501871019205 1996:0.191306437005
657 -1 -1.0 747:0.442470993821 765:0.430347334189 1562:0.43610886701 1599:0.43610886701 1708:0.315890164927 2026:0.174906066406 2142:0.329028836807
658 -1 -1.0 106:0.429679709832 158:0.330850557762 346:0.421406212972 391:0.255980934091 418:0.378012843059 1087:0.39611926811 1239:0.368285369598 1996:0.165425278881
659 -1 -1.0 246:0.373378495186 391:0.216997157928 769:0.4134908956 833:0.365719794078 1087:0.335793584337 1603:0.238280099365 1769:0.335793584337 1771:0.319129205704 2142:0.353043235325
660 -1 -1.0 715:0.503477692127 1345:0.481353078436 1394:0.16931904831 1859:0.668974148089 1894:0.196504647471
661 -1 -1.0 657:0.343096786702 1051:0.326937992543 1158:0.184296736097 1278:0.298436680474 1607:0.489356014705 1642:0.329126449307 1760:0.292103415719 2104:0.468239757562
662 -1 -1.0 420:0.440473142161 932:0.598149822544 1157:0.198464622205 1206:0.457716526157 1628:0.198464622205 1894:0.198464622205 2085:0.347175983771
663 -1 -1.0 88:0.550621166887 479:0.498767568756 560:0.394870825753 657:0.289336625714 1157:0.155419105684 1158:0.155419105684 1628:0.155419105684 2012:0.249051600898 2085:0.271876066945
664 -1 -1.0 835:0.423437939023 856:0.465264432165 1158:0.187324352451 1278:0.303339381376 1406:0.269867460571 1517:0.411174612119 1602:0.320279873228 1850:0.364214114939
665 -1 -1.0 131:0.381505210663 246:0.247050631868 833:0.241983154838 1087:0.222182097409 1394:0.0927865377556 1626:0.267459230438 1782:0.733193290049 2026:0.124175372914 2119:0.22883033573
666 -1 -1.0 158:0.211733147324 334:0.405115837377 391:0.163819124854 449:0.377270869667 496:0.269685698516 854:0.314798947388 1073:0.307480086885 1615:0.394293543864 1666:0.344230729691 1793:0.265212245862 1996:0.105866573662
667 -1 -1.0 158:0.23263909147 391:0.179994171215 590:0.478264561576 626:0.324414895866 934:0.433224995596 1147:0.258961551597 1342:0.335293642156 1582:0.406861486353 1647:0.216323966233
668 -1 -1.0 56:0.363104780757 391:0.206502455875 531:0.339172829466 779:0.35961289047 854:0.396820308987 1239:0.29709960062 1494:0.35961289047 1666:0.433920588529 1996:0.133450276186
669 -1 -1.0 281:0.380439362126 408:0.496851398583 441:0.517057098196 612:0.496851398583 1239:0.279966192711 1996:0.125754345216
670 -1 -1.0 82:0.462413063732 177:0.270997967034 327:0.44434275874 391:0.174028483088 779:0.303061218144 921:0.262015883774 962:0.324180741739 1403:0.35716967905 1494:0.303061218144
671 -1 -1.0 85:0.475899120853 114:0.212904772715 1105:0.275360986382 1120:0.412471374503 1518:0.431082315312 1721:0.294171757886 1760:0.212904772715 1876:0.296180150486 1983:0.277155493217
672 -1 -1.0 
673 -1 -1.0 114:0.197602483628 538:0.3340794829 657:0.232098542943 790:0.424433755464 934:0.400098762782 976:0.331040168243 1343:0.261971020665 1394:0.107425256643 1526:0.264932372067 1925:0.242401855565 2147:0.369522631785
674 1 -1.0 157:0.0926029983836 250:0.383964734612 282:0.344010007808 438:0.331170890646 760:0.383964734612 1119:0.232626973136 1394:0.103093320936 1553:0.251407009424 1602:0.204565760659 1910:0.375095293272 1996:0.103093320936 2031:0.383964734612
675 -1 -1.0 53:0.253626863169 145:0.366544963919 348:0.393505403362 1158:0.30716610398 1160:0.277794100644 1394:0.132335476713 1483:0.343731439471 1760:0.24342337815 1814:0.506403443588 1894:0.15358305199
676 -1 -1.0 581:0.354366163935 894:0.284254362564 944:0.149619724108 1147:0.543258707984 1709:0.434798988782 1873:0.233836915636 1905:0.482056147994
677 -1 -1.0 42:0.200393191797 133:0.371839682923 170:0.371839682923 396:0.223032863256 412:0.301773277106 855:0.139941323129 948:0.247584734548 1158:0.104955992347 1273:0.357308829438 1312:0.262662678933 1335:0.209117115302 1517:0.230377091277 1832:0.1716691906 2087:0.357308829438
678 -1 -1.0 66:0.275020126214 106:0.296453106352 128:0.362470801118 531:0.290077879674 855:0.176611418556 948:0.312461610364 1158:0.132458563917 1200:0.334230734313 1216:0.380849668706 1335:0.263913971599 1343:0.27832991505 2038:0.265904730631
679 -1 -1.0 17:0.284148373339 53:0.205642957965 157:0.0963805492759 348:0.31905774535 719:0.358043196092 829:0.131579919927 855:0.166035372909 944:0.131579919927 1222:0.382374827046 1239:0.238878723118 1394:0.107298803191 1625:0.176326557197 1766:0.327452606779 1873:0.205642957965 1996:0.107298803191 2066:0.410596498976
680 -1 -1.0 360:0.411501291543 838:0.253176467454 885:0.272312883212 1157:0.116150933828 1309:0.277208580619 1553:0.244063340183 1628:0.116150933828 1692:0.356656475911 1907:0.382979971452 1910:0.364138654576 2151:0.350065717939
681 -1 -1.0 67:0.427855305997 95:0.275862371042 281:0.327609019839 808:0.445255107659 934:0.403324138044 1394:0.108291259734 1558:0.278930974372 1740:0.427855305997
682 -1 -1.0 123:0.535679693852 843:0.551662879603 1132:0.505969374497 1147:0.39078168449
683 1 1.0 9:0.279664798767 157:0.0838081299748 267:0.277438063931 418:0.213204472556 675:0.357035989231 894:0.217372529986 985:0.195856668792 1547:0.307224876727 1812:0.303376831414 1967:0.357035989231 1988:0.368633795237 1996:0.0933021456252 2110:0.347498104228
684 -1 -1.0 166:0.408570915396 679:0.516793907427 835:0.400451093014 1230:0.406432050264 1460:0.490352704654
685 -1 -1.0 95:0.322332626958 145:0.35047430208 1091:0.411430031298 1131:0.36227160143 1245:0.267238110337 1996:0.126533409014 2147:0.435251073804 2151:0.442587447701
686 -1 -1.0 59:0.356946612018 123:0.472920278236 818:0.460796080349 944:0.190033033953 1394:0.154965264618 1513:0.390134138587 1523:0.396543571166 1996:0.154965264618 2026:0.207388593088
687 -1 -1.0 180:0.47178684289 265:0.453350226775 1015:0.373096436347 1158:0.133167218416 1801:0.394698034172 1885:0.34119663152 2090:0.37782880825
688 -1 -1.0 541:0.478662037507 885:0.316756817528 1158:0.135107820527 1208:0.478662037507 1311:0.378533448102 1517:0.296559977242 1625:0.191309409366 1990:0.39413401469
689 -1 -1.0 158:0.31228131333 827:0.405563602508 829:0.191474410622 1015:0.507699553495 1239:0.347615067287 1991:0.568103004849
690 -1 -1.0 114:0.212719335098 184:0.174782509454 325:0.279513445018 457:0.456903499379 832:0.313158901238 1287:0.285973014355 1513:0.291139117001 1851:0.324673657525 1963:0.430706847556 2107:0.285973014355
691 -1 -1.0 62:0.470879206282 592:0.573609280601 829:0.228263575143 1530:0.630191166681
692 -1 -1.0 697:0.545456569337 789:0.452923057489 955:0.309434482174 1309:0.43193387306 1414:0.463703855393
693 -1 -1.0 42:0.282744272338 184:0.192853749859 324:0.43892036087 580:0.524646269822 919:0.30554499747 944:0.156475311591 981:0.365325651337 1218:0.216815614573 2100:0.341532143637
694 -1 -1.0 42:0.286769991939 56:0.352130354018 580:0.532116195755 837:0.532116195755 903:0.452673276907 1158:0.150195866483
695 -1 -1.0 581:0.44143353883 829:0.186381124987 1157:0.176390095888 1358:0.600496810871 1382:0.541628619861 1394:0.151987261123 1628:0.176390095888 1894:0.176390095888
696 -1 -1.0 31:0.542453906086 592:0.537518888548 1162:0.621604073192 1996:0.174429299197
697 -1 -1.0 366:0.409518450053 456:0.44334834796 1158:0.178500518093 1245:0.649674248279 1513:0.387214904972 1894:0.178500518093
698 -1 -1.0 98:0.495452177108 1394:0.204984020056 1399:0.809885311531 1894:0.237895930791
699 -1 -1.0 157:0.15538298886 488:0.711253564915 855:0.267679243302 944:0.212130781428 1240:0.365344131134 1335:0.399998441732 1394:0.172985201539 1996:0.172985201539
700 -1 -1.0 432:0.867643624091 829:0.2587739859 1625:0.346775754622 1894:0.244902310732
701 -1 -1.0 158:0.245050932343 418:0.279982600772 1199:0.484094200677 1368:0.346194244881 1469:0.503781097064 1566:0.32447157722 1985:0.385077830215
702 -1 -1.0 157:0.185799085987 773:0.49209852638 1121:0.850480887487
703 1 -1.0 157:0.169552876142 248:0.391221568601 366:0.502587451801 1394:0.188760292655 1894:0.219067347324 1925:0.425931914212 1974:0.548237552028
704 -1 -1.0 5:0.239946311847 1309:0.281243814724 1424:0.268894739169 1463:0.22709509482 1760:0.186774683062 1847:0.369439301168 1850:0.229119234311 1911:0.401176537371 1983:0.486279652114 2130:0.343765623729
705 -1 -1.0 157:0.148512418068 213:0.601560532403 981:0.473366295594 1268:0.423082246143 1332:0.261437462966 1394:0.165336313576 1448:0.261437462966 2026:0.221268072838
706 -1 -1.0 536:0.31320013674 944:0.161440938077 1158:0.152786836916 1511:0.452849168851 1557:0.317227168481 1770:0.50377811449 1872:0.541295525137
707 -1 -1.0 157:0.0901930029557 302:0.229447329623 402:0.396717943634 411:0.250269774953 420:0.258631647236 477:0.412851466902 1157:0.116532036226 1244:0.248303255159 1554:0.396717943634 1628:0.116532036226 1894:0.116532036226 1938:0.412851466902 1996:0.100410314592 2085:0.203850559702
708 -1 -1.0 157:0.142053552686 855:0.244716540531 1157:0.183537405398 1368:0.446838989373 1628:0.183537405398 1965:0.535411896612 2144:0.605170771883
709 -1 -1.0 138:0.558888486691 650:0.437775016743 898:0.337717951706 1592:0.600510082107 1996:0.146051088815
710 -1 -1.0 147:0.350793944619 757:0.326380161224 829:0.132298843545 894:0.251347365222 942:0.295355416624 1147:0.240183903695 1287:0.266787448353 1442:0.401811272671 1651:0.315932756241 1832:0.204792211457 2089:0.412839907548
711 -1 -1.0 53:0.256090671564 536:0.31789068723 565:0.42923627872 855:0.206766672549 1154:0.467378444277 1158:0.155075004412 1240:0.282207127449 1335:0.308975570169 1812:0.434475783159
712 1 -1.0 52:0.376764791397 174:0.323471466091 396:0.214192271457 536:0.206622769725 550:0.33234988473 849:0.231247032155 878:0.151985257641 894:0.202343005924 1244:0.214772787432 1394:0.0868510690206 1548:0.298751304868 1553:0.2117980809 1646:0.357100676289 1651:0.2543363982 1670:0.172336625079 1832:0.16486455555
713 -1 -1.0 50:0.266484543969 391:0.170093263741 502:0.219842354198 524:0.34546457724 645:0.299084468401 962:0.316850204209 1153:0.269591444655 1178:0.263211865301 1331:0.37810812764 1552:0.34184149196 1647:0.204424672164 1657:0.278066716076 2026:0.147106503676
714 -1 -1.0 60:0.286443836024 157:0.104047084411 556:0.386523535366 960:0.476267448897 1155:0.431415956831 1456:0.405162534981 1861:0.302089451492 1922:0.275574105443 1996:0.115833824529
715 -1 -1.0 37:0.403067830775 89:0.433591981389 592:0.38199849534 1078:0.378303999144 1105:0.294910590398 1513:0.312080728237 1530:0.419679537257
716 -1 -1.0 5:0.230966162686 37:0.317802324328 385:0.374012961759 546:0.326142079978 553:0.348305798813 715:0.290630174899 844:0.348305798813 1322:0.29568461897 1721:0.248409308991 1850:0.220544295677 1861:0.254898015346 1996:0.0977386394545
717 -1 -1.0 31:0.444403600111 80:0.470542560216 916:0.519930444795 1158:0.16584453732 1470:0.532224634201
718 -1 -1.0 62:0.283145950116 287:0.28952585484 393:0.391504357834 531:0.28447512319 1051:0.230439790561 1097:0.299587173463 1278:0.210350854635 1625:0.183935504025 1642:0.231982307888 1901:0.378942357752 2141:0.428314799487
719 -1 -1.0 1993:0.64795958632 2022:0.761674716986
720 -1 -1.0 440:0.267096622349 1610:0.603948156943 1769:0.351729057652 2044:0.534435429056 2100:0.393155770946
721 1 1.0 157:0.191713022975 233:0.397454948939 287:0.27603982053 411:0.265985018478 868:0.297628962276 969:0.388273888708 1126:0.388273888708 1149:0.373268193035 1928:0.342806246425 1996:0.10671540096
722 -1 -1.0 9:0.441215257979 145:0.407713713414 248:0.30508193791 348:0.437702233139 894:0.342939395011 944:0.180509094757 1158:0.170832838009 1734:0.308994735945 1873:0.282113138586
723 -1 -1.0 412:0.716677386452 1158:0.249258605695 1394:0.214774716235 1864:0.614910963069
724 -1 -1.0 157:0.113439412441 878:0.221001766405 1415:0.459494729338 1448:0.199695840757 1597:0.321712924131 1742:0.519260101072 1883:0.519260101072 1996:0.126290141331 2026:0.169012938455
725 -1 -1.0 361:0.402702243332 645:0.348637731061 933:0.506250439004 1157:0.148706141086 1335:0.296286077205 1599:0.427565292061 1628:0.148706141086 1877:0.381009943951
726 -1 -1.0 173:0.393288449624 524:0.323007778086 546:0.342950448531 944:0.12603337544 1117:0.290391772912 1155:0.382782113795 1158:0.119277309762 1230:0.273647715661 1722:0.382782113795 1861:0.268034681997 1876:0.262994931688
727 -1 -1.0 254:0.596092621265 274:0.519797192175 694:0.360199187986 1112:0.49471305911
728 -1 -1.0 855:0.631843135911 2115:0.775096285375
729 -1 -1.0 66:0.233512812638 354:0.301371845455 572:0.290472783858 789:0.281460471119 856:0.279339205513 1210:0.333344976806 1388:0.307765025904 1595:0.398450867712 1915:0.319097954432 2121:0.382880095023
730 -1 -1.0 694:0.360029747071 894:0.362745527773 959:0.419570370847 1204:0.410800119494 1332:0.246200317157 1414:0.462981301877 1561:0.34501006794
731 -1 -1.0 42:0.287082415601 536:0.308224297528 878:0.226720168998 989:0.373453455248 1141:0.421264284979 1568:0.395382492812 1569:0.37628941223 1916:0.395382492812
732 -1 -1.0 42:0.232800829007 586:0.256205615231 621:0.374400316608 1106:0.374400316608 1219:0.367481665083 1320:0.234972769747 1685:0.38225473746 1773:0.277193674218 2024:0.431973689654
733 -1 -1.0 60:0.329171114153 142:0.406229264407 157:0.119567225378 454:0.356285486132 931:0.474364355338 1157:0.154484403253 1158:0.154484403253 1394:0.133112129785 1628:0.154484403253 1647:0.247553785453 1771:0.302925533676 1922:0.316680004637 1996:0.133112129785
734 -1 -1.0 391:0.199707508951 396:0.318285811074 429:0.493865870613 846:0.419642465996 1073:0.374840741327 1657:0.3264797792 2038:0.300678018481 2127:0.318285811074
735 -1 -1.0 698:0.564033222381 1047:0.730221519673 1711:0.385542547921
736 -1 -1.0 855:0.227031784981 944:0.179918432833 1301:0.496719667268 1394:0.146717162662 1406:0.245303762485 1566:0.388535956333 1980:0.443857297176 2117:0.489577518841
737 -1 -1.0 50:0.358894528634 157:0.132975215244 465:0.415625579713 562:0.378819855461 756:0.4100408769 910:0.388363778162 1157:0.171807924031 1448:0.234086168436 1628:0.171807924031 1994:0.323219738498
738 -1 -1.0 531:0.517736957945 1124:0.700716320062 1509:0.490861570279
739 -1 -1.0 1245:0.463627140903 1647:0.40825132972 1926:0.755110155017 1996:0.219520795802
740 -1 -1.0 22:0.487333040026 189:0.449274222813 1287:0.398352454263 1306:0.409416168291 1832:0.305784550779 2038:0.375298164989
741 -1 -1.0 391:0.180623470029 429:0.446672074313 493:0.389501365674 733:0.434739644509 1391:0.321461959872 1747:0.3470905994 1826:0.35970189975 2038:0.271945243045
742 -1 -1.0 151:0.407050195274 422:0.324983695525 741:0.397647488452 784:0.389476783373 799:0.382279529466 1005:0.259144852553 1021:0.2695353843 1157:0.126839396306 1619:0.317428046584 1628:0.126839396306
743 1 -1.0 157:0.135743230592 838:0.382288557655 1394:0.151120597395 1832:0.286863827986 1894:0.175384281999 1940:0.465691119108 1968:0.538540138132 1974:0.438916390789
744 -1 -1.0 347:0.603446500615 546:0.603446500615 1894:0.209877186302 1956:0.47713332357
745 -1 -1.0 278:0.510081164323 456:0.452190180999 535:0.584264252408 1324:0.440427666444
746 -1 -1.0 223:0.316194257098 499:0.283266411889 525:0.403984060228 556:0.385399274882 792:0.328343392233 850:0.375544257766 1394:0.115496904834 1583:0.391021630319 1894:0.134040905586 2051:0.273858215395
747 -1 -1.0 536:0.268020494016 844:0.401475833647 1202:0.357787353512 1314:0.381412945368 1569:0.327207410212 1916:0.343810049689 2025:0.381412945368 2132:0.350355062898
748 -1 -1.0 5:0.259281839733 485:0.377419793175 695:0.451133973949 789:0.318675126935 1158:0.127337710556 1416:0.300381832051 1721:0.278863457282 2060:0.366126005332 2152:0.408649374382
749 -1 -1.0 294:0.447650245999 453:0.599825181542 502:0.303634540083 1051:0.312561824203 1523:0.388488107804 1642:0.314654049805
750 -1 -1.0 3:0.23551836703 56:0.26128383151 249:0.272997066783 380:0.320435477223 582:0.23934817548 657:0.207475137029 948:0.262895818108 954:0.283150736551 1011:0.304972049812 1201:0.330319861955 1343:0.234178434387 1394:0.0960284780755 1500:0.349390531018 1558:0.247345141454
751 1 -1.0 252:0.231473929501 340:0.419975424248 536:0.24300285924 565:0.328117957552 855:0.158057139273 944:0.125257319359 948:0.279635307108 1116:0.34581100455 1119:0.230482477333 1394:0.102142944498 1767:0.288603672734 1852:0.34581100455 1996:0.102142944498 2015:0.29666513577
752 -1 -1.0 123:0.377105793293 403:0.449594215528 836:0.377105793293 1261:0.425054161531 1327:0.364357136138 1832:0.234564215399 2054:0.380788587877
753 -1 -1.0 71:0.400259131577 248:0.241167484986 428:0.333146832508 642:0.29002583222 849:0.309818684511 1013:0.433378552655 1681:0.373790476917 1821:0.337959566162 1832:0.220881190332
754 -1 -1.0 331:0.435261233176 390:0.362753172482 495:0.346233131927 811:0.342601986373 1343:0.268654007941 1681:0.353889842965 1821:0.319966572674 2010:0.246389511379 2098:0.284964727913
755 -1 -1.0 943:0.500972092785 955:0.25977394215 1157:0.151935821025 1158:0.151935821025 1235:0.476325963354 1332:0.207010674232 1446:0.487589088396 1628:0.151935821025 2107:0.323740665295
756 -1 -1.0 84:0.669984266094 855:0.306224484077 1157:0.229668363058 1628:0.229668363058 2112:0.593171589474
757 -1 -1.0 9:0.298249704246 328:0.309440569893 454:0.266326478225 464:0.380762536662 551:0.282873186191 879:0.249269167412 955:0.197440509354 1035:0.409118719743 1131:0.284880635509 1157:0.115478425758 1628:0.115478425758 1731:0.293394181719 1734:0.208872170539 1894:0.115478425758
758 -1 -1.0 30:0.342443538993 618:0.430497209339 829:0.133616953043 1292:0.388294500699 1341:0.342443538993 1944:0.332522011017 1973:0.350016445752 2026:0.145820078371 2123:0.396440403059
759 -1 -1.0 300:0.397247259847 497:0.387541119057 667:0.336468376254 944:0.147941801409 1051:0.248376737294 1097:0.322906406478 1344:0.44932126323 1642:0.250039320912 2104:0.355724528526
760 -1 -1.0 50:0.423826697334 158:0.349645264697 850:0.568444979546 1448:0.276437671083 1994:0.381697527689 2010:0.39099697709
761 -1 -1.0 756:0.922310418415 1158:0.386449857141
762 -1 -1.0 185:0.398237826062 188:0.360409451161 391:0.169370265242 1216:0.365234648662 1343:0.266918254336 1656:0.432449042656 1786:0.432449042656 2104:0.322737234587
763 -1 -1.0 157:0.176747267331 325:0.475597895091 832:0.5328463332 1394:0.196769684281 1760:0.361946338615 1894:0.228362714229 2107:0.486588985626
764 -1 -1.0 811:0.436876479233 944:0.172270136807 1157:0.163035532445 1298:0.577604759232 1378:0.475604215129 1628:0.163035532445 1974:0.408012432217
765 1 -1.0 615:0.280273349863 627:0.360614739778 817:0.476777303989 857:0.476777303989 1242:0.458145669261 1394:0.115957827262 1974:0.336789239211
766 -1 -1.0 42:0.368270332517 157:0.149285807714 287:0.429901181773 454:0.444840686116 467:0.379777020481 642:0.414241950883 944:0.203806834189 1157:0.192881693507 1628:0.192881693507 1996:0.16619731493
767 -1 -1.0 
768 -1 -1.0 1138:0.79314585765 1343:0.609031730284
769 -1 -1.0 
770 -1 -1.0 3:0.21353120414 92:0.224253872676 697:0.304530290968 791:0.283091867596 1020:0.333163163842 1031:0.201319554716 1136:0.263389864063 1158:0.101042392506 1198:0.31026374426 1312:0.252868510963 1370:0.343985495089 1372:0.29948236634 1700:0.343985495089 2026:0.116516415819
771 -1 -1.0 944:0.213982521812 1051:0.359251273809 1332:0.275919968512 1406:0.291747303931 1625:0.28675197091 1642:0.361656029138 1654:0.582269589917 1873:0.334427918505
772 -1 -1.0 639:0.348700708879 1051:0.254082120381 1394:0.123412556799 1598:0.391939778425 1642:0.255782894679 1651:0.361403786306 1807:0.47225842455 1956:0.325612353502 2026:0.165161893454 2119:0.304360282091
773 -1 -1.0 955:0.424007533966 1394:0.213683583398 1588:0.603760419036 1708:0.516479267886 1894:0.247992282293 2026:0.285970780847
774 -1 -1.0 792:0.339593549202 944:0.146486039401 1051:0.245932685549 1332:0.188886564363 1394:0.119454220071 1642:0.24757890918 1805:0.45711119873 1873:0.228939358373 1997:0.491153226481 1999:0.434622876664
775 -1 -1.0 53:0.166104738013 524:0.272386267628 1051:0.178434082249 1345:0.24638881633 1394:0.0866688544527 1414:0.25771367873 1513:0.218193922087 1523:0.221778584628 1642:0.179628483888 1807:0.331652610749 1894:0.100584268934 1927:0.342425873828 2084:0.331652610749 2117:0.28920353934 2148:0.259782104446 2152:0.322792819137
776 -1 -1.0 157:0.138520490991 633:0.539403036563 1025:0.514588469265 1051:0.31749307584 1268:0.394617239608 1394:0.154212473497 1642:0.319618310242 2026:0.206381139631
777 -1 -1.0 37:0.433583703327 276:0.466418807629 789:0.387293589072 957:0.365061305368 1247:0.328859807729 1278:0.250601539522 1406:0.222948964882 1850:0.300892741013
778 -1 -1.0 944:0.207656304617 1051:0.348630305487 1158:0.19652481165 1269:0.582485372501 1368:0.478458045288 1642:0.350963966203 1873:0.324540832258
779 -1 -1.0 521:0.56461523927 944:0.175244267038 1051:0.29421433876 1543:0.546851545063 1642:0.296183750007 1873:0.27388487134 2010:0.31961328581
780 -1 -1.0 497:0.464574668742 855:0.223789467873 944:0.177348957318 1051:0.297747864103 1247:0.356666670503 1557:0.348486005056 1642:0.299740928054 1734:0.303585225498 1850:0.326334838108 1873:0.27717423901
781 -1 -1.0 184:0.209871663222 467:0.317308335985 1051:0.285885123601 1218:0.235947984812 1247:0.34245651262 1268:0.355331208474 1414:0.412906020918 1642:0.287798780767 2025:0.470118387626
782 -1 -1.0 875:0.519265048145 1051:0.260008976664 1174:0.39275072166 1247:0.311459953833 1434:0.470364346993 1642:0.261749424138 1708:0.305249753487 2026:0.169014548668
783 -1 -1.0 127:0.481992824825 470:0.43474187334 855:0.188774270568 919:0.292119904012 944:0.149600069976 985:0.256084792745 1566:0.323063097762 1708:0.294861989728 1771:0.277622912664 1873:0.233806198686 1894:0.141580702926 2026:0.163262920097
784 -1 -1.0 305:0.500595995193 835:0.319399624502 1284:0.465899485343 1481:0.481033567095 1996:0.121750812073 2127:0.300262084091 2142:0.306514807092
785 -1 -1.0 84:0.363181172018 855:0.165996386268 938:0.706460090665 1044:0.375220686259 1647:0.399001772284 2115:0.20363152667
786 -1 -1.0 302:0.297749248252 766:0.448209065396 878:0.228019657727 1204:0.343785469891 1450:0.455763852704 1847:0.474085943362 1894:0.151221311839 2010:0.291421600031
787 -1 -1.0 60:0.42860066526 157:0.15568374665 158:0.346640059999 207:0.511053545123 1394:0.173320029999 1424:0.458985590955 1922:0.412336486484
788 -1 -1.0 28:0.488530119324 635:0.415901082059 1157:0.164825237195 1628:0.164825237195 1694:0.516734890839 1758:0.516734890839
789 -1 -1.0 53:0.178474739912 532:0.331857937083 697:0.32572543847 788:0.356351144181 835:0.244298234324 1005:0.220807195307 1026:0.268429606318 1317:0.356351144181 1562:0.310740843898 1827:0.338819875376 1975:0.32572543847
790 -1 -1.0 157:0.140973467938 159:0.504155478218 1131:0.449336756904 1158:0.182141903853 1451:0.571023457368 1576:0.405963978712
791 1 -1.0 53:0.2569765819 248:0.27789883873 249:0.38118211796 344:0.461221162805 1090:0.529758703232 1158:0.155611464988 1394:0.134083267226 1894:0.155611464988 1974:0.389432974264
792 -1 -1.0 501:0.328218443094 856:0.357260750084 1025:0.413574003612 1332:0.195980226394 1391:0.341329508623 1394:0.123940340447 1414:0.368542093714 1687:0.408110183965 2026:0.165868221473 2119:0.305661903129
793 -1 -1.0 5:0.266241591485 37:0.366340227601 264:0.35037832797 749:0.445140744001 944:0.138161987112 963:0.357811112119 1051:0.231957589067 1170:0.375953712932 1247:0.277857714411 1642:0.23351026623
794 -1 -1.0 27:0.340571939694 184:0.13451338487 268:0.33147387649 467:0.203372945473 634:0.219491207036 642:0.221829129058 789:0.258491720012 878:0.155745244328 985:0.186825103363 1027:0.274260202852 1112:0.282649675776 1174:0.276778214664 1247:0.219491207036 1332:0.140730447616 1354:0.213114299668 1406:0.148803034787 1948:0.33147387649 2026:0.119107470598
795 -1 -1.0 391:0.169930282594 540:0.451523688541 779:0.295924422995 994:0.42022840001 1048:0.290814014712 1494:0.295924422995 1661:0.43387892155 1926:0.377745829362
796 -1 -1.0 608:0.500965300042 1157:0.171729227435 1160:0.310616084727 1394:0.147971204399 1540:0.584629499116 1628:0.171729227435 1759:0.447651097205 1894:0.171729227435
797 -1 -1.0 391:0.302912113054 829:0.240052170102 1178:0.468743209141 1445:0.662737175856 2010:0.437810971787
798 -1 -1.0 141:0.429853600153 955:0.297916050385 1304:0.377981965417 2083:0.617315228384 2112:0.450026057004
799 -1 -1.0 15:0.51188427229 281:0.415789408314 291:0.4024800199 827:0.356988271558 964:0.458618452773 1647:0.255601216827
800 -1 -1.0 123:0.584227286719 310:0.440957937818 1087:0.458408176461 1394:0.19143805045 1406:0.320074851545 1894:0.222175041684 2026:0.256199788024
801 -1 -1.0 1105:0.397781998509 1414:0.497183295805 1619:0.485624123779 1996:0.167202249072 2056:0.575144216996
802 -1 -1.0 157:0.146169441107 1015:0.529118379158 1204:0.429342213214 1314:0.550925029398 1956:0.429342213214 1996:0.162727917735
803 -1 -1.0 223:0.525839311722 629:0.660699626598 1706:0.535694896056
804 -1 -1.0 338:0.442059160465 415:0.358761174923 986:0.411419862183 1319:0.391179399052 1394:0.215027935851 1424:0.284718171953 1513:0.27067271731 1999:0.391179399052
805 -1 -1.0 53:0.401192513184 944:0.256701611777 1660:0.689284643729 1861:0.545926304364
806 -1 -1.0 182:0.424424149825 275:0.411071090455 291:0.314579138896 1078:0.327831095679 1243:0.327831095679 1651:0.314579138896 1711:0.224087573037 1854:0.327831095679 1956:0.283424960279
807 -1 -1.0 243:0.374973085591 468:0.504733959312 499:0.323494496989 504:0.341182539599 1216:0.440131760545 1332:0.208565145105 1394:0.131899200064 2026:0.17651949034 2051:0.312750195284
808 -1 -1.0 60:0.293813576131 304:0.423411051694 851:0.391230334938 1027:0.366135692672 1158:0.137890638104 1278:0.223290033106 1854:0.362594613478 1889:0.408697909575 1922:0.28266418483
809 -1 -1.0 440:0.742331809926 1157:0.473784488967 1628:0.473784488967
810 -1 -1.0 28:0.324128193427 30:0.296144941429 59:0.217045640989 387:0.329591535762 537:0.372293696123 783:0.350948163978 898:0.217887097559 1291:0.372293696123 1331:0.324128193427 1528:0.287564810731 2026:0.126105105371
811 -1 -1.0 74:0.489007146334 157:0.135088675979 487:0.374847398668 935:0.509160685173 955:0.298419254674 1157:0.174538578016 1628:0.174538578016 1734:0.315697511409 2085:0.305321935243
812 -1 -1.0 368:0.582522932243 443:0.566961372884 719:0.507964322582 944:0.186675534184 1394:0.152227341482 1996:0.152227341482
813 -1 -1.0 66:0.323626303561 549:0.552214587334 1388:0.426532731002 1395:0.4786155298 2115:0.254943825521 2142:0.338120858607
814 -1 -1.0 158:0.220986268615 431:0.374081068042 455:0.380075552616 509:0.359274234849 639:0.312197034555 768:0.368702294686 1604:0.436554842061 1766:0.337201010488
815 -1 -1.0 829:0.191871524028 1263:0.582742367157 1459:0.569281237068 1582:0.54728011558
816 -1 -1.0 145:0.390133252258 855:0.217955454174 878:0.246483750154 1158:0.16346659063 1335:0.325695190112 1448:0.222721204996 1663:0.47686169003 1706:0.392834920662 1885:0.418828678352
817 -1 -1.0 919:0.383417085181 1082:0.658359145762 1278:0.300918530937 1996:0.160120658978 2056:0.550784882046
818 1 -1.0 435:0.558978592945 829:0.222441401088 944:0.222441401088 1340:0.380774287771 1394:0.18139314973 1894:0.210517347559 1934:0.605287115486
819 -1 -1.0 829:0.15064479293 896:0.505097116439 1245:0.259449338811 1744:0.429688043098 2023:0.429688043098 2032:0.429688043098 2098:0.317763507617
820 -1 -1.0 592:0.525232183576 657:0.368250249394 1086:0.453814151678 1607:0.525232183576 1873:0.326660031578
821 -1 -1.0 271:0.243095660955 435:0.299031394103 514:0.398986311133 885:0.264031037034 1044:0.33941917638 1058:0.383394614238 1158:0.11261843784 1394:0.0970381462355 1417:0.311719605342 1823:0.301776832833 1894:0.11261843784 1925:0.21896365383 1940:0.299031394103
822 -1 -1.0 178:0.38325756341 437:0.339078931848 558:0.38325756341 792:0.284726772345 1078:0.305649679234 1395:0.356914988044 1451:0.364402589951 1565:0.395707139936
823 -1 -1.0 446:0.605588134067 855:0.237180830056 1043:0.605588134067 1335:0.354424053434 2115:0.290955096116
824 -1 -1.0 157:0.18346414758 985:0.428749296741 1394:0.204247471214 1639:0.656112504092 1894:0.237041122829 1925:0.460878266099 1996:0.204247471214
825 -1 -1.0 447:0.418775435906 812:0.463174549802 855:0.223115018977 1158:0.167336264233 1218:0.244997996284 1734:0.605340581859 1850:0.32535134155
826 1 -1.0 597:0.660058453643 1158:0.205678357998 1706:0.494276176769 1885:0.526982269061
827 -1 -1.0 972:0.568546181512 1157:0.185156233988 1244:0.394525806819 1373:0.548789727975 1553:0.389061434406 1628:0.185156233988
828 -1 -1.0 157:0.109981112648 166:0.327720862145 346:0.311905224012 1099:0.503430002332 1157:0.142098861145 1628:0.142098861145 1816:0.321207830769 1834:0.483756826122 1996:0.122440075818 2050:0.370412841503
829 -1 -1.0 435:0.597550004389 773:0.461320729627 829:0.23779060929 855:0.300058341042 955:0.3847710382 2115:0.368088362948
830 -1 -1.0 157:0.249169341038 267:0.824849087905 1394:0.277395929845 1894:0.321934182527 1996:0.277395929845
831 -1 -1.0 460:0.486607021978 829:0.145130137706 1157:0.137350383028 1335:0.27366056232 1490:0.486607021978 1599:0.394914804495 1628:0.137350383028 2004:0.486607021978
832 -1 -1.0 207:0.31674832738 626:0.299602042728 855:0.166227328223 947:0.273650180735 1158:0.124670496167 1335:0.24839681793 1342:0.309648728785 1407:0.400089808747 1431:0.382816894772 1517:0.273650180735 1768:0.390847884243
833 -1 -1.0 101:0.465223249746 1157:0.218335488827 1368:0.531558179979 1628:0.218335488827 1695:0.63692421671
834 -1 -1.0 101:0.320162762858 169:0.432023410627 869:0.471061725623 1157:0.150256663593 1451:0.471061725623 1628:0.150256663593 1697:0.471061725623
835 -1 -1.0 249:0.35920347278 1343:0.308126779065 1621:0.459720295083 1821:0.366978591544 1925:0.285109791172 2010:0.282591006621 2036:0.459720295083 2115:0.239847236896
836 -1 -1.0 556:0.447650441149 919:0.321234781377 1158:0.155691705793 1566:0.355262007673 1708:0.324250164079 1760:0.246765515355 1955:0.488100839206 2026:0.179534936593 2119:0.330846921188
837 -1 -1.0 390:0.522796404065 495:0.498987879557 504:0.410688441451 944:0.194698490349 1158:0.184261605805 1320:0.355094208183 1340:0.333284085741
838 1 -1.0 157:0.175646070676 855:0.302586580631 1394:0.195543741038 1397:0.728290639503 1406:0.326939360991 1602:0.388013052297 1894:0.226939935473
839 -1 -1.0 130:0.508769171707 157:0.151061176384 836:0.513229861853 944:0.206230589493 1394:0.16817380225 1894:0.195175522511 1993:0.588236849763
840 -1 -1.0 572:0.352374144796 581:0.341441258239 657:0.253994243963 903:0.411198710841 944:0.144162598058 1157:0.1364347087 1158:0.1364347087 1394:0.117559535262 1595:0.483362957069 1628:0.1364347087 1694:0.42772924527 1894:0.1364347087
841 -1 -1.0 157:0.316549872463 855:0.545322438125 944:0.432157807615 1394:0.352409513338 1894:0.408991828593 1996:0.352409513338
842 -1 -1.0 226:0.545619933601 300:0.504150915565 910:0.401659781177 1855:0.535537265349
843 -1 -1.0 68:0.478602465999 157:0.142104230277 574:0.497204029806 1736:0.487513651616 2012:0.294214740057 2100:0.423441077651
844 -1 -1.0 910:1.0
845 -1 -1.0 157:0.248732558344 1855:0.96857220403
846 -1 -1.0 157:0.165081941026 1484:0.755649765262 2012:0.341788138695 2015:0.533781091136
847 -1 -1.0 387:0.44621676602 554:0.488171436259 667:0.355795204357 944:0.156439615666 947:0.324975828236 1708:0.308342745797 1736:0.393121045895 2012:0.237248753846
848 -1 -1.0 157:0.148196876215 243:0.469031990701 622:0.678359692334 1980:0.499122301084 2026:0.220797948261
849 -1 -1.0 1158:0.163121460854 1324:0.394611902295 1414:0.417944398283 1626:0.405150813898 1717:0.380616741993 1809:0.577909187705
850 -1 -1.0 49:0.462281978514 159:0.456707148862 300:0.468145583826 1215:0.294664849075 1996:0.142172690901 2012:0.26440406203 2148:0.42614986745
851 -1 -1.0 99:0.564326628432 984:0.524598977227 1946:0.637441267519
852 -1 -1.0 496:0.565418696241 1894:0.257595405978 1906:0.751452514945 1996:0.221958154937
853 -1 -1.0 158:0.248770251124 369:0.404444774718 415:0.415058198023 496:0.31686006557 615:0.30064236833 858:0.409574770348 1239:0.276917906682 1647:0.231323837554 1996:0.124385125562 2142:0.313146845738
854 -1 -1.0 158:0.203040438324 181:0.401103141115 369:0.330098329546 391:0.157093527096 652:0.319061717858 1005:0.240717671925 1147:0.226013893939 1221:0.19636690887 1290:0.326117551491 1494:0.273569905567 1647:0.188801085177 1668:0.401103141115 2115:0.192710187684
855 -1 -1.0 30:0.424281809803 66:0.325299729718 1215:0.279797872703 1239:0.300548698242 1473:0.516597885567 2012:0.251063858897 2113:0.464372937967
856 -1 -1.0 156:0.575143009313 302:0.332641943113 425:0.542167071979 829:0.178511857455 1178:0.348575148882 2012:0.270722448067 2026:0.19481519711
857 -1 -1.0 295:0.402629845322 591:0.490234843808 1141:0.416557148437 1567:0.506159425047 1569:0.372084817381 2026:0.171448746769
858 -1 -1.0 529:0.541914029818 944:0.17842854176 1110:0.500500169275 1448:0.230074854746 1545:0.316040439265 1894:0.168863813824 1901:0.49260636889
859 -1 -1.0 302:0.300951796993 584:0.358347807034 838:0.333165404569 944:0.323010765166 1158:0.15284782685 1406:0.220199105702 1873:0.504825426554 2012:0.244931250911 2133:0.423071614
860 -1 -1.0 944:0.259853180567 1025:0.707088614557 1332:0.335067933553 1873:0.406118021033 2012:0.39408076407
861 -1 -1.0 223:0.326119088572 288:0.416664473063 715:0.354215043737 774:0.489787945574 955:0.236371441303 1025:0.39749634106 1651:0.348839725686 1894:0.138248235
862 -1 -1.0 223:0.360520062491 715:0.391579745494 916:0.479133890311 1292:0.469288834514 1414:0.391579745494 1876:0.336978627415
863 -1 -1.0 169:0.594556905638 829:0.218498077579 1024:0.648282002923 2051:0.422482095169
864 1 -1.0 157:0.105641894099 198:0.427910304641 302:0.268748680087 910:0.308534827707 989:0.339011383221 1005:0.278866976461 1406:0.196636868777 1466:0.450051303797 1996:0.117609298648 2012:0.2187225697 2133:0.377801159456
865 -1 -1.0 302:0.322401193915 858:0.464575934405 1158:0.163741577077 1300:0.502789705735 1406:0.235893107423 2012:0.262387958835 2033:0.525475860535
866 -1 -1.0 90:0.632985145654 910:0.403869027675 1406:0.257395709873 1825:0.608249177891
867 -1 -1.0 75:0.52681563825 145:0.532998512727 910:0.504821172276 1147:0.428408044682
868 -1 -1.0 53:0.270718032927 98:0.341412923578 226:0.50337615274 947:0.359829926674 984:0.459292127485 1811:0.465117809393
869 -1 -1.0 172:0.449135444117 252:0.257612851029 300:0.374316145821 738:0.384861305942 947:0.289582872519 1439:0.449135444117 1855:0.397619520108
870 -1 -1.0 502:0.432573257403 586:0.527444203046 1119:0.488044262304 1513:0.54451426766
871 -1 -1.0 157:0.149408202563 596:0.683904444623 773:0.395715382128 1944:0.507613888601 2012:0.309336994357
872 -1 -1.0 157:0.124972595261 207:0.410239920518 496:0.35442090357 784:0.495809318972 855:0.215291068723 1513:0.350267515779 1869:0.506210739272 1996:0.139129834847
873 -1 -1.0 300:0.601708136665 337:0.580338161669 756:0.506141686214 1158:0.212074349834
874 -1 -1.0 371:0.526411495066 827:0.42564418888 1158:0.190182584667 1368:0.463017300177 1884:0.539595706581
875 -1 -1.0 91:0.417804475892 1048:0.386450881626 1178:0.349436364685 1343:0.355869573921 1791:0.494054025651 2010:0.326377153668 2115:0.277010437909
876 -1 -1.0 177:0.37314720159 921:0.360779436365 1048:0.410089871443 1157:0.179719728635 1215:0.320952597472 1378:0.524275041145 1628:0.179719728635 2010:0.346341466285
877 -1 -1.0 316:0.524095128279 545:0.567461352481 921:0.354967432504 1157:0.176824519952 1215:0.315782187111 1239:0.339201739982 1628:0.176824519952
878 -1 -1.0 281:0.531235951627 1178:0.420483643117 1791:0.594504915908 2127:0.433065554542
879 -1 -1.0 91:0.348846008479 158:0.243688296292 396:0.300492269692 468:0.466256651161 674:0.443318403825 1282:0.406579262115 1306:0.309675076453 2115:0.231289972099
880 -1 -1.0 313:0.393678331127 1006:0.430693176423 1048:0.298056037482 1178:0.26950803624 1343:0.274469745332 1728:0.462767798757 1791:0.381046575875 2010:0.251723273958
881 -1 -1.0 391:0.275092446004 827:0.461759555632 1239:0.395781519862 1306:0.451829412297 1463:0.397602096206 2127:0.438431297635
882 -1 -1.0 104:0.496200556255 189:0.395650257362 391:0.21951747923 779:0.382277851757 1239:0.315824599431 1306:0.360549535511 2010:0.317277377708 2115:0.269287063601
883 -1 -1.0 16:0.479142855778 157:0.138393639714 279:0.633486138543 667:0.429704302134 944:0.188936711493 1240:0.325397937231 1996:0.154071252158
884 -1 -1.0 62:0.466970233167 157:0.165812046349 531:0.469162333248 1278:0.346915036559 1625:0.606700573799 1894:0.214234084225
885 -1 -1.0 36:0.37140703862 443:0.350112343157 450:0.386511230895 1059:0.298542803211 1124:0.323356247252 1332:0.148643589323 1394:0.0940040605372 1614:0.386511230895 1877:0.279525239022 1962:0.37140703862
886 -1 -1.0 53:0.217816778895 56:0.30923230466 435:0.350224610724 657:0.245549119563 948:0.311140108629 976:0.350224610724 1340:0.238571795757 1380:0.384771417578 1500:0.413507558079 1526:0.280285735015
887 -1 -1.0 952:0.676415067452 1158:0.19092586914 1365:0.676415067452 2026:0.220164996173
888 -1 -1.0 141:0.356751036306 157:0.111925921941 295:0.391614094246 302:0.284734991222 1245:0.263165736499 1414:0.370519078475 1508:0.410299425379 1939:0.444048673364 2012:0.231733115652
889 -1 -1.0 188:0.437704892078 769:0.391953279748 1055:0.483646153331 1295:0.443564928614 1603:0.225868737229 1647:0.247211456081 2142:0.33465417365
890 -1 -1.0 827:0.387729213175 1157:0.173241749421 1628:0.173241749421 1884:0.491530306794 2006:0.589778680678 2112:0.447436828039
891 -1 -1.0 3:0.250620255796 17:0.270608684249 75:0.279753201471 418:0.233504961688 433:0.420152486064 582:0.254695638899 757:0.309139057082 855:0.158123776229 944:0.125310127898 1245:0.215816485901 1371:0.332263176973 1711:0.213163398379 1734:0.214505368458 1832:0.19397401763 1857:0.259712594518
892 -1 -1.0 262:0.323981172653 720:0.354442877137 1011:0.294161534253 1190:0.365956449587 1355:0.330080831622 1722:0.344974264716 1976:0.380838980083 2115:0.175823943657 2138:0.380838980083
893 -1 -1.0 290:0.330746249803 359:0.284218335948 452:0.320484398071 509:0.358789342491 827:0.286610254589 905:0.453695277322 1463:0.246788261616 1523:0.282361386319 1647:0.205211026985 1877:0.328112796471
894 -1 -1.0 59:0.319204671571 337:0.440109080848 942:0.379388330627 1157:0.160830104483 1378:0.469170581804 1454:0.504209961398 1628:0.160830104483 2026:0.185460249559
895 -1 -1.0 47:0.313225366325 944:0.135943418078 1051:0.228232874801 1297:0.455804858135 1383:0.455804858135 1391:0.305298447781 1843:0.348405977904 1873:0.212462559826 2153:0.395055271384
896 -1 -1.0 1:0.585651158231 361:0.44765728327 428:0.40780503578 440:0.259004758008 1132:0.410578423852 1157:0.165306720353 1628:0.165306720353
897 -1 -1.0 49:0.463998141858 947:0.363516828115 1158:0.165612254318 1517:0.363516828115 1996:0.285400978049 2017:0.531479196711 2142:0.359256847001
898 -1 -1.0 698:0.710186305446 1041:0.704013786482
899 -1 -1.0 747:0.462014547772 765:0.449355396776 919:0.326775363873 1332:0.215786755273 1394:0.136466236439 1435:0.539173738431 1876:0.349206055142
900 -1 -1.0 157:0.132391185939 456:0.42485151799 633:0.515535334869 944:0.180742087234 1300:0.525241422737 1394:0.147388823897 1557:0.355153415495 1873:0.282477276687
901 -1 -1.0 356:0.540602863594 805:0.470662359752 1593:0.388984915703 1835:0.4006896954 1854:0.417569144385
902 -1 -1.0 158:0.19089620846 310:0.219854930151 367:0.310354528631 369:0.310354528631 391:0.147697468266 779:0.257207175833 824:0.333857541406 846:0.310354528631 1153:0.234094948653 1384:0.365247852401 1647:0.177508537761 1826:0.2941315429 2036:0.347278895698
903 -1 -1.0 55:0.362785446557 458:0.362785446557 582:0.242783475117 1049:0.372742927844 1924:0.268256465994 2012:0.181151105058 2045:0.400501873871 2109:0.384850951398 2120:0.354405238826
904 -1 -1.0 53:0.233722691597 1281:0.501415112261 1304:0.307016352275 1647:0.226795197738 2034:0.443703648361 2091:0.466661829077 2112:0.365534261132
905 -1 -1.0 679:0.471019296138 1157:0.161463837567 1160:0.292048510315 1628:0.161463837567 1753:0.424582252848 1816:0.364981454422 2004:0.572036534759
906 1 -1.0 694:0.351757479741 989:0.438496987805 1307:0.500908891668 1550:0.523273372818 1816:0.399076843076
907 -1 -1.0 991:0.414167123366 1091:0.463669216874 1287:0.352631877337 1463:0.318928425249 1787:0.37763112316 1821:0.414167123366 1832:0.270688379218
908 -1 -1.0 391:0.242739641158 502:0.313736434916 626:0.437505030729 829:0.192366614337 1028:0.503914189767 1147:0.349234831795 1526:0.386868695983 2115:0.297774215595
909 -1 -1.0 196:0.347456530944 769:0.329438782427 855:0.172887191129 872:0.270861780607 1699:0.372818643344 1804:0.354827333273 1863:0.351139128499 1888:0.459380523876 1894:0.129665393347 2085:0.226824861762
910 -1 -1.0 201:0.34052701502 418:0.314667700231 835:0.361251800919 983:0.473676815841 985:0.289064140189 1288:0.512871179395 1734:0.289064140189
911 -1 -1.0 222:0.450648492363 1085:0.432646919187 1813:0.612478689023 1936:0.484357755323
912 -1 -1.0 639:0.38458518717 1051:0.280229484297 1268:0.348301723612 1608:0.537777451614 1642:0.282105283758 1876:0.348301723612 1956:0.359120829777 2026:0.182158556291
913 -1 -1.0 18:0.401143947424 92:0.251297447674 231:0.401143947424 418:0.222940730286 750:0.309845171323 859:0.401143947424 1061:0.401143947424 1098:0.313405321154 1760:0.179461270698 2026:0.130567546317
914 -1 -1.0 42:0.106857633986 60:0.119252339641 99:0.168677325726 417:0.163265062651 510:0.198279733871 633:0.168677325726 894:0.112350717961 1014:0.171853047804 1158:0.0559667168041 1310:0.83679284337 1345:0.137094729159 1375:0.198279733871 1394:0.0964479094848 1651:0.14121998836 1894:0.0559667168041 1922:0.114727051818 1996:0.0482239547424
915 -1 -1.0 189:0.422977797644 281:0.458808997985 391:0.234679538762 687:0.476641260578 1048:0.40162411194 1494:0.408681760761
916 -1 -1.0 62:0.430424720084 157:0.152835445532 466:0.651103353594 531:0.432445264429 1278:0.319765151819 1625:0.279609818897
917 -1 -1.0 624:0.457367641041 781:0.396409766875 846:0.361693505329 919:0.26636307692 1005:0.263757828381 1021:0.27433331951 1793:0.278666425127 2090:0.366281241944 2127:0.27433331951
918 -1 -1.0 328:0.492583873714 1059:0.5030333488 1158:0.183824668853 1681:0.508813248754 1821:0.46003928785
919 -1 -1.0 109:0.249193626832 434:0.283721961216 513:0.727089135904 878:0.146652277723 1332:0.132514098757 1394:0.167607138906 1597:0.426964307699 1760:0.154151770061 2026:0.11215354878 2107:0.2072366686
920 1 -1.0 157:0.12697820468 972:0.503766262153 1157:0.164059608425 1234:0.503766262153 1244:0.34957369777 1394:0.141362645221 1406:0.236351276963 1553:0.344731933715 1602:0.280502721087 1628:0.164059608425 1894:0.164059608425
921 -1 -1.0 294:0.36809334476 420:0.321546401528 440:0.226999319694 615:0.301732471875 836:0.380972729814 867:0.35741222054 1132:0.359842898688 1276:0.464944510122
922 -1 -1.0 50:0.277669358613 53:0.219510989088 157:0.102880205136 629:0.393977976075 657:0.247459035884 1221:0.22154046321 1448:0.362215364482 1482:0.313560201085 1607:0.352948708051 1777:0.426577663268 1994:0.250068502915
923 1 -1.0 249:0.339565422853 267:0.355172996877 344:0.410865966155 578:0.364518101754 1158:0.138622118981 1394:0.119444326446 1602:0.237010693555 1857:0.303575768609 1894:0.138622118981 1940:0.368077965629 1974:0.3469154673
924 1 -1.0 116:0.428588303754 855:0.189606043124 894:0.285469332816 1158:0.142204532343 1394:0.122531127846 1513:0.308479297798 1566:0.324486570451 1589:0.468885491851 1734:0.25721314727 1832:0.232594027469 1864:0.350812866388
925 1 -1.0 855:0.271070896557 1008:0.637365032165 1158:0.203303172418 1394:0.175177025659 1771:0.398653331379 1894:0.203303172418 2076:0.498006582331
926 1 -1.0 295:0.475613227771 438:0.486131091937 1141:0.492065087129 1245:0.3196133827 1569:0.439531403485
927 -1 -1.0 157:0.125910820235 586:0.341834101725 1015:0.45578425023 1394:0.140174344529 1720:0.553824354972 1750:0.553824354972 1894:0.162680516049
928 -1 -1.0 53:0.228312218783 85:0.489807797562 730:0.489807797562 1027:0.367100084541 1247:0.293791223886 1278:0.223878173232 1518:0.443681171447
929 -1 -1.0 467:0.325103385778 919:0.340675502431 1296:0.52988011406 1705:0.394064927333 2080:0.584968279797
930 -1 -1.0 3:0.231307727943 48:0.372622369806 92:0.242923061198 744:0.351257993091 791:0.306659333264 1020:0.360899076895 1031:0.218079455784 1136:0.285317133225 1158:0.109454195843 1372:0.324414344947 1700:0.372622369806 2026:0.126216435297
931 -1 -1.0 184:0.172429955811 243:0.324334874471 670:0.399052097779 895:0.415094328135 1221:0.220674154537 1394:0.114086882871 1509:0.274907859657 1738:0.386247917226 1894:0.132404492722 2026:0.152681429524 2082:0.345142276171 2098:0.295107570129
932 -1 -1.0 581:0.421835073969 1083:0.472253656465 1157:0.168558848844 1421:0.499596275061 1534:0.540935342923 1628:0.168558848844
933 -1 -1.0 670:0.448062752947 898:0.29620631045 1178:0.306739038223 1640:0.427450182043 1641:0.46607525291 1738:0.433685992569 2026:0.171433409365
934 -1 -1.0 638:0.586484241357 1158:0.190998052496 1207:0.431742166186 1287:0.406973392896 1863:0.517230449601
935 -1 -1.0 158:0.193364592175 497:0.31057649336 715:0.287489091095 925:0.381988661677 1051:0.199049784158 1642:0.200382183134 1711:0.201682472965 1756:0.351769385989 1903:0.332568872663 1957:0.381988661677 2084:0.369970690314
936 -1 -1.0 524:0.317628658854 625:0.386738930985 702:0.386738930985 855:0.156387944819 872:0.245012466929 1394:0.10106424323 1663:0.342158997348 1771:0.229993614148 1832:0.191844633925 1871:0.353501623119 1894:0.117290958614 1904:0.386738930985 1996:0.10106424323
937 -1 -1.0 69:0.742567235604 426:0.669771528662
938 -1 -1.0 467:0.316426261819 565:0.444825286431 579:0.476324020662 642:0.345142083216 1332:0.218961324278 1394:0.138473873488 1794:0.468811522228 1832:0.262857255131
939 -1 -1.0 60:0.526776433958 157:0.19134484739 773:0.506786763406 1394:0.213020918391 1406:0.356160327948 1922:0.506786763406
940 -1 -1.0 94:0.397427389832 188:0.380441512411 290:0.346313424045 600:0.366929935764 776:0.475049271324 878:0.202185239873 1182:0.330789894918 1463:0.25840380033
941 -1 -1.0 1278:0.395957122223 1332:0.333154869366 1394:0.210691296213 1406:0.352265316111 1431:0.750828951988
942 -1 -1.0 2:0.542318681603 47:0.400430990498 878:0.248005034255 957:0.387987588456 984:0.460813274303 1278:0.266339613519 1332:0.22409582798
943 -1 -1.0 157:0.214581687914 855:0.369661211106 1304:0.601419812081 1368:0.674981109256
944 -1 -1.0 195:0.590441424672 253:0.469672849548 878:0.261516803167 1178:0.357847012271 1204:0.394289150143 1278:0.28085028392
945 -1 -1.0 304:0.335023385833 592:0.289704340363 925:0.371436197024 1034:0.328832391978 1158:0.109105769128 1184:0.371436197024 1278:0.176677917628 1509:0.226533351329 1530:0.318281315209 1853:0.301996795067 2026:0.125814649166 2048:0.342051731032
946 -1 -1.0 60:0.494653430054 98:0.483480179542 273:0.471063023876 1597:0.5095607856 1996:0.200030831227
947 -1 -1.0 157:0.149481769114 174:0.619804205143 454:0.445424610366 1157:0.19313488145 1628:0.19313488145 1666:0.541108666683 1996:0.166415475376
948 -1 -1.0 86:0.343496278482 89:0.330221111725 551:0.268391579483 710:0.324747333477 892:0.388174011353 894:0.219950007082 944:0.115772574536 1202:0.299827141412 1295:0.315029699285 1561:0.209196147373 1832:0.179210346289 2064:0.343496278482
949 -1 -1.0 221:0.438749398806 496:0.339430485809 910:0.349554036451 1073:0.386999072781 1923:0.438749398806 1996:0.133245265606 2147:0.45833859521
950 1 -1.0 53:0.221775117243 206:0.40475081987 302:0.264422576803 411:0.288419041084 418:0.264422576803 868:0.322731935767 1158:0.134295314526 1288:0.43097756371 1434:0.43097756371 2012:0.215201747099 2026:0.154861819103
951 -1 -1.0 50:0.350624972641 157:0.129911234324 188:0.476230205381 584:0.393518070461 1448:0.228692414777 1880:0.571420354648 1994:0.315772191901
952 -1 -1.0 157:0.176304212286 1051:0.40409448625 1394:0.196276438742 1588:0.554576739199 1642:0.406799412969 1708:0.474405706664 2026:0.262674958723
953 -1 -1.0 134:0.45868103249 302:0.265284542185 528:0.45868103249 1240:0.245188698538 1588:0.328020318074 1687:0.38227158086 1894:0.269466181462 2012:0.215903262297 2051:0.275272414946
954 -1 -1.0 114:0.23197759802 333:0.458850419628 370:0.400516157732 422:0.375002758459 878:0.220691874746 919:0.301984144247 1051:0.259641914919 1332:0.199415824554 1482:0.345257944186 1642:0.261379905356
955 -1 -1.0 346:0.338600045288 439:0.483614192944 504:0.343821150245 599:0.450006088026 829:0.162998156623 1295:0.443535616882 2119:0.327805760462
956 -1 -1.0 346:0.518238591118 396:0.501717580452 1147:0.452911431286 1558:0.524003308722
957 -1 -1.0 152:0.4218544853 467:0.251910915836 642:0.274771941422 835:0.289204363683 843:0.346469061328 878:0.192916157282 879:0.276170332411 1174:0.342835441447 1278:0.207178112035 1848:0.453270871806
958 -1 -1.0 283:0.534794457933 829:0.159502000216 1048:0.344446431725 1236:0.484431307056 1368:0.36750637253 1926:0.447410360025
959 -1 -1.0 302:0.244001671856 480:0.408609525123 867:0.305715321188 938:0.351603241051 1153:0.261886346968 1255:0.439039531722 1306:0.271387412098 1647:0.198582082943 1793:0.267499415822 2115:0.202693699767 2127:0.263339950897
960 -1 -1.0 92:0.314973888914 467:0.279431842487 752:0.38432033741 856:0.352487593267 900:0.483141931175 1117:0.345513240604 2044:0.444920379911
961 -1 -1.0 42:0.358409676417 875:0.665047246566 1051:0.333005763878 1247:0.398901457843 1642:0.335234837075 2026:0.216464906742
962 -1 -1.0 60:0.276849210231 127:0.442326256694 157:0.100561958484 579:0.385100290391 1583:0.379026556539 1922:0.532687136934 1996:0.111953893943 2016:0.359634071655
963 -1 -1.0 295:0.45744438667 1158:0.16892081092 1332:0.230152512583 1524:0.44852891366 1557:0.350725701425 1717:0.394148558814 1884:0.479270720209
964 -1 -1.0 521:0.423078928235 800:0.423078928235 937:0.381603452081 1230:0.285114220135 1275:0.409768191677 1343:0.26113478776 1444:0.423078928235
965 -1 -1.0 223:0.314465659806 288:0.401775526275 517:0.338693798306 715:0.34155764365 774:0.472286029451 955:0.227925024488 1025:0.383292341792 1523:0.293931510158
966 1 -1.0 302:0.330453428913 559:0.571359034775 989:0.416848462251 1158:0.167831157644 1779:0.538600052364 2012:0.268941313926
967 -1 -1.0 157:0.19516000563 1994:0.474370850759 2072:0.858419983547
968 -1 -1.0 19:0.418539520516 157:0.121999119833 158:0.271639031874 1182:0.388858199013 1448:0.429528261516 1509:0.327275594585 1890:0.453213382923 1994:0.296540400683
969 -1 -1.0 370:0.759931140663 1278:0.44969267435 1448:0.378367494281 1894:0.277703437787
970 -1 -1.0 1448:0.316142619841 1466:0.765074701909 2026:0.267567881973 2119:0.493074003529
971 -1 -1.0 290:0.511028401964 667:0.475496093604 699:0.530203107275 1394:0.170489981538 1894:0.19786358389 2051:0.404253968137
972 -1 -1.0 184:0.196860658159 399:0.514618561571 494:0.535546807119 1221:0.251940326126 2100:0.348628132084 2120:0.473906881497
973 -1 -1.0 1278:0.33884773474 1528:0.550245623133 1576:0.466388312191 1843:0.566663415527 1894:0.209252198648
974 -1 -1.0 168:0.464536679349 349:0.367362893285 467:0.25817202828 1097:0.302402241323 1240:0.238614972027 1448:0.178650434635 1528:0.344792714912 1574:0.317198111094 1850:0.254937690366 1851:0.317198111094 1894:0.131120777049
975 -1 -1.0 50:0.307870771889 157:0.11407023204 259:0.5221476288 830:0.407942950017 1031:0.293648071766 1448:0.401612638896 1767:0.358815575103 1994:0.277267838994
976 -1 -1.0 157:0.108911020811 253:0.381065351341 1448:0.383448351867 1509:0.292165379076 1529:0.479049979482 1545:0.263360343513 1943:0.463978304554 1994:0.264727465202 2026:0.162266105416
977 -1 -1.0 22:0.441998515937 92:0.376323816669 184:0.220818456136 752:0.459177415297 1021:0.360318859867 1158:0.169560767622 1218:0.248254904616 1448:0.231024445663 1526:0.360318859867
978 -1 -1.0 59:0.281480696455 529:0.455135303184 792:0.347406267963 944:0.149856109977 1545:0.265431698071 1747:0.363374233718 1894:0.141823017809 1901:0.413723462982 2113:0.420353199498
979 -1 -1.0 517:0.446963480916 858:0.499136280484 1157:0.175922504138 1278:0.284876060572 1381:0.513197848649 1394:0.151584358743 1406:0.253441471052 1448:0.239692232868 1628:0.175922504138
980 -1 -1.0 346:0.344152926277 548:0.533772166991 878:0.236417000735 944:0.165671249488 981:0.386795568652 1158:0.15679038092 1182:0.386795568652 1448:0.213624951958 1574:0.379296201446
981 -1 -1.0 3:0.236885235209 116:0.337836944697 198:0.351418274352 343:0.359727852815 582:0.240737270559 836:0.294758834857 976:0.297637433541 1091:0.314053788584 1240:0.20398885502 1245:0.20398885502 1394:0.0965857945709 1526:0.238200070108 1558:0.248780648193 1832:0.183343443828
982 -1 -1.0 42:0.327759867062 361:0.464873935014 903:0.517376773136 1157:0.171664325471 1158:0.171664325471 1628:0.171664325471 2071:0.566022125707
983 -1 -1.0 634:0.423856430474 635:0.503296020661 1332:0.271762618608 1758:0.625318436318 2012:0.319625991216
984 -1 -1.0 271:0.218594296842 361:0.274237135384 760:0.324986199978 829:0.107003713806 838:0.220735278481 885:0.237419617686 944:0.107003713806 1157:0.101267740175 1162:0.310955703443 1374:0.305209463239 1394:0.0872577702947 1505:0.310955703443 1628:0.101267740175 1766:0.266291733878 1860:0.344752661497 1894:0.101267740175 2114:0.35877288714
985 -1 -1.0 98:0.778575676357 1394:0.322121043022 1406:0.53857028309
986 -1 -1.0 31:0.44072130074 41:0.559917643438 80:0.466643675119 1158:0.328940720508 1597:0.361010384917 2026:0.189657988197
987 -1 -1.0 91:0.372494982348 106:0.337935888176 468:0.497865129089 671:0.484565124351 1048:0.344541580179 2010:0.290982646451 2115:0.246969585376
988 -1 -1.0 114:0.228977625489 203:0.511826246428 328:0.387124318048 708:0.511826246428 1238:0.391227343722 1340:0.261308646785 1760:0.228977625489
989 -1 -1.0 130:0.38417199951 248:0.263193652726 267:0.377604948806 272:0.38417199951 287:0.328479218902 829:0.155724879437 879:0.318125131461 944:0.155724879437 985:0.266569216728 1885:0.377604948806 1894:0.147377189712
990 -1 -1.0 583:0.554443023609 811:0.419357895201 1207:0.353756113211 1821:0.391651285715 1832:0.255972639468 2007:0.415542753409
991 -1 -1.0 391:0.236875732717 1201:0.526561944966 1620:0.518257102851 1647:0.284686429898 1821:0.444603589122 1925:0.345417523991
992 -1 -1.0 95:0.306657258149 157:0.108130623845 456:0.346997871164 657:0.26008793325 1119:0.271633750175 1245:0.254242044817 1862:0.475617368641 1956:0.317611129976 1962:0.475617368641 1996:0.12037995855
993 -1 -1.0 60:0.283101807205 246:0.304817260588 420:0.29487767563 440:0.208172230954 467:0.261603310971 642:0.285343925646 1083:0.372245397193 1087:0.274133839577 1158:0.132863461784 1635:0.393797721416 2042:0.400435378387
994 -1 -1.0 50:0.331640547283 157:0.122877251226 1448:0.432619941614 1482:0.37450756977 1606:0.562461075195 1924:0.376736864755 1994:0.298674854075
995 -1 -1.0 16:0.424518997092 50:0.330936278969 157:0.122616310411 1097:0.365371125946 1448:0.431701234539 1482:0.373712269506 1851:0.383247923333 1994:0.298040591354
996 -1 -1.0 157:0.128929964077 349:0.466713241159 1424:0.380110300702 1448:0.453930023456 1482:0.392955140478 1851:0.402981795995 1994:0.313387041315
997 -1 -1.0 659:0.526264331243 1050:0.580976587718 1448:0.223430623506 1482:0.386835888838 1528:0.431217821724
998 -1 -1.0 28:0.333347081459 30:0.304567926876 59:0.223218875847 537:0.382882512428 783:0.360929868422 898:0.224084265213 1291:0.382882512428 1331:0.333347081459 1528:0.295743759202 1851:0.272074663209
999 -1 -1.0 829:0.234775211891 1576:0.495224517099 1767:0.540942347841 1944:0.584266620495 2026:0.25621703697
1000 -1 -1.0 223:0.388025311521 1143:0.58276294403 1448:0.448235232515 1482:0.388025311521 1851:0.39792617737
1001 -1 -1.0 247:0.483876533242 978:0.495318197812 1528:0.405860746473 1851:0.373378718808 1899:0.465176063773
1002 -1 -1.0 944:0.493410047249 1873:0.771138192379 1996:0.402358563385
1003 -1 -1.0 177:0.329013140163 830:0.4386149469 1268:0.349396340658 1304:0.343748960517 1312:0.3965700742 1324:0.383343308282 1626:0.393581269216
1004 -1 -1.0 349:0.369163922874 584:0.30891639812 667:0.316647863442 999:0.448571821781 1448:0.179526284441 1482:0.310822253108 1528:0.346483092174 1870:0.466814112155
1005 -1 -1.0 189:0.40174343897 302:0.329158733839 855:0.222898141424 1153:0.353285195637 1287:0.356208918232 1306:0.36610215113 1771:0.327807550591 1832:0.273434198483 2038:0.335593648124
1006 -1 -1.0 394:0.804431396025 1303:0.390179925531 1574:0.32828456183 2010:0.261517116278 2026:0.156485779418
1007 -1 -1.0 157:0.135182577887 158:0.300992864817 454:0.402815991815 858:0.495553961645 1157:0.174659902068 1418:0.547567028962 1628:0.174659902068 1734:0.315916956884 1996:0.150496432408
1008 -1 -1.0 248:0.264773929694 287:0.330451485857 329:0.504738682197 448:0.439438107379 773:0.303924760796 1158:0.148262077232 1672:0.446845055815 1832:0.242501930818
1009 -1 -1.0 221:0.317828446105 248:0.200050741348 376:0.303354309922 826:0.289317158719 872:0.234001516412 1215:0.200050741348 1239:0.214887230248 1332:0.152625671374 1584:0.381356834024 1647:0.179506408011 1666:0.313847589232 1863:0.303354309922 2054:0.297442012731 2098:0.249673617042
1010 1 -1.0 157:0.174089390124 855:0.299904877343 894:0.451534370071 948:0.530592878404 1119:0.437328041064 1394:0.193810715429 1734:0.406840816423
1011 -1 -1.0 157:0.245412215413 745:0.867684120892 829:0.335039796887 1996:0.273213186687
1012 -1 -1.0 5:0.300793339098 42:0.282051800202 274:0.424743452097 694:0.294330652129 919:0.304796683826 1112:0.404246378563 1707:0.361862917186 1923:0.419132070341
1013 -1 -1.0 246:0.453430477628 833:0.444129758529 919:0.407787398829 1087:0.407787398829 1332:0.269283212147 1394:0.170298063251 2051:0.403798904862
1014 -1 -1.0 565:0.406784404177 609:0.460737702777 944:0.155287825161 1068:0.52066474507 1240:0.2674458425 1385:0.416972501655 1850:0.285740768091
1015 1 -1.0 53:0.266984848609 248:0.288721948274 302:0.318326160817 1158:0.161671943469 1417:0.447496123899 1602:0.27642038465 1811:0.45870386462 1974:0.404599916882 2012:0.259071471065
1016 -1 -1.0 300:0.390222072518 511:0.431179563523 604:0.468220689386 1157:0.137535272132 1237:0.349433657064 1406:0.198139185555 1537:0.441375164253 1628:0.137535272132 2012:0.22039362248
1017 -1 -1.0 13:0.403677580461 193:0.433740294818 236:0.375931468964 747:0.357145105177 765:0.347359366101 935:0.357145105177 1157:0.122428146199 1322:0.319136671103 1628:0.122428146199
1018 -1 -1.0 30:0.237677140048 51:0.289391402506 185:0.2751543261 391:0.117022939922 582:0.376986094818 584:0.205767959339 792:0.214992443324 877:0.310942985977 1256:0.260135667525 1267:0.310942985977 1282:0.252351451932 1341:0.237677140048 1625:0.248552483099 1986:0.310942985977
1019 -1 -1.0 157:0.114897885634 423:0.505383471254 719:0.426833074782 894:0.298009800455 1083:0.415918556951 1157:0.148451477744 1225:0.476407210728 1628:0.148451477744 1996:0.127913834382
1020 -1 -1.0 184:0.321666363458 961:0.87507273174 1218:0.361633052671
1021 -1 -1.0 628:0.418958606315 744:0.42886523231 1113:0.42886523231 1239:0.256355489905 1653:0.42886523231 1919:0.454949872555
1022 -1 -1.0 453:0.53995905494 1202:0.434027557689 1612:0.53995905494 1975:0.478025644859
1023 -1 -1.0 184:0.234812469003 339:0.543423025888 728:0.470009457719 1218:0.263987658074 1777:0.578635348623 1996:0.15536176717
1024 -1 -1.0 236:0.504886020747 1115:0.582524820526 1391:0.390175576952 1523:0.362539625406 1526:0.349403747384
1025 -1 -1.0 157:0.149926571809 621:0.594810336691 1078:0.509375046452 1368:0.471604099728 1925:0.376628891089
1026 1 -1.0 157:0.112858884624 418:0.287108410328 655:0.362171152946 1033:0.480796833523 1119:0.283511562044 1160:0.263747266438 1394:0.125643849725 1773:0.331499408759 2008:0.516602780074
1027 -1 -1.0 145:0.283041034472 319:0.364160509273 328:0.317791178045 827:0.26542474126 854:0.303859519026 855:0.158126324432 940:0.420159256921 1335:0.2362913261 1473:0.391037849765 1884:0.336483040403
1028 -1 -1.0 164:0.466334399265 184:0.19777893746 829:0.160471449935 944:0.160471449935 1623:0.538044927121 1672:0.457716871289 1760:0.240707174902 1851:0.36739151536
1029 -1 -1.0 56:0.315400800487 844:0.413090033325 855:0.179372576009 1158:0.134529432007 1218:0.196965322693 1434:0.431728888368 1483:0.301087878615 1567:0.457987703231 1794:0.392446750484
1030 -1 -1.0 187:0.464960055433 700:0.483868814147 1325:0.428176879626 1800:0.464960055433 2090:0.387504611783
1031 -1 -1.0 189:0.399546299901 504:0.370564370062 1343:0.349354125145 1656:0.566007961285 2067:0.510520797698
1032 -1 -1.0 157:0.126161454461 349:0.456691520411 775:0.456691520411 1332:0.222091398198 1448:0.222091398198 1842:0.51102630138 1983:0.336322761642 1994:0.306657689891
1033 1 -1.0 42:0.320895870894 157:0.130081614099 667:0.403895940034 1119:0.326776591221 1394:0.144817617402 1437:0.554168405675 1767:0.409180452591 1894:0.168069305487 2085:0.294005177477
1034 -1 -1.0 655:0.473189056197 1157:0.19051495754 1193:0.574190436454 1538:0.611396403071 1628:0.19051495754
1035 -1 -1.0 142:0.299196450236 147:0.318781890874 184:0.148176681733 829:0.120225779699 855:0.151708043117 1020:0.375165787139 1078:0.299196450236 1158:0.113781032338 1218:0.16658747024 1406:0.163917813442 1513:0.246821197468 1647:0.182328601949 1672:0.342923104107 1760:0.180338669549 1771:0.223111066344 1894:0.113781032338 1956:0.258669001024 2076:0.27871529192
1036 -1 -1.0 184:0.17950771613 679:0.402102298033 745:0.377195160263 1005:0.281618737193 1157:0.137839321376 1221:0.229732202294 1427:0.469255784927 1628:0.137839321376 1693:0.423253477038 2098:0.30722089835
1037 -1 -1.0 42:0.195597542203 89:0.308755388893 273:0.20787522792 550:0.337785518444 642:0.440028426489 843:0.277423224319 968:0.303637428617 1005:0.209303307036 1031:0.204112691747 1434:0.328761891897 1764:0.328761891897 1983:0.211370685048
1038 -1 -1.0 486:0.474196801171 944:0.176599151406 955:0.285756611813 1051:0.296489028912 1523:0.368510972574 1642:0.298473666475 1873:0.27600238615 1894:0.167132488616 2056:0.495368646186
1039 -1 -1.0 62:0.228880017124 157:0.0812708419338 531:0.229954449428 536:0.430500089286 898:0.209213443313 968:0.311225291362 1018:0.71494684139 1278:0.170036361781 1625:0.148683607495
1040 1 -1.0 359:0.487279354941 829:0.231990079305 1160:0.397119676396 1773:0.499132899878 1803:0.54945586195
1041 -1 -1.0 346:0.430962471226 1158:0.196339373768 1517:0.430962471226 1990:0.572757560021 2050:0.511803013411
1042 -1 -1.0 46:0.575471013497 157:0.138789676574 418:0.35307528994 760:0.575471013497 1394:0.154512153163 1996:0.154512153163 2107:0.382090931075
1043 -1 -1.0 42:0.10742816522 101:0.119889048334 510:0.199338383376 633:0.169577922897 894:0.112950577712 1014:0.1727706007 1157:0.0562655327036 1158:0.0562655327036 1310:0.841260623874 1345:0.137826701431 1374:0.169577922897 1375:0.199338383376 1394:0.0969628614147 1597:0.123502140979 1628:0.0562655327036 1651:0.141973986097 1760:0.0891787594184 1894:0.0562655327036 1996:0.0484814307073
1044 -1 -1.0 80:0.641995856085 157:0.175130584227 418:0.44552508032 1394:0.194969858865 2015:0.56627268712
1045 -1 -1.0 369:0.327887827011 391:0.156041550734 449:0.359359333667 496:0.256881940034 549:0.414619780993 649:0.39841715506 1494:0.271737945464 1647:0.187536779241 1912:0.39841715506 1996:0.1008403893 2142:0.253871591878
1046 -1 -1.0 66:0.322064850831 188:0.440105336976 396:0.329625282982 496:0.340479482692 652:0.420062623177 779:0.360170104161 1153:0.327805792226 2115:0.253713756371
1047 -1 -1.0 151:0.562134035625 454:0.40397972733 1157:0.175164494575 1368:0.426454354413 1628:0.175164494575 1706:0.42094675165 1734:0.316829641062
1048 -1 -1.0 189:0.443205253423 354:0.494197125247 835:0.416887952243 1153:0.389745891219 1215:0.329358562087 1239:0.35378498819
1049 -1 -1.0 302:0.285792870848 496:0.318599998941 867:0.358076478083 1153:0.306740729956 1239:0.278438510758 1255:0.514235690403 1306:0.317869082721 2115:0.237409907557 2127:0.308443298782
1050 -1 -1.0 158:0.208705540773 369:0.33930851876 391:0.161476648667 848:0.42906144159 890:0.412294460468 1322:0.315694072707 1468:0.42906144159 1647:0.194068890442 1776:0.358953858267 1996:0.104352770387
1051 -1 -1.0 354:0.540174281113 615:0.419828805032 829:0.213002763321 1215:0.360000120224 1896:0.597482432165
1052 -1 -1.0 201:0.320765961037 391:0.20071967008 829:0.159066575117 1496:0.512492727365 1526:0.319898952852 1617:0.53333452057 2026:0.173593993289 2038:0.302201920133 2115:0.246227365367
1053 -1 -1.0 26:0.381087242343 56:0.310739421496 391:0.17672158858 824:0.399464092168 1290:0.366864331258 1566:0.302436469102 1647:0.212390849673 1737:0.339592645945 2139:0.425348270542
1054 -1 -1.0 942:0.493383807334 1147:0.401221180297 1158:0.209155007885 1448:0.284971107597 2003:0.64223752296 2026:0.241185815825
1055 -1 -1.0 157:0.148787424805 773:0.394071220003 855:0.256317023998 955:0.328680639537 1576:0.428465979022 1755:0.65444811984 1894:0.192237767999
1056 -1 -1.0 63:0.507077860797 665:0.461983474663 944:0.201787888195 1051:0.338777930362 1642:0.341045641274 1708:0.397724267281 1873:0.315369231361
1057 -1 -1.0 643:0.348461052395 759:0.289197059419 766:0.31323373012 822:0.318513440842 957:0.249297263723 1117:0.257292638248 1345:0.258876015006 1511:0.31323373012 1835:0.266665743096 1847:0.331317949371 2012:0.169350241133 2117:0.303860625272
1058 -1 -1.0 53:0.271133116354 157:0.12707441548 524:0.444616682688 985:0.296968464899 1067:0.514724317505 1597:0.360381642558 1861:0.368946815649 1873:0.271133116354 1996:0.141469755046
1059 -1 -1.0 205:0.336956426243 366:0.301717380597 380:0.378128904733 995:0.368459797728 1230:0.301717380597 1419:0.403825505209 1858:0.345822227332 2060:0.378128904733
1060 -1 -1.0 844:0.495720946812 1149:0.48656037634 1862:0.549599553508 2060:0.464176770048
1061 -1 -1.0 173:0.516998798722 369:0.439298732151 638:0.481463740528 1343:0.329470110952 1835:0.395642118088 1894:0.156796432545 1996:0.135104299458
1062 -1 -1.0 97:0.387902574612 232:0.375698542135 442:0.357215446909 584:0.267135518444 902:0.349875523607 1140:0.403677598944 1304:0.247171696449 1610:0.403677598944
1063 1 -1.0 267:0.270027250062 431:0.307442296753 561:0.338215874768 829:0.111359665951 894:0.211566162477 981:0.259993363059 1186:0.307442296753 1463:0.203099532686 1483:0.235871870036 1651:0.265929506679 1766:0.277132049678 1906:0.307442296753 2026:0.243060103477 2106:0.317634058318
1064 1 -1.0 157:0.11753700704 456:0.37718353761 465:0.367372119677 1116:0.443006955274 1119:0.29526342188 1394:0.130851922725 1734:0.274679874918 1767:0.36972054867 1852:0.443006955274
1065 -1 -1.0 394:0.902527005751 1157:0.304503697753 1628:0.304503697753
1066 -1 -1.0 248:0.291869797526 420:0.362727386628 1463:0.314958079279 1600:0.469913104227 1681:0.452375040612 1821:0.40901114905 1832:0.267318574489 1996:0.140824107922
1067 -1 -1.0 3:0.428154485047 114:0.160557931893 435:0.268980044231 582:0.435116785633 657:0.188587012501 996:0.358889928391 1040:0.325092219114 1141:0.283815785331 1178:0.209011344537 1240:0.184348220562 1245:0.184348220562 1340:0.18322827754 1394:0.0872862360985 1760:0.160557931893
1068 -1 -1.0 1304:0.492173964847 1884:0.643730062642 2112:0.585983271756
1069 -1 -1.0 104:0.502710629103 391:0.222397513851 1625:0.236182129502 1647:0.267285945716 1737:0.427364651865 1939:0.512175263645 2119:0.354448230059
1070 -1 -1.0 391:0.143548220309 733:0.34550383877 778:0.324478519964 878:0.162337317062 1197:0.291550788971 1747:0.27584586777 1937:0.661175085183 1996:0.0927666916359 2038:0.216125045401 2104:0.273532993446
1071 -1 -1.0 223:0.292262941459 452:0.310061794789 498:0.421787432458 587:0.380438564837 715:0.317442106947 1051:0.21978845399 1268:0.273178596987 1297:0.438940468929 1771:0.242945225516 2026:0.142869860995
1072 -1 -1.0 617:0.478866547345 621:0.445952446444 1106:0.445952446444 1158:0.145231606871 1332:0.197876265486 1524:0.385627883882 1566:0.331393839972 2012:0.232726626709
1073 -1 -1.0 291:0.297817655372 462:0.418150476678 502:0.203398191728 586:0.248007002978 739:0.378772029064 1154:0.35572220509 1832:0.193049739382 1909:0.38916829889 2014:0.418150476678
1074 -1 -1.0 586:0.311569967059 679:0.432552844575 1157:0.148277666771 1460:0.410421744906 1628:0.148277666771 1753:0.389908147568 1816:0.335174731952 2005:0.488910202573
1075 -1 -1.0 5:0.264427134822 60:0.276712026437 63:0.344824602063 600:0.355372602219 665:0.314159382861 1161:0.363843591131 1332:0.176938980182 1557:0.269634457766 1708:0.270461644648 1922:0.266211590409 2136:0.359455866464
1076 -1 -1.0 5:0.260764184821 273:0.259865094535 630:0.393242354809 1130:0.435982832707 1247:0.272141328447 1511:0.379577546981 1557:0.265899373853 1850:0.248997744129 1930:0.410985671415
1077 -1 -1.0 147:0.428212187484 321:0.439449314266 634:0.324785679356 1087:0.315349637614 1158:0.152839374338 1332:0.208241754429 1647:0.24491770617 1717:0.356625206789 1826:0.405828495394
1078 1 -1.0 142:0.329991440293 302:0.247089209751 418:0.247089209751 538:0.336273392602 855:0.167322692541 1259:0.444595031326 1647:0.20109489239 1706:0.301576287222 1771:0.246074918569 1885:0.321531491107 2012:0.20109489239 2076:0.30740224538
1079 -1 -1.0 359:0.257899048562 706:0.411682025961 833:0.261123865803 1176:0.286665536246 1186:0.338982156415 1290:0.321638500065 1463:0.223935087279 1787:0.265153093388 1832:0.190063415571 1914:0.364298586974 1977:0.325564604247
1080 -1 -1.0 157:0.12471429205 440:0.252467771531 655:0.400215889878 672:0.505164463012 1132:0.400215889878 1394:0.138842270337 2008:0.570869986908
1081 -1 -1.0 157:0.161785251355 440:0.327513079733 686:0.670818787564 1132:0.519178895022 1278:0.338490101439 1394:0.180112729951
1082 -1 -1.0 157:0.169712426516 551:0.537127092613 944:0.231693507243 1268:0.483476840139 1394:0.188937917336 1657:0.477954727217 1873:0.362107973596
1083 -1 -1.0 60:0.443240291848 157:0.161001405024 533:0.667568683859 1394:0.179240087351 1873:0.34352164845 1922:0.426420580794
1084 -1 -1.0 32:0.346046087647 766:0.703182647983 1199:0.403837852393 1219:0.357517571087 1345:0.290577138135 1394:0.102212381501
1085 -1 -1.0 157:0.145516503964 440:0.294579128605 1215:0.335760715085 1484:0.666090496503 1767:0.457731935167 1894:0.18801164121 2012:0.301279562925
1086 -1 -1.0 157:0.118628327955 693:0.447120236427 756:0.36580097675 855:0.204361759894 955:0.262057326085 1157:0.153271319921 1378:0.447120236427 1502:0.543011958881 1628:0.153271319921
1087 -1 -1.0 261:0.566416885515 418:0.314793218031 921:0.320947292546 955:0.273352533107 1215:0.285517567831 1649:0.566416885515
1088 -1 -1.0 385:0.494105855031 1051:0.26583636588 1523:0.330412285728 1642:0.267615820719 1957:0.510156180561 2084:0.494105855031
1089 -1 -1.0 232:0.391831727483 788:0.391831727483 1051:0.21081135026 1178:0.245190323858 1326:0.421012256373 1493:0.421012256373 1523:0.262020810683 1642:0.21222247878 2026:0.137034442716 2132:0.318436351741
1090 -1 -1.0 84:0.572107574376 371:0.542836307504 1824:0.614834666067
1091 -1 -1.0 189:0.368569939013 311:0.492189823096 382:0.543359576082 835:0.346684444615 944:0.162056539547 1274:0.42451539787
1092 -1 -1.0 157:0.0839637921142 215:0.357699134751 216:0.369318482096 304:0.33311327575 773:0.22238246302 1109:0.369318482096 1204:0.246626107778 1428:0.384337738018 1569:0.271491141261 1861:0.243779785359 1916:0.285266714181 1996:0.0934754416003
1093 -1 -1.0 288:0.44952365657 867:0.367949104278 921:0.299413719885 955:0.255012273598 1158:0.149150830295 1215:0.266361109945 1524:0.396034446669 2109:0.507764324749
1094 -1 -1.0 23:0.42529636303 281:0.336227900927 396:0.274094254957 901:0.456969073375 1463:0.248569048141 1487:0.404373223077 1508:0.365962050452 1925:0.250784588847
1095 -1 -1.0 775:0.520348361732 812:0.514073288052 898:0.370043482248 1158:0.185725022243 1738:0.541793571678
1096 -1 -1.0 12:0.371532048217 60:0.223452317272 102:0.336543793716 157:0.0811662154779 579:0.310824626149 665:0.253692053059 1257:0.290270167699 1861:0.235657324299 1922:0.214972936042 1996:0.0903609477821 1999:0.328769758322 2021:0.371532048217 2060:0.301523610549
1097 -1 -1.0 30:0.340222046628 59:0.249349902222 337:0.343795583367 377:0.366497263722 783:0.403181975801 800:0.427704497097 898:0.25031659804 1240:0.228630140716 1528:0.330364881375
1098 -1 -1.0 53:0.302506436794 503:0.519733132246 885:0.429465365794 1051:0.324960377828 1158:0.183181943856 1268:0.403898469096 1642:0.327135596839 2026:0.21123513618
1099 -1 -1.0 838:0.441061582787 1048:0.461723405722 1157:0.202347853383 1343:0.425185500864 1379:0.574111626006 1628:0.202347853383
1100 -1 -1.0 17:0.267802283432 291:0.296140174344 504:0.261582457358 600:0.321161865795 974:0.360378103194 1048:0.267802283432 1157:0.117362941779 1563:0.311629292407 1611:0.386976278282 1628:0.117362941779 1952:0.376638566251 2010:0.226172461153
1101 -1 -1.0 493:0.53101637409 1048:0.421422444446 1075:0.567102786529 1157:0.184686169132 1343:0.388073705809 1628:0.184686169132
1102 1 -1.0 21:0.628873070415 440:0.278119688028 615:0.369682786092 829:0.187560867778 1085:0.444227695348 1160:0.321065932387 1394:0.152949299933 1894:0.17750659813
1103 -1 -1.0 481:0.686932015587 562:0.444904494071 910:0.456113341864 1157:0.201779596334 1158:0.201779596334 1628:0.201779596334
1104 -1 -1.0 942:0.560226368917 1147:0.455577750282 1247:0.504671224416 1335:0.473183140301
1105 -1 -1.0 60:0.336291984151 157:0.12215379094 878:0.237979049697 944:0.166765868752 985:0.285469137434 1394:0.135991708614 1503:0.537298894158 1873:0.260634195223 1875:0.475670605043 1922:0.323530657829
1106 -1 -1.0 223:0.428473102858 932:0.547436583384 1157:0.181638095687 1628:0.181638095687 1905:0.618362933835 1996:0.156509222018 2026:0.209454857123
1107 -1 -1.0 42:0.244941343982 101:0.27335275221 157:0.0992919145268 245:0.359426542786 581:0.321053569807 657:0.23882807589 784:0.393925215508 926:0.402189242779 1014:0.393925215508 1157:0.128288099979 1394:0.110539975911 1628:0.128288099979 1996:0.221079951823
1108 -1 -1.0 245:0.45920636746 271:0.353795119156 1158:0.163901953158 1503:0.55798257647 1597:0.359762738448 1760:0.259778449551 1857:0.358937388725
1109 -1 -1.0 80:0.483153852555 835:0.38493130668 1278:0.275754281041 1348:0.546489104665 1853:0.471348713062 1996:0.146730601997
1110 -1 -1.0 114:0.33903797376 328:0.573199429872 1760:0.33903797376 1816:0.483531619951 2107:0.45579171866
1111 1 -1.0 166:0.281658179569 295:0.330722712794 302:0.240462052076 346:0.268065502507 359:0.271047376007 1141:0.342162688051 1158:0.122126209137 1287:0.260223164815 1569:0.305632832795 1832:0.199753315697 1875:0.368074518833 2012:0.195701344202 2050:0.318349603818
1112 -1 -1.0 1031:0.263957457086 1051:0.23501703529 1117:0.322535905642 1158:0.132480389306 1174:0.354999705768 1202:0.362530525957 1272:0.469353534293 1523:0.292106445099 1642:0.236590191767 2136:0.366696035411
1113 -1 -1.0 327:0.534982168312 650:0.405865339472 1074:0.556738550646 1815:0.328266409486 2100:0.362423449064
1114 -1 -1.0 592:0.589729509005 898:0.442514914854 1530:0.647901524391 1996:0.191372074848
1115 -1 -1.0 5:0.268959896081 60:0.281455373047 119:0.414110787057 194:0.405601800557 965:0.449685594127 1158:0.132090768229 1557:0.274256481996 1922:0.270774940477 2060:0.379792169201
1116 -1 -1.0 114:0.234031960285 223:0.348315501892 536:0.302685893827 1760:0.234031960285 1873:0.243841788819 1876:0.32557100685 1899:0.445023612972 2032:0.445023612972 2100:0.340541206417
1117 -1 -1.0 158:0.197946861682 239:0.391040861859 396:0.244088463214 634:0.244088463214 1039:0.406943512457 1220:0.378738093869 1262:0.360105462997 1332:0.156501388597 1370:0.391040861859 2026:0.132455235216 2051:0.234678904864
1118 -1 -1.0 95:0.299893442794 130:0.35614787359 627:0.366109767789 1091:0.38278833179 1158:0.136626492297 1178:0.281898005805 1394:0.117724786398 1513:0.296379051427 1558:0.303229359954 1760:0.216547866896 1833:0.404951072545
1119 -1 -1.0 53:0.275932270792 1361:0.457239270956 1470:0.536221643316 2009:0.568835965028 2010:0.322002523532
1120 -1 -1.0 239:0.735604863381 301:0.677410868653
1121 -1 -1.0 49:0.338702405574 79:0.387961214064 168:0.428295001071 509:0.338702405574 747:0.352661408294 765:0.342998522051 878:0.182286202201 1996:0.104166363071 2092:0.387961214064
1122 -1 -1.0 114:0.322405665706 184:0.264907142965 944:0.21493711047 1168:0.692500645569 1207:0.459810835027 1218:0.297821561927
1123 -1 -1.0 95:0.379835779675 157:0.133934151967 455:0.512898531349 964:0.497550721556 1132:0.42980299157 1340:0.312999429169 1394:0.149106581364 1996:0.149106581364
1124 -1 -1.0 157:0.105783171009 166:0.315211868373 461:0.344869994938 487:0.293529758791 597:0.438614384976 615:0.284645155921 885:0.320431020146 1709:0.419678265199 1734:0.247211571173 1996:0.117766579795 2085:0.239086823929
1125 -1 -1.0 1278:0.294052448119 1647:0.290988063813 1901:0.529728905482 1937:0.557593433884 1996:0.156467172761 2104:0.461361005622
1126 -1 -1.0 16:0.277714952734 919:0.213835571311 1240:0.188603193532 1498:0.367173528524 1566:0.236486391823 1941:0.77478463115 2142:0.224820262937
1127 -1 -1.0 5:0.292261608013 127:0.488644726425 629:0.425426307384 713:0.370711342394 1721:0.314333940724 2045:0.508516681274
1128 -1 -1.0 1:0.545129260265 157:0.119090881162 855:0.205158603187 1157:0.15386895239 1368:0.37460836407 1628:0.15386895239 1965:0.448863638722 2144:0.507346131894
1129 1 -1.0 132:0.467373677877 359:0.323226365767 420:0.323226365767 947:0.319670455547 1171:0.379634686014 1394:0.125488359286 1652:0.334121513785 1670:0.249003732136 1731:0.370016500027
1130 -1 -1.0 443:0.459294368449 581:0.358169375366 944:0.151225507907 1131:0.353068842701 1147:0.274544598078 1247:0.304129774519 1513:0.310463039147 1561:0.273258099039 2130:0.417504103315
1131 -1 -1.0 157:0.179276456729 435:0.615039537515 773:0.47482300412 827:0.518408019898 855:0.308840669311
1132 -1 -1.0 502:0.239411193537 504:0.309641449605 586:0.291918291328 878:0.209479125255 1026:0.345054008536 1141:0.389229040842 1158:0.138925338455 1406:0.200141774453 1568:0.365315441945 1569:0.347674303813 1916:0.365315441945
1133 1 -1.0 157:0.172508626529 451:0.715281688062 467:0.438854926622 642:0.478681202798 1394:0.192050878582
1134 -1 -1.0 1153:0.458949326091 1215:0.38783959887 1579:0.716078055847 2115:0.355215680344
1135 -1 -1.0 158:0.253453411458 391:0.196098327451 855:0.196098327451 910:0.332453324417 1332:0.200386156672 1647:0.23567856492 1737:0.376827474334 1804:0.402465018572 1863:0.398281650315 1961:0.435915978065
1136 1 -1.0 302:0.545186347079 1158:0.276890017644 1602:0.47341575502 1832:0.452889674531 2012:0.443702863062
1137 -1 -1.0 101:0.327425852877 406:0.420502783594 1157:0.15366532881 1460:0.425334399679 1541:0.493139386663 1628:0.15366532881 1736:0.408021620444 1996:0.132406370878 2012:0.246241258268
1138 1 -1.0 157:0.106215944972 249:0.336165494083 302:0.270209042149 572:0.354438893761 678:0.467195568276 1406:0.197705380158 1674:0.406752134402 1734:0.248222948789 2012:0.219911093279 2133:0.37985410528
1139 -1 -1.0 325:0.461561632189 832:0.517120504099 944:0.234176173529 1394:0.190962444493 1760:0.351264260293 1787:0.505706180849 1894:0.221623073185
1140 -1 -1.0 157:0.0947390749124 248:0.218598294163 631:0.403603556604 878:0.184569916687 944:0.12933895879 985:0.221401904832 1035:0.433660758249 1394:0.105471378093 1597:0.268678972887 1635:0.362801657906 1651:0.308864481692 1873:0.202140615988 1897:0.375862533014
1141 -1 -1.0 157:0.128716641404 411:0.357166119557 773:0.340912708042 855:0.221740960346 868:0.399657778217 1215:0.296997181652 1240:0.302644902516 1734:0.30080628945 1832:0.272014658246 2012:0.266496874286 2051:0.339778275603
1142 -1 -1.0 407:0.435468189608 496:0.373062057133 671:0.545434783519 1388:0.465095368453 1996:0.146447520092 2142:0.368690217387
1143 -1 -1.0 1157:0.155887956195 1234:0.478674146312 1343:0.327561165712 1566:0.355709817732 1628:0.155887956195 1902:0.530699981069 1906:0.454753438974
1144 -1 -1.0 114:0.270311693189 559:0.580607110698 1083:0.477825820139 1157:0.170547689971 1158:0.170547689971 1628:0.170547689971 1691:0.523688756302
1145 -1 -1.0 72:0.692923399064 1157:0.19558553406 1628:0.19558553406 1690:0.665845147735
1146 -1 -1.0 536:0.298520111645 1095:0.386673918095 1157:0.145625554601 1335:0.290148234622 1382:0.447162113939 1628:0.145625554601 1670:0.248984894683 1711:0.261753071759 1731:0.369988507802 1877:0.373116967404 2026:0.167927216023
1147 -1 -1.0 460:0.37003773964 615:0.217526539114 829:0.110363446652 838:0.227665987136 973:0.300310877167 1157:0.104447373299 1229:0.327447440444 1293:0.344390275015 1335:0.416207458322 1462:0.344390275015 1599:0.300310877167 1628:0.104447373299 1670:0.178580046009
1148 -1 -1.0 68:0.377798817178 428:0.357542136893 1088:0.513468319946 1670:0.247799579279 1757:0.493402863597 1928:0.401161988728
1149 -1 -1.0 42:0.212743164728 60:0.237419819157 136:0.36739500601 565:0.308414303165 738:0.325044873468 1014:0.342142717318 1158:0.111424294253 1399:0.379329309934 1594:0.379329309934 1635:0.330253574593 1670:0.190508913395
1150 -1 -1.0 396:0.294102275985 560:0.351631203527 657:0.257653336962 749:0.471165273284 944:0.146239433915 1157:0.138400215003 1244:0.294899368561 1381:0.403738526463 1553:0.290814870294 1628:0.138400215003 1670:0.236631290786 1832:0.226371571143
1151 -1 -1.0 932:0.381128171113 1157:0.126457378471 1179:0.416963011836 1347:0.448015120074 1628:0.126457378471 1670:0.216211894585 1888:0.448015120074 2065:0.448015120074
1152 -1 -1.0 101:0.317294384091 319:0.457248948921 501:0.339788437567 1087:0.307243279885 1157:0.148910495102 1379:0.422496433952 1543:0.490996802895 1628:0.148910495102 1996:0.128309348601
1153 -1 -1.0 741:0.818832020315 829:0.275980547805 2010:0.503337719369
1154 -1 -1.0 291:0.304930274026 861:0.378859586232 1095:0.320879143597 1410:0.378859586232 1571:0.378859586232 1731:0.307032851114 1777:0.387818037421 2026:0.139353441601 2027:0.330694664985
1155 -1 -1.0 157:0.130363623541 455:0.499225254153 762:0.466212088913 1051:0.298797293595 1268:0.371379951795 1394:0.145131573649 1642:0.300797382214 2015:0.421521801753
1156 -1 -1.0 157:0.12650141142 872:0.341422003639 944:0.172701294092 1248:0.45792212972 1394:0.140831839508 1513:0.354552412293 1956:0.371571482674 2085:0.285913348884 2102:0.512403322182
1157 -1 -1.0 302:0.329979599402 648:0.593742197326 1073:0.419411707 1647:0.26855568521 1737:0.42939484382 1925:0.325845667712
1158 -1 1.0 577:0.521684518215 1160:0.266341705715 1222:0.452154502617 1276:0.472555968523 1394:0.12687978799 1975:0.443799009043 1996:0.12687978799
1159 -1 -1.0 418:0.398335835624 878:0.30504997555 1256:0.599624461345 1332:0.551282574173 1394:0.174318989173 2026:0.233289505247
1160 1 -1.0 845:0.451894732672 944:0.148789132119 1160:0.254696632612 1332:0.191856289484 1394:0.121332311291 1406:0.202861559824 1439:0.479380083879 1576:0.313849258232 1602:0.240756979467 1759:0.367061567799 1857:0.308374208748
1161 -1 -1.0 657:0.313424364461 944:0.177894073387 1209:0.555120293138 1393:0.540290769844 1996:0.145066368635 2147:0.499000961196
1162 -1 -1.0 184:0.242341221424 243:0.455835584137 878:0.280592840468 1218:0.272451849641 1221:0.310145901829 1332:0.253541969818 1416:0.438969071084 1625:0.263495461912 1711:0.334481030007 2026:0.214585707835
1163 -1 -1.0 53:0.244075524804 60:0.314926606039 157:0.11439308877 323:0.474314144657 326:0.523625480408 1051:0.262192353986 1642:0.263947416547 1850:0.287365619394 1922:0.302976035176 1996:0.127351852739
1164 -1 -1.0 74:0.409636914581 177:0.303570627698 302:0.28788098915 921:0.293508940952 927:0.46921200467 1157:0.146209406365 1548:0.433354138925 1628:0.146209406365 2012:0.234293503114 2085:0.255765455463
1165 -1 -1.0 74:0.456113914821 921:0.326810175859 932:0.490655222189 955:0.278345982318 1157:0.162798181383 1628:0.162798181383 1710:0.482522072044 2085:0.284784351739
1166 -1 -1.0 331:0.429270605285 1157:0.126094063877 1377:0.362550227281 1438:0.380033182207 1563:0.33481270414 1573:0.446727963617 1628:0.126094063877 1670:0.215590713461 1897:0.38718814368
1167 -1 -1.0 157:0.135324110805 487:0.375500689044 944:0.184746152597 1157:0.174842766797 1224:0.536877345615 1628:0.174842766797 1771:0.342845862277 2035:0.496072794759 2085:0.305854055467
1168 -1 -1.0 22:0.511088672727 1021:0.416641416675 1117:0.477339409548 1158:0.196065336299 1230:0.449815908032 1760:0.310756205725
1169 -1 -1.0 1178:1.0
1170 -1 -1.0 229:0.41855334615 487:0.308141688031 1158:0.143478685586 1462:0.473086707948 1603:0.210067976833 1663:0.41855334615 1771:0.281344630832 1871:0.432428456866
1171 -1 -1.0 574:0.324261796755 655:0.297403621928 756:0.285775243264 987:0.33973350509 1237:0.304222465799 1400:0.367678341477 1603:0.175312588865 1769:0.247057319311 1784:0.424218043438 1973:0.331432626608
1172 -1 -1.0 1006:0.419121198309 1048:0.290047789079 1091:0.356131216338 1178:0.26226682308 1280:0.450334031211 1368:0.309465858859 1728:0.450334031211 2115:0.207908091008
1173 -1 -1.0 147:0.382274179984 248:0.243666785178 391:0.181923971969 829:0.144171336777 944:0.144171336777 954:0.346658485388 1584:0.464502121443 1734:0.246791909283 2054:0.362291779229 2096:0.437869801133
1174 -1 -1.0 55:0.332307628487 458:0.332307628487 582:0.222387093026 829:0.109414339368 1049:0.341428575933 1187:0.352519397329 1463:0.199551615074 1480:0.387056749826 1832:0.169368105751 1864:0.255451575003 1924:0.245720083004 2012:0.165932494511 2120:0.324631446921
1175 -1 -1.0 157:0.121543511648 170:0.556355985853 855:0.209383765011 1312:0.393002577174 1335:0.312886343727 1517:0.344696060215 1768:0.492320982504 1996:0.135312295204
1176 -1 -1.0 12:0.493533706724 60:0.296828365004 157:0.107819132637 1198:0.427755626047 1721:0.305072381354 1922:0.285564571022 1983:0.28742557385 1996:0.12003318076 2026:0.16063930548 2047:0.419851006357
1177 -1 -1.0 511:0.548553513015 878:0.263836095615 879:0.377696214015 1051:0.310400684977 1157:0.174974565294 1158:0.174974565294 1414:0.44831402946 1628:0.174974565294 1642:0.31247844435
1178 -1 -1.0 391:0.218068105533 396:0.347548192873 1221:0.272585131916 1251:0.556788072197 1463:0.315182540033 1652:0.375221232708 1711:0.293973111204 2119:0.347548192873
1179 -1 -1.0 123:0.3425397372 673:0.429514421149 747:0.380003697359 765:0.369591635213 1153:0.275284729818 1197:0.352760166142 1215:0.23263204262 1562:0.374539764706 2026:0.15021312776
1180 -1 -1.0 148:0.46534499891 158:0.235559991597 443:0.438664352055 707:0.366281462312 719:0.39301767473 944:0.144432947576 1158:0.136690566032 1513:0.29651804433 1602:0.233708199642 1873:0.225730632634 1996:0.117779995799
1181 -1 -1.0 440:0.272054180425 899:0.591118674993 944:0.183470355965 1602:0.296874967242 1855:0.523317246404 2076:0.425333018835
1182 -1 -1.0 17:0.261747026616 411:0.246355087824 444:0.406393698184 514:0.406393698184 855:0.152945676449 868:0.275663680458 944:0.121206580909 1602:0.196125415181 1771:0.224931205123 1832:0.187621925351 1857:0.251207752547 1871:0.345720668792 2042:0.345720668792
1183 1 -1.0 302:0.272059265173 989:0.343187500584 1158:0.138173846681 1307:0.392033868722 1487:0.433181524846 1553:0.290339211536 1602:0.236244255055 1832:0.226001316279 1908:0.45559526827 2012:0.221416907314
1184 -1 -1.0 527:0.489964686015 606:0.423058168768 1119:0.340019277116 1245:0.318249099147 1265:0.548258135109 1406:0.25194009539
1185 -1 -1.0 114:0.35356720028 164:0.342491967697 184:0.145255631081 287:0.248599706091 445:0.395158637428 773:0.228643566276 878:0.168183067987 976:0.296162637526 985:0.20174496625 1406:0.160686453215 1760:0.35356720028 1983:0.230133619198 2075:0.325376670814
1186 -1 -1.0 985:0.339692176236 1158:0.187804424365 1760:0.297662970088 1983:0.774984292134 2107:0.400168497981
1187 -1 -1.0 50:0.247938903928 157:0.0918646746795 243:0.290744800704 276:0.357723858183 502:0.20454271578 531:0.259929516973 779:0.275594024038 1021:0.25222181717 1320:0.228733495433 1448:0.161716224117 1783:0.351794191653 1925:0.230772238284 1994:0.223293311258 2072:0.404070866221
1188 -1 -1.0 829:0.165254350351 1048:0.356868699003 1239:0.300013468798 1647:0.250616754083 1717:0.364923602902 1947:0.480233637996 2010:0.301393516619 2054:0.415271814442 2115:0.255805742171
1189 -1 -1.0 635:0.524790406231 944:0.219759307879 1406:0.299623469452 1794:0.606712545066 1861:0.467361252504
1190 -1 -1.0 435:0.659925944041 502:0.428302790444 1132:0.617296094333
1191 -1 -1.0 679:0.945963500038 1158:0.324273120372
1192 -1 -1.0 301:0.422367227453 1272:0.477303514521 1861:0.302746612709 1902:0.458651316394 1996:0.11608580783 2026:0.155356572472 2051:0.275254581155 2123:0.422367227453
1193 -1 -1.0 5:0.213524779333 37:0.587607036325 524:0.283980398648 1142:0.37151958786 1247:0.222840867292 1257:0.290260432684 1562:0.301513498119 2060:0.301513498119 2082:0.273356028794
1194 -1 -1.0 82:0.457816335743 106:0.289213626637 145:0.308408792933 291:0.326068712835 789:0.323395459731 833:0.290386181271 1005:0.264016584641 1793:0.278939807276 1926:0.383010273501 2026:0.149013729375
1195 -1 -1.0 37:0.27234560473 53:0.160527172091 89:0.292970218314 431:0.283569832768 849:0.223013210621 878:0.14657364446 921:0.195138346111 943:0.320516177667 944:0.102712743772 955:0.166200377615 1158:0.0972067891747 1215:0.173596809402 1247:0.206565704661 1301:0.283569832768 1492:0.311953885527 1566:0.221809369393 1574:0.235155789994 1766:0.25561313395 1815:0.203058066021 2026:0.112093413339
1196 -1 -1.0 532:0.378406911311 697:0.371414220765 788:0.406335726053 835:0.278565403925 1005:0.251779329148 1562:0.354327770464 1827:0.386345385192 1975:0.371414220765
1197 -1 -1.0 60:0.325312486787 141:0.37663938359 157:0.118165628008 184:0.198826217661 1158:0.152673497859 1354:0.315007388846 1448:0.208015749781 1563:0.405388049977 1770:0.503404406012 1922:0.312967801228 1996:0.131551755607
1198 -1 -1.0 531:0.630430031449 712:0.441977067188 954:0.365698323884 1124:0.426618773216 1343:0.302449013513
1199 -1 -1.0 91:0.339201936117 124:0.453366686036 1048:0.313746967362 1178:0.283696078645 1343:0.28891899308 1791:0.401106478549 1805:0.453366686036 2115:0.224895812001
1200 -1 -1.0 91:0.539798139191 496:0.480287584081 1004:0.560630492252 1996:0.188539478285 2115:0.357894009155
1201 -1 -1.0 193:0.55220179569 236:0.478604443024 747:0.454687218958 765:0.442228836016 1278:0.252396817466
1202 -1 -1.0 89:0.524297242549 157:0.134641272927 1513:0.377366446546 1557:0.361189512787 1597:0.381841166927 1635:0.515606438902 1996:0.149893806932
1203 -1 -1.0 264:0.412806051859 629:0.456601457161 1406:0.221935073067 1707:0.377364103255 2044:0.482962861019 2135:0.44293826281
1204 -1 -1.0 799:0.435111212936 1005:0.2949591135 1048:0.329425100997 1157:0.144368817373 1239:0.276942100933 1537:0.463305227039 1628:0.144368817373 1657:0.314683541391 1926:0.427898765856
1205 -1 -1.0 17:0.386807771193 502:0.292129146658 615:0.353042207068 719:0.487399906758 855:0.22602196092 1320:0.326678564808 1327:0.430687774616 1996:0.146064573329 2026:0.195476879528
1206 -1 -1.0 1005:0.404515418735 1073:0.495493303908 1343:0.416031777601 1657:0.431566066918 1711:0.355877764854 2115:0.323840961248
1207 -1 -1.0 157:0.141396266083 855:0.243584228804 1031:0.363992780128 1093:0.64723042757 1394:0.157414024306 1524:0.485084855449 1734:0.33043812889
1208 -1 -1.0 60:0.417988383734 157:0.151828970206 944:0.20727879113 1324:0.474554627668 1394:0.169028573869 1424:0.44762096952 1873:0.323950825893 1894:0.196167534912 1922:0.402126910922
1209 -1 -1.0 112:0.534424154762 157:0.131937883592 264:0.456791905034 1394:0.146884170212 1894:0.170467660755 1980:0.444362538135 2117:0.490134802943
1210 -1 -1.0 499:0.299298524022 501:0.323169328537 517:0.359830099852 878:0.213553225416 984:0.396799046187 1134:0.501759199565 1247:0.300959784777 1424:0.323169328537 2026:0.1633166048
1211 -1 -1.0 157:0.245275416141 894:0.636169041905 944:0.334853036827 1394:0.273060890417 1873:0.523333416031 1996:0.273060890417
1212 -1 -1.0 98:0.326741248576 910:0.354637587436 1157:0.156887822981 1215:0.280178223505 1628:0.156887822981 1689:0.517300136867 1844:0.555824560823 2012:0.25140514934
1213 -1 -1.0 50:0.285725758937 98:0.284865906788 184:0.178129456503 319:0.420003738298 799:0.412242367979 1157:0.136780991541 1221:0.227968319235 1448:0.186362406771 1626:0.339728014686 1628:0.136780991541 1711:0.245855507931 1994:0.257324081917 2098:0.304862057349
1214 -1 -1.0 175:0.423364062943 233:0.472535293692 984:0.412538250965 1316:0.398745316935 1406:0.212127382374 1930:0.472535293692
1215 -1 -1.0 337:0.344472129601 579:0.373102998676 812:0.348430146402 1309:0.300431224493 1569:0.315030233212 1760:0.199517087306 1766:0.331014997686 1868:0.415063420918 1916:0.331014997686
1216 -1 -1.0 123:0.355987470521 377:0.394922224549 729:0.446376684898 747:0.394922224549 1051:0.240157355997 1450:0.408013959784 1642:0.24176492074 1708:0.281944010768
1217 -1 -1.0 106:0.257231384085 145:0.274303882541 189:0.276203433857 201:0.244897904589 303:0.407189422813 328:0.307981329059 829:0.121443905115 833:0.258274273574 879:0.248093679182 944:0.121443905115 1073:0.28763327192 1087:0.237140142453 1240:0.209157849215 1526:0.244235962508 1793:0.248093679182
1218 -1 -1.0 151:0.357368462116 300:0.315951311342 321:0.320181298856 501:0.254100611984 1157:0.111358256352 1406:0.160427458909 1489:0.379104492615 1628:0.111358256352 1670:0.190396004368 1704:0.379104492615 1757:0.379104492615 2007:0.295685282807
1219 -1 -1.0 177:0.234917176851 300:0.321017034342 321:0.325314842258 363:0.400847182214 501:0.258174667916 517:0.287462355899 921:0.227130972162 944:0.119552337156 1119:0.219984899721 1157:0.113143689931 1406:0.162999630757 1628:0.113143689931 1670:0.193448669079 2007:0.30042607572 2099:0.363098236208
1220 -1 -1.0 184:0.220306294834 273:0.343266940979 629:0.501400250194 829:0.178749421024 1603:0.247679107839 1890:0.486396511247 2026:0.195074457163 2027:0.462924212832
1221 -1 -1.0 60:0.338752747514 127:0.541230493768 533:0.510198937169 1158:0.158981191848 1424:0.362768055693 1873:0.262541344691 1922:0.325898042207
1222 -1 -1.0 142:0.248798275999 196:0.25353457735 241:0.303636936455 302:0.186293830377 552:0.280432558916 855:0.126153567507 1138:0.258912957339 1158:0.0946151756303 1178:0.195217112586 1239:0.18149989725 1292:0.290528142958 1507:0.335204080486 1647:0.151616243423 1771:0.371058203524 1925:0.183959971041 1949:0.290528142958 1996:0.0815255603345 2012:0.151616243423
1223 -1 -1.0 31:0.332277679498 157:0.0959737099425 238:0.439312204222 411:0.266310223649 456:0.307985581268 533:0.397940895123 944:0.131024497829 1597:0.272180384232 1602:0.212011871326 1635:0.367529671519 1760:0.196536746744 1873:0.204774902693 1996:0.106845875978
1224 -1 -1.0 101:0.212585693052 363:0.35346421521 448:0.295709032578 562:0.219981672302 719:0.286860331112 723:0.35346421521 756:0.238111800404 944:0.105420406839 1091:0.279525046234 1149:0.300693355784 1157:0.0997693069627 1158:0.0997693069627 1487:0.312781481888 1628:0.0997693069627 1838:0.339651443311 1996:0.0859666390739
1225 -1 -1.0 992:0.408361740471 1146:0.52268366072 1647:0.236415180334 1882:0.486456245885 1925:0.286848748828 1965:0.430381758883
1226 -1 -1.0 374:0.352237415284 465:0.265522154074 858:0.311414926219 915:0.373661362871 919:0.226463789154 944:0.115976344779 1103:0.650637836536 1602:0.187662324935 1925:0.213404816527
1227 -1 -1.0 157:0.121533542726 267:0.402324103959 411:0.337234279717 826:0.405553181775 829:0.165919098205 1394:0.135301196974 1479:0.534570704741 1894:0.157024943615 1928:0.434633567924
1228 -1 -1.0 931:0.544164798118 989:0.440158050202 1157:0.177216043243 1553:0.372377027221 1628:0.177216043243 1910:0.555580652079
1229 -1 -1.0 157:0.107006000331 302:0.272218910835 878:0.208468243798 944:0.146085917346 989:0.343388884631 998:0.433435717812 1153:0.292171834692 1597:0.303467838251 1635:0.40977763781 1766:0.36355254263 1873:0.228314017646 1996:0.119127934589
1230 -1 -1.0 467:0.279328538108 536:0.290812881129 642:0.304677724883 740:0.357967811751 855:0.189154367149 944:0.149901289389 1161:0.397467303564 1238:0.384178256345 1878:0.50260422248
1231 -1 -1.0 1157:0.707106781187 1628:0.707106781187
1232 -1 -1.0 189:0.380658114672 201:0.337513452843 835:0.358054830588 1153:0.334743180518 1215:0.282877985599 1239:0.303857243487 1509:0.328880742979 1896:0.469484917772
1233 -1 -1.0 201:0.214033009504 258:0.355870654545 354:0.269165923818 391:0.133931402556 491:0.355870654545 778:0.302740522903 962:0.249487788737 1108:0.355870654545 1153:0.21227625072 1215:0.179386113561 1494:0.233234314787 1579:0.331205116288 1896:0.297722265649
1234 -1 -1.0 66:0.279548523282 91:0.332150447814 106:0.301334412299 558:0.443941887581 745:0.368439134184 829:0.14226579663 1236:0.432082392181 1394:0.11601276032 1885:0.344969082959 2115:0.220220572803
1235 -1 -1.0 290:0.369924697935 359:0.317885333956 452:0.358447281624 639:0.348706974582 827:0.320560586604 829:0.151342844893 905:0.507437615749 1463:0.276021491359 1647:0.229519237832
1236 -1 -1.0 827:0.349301704935 856:0.387641580628 1278:0.252731455779 1509:0.324047874418 1647:0.250097686491 1655:0.531326223804 1833:0.46258588538
1237 -1 -1.0 827:0.361492918546 995:0.452530237434 1278:0.261552206208 1515:0.572232246766 1678:0.518343470334
1238 -1 -1.0 295:0.295440873448 591:0.359723483324 627:0.292342415458 759:0.298544049231 867:0.269139541498 1141:0.305660420372 1153:0.230554265562 1215:0.194832128058 1450:0.32880795038 1569:0.273027607668 1705:0.260375068309 1901:0.318257657856
1239 -1 -1.0 63:0.601182613358 157:0.175237333856 366:0.519437281674 665:0.547719500492 1996:0.195088701386
1240 -1 -1.0 1247:0.50004503447 1850:0.457519944716 1861:0.528786861304 1894:0.23531385485 2010:0.453478013488
1241 -1 -1.0 60:0.383157004056 114:0.285009070961 1105:0.368617283243 1392:0.563746382947 1557:0.373356851735 1922:0.368617283243 2026:0.207359141774
1242 -1 -1.0 157:0.117662641173 264:0.407368532445 271:0.328154821288 944:0.160634495449 1191:0.53859160263 1247:0.323052199044 1406:0.219011723802 1410:0.47660122964 1996:0.130991789039
1243 -1 -1.0 31:0.378180486161 50:0.294812820453 53:0.233063720594 157:0.109232086668 349:0.395408946031 1031:0.281193358261 1050:0.500001394076 1448:0.384578744114 1994:0.265507872453
1244 -1 -1.0 548:0.457660165172 634:0.285672361349 878:0.202705667881 900:0.457660165172 1112:0.367874419225 1268:0.296412249863 1332:0.183163598337 2026:0.155020844979 2044:0.421454486601
1245 -1 -1.0 114:0.248601313312 573:0.420301388296 912:0.517175310352 1124:0.46489198857 1394:0.135150426219 1706:0.376934170187 1894:0.156849965346 1925:0.304962865529
1246 -1 -1.0 1320:0.518112227535 1340:0.48628942992 1513:0.583213663299 1603:0.393629436105
1247 -1 -1.0 158:0.248344889241 391:0.19214583513 504:0.321195806974 540:0.510552886112 994:0.475166260146 1048:0.328833100679 1343:0.302811304084 1494:0.334611609678
1248 -1 -1.0 114:0.215663306961 325:0.283381827349 418:0.26791371176 489:0.36129716646 553:0.417815624882 768:0.391228792087 1394:0.117243901359 1636:0.463226906913 1787:0.3104849529 1894:0.136068397115
1249 -1 -1.0 325:0.844633645451 1394:0.349451285349 1894:0.405558632186
1250 -1 -1.0 53:0.19318063986 461:0.295173920944 786:0.414438544927 811:0.313464266823 826:0.30212788486 836:0.307608413763 872:0.244362911348 944:0.123605949728 1127:0.385713642622 1811:0.331901628632 1821:0.29275395678
1251 -1 -1.0 50:0.383410555835 157:0.142058730689 290:0.474045016196 1182:0.452795907425 1448:0.500153113479 1894:0.183544095532 1994:0.345298826555
1252 -1 -1.0 49:0.559600984536 878:0.301171578768 879:0.431144058604 1274:0.552852548934 1278:0.32343666786
1253 -1 -1.0 390:0.359382604543 495:0.343016062077 512:0.448753458404 1125:0.406493038916 1157:0.126665782887 1158:0.126665782887 1320:0.244100151421 1340:0.229107357769 1628:0.126665782887 1670:0.21656821633 1832:0.207178379611 1990:0.369507059905
1254 -1 -1.0 3:0.25683590696 114:0.19262693022 582:0.261012363935 615:0.253112002461 657:0.226254392227 944:0.12841795348 1338:0.430572718382 1394:0.104720330612 1558:0.26973316153 1760:0.19262693022 1977:0.340503660154 1996:0.104720330612 2147:0.360218196151 2151:0.366289853479
1255 -1 -1.0 31:0.473744870409 157:0.136834507958 411:0.379691776414 438:0.489353548616 849:0.405603893239 944:0.186808165503 1597:0.388061157315 1996:0.152335497664
1256 -1 -1.0 109:0.454600706351 114:0.281217077844 1015:0.497103100768 1442:0.569398738583 2107:0.378059170794
1257 -1 -1.0 53:0.250453570294 287:0.338028173469 411:0.325715434076 517:0.385323869211 878:0.228683356767 944:0.160251831868 1086:0.347943928091 1158:0.151661473185 1394:0.130679740329 1607:0.402700859896 1873:0.250453570294 2107:0.323156092469
1258 -1 -1.0 252:0.307706037949 635:0.397626806749 799:0.474937203851 1157:0.157582982023 1217:0.558287380829 1628:0.157582982023 2104:0.400368551615
1259 -1 -1.0 483:0.816246853561 1157:0.260361906334 1628:0.260361906334 1670:0.445156634806
1260 -1 -1.0 3:0.209475397252 227:0.337451842333 582:0.212881716074 870:0.326835070203 1059:0.271249083844 1138:0.271249083844 1287:0.211208976694 1315:0.246195952105 1394:0.0854099145051 1506:0.351175161981 1558:0.219994399663 1671:0.304370601681 1769:0.204518396777 1857:0.217075027457 1977:0.277714827031
1261 -1 -1.0 346:0.325192931667 657:0.551617516017 707:0.396995371389 779:0.343999500778 1158:0.148152520974 1207:0.33489184573 1340:0.26797160096 1558:0.328810272116
1262 -1 -1.0 201:0.596886938305 829:0.295993878843 1215:0.500265021485 2012:0.448889998883 2026:0.323026753923
1263 -1 -1.0 55:0.284858353295 458:0.284858353295 582:0.190633063111 872:0.185420951601 1049:0.292676946211 1480:0.663580001994 1625:0.251374370823 1894:0.0887636512256 1924:0.210634400825 1994:0.166989760799 2012:0.14223945854 2120:0.278278232187
1264 -1 -1.0 158:0.252251912649 699:0.392236384496 715:0.375041119362 1174:0.392236384496 1247:0.311052073158 1391:0.347348656147 1771:0.287026980124 1903:0.433849513363
1265 -1 -1.0 502:0.29964150045 1158:0.17387573342 1207:0.39303796459 1287:0.370489626712 1320:0.335079386784 1397:0.557998171728 1717:0.405710044646
1266 -1 -1.0 536:0.302906585003 937:0.453732742258 1031:0.294411691091 1275:0.487221078022 1278:0.239280478473 1406:0.212877123955 1777:0.474205419227 1894:0.14776538569 2026:0.170394749132
1267 -1 -1.0 66:0.27124002674 106:0.292378414631 251:0.444739652779 391:0.174183928104 396:0.277607352493 1153:0.276074994274 1215:0.233299863297 1620:0.381094580298 1960:0.462826098456 2115:0.21367536968
1268 -1 -1.0 838:0.338793642813 972:0.477267685746 1157:0.155429919627 1223:0.468448118412 1453:0.529140656001 1628:0.155429919627 2107:0.331185794418
1269 -1 -1.0 42:0.303775843323 931:0.488545390508 1157:0.159102686079 1628:0.159102686079 1639:0.440384607216 1670:0.272027568552 1759:0.414737159513 2007:0.422459225472
1270 -1 -1.0 304:0.415365425912 359:0.30021975516 493:0.388934506459 499:0.285864788246 855:0.180360600403 1406:0.194876386523 1564:0.424079240291 1675:0.479238204742 2026:0.155986290947
1271 -1 -1.0 15:0.474813369606 157:0.114513489742 551:0.362426600529 670:0.445919038056 895:0.463845358876 1557:0.307194596933 1597:0.324758995524 1996:0.127485893065
1272 -1 -1.0 156:0.526409426716 310:0.306894456269 670:0.466030161664 895:0.484764966587 1394:0.133235556871 1509:0.321049193807 1894:0.154627647597 2026:0.178307924404
1273 -1 -1.0 275:0.518509401567 453:0.535352441577 551:0.385207031598 919:0.32445940228 1602:0.268867733806 1857:0.344379942189
1274 -1 -1.0 157:0.182558699847 248:0.421230842798 538:0.632049976953 1974:0.590290987585 1996:0.203239451869
1275 -1 -1.0 16:0.447093359607 264:0.447093359607 1218:0.244283585346 1240:0.303632320113 1247:0.354554860023 1604:0.568013072859
1276 -1 -1.0 184:0.24827745426 1024:0.597683636713 1354:0.393354727036 1448:0.259752568897 1482:0.449721771753 1509:0.395832749773
1277 -1 -1.0 30:0.354083684811 141:0.322561734501 158:0.22532727226 201:0.278604321706 1123:0.463232762807 1327:0.332201365595 1343:0.274745517685 1647:0.209524929486 1925:0.254222101079 1996:0.11266363613 2054:0.347182685198
1278 -1 -1.0 53:0.209087155312 145:0.302175577312 287:0.282197411373 444:0.448563460983 627:0.339274949548 853:0.43103437458 944:0.133783677428 1158:0.253224307895 1539:0.448563460983
1279 -1 -1.0 600:0.410879839069 606:0.363229342571 1214:0.511161758435 1332:0.204575871208 1415:0.470723547438 1597:0.329574724658 1670:0.256718551976
1280 1 1.0 577:0.521684518215 1160:0.266341705715 1222:0.452154502617 1276:0.472555968523 1394:0.12687978799 1975:0.443799009043 1996:0.12687978799
1281 -1 -1.0 923:0.429578394065 944:0.147823252724 1345:0.342693564878 1348:0.448961213234 1659:0.495636770719 1873:0.23102925555 1956:0.31804570705 1996:0.120544670568 2085:0.244726835727
1282 -1 -1.0 148:0.369497104485 184:0.141346326403 502:0.187041302757 627:0.290837851632 1132:0.539150658119 1158:0.108536179561 1160:0.196315348587 1168:0.369497104485 1760:0.172025774575 1851:0.262563050012 1998:0.384523624532
1283 -1 -1.0 9:0.336017251674 287:0.28997465268 440:0.203844801802 454:0.300051567485 944:0.137470698997 1125:0.417518967204 1157:0.130101531362 1158:0.130101531362 1382:0.399493591286 1628:0.130101531362 1734:0.235321784721 2020:0.460925680257
1284 -1 -1.0 29:0.357735868709 410:0.305043427177 532:0.342291484096 829:0.117786744533 883:0.39492732448 1183:0.39492732448 1385:0.316276137417 1509:0.231447834099 1626:0.276868979327 1965:0.325186205948
1285 -1 -1.0 115:0.487408361964 482:0.523809805863 502:0.287933724542 1199:0.568808471357 1670:0.285670210475
1286 -1 -1.0 274:0.322219881599 498:0.381518237201 919:0.231225580734 944:0.118414947366 1278:0.181473556497 1299:0.369515066141 1454:0.351336176981 1518:0.359643814183 1731:0.284727513935 1873:0.185067752413 1957:0.381518237201
1287 -1 -1.0 109:0.370017530979 262:0.435252997565 919:0.297969614699 1657:0.314786083655 1980:0.376452626426 2010:0.278306680567 2119:0.306885603135 2140:0.415229723561
1288 -1 -1.0 106:0.24710705511 201:0.235259007064 316:0.327247861252 391:0.147213595011 829:0.116664013844 1147:0.211799419519 1239:0.211799419519 1306:0.241793015701 1431:0.339028798169 1622:0.354325968555 1951:0.375876947098 1961:0.327247861252 2038:0.221643604058 2127:0.234623118256
1289 -1 -1.0 60:0.4283776934 157:0.155602754955 1137:0.712259527145 1353:0.533822723794
1290 -1 -1.0 60:0.39784054509 157:0.14451052378 1394:0.160881073687 1861:0.419570669476 1894:0.18671188496 1922:0.38274362557 2045:0.661485700332
1291 -1 -1.0 604:0.552227543653 1051:0.287759256749 1105:0.332519836561 1240:0.295194139575 1268:0.357660598642 1391:0.384924627954 1394:0.139770187546 1642:0.289685458983 2026:0.187053160735
1292 -1 -1.0 512:0.792901838939 650:0.578029622083 1996:0.192843018546
1293 -1 -1.0 115:0.504385155478 184:0.225169136691 983:0.512467705738 1105:0.354433587499 1354:0.356743404527 1593:0.423535477581
1294 -1 -1.0 944:0.244236511382 985:0.418083069133 1625:0.327294493092 1654:0.664593968333 1873:0.381711120295 2026:0.266542429085
1295 -1 -1.0 273:0.366471419566 605:0.526851803183 1117:0.439694987679 1557:0.37498118465 1736:0.479548270089 1996:0.155617356831
1296 -1 -1.0 53:0.342839883739 114:0.32904733206 1158:0.20760575213 1324:0.50222515386 1597:0.455692030903 1760:0.32904733206 1850:0.403647172827
1297 -1 -1.0 829:0.228526619 952:0.766227189414 1625:0.306242107293 1894:0.216276365115 2142:0.469160723232
1298 -1 -1.0 157:0.0872091025642 247:0.353246919358 295:0.305133190941 308:0.353246919358 835:0.254700520694 1062:0.371524674436 1141:0.315688003233 1157:0.112676748375 1569:0.281984629175 1628:0.112676748375 1695:0.32869850928 1914:0.353246919358 1996:0.0970883897509
1299 -1 -1.0 773:0.340811515286 1157:0.16625635591 1315:0.412937068857 1332:0.226522225635 1394:0.143255481845 1628:0.16625635591 1690:0.56599783003 1736:0.441454089045 2012:0.266417770303
1300 -1 -1.0 635:0.357534948025 893:0.482379304874 1005:0.28949467444 1178:0.292354136783 1218:0.207455341649 1221:0.236157046134 1327:0.360000248633 1406:0.204130754499 1815:0.295989159641 1876:0.312422067564 1996:0.122091421708
1301 -1 -1.0 86:0.296815195464 182:0.32231354915 264:0.253698822126 762:0.262057547515 766:0.280614228742 796:0.290716352907 944:0.100039102293 948:0.223335971387 1020:0.312173051821 1119:0.184079143993 1243:0.248959452504 1406:0.272789928209 1604:0.32231354915 1925:0.184079143993 1956:0.215236821239
1302 -1 -1.0 26:0.399504584721 386:0.362196012602 391:0.185262262842 496:0.304986263404 829:0.146816869702 878:0.209511331021 1178:0.286685226093 1290:0.384594302888 1448:0.189313153813 2115:0.227265413815 2139:0.445904678257
1303 -1 -1.0 114:0.225160574887 502:0.244814053943 853:0.483626251184 1287:0.302698615923 1463:0.27376762881 1703:0.373559619286 1787:0.324157926881 1832:0.232358453678 1921:0.436215170864
1304 -1 -1.0 348:0.28922874216 391:0.1505125726 829:0.119278391729 1332:0.153803636911 1463:0.217541830903 1552:0.302489594501 1596:0.316269866171 1621:0.353898009321 1647:0.18089183918 1863:0.30569559969 1937:0.34662625143 2030:0.34662625143 2036:0.353898009321
1305 -1 -1.0 114:0.218359305524 184:0.179416635373 203:0.488091460816 328:0.369172302577 708:0.488091460816 1081:0.396119527911 1218:0.201708953502 1340:0.249191048766 1760:0.218359305524
1306 -1 -1.0 148:0.450699769787 294:0.336357773939 916:0.415044730876 944:0.139887387582 1132:0.328818649111 1158:0.132388672463 1168:0.450699769787 1759:0.345101037085 1760:0.209831081373
1307 -1 -1.0 95:0.635067308075 396:0.307410948057 440:0.226660030201 657:0.269312627114 736:0.40530455279 1245:0.263259399069 1703:0.380403300598
1308 -1 -1.0 106:0.497604007673 634:0.472464875132 657:0.413910947365 885:0.521258786861 1394:0.191575910749 1894:0.222335036616
1309 -1 -1.0 158:0.318449396567 1015:0.517727476946 1331:0.547702946156 1619:0.462454034063 1996:0.159224698283 2115:0.30224739213
1310 -1 -1.0 177:0.243943002801 391:0.156654425131 645:0.275454209252 687:0.318169888449 803:0.306266409944 962:0.291816298313 985:0.212512096439 1355:0.360770766287 1526:0.249669534326 1793:0.507226148964 2142:0.254868707057
1311 -1 -1.0 50:0.268826176083 157:0.0996036879245 349:0.360555130496 388:0.45592814654 838:0.280510122146 1119:0.250213328289 1332:0.175339785129 1402:0.438111260927 1406:0.185397634898 1448:0.350679570258 1994:0.242104349336
1312 -1 -1.0 50:0.269991027031 157:0.100035280755 349:0.36211745226 657:0.240616103917 1083:0.36211745226 1157:0.129248551205 1448:0.352199100223 1628:0.129248551205 1693:0.396874405309 1851:0.312668954733 1994:0.243153411912 2027:0.35368665123
1313 -1 -1.0 1240:0.601154467953 1574:0.799132846065
1314 1 1.0 98:0.248066700628 502:0.205265863735 538:0.3191759357 617:0.392741775782 985:0.215443535722 1160:0.215443535722 1394:0.102632931868 1670:0.203652220975 1885:0.30518357024 1894:0.119111513423 1895:0.392741775782 2007:0.316272207249 2052:0.365747318749
1315 -1 -1.0 42:0.332797957202 919:0.35963505167 1158:0.174303026644 1240:0.317198484962 1265:0.54644820768 1808:0.574722612793
1316 -1 -1.0 346:0.369277404059 919:0.347118505904 944:0.177765883324 1105:0.34487100749 1158:0.168236677438 1873:0.277825842212 1876:0.370945602131 1956:0.382468082724 2132:0.450813673651
1317 -1 -1.0 157:0.165751563873 302:0.210832617083 411:0.229965769124 565:0.296383993996 868:0.257324542619 878:0.161457943108 969:0.335694483691 1126:0.335694483691 1244:0.228158790087 1424:0.244333725045 1553:0.224998680972 1597:0.235034804683 1635:0.317371381498 1928:0.296383993996 1996:0.184528357269 2012:0.171587267964
1318 -1 -1.0 75:0.308051917699 467:0.257125390744 642:0.280459632203 851:0.37051434957 1031:0.260189419634 1174:0.349932024781 1721:0.285984083009 1850:0.253904164938 1983:0.269441431592 2021:0.462653433016
1319 -1 -1.0 114:0.154998604881 184:0.127355818926 325:0.203668340742 417:0.285280591622 572:0.252573605892 1157:0.0977932315813 1210:0.28985208762 1218:0.143179638302 1379:0.277463932811 1592:0.346463345352 1628:0.0977932315813 1787:0.22314753128 1915:0.277463932811 2116:0.32244983148 2121:0.332924155372 2137:0.332924155372
1320 1 -1.0 31:0.325545248799 302:0.239206312582 411:0.260914389876 868:0.291955086591 872:0.253780711844 878:0.183186832011 969:0.380871995562 1124:0.360082984017 1126:0.380871995562 1158:0.121488442376 1928:0.336271129643 2012:0.19467935381
1321 -1 -1.0 186:0.582720122877 1158:0.399509013913 1512:0.707693299528
1322 -1 -1.0 157:0.19181478438 855:0.330440524497 1304:0.537609768556 1368:0.603366285309 1734:0.448264442901
1323 -1 -1.0 157:0.125366255814 438:0.448340284003 489:0.430091074993 605:0.472516058396 1394:0.13956809035 1637:0.573854300406 1894:0.161976922657
1324 -1 -1.0 157:0.116518210622 165:0.446204483515 667:0.361782351304 745:0.411964013207 937:0.462267863891 1278:0.243781559832 1996:0.259435428489 2104:0.382487227416
1325 -1 -1.0 1087:0.397210861822 1111:0.591141486107 1215:0.343802611652 1245:0.350340388111 1981:0.50183329038
1326 -1 -1.0 155:0.570525218108 902:0.531311109919 985:0.312968922044 1260:0.542457310591
1327 1 -1.0 157:0.091691860267 282:0.340625229388 438:0.327912438687 471:0.351132401833 694:0.236040003448 849:0.271792372098 1171:0.308815229147 1244:0.252429641212 1553:0.248933369121 1646:0.419712369848 1996:0.102078966585 2016:0.327912438687
1328 -1 -1.0 11:0.461975215922 92:0.301174708614 184:0.176722628857 268:0.435487776235 752:0.367483050842 919:0.279987893554 1095:0.360320901045 1218:0.198680219662 1239:0.260314135569 2026:0.156482459653
1329 -1 -1.0 1169:0.509205108009 1230:0.343154923515 1561:0.285582746539 1625:0.21179323561 1956:0.340040588102 1996:0.128881100307 2034:0.46892168841 2104:0.3800203774
1330 -1 -1.0 5:0.366599788815 894:0.361429144476 1158:0.180043376142 1372:0.533635585952 1406:0.259378175216 1576:0.401286709831 2026:0.207615916051 2119:0.382594540753
1331 -1 -1.0 41:0.390017536024 80:0.325046403706 829:0.121052944517 1057:0.325046403706 1107:0.390017536024 1152:0.359163092878 1158:0.11456385668 1305:0.310243556539 1760:0.181579416775 1925:0.445492250407
1332 -1 -1.0 114:0.215516030366 130:0.35445085209 184:0.177080436048 328:0.36436527851 489:0.36105043642 868:0.326769617528 1681:0.37637017975 1760:0.215516030366 1851:0.328942255306 1940:0.36105043642
1333 -1 -1.0 955:0.249530474672 1158:0.145944651824 1524:0.387521204645 1543:0.48121764283 1659:0.51705492793 1958:0.51705492793
1334 -1 -1.0 796:0.5655673568 894:0.369745543669 995:0.51603683076 1157:0.184186131675 1315:0.457469916995 1628:0.184186131675
1335 -1 -1.0 1051:0.250427804007 1247:0.299982843959 1523:0.311260736874 1557:0.293102303979 1642:0.252104117051 1890:0.405889986685 1930:0.453031706875 2109:0.480586211655
1336 -1 -1.0 361:0.308722684717 647:0.403888878018 1040:0.365853486664 1157:0.114002243271 1426:0.403888878018 1550:0.337894429614 1628:0.114002243271 1696:0.375895177371 2118:0.403888878018
1337 -1 -1.0 42:0.22812603568 174:0.383436040333 184:0.155599832519 486:0.338997792479 546:0.343536328569 627:0.320166233929 829:0.126248684792 855:0.159308103169 996:0.423299374659 1513:0.259186104986 1771:0.234288176454 1916:0.314185180842
1338 1 -1.0 855:0.285333432945 1158:0.214000074708 1240:0.389439591418 1394:0.184394056091 1406:0.308297645064 1771:0.419628684016 1871:0.644971911313
1339 -1 -1.0 95:0.295655464039 736:0.377378914355 976:0.357652401036 1287:0.287005973642 1526:0.286230216365 1558:0.2989442393 1756:0.422277494113 1891:0.458553874377
1340 -1 -1.0 586:0.404236231557 854:0.49290451732 1773:0.437350782403 2091:0.634320501823
1341 -1 -1.0 703:0.417406926918 762:0.4745563597 879:0.370084492424 942:0.40443599727 944:0.181159415792 1158:0.171448298344 1815:0.358143296163 1873:0.283129509027 1894:0.171448298344
1342 -1 -1.0 114:0.308311027813 184:0.253326173235 976:0.516508358825 1218:0.284801669541 1526:0.413363083465 2075:0.5674577038
1343 -1 -1.0 22:0.502559192982 846:0.540151463401 1463:0.371535675325 2038:0.387023918826 2127:0.409688152565
1344 -1 -1.0 184:0.152747517085 584:0.274985406887 725:0.353501320794 898:0.233693430849 1051:0.208071171359 1410:0.367712371558 1526:0.24924461554 1571:0.367712371558 1642:0.209463957675 1850:0.228048225383 1877:0.300518748061 2009:0.399301253287
1345 -1 -1.0 1097:0.442083626023 1158:0.191686239861 1424:0.437395415958 1499:0.632039607864 1517:0.420748900464
1346 -1 -1.0 184:0.167802649324 536:0.264134311947 796:0.395654606463 844:0.395654606463 944:0.136149656711 968:0.381905975123 1335:0.256726770911 1354:0.265855655389 1449:0.456496355908 1721:0.282178154155
1347 -1 -1.0 113:0.503480816432 114:0.234404211506 812:0.409355884426 1107:0.503480816432 1513:0.320818204549 2016:0.409355884426
1348 -1 -1.0 0:0.341323800376 361:0.28032921504 748:0.332205651911 793:0.366742898216 944:0.10938076295 1157:0.103517366721 1227:0.366742898216 1322:0.269841444491 1589:0.341323800376 1628:0.103517366721 1672:0.311989582054 1771:0.202985239276 2076:0.253573662424
1349 1 -1.0 157:0.142593346223 248:0.329015902595 395:0.516173282601 979:0.509948557747 1390:0.431933841275 1394:0.158746712979 1602:0.314997536194 1894:0.184234834666
1350 -1 -1.0 361:0.291310391538 466:0.354694282986 530:0.381109108653 849:0.246794128813 855:0.143429858003 944:0.113665473209 985:0.194572095813 1046:0.381109108653 1157:0.107572393502 1602:0.183923083694 1628:0.107572393502 1696:0.354694282986 1731:0.273307452538 1968:0.330314957506
1351 1 -1.0 157:0.0916194927991 987:0.33585986693 1119:0.230156319581 1325:0.371111531168 1340:0.214111550532 1350:0.419381113383 1394:0.101998401131 1751:0.419381113383 1816:0.267581385836 1855:0.356769112428 1857:0.25923577906 1894:0.118375103433
1352 1 -1.0 142:0.492130094907 302:0.368494516516 855:0.249535359121 1158:0.187151519341 1647:0.299901259225 1771:0.366981861476 2012:0.299901259225 2076:0.458441879762
1353 -1 -1.0 114:0.254899428755 212:0.569768411029 1117:0.391540186726 1323:0.51611166118 1760:0.254899428755 1876:0.354600557821
1354 -1 -1.0 829:0.139568509511 867:0.325853044323 949:0.435524975272 1063:0.46795943178 1098:0.365606852466 1561:0.252194395791 1863:0.357696633853 1894:0.132086887968 2054:0.350725218796
1355 -1 -1.0 53:0.444797988879 885:0.63147526057 1517:0.591211549494 1996:0.232083278419
1356 -1 -1.0 112:0.424623458539 380:0.389433623688 1091:0.379475444529 1150:0.479853208145 1463:0.26101690934 1832:0.221536365354 1877:0.347030233485 2085:0.236933504898
1357 1 -1.0 74:0.402825104338 142:0.378076185424 157:0.111280807252 1158:0.143778105141 1256:0.426147937392 1475:0.419426807292 1647:0.230397460478 1771:0.281931756953 1832:0.235167810657 2012:0.230397460478 2085:0.251512357934
1358 -1 -1.0 445:0.613414424322 502:0.298379152113 1158:0.173143218923 1160:0.313173648786 1322:0.451336986035 1760:0.274425509247 1983:0.357242049564
1359 1 -1.0 56:0.348464049883 238:0.526575918449 302:0.292651105829 829:0.157050827682 1778:0.465968516788 1955:0.465968516788 2012:0.238175688423
1360 -1 -1.0 499:0.392482845904 855:0.247629105247 1404:0.632265464926 1564:0.58224669131 2026:0.214163989097
1361 -1 -1.0 157:0.235741664617 833:0.684450415511 1394:0.262447129277 1561:0.581546648979 1996:0.262447129277
1362 -1 -1.0 773:0.293533220717 943:0.472144150421 1158:0.143192824849 1237:0.363807710392 1394:0.123382694203 1406:0.206289697568 1900:0.50730571355 2071:0.472144150421
1363 -1 -1.0 99:0.606060507505 879:0.434067047189 942:0.47435745811 1147:0.385748896491 1894:0.201089367783 1996:0.173269491671
1364 -1 -1.0 157:0.289319714243 855:0.498412874852 955:0.639125173601 1332:0.509311026389
1365 -1 -1.0 159:0.492822769757 276:0.536615264954 1158:0.356095218337 1394:0.153415464348 1406:0.256502988097 1657:0.388093864096 1711:0.320029741667
1366 -1 -1.0 206:0.902357155256 1394:0.257979135187 2026:0.345251111753
1367 -1 -1.0 158:0.276438512682 1015:0.449427178209 1145:0.568308375154 1390:0.376080696154 1394:0.138219256341 1996:0.138219256341 2075:0.467949500755
1368 -1 -1.0 66:0.518413210499 106:0.558814399302 829:0.263827071985 1394:0.215141710749 1523:0.550530226869
1369 -1 -1.0 530:0.612887612006 1046:0.612887612006 1448:0.235702890933 1731:0.439524398988
1370 -1 -1.0 391:0.214807791203 440:0.252422768384 1092:0.531208052086 1328:0.531208052086 1845:0.570768227599
1371 -1 -1.0 97:0.452394288166 391:0.177181894334 779:0.308552713769 1176:0.327825459564 1496:0.452394288166 1795:0.470792028656 2098:0.296181707467 2115:0.217353042754
1372 -1 -1.0 20:0.475942975385 418:0.305186406463 504:0.345465864768 773:0.317733872615 942:0.365631949044 944:0.163777880136 1147:0.297332988982 1335:0.308823153358 1597:0.340219783955
1373 -1 -1.0 189:0.375164996792 919:0.322105628957 990:0.489424050326 1296:0.500996890569 2011:0.514747902938
1374 -1 -1.0 5:0.308229849778 60:0.322549750418 499:0.319902298473 944:0.159951149236 1158:0.151376908757 1324:0.366200312425 1566:0.345416374279 1721:0.331508144323 1873:0.249983640947 1922:0.310309902862 1983:0.312332169157 2026:0.174559354828
1375 -1 -1.0 117:0.389032468219 145:0.327244285822 631:0.452107243441 942:0.323448195787 1147:0.263029035306 1309:0.327244285822 1897:0.421032399079 1922:0.28107622462
1376 -1 -1.0 7:0.375087818575 371:0.30496575182 380:0.316788925681 741:0.345414471343 799:0.332065171818 855:0.146904529909 871:0.390341698935 879:0.237828643873 1157:0.110178397432 1628:0.110178397432 1793:0.237828643873 2018:0.353582084871
1377 -1 -1.0 160:0.436125883683 391:0.192940643468 400:0.492630724985 827:0.323862712644 829:0.152901842381 948:0.341351338749 1463:0.278864815811 1647:0.23188353801 2124:0.391868298378
1378 1 -1.0 435:0.419851261796 502:0.272490373537 586:0.332252318996 829:0.16707670759 938:0.448627525435 1001:0.521364591457 1394:0.136245186769 1894:0.158120498921 1925:0.30743315973
1379 -1 -1.0 287:0.452885646467 418:0.400081620442 562:0.448023167241 650:0.524795491061 944:0.214703270821 1873:0.33555435906
1380 -1 -1.0 22:0.477492799248 66:0.380325832289 391:0.244236251647 958:0.574269124292 1343:0.384902945285 2115:0.299610141579
1381 -1 -1.0 157:0.0796719002267 201:0.219338435607 391:0.137251279059 415:0.295972392876 613:0.350440404328 814:0.364691936199 855:0.137251279059 992:0.284926132179 1304:0.223300784555 1368:0.250613312414 1634:0.330347834957 1734:0.372380889048 1746:0.350440404328
1382 -1 -1.0 19:0.498857410548 157:0.145410796414 1278:0.304231163325 1361:0.514117191935 1991:0.588997184517 1996:0.161883331684
1383 -1 -1.0 62:0.286640653415 73:0.46589242782 157:0.101780520328 531:0.287986231687 536:0.269570992782 611:0.46589242782 899:0.44768615528 1119:0.255681725013 1625:0.186205711359 1894:0.131503452521
1384 -1 -1.0 234:0.36115303981 302:0.226821840245 316:0.341440341577 396:0.244798536903 824:0.347195488802 956:0.408127345061 1153:0.243447279284 1657:0.251100644439 1711:0.207062470723 1984:0.392178432327 2115:0.188422307263
1385 -1 -1.0 106:0.421472507045 391:0.251091507414 396:0.400179565161 1004:0.482503751028 1153:0.397970623501 1215:0.336308952223 2115:0.308019639092
1386 -1 -1.0 391:0.163538362984 777:0.434539646175 824:0.36966453408 846:0.343640768883 962:0.30463971687 1274:0.339496677534 1722:0.393617782761 1826:0.32567783045 2038:0.246222043358
1387 -1 -1.0 281:0.379398470685 391:0.194061272771 909:0.495492000951 1387:0.495492000951 1552:0.390010712691 1647:0.233230353709 1894:0.145545954578 2142:0.315727727702
1388 -1 -1.0 496:0.311072239241 1411:0.50208552493 1463:0.273110213118 1896:0.420045986155 2038:0.28449538489 2127:0.301155517733 2142:0.307426845791 2148:0.366022995504
1389 -1 -1.0 16:0.343242904091 141:0.316000118165 377:0.373670315888 818:0.328195465928 955:0.21900830211 963:0.350524320244 1153:0.270696660756 1215:0.228754850165 1598:0.350524320244 1736:0.340120224482
1390 -1 -1.0 56:0.354477271589 114:0.239641430369 1178:0.311960779376 1320:0.291374572079 1340:0.273478152067 1616:0.464269677526 1760:0.239641430369 1761:0.535662702993
1391 -1 -1.0 95:0.352397763027 635:0.405104840387 1157:0.160546592173 1362:0.475848523965 1394:0.138335640129 1406:0.231290275751 1535:0.48386918813 1558:0.356317721175 1628:0.160546592173
1392 -1 -1.0 74:0.478353066813 157:0.132145476668 483:0.535265025869 921:0.342744750398 955:0.291917545049 1157:0.170735877169 1628:0.170735877169 1734:0.308819357549 1996:0.147115280003 2085:0.298669835776
1393 -1 -1.0 535:0.69495828763 656:0.368613681605 665:0.261935293521 703:0.263609716823 1158:0.108276682685 1221:0.360922275616 1354:0.223404556545 1815:0.226182285907
1394 -1 -1.0 228:0.5457473174 476:0.616731355333 1157:0.174079460539 1309:0.415462179946 1628:0.174079460539 1670:0.297634273515
1395 -1 -1.0 249:0.404732712997 410:0.452137330864 1563:0.438717206164 1621:0.517990098506 1821:0.413493332395
1396 -1 -1.0 184:0.160348877362 440:0.192918182239 653:0.371093036514 681:0.395138848237 703:0.299766019756 1218:0.180272047687 1324:0.297861935131 1725:0.419172166694 1815:0.257205100034 2093:0.436218846869
1397 -1 -1.0 98:0.317848087869 489:0.405239865189 504:0.340159421268 702:0.503220392509 855:0.203490253166 1157:0.152617689875 1381:0.445213479045 1394:0.131503668424 1628:0.152617689875 1832:0.24962610239
1398 -1 -1.0 908:0.668012228372 1343:0.447734108122 1815:0.445106547115 1996:0.18360027514 2115:0.348518194436
1399 -1 -1.0 1021:0.33300314191 1031:0.312225989508 1051:0.27799338274 1086:0.359518052362 1393:0.502898698417 1593:0.383864224019 1642:0.279854214189 1708:0.326363391915
1400 1 -1.0 17:0.382287560256 157:0.129668470756 471:0.49656317852 502:0.288715344088 1390:0.392782707957 1394:0.144357672044 1652:0.384362375793 1885:0.429253933841
1401 -1 -1.0 17:0.513011973465 62:0.490055020388 1993:0.677596398542 1996:0.193721224333
1402 -1 -1.0 321:0.412701336129 1296:0.460634154252 1390:0.336517626911 1835:0.362183512184 1850:0.279077528135 1944:0.377440850187 1996:0.123678818437 2148:0.370716146323
1403 -1 -1.0 42:0.279349377398 209:0.518346870893 230:0.482420040706 439:0.458686609374 496:0.321147123002 919:0.301876335477 1996:0.12606803305
1404 -1 -1.0 1157:0.707106781187 1628:0.707106781187
1405 -1 -1.0 42:0.369721619633 99:0.583614401114 440:0.303400544642 829:0.204610000252 855:0.258189074074 1206:0.446593723219 1340:0.350250568174
1406 -1 -1.0 337:0.28969491127 681:0.339736088408 694:0.210926050731 1056:0.339736088408 1200:0.267124807355 1411:0.375056224885 1603:0.15499594789 2058:0.325068800962 2148:0.546835931723
1407 -1 -1.0 158:0.261721725876 287:0.338496681782 745:0.415594482078 893:0.517027086887 1111:0.466341639841 1626:0.377209307971 1996:0.130860862938
1408 -1 -1.0 66:0.382417362158 921:0.369742342399 955:0.31491153918 1111:0.565562460096 2113:0.545909688116
1409 -1 -1.0 165:0.408791753205 782:0.469538274768 818:0.353379943935 985:0.249467638493 1000:0.469538274768 1207:0.311766909648 1332:0.187917425435 1394:0.11884132452 2085:0.241268744328
1410 -1 -1.0 184:0.241257588371 252:0.361740963312 1221:0.308759078949 1238:0.501679242703 1711:0.332985392172 1769:0.382232905932 1996:0.319252256337 2085:0.324069053089
1411 -1 -1.0 650:0.488177475065 703:0.460177142372 743:0.64348003816 1996:0.162866424628 2085:0.330647423544
1412 -1 -1.0 157:0.172728383657 811:0.598015712211 927:0.716192878723 1157:0.223170197265 1628:0.223170197265
1413 -1 -1.0 391:0.235385947946 956:0.625446682164 1306:0.386612922559 1343:0.370955351763 2038:0.354395189137 2127:0.375148674935
1414 -1 -1.0 634:0.269649386022 707:0.340027633254 806:0.382441217048 829:0.268160954792 879:0.273908508724 944:0.134080477396 1031:0.252825081132 1403:0.347240841951 1432:0.431990627173 1561:0.242277753791 2026:0.146325936019 2085:0.22197516535
1415 -1 -1.0 114:0.20460783664 184:0.16811763315 217:0.345923183792 223:0.304522857576 254:0.425653911497 1105:0.264630120782 1303:0.371173371623 1557:0.268032654086 1760:0.20460783664 2085:0.225823869625 2102:0.404713181371
1416 -1 -1.0 1230:0.414711690654 1278:0.292716256997 1406:0.260416542637 1453:0.615387676998 1721:0.395864772754 1983:0.37296611044
1417 -1 -1.0 119:0.374079847531 194:0.36639340112 205:0.305722668449 366:0.27375006241 773:0.244599879101 855:0.15909589409 1158:0.119321920568 1204:0.27126561747 1245:0.217143288648 1314:0.348083681688 1332:0.162574638822 1557:0.247744869672 1771:0.233976088888 1956:0.27126561747
1418 -1 -1.0 551:0.529091428671 829:0.228227267711 894:0.433596552125 944:0.228227267711 1158:0.215993060663 1717:0.503983808214 1873:0.356690674735
1419 -1 -1.0 9:0.530387539471 157:0.158943092019 454:0.473617386608 1157:0.205359191401 1207:0.464204849124 1628:0.205359191401 1734:0.371444447452 1996:0.176948602984
1420 -1 -1.0 226:0.491812206139 639:0.389940521212 838:0.349118228354 1406:0.230742810069 1670:0.273846568241 1736:0.42528413474 1769:0.330467671185 2012:0.256659194545
1421 -1 -1.0 287:0.234845962137 353:0.358708756115 768:0.302955616937 829:0.111335381466 894:0.211520025706 942:0.497109530165 944:0.111335381466 1147:0.202125474595 1209:0.347423207639 1670:0.180152742124 1681:0.291648728846 1819:0.358708756115
1422 -1 -1.0 56:0.490959461099 391:0.27921509114 1341:0.567094318128 1343:0.440027679032 1925:0.407157729228
1423 -1 -1.0 196:0.589415218551 248:0.392816831455 1443:0.705892794315
1424 1 -1.0 142:0.371378591661 855:0.188308114458 1158:0.141231085844 1647:0.226315985226 1717:0.329539200302 1771:0.276937355164 1832:0.231001828978 1835:0.356366309082 1955:0.442766113784 2010:0.272169236665 2076:0.345956285597
1425 -1 -1.0 75:0.294623687391 981:0.308115191014 1001:0.411817115983 1029:0.442485998586 1189:0.370184875697 1448:0.340340470328 1482:0.294623687391 1767:0.304072755099 2026:0.144023888398
1426 -1 -1.0 29:0.543102014333 396:0.359624468546 502:0.291642357838 757:0.441146715025 1639:0.46842733612 1832:0.276804236533
1427 -1 -1.0 157:0.104988260693 225:0.480575610236 577:0.480575610236 578:0.356697278687 939:0.408827504261 1394:0.11688161985 1406:0.195420226199 1745:0.425262714189
1428 -1 -1.0 186:0.46348110452 957:0.374787613164 1299:0.523868108929 1552:0.425740535287 2027:0.434772022825
1429 -1 -1.0 333:0.430465310433 442:0.430465310433 676:0.467445077315 955:0.234762912907 1105:0.281468685321 1552:0.367934471995 2027:0.375739685083
1430 -1 -1.0 325:0.288101431344 832:0.32278063647 1026:0.34358666645 1380:0.403546994499 1390:0.324321821857 1787:0.315655947942 1811:0.392489848437 1832:0.226264181363 1835:0.349057544464
1431 -1 -1.0 391:0.180115201003 626:0.324633035518 829:0.1427379197 938:0.38327401003 1098:0.373909284635 1342:0.335519096781 1465:0.478586151202 1647:0.21646942452 2104:0.343211848879 2115:0.220951396482
1432 -1 -1.0 59:0.311039931019 232:0.51673467926 278:0.439074307365 391:0.208955106486 1545:0.293305573341 1558:0.347816822346 1596:0.439074307365
1433 -1 -1.0 114:0.270656186777 184:0.222386777874 1218:0.250018088592 1438:0.514666432593 1897:0.524356161461 1992:0.524356161461
1434 -1 -1.0 543:0.414684570072 801:0.453674486443 849:0.315663953486 944:0.145384709193 1070:0.487460575037 1864:0.339432227616 1977:0.385491469605
1435 -1 -1.0 287:0.318363856504 448:0.423363841735 773:0.292807456087 855:0.190451705019 1158:0.142838778765 1335:0.284595788202 1490:0.506051393706 1672:0.430499850408 1832:0.233631420069
1436 1 -1.0 166:0.332973853771 302:0.284272149625 328:0.386877113222 346:0.316904708997 1158:0.144376543813 1238:0.39097751884 1875:0.435134499549 2012:0.23135642951 2050:0.376350136864
1437 -1 -1.0 390:0.360487372125 391:0.169406883301 495:0.344070517748 867:0.313439979746 1006:0.418934061861 1048:0.289918283549 1239:0.243729388872 1728:0.450132958321 2010:0.244850532577 2115:0.207815260625
1438 -1 -1.0 91:0.288662877794 515:0.41455041965 1004:0.299803203314 1131:0.288662877794 1430:0.385817763263 1826:0.621392696717 2115:0.191387682037
1439 -1 -1.0 53:0.153719477537 115:0.271544100419 157:0.0720451010137 292:0.316893588043 507:0.316893588043 533:0.29872443197 885:0.218234006356 944:0.196713728937 1013:0.29872443197 1301:0.271544100419 1455:0.29872443197 1597:0.204319112888 1635:0.275895475188 1681:0.257650839453 1760:0.147535296703 1873:0.153719477537 1925:0.180983705395 1996:0.080206568365
1440 -1 -1.0 58:0.37734808282 157:0.0910072221574 894:0.236044762403 1110:0.348510591967 1119:0.22861824124 1350:0.416578492068 1394:0.101316770786 1751:0.416578492068 1816:0.265793204939 1855:0.354384911788 1857:0.25750336981
1441 -1 -1.0 600:0.445573692787 1260:0.510470481562 1340:0.29451422855 1361:0.445573692787 1368:0.396417692425 1463:0.313787250156
1442 -1 -1.0 56:0.32720230287 66:0.289771256364 106:0.312353827565 354:0.373979043392 391:0.186084245352 396:0.296573600418 408:0.475124447853 1961:0.413655215061 2115:0.228273758377
1443 -1 -1.0 60:0.326945783277 743:0.522366324751 991:0.383998734258 1174:0.411163978855 1670:0.2623457727 1706:0.368739569976 1922:0.314539118751
1444 -1 -1.0 3:0.270857895809 273:0.260075139829 333:0.401816576943 418:0.252360537989 1221:0.21361538182 1315:0.318338661334 1332:0.174628987101 1394:0.110437550316 1475:0.373892885139 1491:0.359093500579 1625:0.181484531545 1711:0.230376389032 1717:0.299061534547
1445 -1 -1.0 5:0.203804579721 60:0.213273037542 182:0.340749624212 273:0.203101880775 669:0.354607056373 766:0.296665136308 1085:0.250489777377 1257:0.27704702788 1303:0.287787824703 1353:0.265770126612 1721:0.219196414873 1911:0.340749624212 1922:0.205179931087 1983:0.206517073263
1446 -1 -1.0 440:0.242023186541 467:0.304142712219 560:0.392455467987 642:0.331743796128 872:0.322673566496 879:0.333432132765 1158:0.154468433415 1207:0.349168670457 1602:0.264104104057 1731:0.392455467987
1447 -1 -1.0 128:0.278901651477 694:0.203067508609 734:0.346972143783 821:0.346972143783 1278:0.165041308116 1343:0.214159796385 1406:0.146829859376 1422:0.346972143783 1510:0.312957604379 1733:0.276002645944 1795:0.361082630201 1996:0.0878195268731 2144:0.336055847814
1448 -1 -1.0 144:0.442846335818 253:0.397906766264 1263:0.471541564684 1524:0.390151666107 1870:0.520564653451
1449 -1 -1.0 144:0.555202865974 253:0.49886147666 1120:0.565655782461 1158:0.184214928918 1278:0.298304207901
1450 -1 -1.0 157:0.155121530487 830:0.55475239794 984:0.561524024189 1421:0.594035232976
1451 -1 -1.0 50:0.444714729174 157:0.164772745517 670:0.641630120125 1278:0.344740592096 1448:0.290061727594 1994:0.400509249938
1452 -1 -1.0 233:0.51688626816 448:0.477385065666 650:0.415987576369 937:0.494570948325 1278:0.260816912981 1996:0.138782333707
1453 -1 -1.0 75:0.302467639899 252:0.250373866872 302:0.252464294582 1087:0.264557073735 1332:0.174700784811 1394:0.110482956084 1746:0.436514628225 1825:0.436514628225 1894:0.128221925138 2012:0.410938868617 2015:0.320887960768
1454 -1 -1.0 32:0.394690064085 581:0.338597615194 773:0.277350381637 781:0.415451348558 843:0.366393626033 944:0.142961961171 1332:0.184342438302 1340:0.244721705029 1343:0.284297217802 1394:0.116580458051 1403:0.370242057071
1455 -1 -1.0 420:0.372728889864 440:0.263132176344 1157:0.16794099624 1215:0.299917540355 1278:0.271951389346 1600:0.482870045461 1628:0.16794099624 1959:0.515684565813 2012:0.269117324964
1456 -1 -1.0 223:0.324328529102 366:0.315429654189 1051:0.243902513402 1218:0.201298709786 1245:0.250204262401 1326:0.487098760933 1424:0.313726942402 1523:0.303150348452 1642:0.245535147471 1853:0.380560007409
1457 -1 -1.0 2:0.442084308919 906:0.420335258914 1385:0.380407861972 1394:0.115527330055 1559:0.420335258914 1588:0.326421094661 1687:0.380407861972 1894:0.134076215832 2026:0.154609166786
1458 -1 -1.0 157:0.128079936383 184:0.215508094348 694:0.329712894225 759:0.452841871859 911:0.482744150782 959:0.38423980915 1218:0.24228473626 1463:0.318905734397 1625:0.234320040694 1894:0.165483078479
1459 -1 -1.0 17:0.59532968386 157:0.20193042549 447:0.652928128793 1278:0.422482578822
1460 -1 -1.0 759:0.409144208767 821:0.509002519278 878:0.225446091827 1158:0.149514537891 1185:0.479818759923 1854:0.393160600467 1956:0.339905301967
1461 -1 -1.0 593:0.499705394192 902:0.433104752157 1279:0.465070612256 1876:0.310996201433 2073:0.499705394192
1462 -1 -1.0 391:0.177130763364 495:0.359757952407 790:0.452263736685 835:0.300296855676 1463:0.256014164835 1995:0.470656167974 2010:0.256014164835 2089:0.438034799596
1463 -1 -1.0 157:0.101146305377 726:0.430899379429 736:0.366139247394 835:0.295405134191 1157:0.130684027984 1245:0.237820171476 1269:0.387338036767 1576:0.291272940671 1628:0.130684027984 1838:0.444896532549 1873:0.215811443089 1996:0.112604437261
1464 -1 -1.0 184:0.177525953779 252:0.266181925992 1189:0.404035471197 1218:0.199583356815 1482:0.321564786072 1561:0.260272080055 1794:0.397663095013 1953:0.404035471197 2128:0.449474663678
1465 -1 -1.0 157:0.115202711635 175:0.427965470026 271:0.321294209203 294:0.378168919079 298:0.477671126979 1278:0.241029248469 1394:0.128253191911 1876:0.328189538857 1894:0.148845321983 1924:0.353207025382
1466 -1 -1.0 294:0.90165665549 1394:0.305790185921 1996:0.305790185921
1467 1 -1.0 60:0.246804641902 954:0.294284161039 1124:0.343307966047 1158:0.115828716995 1215:0.206852791643 1244:0.246804641902 1340:0.209505761537 1343:0.24338627876 1345:0.283731251216 1505:0.355667067419 1553:0.24338627876 1687:0.328635129755 1832:0.189452947375 1894:0.115828716995 1922:0.237439106232 2012:0.185609917587
1468 -1 -1.0 157:0.138413794463 471:0.530053245239 657:0.33292841986 997:0.608819244403 1864:0.441178091344 1996:0.154093690092
1469 -1 -1.0 91:0.384783569199 124:0.51428966947 652:0.422386072073 1005:0.31867123579 1021:0.331448505181 1304:0.338350661003 1996:0.134396338413 2115:0.255117097002
1470 -1 -1.0 418:0.410619270001 818:0.534329387729 961:0.738839576981
1471 -1 -1.0 30:0.298225648474 537:0.374909422439 657:0.20501651804 829:0.116363715273 898:0.219417966926 1320:0.212225997551 1528:0.57917046798 1576:0.245452508549 1607:0.292413307571 1704:0.374909422439
1472 -1 -1.0 1170:0.70956209197 1557:0.512390772856 1760:0.391143265383 2026:0.284577369931
1473 1 -1.0 157:0.122360813998 849:0.362701070647 989:0.392663433 1244:0.336861923032 1307:0.44855178141 1553:0.332196223179 1670:0.270302619001 2035:0.44855178141
1474 -1 -1.0 851:0.428890610278 856:0.375451991036 1095:0.401380329312 1711:0.271708354829 1731:0.384060320993 2026:0.348628020218 2027:0.413658338918
1475 -1 -1.0 43:0.494735838047 56:0.32739372939 110:0.494735838047 340:0.494735838047 1343:0.293430138917 2010:0.269112339346
1476 -1 -1.0 50:0.376260363289 246:0.413236633691 391:0.240161595322 502:0.31040435901 833:0.404760366566 1087:0.371639535206 1153:0.380647122698 2115:0.294611668378
1477 -1 -1.0 415:0.692112188197 830:0.666281226099 2026:0.277578901752
1478 -1 -1.0 157:0.153329353097 243:0.485275894829 622:0.701853206689 1087:0.408747280972 1996:0.170698924264 2026:0.228444805564
1479 -1 -1.0 59:0.30989717794 157:0.120849049389 310:0.30989717794 1034:0.470589901462 1456:0.470589901462 1815:0.326166515593 1894:0.156140557912 1996:0.134539162348 2140:0.448940997047
1480 -1 -1.0 50:0.435691245221 157:0.16142942422 830:0.577310963239 1448:0.284176230279 1576:0.464871385349 1994:0.392382717236
1481 -1 -1.0 3:0.251015113026 53:0.196152613428 56:0.278475905406 517:0.301781619136 582:0.255096916977 626:0.285445515368 736:0.33278666426 841:0.391647626232 867:0.293024691017 1239:0.227854560621 1394:0.102347004108 1526:0.252408376015 1558:0.263620071001 2115:0.194279627578
1482 -1 -1.0 106:0.314004775929 369:0.39308281993 391:0.187067794946 1005:0.286647864645 1147:0.269138528798 1207:0.317143502086 1221:0.233834743683 1239:0.269138528798 1494:0.32576847655 1647:0.224825321198 1776:0.415841592625
1483 -1 -1.0 189:0.342949318655 236:0.438203932243 391:0.190277570996 840:0.48583116581 1239:0.273756503816 1306:0.312524041736 1342:0.354449587834 1448:0.194438125242 2038:0.286480379776
1484 -1 -1.0 346:0.303552076121 391:0.184391073503 1005:0.282546268824 1007:0.455989153973 1048:0.315561814786 1239:0.265287471103 1657:0.301440628246 1870:0.489947620703 1996:0.119161002618 2010:0.26650778097
1485 -1 -1.0 66:0.313353258285 302:0.297158017666 407:0.386684876328 1080:0.454858857875 1153:0.31893891188 1282:0.433933640598 1793:0.325774801163 2115:0.246851005397
1486 -1 -1.0 154:0.338928454624 364:0.36804461088 391:0.144146031594 509:0.302891946725 584:0.253460003549 626:0.259803523155 829:0.114233027352 1080:0.325829821434 1282:0.310840424854 1304:0.234518192954 1342:0.268515628086 1494:0.251022540394 1683:0.31537508661
1487 -1 -1.0 114:0.377387087582 912:0.785093536083 1394:0.20516394325 1760:0.377387087582 1894:0.238104742169
1488 -1 -1.0 19:0.501406242095 158:0.325420896958 855:0.251779975042 1734:0.341556201127 2062:0.606005060286 2115:0.308864197924
1489 -1 -1.0 221:0.390515288079 391:0.183518156114 910:0.311125657643 949:0.453830476473 1343:0.289214554863 1666:0.385624015798 1928:0.38097363292 2054:0.365466510981
1490 1 -1.0 53:0.279588437147 286:0.599812823655 872:0.353664034503 1158:0.169304011971 1340:0.30622946433 1602:0.289469397768 1811:0.48035795773
1491 -1 -1.0 609:0.428770454269 867:0.33739826778 878:0.206224406344 906:0.428770454269 1098:0.378560583857 1106:0.41996024666 1204:0.310924747211 1332:0.186343108833 2026:0.157711829476
1492 -1 -1.0 168:0.438005603857 509:0.346381702589 747:0.360657193548 765:0.350775223612 829:0.130634805362 878:0.186419122031 879:0.266869460932 1903:0.366436566437 2026:0.14256557362 2092:0.396757341118
1493 -1 -1.0 621:0.456932081394 1267:0.527196768714 1291:0.506594828265 1740:0.506594828265
1494 -1 -1.0 92:0.335120469052 247:0.473378688375 751:0.417945105295 855:0.201327620741 944:0.159548364617 1134:0.534949913191 1734:0.273114243143 1873:0.249354138963
1495 -1 -1.0 40:0.555534618663 995:0.548576450405 1588:0.476694191876 1983:0.403989867397
1496 -1 -1.0 157:0.171024477381 754:0.728591527849 964:0.635337222619 1394:0.190398600934
1497 -1 -1.0 41:0.433964000478 80:0.361672039496 551:0.312254080606 944:0.134692969469 1107:0.433964000478 1158:0.127472703052 1305:0.345201234515 1734:0.230566878587 1859:0.433964000478
1498 -1 -1.0 440:0.263147718715 713:0.433772028746 1086:0.385315401489 1278:0.27196745264 1654:0.482898567042 1760:0.266195903782 1853:0.464875860904
1499 -1 -1.0 1078:0.370654574814 1157:0.14095575041 1216:0.405281087598 1225:0.452352087761 1469:0.499380172268 1628:0.14095575041 2149:0.452352087761
1500 -1 -1.0 703:0.425705317452 1157:0.174856830509 1315:0.434298386155 1597:0.383808557298 1628:0.174856830509 1691:0.536920530061 1815:0.365263477327
1501 -1 -1.0 465:0.37677343892 467:0.306661230083 642:0.334490870588 944:0.164569342276 1157:0.155747541851 1247:0.330965573545 1628:0.155747541851 1839:0.530221958959 1973:0.431097813199
1502 -1 -1.0 249:0.39111851011 1527:0.481220720387 2019:0.543568087177 2097:0.565673637287
1503 -1 -1.0 497:0.439026599324 694:0.316022900604 699:0.425023175965 878:0.239163831829 894:0.318406728334 959:0.368285806052 1509:0.329321928218 1642:0.283257459297 1894:0.158612063338 1996:0.136668745297
1504 -1 -1.0 74:0.466151852996 157:0.128774880078 478:0.566422049849 487:0.35732772167 1157:0.166380966355 1628:0.166380966355 1771:0.326253278425 2012:0.266617452514 2085:0.291051750349
1505 -1 -1.0 479:0.575131523874 487:0.384889833209 1157:0.179214593511 1158:0.179214593511 1206:0.413320420876 1628:0.179214593511 1771:0.351418494288 1894:0.179214593511 2085:0.313501732033
1506 -1 -1.0 163:0.551924806565 1157:0.176049921863 1376:0.530594462386 1628:0.176049921863 1647:0.282111486132 1926:0.521799275392
1507 -1 -1.0 114:0.27367824143 287:0.384856572267 445:0.61174408085 894:0.346630920618 985:0.312320868774 1158:0.172671745423 1424:0.394007571791
1508 -1 -1.0 20:0.371576837432 68:0.315439926549 855:0.161346653607 872:0.252781259303 912:0.39900154968 944:0.127864197792 1119:0.235279321161 1158:0.121009990205 1483:0.270830261443 1488:0.428716030237 1760:0.191796296688 1855:0.364710361793
1509 -1 -1.0 272:0.314273406487 411:0.258925762438 855:0.160749981809 868:0.289729874344 944:0.127391346579 1064:0.363361636037 1124:0.357338517135 1189:0.357338517135 1209:0.397526012587 1324:0.291656240923 1734:0.218067990152 1996:0.103883168742 2026:0.139025892441
1510 -1 -1.0 406:0.395943351355 1157:0.144690517281 1362:0.428852261189 1628:0.144690517281 1660:0.410523298146 1697:0.453611594467 1790:0.477082433616 1996:0.124673187127
1511 -1 -1.0 184:0.218795841689 199:0.497962574547 217:0.450199974504 829:0.177523888066 1157:0.168007654426 1628:0.168007654426 1838:0.571959894784 2085:0.293897330711
1512 -1 -1.0 5:0.286653388786 60:0.299970879121 205:0.360702726102 366:0.322980282368 1105:0.288587835648 1158:0.14078034269 1245:0.256193551389 1345:0.344852155964 1557:0.292298409935 1858:0.370193325992 1922:0.288587835648
1513 -1 -1.0 92:0.341338702227 775:0.430896508242 985:0.278181937312 1313:0.544876025154 1314:0.448655122978 1956:0.349642098635
1514 -1 -1.0 40:0.41797361395 222:0.384013562848 1105:0.301986222224 1161:0.412738421334 1182:0.363423662578 1509:0.305869068875 1627:0.436635217219
1515 -1 -1.0 266:0.419300770259 1196:0.419300770259 1356:0.406108900565 1384:0.406108900565 1406:0.177437509715 1508:0.34945148578 2013:0.406108900565
1516 -1 -1.0 157:0.135352202501 581:0.437652028379 1244:0.372627491853 1323:0.561218032026 1340:0.316313363675 1553:0.367466421648 1647:0.280235239988 1996:0.150685272566
1517 -1 -1.0 158:0.278613399641 610:0.533079974139 908:0.506854245743 1005:0.330314342711 1048:0.36891159055 1566:0.36891159055
1518 -1 -1.0 342:0.48652541177 635:0.360608002981 856:0.354956091352 1120:0.43883011955 1158:0.142912106243 1448:0.194715974611 1536:0.506311179411
1519 -1 -1.0 66:0.261634368667 106:0.282024164513 259:0.446435636833 344:0.373489152778 391:0.168015401743 829:0.133149055653 1230:0.289097509249 1237:0.320155524639 1239:0.241727433916 1545:0.235839432533 1596:0.35304830491 2115:0.206108298683
1520 -1 -1.0 60:0.260238349338 100:0.346522914005 157:0.189056548582 411:0.262299393059 467:0.2404760835 642:0.262299393059 819:0.402705512364 878:0.184159236582 894:0.24517728941 944:0.25810234234 985:0.220909271151 1394:0.105236697397 1651:0.308177238073 1873:0.201690839932 1922:0.250363042599
1521 -1 -1.0 418:0.363344440395 835:0.417134753107 1021:0.392141194625 1416:0.435308824714 1716:0.592208515634
1522 -1 -1.0 95:0.294060704906 467:0.263780456177 553:0.411369748137 642:0.28771864773 833:0.301049631476 843:0.362793993047 944:0.141557431849 1178:0.276415267791 1455:0.429930982943 1558:0.297331740586
1523 -1 -1.0 112:0.562284853015 157:0.138816093587 855:0.239139349565 1178:0.370057654733 1340:0.324408356002 1421:0.531593842815 1647:0.287406932297
1524 -1 -1.0 745:0.654977661251 1158:0.239350039064 1760:0.379360836462 2104:0.608112800244
1525 -1 -1.0 487:0.381242168662 1157:0.177516147196 1158:0.177516147196 1378:0.517846794463 1628:0.177516147196 1727:0.62890690099 2085:0.310530624317
1526 -1 -1.0 272:0.364311704082 487:0.30015166348 786:0.495137915012 944:0.147674469426 1157:0.139758324905 1381:0.407700379344 1560:0.495137915012 1628:0.139758324905 2085:0.244480519501
1527 -1 -1.0 964:0.411757777315 1005:0.292588122033 1138:0.391887360483 1343:0.300917964747 1417:0.396390182696 1719:0.507360634534 1922:0.293564998663
1528 -1 -1.0 467:0.2157881377 536:0.224660073987 642:0.2353710054 713:0.283053846773 851:0.621895809306 1031:0.218359572152 1278:0.177469796495 1763:0.388274072903 2021:0.388274072903
1529 -1 -1.0 53:0.32391718619 1051:0.347960368463 1295:0.563969443738 1467:0.542921016078 1642:0.350289544757 1894:0.196147164482
1530 -1 -1.0 5:0.24229691128 472:0.421581274546 685:0.405106605451 944:0.125736262869 1419:0.365393000653 1861:0.534805627728 2068:0.405106605451
1531 -1 -1.0 759:0.421153597872 1105:0.315488499664 1221:0.256505262357 1394:0.132611296886 1493:0.545250442345 1853:0.425992691874 2082:0.401183411287
1532 -1 -1.0 
1533 -1 -1.0 2083:1.0
1534 -1 -1.0 412:0.405404854619 710:0.417910266286 987:0.400048959446 1207:0.318721185563 1325:0.442037875021 1864:0.347838363955 2051:0.288073842465
1535 -1 -1.0 157:0.128473189886 246:0.380819332583 614:0.484226356612 833:0.373008005788 1087:0.342485414457 1246:0.547316262212 1394:0.143026986467 1894:0.165991173675
1536 -1 -1.0 59:0.236368898135 386:0.310444430819 407:0.305137681966 496:0.261408970987 674:0.373364062681 1005:0.24331946707 1021:0.253075472726 1545:0.222892009268 1596:0.333666194855 1621:0.373364062681 1793:0.257072809814 2038:0.239075161436
1537 -1 -1.0 22:0.293016926753 214:0.370638584456 291:0.283637476454 391:0.149877350972 803:0.293016926753 938:0.318929734968 1005:0.229660175484 1021:0.238868505578 1176:0.277306051193 1625:0.159167030709 1657:0.245017950048 1711:0.404093125462 2038:0.225654133599
1538 -1 -1.0 252:0.37000503027 586:0.398162880434 1213:0.645085728186 1670:0.3239786062 1816:0.428327986752
1539 -1 -1.0 157:0.151277360388 633:0.589078676898 818:0.500787906798 1345:0.478781491911 1394:0.168414476173 1448:0.26630479672 2026:0.225387549624
1540 1 -1.0 302:0.302574863758 989:0.381681216286 1153:0.324752798418 1158:0.153672152308 1244:0.327440392198 1307:0.436006450073 1487:0.4817694438 1553:0.322905185083
1541 -1 -1.0 697:0.44041824991 829:0.15440670767 852:0.49747921384 1087:0.301505692014 1548:0.433117832853 1603:0.21394931173 1625:0.206916094694 1936:0.409413541404
1542 -1 -1.0 24:0.530630767209 106:0.360176218684 461:0.406074213673 634:0.341979987223 657:0.299597426056 885:0.377298044052 1394:0.13866666277 1603:0.235619665149
1543 -1 -1.0 59:0.243489634001 310:0.243489634001 728:0.319796730595 787:0.369747680935 829:0.129630236925 864:0.434637385075 877:0.434637385075 955:0.209755805717 1463:0.236421691072 1827:0.384611849057
1544 -1 -1.0 92:0.233537048537 497:0.291255459916 499:0.222370506205 517:0.267343788992 727:0.346954730531 752:0.28495389761 878:0.158664126369 889:0.30254710142 1051:0.186666852356 1112:0.287946922995 1136:0.274293106887 1218:0.15406071883 1221:0.175375210852 1562:0.30254710142 1602:0.179909818123 1642:0.187916362492 2026:0.121339709909
1545 -1 -1.0 773:0.396189065045 1240:0.351716431039 1395:0.593463331059 1824:0.605913402695
1546 -1 -1.0 19:0.472158375764 157:0.137628356323 634:0.377869668041 1131:0.438674597376 1354:0.366891370083 1597:0.390312502536 1996:0.306438550715 2026:0.205051951666
1547 -1 -1.0 68:0.368516973942 157:0.109418201214 447:0.35379622066 667:0.339737229909 1097:0.326043503042 1448:0.192617003345 1545:0.264586768572 1721:0.30959691839 1967:0.466138973893 1983:0.29168839059
1548 -1 -1.0 22:0.340700315367 51:0.43095354255 166:0.301432857004 189:0.314092944304 846:0.366185270306 855:0.174267272912 1021:0.277740184103 1158:0.130700454684 1733:0.353942116456 1734:0.236405090226 2038:0.262375403813
1549 1 -1.0 157:0.131282600237 581:0.424493249633 894:0.340506714149 914:0.60093590756 1394:0.146154654555 1487:0.531769881074 1996:0.146154654555
1550 -1 -1.0 572:0.313581932823 586:0.255124232125 1165:0.430150431214 1670:0.207590403811 1750:0.413340894256 1915:0.344484436654 1954:0.430150431214 1975:0.365930612175
1551 -1 -1.0 954:0.508603954843 1157:0.200183874457 1628:0.200183874457 1697:0.627585885968 2112:0.517021088223
1552 -1 -1.0 1023:0.698222983703 1157:0.21175846682 1292:0.65023178059 1628:0.21175846682
1553 -1 -1.0 60:0.321574512157 63:0.400729974104 563:0.497620081787 592:0.400729974104 665:0.365093095461 1708:0.314310774833 1922:0.309371672126
1554 1 -1.0 581:0.49712910292 1158:0.198645192128 1244:0.42326770753 1340:0.359300468245 1394:0.171163457533 1553:0.417405245952 1816:0.449028167727
1555 -1 -1.0 366:0.38157149994 440:0.260590854526 829:0.175739614683 1140:0.589237575986 1308:0.465978318547 1854:0.437349368918
1556 -1 -1.0 3:0.301207110223 23:0.469959949027 582:0.306105095677 934:0.457405405269 1394:0.122811909512 1558:0.316332506141 1925:0.277121374262 1996:0.122811909512 2147:0.42244981707
1557 1 -1.0 586:0.384406648484 829:0.193303081821 944:0.193303081821 1394:0.1576318738 1555:0.587090221176 1577:0.525998596654 1670:0.312785385856 1894:0.182940998667
1558 -1 -1.0 562:0.483990900049 1157:0.219506635115 1628:0.219506635115 1670:0.375303885201 1759:0.572193723346 2051:0.448472763573
1559 -1 -1.0 1149:0.473383889418 1157:0.157067596161 1628:0.157067596161 1670:0.268548051167 1690:0.534715909707 1816:0.355043956302 2102:0.49241432039
1560 -1 -1.0 60:0.252865571059 157:0.091850206246 287:0.264502787075 513:0.443588991281 878:0.357883691183 944:0.125395039497 974:0.36440139625 1131:0.292761995568 1332:0.323381508513 1335:0.236447629439 1394:0.102255250433 1876:0.261662910569 1922:0.24327004033
1561 -1 -1.0 40:0.320749539025 308:0.354415231677 501:0.257959537542 569:0.306142374168 981:0.278888351686 1305:0.306142374168 1574:0.273481138346 1894:0.113049410176 2026:0.260724469355 2051:0.230970609956 2119:0.480462965043
1562 -1 -1.0 1247:0.368518901736 1424:0.395714019119 1588:0.422206213597 1774:0.614393545294 1861:0.389700806822
1563 -1 -1.0 205:0.355239539614 228:0.434668300816 230:0.457158973225 366:0.318088438235 838:0.302213960346 1014:0.425736906563 1157:0.138648090256 1245:0.252313255935 1628:0.138648090256
1564 -1 -1.0 838:0.26802921322 974:0.377579936989 994:0.405447715815 1015:0.344512729916 1048:0.280585219821 1157:0.122964996399 1414:0.315056836549 1626:0.305412715845 1628:0.122964996399 1996:0.105953301531 2105:0.435642255857
1565 -1 -1.0 98:0.307464037865 177:0.306523681907 499:0.31198759543 792:0.361635058443 818:0.378257027479 833:0.331751393772 1087:0.30460475869 1207:0.33371453738 1394:0.127207463033 2010:0.284503973204 2026:0.17024058168
1566 -1 -1.0 1051:0.354915255026 1523:0.44112986673 1593:0.49008097826 1642:0.357290985923 1987:0.508308721405 2026:0.230706810254
1567 -1 -1.0 157:0.0917096375434 252:0.23137379447 782:0.403388928468 1205:0.41979374395 1394:0.102098757721 1406:0.170704019622 1762:0.357120138825 1825:0.403388928468 1894:0.118491573118 2000:0.41979374395 2012:0.189877015751 2085:0.207278395559
1568 1 -1.0 142:0.541300849548 157:0.159323432224 487:0.44209459959 1157:0.205850602233 1628:0.205850602233 1647:0.329865635284 1771:0.403648538143 2085:0.360096346372
1569 -1 -1.0 157:0.14002037767 796:0.555509053402 1132:0.449334066923 1394:0.155882271467 1414:0.463522840844 1607:0.480364627326
1570 -1 -1.0 59:0.194976121339 246:0.225379039651 391:0.130984006019 626:0.236080770759 733:0.315263239068 778:0.296078184185 833:0.220756088081 982:0.282457474755 1087:0.202692004319 1143:0.34803909365 1363:0.32391636403 1526:0.208757050812 1937:0.301652507955 2038:0.197208465468 2130:0.286578074928
1571 -1 -1.0 60:0.367495292416 157:0.133487996256 779:0.400463988768 898:0.343634724007 944:0.182239466268 985:0.311956778875 1635:0.511189985727 1894:0.172470452315 1922:0.353549889108 1996:0.148609883906
1572 -1 -1.0 60:0.335714794682 517:0.400298575991 629:0.466982964526 1158:0.157555439981 1221:0.262592399969 1301:0.459617791581 1394:0.135758301379 1734:0.28497917696 1922:0.322975371062
1573 -1 -1.0 178:0.508927317312 303:0.54682819987 518:0.54682819987 792:0.378088382985
1574 -1 -1.0 164:0.56314091105 1158:0.183395920482 1394:0.158023859077 1483:0.410455079017 1623:0.64973785104 1894:0.183395920482
1575 -1 -1.0 3:0.316281816308 334:0.493480337036 582:0.321424934393 627:0.401044803573 867:0.369214348813 944:0.158140908154 1157:0.149663706317 1178:0.308797361644 1245:0.272359590143 1394:0.128958356183 1628:0.149663706317
1576 -1 -1.0 744:0.486153979998 889:0.435565611576 957:0.357352371801 976:0.402241921998 1509:0.314531741296 1526:0.321915334641 1894:0.151488632239 2012:0.242753207277
1577 -1 -1.0 447:0.416531395233 509:0.466316071304 1062:0.548794774592 1733:0.450725112664 1850:0.323607921138
1578 -1 -1.0 67:0.403737510574 98:0.246988833784 440:0.185814595601 657:0.220780950453 1245:0.215818548744 1340:0.21450741877 1371:0.332266352851 1545:0.221956902261 1558:0.526415802896 1904:0.391035285804 1996:0.102186984733
1579 -1 -1.0 84:0.303954274479 166:0.240302515911 409:0.314030407544 446:0.354716454867 779:0.241932154386 879:0.224911951929 962:0.258791757454 985:0.188462327963 1021:0.221414698029 1294:0.369141882984 1486:0.3343787173 1733:0.282162939756 1996:0.0897796315891 2115:0.170423683051
1580 -1 -1.0 66:0.220938249238 382:0.376994461781 649:0.362262168429 652:0.288165257076 840:0.362262168429 856:0.264296910787 1433:0.362262168429 1661:0.362262168429 1912:0.362262168429
1581 -1 -1.0 791:0.462715631049 958:0.517767129359 965:0.562246689682 1406:0.23792861721 2100:0.380893787811
1582 -1 -1.0 147:0.343829409255 843:0.332333708316 891:0.434778185161 944:0.129672230433 1064:0.369867460105 1157:0.122721102588 1215:0.21916156306 1234:0.376831029475 1628:0.122721102588 1877:0.314431939914 1894:0.122721102588 2010:0.236498279501 2012:0.196654632189
1583 1 -1.0 32:0.33327868713 157:0.0884242988264 346:0.250770337465 411:0.245361930997 779:0.265272896479 855:0.152329090674 868:0.274552368862 872:0.238653473799 894:0.229345453166 942:0.269501221192 1147:0.219159195035 1200:0.288277305339 1711:0.20535170241 1734:0.206644493961 1996:0.0984412467906 2026:0.131743018179 2103:0.404755361103
1584 -1 -1.0 989:0.392186466038 1057:0.448006927057 1149:0.475897984445 1244:0.336452737978 1553:0.331792705535 1802:0.442395561943
1585 -1 -1.0 989:0.444147873493 1249:0.633534792443 1637:0.633534792443
1586 -1 -1.0 543:0.569854652661 573:0.506656500935 1256:0.560408684818 1602:0.323275379331
1587 -1 -1.0 543:0.523078343322 858:0.492422176309 1157:0.173556092267 1244:0.369808544142 1553:0.36468651772 1628:0.173556092267 1816:0.392315430711
1588 -1 -1.0 543:0.374768350217 694:0.247752685447 838:0.271042041991 1157:0.124347205728 1171:0.32413913409 1244:0.264955603216 1315:0.308845760349 1377:0.357527597353 1390:0.291528832315 1553:0.261285840519 1602:0.212604003515 1628:0.124347205728 1803:0.311191094896
1589 -1 -1.0 694:0.307081227571 838:0.335947611739 989:0.382804065461 1026:0.382804065461 1171:0.401759694433 1553:0.323855123947 1910:0.483186737604
1590 -1 -1.0 114:0.316238156722 812:0.552268022415 944:0.210825437814 1703:0.524664699795 1766:0.524664699795
1591 -1 -1.0 3:0.422982480406 117:0.567887607507 878:0.301803269095 1031:0.398792508809 1158:0.200154174096 1894:0.200154174096 1922:0.4102991852
1592 -1 -1.0 56:0.247859080215 158:0.182189078541 626:0.254062421621 736:0.296198683298 820:0.374548315254 841:0.348588220818 1004:0.270873648624 1190:0.359911613089 1239:0.20280326133 1291:0.359911613089 1332:0.144042919077 1394:0.0910945392705 1526:0.224657525851 1996:0.0910945392705 2115:0.172919699196
1593 -1 -1.0 103:0.348734996209 278:0.311655809514 323:0.356981126319 391:0.148316746782 962:0.276284847923 1005:0.227268829295 1021:0.236381277266 1028:0.30789743664 1221:0.185395933477 1274:0.30789743664 1483:0.248958763069 1647:0.178252810666 1936:0.311655809514 2115:0.181943512489
1594 -1 -1.0 157:0.124535127616 680:0.530539489378 939:0.484943603031 1206:0.371088802496 1670:0.275105812494 1745:0.504438744223
1595 -1 -1.0 98:0.508520668305 944:0.258001133455 995:0.684096949722 1873:0.403223503034 1996:0.210390862503
1596 -1 -1.0 929:0.596260343424 1157:0.180835032785 1202:0.494852256173 1218:0.264761621716 1238:0.489708581257 1628:0.180835032785 1996:0.155817259522
1597 -1 -1.0 49:0.497617768739 252:0.346815749015 693:0.518126178697 1157:0.177611919176 1373:0.52642892281 1628:0.177611919176 1996:0.153040050251
1598 -1 -1.0 49:0.403940739755 252:0.281527346925 693:0.420588421591 947:0.316465182111 1157:0.144176302633 1540:0.490829201599 1628:0.144176302633 1783:0.427328166049 1996:0.124230111933
1599 -1 -1.0 49:0.45804120303 693:0.476918536919 1157:0.163486077554 1221:0.272476795923 1226:0.524655917095 1625:0.231492335635 1628:0.163486077554 1711:0.293856274791 1996:0.140868459955
1600 -1 -1.0 49:0.462320578191 693:0.481374278733 1157:0.165013490928 1221:0.27502248488 1228:0.54409258679 1394:0.142184562054 1628:0.165013490928 1711:0.296601707374 1996:0.142184562054
1601 -1 -1.0 3:0.392973347026 582:0.399363560512 829:0.196486673513 1091:0.520989703462 1394:0.160227981006 1558:0.412706870099 1787:0.424315265524
1602 -1 -1.0 62:0.227221216341 145:0.248789595265 310:0.206895071226 339:0.314177534072 751:0.288537901637 861:0.326807735497 942:0.245903593143 974:0.320092617957 1021:0.221518433128 1079:0.334535377223 1292:0.320092617957 1652:0.239156529225 1877:0.267088787663
1603 -1 -1.0 57:0.500103156758 502:0.303755985235 536:0.361324873129 586:0.370375030843 944:0.186247129632 1463:0.339680481881 1670:0.301368088691 1857:0.386008107004
1604 -1 -1.0 37:0.526181792912 380:0.53998983409 1158:0.187807116116 1463:0.361926831675 1483:0.420327695856 1760:0.297667236412
1605 -1 -1.0 159:0.468139630372 756:0.403649809979 910:0.38231057948 1301:0.493383041442 1657:0.368656095532 1711:0.30400098
1606 -1 -1.0 858:0.42643798666 1439:0.511675535949 1460:0.416018614257 1981:0.391790211453 1996:0.129506371865 2069:0.461514714708
1607 -1 -1.0 130:0.420648576015 390:0.45784842654 1158:0.161370441023 1252:0.532080499565 1408:0.505903941931 1448:0.21986522712
1608 -1 -1.0 117:0.573433515933 955:0.345557832125 1332:0.275370805949 1582:0.609133113719 1647:0.323869659684
1609 -1 -1.0 154:0.375432751188 449:0.367718505842 496:0.262857352843 652:0.324297218393 674:0.375432751188 815:0.335514930424 962:0.297436109639 1494:0.278058928558 1591:0.360923329427
1610 -1 -1.0 189:0.401848412698 382:0.592419945472 854:0.428438590196 2084:0.551359080682
1611 -1 -1.0 62:0.421783475048 166:0.446274859489 829:0.20446391063 1602:0.330844819324 1652:0.443938614542 1733:0.524015430363
1612 -1 -1.0 1278:1.0
1613 -1 -1.0 66:0.30032316639 499:0.305676553117 595:0.512451650469 829:0.152838276559 955:0.247308935049 1051:0.256597338303 1085:0.36198913004 1642:0.258314948961 2048:0.453469912178
1614 -1 -1.0 17:0.391204208683 30:0.464275081168 1051:0.304136103264 1598:0.469151614233 1642:0.306171928795 1944:0.450823759471 1996:0.147724735854
1615 -1 -1.0 42:0.427422405928 60:0.477000285527 287:0.49895248463 1332:0.305010032106 1394:0.192892149962 1922:0.458899478532
1616 -1 -1.0 348:0.431840217413 818:0.431840217413 855:0.224726566211 944:0.17809159018 1268:0.371625257437 1873:0.278334881292 1886:0.573788960408
1617 -1 -1.0 42:0.256027742692 300:0.380460035293 803:0.34954793508 1157:0.13409460452 1217:0.475072400455 1509:0.278416992976 1575:0.456507390418 1628:0.13409460452 2148:0.346330285303
1618 -1 -1.0 300:0.414642607884 792:0.357986883601 803:0.380953198594 1316:0.395759485094 1460:0.404511437864 1509:0.303431470688 2148:0.377446457883
1619 -1 -1.0 226:0.734466729299 300:0.678644696106
1620 -1 -1.0 858:0.452522192197 944:0.168527149355 1116:0.465270557524 1237:0.405221784358 1394:0.137427971084 1767:0.38830109496 1852:0.465270557524
1621 -1 -1.0 283:0.554275196151 829:0.165312114112 1048:0.356993440519 1355:0.480401501057 2138:0.554275196151
1622 -1 -1.0 157:0.214442621281 1215:0.494798912184 2012:0.443985235022 2148:0.715587527674
1623 -1 -1.0 564:0.388070141743 1237:0.307232440358 1865:0.428415253248 1996:0.208391219619 2058:0.371316147945 2148:0.62463395787
1624 -1 -1.0 147:0.300787769215 258:0.380351293106 260:0.365487820575 281:0.279854205344 391:0.143144655225 962:0.266650261404 1448:0.146274614789 1867:0.365487820575 1896:0.318202828134 1996:0.092505891484 2025:0.313184189257 2038:0.215517441059 2127:0.228138205362
1625 1 -1.0 490:0.557350992863 694:0.313445920892 838:0.342910601752 989:0.390738221834 1026:0.390738221834 1171:0.410086733061
1626 -1 -1.0 101:0.349173251067 247:0.513745423488 308:0.513745423488 1157:0.163871673436 1628:0.163871673436 1952:0.525893362902 1996:0.141200710254
1627 1 -1.0 142:0.328969828479 158:0.215591924761 459:0.425898401984 855:0.166804682621 872:0.261332334994 1394:0.10779596238 1647:0.200472328006 1663:0.364949632306 1771:0.245313101706 1832:0.204623082115 1835:0.315671840559 1894:0.125103511966 1955:0.392205409192 1996:0.10779596238
1628 -1 -1.0 420:0.460699793126 479:0.66615530017 955:0.354909066934 1157:0.207578173652 1628:0.207578173652 2085:0.363118402899
1629 -1 -1.0 829:0.269004334121 1157:0.254584257355 1378:0.74266844833 1394:0.219363586179 1628:0.254584257355 2085:0.445346576221
1630 -1 -1.0 66:0.277889046044 408:0.455641740395 652:0.362445021033 1157:0.133840328248 1223:0.40337954292 1244:0.285183287376 1343:0.281233361513 1515:0.474171546619 1628:0.133840328248
1631 -1 -1.0 184:0.314809885774 1051:0.428830942318 1218:0.353924665232 1406:0.348252825765 1523:0.533000860786 1642:0.431701449869
1632 -1 -1.0 17:0.405332362033 177:0.368818269211 1005:0.362924603547 1304:0.385336879245 1339:0.629327177961 1996:0.153059744209
1633 -1 -1.0 157:0.155854335658 348:0.515939505551 855:0.268491235369 944:0.212774269916 1394:0.1735099438 1561:0.384474109735 1804:0.55104156896 1873:0.332539571909
1634 -1 -1.0 60:0.274979570463 100:0.36615173087 157:0.19976567118 411:0.277157362163 418:0.254097869571 467:0.254097869571 642:0.277157362163 878:0.194590950569 894:0.259065375648 944:0.272722569186 985:0.233422693646 1394:0.111197838139 1651:0.325633961203 1873:0.213115632926 1922:0.264544876221
1635 -1 -1.0 157:0.173230352976 184:0.291478464991 1311:0.627076103554 1354:0.461799611951 1517:0.491279372883 1996:0.192854364188
1636 -1 -1.0 1003:0.641655799406 1603:0.265171039031 1619:0.453257247585 1961:0.536810821365 1996:0.156058209413
1637 -1 -1.0 157:0.168182131187 1368:0.529028187677 1473:0.716482680112 1925:0.422488480898
1638 -1 -1.0 371:0.3743338806 827:0.302677738749 1157:0.135239799298 1628:0.135239799298 1755:0.460406054959 1780:0.445920947575 1884:0.383709240191 2051:0.276307668351 2100:0.31190189186
1639 -1 -1.0 101:0.379537292385 406:0.487427875726 1157:0.178121923842 1451:0.558420630473 1460:0.493028467343 1628:0.178121923842
1640 -1 -1.0 657:0.258053241833 731:0.471896570964 809:0.457049953656 976:0.368059133456 1157:0.138615026582 1526:0.294558753413 1628:0.138615026582 1837:0.491087420358
1641 -1 -1.0 370:0.462736405483 1221:0.281831435587 1251:0.575674764804 1278:0.273826351582 1312:0.423186508307 1711:0.30394491208 1894:0.169098861352
1642 -1 -1.0 157:0.0906745554475 206:0.353089497426 361:0.317258355232 455:0.347236650523 493:0.336846053281 551:0.286978162656 894:0.235181927205 944:0.123790026461 1157:0.117154216335 1628:0.117154216335 1691:0.359737184704 1734:0.211903264988 1996:0.100946418676 2026:0.135095666749 2066:0.386288055968
1643 -1 -1.0 1158:0.237529569756 1324:0.574614737276 1808:0.783197042382
1644 -1 -1.0 95:0.320686059256 211:0.481727441037 256:0.517602691878 456:0.362872154227 657:0.27198630444 1138:0.399798366078 1394:0.125887039993 1996:0.125887039993
1645 -1 -1.0 59:0.282600724747 157:0.110204388337 310:0.282600724747 391:0.189849786615 467:0.280355479783 499:0.300904792554 850:0.39892857831 1359:0.456946313398 1448:0.194000987052 1574:0.344453383329 1994:0.267871223328 2026:0.164193088651
1646 -1 -1.0 114:0.371507780789 184:0.305252280795 1218:0.343179538425 1491:0.656708586852 1894:0.468790625166
1647 -1 -1.0 248:0.263003561669 849:0.337870660727 1015:0.412610486885 1095:0.391042333616 1386:0.472618035163 1731:0.374168421326 2076:0.360750894557
1648 -1 -1.0 717:0.650760976025 855:0.254872940501 1335:0.380861727575 1523:0.421477637132 1956:0.434569766723
1649 -1 -1.0 271:0.295657465393 418:0.269686255691 843:0.370916613725 1158:0.136968639249 1335:0.272899965844 1407:0.439556738494 1497:0.485254574322 1517:0.300644451077 1857:0.299954727579
1650 -1 -1.0 136:0.38206479116 271:0.250121698487 838:0.252571469463 843:0.31378978812 974:0.355804199024 1158:0.115873376114 1335:0.230869201571 1407:0.371858284948 1497:0.410517955859 1517:0.254340612181 1857:0.253757116639
1651 -1 -1.0 184:0.228029780661 766:0.51897831227 1354:0.361275623658 1660:0.496797400179 1847:0.548940978112
1652 1 -1.0 502:0.420923695764 829:0.258088182426 1160:0.44179430342 1394:0.210461847882 1639:0.676075200387 1894:0.244253270007
1653 -1 -1.0 197:0.461078213891 936:0.470751021783 1157:0.150157557001 1213:0.511191593005 1406:0.216323388087 1616:0.461078213891 1628:0.150157557001
1654 -1 -1.0 42:0.474783371072 157:0.192463016381 291:0.627460104022 1517:0.545822994449 1996:0.214265756643
1655 -1 -1.0 1626:0.560168993157 1926:0.668468715977 2142:0.489244596154
1656 -1 -1.0 406:0.44680106921 467:0.321483650163 642:0.350658431761 1157:0.163275573651 1158:0.163275573651 1460:0.451934855042 1628:0.163275573651 1686:0.538362219524
1657 -1 -1.0 665:0.399667224659 854:0.423298630254 1619:0.413457226235 1666:0.4628744714 1793:0.356621206429 1996:0.142354909356 2142:0.358386829927
1658 -1 -1.0 66:0.287076252622 158:0.238273542625 267:0.354258468061 619:0.4898479902 829:0.146096753771 1005:0.28248881324 1021:0.2938153318 1184:0.470705575599 2119:0.2938153318
1659 -1 -1.0 9:0.258558521621 30:0.271103318752 128:0.273950863993 322:0.354673046906 493:0.287841380524 496:0.219741325773 649:0.340813035949 955:0.171165052236 1034:0.301721713518 1178:0.206555505019 1239:0.19204158099 1833:0.29672034415 1912:0.340813035949 1996:0.0862606411076
1660 -1 -1.0 158:0.293002671071 386:0.443204364396 493:0.488857329689 803:0.443204364396 1182:0.419440793145 1239:0.326155100775
1661 -1 -1.0 33:0.480082534071 944:0.307694885607 1268:0.321034785978 1335:0.290098103499 1557:0.302306151339 1651:0.367391319102 1654:0.41863553468 1873:0.240444311191 2026:0.167898201957
1662 -1 -1.0 16:0.484720099274 75:0.426708462085 1158:0.180890030085 1218:0.264842143583 1311:0.506802097378 1517:0.397051354954 1625:0.256135911902
1663 -1 -1.0 16:0.406557534261 157:0.117428395814 452:0.379696633431 1247:0.32240905966 1893:0.537519362688 1898:0.516514033071 1996:0.13073100772
1664 -1 -1.0 1247:0.482535124328 1415:0.711887534832 1861:0.510270508201
1665 -1 -1.0 762:0.548372293687 1158:0.198116608681 1218:0.290063677351 1311:0.555066040721 1517:0.434863479645 1625:0.280528330962
1666 -1 -1.0 271:0.297614843481 325:0.287145230547 360:0.488467165858 838:0.300529777332 885:0.323245406571 935:0.402207633024 1157:0.137875429859 1478:0.442466790933 1628:0.137875429859
1667 -1 -1.0 157:0.12119916362 318:0.554779759495 855:0.208790554517 1218:0.229268597579 1311:0.438728536721 1443:0.502534534593 1517:0.343719493 1996:0.134928938483
1668 -1 -1.0 422:0.394946616434 829:0.162876610656 853:0.524768188146 1119:0.299704679259 1832:0.252125116117 1906:0.44967052334 1936:0.431871717146
1669 -1 -1.0 3:0.397188173694 248:0.33564773539 582:0.403646925268 835:0.424848518269 849:0.431193864479 1394:0.161946502561 1558:0.417133348217
1670 -1 -1.0 111:0.552968011438 667:0.375087502316 1105:0.31995397847 1158:0.156081529331 1318:0.418242256672 1580:0.448771275929 1996:0.134488300125 2026:0.179984459217
1671 -1 -1.0 342:0.518516876163 1120:0.467685381381 1278:0.246638541611 1528:0.40050962159 1536:0.539603656383
1672 -1 -1.0 243:0.307041784934 371:0.346945431796 422:0.321154462681 600:0.343004280715 1292:0.384887638406 1496:0.426720064139 1944:0.329604491715 2026:0.144540665643 2112:0.323732068001
1673 -1 -1.0 5:0.333494743915 157:0.126765607778 287:0.365049333399 713:0.423012399878 1051:0.290550534699 1105:0.335745294182 1597:0.359505867318 1642:0.292495421183 1721:0.358681106896 1996:0.141125964757
1674 -1 -1.0 119:0.435705963753 158:0.239503803756 509:0.38937960434 780:0.41192396766 1394:0.119751901878 1414:0.356087586052 1680:0.426753248008 1876:0.306435425653 1996:0.119751901878
1675 -1 -1.0 144:0.430723956667 1005:0.291985020483 1147:0.274149674693 1178:0.294869081035 1221:0.238188561105 1524:0.379471739368 1738:0.416903537377 1937:0.438833283588
1676 -1 -1.0 234:0.467242109276 1239:0.285899556715 1306:0.326386711365 1322:0.388502068537 1653:0.478290439005 1815:0.311330411471 1996:0.128419475238 2127:0.316708353861
1677 1 -1.0 147:0.315944550003 157:0.0872799738466 878:0.170038154966 989:0.280086843515 1119:0.219255061777 1307:0.319952004821 1350:0.399517302373 1394:0.0971672895272 1553:0.236955580169 1751:0.399517302373 1855:0.339870892653 1910:0.353533988728 1996:0.0971672895272
1678 -1 -1.0 41:0.498438527096 80:0.415406067001 281:0.381654627215 1107:0.498438527096 1158:0.146411467966 1771:0.287095468126 1925:0.28466732982
1679 -1 -1.0 386:0.426650451422 1005:0.334399171508 1021:0.347807059696 1285:0.493291518927 1563:0.434594333111 1576:0.364799639761 1996:0.141029434639
1680 -1 -1.0 566:0.644744540587 1132:0.498998782322 1158:0.200906446549 1394:0.173111876828 1414:0.514755835771
1681 -1 -1.0 394:0.453179173877 499:0.323117170042 569:0.414054447056 737:0.490677461111 780:0.453179173877 855:0.20386423647 2026:0.176313596388
1682 -1 -1.0 336:0.431112378844 879:0.32365674462 1021:0.318624064929 1218:0.219527745165 1221:0.249899681689 1240:0.27286204474 1295:0.431112378844 1394:0.129196261221 1711:0.269507681503 1747:0.384170807008
1683 -1 -1.0 64:0.694083188066 856:0.486596120188 1341:0.530540049254
1684 -1 -1.0 955:0.246306070631 1100:0.510373603729 1304:0.312501634439 1356:0.474999403897 1884:0.408730877864 2032:0.434176770957
1685 -1 -1.0 141:0.593432240116 223:0.567447499828 1924:0.570825289672
1686 -1 -1.0 157:0.120349865288 411:0.333949782291 435:0.41288146161 454:0.358617590435 868:0.373679418955 944:0.164303127102 1157:0.15549559724 1628:0.15549559724 1734:0.281253426272 1996:0.133983429298 2005:0.512709604901
1687 1 -1.0 249:0.346835264609 459:0.482024185703 578:0.372322161705 829:0.149609803709 1539:0.501626899775 1602:0.242084915253 1674:0.419662299221
1688 -1 -1.0 531:0.44757637631 1230:0.468885257015 1848:0.724070881349 2026:0.235676392339
1689 -1 -1.0 5:0.348891270495 670:0.516418649236 895:0.53717911379 1278:0.27746588778 1524:0.45496954612 2026:0.197587077068
1690 -1 -1.0 26:0.374444320838 50:0.272042874708 158:0.224427822822 391:0.173641066561 502:0.224427822822 646:0.429404968103 850:0.364869432063 1240:0.236995382269 1448:0.17743785182 1620:0.379906861118 1994:0.245001302077 2115:0.213009429129
1691 -1 -1.0 350:0.366138109728 440:0.168509992288 475:0.381028027887 503:0.305144935379 616:0.345145509337 655:0.267124695196 1005:0.219733789997 1119:0.209108149502 1266:0.330244683169 1406:0.15494041273 1483:0.240704599622 1531:0.354618821961
1692 -1 -1.0 42:0.183394723781 99:0.289492948757 165:0.28469428462 271:0.207337960308 440:0.150497174428 562:0.211787662622 574:0.260115515878 650:0.248079158698 756:0.229242468804 910:0.217123404801 944:0.1014936441 1158:0.0960530397913 1300:0.29494329097 1335:0.191378635445 1407:0.308251298433 1475:0.280204136581 1556:0.326999902001 2051:0.19624542184
1693 -1 -1.0 184:0.198530493392 205:0.390593159644 424:0.50265566723 486:0.432528736762 696:0.518983721242 1354:0.314538862457
1694 -1 -1.0 145:0.36219268631 248:0.271019695931 271:0.327584557999 376:0.410970698136 467:0.298808801433 1178:0.313121434634 1647:0.243187162361 1793:0.327584557999 1823:0.406660612573
1695 -1 -1.0 158:0.220467036056 177:0.265622653025 386:0.33348485264 391:0.170576583602 496:0.280810101629 720:0.421826667455 1011:0.350085127086 1526:0.271858111631 1996:0.110233518028 2030:0.392833108451 2115:0.209250158476 2142:0.277519344126
1696 -1 -1.0 391:0.199297943498 504:0.333151451067 626:0.359207307379 1147:0.286734311061 1207:0.337877761256 1239:0.286734311061 1342:0.371252762789 2047:0.450496018683 2127:0.317633062097
1697 -1 -1.0 95:0.398994405329 109:0.465738522668 657:0.338402654764 1158:0.181775251698 1240:0.330796518868 1371:0.509282235005 1394:0.156627403066 1760:0.2881069575
1698 -1 -1.0 1670:0.434632877852 1679:0.900607717871
1699 -1 -1.0 42:0.300401947518 184:0.204897668006 215:0.518776598322 217:0.421602733397 440:0.246515512344 703:0.383048259557 1769:0.324626601755 1815:0.328662888467
1700 -1 -1.0 184:0.16578383479 217:0.341121100015 313:0.383671078148 440:0.199457062491 467:0.250651240587 584:0.298454182005 728:0.331839150703 878:0.191951484085 1482:0.300295490511 1684:0.433379830126 1705:0.303819853095
1701 -1 -1.0 47:0.337348441187 152:0.456883623412 440:0.21710482098 500:0.456883623412 541:0.490908703153 959:0.321736995002 985:0.250629368484 1996:0.119394749132
1702 -1 -1.0 37:0.311772259491 89:0.335382636403 366:0.255298162937 387:0.335382636403 682:0.378835096701 1245:0.202506922548 1403:0.304513592806 1418:0.348865300798 1512:0.394241369459 1513:0.241393895412
1703 -1 -1.0 114:0.180400364665 164:0.349498911768 211:0.375294133969 348:0.291625721422 944:0.120266909777 1158:0.113819957622 1287:0.242524432723 1483:0.254738380095 1488:0.403243073656 1760:0.36080072933 1832:0.186167359883 1895:0.375294133969
1704 -1 -1.0 246:0.289048854215 395:0.352988886974 454:0.290569985522 466:0.415423075852 489:0.334537299682 944:0.133126646703 979:0.348732063206 1200:0.317909569691 1463:0.242798498922 1731:0.320101642549 2026:0.145284992761
1705 -1 -1.0 66:0.344410516449 210:0.491654030972 391:0.221172285509 1005:0.338906883347 1620:0.48389975032 2113:0.491654030972
1706 -1 -1.0 241:0.533023596463 1335:0.330929112286 1949:0.510011586341 2070:0.588438569481
1707 -1 -1.0 536:0.323602063993 894:0.316899315785 944:0.166802675498 1078:0.415108710659 1208:0.559272901307 1265:0.494902169224 1394:0.136021723223 1996:0.136021723223
1708 -1 -1.0 461:0.36619091663 804:0.393003457915 811:0.388881805111 849:0.332947086112 1256:0.430139040059 1986:0.514149861777
1709 -1 -1.0 403:0.367604712046 829:0.123898122312 898:0.233625009651 1056:0.37629703234 1176:0.289267116792 1269:0.347539864297 1286:0.386625370187 1526:0.249171641238 1603:0.171675948495 1640:0.337140193784 1832:0.191788301272 2051:0.239566127455
1710 -1 -1.0 157:0.158866839122 803:0.535058392145 1657:0.447410707129 2009:0.698782872979
1711 -1 -1.0 396:0.329658501628 586:0.325973656856 857:0.549605609366 1242:0.528127970074 1245:0.282311672974 1773:0.352677030754
1712 -1 -1.0 296:0.583714343041 855:0.219680042895 1073:0.412328162151 1724:0.528744264179 1734:0.298010518518 2115:0.269486484131
1713 -1 -1.0 249:0.393368755572 677:0.568928161179 1158:0.160586463664 1556:0.546695429888 1625:0.227386552428 1638:0.381068523967
1714 -1 -1.0 153:0.360043103494 694:0.228819356151 734:0.390973145269 756:0.274090752044 789:0.287409784664 1087:0.236955887691 1157:0.114844557598 1315:0.285243681236 1628:0.114844557598 1704:0.390973145269 1973:0.317881342139 1980:0.299368331092
1715 -1 -1.0 472:0.611858574579 504:0.384928601839 634:0.366998402976 1158:0.172704062584 1245:0.314288673313 1670:0.295282671724 1769:0.356335949334
1716 -1 -1.0 106:0.266167336587 153:0.372840320909 262:0.358431089299 652:0.322057888111 789:0.297625354593 872:0.248429086799 1139:0.421334762638 1157:0.118926543222 1174:0.318680282213 1628:0.118926543222 1647:0.190574034307 1925:0.231228482126 1996:0.102473551523
1717 -1 -1.0 125:0.457327817531 189:0.310213150252 201:0.275052881899 1201:0.382601577963 1239:0.247625123689 1306:0.282692112925 1714:0.457327817531 1985:0.349570090458
1718 -1 -1.0 19:0.404802270449 377:0.444732719147 898:0.303751193564 1448:0.207715170206 1450:0.459475680286 1545:0.285326241785 1721:0.333864484869 1983:0.31455220799
1719 -1 -1.0 600:0.367029861998 919:0.276735898537 1030:0.475178641757 1111:0.411846920727 1215:0.239526492852 1489:0.456609479993 2012:0.214928173051 2119:0.285016521626
1720 -1 -1.0 1324:0.397281675672 1391:0.389702865505 1394:0.141505215939 1416:0.387396845774 1557:0.340976061974 1588:0.399821301723 1687:0.465947725337 1894:0.164225070073
1721 -1 -1.0 239:0.427800987185 377:0.366579945465 602:0.414341687135 634:0.267034204628 878:0.189480517262 1159:0.445198579837 1332:0.171213433346 1485:0.393957480117 2026:0.144906801079
1722 -1 -1.0 273:0.280331358097 398:0.489446367135 688:0.42421304632 694:0.275257367868 959:0.320778593587 1051:0.245078018452 1354:0.285045177313 1625:0.195619639905 1642:0.246718521114 1708:0.287720853631
1723 -1 -1.0 336:0.451652708439 805:0.465584714889 878:0.236859259502 959:0.364737019973 1204:0.357112946479 1332:0.214024574268 1953:0.465584714889
1724 -1 -1.0 5:0.238031989604 60:0.249090602009 205:0.299521271712 273:0.23721127778 366:0.268197210368 944:0.123523047231 1130:0.397975899848 1245:0.212738670277 1557:0.242719517008 1850:0.227291291872 1858:0.307402100834 1861:0.262695976905 1890:0.336119573914 1922:0.239638320641
1725 -1 -1.0 157:0.11140577846 201:0.306702477227 843:0.389794180551 1304:0.312243057631 1368:0.350434357438 1443:0.461927701124 1734:0.26035140815 1746:0.490023282196
1726 -1 -1.0 157:0.150713638637 526:0.689879976876 762:0.538988702431 1597:0.427422219041 1996:0.16778689447
1727 -1 -1.0 53:0.267998944392 109:0.415803875804 114:0.257217266221 348:0.415803875804 944:0.171478177481 1247:0.344859939134 1921:0.498320248961 2107:0.345794597992
1728 -1 -1.0 362:0.553238448251 526:0.681690609424 1268:0.424256356941 2026:0.221882121846
1729 -1 -1.0 526:0.654401641518 592:0.490459521308 1119:0.359135565558 1767:0.449699449731
1730 -1 -1.0 
1731 -1 -1.0 
1732 -1 -1.0 576:0.443018141409 1069:0.457408955266 1341:0.363850770714 1527:0.404944057896 1558:0.298197834152 2019:0.457408955266
1733 -1 -1.0 493:0.465596212394 814:0.573699399917 1403:0.443127685203 1641:0.50766821857
1734 -1 -1.0 325:0.293326641358 767:0.451991828141 809:0.46439778382 1085:0.352474669573 1157:0.140843491251 1381:0.410866006372 1628:0.140843491251 1670:0.24080870924 1787:0.321380906032
1735 -1 -1.0 325:0.349131191723 832:0.391156641431 1287:0.357199630579 1357:0.525554792415 1380:0.48903208307 1670:0.286621873979
1736 -1 -1.0 679:0.47345472941 1157:0.162298695938 1158:0.162298695938 1234:0.498359152442 1628:0.162298695938 1670:0.277491981582 1725:0.552524498774 1760:0.257237346977
1737 -1 -1.0 114:0.283728316663 325:0.372819326475 767:0.57448340921 1117:0.435823017056 1670:0.306068826112 1787:0.408476408327
1738 -1 -1.0 56:0.396569399854 386:0.440929498652 829:0.178731643913 1324:0.409197334023 1494:0.392755688471 1715:0.542834596156
1739 -1 -1.0 184:0.159611090506 221:0.347736925296 302:0.241318569433 1004:0.314022289925 1091:0.34338145949 1221:0.204268697318 1711:0.220296331095 1712:0.434211745 1984:0.417243498904 1996:0.105605384528 2098:0.273168550461 2115:0.20046482997
1740 -1 -1.0 3:0.253110230805 56:0.280800226891 573:0.320943340911 582:0.257226103859 691:0.424326806239 829:0.126555115402 954:0.304300463631 1390:0.280800226891 1394:0.103201251588 1558:0.265820397072 1787:0.2732972493 1801:0.354992850677 1832:0.195901198076
1741 -1 -1.0 68:0.390967106794 246:0.344095327362 310:0.297677958004 738:0.437530378423 833:0.337037279567 855:0.199978598277 1087:0.309458109716 1332:0.204351272375 1394:0.129234294373 2015:0.375349562074
1742 -1 -1.0 60:0.367742281898 157:0.133577712048 856:0.428659153784 1654:0.496226586251 1721:0.37795583876 1922:0.35378750604 1983:0.356093112604 1996:0.148709762949
1743 -1 -1.0 273:0.239576946942 346:0.259156442149 657:0.219800645951 779:0.274143986665 1221:0.196778980989 1331:0.349943227259 1425:0.401944848216 1448:0.321730709093 1528:0.310467771561 1708:0.245892161878 1980:0.307769369476 2100:0.272297371487
1744 -1 -1.0 92:0.334936593479 422:0.386663942564 878:0.22755456715 919:0.311374722379 1051:0.267715807985 1136:0.393388541179 1268:0.332748274484 1482:0.355994175747 1642:0.269507843429 1894:0.150912866472 2026:0.17402424731
1745 -1 -1.0 5:0.532658838845 174:0.419756936076 711:0.431278130974 1158:0.130798896513 1415:0.410060708308 1597:0.287101942891 1861:0.293925480899
1746 -1 -1.0 132:0.605161139003 462:0.668075779953 1157:0.188572010111 1160:0.34108055073 1628:0.188572010111
1747 -1 -1.0 158:0.205716996955 369:0.334449815093 391:0.159164395536 502:0.205716996955 829:0.126134799187 1073:0.298743398929 1200:0.301212873048 1394:0.102858498478 1552:0.319877420423 1647:0.573869805222 2036:0.374240913977
1748 -1 -1.0 184:0.181825238249 325:0.290776227513 757:0.363948226395 829:0.147527133027 944:0.147527133027 1008:0.437711792909 1218:0.204416822616 1478:0.448061853655 1568:0.36713918284 1760:0.22129069954 2107:0.297496080302
1749 -1 -1.0 861:0.886590248055 1832:0.462555652926
1750 -1 -1.0 361:0.388240999052 449:0.440223942671 496:0.314686637714 947:0.314686637714 1024:0.44945925568 1157:0.143366027223 1178:0.295803518738 1626:0.356083511701 1628:0.143366027223
1751 -1 -1.0 66:0.206857459418 184:0.129746827286 391:0.13283896655 407:0.255266696605 494:0.352967930397 531:0.218183207349 671:0.31972791291 779:0.231331896396 780:0.295293839481 1221:0.166048708188 1388:0.272633825258 1494:0.231331896396 1586:0.31972791291 1683:0.290636517132 1793:0.215057434156 1996:0.0858459367917 2142:0.216122178631
1752 -1 -1.0 184:0.200973986301 252:0.301339841353 1131:0.380707932829 1218:0.225944781394 1413:0.45740139695 1858:0.405804088657 1976:0.546736852776
1753 1 1.0 855:0.280260896108 944:0.222101505375 1734:0.380192455668 1815:0.439083802903 1832:0.343802388857 2058:0.645433017068
1754 -1 -1.0 302:0.393109623153 1319:0.62592180377 1561:0.381198976839 1956:0.4538899 2012:0.319934397156
1755 -1 -1.0 3:0.206726560707 273:0.198496850246 336:0.28126266741 396:0.20787399945 450:0.346566873219 906:0.306678004488 1198:0.300376504789 1561:0.186773077445 1754:0.333023637548 1887:0.346566873219 1973:0.270765402045 1981:0.254996364311 2047:0.29482576065
1756 -1 -1.0 117:0.365900019934 142:0.339118326088 287:0.287436768396 396:0.274047796017 855:0.171950494718 1240:0.234687991926 1613:0.413864803588 1647:0.206656764284 1771:0.252880845647 1832:0.210935566361 1894:0.128962871039 1922:0.264363014898 2076:0.315904360418
1757 -1 -1.0 264:0.493191861168 944:0.194476547569 1215:0.328688602035 1309:0.439261830479 1406:0.265152536528 1576:0.410220285102 1873:0.303942520402 2012:0.294933724853
1758 -1 -1.0 184:0.165668929657 359:0.282336743962 395:0.356414072966 411:0.273208457385 538:0.340884668246 868:0.30571176573 944:0.134418425403 985:0.230096915168 1218:0.186253110585 1940:0.337783442875 2016:0.352115943611 2075:0.371103029797
1759 -1 -1.0 8:0.545704694366 16:0.455659349811 86:0.533099120626 157:0.131610761028 944:0.179676641478 1597:0.373246668564 1996:0.146519990304
1760 -1 -1.0 60:0.534405209108 98:0.522334043897 1394:0.216105886859 1406:0.361318241029 1922:0.514126048192
1761 -1 -1.0 9:0.25963092753 62:0.219117915668 95:0.220652732192 110:0.356144100613 411:0.215893877234 855:0.134034313585 868:0.241578533297 1178:0.207412221491 1186:0.293251800193 1240:0.182937792392 1335:0.200290152913 1394:0.086618418607 1447:0.356144100613 1558:0.223107201449 1823:0.269372747174 2053:0.356144100613
1762 -1 -1.0 58:0.327566633504 415:0.293480598584 855:0.136095759281 992:0.282527336457 1044:0.307632866851 1146:0.361621591441 1433:0.347490043348 1882:0.336557453434 1925:0.198457898821 1965:0.297762008402 1984:0.347490043348
1763 -1 -1.0 328:0.308818416197 391:0.153661663519 413:0.408296155579 855:0.153661663519 985:0.208452217225 992:0.318993190815 1103:0.341581568871 1874:0.408296155579 1965:0.336194204619 2051:0.23545895614 2054:0.306008916103
1764 -1 -1.0 847:0.556215715126 1215:0.301255537826 1332:0.229838332045 1647:0.270317915966 1793:0.364130960537 2012:0.270317915966 2067:0.517985146981
1765 -1 -1.0 50:0.241845945549 157:0.0896071522394 252:0.226069444615 667:0.278225060767 693:0.337736962036 703:0.281865314807 775:0.324368697006 898:0.230673393057 985:0.20940878102 1157:0.115775099716 1238:0.31352365166 1448:0.157742139343 1625:0.163934743818 1628:0.115775099716 1815:0.241845945549 1959:0.355502428624 1994:0.217806004384
1766 -1 -1.0 125:0.477022045712 215:0.443959455786 324:0.399077817741 418:0.265110925683 944:0.142271426544 981:0.332163592073 1158:0.134644914135 1781:0.443959455786
1767 -1 -1.0 95:0.251129341815 130:0.298236534451 418:0.225269854959 976:0.303789454265 1061:0.405334811355 1245:0.208205205257 1320:0.220482509884 1371:0.320545127367 1394:0.098582175882 1526:0.243123549491 1618:0.377240892487 1716:0.36716325225
1768 -1 -1.0 5:0.207868939267 114:0.161805592889 417:0.297809101589 572:0.263665741256 762:0.282572020173 1038:0.289649162897 1210:0.302581361449 1309:0.243645559676 1353:0.271070230036 1557:0.211962470354 1594:0.34754500138 1915:0.289649162897 2026:0.117722108853 2121:0.34754500138
1769 -1 -1.0 109:0.456423649362 499:0.376459672967 657:0.331634526937 878:0.268608666427 894:0.357607611592 985:0.322211070303 1158:0.178139706521 1332:0.242713143652 1394:0.153494820416 1760:0.282344754725 2026:0.205420711091
1770 -1 -1.0 1097:0.466160462218 1340:0.365596196864 1394:0.174162614989 1678:0.648657950258 1771:0.396344819793 1894:0.202125889571
1771 -1 -1.0 140:0.555379793144 418:0.308659216884 584:0.367525147204 1857:0.343301853028 1941:0.585962351248
1772 -1 -1.0 562:0.257227539438 803:0.304104857185 1157:0.116661597636 1285:0.351604800637 1619:0.291957105816 1628:0.116661597636 1691:0.358224535229 1844:0.413310479033 1868:0.384663763429 1944:0.306771130252 2142:0.253069906604
1773 -1 -1.0 814:0.455023110641 827:0.287449078938 944:0.135710262541 992:0.355499977099 1178:0.26499766259 1634:0.412172259751 1939:0.394377715051 2096:0.412172259751
1774 -1 -1.0 80:0.530869049489 157:0.14481621011 294:0.475379345376 1394:0.161221389007 1607:0.496817577254 1708:0.389676659468 2026:0.215761107008
1775 -1 -1.0 1086:0.417019219888 1211:0.569857353892 1278:0.29434498205 1332:0.247659300817 1394:0.156622831921 1705:0.43381647689 1983:0.375041359878
1776 -1 -1.0 26:0.418593742909 824:0.438779237191 902:0.447040222506 1015:0.40788991244 1294:0.515783790167
1777 -1 -1.0 496:0.300973202663 1073:0.343152295483 1173:0.429872690595 1236:0.440037389224 1647:0.219725625935 1737:0.351320251358 1832:0.224275017134 1996:0.11814865195 2030:0.421039834665
1778 -1 -1.0 248:0.286860872992 271:0.346731967075 440:0.251676930029 495:0.434992050435 838:0.350127969559 885:0.376592492355 1293:0.52963848155
1779 -1 -1.0 101:0.314089871518 615:0.306995197541 870:0.48603798387 885:0.345590930609 1522:0.501826236087 1670:0.252030013095 1803:0.368899430044
1780 -1 -1.0 620:0.618173030396 944:0.198099979039 1157:0.187480756437 1160:0.339106740279 1377:0.5390514729 1628:0.187480756437 1670:0.320547286665
1781 -1 -1.0 267:0.268637154874 299:0.371455821871 311:0.336474745826 615:0.218360158193 768:0.301461747667 894:0.210477023865 1158:0.104847643186 1244:0.223406472091 1274:0.290210613659 1463:0.202053980124 1835:0.264560506597 1845:0.371455821871 2106:0.315998884179
1782 -1 -1.0 157:0.112335652224 468:0.478567780118 586:0.30497900576 1085:0.363229597648 1132:0.360492067757 1258:0.478567780118 1394:0.125061344119 1759:0.378342854884 1996:0.125061344119
1783 -1 -1.0 75:0.329330900012 985:0.252519884242 999:0.475283092861 1031:0.278162253889 1324:0.337734117442 1332:0.19021660206 1448:0.38043320412 1528:0.367115248164 1876:0.307826071827
1784 -1 -1.0 28:0.352334437341 157:0.0920057500456 281:0.309872399801 621:0.365018492064 629:0.352334437341 736:0.333051374958 985:0.215014220208 1196:0.404691392507 1448:0.161964569584 1640:0.341791295574 1994:0.223636219844
1785 -1 -1.0 665:0.336417395058 1327:0.353321453073 1707:0.340651490071 1999:0.435976863819 2026:0.160362515928 2082:0.362505669043 2132:0.372645398603 2135:0.399846137813
1786 -1 -1.0 3:0.330004724379 53:0.257878055031 157:0.120862045732 730:0.553236628542 744:0.501136724773 894:0.313478998611 1051:0.277019395305 1642:0.27887370708
1787 -1 -1.0 106:0.263970900045 214:0.388895973541 386:0.307450729019 391:0.157260201075 890:0.401528705796 1094:0.41785787069 1239:0.226253691439 1306:0.258294203501 1715:0.378506978633 2127:0.250634995709
1788 -1 -1.0 709:0.48725192947 829:0.170826177732 1087:0.333567535428 1157:0.16166897733 1225:0.518824519104 1406:0.232907231731 1628:0.16166897733 2052:0.496425519952
1789 -1 -1.0 957:0.338741659772 1262:0.450190228347 1327:0.36484015286 1332:0.195652116141 1391:0.340758054484 1416:0.338741659772 1625:0.203332981729 1892:0.48886449383
1790 -1 -1.0 205:0.431598319365 366:0.386461584487 486:0.477936367431 995:0.471950130842 1105:0.345309352665 1245:0.306548019214
1791 -1 -1.0 304:0.42268284867 502:0.237219401402 829:0.145450410039 1160:0.248981421704 1245:0.250503266529 1394:0.118609700701 1470:0.441754536946 1527:0.414871970297 1587:0.487680863488
1792 -1 -1.0 1147:0.367497556193 1153:0.404852289782 1278:0.310222596544 1431:0.588255884219 1736:0.508681752106
1793 -1 -1.0 5:0.509735314631 286:0.44345357621 715:0.320705989831 1051:0.222048279506 1414:0.320705989831 1576:0.278982712939 1642:0.223534625755 1707:0.306613019588 1983:0.258259763987
1794 -1 -1.0 249:0.331093433338 456:0.335710753992 639:0.329068349449 919:0.278879585956 1305:0.366028401314 1406:0.194722403869 1625:0.191388343054 1777:0.433763935947 1894:0.270327131217 2148:0.349091124191
1795 -1 -1.0 447:0.593872868465 1561:0.453083323894 1643:0.664853756634
1796 -1 -1.0 11:0.552522798608 157:0.125614914091 806:0.489148324651 1065:0.473453272549 1207:0.366867483843 1894:0.16229819653 1996:0.139844917322 2026:0.187153170908
1797 -1 -1.0 197:0.3370220483 467:0.216106872333 806:0.330794120585 878:0.165497025941 944:0.115973466328 985:0.198522909069 1117:0.26721287421 1268:0.242002832568 1317:0.361896399349 1318:0.294108314958 1391:0.260450412048 1406:0.158120139169 1509:0.22788479044 1574:0.265515564002 1850:0.213399519971 1873:0.18125202291 1996:0.0945722884295
1798 -1 -1.0 
1799 -1 -1.0 246:0.460960437249 391:0.267897337661 833:0.451505264397 855:0.267897337661 1087:0.414559379978 1335:0.40032434449 2115:0.328635731689
1800 -1 -1.0 525:0.371497388455 827:0.275870239458 830:0.341179954975 854:0.315817575549 1559:0.386431896294 1634:0.395569401076 2112:0.318352346687 2115:0.403221800586
1801 -1 -1.0 38:0.447939188647 109:0.323949988423 114:0.200396233088 184:0.164657136071 452:0.316418372466 464:0.416892343246 1394:0.108944059682 1526:0.268678047009 1760:0.200396233088 1783:0.374747027926 1894:0.126435945959 2107:0.269406233406
1802 -1 -1.0 157:0.209274690999 271:0.2918279674 397:0.478969323192 594:0.460252028135 1244:0.288068837353 1394:0.232981904037 1553:0.284078945233 1629:0.460252028135
1803 -1 -1.0 829:0.19647339989 936:0.582934964981 1157:0.185941370664 1582:0.560406165244 1603:0.272237840661 1628:0.185941370664 1657:0.405300050775
1804 -1 -1.0 585:0.349858448288 894:0.481509604217 923:0.368261523084 985:0.216924528319 1158:0.119930304616 1724:0.384877690488 1861:0.269502063079 1983:0.247449181622 2095:0.408286900045
1805 -1 -1.0 157:0.103294254137 186:0.389324810757 225:0.472821426781 939:0.402230990826 1301:0.389324810757 1394:0.11499571157 1745:0.418401015359 1894:0.133459241522 2100:0.30779541328
1806 1 -1.0 416:0.399980842399 615:0.244690669588 728:0.306265529249 1138:0.321510874873 1240:0.213810415607 1394:0.10123616252 1403:0.321510874873 1651:0.296461992157 1877:0.301030214697 1894:0.117490480993 1927:0.399980842399 1956:0.267102035584
1807 -1 -1.0 123:0.391596410951 248:0.265948335533 251:0.506977452668 1258:0.491027134978 1803:0.372686160837 1974:0.372686160837
1808 -1 -1.0 391:0.121690167356 407:0.467685767767 645:0.213974605536 652:0.494312841028 671:0.292894052407 829:0.0964371759828 1388:0.249752438491 1596:0.255705767825 1793:0.197008271242 2010:0.175883657771 2032:0.275070253834 2115:0.149280084444 2149:0.292894052407
1809 -1 -1.0 184:0.189254133096 601:0.514853743056 1158:0.145323342283 1354:0.299841997681 1826:0.385871465385 1944:0.382139511781 2026:0.16757872174 2101:0.514853743056
1810 -1 -1.0 343:0.486541720789 487:0.325603716698 829:0.160196866973 872:0.316701363393 944:0.160196866973 1206:0.349655027524 1603:0.221972283118 1652:0.347824586545 1734:0.274224346846 2076:0.37137888941
1811 -1 -1.0 783:0.622397523778 1221:0.323238293029 1394:0.167111773255 1528:0.509988780383 1851:0.469173131624
1812 -1 -1.0 431:0.57225997172 467:0.386249217552 642:0.421301502665 1766:0.51584177124 1996:0.169029665802 2026:0.226210852266
1813 -1 -1.0 157:0.139664655642 558:0.594993689784 1160:0.326391415847 1240:0.328386412437 1394:0.155486252268 1406:0.259965241994 1670:0.308527877253 1753:0.474510219213
1814 -1 -1.0 248:0.292126044401 678:0.556880032927 694:0.325917347853 1157:0.16357809172 1171:0.426403317193 1628:0.16357809172 1694:0.512825030964
1815 -1 -1.0 22:0.353222249274 354:0.363102310161 496:0.297429928019 773:0.277772097091 1176:0.334283306514 1306:0.29674757912 1985:0.366950733088 2038:0.272018621965 2127:0.287948111926 2142:0.29394440609
1816 -1 -1.0 248:0.226863109981 829:0.134229036622 854:0.325481378989 1128:0.432469266529 1327:0.322752327688 1361:0.347625579774 1771:0.249097852142 1793:0.274211995384 1863:0.344012232654 2054:0.337307523044 2115:0.207780056992
1817 -1 -1.0 114:0.33890238663 584:0.501303940485 878:0.322414766339 1746:0.727934234693
1818 -1 -1.0 166:0.302018294559 359:0.290640471978 391:0.174605731723 597:0.420255649646 830:0.3624719284 1463:0.252364635783 1647:0.209847930954 1733:0.354629536564 1985:0.354629536564 2115:0.214192805733 2142:0.284074561263
1819 -1 -1.0 391:0.194464496725 1005:0.297981984294 1076:0.516713828232 1339:0.516713828232 1494:0.338649433803 1711:0.26215357345 1985:0.394963290559
1820 -1 -1.0 361:0.685712138189 1157:0.253213404331 1628:0.253213404331 1974:0.633691413288
1821 -1 -1.0 497:0.378575204138 919:0.282198454779 1051:0.242630444617 1239:0.262369368483 1306:0.299524337589 1642:0.244254563715 1736:0.363165707662 1876:0.301569273743 2127:0.290642531071 2149:0.438926040582
1822 -1 -1.0 60:0.356524530184 856:0.415583170429 959:0.388509018748 1332:0.227973780515 1530:0.488107821888 1861:0.37599796617 1922:0.342995436165
1823 -1 -1.0 1157:0.185659083331 1226:0.595813038576 1285:0.559555383295 1628:0.185659083331 1670:0.317432661024 2142:0.402743729135
1824 -1 -1.0 833:0.393967827736 1477:0.621120834695 1513:0.380312137243 1557:0.364008927702 1894:0.175318441163 1996:0.151063865364 2051:0.35819211466
1825 -1 -1.0 811:0.443360426294 1158:0.165455241016 1303:0.475722911855 1335:0.329657430121 1513:0.358916243559 1638:0.392622036989 1706:0.397613948068
1826 -1 -1.0 172:0.514589616065 504:0.336900874123 581:0.378281967785 1158:0.151155693215 1517:0.331784857197 1769:0.311875740692 2059:0.498399807597
1827 -1 -1.0 114:0.254764955102 657:0.299240038822 944:0.169843303401 1157:0.160738790341 1226:0.515839383519 1628:0.160738790341 1647:0.257576138304 1703:0.42267568238 1942:0.503923687257
1828 -1 -1.0 94:0.239215683104 105:0.274763172842 145:0.385244079238 245:0.226123545489 328:0.216271061199 386:0.210386297613 391:0.107612011758 442:0.253026548428 761:0.259009572393 855:0.107612011758 919:0.166524868302 1124:0.239215683104 1221:0.134515014697 1304:0.175079218334 1421:0.239215683104 1510:0.247827457866 1624:0.259009572393 2051:0.164896119021 2098:0.179886943337 2112:0.208449655008
1829 -1 -1.0 391:0.214221465391 396:0.341417572228 779:0.373055129265 867:0.396356809506 1005:0.328255997422 1028:0.444712020041 1147:0.308205108469 1221:0.267776831739 2115:0.262790323476
1830 -1 -1.0 26:0.38375039766 188:0.378680584413 391:0.177956573607 396:0.283620043453 1011:0.365231548033 1073:0.334015352378 1494:0.309901775946 1826:0.354390919347 1985:0.361435198055
1831 -1 -1.0 44:0.447559719892 300:0.413543620124 572:0.376446056503 944:0.154010849932 1594:0.496203809427 1598:0.398856405039 1873:0.240699696096
1832 -1 -1.0 157:0.139312476259 504:0.401180789361 1024:0.564295487736 1647:0.288434650461 1816:0.406872209424 1940:0.477936046547 1996:0.155094177035
1833 -1 -1.0 440:0.306363423912 1118:0.644722814382 1157:0.195532828171 1158:0.195532828171 1229:0.613004636545 1628:0.195532828171
1834 -1 -1.0 2:0.441739733169 5:0.272789826845 287:0.298600641434 775:0.375350397721 944:0.141560093337 1278:0.216944010596 1684:0.456089019753 2073:0.474637015705
1835 -1 -1.0 60:0.317279193037 63:0.395377363573 447:0.372645297062 600:0.407471745667 665:0.360216492078 944:0.157337500616 1268:0.328317519721 1873:0.245898835046 1894:0.148903365737 1922:0.305239348175
1836 -1 -1.0 5:0.436382538087 157:0.165874571261 713:0.55351764329 1597:0.470418456962 1721:0.469339246412 1996:0.184665299273
1837 -1 -1.0 50:0.319932344277 157:0.11853920567 194:0.470285847164 253:0.414753105057 775:0.429099761866 830:0.423925088859 1448:0.208673386345 1994:0.288130468435
1838 -1 -1.0 509:0.460175880155 855:0.218997327849 944:0.1735512762 1087:0.338888759563 1154:0.495024798383 1424:0.374786007244 1861:0.369090813951 1873:0.271238938404
1839 -1 -1.0 17:0.301603049351 229:0.385581215531 386:0.344546526835 418:0.260249624579 855:0.176234599485 1239:0.253552573506 1335:0.263350883331 1675:0.468274960727 2066:0.435818634781
1840 -1 -1.0 59:0.251560682441 171:0.406756658321 390:0.359615671827 838:0.27627494415 944:0.133927142318 1119:0.246435575193 1157:0.126747928349 1235:0.397360732092 1340:0.229255938776 1545:0.237217613673 1628:0.126747928349 1630:0.375671721235 1670:0.216708665437
1841 -1 -1.0 53:0.313709576669 108:0.626367443602 252:0.370939022796 1931:0.609634618824
1842 1 -1.0 1131:0.376799527023 1138:0.417966293319 1158:0.152738413158 1394:0.131607690144 1818:0.541123968711 1955:0.478842127534 1956:0.34723443739
1843 1 -1.0 855:0.279761903336 1158:0.209821427502 1768:0.657800069217 1771:0.411434854034 1803:0.525098729599
1844 -1 -1.0 829:0.237630353371 1176:0.554799749173 1218:0.329265815695 1332:0.306412687655 1625:0.318441766178 1747:0.576211057242
1845 -1 -1.0 191:0.485422934563 396:0.291161142712 1215:0.244690402405 1412:0.466453443504 1665:0.466453443504 1821:0.342896399344 1894:0.137016160848 2012:0.219561771751
1846 -1 -1.0 855:0.421539134113 919:0.652313321215 1335:0.629914350826
1847 -1 -1.0 169:0.30220939921 330:0.287625517463 645:0.246422245216 935:0.306618148187 1054:0.372377064849 1157:0.105107674526 1158:0.105107674526 1266:0.322746718877 1312:0.263042278483 1556:0.357825211405 1628:0.105107674526 1940:0.279088353978 2059:0.346567460652
1848 -1 -1.0 128:0.458987574095 914:0.594232553326 1455:0.538271943983 1787:0.382728877556
1849 -1 -1.0 60:0.413446996966 504:0.432474387664 773:0.397757856892 855:0.258714935208 1158:0.194036201406 1332:0.264371921035 1394:0.167192101472 1734:0.350963933608 1922:0.397757856892
1850 -1 -1.0 308:0.426703497051 310:0.270136966863 377:0.397050322874 747:0.397050322874 1189:0.403412879653 1346:0.482203792252 1448:0.185444811784
1851 -1 -1.0 157:0.157596962548 166:0.469606200503 1204:0.462908171393 1663:0.593996327602 1925:0.39589759525 1996:0.175449980261
1852 -1 -1.0 391:0.211264693398 779:0.367906070293 829:0.167423308381 854:0.405971544294 955:0.270909100981 1236:0.50848949857 1582:0.477545837119 2115:0.259163184304
1853 -1 -1.0 94:0.491631902893 158:0.285848166252 962:0.41198180478 1304:0.35981975826 1996:0.142924083126 2096:0.532311959194 2115:0.271304840662
1854 -1 -1.0 499:0.32656164302 919:0.318833927779 1051:0.274129132694 1482:0.364522272241 1642:0.275964097636 1922:0.316769564357 1953:0.458010125504 2135:0.444304778618
1855 -1 -1.0 63:0.348700031246 976:0.348700031246 1027:0.348700031246 1051:0.232965948695 1268:0.289557116651 1509:0.272664836805 1526:0.279065609796 1642:0.234525375613 1667:0.465257300412 1983:0.270957879345
1856 -1 -1.0 53:0.206812527672 145:0.298888254764 158:0.21581810458 348:0.320872348084 396:0.266125509812 829:0.132328264971 854:0.320872348084 1160:0.226518987023 1394:0.10790905229 1773:0.284707823838 1814:0.412931717414 1894:0.125234759413 1964:0.443683606719
1857 -1 -1.0 95:0.245566933227 157:0.0865895229279 552:0.33159308875 615:0.232998198294 736:0.313445188521 1371:0.313445188521 1681:0.309665236863 1756:0.350737266221 1891:0.380867876115 1940:0.297060646483 1996:0.0963986224279 2147:0.33159308875
1858 -1 -1.0 56:0.298136735503 95:0.279127136665 98:0.264840705885 552:0.376909986147 615:0.264840705885 1245:0.231417493321 1371:0.356281918023 1394:0.109572861065 1756:0.398670486923 1891:0.432918871896 1996:0.109572861065
1859 -1 -1.0 50:0.406014426209 101:0.414147358252 1157:0.194364890318 1448:0.264819755606 1628:0.194364890318 1994:0.365655829765 1996:0.167475317643 2069:0.596822552663
1860 -1 -1.0 68:0.374253792332 157:0.111121548396 554:0.47339550433 694:0.286057351111 734:0.48877308359 1394:0.123709703267 1855:0.432710714517 1876:0.31656311911
1861 -1 -1.0 470:0.444050945689 608:0.421860458075 683:0.512334837592 1805:0.476824703852 1925:0.28116931557 2115:0.236532330799
1862 -1 -1.0 114:0.298572662093 585:0.549533886123 762:0.521417577658 1760:0.298572662093 1873:0.311087818639 1983:0.388676366284
1863 -1 -1.0 60:0.33736214847 157:0.122542514534 273:0.321273085648 607:0.477184306627 663:0.508104541893 1353:0.420403731978 1922:0.32456021245
1864 1 -1.0 157:0.141789979272 1160:0.331358222845 1287:0.390350828208 1394:0.15785233841 1578:0.64903261912 1602:0.313222848828 1773:0.416478458503
1865 -1 -1.0 422:0.538194776644 2112:0.542514360772 2153:0.644999651743
1866 -1 -1.0 119:0.456506938221 509:0.407968918882 635:0.367425797908 780:0.431589569342 1157:0.145614058016 1575:0.495723850121 1628:0.145614058016 1996:0.12546895985
1867 -1 -1.0 3:0.290756147509 267:0.352515797707 582:0.295484187894 615:0.28654042807 657:0.256135741375 691:0.487438327067 719:0.395589465304 855:0.183446704497 944:0.145378073755 1394:0.118550713002 1558:0.30535673859
1868 -1 -1.0 3:0.33416055768 573:0.423715017135 582:0.33959440534 615:0.329315510822 719:0.454643513029 829:0.16708027884 855:0.21083183831 1240:0.287755501072 1558:0.350940741692
1869 -1 -1.0 759:0.672213731624 1450:0.740357142882
1870 -1 -1.0 92:0.268373782932 370:0.330899981361 497:0.334702052917 878:0.18233206284 1051:0.214511957005 1136:0.315209424751 1332:0.164754133771 1491:0.338787618325 1509:0.251066166868 1642:0.215947856637 1721:0.264812406079 1983:0.249494423068 2026:0.139439961121 2130:0.352750132933
1871 -1 -1.0 496:0.261635462684 504:0.265669798268 878:0.179731353857 894:0.239282302525 927:0.382523709451 969:0.373687555252 1126:0.373687555252 1157:0.119196789346 1158:0.238393578693 1628:0.119196789346 1942:0.373687555252 2130:0.347718651222
1872 1 -1.0 88:0.549207183886 440:0.242887377169 756:0.369974401149 829:0.163800583688 1244:0.330312333728 1340:0.280393174495 1406:0.223328420792 1553:0.325737348841 1602:0.265047138874 2012:0.248412041884
1873 -1 -1.0 989:0.441170539966 1158:0.177623690972 1244:0.378475671501 1307:0.503962974336 1483:0.397536356981 1553:0.373233601191 1760:0.281526889431
1874 -1 -1.0 324:0.451613607855 580:0.539818645672 639:0.370958953205 919:0.314381129178 944:0.322000920021 981:0.37589059463 1158:0.152369970839
1875 -1 -1.0 42:0.290627252052 75:0.359068441429 324:0.451157568267 418:0.2997079648 919:0.314063666998 944:0.160837881687 981:0.375511020168 1173:0.477204674939
1876 -1 -1.0 132:0.677885553282 157:0.163489584163 1160:0.382069440589 1206:0.487164988455 1670:0.361158620432
1877 -1 -1.0 440:0.374433160317 504:0.532641130189 944:0.252513617328 1158:0.238977531531 1320:0.460538357744 1769:0.49307633123
1878 -1 -1.0 50:0.340182536112 157:0.12604217215 721:0.576948254945 1157:0.162850226621 1320:0.313831913174 1374:0.490812080624 1448:0.221881416667 1628:0.162850226621 1994:0.306367753173
1879 -1 -1.0 70:0.496118750742 77:0.467673684784 289:0.496118750742 1487:0.456870598095 1925:0.283342463252
1880 -1 -1.0 20:0.480311218646 271:0.337647105175 502:0.269561776951 606:0.37840285156 1013:0.501983131443 1639:0.432962159657
1881 -1 -1.0 1306:0.285539084401 1481:0.443881966611 1496:0.443881966611 1617:0.461933532343 1982:0.443881966611 2038:0.261744168179 2115:0.213263293968
1882 -1 -1.0 92:0.360843447319 856:0.403820261832 986:0.536087707765 1245:0.295875270825 1313:0.57601128145
1883 -1 -1.0 169:0.632023123633 1075:0.674973676993 1157:0.219816064441 1158:0.219816064441 1628:0.219816064441
1884 -1 -1.0 76:0.385198960899 166:0.276824674063 243:0.294023628783 694:0.239151795586 765:0.340556399698 1082:0.425245574533 1625:0.169960166725 1733:0.32504721615 1752:0.425245574533 2026:0.138412337032
1885 1 -1.0 359:0.363691254942 502:0.282396634081 586:0.344331197217 1152:0.513736716008 1385:0.464937170053 1563:0.435114758759
1886 -1 -1.0 157:0.162528600341 226:0.644806923311 855:0.279989032734 1466:0.69239773777
1887 -1 -1.0 51:0.462585878064 833:0.315262395429 903:0.42283009448 965:0.477612321998 1278:0.227181817928 1786:0.477612321998
1888 -1 -1.0 157:0.20029341546 855:0.3450467151 984:0.725041612952 1513:0.561373290787
1889 -1 -1.0 17:0.376424634949 75:0.389144927229 449:0.506549810556 496:0.362098562271 829:0.174310071683 855:0.219954821144 1793:0.356092197146 2051:0.337041337433
1890 -1 -1.0 440:0.35252349065 798:0.722045607395 828:0.551139777577 1158:0.224993944262
1891 -1 -1.0 157:0.1344625976 703:0.422961130392 1508:0.492914649027 1576:0.387214501483 1717:0.405369221069 1815:0.362908911229 1925:0.33778201166
1892 -1 -1.0 157:0.0840418641496 412:0.312206330756 861:0.340417785931 1287:0.231369039218 1390:0.25457376639 1542:0.384695106697 1602:0.18565368473 1605:0.384695106697 1682:0.384695106697 1832:0.177604222 1864:0.26787380089 1996:0.0935623578507 2076:0.265986192497
1893 -1 -1.0 1157:0.402446764966 1628:0.402446764966 2051:0.822236707243
1894 -1 -1.0 89:0.598775364221 114:0.314887947907 1557:0.412497653088 1921:0.610048628932
1895 -1 -1.0 317:0.377834327287 325:0.222109760084 476:0.377834327287 606:0.257995418338 832:0.248845447909 872:0.222780186238 929:0.351646478035 1023:0.351646478035 1157:0.106648049104 1429:0.298797313162 1527:0.321425103061 1603:0.156144028061 1628:0.106648049104
1896 1 -1.0 81:0.345686968637 249:0.239015155074 344:0.289202568949 459:0.33217811812 578:0.256578982295 645:0.228759950584 706:0.345686968637 829:0.103100849547 981:0.24071135971 1079:0.313132620514 1290:0.270077951119 1483:0.218378799696 1602:0.166828374922 1811:0.276842174291
1897 -1 -1.0 586:0.298329625205 829:0.150018310501 939:0.427901111047 1071:0.502996582712 1394:0.122334663088 1531:0.468133687176 1745:0.445103096028 1894:0.141976523513
1898 -1 -1.0 114:0.40131761702 184:0.32974576645 657:0.471376839287 1157:0.25320322521 1218:0.370716312531 1628:0.25320322521 1925:0.492302187961
1899 -1 -1.0 1670:0.511110962238 1934:0.859514737674
1900 1 -1.0 157:0.0880670434226 186:0.331932161191 312:0.375179639213 536:0.233250137161 581:0.284758721875 726:0.375179639213 878:0.171571517691 942:0.268412371534 985:0.205809600576 1131:0.280703598064 1394:0.0980435205113 1452:0.375179639213 1651:0.28711259579 1996:0.0980435205113
1901 -1 -1.0 346:0.268404190492 614:0.356714422972 779:0.283926551118 878:0.184381154004 963:0.334618714191 1170:0.351585358184 1240:0.22252736048 1253:0.403190784624 1268:0.269616697264 1394:0.105363510784 1406:0.17616252356 1890:0.351585358184
1902 -1 -1.0 98:0.400708798965 885:0.451086296615 942:0.453869266615 1701:0.634406330549 1996:0.165785729237
1903 -1 -1.0 221:0.382498086875 316:0.399575785826 391:0.179750564864 394:0.399575785826 396:0.286479234704 1173:0.422644872657 1340:0.24384353869 2115:0.220504089072 2124:0.365078848707
1904 -1 -1.0 27:0.422715448695 152:0.422715448695 601:0.454195952947 878:0.193309880131 1332:0.17467362215 1445:0.373988451902 1509:0.266182315201 1654:0.368611010239 2026:0.147835338173
1905 -1 -1.0 762:0.801758195555 1983:0.597648555475
1906 -1 -1.0 101:0.35907298459 246:0.386615841822 833:0.378685617628 1075:0.517455564995 1087:0.347698437272 1157:0.168517750688 1332:0.229603348009 1394:0.145204022078 1406:0.242773867062 1628:0.168517750688
1907 -1 -1.0 31:0.602866153144 699:0.602866153144 1448:0.306532881163 1994:0.423252165442
1908 -1 -1.0 50:0.354718884957 1448:0.462725274568 1552:0.455026888442 1851:0.410789885142 1894:0.169808983912 1994:0.319459161644 2100:0.391628378716
1909 -1 -1.0 157:0.107042793658 634:0.29389455768 773:0.283508396928 946:0.470832499077 1147:0.265305044018 1157:0.138302465818 1320:0.26652543472 1329:0.489980075337 1628:0.138302465818 1691:0.424675621991
1910 -1 -1.0 5:0.344846533322 95:0.371743046376 835:0.382830322603 1245:0.30820308258 1799:0.520041749231 1923:0.480516762421
1911 -1 -1.0 295:0.376971973737 667:0.334529946131 1141:0.390011749613 1238:0.376971973737 1240:0.253326191691 1245:0.253326191691 1569:0.348373449299 1857:0.304851606811 1924:0.330330033747
1912 1 -1.0 17:0.408196544032 694:0.356425177646 829:0.189022615006 1525:0.633774164542 1639:0.495154412406 1996:0.154141303456
1913 1 1.0 502:0.2391006563 578:0.364841595897 586:0.291539647798 944:0.146603896199 1021:0.294835246459 1142:0.491548388688 1812:0.388724176767 1967:0.457478972086 1996:0.11955032815
1914 -1 -1.0 184:0.210790034994 246:0.371342000427 484:0.507439368884 554:0.53369537281 693:0.472175566046 1157:0.16186020302 1628:0.16186020302
1915 -1 -1.0 57:0.327294867566 107:0.408686179802 538:0.309113414475 606:0.279061891184 829:0.121890311636 1012:0.341907864097 1171:0.300702398432 1670:0.197231765774 1773:0.26225028629 2051:0.235683877916 2094:0.408686179802
1916 -1 -1.0 157:0.135355674498 930:0.595367967427 1157:0.174883548025 1406:0.251944706514 1597:0.383867201913 1611:0.576636743439 1628:0.174883548025 1996:0.150689137879
1917 -1 -1.0 3:0.23835400081 53:0.186258746002 114:0.178765500607 130:0.294008681892 582:0.242229920034 976:0.299482882556 1171:0.294008681892 1245:0.205253652351 1320:0.21735691179 1371:0.316001024346 1394:0.0971846579509 1526:0.239676988113 1618:0.37189306052 1857:0.247001327835 1977:0.316001024346
1918 -1 -1.0 177:0.308479409586 310:0.29487886125 391:0.198098178749 1239:0.28500818327 1304:0.322295566473 1306:0.325369107663 2038:0.298255023879 2127:0.6314418504
1919 -1 -1.0 829:0.187667635249 1147:0.340704000304 1221:0.296012737153 1244:0.378441475413 1553:0.373199878736 1711:0.319238927983 1760:0.281501452874 1992:0.545367253683
1920 -1 -1.0 634:0.334897599361 829:0.166524503036 944:0.166524503036 1240:0.286798311234 1394:0.13579488335 1508:0.447144768405 1890:0.453131186942 1992:0.483924736255 2010:0.303710041319
1921 -1 -1.0 383:0.503906556874 502:0.263365959562 997:0.520275244256 1158:0.15282579118 1160:0.276424401429 1429:0.42817413136 1652:0.350615123142
1922 -1 -1.0 157:0.139962850465 423:0.615632836271 719:0.519946676906 1340:0.32708828672 1394:0.155818227421 1816:0.408771674549 1894:0.180836156089
1923 -1 -1.0 147:0.330316455016 387:0.355331175749 428:0.290849626995 801:0.388740503769 868:0.28332671006 942:0.278114134196 1083:0.330316455016 1147:0.226163241519 1602:0.201577402398 1670:0.201577402398 1857:0.258190944677 2107:0.251213812366
1924 -1 -1.0 855:0.279346279662 1005:0.428048101944 1021:0.445210886961 1285:0.631438461495 1711:0.376580952702
1925 -1 -1.0 114:0.660019569185 1394:0.358815184441 1760:0.660019569185
1926 -1 -1.0 47:0.380527734486 243:0.382869499004 302:0.30774961266 569:0.423267562934 1416:0.368702826573 1843:0.423267562934 1894:0.156300311143 2012:0.250463690031 2026:0.180236746123
1927 -1 -1.0 252:0.488710061681 947:0.549359486241 1316:0.677765911277
1928 -1 -1.0 157:0.134769878569 667:0.418452731923 703:0.423927703314 1466:0.574141159431 1717:0.406295592038 1815:0.363738249676
1929 -1 -1.0 9:0.356482742385 391:0.184034006022 657:0.256955755622 790:0.469889620864 835:0.312000198588 1394:0.118930251106 1450:0.41599318869 2023:0.41599318869 2098:0.307635869571
1930 -1 -1.0 106:0.317930860443 608:0.414400385805 652:0.384690859489 1157:0.142055064686 1227:0.503274839572 1626:0.352827425493 1628:0.142055064686 1657:0.309640209301 1711:0.255335333433
1931 -1 -1.0 184:0.15516767839 217:0.319277022433 440:0.18668460266 461:0.300647507718 695:0.422123727042 703:0.290079968823 1606:0.422123727042 1721:0.260931095243 1815:0.248894279144 2097:0.422123727042
1932 -1 -1.0 66:0.307061215821 106:0.330991235163 184:0.1925974468 456:0.367321326407 494:0.523949013771 1221:0.246484310331 1239:0.283697895401 1996:0.127430539845 2113:0.438337034741
1933 1 -1.0 106:0.312364701674 157:0.108022319821 487:0.299743004287 829:0.147473409305 955:0.238627997021 1215:0.249247682293 1463:0.268964353096 1771:0.273676325409 1955:0.437552395069 2012:0.223651038991 2085:0.244147657072 2089:0.460192296714
1934 -1 -1.0 157:0.108742093054 572:0.362868561565 855:0.187330681417 879:0.303275889074 1157:0.140498011063 1288:0.450883120735 1594:0.478306943211 1628:0.140498011063 1734:0.254126468511 1894:0.140498011063 1915:0.39862810617 1996:0.121060696674
1935 1 -1.0 157:0.156064525243 418:0.397021802052 989:0.500820730502 1307:0.572103261863 1394:0.173743944239 1553:0.42369811187 1996:0.173743944239
1936 -1 -1.0 157:0.181842704514 271:0.507149589769 581:0.587975865968 910:0.53108483131 1394:0.202442346614 1996:0.202442346614
1937 -1 -1.0 157:0.118480750787 989:0.380212069765 1157:0.153080645841 1223:0.461367674135 1307:0.434328197826 1394:0.131902576362 1553:0.321662276057 1628:0.153080645841 1908:0.504746879269 1996:0.131902576362
1938 1 -1.0 157:0.147099703514 504:0.423605815899 510:0.673337469498 1320:0.366262978444 1816:0.429615372447 1996:0.163763562829
1939 -1 -1.0 157:0.134021189718 536:0.354962079675 758:0.613471588235 1078:0.455336561852 1993:0.521882619531
1940 -1 -1.0 879:0.281916273144 952:0.462701528395 1158:0.130602784758 1446:0.419127578553 1815:0.272819924565 1894:0.130602784758 1943:0.430631499287 2014:0.462701528395 2026:0.150603801024
1941 -1 -1.0 221:0.322413666149 316:0.336808727765 439:0.356254024656 599:0.331496639921 919:0.234462173659 1417:0.314535971947 1626:0.282241788447 1869:0.356254024656 1925:0.220941976372 1996:0.0979148796514 2123:0.356254024656
1942 -1 -1.0 166:0.296079144121 184:0.167187698911 252:0.250680775126 556:0.369120244772 754:0.423299428279 1218:0.187960585236 1243:0.337583251645 1245:0.233625638432 1778:0.402474530749 1794:0.374505115348
1943 -1 -1.0 667:0.471885837927 944:0.207483513605 1466:0.647454446913 1717:0.458176327381 1873:0.324270781517
1944 -1 -1.0 246:0.335952564365 833:0.329061540083 944:0.154728993708 1087:0.302135011014 1246:0.482833422772 1736:0.38882238094 1873:0.241822064998 2149:0.469934976114
1945 -1 -1.0 157:0.15015686604 703:0.472328505694 944:0.204996013807 1025:0.557816329497 1815:0.405267083491 1873:0.320383130447 1894:0.194007126711 2012:0.310887038503
1946 -1 -1.0 177:0.297440924284 921:0.287582403293 1158:0.14325714348 1244:0.305248378068 1553:0.301020541035 1607:0.380385167399 1869:0.44911790001 1894:0.14325714348 1971:0.50753358257
1947 -1 -1.0 9:0.300545298138 106:0.260439428916 649:0.396156950685 1111:0.35732070273 1178:0.240097620643 1277:0.412267659778 1717:0.271523583345 1747:0.298152309503 1912:0.396156950685 1996:0.100268325858
1948 -1 -1.0 5:0.310626638349 205:0.390868831961 366:0.349991604111 1245:0.277619399413 1557:0.316743761018 1721:0.334085944403 1858:0.401153144845 2136:0.422258356767
1949 -1 -1.0 427:0.551023370236 1326:0.551023370236 1332:0.211911284862 1406:0.224066950879 1625:0.220230449141 2018:0.499131895445
1950 -1 -1.0 3:0.363661896813 273:0.349184646738 517:0.437210631326 705:0.510044074559 878:0.259477293712 1625:0.243666549896 1708:0.358389105366 2026:0.198437417882
1951 -1 -1.0 762:0.508487695727 944:0.194112526389 1051:0.32589190826 1625:0.260124747803 1642:0.328073362747 1873:0.303373600827 1894:0.18370705266 1953:0.544494459003
1952 -1 -1.0 319:0.516612015701 501:0.383902007992 1087:0.347131623827 1157:0.168243035255 1315:0.417871457926 1377:0.483738478994 1628:0.168243035255
1953 -1 -1.0 1157:0.190587134255 1178:0.393233641407 1239:0.365602505666 1535:0.574407968874 1628:0.190587134255 1791:0.555977234177
1954 -1 -1.0 201:0.441299364608 391:0.276143586384 829:0.218838614617 1341:0.560855998816 2038:0.415759561603 2127:0.440106562978
1955 -1 -1.0 1158:0.60385241407 1394:0.52031194878 1894:0.60385241407
1956 -1 -1.0 157:0.155164469875 271:0.432745418379 910:0.453169108594 955:0.342767927188 1089:0.682497836823
1957 -1 -1.0 829:0.2264086676 955:0.366353820068 1157:0.214271947283 1215:0.382657700233 1628:0.214271947283 1836:0.759125907491
1958 -1 -1.0 391:0.232587489632 687:0.472392245347 829:0.184321224602 1239:0.334628709311 1355:0.5356424933 1390:0.408971549862 2038:0.350181852819
1959 -1 -1.0 302:0.229420943626 354:0.312227956555 391:0.155358180358 496:0.255756947959 909:0.396672321841 924:0.396672321841 1332:0.158755197324 1951:0.396672321841 2012:0.186715478256 2030:0.357785550774 2115:0.190581398537 2142:0.25275978336
1960 -1 -1.0 157:0.164171113389 898:0.422621485239 1499:0.699395105101 1625:0.300348228274 1850:0.412412447229 1894:0.212113950148
1961 -1 -1.0 573:0.297349376598 702:0.365884482915 829:0.117251489198 954:0.281929990827 1031:0.22109197286 1059:0.303657226019 1322:0.289258461549 1582:0.334439458306 1721:0.243010592852 1801:0.328895756322 1899:0.334439458306 1983:0.228953728267 2026:0.127959970309
1962 -1 -1.0 157:0.129125298119 516:0.591061024643 829:0.176283456722 898:0.332403942121 1406:0.240347776027 1680:0.512284521166 1717:0.389278672679 1996:0.143752967315
1963 -1 -1.0 563:0.551131018564 592:0.443821957514 1530:0.487601380702 1557:0.347045112625 1861:0.375607845693
1964 -1 -1.0 551:0.40298949051 944:0.173832319617 1153:0.347664639235 1158:0.164513973868 1170:0.473016546402 1215:0.293797390162 1557:0.341575905093 1597:0.361106116256 1850:0.319863971789
1965 -1 -1.0 157:0.102002159591 226:0.404677690933 252:0.25734074783 798:0.422936976348 1215:0.235356932798 1316:0.356892153727 1611:0.434545454769 1815:0.275299550513 1816:0.297904718611 2012:0.211186808519
1966 -1 -1.0 101:0.398986813047 1111:0.574974881518 1157:0.187249843832 1227:0.66339158919 1628:0.187249843832
1967 -1 -1.0 391:0.165108845323 491:0.438712592677 496:0.271808888747 778:0.373214475582 1108:0.438712592677 1306:0.271185318357 1343:0.260202490125 1494:0.287528150002 1621:0.388218011769
1968 -1 -1.0 117:0.469616132092 536:0.339297976936 1654:0.475903399476 1721:0.362476484537 1873:0.273336245019 1922:0.339297976936 1983:0.341509156329
1969 -1 -1.0 271:0.26184361904 360:0.429756825951 606:0.293449493832 838:0.264408198211 944:0.128174614244 1157:0.121303766669 1158:0.121303766669 1323:0.389285374639 1381:0.353865086178 1628:0.121303766669 1647:0.19438341992 1650:0.399970207424 1925:0.235850509761
1970 -1 -1.0 17:0.465307068591 931:0.626157763232 1157:0.203918374782 1628:0.203918374782 1996:0.17570711734 2148:0.526666297795
1971 -1 -1.0 235:0.417009777404 240:0.49019384988 273:0.280759480291 959:0.32126848682 1105:0.283632089464 1472:0.49019384988 1708:0.288160261067
1972 -1 -1.0 266:0.523044190251 534:0.506588387421 655:0.381599227675 1603:0.224943960261 1982:0.523044190251
1973 -1 -1.0 5:0.367210254625 1721:0.394942897889 1734:0.326196625115 1907:0.59463859694 2136:0.499176759373
1974 -1 -1.0 131:0.805464868124 1980:0.592643523729
1975 -1 -1.0 157:0.156070956142 780:0.597671042194 1157:0.20164830662 1628:0.20164830662 1692:0.619187225122 1925:0.392064131352
1976 -1 -1.0 123:0.402880262284 308:0.480323131319 944:0.161888931571 1309:0.365656575587 1424:0.349601037855 1708:0.319083356617 1717:0.357491902957 1873:0.253012152374 2026:0.176674113214
1977 -1 -1.0 501:0.403472933839 919:0.364828033659 944:0.186835263928 1309:0.422002555356 1424:0.403472933839 1717:0.412579744599 1873:0.292000149776 1894:0.176819890542 2026:0.203898773382
1978 -1 -1.0 26:0.35943681869 104:0.376769638331 188:0.354688217631 391:0.166681637523 1073:0.312852876204 1552:0.334985045263 1625:0.177012878505 1647:0.200324447641 1793:0.269846463109 1939:0.383863156404 2142:0.271182466823
1979 -1 -1.0 157:0.157806513516 465:0.493237958235 1157:0.203890698248 1427:0.694118983541 1628:0.203890698248 1734:0.368788303238 1996:0.175683269739
1980 -1 -1.0 157:0.113677914113 222:0.38286354965 260:0.500017372144 281:0.38286354965 474:0.520351823957 856:0.364799469319 1332:0.200115693002
1981 -1 -1.0 32:0.423906512245 1158:0.145313733 1198:0.446204625352 1240:0.264443462853 1248:0.407127494132 1346:0.51481969914 1513:0.315223977587
1982 -1 -1.0 5:0.267939413938 1112:0.360092873345 1247:0.279629612872 1348:0.422294419042 1707:0.322338713509 1861:0.295702297044 1923:0.373352686688 2026:0.151741731905 2046:0.433885260999
1983 -1 -1.0 54:0.521814757141 855:0.23474019367 1065:0.513584786835 1158:0.176055145252 1767:0.428622726838 2015:0.440595291969
1984 -1 -1.0 66:0.310750296959 154:0.469214251984 161:0.530243818598 615:0.311703619362 827:0.33496781527 829:0.158144775837 1388:0.409562422347
1985 -1 -1.0 4:0.60314225072 569:0.461027042444 1157:0.170243780742 1215:0.304029969596 1400:0.522755563678 1628:0.170243780742
1986 -1 -1.0 142:0.486701574739 157:0.286505980625 855:0.246782819206 894:0.371554226799 985:0.334777228481 1394:0.159481083368 1561:0.353388089491 1647:0.296593150148 1771:0.362933809026
1987 -1 -1.0 50:0.271092163421 157:0.100443266491 337:0.355129133399 783:0.416473255025 800:0.441804184676 850:0.363594318764 1051:0.230218947374 1218:0.190005328064 1240:0.236167151847 1448:0.176817757768 1642:0.231759986421 1994:0.244145093277
1988 -1 -1.0 332:0.573187486656 805:0.499031346702 1245:0.306398311499 1402:0.573187486656
1989 -1 -1.0 1031:0.467864868154 1248:0.657903001498 1557:0.487553782436 1625:0.332501751874
1990 -1 -1.0 396:0.297036950327 1128:0.475866755561 1452:0.460895229925 1647:0.22399266084 2047:0.421284744858 2049:0.4952190624
1991 -1 -1.0 504:0.392059820052 545:0.564505930561 921:0.353118710073 1157:0.175903591927 1378:0.513142678302 1628:0.175903591927 1760:0.278800596947
1992 -1 -1.0 184:0.364828563383 919:0.578010759744 1218:0.410158108106 1561:0.534877785663 1894:0.280142395433
1993 1 -1.0 210:0.401682207397 435:0.35985061287 502:0.467097931297 829:0.143199892661 938:0.384514480885 1160:0.245128995187 1394:0.116774482824 1894:0.135523609482 1986:0.480135100926
1994 -1 -1.0 184:0.223207764303 252:0.334677106833 1051:0.304051429845 1354:0.353635933079 1583:0.499991626545 1642:0.306086688589 2153:0.52629192984
1995 -1 -1.0 123:0.507532496715 728:0.503121324694 1416:0.455296081447 1482:0.455296081447 1625:0.27329590896
1996 -1 -1.0 894:0.299294849605 944:0.157536413587 1394:0.128465412095 1463:0.287317420605 1681:0.412674696621 1940:0.395877216982 2106:0.449345191125 2137:0.507562737169
1997 -1 -1.0 53:0.200375426436 157:0.0939117675233 312:0.400079095288 551:0.297223695915 737:0.389391353665 894:0.243578260344 942:0.286226030263 1012:0.359633498489 1134:0.429873822922 1147:0.232759859539 1394:0.104550351046 1996:0.104550351046 2026:0.139918776403
1998 -1 -1.0 68:0.366265889916 690:0.440499191174 804:0.380501333328 976:0.373085460566 1033:0.463291566386 1526:0.29858133705 1769:0.289906613567
1999 -1 -1.0 517:0.500306407303 627:0.527669290815 1158:0.19691800285 1332:0.268298339808 1391:0.467282552816 1394:0.169675217695 1602:0.336682722583
2000 -1 -1.0 184:0.176715442051 205:0.347673758772 366:0.311313889955 1218:0.198672139903 1240:0.246939566959 1245:0.246939566959 1477:0.480743037456 1858:0.356821548068 1866:0.480743037456
2001 -1 -1.0 117:0.630382027257 452:0.556028705019 1158:0.222180572991 1394:0.191442816523 1922:0.455451446253
2002 -1 -1.0 205:0.525294889145 639:0.499139847176 1158:0.205019782652 1653:0.657944968155
2003 -1 -1.0 60:0.522945611265 878:0.370065614041 944:0.259326666357 1158:0.245425364548 1394:0.211471788028 1873:0.405295145174 1922:0.503101309562
2004 -1 -1.0 157:0.0840193000042 177:0.225390694648 345:0.340326388192 551:0.26591477867 684:0.369562636024 894:0.217920240137 944:0.114704189279 1222:0.333333494663 1802:0.304141245254 1873:0.179268301632 1945:0.369562636024 1996:0.0935372375768 2051:0.221788982073 2116:0.357935607208
2005 -1 -1.0 32:0.514393250138 1345:0.431939339402 1394:0.151937447067 1612:0.600299997128 2100:0.40667298523
2006 -1 -1.0 157:0.102026554939 791:0.369325660491 895:0.413266106004 1036:0.423038128076 1240:0.239889857571 1337:0.448768349483 1597:0.289346185969 1738:0.384546744884 1996:0.113584403916
2007 -1 -1.0 252:0.350227525717 693:0.523223210278 1051:0.318178858939 1157:0.179359164536 1332:0.244374640092 1414:0.459548104253 1625:0.253968243273 1628:0.179359164536 1642:0.320308683835
2008 -1 -1.0 1282:0.561838321235 1849:0.644304514673 2054:0.518853922761
2009 -1 -1.0 157:0.0964657606365 177:0.258779647039 345:0.390741697443 418:0.245404969929 894:0.250202533488 944:0.131696251533 1062:0.410959512951 1222:0.382712889856 1597:0.273575834581 1802:0.34919615568 1873:0.205824769715 1996:0.107393667529 2051:0.254644383557
2010 -1 -1.0 47:0.264794336892 55:0.349040659727 64:0.385328131557 391:0.145017681128 442:0.340977951417 458:0.349040659727 582:0.233585181352 1049:0.358620883716 1327:0.276333070074 1463:0.209599844856 1924:0.258093081614 2012:0.174287865789
2011 -1 -1.0 53:0.244663870182 117:0.420354425992 217:0.397003450969 341:0.504375977131 452:0.370773780068 1278:0.239912259643 1670:0.253310558476 1922:0.303706360554
2012 -1 -1.0 296:0.390985568587 454:0.254522231552 872:0.230534473698 879:0.238220942843 1158:0.110360136986 1386:0.354165319443 1602:0.188689458797 1651:0.556940201268 1731:0.280390227637 1734:0.199614440551 1857:0.241683388305 1894:0.110360136986
2013 -1 -1.0 391:0.162377958253 396:0.258791471661 645:0.28551821663 1006:0.401551910303 1290:0.337087740918 1332:0.165928467649 1793:0.262879093178 1863:0.329794557804 2094:0.431456321553 2115:0.398385438143
2014 -1 -1.0 158:0.242906269583 201:0.300339749363 310:0.27975485403 470:0.432815837913 829:0.1489372973 864:0.499372052187 1087:0.290825726206 1147:0.270390432092 1596:0.394911252593
2015 -1 -1.0 501:0.288099161207 977:0.447308552384 1127:0.416305416636 1270:0.447308552384 1500:0.395824600781 1558:0.280217359027 2050:0.329119899787
2016 -1 -1.0 19:0.44276326136 56:0.390939698516 909:0.567676348154 948:0.393351595 1073:0.417306761234
2017 -1 -1.0 1158:0.371058208269 1974:0.92860960908
2018 -1 -1.0 157:0.102036998606 440:0.206560557162 770:0.44881428642 941:0.397335199262 1157:0.131834830068 1447:0.467066437223 1628:0.131834830068 1688:0.404815909305 1942:0.413308408852
2019 -1 -1.0 827:0.392946635949 855:0.234097269702 992:0.485973100338 1734:0.317568440939 1884:0.498144514157 2112:0.453457697804
2020 -1 -1.0 252:0.211238245485 313:0.326041381332 878:0.163119220041 955:0.184961464709 1051:0.191908228159 1218:0.158386554475 1221:0.180299531238 1240:0.196866592334 1526:0.22988332422 1561:0.206548274586 1598:0.296032118709 1625:0.153179867882 1642:0.193192823004 1705:0.25818428915 1711:0.194446460723 1994:0.203516925079 2026:0.124746779838 2056:0.320636886713 2101:0.383260749736
2021 -1 -1.0 114:0.257461320375 184:0.211545112445 499:0.3432817605 807:0.535607139377 856:0.403458262761 1218:0.237829358247 1424:0.370660484886 1545:0.304017836243 2026:0.187316699265
2022 -1 -1.0 113:0.622941219784 995:0.51266578338 1158:0.182982922641 1243:0.481168431884 1760:0.290021070659
2023 -1 -1.0 53:0.221423422509 114:0.212515491597 157:0.103776522644 164:0.411717200158 267:0.343541342977 948:0.316292014242 1406:0.193164753807 1483:0.300087265207 1568:0.352580402557 1602:0.229248768008 1760:0.212515491597 1811:0.380425256906 1996:0.11553261278
2024 1 -1.0 157:0.145713946141 586:0.395597422008 1320:0.362812586563 1555:0.60418148047 1670:0.321891134751 1803:0.471156013077
2025 -1 -1.0 745:0.466843537418 829:0.180262794015 883:0.604403349678 1051:0.30263985031 1523:0.376155927208 1625:0.241565110215 1642:0.304665660226
2026 -1 -1.0 546:0.562510850267 829:0.206721237673 1158:0.195639869314 1348:0.627843156993 1717:0.4564930284
2027 -1 -1.0 330:0.29955885322 465:0.264818457783 479:0.351303903113 711:0.360946247023 773:0.224401200989 1157:0.109468501694 1158:0.109468501694 1264:0.387826669537 1394:0.0943239906295 1413:0.324456746459 1548:0.324456746459 1628:0.109468501694 2059:0.360946247023
2028 -1 -1.0 245:0.342393469267 1158:0.122208580582 1332:0.333015354674 1394:0.10530153269 1561:0.233333676146 1597:0.536492613599 1688:0.375257264319 1993:0.368322777009 2075:0.356504592454
2029 -1 -1.0 74:0.420868561791 142:0.395011082212 157:0.116265329044 479:0.482077114028 487:0.322615910118 1157:0.150218255208 1628:0.150218255208 1647:0.24071748952 1771:0.294560124963 2012:0.24071748952 2085:0.26277817151
2030 -1 -1.0 53:0.177728532996 330:0.589017476079 465:0.260354013821 1016:0.354861232003 1158:0.107623026134 1258:0.354861232003 1811:0.305353526102 1823:0.288390929492 1950:0.337403261828
2031 -1 -1.0 324:0.74127736528 944:0.264265723463 981:0.616985814364
2032 -1 -1.0 440:0.19197055525 811:0.32831731381 941:0.369270202748 1158:0.122522934084 1335:0.244117958022 1490:0.434076110775 1769:0.252798488806 1832:0.200402211 2010:0.236116385031 2058:0.376222527433 2092:0.393197899838
2033 -1 -1.0 10:0.38192736592 189:0.304533436561 262:0.38192736592 316:0.375596499619 391:0.168963399091 687:0.343169787868 1239:0.243091338438 1552:0.339570769362 1619:0.317135625521 1647:0.203066757067 1996:0.109191012661
2034 -1 -1.0 141:0.430844714314 755:0.594559336854 997:0.594559336854 1221:0.291076701102 1996:0.150484471437
2035 -1 -1.0 939:0.598597348869 944:0.209862888011 1071:0.703649542216 1332:0.270607902746 1394:0.171135814114
2036 -1 -1.0 47:0.378924057063 336:0.44750639464 1332:0.212059761417 1394:0.134109239023 1412:0.529861316973 1416:0.367148983461 1843:0.421483764873
2037 -1 -1.0 1157:0.219053501908 1391:0.519809657286 1628:0.219053501908 1925:0.425904994616 2069:0.672632130036
2038 -1 -1.0 109:0.539971692306 157:0.163113947417 1132:0.523442763005 1160:0.381191590651 1394:0.181591944361 1773:0.479113162504
2039 -1 -1.0 157:0.138278207945 1157:0.178659547963 1340:0.323151336067 1394:0.15394274396 1553:0.375410206309 1628:0.178659547963 1693:0.548597266196 1908:0.589087201654
2040 -1 -1.0 66:0.315629042277 158:0.261972383197 369:0.425908487955 829:0.160627631339 985:0.27496172754 1448:0.207121453687 1526:0.323038394626 1615:0.487850016262 1647:0.243600095834 2119:0.323038394626
2041 -1 -1.0 592:0.427909965368 1021:0.342457541505 1479:0.548632616293 1716:0.517176657547 1861:0.362141479306
2042 -1 -1.0 66:0.281383551586 281:0.353272400405 355:0.480134340478 391:0.180697859782 652:0.367002833414 1351:0.461371518555 1996:0.116774297874 2115:0.221666157203 2148:0.350020466275
2043 -1 -1.0 100:0.355111197883 483:0.392383471077 568:0.412686235484 756:0.298710570022 910:0.282919026093 944:0.132249597733 1157:0.125160309161 1628:0.125160309161 1651:0.315815156082 1873:0.206689580618 1970:0.359865461844 1996:0.10784490192 2085:0.218944076679
2044 1 -1.0 53:0.249183328446 157:0.116787009405 249:0.369622119631 302:0.297101399937 395:0.42275699117 855:0.201189708953 979:0.417658807984 1406:0.217381863882 1674:0.447233843831 2012:0.241797584401
2045 -1 -1.0 141:0.435372951848 177:0.366423909909 391:0.23530876599 1076:0.625241601111 1304:0.382835281525 2115:0.288658592725
2046 -1 -1.0 3:0.32452998214 730:0.544058493458 1051:0.272423673872 1268:0.338599756555 1332:0.209232748766 1394:0.13232140095 1642:0.274247222818 1754:0.522797625888
2047 -1 -1.0 108:0.407251277603 499:0.26101581787 985:0.223402908946 999:0.420480255789 1192:0.420480255789 1561:0.235822273628 1796:0.420480255789 1996:0.106424615879 2026:0.142427087848 2104:0.313804914721
2048 -1 -1.0 62:0.439934898407 489:0.535913960991 829:0.213263001214 1200:0.509277072817 1652:0.463043482833
2049 -1 -1.0 157:0.0935747196098 293:0.379031321961 667:0.29054412956 1158:0.120901314493 1424:0.275876248502 1445:0.352691060195 1448:0.329453086965 1767:0.294345564407 1923:0.343027361493 1994:0.227449877384 2088:0.428331012272
2050 -1 -1.0 84:0.533971131839 1124:0.542527784357 1469:0.648489347301
2051 -1 -1.0 128:0.895055991134 829:0.345608926395 1394:0.281831940579
2052 -1 -1.0 60:0.290804244222 157:0.105630947294 517:0.346748271743 533:0.437983211695 584:0.319969914662 921:0.273974210676 944:0.144208677905 955:0.233345306951 1158:0.13647831842 1764:0.437983211695 1873:0.225380127188 1922:0.279769048526
2053 -1 -1.0 391:0.189058252529 396:0.301313453674 626:0.34075166375 1332:0.193192145511 1342:0.352178238008 1647:0.227217530213 1863:0.383983044638 1960:0.502348835231 2115:0.23192204034 2127:0.301313453674
2054 -1 -1.0 157:0.182976588049 738:0.689654290164 855:0.315214908595 1394:0.203704679597 2015:0.591642200316
2055 -1 -1.0 484:0.598150248772 991:0.477482369549 1157:0.190794657725 1206:0.440027381068 1628:0.190794657725 1894:0.190794657725 2085:0.333758844565
2056 -1 -1.0 5:0.305746102125 1192:0.511190030889 1211:0.470749583247 1796:0.511190030889 1996:0.129383489307 2104:0.381501727705
2057 -1 -1.0 111:0.353139885494 359:0.221225204734 961:0.706279770989 1240:0.181394640391 1526:0.423633105388 1782:0.339339787841
2058 -1 -1.0 773:0.414698942888 1031:0.403068877054 1625:0.286452599604 1894:0.202300485612 1899:0.609710679037 2051:0.413318976926
2059 -1 -1.0 1406:0.237087513638 1738:0.480082448369 2003:0.505335499277 2061:0.560259086409 2100:0.379547286793
2060 -1 -1.0 56:0.41420391484 95:0.387793716698 1240:0.321510301421 1245:0.321510301421 1309:0.421650558597 1394:0.152230512409 1417:0.489016300188 1894:0.176672403217
2061 -1 -1.0 427:0.516130922948 499:0.307871233002 725:0.439074544372 1051:0.258439641912 1523:0.321218778794 1598:0.398661565937 1642:0.260169584578 1894:0.145683840877 2026:0.167994428485
2062 -1 -1.0 152:0.355996204707 158:0.186060849524 646:0.355996204707 1278:0.174834271421 1327:0.274310640145 1330:0.367560234792 1772:0.367560234792 1899:0.325401003379 2053:0.382507987209 2132:0.289313306477
2063 -1 -1.0 112:0.458444228852 207:0.371529304725 499:0.309029657555 698:0.384528912141 1041:0.381186814463 1221:0.243720007109 1331:0.433421117472 1394:0.126001415811
2064 -1 -1.0 391:0.183533364271 396:0.292508108548 942:0.324707943712 1552:0.368852461801 1591:0.414861530672 1647:0.441155011044 1985:0.372761829026 2054:0.365496797205
2065 -1 -1.0 158:0.233976869988 185:0.425651350982 201:0.289299056008 391:0.181029217966 829:0.143462261005 855:0.181029217966 878:0.204724220831 879:0.29307423969 992:0.37580673375 1647:0.217567925506 1737:0.347870294832 2130:0.396071294252
2066 -1 -1.0 5:0.336069949117 264:0.442273598936 944:0.174398341445 1112:0.451655812199 1707:0.404301679455 1873:0.272562795439 1923:0.468287276492
2067 -1 -1.0 5:0.299073748151 117:0.416735954404 713:0.379352017548 1557:0.304963361529 1583:0.428476156947 1708:0.305898930723 1721:0.321660550841 1922:0.301092012355 2026:0.16937399334
2068 -1 -1.0 157:0.129558490934 198:0.524786248838 428:0.412952827206 1098:0.463332738491 1448:0.228071454335 1545:0.313288484704 1670:0.286202733286 1711:0.300879475757
2069 -1 -1.0 17:0.314371113386 514:0.488098913759 694:0.274499580101 849:0.316077321326 855:0.183695315337 1158:0.137771486503 1711:0.247635862343 1823:0.369177939676 1832:0.225343203821 1950:0.431920106714
2070 -1 -1.0 205:0.394925789398 366:0.353624283222 729:0.508231343214 1097:0.35548524534 1245:0.280500903373 1771:0.302245142871 1858:0.405316846582
2071 -1 -1.0 47:0.431830329505 366:0.406930892142 957:0.418411192297 995:0.496947421165 2132:0.475294803568
2072 -1 -1.0 157:0.191521861595 855:0.32993590459 1475:0.721862151424 1717:0.577387833033
2073 -1 -1.0 51:0.591509232522 456:0.44556778619 536:0.367742796244 1119:0.348795363827 1861:0.403126481819 1894:0.179394106342
2074 -1 -1.0 501:0.300920755831 1152:0.413440419419 1406:0.189987547901 1513:0.286076010242 1685:0.413440419419 1769:0.272098370001 1832:0.215701902395 2059:0.434832715604 2090:0.374167959191
2075 -1 -1.0 762:0.574195237163 812:0.574195237163 1158:0.207445953082 1243:0.545495953962
2076 -1 -1.0 53:0.281370955835 465:0.412179499202 519:0.452412499975 894:0.342037190652 1602:0.291314912612 1734:0.308181833135 1812:0.477365558254 1996:0.1468115763
2077 -1 -1.0 210:0.385166307927 442:0.40740347874 630:0.399032311387 1557:0.269814378964 1731:0.330165201507 2009:0.442402084447 2026:0.149852554735 2027:0.355609734613
2078 -1 -1.0 187:0.534967508672 189:0.377634774203 201:0.334832784701 1176:0.387661767555 1239:0.301443886551 1306:0.344132323683 2038:0.315454639055
2079 -1 -1.0 114:0.235839294402 157:0.115166107148 298:0.477519351849 606:0.359961666232 1119:0.289307510354 1394:0.128212440767 1438:0.448460350234 1760:0.235839294402 1879:0.441026626516 1894:0.1487980279
2080 -1 -1.0 757:0.475245151458 1158:0.182314939495 1261:0.540368335952 1327:0.463204638764 2054:0.48409382663
2081 -1 -1.0 184:0.249415100297 912:0.631489457942 1218:0.280404650126 1488:0.678517799648
2082 -1 -1.0 496:0.327295990988 712:0.457863519785 1158:0.149110640016 1300:0.457863519785 2058:0.457863519785 2131:0.491656732962
2083 -1 -1.0 156:0.533167778915 302:0.308364985946 551:0.383635081321 670:0.472013329533 894:0.314393391238 1158:0.156612847803 1278:0.253607412739 2012:0.250964514914
2084 -1 -1.0 264:0.460815271226 703:0.41867491275 1406:0.24774605515 1707:0.421251434685 1815:0.359231252773 2135:0.494451849226
2085 -1 -1.0 53:0.289555950185 184:0.228344487744 1218:0.256716037312 1303:0.504143389481 1332:0.23889832229 1482:0.413615839201 1625:0.248276937451 2135:0.504143389481
2086 -1 -1.0 98:0.534831553319 903:0.773978987152 1394:0.221276496336 1894:0.256804301347
2087 1 -1.0 294:0.374203248763 502:0.253816528308 857:0.521801602065 1171:0.383930264836 1327:0.374203248763 2078:0.48563532307
2088 -1 -1.0 184:0.216593708137 746:0.533739866327 1027:0.441614300225 1218:0.24350523636 1278:0.26932111152 1760:0.263605721908 1778:0.521410675627
2089 -1 -1.0 16:0.591921759374 447:0.552814006257 592:0.586536704108
2090 -1 -1.0 371:0.426216407384 919:0.317711277047 1253:0.507725413334 1260:0.482747043415 1706:0.370046778195 1925:0.299390542922
2091 -1 -1.0 301:0.613911812176 485:0.580402864551 878:0.295271275697 1332:0.266805313871 1625:0.277279495262 2026:0.225811163226
2092 -1 -1.0 158:0.894427191 1996:0.4472135955
2093 1 -1.0 53:0.202199857753 282:0.352048443747 299:0.433787852098 438:0.338909316648 606:0.296201986662 772:0.433787852098 777:0.433787852098 1244:0.2608951266
2094 -1 -1.0 157:0.113566983217 252:0.286517584598 894:0.294557848648 1116:0.428043598536 1119:0.285290368725 1394:0.126432163675 1734:0.265402068084 1767:0.357232572133 1852:0.428043598536 1894:0.146731912327 2015:0.367211021639
2095 -1 -1.0 158:0.263694669179 1288:0.491057290379 1335:0.30487421995 1404:0.520924604851 1792:0.542109301355 2026:0.17645007925
2096 -1 -1.0 16:0.410923935121 92:0.34034656488 752:0.415279206483 1287:0.326754907396 1318:0.410923935121 1332:0.208938082051 1448:0.208938082051 1561:0.292793050456 1832:0.250824619012 2026:0.176835126204
2097 -1 -1.0 157:0.127564060761 829:0.174152036138 894:0.330861965672 921:0.330861965672 955:0.281796913467 1163:0.488504376637 1221:0.274694253111 1436:0.583914581877
2098 -1 -1.0 287:0.41078311744 394:0.546264015737 732:0.591464603382 944:0.194743374183 985:0.333360917707 1158:0.184304083625
2099 -1 -1.0 690:0.373758179821 803:0.310772131001 910:0.269489690631 1157:0.119219316781 1228:0.393097231614 1285:0.359313475541 1619:0.298358049178 1628:0.119219316781 1944:0.313496860131 1961:0.353357459354 2142:0.258618276918
2100 -1 -1.0 29:0.314191664749 558:0.322815377888 690:0.30693395515 825:0.333301576035 1157:0.0979040952291 1285:0.295071819537 1619:0.245014613805 1628:0.0979040952291 1695:0.285604000988 1961:0.580361358958 1996:0.0843594716114
2101 -1 -1.0 189:0.728521792009 1815:0.633264455601 1996:0.26121280183
2102 -1 -1.0 53:0.178068930974 387:0.324984816606 578:0.283545501439 664:0.292005707175 1074:0.382018760798 1365:0.382018760798 1406:0.155343282217 1528:0.567091002878 1816:0.243742758478
2103 -1 -1.0 273:0.348753706221 467:0.338408634464 642:0.369119365776 713:0.443897735933 740:0.433680708664 944:0.181606544717 1240:0.312773492095 1850:0.33416910517
2104 -1 -1.0 5:0.23061799979 158:0.195182612648 274:0.325650447049 509:0.317323262908 944:0.119675671022 1069:0.385580132067 1394:0.0975913063239 1708:0.471761898042 1861:0.254513777108 1873:0.187038105806 1894:0.113260412439 2026:0.261211101288 2034:0.355076733721
2105 -1 -1.0 551:0.427246257367 829:0.184295644712 1097:0.402254425707 1158:0.174416408554 1163:0.516957659718 1424:0.397988596493 1717:0.406971619959
2106 -1 -1.0 53:0.197101761109 158:0.20568448619 599:0.696357042958 798:0.383029610633 1200:0.301165270462 1602:0.20406755254 1882:0.393542739581
2107 -1 -1.0 59:0.226693303982 246:0.262041930036 391:0.152291454406 733:0.366547784403 778:0.344241855612 1005:0.233359356279 1021:0.242716006724 1143:0.404655357346 1435:0.388842123903 1937:0.350722966551 2038:0.229288788304
2108 -1 -1.0 17:0.309558541735 75:0.320019268167 348:0.347589708922 412:0.390061461052 781:0.41656896524 818:0.347589708922 855:0.180883203061 878:0.204559093964 944:0.143346546931 1394:0.116894074231 1864:0.334673694476 1996:0.116894074231
2109 -1 -1.0 411:0.456344247323 467:0.418376405848 642:0.456344247323 868:0.510635018275 1340:0.384334381771
2110 -1 -1.0 157:0.115778488852 440:0.234378406767 560:0.380058987853 568:0.493234812798 947:0.328346519068 1157:0.149589243233 1235:0.468969331325 1628:0.149589243233 1639:0.414052092699
2111 -1 -1.0 157:0.190558239935 467:0.484772408701 715:0.630823157249 1394:0.212145201878 1463:0.474470218896 1894:0.246206900664
2112 1 -1.0 0:0.513171266355 157:0.120458232467 855:0.207514147803 1394:0.13410407261 1400:0.477899287274 1734:0.281506676581 1977:0.436046441971 1996:0.13410407261 2076:0.38124126509
2113 -1 -1.0 157:0.0817067472008 177:0.219187026172 345:0.33095922204 684:0.359390769442 894:0.211922188949 944:0.111547063541 1062:0.348083763741 1222:0.324158801378 1802:0.295770041384 1873:0.174334108971 1945:0.359390769442 1996:0.0909627124264 2051:0.215684447374 2116:0.348083763741
2114 -1 -1.0 536:0.268374621315 742:0.445699298546 796:0.402006291414 867:0.322973965842 894:0.262815795485 916:0.410439848913 1078:0.344264315416 1158:0.130919832686 1230:0.30035815882
2115 -1 -1.0 42:0.255298581156 58:0.429107869119 628:0.419195638305 769:0.339721724567 1176:0.329863871955 1387:0.455207267133 1576:0.298023359618 2085:0.233904862824
2116 -1 -1.0 418:0.284928376758 613:0.492645523031 827:0.323872441098 1183:0.512680180239 1278:0.23433253365 1832:0.236691766963 1939:0.444350261132
2117 -1 -1.0 72:0.694241137904 94:0.580803845003 1304:0.425083681258
2118 -1 -1.0 1327:0.386207093112 1344:0.487824271394 1648:0.568195433345 1900:0.538540166556
2119 -1 -1.0 499:0.351469604199 963:0.455116970243 985:0.300822121146 1051:0.295037888946 1117:0.40490814886 1305:0.450386318388 1642:0.297012812871 2026:0.191784515596
2120 -1 -1.0 17:0.269687985877 242:0.356209245423 391:0.157585787939 568:0.38970113225 933:0.40236001894 1157:0.118189340955 1581:0.34477974156 1603:0.173041700487 1628:0.118189340955 1944:0.310788455182 1961:0.350304685265 2142:0.256383986531
2121 -1 -1.0 420:0.362273186878 926:0.511733605896 1157:0.163229954989 1628:0.163229954989 1996:0.28129554176 2069:0.501218703893 2085:0.285539657268 2100:0.376455244931
2122 -1 -1.0 57:0.317518311107 499:0.236498703319 897:0.380984708425 957:0.263990112001 1230:0.256746793038 1436:0.396478400498 1593:0.274133406742 1717:0.261124620059 1833:0.331694805879 1894:0.111910551454 2012:0.179331246787 2026:0.12904896672 2051:0.228643814148 2085:0.195766154007
2123 -1 -1.0 80:0.943134492987 1158:0.332411383889
2124 -1 -1.0 80:0.373197405426 385:0.433704803609 916:0.412367996872 944:0.138985216565 1158:0.131534862656 1456:0.396431131565 1873:0.21721651042 1925:0.511485591268
2125 -1 -1.0 8:0.414646049644 76:0.414646049644 92:0.286760983877 184:0.168264975361 626:0.310502294151 1158:0.129206312214 1193:0.389413145094 1218:0.189171712091 1318:0.346226358932 1342:0.320914503097 2026:0.148993467267
2126 -1 -1.0 186:0.479921690344 795:0.505166285141 879:0.355119612428 1132:0.408613360997 1894:0.164515548492 2132:0.440842388935
2127 -1 -1.0 829:0.215715252697 1117:0.497026557102 1760:0.323572879046 1876:0.450134878552 1983:0.421221186073 2100:0.470832695072
2128 -1 -1.0 188:0.328791223568 386:0.302077176601 391:0.154511643814 407:0.296913457908 1591:0.349260404581 1621:0.363300966943 1622:0.371891521591 1683:0.33805386462 1896:0.343471029106 1996:0.099851701296 2038:0.232631487611
2129 -1 -1.0 123:0.413413803104 452:0.393449987811 665:0.380327285853 957:0.370864300882 1104:0.504536054998 1416:0.370864300882
2130 1 -1.0 157:0.171997820924 855:0.296301718047 894:0.446109482428 1394:0.191482207513 1734:0.401952892349 1768:0.696689893501
2131 -1 -1.0 584:0.298546480943 759:0.348465236947 1341:0.344843162123 1451:0.399218401336 1508:0.36129688217 1576:0.283820723107 1755:0.433513855716 1944:0.334852110488
2132 -1 -1.0 362:0.448020523797 944:0.164646347956 1367:0.530470061687 2029:0.552042947968 2136:0.43129953352
2133 -1 -1.0 201:0.210355479823 322:0.349756060831 359:0.219105400841 391:0.131630184117 615:0.205603962236 630:0.303140638069 827:0.441898686848 829:0.104314452894 1257:0.273257047187 1416:0.232880635 1771:0.19358334692 1833:0.292606781496 2115:0.322947456271 2124:0.267344896016
2134 -1 -1.0 42:0.305663910334 630:0.491581861168 827:0.358298016908 1416:0.377646153655 1655:0.545010601525 1850:0.311265490578
2135 -1 -1.0 267:0.351583497331 615:0.285782613099 829:0.144993591602 1647:0.219890267415 1737:0.351583497331 1793:0.296202543588 1801:0.406713614451 2030:0.421355321861 2042:0.41356897524
2136 -1 -1.0 114:0.345043027055 184:0.283507308399 418:0.428639249754 912:0.717806886152 1218:0.318732777306
2137 -1 -1.0 66:0.342001381042 829:0.174048849736 1085:0.412225216869 1510:0.50579069247 1683:0.480514894265 1793:0.355558555594 2012:0.263954066445
2138 -1 -1.0 66:0.305779706092 184:0.191793647788 815:0.412617835575 1221:0.245455616294 1510:0.452221943714 1683:0.42962312811 1747:0.377338944809 2098:0.32824782155
2139 -1 -1.0 94:0.593664308793 614:0.584301140032 827:0.448279901688 1278:0.324345488584
2140 -1 -1.0 157:0.135849584729 287:0.391208634716 579:0.520233648167 879:0.378877235411 1064:0.529002445733 1278:0.284227019029 1894:0.175521694701 1996:0.151238999621
2141 -1 -1.0 77:0.398611190417 114:0.196867795043 184:0.161757967288 765:0.352414221396 976:0.329809356624 1065:0.362342364851 1119:0.241500602337 1526:0.263947350088 1851:0.300479441777 2028:0.440052185729
2142 -1 -1.0 114:0.238209675912 130:0.391774210297 164:0.461495865924 180:0.532462348775 184:0.195726847834 1602:0.256966089013 1760:0.238209675912 1851:0.36357958105
2143 -1 -1.0 46:0.346434175573 122:0.325352241975 128:0.295406408614 391:0.143934752027 396:0.229397429928 407:0.276588636833 671:0.346434175573 847:0.355942858606 1305:0.292335846613 1647:0.345972719306 1737:0.276588636833 1996:0.0930164841349
2144 -1 -1.0 391:0.24886269082 410:0.510756663683 829:0.197219016389 1332:0.254304250325 1647:0.299092820408 1737:0.478220801046 1863:0.505447672553
2145 -1 -1.0 246:0.311337046252 252:0.264986355814 391:0.180940399796 396:0.288375545856 833:0.304950932933 1087:0.279997332588 1218:0.198686917627 1332:0.184896790162 1647:0.21746118039 1717:0.316645699644 1737:0.347699619606 1863:0.367495439539 2010:0.261520384483
2146 -1 -1.0 221:0.374035373213 362:0.379042995912 779:0.30610026285 910:0.297996019682 948:0.310979356506 1518:0.423066596984 1706:0.316807911363 2047:0.397321267759
2147 -1 -1.0 1077:0.827457313332 1157:0.233559266087 1628:0.233559266087 1925:0.454108503624
2148 -1 -1.0 391:0.197255695602 549:0.524130354547 827:0.331105792507 829:0.156321440291 1004:0.379051502059 1290:0.409492011902 1863:0.40063230013 1894:0.147941771702 2115:0.24197802942
2149 -1 -1.0 157:0.116360749633 260:0.511817943758 437:0.438573541276 791:0.421213974532 1113:0.482472761488 1448:0.204838488045 1994:0.282835346413
2150 -1 -1.0 76:0.480280332468 92:0.332152352093 184:0.194899621927 1136:0.390118403851 1197:0.405280909055 1354:0.308786344741 1561:0.285743740119 1705:0.357178216906
2151 -1 -1.0 157:0.207648636806 596:0.950495509586 1394:0.231171645948
2152 1 -1.0 438:0.362149906263 1185:0.41988229212 1244:0.278785920013 1274:0.362149906263 1463:0.252140433596 1553:0.274924600768 1706:0.314423386136 1832:0.214002515617 1885:0.335228678337 1925:0.254387806703 2026:0.150874989888
2153 -1 -1.0 66:0.319744951102 75:0.363275312619 106:0.344663444452 391:0.205332642987 496:0.338026938561 1153:0.325444539309 1239:0.295416565228 1620:0.449244417968 2038:0.309147175022
2154 -1 -1.0 1278:0.3862549542 1626:0.592441018115 1903:0.706980021225
2155 -1 -1.0 165:0.442340763934 252:0.291417771168 667:0.35864964958 1157:0.149241404885 1237:0.379175240548 1628:0.149241404885 1696:0.492087898896 1996:0.128594478394 2104:0.379175240548
2156 -1 -1.0 17:0.347140043772 594:0.517914337684 773:0.311858386816 1158:0.152132297844 1638:0.361006954536 1797:0.501619928181 2142:0.330015250836
2157 -1 -1.0 487:0.367169329555 826:0.441552649915 1158:0.170963471801 1613:0.548652205922 1638:0.405692960445 2076:0.418788026188
2158 -1 -1.0 344:0.391395609469 465:0.319453310231 1158:0.132053012939 1194:0.44955706122 1670:0.225779092201 1699:0.379683613819 1771:0.258940246237 1871:0.397992777646 2076:0.323473898011
2159 -1 -1.0 253:0.35780038867 1027:0.350826951459 1158:0.132125201583 1211:0.414218737244 1394:0.113846230497 1416:0.311675229108 1651:0.333389566068 1667:0.468095169834 1894:0.132125201583 2026:0.152359366658 2119:0.280767789989
2160 -1 -1.0 592:0.413225754153 959:0.361350666982 1095:0.413225754153 1117:0.37888426299 1597:0.341595503744 1983:0.321097688566 2082:0.405672465369
2161 -1 -1.0 273:0.283199357076 362:0.401282974924 639:0.339784581204 713:0.360459404965 740:0.352162846385 1031:0.278073456141 1268:0.307727804497 1564:0.437543535793 2026:0.160938774625
2162 -1 -1.0 313:0.571249878166 391:0.505438100318 639:0.461451133312 1157:0.189539287619 1463:0.365264933857 1628:0.189539287619
2163 -1 -1.0 63:0.267206821546 113:0.342591641843 157:0.0778875003291 184:0.131053990527 656:0.342591641843 843:0.272518129542 1218:0.147337303625 1303:0.289343542478 1417:0.278544683266 1569:0.2518438701 1760:0.159499470593 1771:0.19732926418 1859:0.342591641843 1916:0.264622532346 1925:0.195660332419 1956:0.228778269383 1996:0.0867108107564
2164 -1 -1.0 287:0.430421746362 878:0.291189603439 898:0.384767974325 1051:0.342581829659 1580:0.555251981025 1642:0.344875003102 1894:0.193115252715
2165 -1 -1.0 271:0.350653777096 417:0.473886396415 572:0.41955604216 998:0.509277970338 1278:0.263054278432 1394:0.139972850055 1876:0.358179195602
2166 -1 -1.0 114:0.360471877408 287:0.506909027232 370:0.622365316919 1278:0.368287478711 1394:0.195968103397 1894:0.227432432782
2167 -1 -1.0 694:0.30151375098 759:0.414111955512 1105:0.310213566256 1332:0.20618513254 1561:0.28893523537 1705:0.361167569683 1763:0.53613391424 1983:0.312235204732
2168 -1 -1.0 53:0.219521610897 517:0.337734919838 818:0.340590657329 1051:0.23581589329 1262:0.416744043908 1370:0.452545064849 1394:0.114540300124 1406:0.191505656646 1562:0.382207200064 1625:0.18822667337 1642:0.237394397161
2169 -1 -1.0 1178:0.437425566063 1278:0.343306190104 1394:0.182675401277 1406:0.30542414012 1798:0.751096216467
2170 -1 -1.0 157:0.160557129737 1244:0.442017192535 1394:0.178745483337 1553:0.435895041559 1760:0.328791873982 1894:0.207444576028 1992:0.636985420559
2171 -1 -1.0 664:0.399170101993 804:0.399170101993 944:0.155750909861 1408:0.462111671281 1526:0.313230815044 1602:0.252021892145 1832:0.241094875906 1917:0.473038687521
2172 -1 -1.0 502:0.480947605218 586:0.586427898627 615:0.581231985827 944:0.294891674007
2173 -1 -1.0 97:0.405513438485 411:0.255818418649 467:0.234534326162 642:0.255818418649 836:0.313224200144 855:0.158820836354 872:0.248824069912 1171:0.310501840813 1287:0.253808299832 1730:0.392755340195 1832:0.194829117074 1977:0.333727899213
2174 -1 -1.0 22:0.479293422036 440:0.288086736686 487:0.394883601891 1158:0.183867948933 1732:0.606260660267 1771:0.360543170597
2175 -1 -1.0 396:0.358492766043 504:0.376007410614 627:0.452059055556 1179:0.556252700718 1558:0.37441660982 1832:0.275933161079
2176 -1 -1.0 83:0.535158032902 467:0.309516076966 829:0.166101392068 1078:0.413363481695 1581:0.45857351524 1625:0.222587812982 1987:0.399389076098
2177 -1 -1.0 98:0.362332633669 885:0.407885442713 1251:0.592282951727 1701:0.573648787244 1996:0.149908312606
2178 -1 -1.0 157:0.117936454027 276:0.459248165873 566:0.489006188375 635:0.384491634306 984:0.426917862763 1406:0.219521386211 1980:0.39720617478
2179 -1 -1.0 787:0.414505333083 944:0.145321870305 954:0.349424931334 1138:0.376353736044 1214:0.468208997417 1471:0.453478397043 1821:0.344186931388
2180 -1 -1.0 59:0.225475667018 278:0.318288947658 309:0.402481833416 310:0.450951334036 391:0.151473451841 833:0.255288318725 942:0.267987421631 1409:0.356157310618 1545:0.212619870293 1566:0.259227501889 1925:0.220881996163 2115:0.18581591408
2181 -1 -1.0 160:0.334959001615 391:0.148184750607 1179:0.36645287528 1243:0.292247862735 1666:0.311378447883 1776:0.329406687628 1925:0.216086338017 2074:0.356663426908 2115:0.181781589792 2124:0.300967722624 2137:0.378356575428
2182 -1 -1.0 130:0.367264575774 872:0.294311512741 878:0.212443228059 1158:0.140891114208 1287:0.300206908022 1340:0.254837495759 1394:0.121399415638 1442:0.452144658687 2107:0.300206908022 2111:0.49915117815
2183 -1 -1.0 50:0.658514278715 157:0.121994166763 789:0.394459739463 898:0.314046453628 1448:0.429510823003 1894:0.15762008354 1994:0.296528361373
2184 -1 -1.0 157:0.386179192422 1394:0.42992663432 1832:0.816105826742
2185 1 1.0 157:0.127932596052 383:0.545013246329 502:0.284850305349 586:0.347323001876 917:0.545013246329 944:0.174655165083 985:0.298974002883 1394:0.142425152675 1894:0.165292710399 1996:0.142425152675
2186 -1 -1.0 320:0.57735026919 1045:0.57735026919 1203:0.57735026919
2187 -1 -1.0 91:0.32832509658 177:0.276328984378 283:0.471509560249 316:0.394466058833 829:0.140627332361 1236:0.427106132408 1304:0.288705189993 1368:0.324017509026 2115:0.217684309355
2188 -1 -1.0 501:0.433881153791 898:0.378852221016 1120:0.583868312143 1721:0.416410879334 1983:0.392323734515
2189 -1 -1.0 95:0.314799779159 416:0.488246205278 590:0.508101953272 948:0.338313238209 1200:0.361883438745 1245:0.260992810163 1343:0.301357644357
2190 -1 -1.0 74:0.366155243024 160:0.393884019505 391:0.174252982954 865:0.444915968872 1028:0.36173964129 1239:0.250701578453 1821:0.327063902864 1996:0.112609356643 2012:0.209423983821 2124:0.353913093116
2191 -1 -1.0 33:0.649314956657 247:0.61737086098 829:0.208079733309 1335:0.392359696784
2192 -1 -1.0 291:0.360853772914 827:0.320066980492 922:0.506656252353 1157:0.143009507018 1315:0.355198009263 1368:0.348170028054 1628:0.143009507018 1868:0.471539703641
2193 -1 -1.0 184:0.302324100856 1158:0.232146839123 1160:0.419896737015 1218:0.339887535374 1483:0.519563624673 1602:0.396915613116 1760:0.36794403467
2194 -1 -1.0 158:0.302701044332 201:0.374272578236 391:0.234201497506 829:0.18560029558 850:0.492124179353 1151:0.597981075605 2012:0.281472430447
2195 -1 -1.0 91:0.556759378359 124:0.744147150738 2115:0.369139557158
2196 -1 -1.0 91:0.440544035584 177:0.370776060663 1048:0.407483980594 1304:0.387382356141 1793:0.385473883692 2010:0.344140660753 2115:0.292087096374
2197 -1 -1.0 199:0.503669753961 475:0.602041921943 894:0.341133412135 1157:0.169933200392 1158:0.169933200392 1628:0.169933200392 1821:0.425274523698
2198 -1 -1.0 501:0.352155565293 898:0.307491848605 985:0.279145732139 1467:0.427175057107 1850:0.300063934786 2044:0.483832842347 2135:0.443736146145
2199 -1 -1.0 3:0.314869076519 50:0.311240374758 157:0.115318714898 582:0.319989221776 621:0.457509051314 792:0.364975077716 1230:0.341826929655 1394:0.128382336343 1448:0.203004116745 1994:0.28030249701 2051:0.304411253009
2200 -1 -1.0 53:0.267227594005 157:0.125243978917 348:0.414607115565 418:0.318615586266 504:0.360667469806 829:0.170984631662 944:0.170984631662 1085:0.404967783326 1394:0.13943196159 1804:0.44281500642 1873:0.267227594005
2201 -1 -1.0 1261:0.924884272846 1394:0.268876441737 1996:0.268876441737
2202 -1 -1.0 157:0.374782867798 955:0.827918574685 1996:0.417239302675
2203 -1 -1.0 157:0.0943940038055 162:0.432081222055 271:0.263259834563 584:0.285931747428 650:0.314989489528 955:0.208522202598 1065:0.355779011864 1191:0.432081222055 1718:0.391390875596 1996:0.210174432763
2204 -1 -1.0 184:0.253407812839 689:0.624458823453 1550:0.576736769389 1638:0.461747070418
2205 -1 -1.0 101:0.315497931558 564:0.475174623796 955:0.253159859749 1354:0.305503734541 1613:0.475174623796 1865:0.524575417928 1996:0.127582888676
2206 -1 -1.0 186:0.439452951373 372:0.496709325048 985:0.272476267649 1278:0.243940277465 1332:0.205249221976 1625:0.213306848528 1807:0.496709325048 1873:0.248771665386 2026:0.173713052762
2207 -1 -1.0 177:0.471463895225 991:0.568270531139 1215:0.405517075143 1638:0.538837916914
2208 -1 -1.0 829:0.171177654111 1083:0.4538821573 1203:0.551513118045 1459:0.507882694863 1760:0.256766481167 1787:0.369660142631
2209 -1 -1.0 101:0.533758494529 1394:0.215844364656 1581:0.73075391487 1603:0.366758497743
2210 -1 -1.0 32:1.0
2211 -1 -1.0 210:0.561073427415 359:0.420134549127 849:0.434296228324 855:0.252400843809 1158:0.189300632857 1602:0.323658840403 1711:0.340256366899
2212 -1 -1.0 594:0.494789963181 1158:0.145339737813 1278:0.235352561378 1598:0.397719933251 1625:0.205797557018 1762:0.438037456832 1894:0.145339737813 2097:0.514911829389
2213 -1 -1.0 773:0.400794352787 1329:0.692682295486 1394:0.168468451194 1406:0.281670829698 1996:0.168468451194 2026:0.2254597839 2119:0.415477214466
2214 -1 -1.0 1996:0.388594738227 2051:0.921408774335
2215 -1 -1.0 101:0.317918276648 157:0.115479775112 165:0.44222781259 955:0.255101977786 1215:0.266454806248 1251:0.50794293806 1865:0.528599702751 1996:0.128561641902
2216 -1 -1.0 245:0.707807597584 440:0.395829976102 872:0.527734023918 1158:0.252633795881
2217 -1 -1.0 771:0.618175152263 994:0.718401385193 1603:0.318996756844
2218 -1 -1.0 43:0.539558344621 157:0.117873839074 246:0.3494008109 829:0.16092282544 955:0.260390613403 1657:0.331963662044 1769:0.314229534307 1802:0.426691203058 1996:0.131226912019 2085:0.266413660507
2219 -1 -1.0 626:0.398379182382 737:0.531997210154 792:0.406075213356 1153:0.350326735258 1215:0.296047020339 1526:0.352271228831 1603:0.242710193812
2220 -1 -1.0 53:0.250138532589 248:0.270504056106 1158:0.151470702966 1390:0.355119175434 1732:0.499438477039 1829:0.499438477039 1968:0.465110398541
2221 -1 -1.0 252:0.589929229302 1394:0.260319201632 1603:0.442329265702 1769:0.623347606381
2222 -1 -1.0 252:0.354182000078 354:0.486044664272 420:0.402565092284 897:0.617499046604 1394:0.156290569975 1603:0.265565861526
2223 -1 -1.0 330:0.479812890289 428:0.432554665317 1157:0.175339161666 1340:0.317145571023 1379:0.49748119154 1628:0.175339161666 1638:0.416076386547
2224 -1 -1.0 158:0.215759234109 175:0.359981302071 501:0.285686482896 947:0.274813747859 1166:0.288748605167 1278:0.202740708721 1317:0.41281907865 1509:0.259950608508 1680:0.384444641378 1996:0.107879617055 2012:0.200627903845 2148:0.323359459662
2225 -1 -1.0 47:0.331425967056 418:0.268038841176 422:0.34879276341 829:0.143842688509 882:0.482290331938 1363:0.448862594974 1625:0.192759549152 1843:0.368650820046 2010:0.262342586671
2226 -1 -1.0 674:0.374607840598 1622:0.383465755712 1713:0.423332179352 1793:0.257929189728 1896:0.354160743374 1985:0.323584664123 2038:0.239871586256 2079:0.423332179352
2227 -1 -1.0 20:0.477486810434 68:0.405349282405 828:0.380912214186 944:0.164309132922 1119:0.302340623271 1394:0.133988326833 1767:0.378582421112 1877:0.398420226426 1894:0.155501281116
2228 -1 -1.0 202:0.525566123833 981:0.380849096869 1174:0.413682598566 1318:0.413682598566 1643:0.432528399206 1996:0.133022114779 2026:0.178022276809
2229 -1 -1.0 157:0.127195905975 587:0.504629958157 694:0.327437157426 878:0.247802058342 959:0.381587717925 1105:0.336884961298 1332:0.22391242019 1576:0.366288471306 1708:0.34226331224
2230 -1 -1.0 878:0.327115927529 919:0.447609698174 1687:0.615517128158 1708:0.451811343262 1894:0.216941382061 2026:0.250164625498
2231 -1 -1.0 157:0.100522522938 807:0.428241966837 831:0.460134042462 878:0.391674368808 1067:0.407173913158 1332:0.176957278791 1705:0.309970120208 1953:0.384949272649
2232 -1 -1.0 878:0.292694309386 1627:0.575337425575 1705:0.463275095284 1894:0.194113164955 1953:0.575337425575
2233 -1 -1.0 184:0.18775857547 467:0.283875203706 615:0.30026486303 728:0.375824617037 944:0.152341251451 959:0.334763849233 1031:0.287257996137 1218:0.211087370411 1445:0.420584453412 1625:0.204148234793 2140:0.414537025073
2234 -1 -1.0 578:0.598854876221 703:0.554448861865 1406:0.32808872499 1815:0.475727953075
2235 -1 -1.0 420:0.586807220902 1206:0.60977920551 1894:0.264398580199 2085:0.462514861181
2236 -1 -1.0 42:0.22039127 157:0.0893400468357 276:0.347892879998 464:0.380602836617 855:0.153906655477 955:0.197357698534 1215:0.206140727644 1315:0.286697745369 1357:0.36187846672 1783:0.342126172747 1806:0.408947126501 2012:0.184970979437 2085:0.201922742945
2237 -1 -1.0 287:0.428206484228 288:0.579031895859 1158:0.192121341719 1394:0.165542154644 1894:0.192121341719 2033:0.616551575776
2238 -1 -1.0 71:0.30238978541 157:0.0789636097532 484:0.319847940943 519:0.270898604921 544:0.36144979156 571:0.34732495711 1135:0.36144979156 1153:0.215604196626 1157:0.102023326985 1215:0.182198426668 1304:0.221315620175 1315:0.253399115898 1548:0.30238978541 1628:0.102023326985 1996:0.087908824818 2085:0.178470341565
2239 -1 -1.0 184:0.229031430433 878:0.265182205668 947:0.386026520063 1169:0.598717013273 1218:0.257488331868 1332:0.239617014724 1850:0.341938201445 2051:0.359313480259
2240 -1 -1.0 184:0.203634335966 310:0.620687363622 1218:0.228935676556 1324:0.378268425497 1332:0.213046094098 1554:0.532325808727 1625:0.221409808455
2241 1 -1.0 543:0.516720908471 1244:0.365313933045 1553:0.360254159151 1701:0.565304594633 1816:0.387547273468
2242 -1 -1.0 234:0.372364132359 316:0.352039502729 391:0.158366201644 958:0.372364132359 1269:0.352039502729 1793:0.25638432658 1815:0.24811179524 1936:0.332772581949 1951:0.404352630564 1996:0.102342673158 2115:0.194271406377
2243 -1 -1.0 35:0.518550408566 632:0.518550408566 1158:0.152319137477 1279:0.50223598726 1385:0.432167607546
2244 -1 -1.0 42:0.372175761561 184:0.253853033451 202:0.663603810668 878:0.293921699737 898:0.388378072852 1218:0.285393991556 1894:0.194927163102
2245 -1 -1.0 422:0.279406256171 579:0.323218607272 582:0.234202640659 750:0.298415725334 829:0.115227582937 1070:0.386346708334 1245:0.198451732877 1267:0.386346708334 1614:0.386346708334 1625:0.154413249413 1645:0.386346708334
2246 -1 -1.0 114:0.394027849285 184:0.323756071637 609:0.77938492998 1218:0.363982404775
2247 -1 -1.0 98:0.736181299011 955:0.604373566481 1996:0.304581166728
2248 -1 -1.0 95:0.399362432598 303:0.644590134748 552:0.539265693535 1245:0.33110164129 1996:0.156771874153
2249 -1 -1.0 838:0.295561222078 944:0.143276365414 1136:0.353461617582 1157:0.135595982885 1340:0.245259900936 1421:0.401896716946 1534:0.435151639941 1603:0.198526866028 1628:0.135595982885 1832:0.221784884407 1918:0.480391506518
2250 -1 -1.0 53:0.294148186656 349:0.499043026371 1097:0.41079742252 1448:0.242687149933 1528:0.468382634898 1851:0.430896827668 1894:0.178120628389
2251 -1 -1.0 141:0.618020966787 346:0.549886662253 921:0.502906392436 1158:0.250519268193
2252 -1 -1.0 157:0.152856821751 184:0.257197835148 243:0.483780368584 1239:0.378854890061 1341:0.534825934525 1354:0.407487601081 1996:0.170172863267 2026:0.227740782953
2253 -1 -1.0 47:0.387487911933 1278:0.257730753005 1332:0.216852407824 1383:0.56387154974 1625:0.225365549566 1843:0.431009488366 2132:0.42648924451
2254 -1 -1.0 157:0.142693451372 984:0.51653565297 1157:0.184364173489 1374:0.555652672154 1628:0.184364173489 1638:0.43749256233 1769:0.380393962947
2255 -1 -1.0 100:0.417936937627 440:0.230797047472 467:0.290035186271 642:0.316356006041 1175:0.337945764619 1340:0.266435899465 1752:0.521869015873 1996:0.126924659982 2037:0.337945764619
2256 -1 -1.0 270:0.622008866589 626:0.421919075536 1204:0.399137556882 1221:0.292615163826 1342:0.436067472038
2257 -1 -1.0 222:0.473249192641 310:0.360326612762 626:0.436290269196 830:0.502515038829 1342:0.450920581207
2258 -1 -1.0 207:0.421894129633 246:0.380966538625 1158:0.166055337707 1204:0.377509040275 1246:0.547527827786 1332:0.226248340822 1561:0.31705058848 1625:0.235130345933
2259 -1 -1.0 157:0.111098233955 265:0.488670533984 573:0.384641412706 1244:0.305855800666 1553:0.301619550538 1703:0.377455893233 1996:0.123683747702 2049:0.508543538362
2260 -1 -1.0 124:0.529070623346 391:0.213943466303 955:0.274344147073 1304:0.348075035828 1647:0.257125543943 1737:0.411119141631 2030:0.492705828233
2261 -1 -1.0 184:0.180158642476 824:0.416938483079 850:0.387586710904 1101:0.4709573884 1218:0.202543154165 1230:0.317379664998 1406:0.199297287548 1997:0.490110043596
2262 -1 -1.0 158:0.298033159638 418:0.34051737063 781:0.531042166741 829:0.182738195183 855:0.23058992891 1832:0.282869888402 1886:0.588759743988
2263 -1 -1.0 452:0.640096192857 1278:0.414179567899 1603:0.374478231609 1769:0.527729289954
2264 -1 -1.0 273:0.277803963564 461:0.345453589852 771:0.388437463317 991:0.342621411098 1040:0.439356615753 1330:0.466079367793 1603:0.200445279273 1850:0.266186424004 1996:0.11796586642
2265 -1 -1.0 638:0.581254795882 1003:0.670637196788 1117:0.460856390374
2266 -1 -1.0 62:0.305137694478 83:0.476575529829 829:0.147918659654 1117:0.340817356306 1652:0.321165748173 1918:0.495956660739 2044:0.4388734492
2267 -1 -1.0 92:0.30524545411 146:0.468219377453 220:0.453488450505 881:0.468219377453 1158:0.137534886764 1409:0.431178355377 2085:0.240591038769
2268 -1 -1.0 157:0.14557360872 220:0.620166771539 440:0.294694729714 487:0.403941249314 829:0.397477788263 849:0.431508274709
2269 -1 -1.0 1394:0.269104108645 1894:0.312311039603 2075:0.911067941074
2270 -1 -1.0 157:0.181946455471 564:0.754414259883 1237:0.597264538475 1394:0.202557850765
2271 -1 -1.0 157:0.11854552152 872:0.319949390491 1158:0.15316433155 1266:0.470310904316 1638:0.363455950249 1769:0.316020113658 1857:0.33542251421 2029:0.542632918857
2272 -1 -1.0 944:0.251370616548 1158:0.23789580173 1406:0.342722849718 1576:0.530230134562 1794:0.693985196772
2273 -1 -1.0 157:0.251691697538 665:0.786684251696 1625:0.460465631658 1894:0.325193141974
2274 -1 -1.0 362:0.34693532404 541:0.427487556628 821:0.410782080216 1858:0.317293772039 1878:0.427487556628 1971:0.427487556628 1983:0.248961427768
2275 -1 -1.0 3:0.297938623523 138:0.464860275776 582:0.302783459501 792:0.345350434146 993:0.479960600284 1119:0.274114248947 1406:0.203107219724 1916:0.370728219726
2276 -1 -1.0 62:0.442557656297 717:0.691203195628 773:0.416203024065 829:0.214534410281 1332:0.276631601629 1394:0.174945276446
2277 -1 -1.0 157:0.536148947982 1394:0.596885376591 1996:0.596885376591
2278 -1 -1.0 423:0.558960007291 451:0.526911925554 504:0.365950087559 581:0.410899258107 829:0.173489006262 944:0.173489006262 1394:0.141474191115 1894:0.164189063952
2279 -1 -1.0 40:0.420329904577 458:0.475429745621 557:0.464447496836 634:0.314814095857 919:0.305667759863 1561:0.282857873816 1576:0.330194760453
2280 -1 -1.0 273:0.355556320749 626:0.421089504798 1086:0.402001179059 1268:0.386351745601 1342:0.435210082943 1509:0.363812628342 1996:0.150982401043 2026:0.202058363276
2281 -1 -1.0 501:0.564558778975 1332:0.337099756714 1394:0.213186092192 1406:0.356436490289 2104:0.628603100209
2282 -1 -1.0 420:0.343608153159 944:0.163589287937 1243:0.407111805554 1394:0.133401318531 1483:0.346499883363 1925:0.30101605672 2025:0.451638086177 2085:0.270828087314 2133:0.42853051071
2283 -1 -1.0 339:0.430814589338 420:0.317248703757 945:0.47132109964 1292:0.438925622619 1394:0.123167611113 1894:0.142943208358 2064:0.4481336986 2085:0.250051865334
2284 1 -1.0 531:0.355371124146 829:0.171464926839 954:0.412285639877 1216:0.466574614552 1394:0.139823625437 1483:0.363181342126 1830:0.552438675053
2285 1 -1.0 157:0.119012746341 634:0.326759020844 773:0.315211438117 1394:0.264989675672 1475:0.44856914195 1520:0.493468876406 1731:0.39067588776 1894:0.307535999765 1996:0.132494837836
2286 -1 -1.0 243:0.320265382961 359:0.290171932558 921:0.262461189677 1268:0.288276084914 1309:0.312034802145 1334:0.409886060455 1576:0.291404799179 1647:0.20950963661 1657:0.284983490603 1780:0.431094446466
2287 -1 -1.0 406:0.562020341594 1157:0.20538042543 1315:0.510110969372 1379:0.582715793729 1628:0.20538042543
2288 -1 -1.0 157:0.104275963787 330:0.737360182473 487:0.289347522921 655:0.334628028224 1328:0.444232222996 1603:0.197255519466 1996:0.116088631991
2289 -1 -1.0 310:0.244923425027 391:0.164538360685 497:0.341572617949 602:0.406894468695 792:0.302286920905 874:0.406894468695 1147:0.236724938883 1197:0.334182400664 1216:0.354814998196 1652:0.283114701131
2290 -1 -1.0 375:0.692877613716 1719:0.721055207603
2291 -1 -1.0 384:0.684669982742 1394:0.183831732196 1603:0.312363262507 1710:0.632346504067
2292 -1 -1.0 826:0.432688594227 829:0.354041366627 852:0.570338631636 855:0.2233752322 1340:0.30302328739 1394:0.144354149707 1576:0.373399651966 1603:0.245283731052
2293 -1 -1.0 184:0.272187567775 554:0.689146645202 1158:0.209005776676 1174:0.560060168999 1218:0.306006571452
2294 -1 -1.0 293:0.47068442053 802:0.481814146582 990:0.47068442053 1332:0.204558866702 1495:0.531905208423
2295 -1 -1.0 282:0.362667853921 438:0.349132389948 538:0.33799627958 849:0.289380667657 1060:0.446872901079 1244:0.268764930915 1492:0.404789579148 1553:0.265042407195 1832:0.206310172777
2296 -1 -1.0 694:0.342910341068 728:0.448635544853 1031:0.342910341068 1204:0.391266583476 1332:0.234493497868 1593:0.421588901647 1707:0.421588901647
2297 -1 -1.0 5:0.284375034058 184:0.181880608656 418:0.274988211341 501:0.318683583925 810:0.460500133444 947:0.306555036108 1707:0.342111230613 1850:0.271543202973 2046:0.460500133444
2298 -1 -1.0 61:0.562688421736 157:0.122926918162 860:0.523688260818 1200:0.400761342657 1603:0.232536935816 1835:0.400761342657 1996:0.136852417815
2299 -1 -1.0 61:0.7040822004 1603:0.290969408857 1769:0.410045408715 1835:0.501465672783
2300 -1 -1.0 184:0.249641185835 217:0.513668151234 829:0.202550805302 1570:0.652593510378 1638:0.454883710663
2301 -1 -1.0 157:0.119815426159 406:0.423621711499 454:0.357025072884 467:0.304805568934 642:0.332466807379 1157:0.154805086026 1460:0.428489164355 1628:0.154805086026 1693:0.475349053301 1996:0.133388447433
2302 -1 -1.0 223:0.39753310189 1104:0.540817173509 1158:0.168522026512 1332:0.229609173767 1448:0.229609173767 1566:0.384538618619 2003:0.517468694468
2303 -1 -1.0 157:0.112700734091 556:0.418670897177 850:0.407965093802 1097:0.33582476892 1219:0.438860112005 1332:0.198395490279 1448:0.198395490279 1996:0.125467783464 2040:0.495719202259
2304 -1 -1.0 184:0.22630975312 609:0.544800318947 878:0.26203093341 919:0.358550523363 1218:0.254428489165 1324:0.420389977856 1332:0.236769544438 1424:0.396530469821
2305 -1 -1.0 487:0.412878640236 826:0.496522021353 872:0.401590097327 1158:0.192246901048 1577:0.552755264808 1603:0.281469804317
2306 -1 -1.0 855:0.251068082291 1158:0.188301061718 1316:0.509926889516 1736:0.499988546074 1931:0.604291617392 1996:0.162250394463
2307 -1 -1.0 95:0.309671607672 659:0.452754878345 792:0.345589281885 835:0.318907596582 1286:0.465181777692 1799:0.433208276821 2010:0.271880509087
2308 -1 -1.0 177:0.205291427679 310:0.196240334159 614:0.288436229012 660:0.326016617215 750:0.541139656052 1166:0.228034139774 1221:0.164791622521 1250:0.317307385939 1524:0.262538903384 1827:0.309977704349 1937:0.303608403707
2309 -1 -1.0 276:0.49547055871 1177:0.527575692994 1204:0.373736481805 1278:0.266210716141 1392:0.515388892385
2310 -1 -1.0 98:0.300123960181 107:0.510545482356 501:0.328828332123 855:0.192143048738 944:0.152269763512 1087:0.297332940474 1157:0.144107286553 1374:0.434322988761 1517:0.316313692678 1625:0.204052435812 1628:0.144107286553 1894:0.144107286553
2311 -1 -1.0 53:0.226877663254 123:0.361265384371 346:0.301558681001 729:0.452994720314 1104:0.440893386891 1450:0.414063224738 1580:0.395014759936
2312 -1 -1.0 146:0.570203204068 157:0.12963451766 1153:0.353957299095 1215:0.299115063677 1638:0.397454380367 1947:0.514304770431 1996:0.144319872647
2313 -1 -1.0 71:0.424301061734 98:0.298140661769 1115:0.507171662939 1265:0.448797636308 1806:0.507171662939 1996:0.123350091523
2314 -1 -1.0 45:0.497806635925 855:0.19496780811 1018:0.497806635925 1237:0.371513684135 1767:0.356000530847 2069:0.449005417335
2315 -1 -1.0 681:0.53907824977 724:0.571866317325 855:0.223973555944 1158:0.167980166958 1308:0.470632355428 1602:0.287205939187
2316 -1 -1.0 184:0.208227900305 426:0.490971556658 975:0.5272083516 1509:0.331981099947 1739:0.437544178713 2026:0.368758819613
2317 -1 -1.0 665:0.614593814381 1117:0.618522609887 2010:0.489595980766
2318 -1 -1.0 157:0.215396668379 560:0.707069513365 1320:0.536315325067 1603:0.407459017104
2319 -1 -1.0 21:0.441855485137 236:0.382965068226 440:0.195410990645 442:0.390999166179 461:0.314700979518 795:0.382965068226 944:0.131783029237 1429:0.349426249098 1652:0.286131548787
2320 -1 -1.0 1517:0.7648595298 1832:0.569947366189 1996:0.300249728474
2321 -1 -1.0 157:0.311857577116 1517:0.884424653544 1996:0.347185661858
2322 -1 -1.0 930:0.582052614536 1119:0.332420859519 1157:0.17097229266 1158:0.17097229266 1364:0.563740312746 1576:0.381068775002 1628:0.17097229266
2323 -1 -1.0 639:0.532939199145 855:0.291870316221 1335:0.436147645354 1603:0.320496768783 2007:0.581243994529
2324 -1 -1.0 109:0.36528908981 1157:0.142570375889 1406:0.205392971017 1550:0.422568314963 1628:0.142570375889 1638:0.338316701556 1905:0.485362035862 2004:0.505100491924
2325 -1 -1.0 291:0.50053565324 1086:0.455095633652 1278:0.321220485124 1304:0.430309824906 1987:0.503986982563
2326 -1 -1.0 59:0.230525242544 103:0.364133529351 106:0.259951636758 163:0.364133529351 184:0.151260867999 1098:0.321492771017 1221:0.19358216502 1239:0.222808716423 1309:0.277204678928 1319:0.364133529351 1545:0.217381537517 1576:0.258877449692 1996:0.100080527477 2098:0.258877449692
2327 -1 -1.0 159:0.643704977111 293:0.729081915076 1158:0.232558516403
2328 -1 -1.0 158:0.210990826544 470:0.375948185854 815:0.34302388217 1005:0.250143375291 1087:0.252614148072 1158:0.122433590324 1319:0.383835078945 1576:0.272884088748 1657:0.53374179396 1711:0.220066927412
2329 -1 -1.0 420:0.428242361247 1657:0.420585140183 1671:0.59248956045 1711:0.34682267929 1925:0.375159395137 1996:0.166259429865
2330 -1 -1.0 10:0.28206079404 66:0.194312295599 91:0.230875539034 106:0.209455520313 122:0.28206079404 131:0.331561689972 181:0.318604830983 262:0.28206079404 470:0.287371209575 985:0.169276071981 1157:0.0935870693564 1376:0.28206079404 1615:0.300337560459 1628:0.0935870693564 1809:0.331561689972 1996:0.0806396882795
2331 -1 -1.0 10:0.339720671154 91:0.278071943109 106:0.25227316749 262:0.339720671154 789:0.282089049286 1158:0.112718473055 1448:0.153577523379 1545:0.210960506759 1615:0.361733639583 1809:0.399340717413 1933:0.421330823722
2332 -1 -1.0 311:0.417753561526 480:0.4292197692 709:0.392331552194 938:0.369338091001 1324:0.314909264931 1647:0.208598553306 1657:0.283744198203 1996:0.112165514455 2082:0.339329640645
2333 -1 -1.0 500:0.511483668103 957:0.365927491812 1390:0.363683750482 1482:0.365927491812 1557:0.322079326373 2012:0.248578376072 2132:0.415675867527
2334 -1 -1.0 42:0.465084262785 976:0.646789867444 1561:0.465084262785 1760:0.386077873481
2335 -1 -1.0 878:0.265633627877 1105:0.361126840696 1161:0.493568617246 1204:0.400496090948 1332:0.240024917064 2055:0.58086755897
2336 -1 -1.0 310:0.287198886227 852:0.49262604118 855:0.192938809038 1081:0.416058497823 1283:0.512659906111 1603:0.211862123117 1804:0.395980538805
2337 -1 -1.0 157:0.13046809169 487:0.362026087121 1157:0.168568646002 1541:0.540966783748 1603:0.24680233359 1628:0.168568646002 1804:0.46128547942 2035:0.478271539983
2338 -1 -1.0 56:0.42042049843 59:0.355910085319 391:0.239098656991 502:0.309030531148 615:0.373467769361 829:0.189481202652 1189:0.531503385424 2115:0.293307737853
2339 -1 -1.0 114:0.707106781187 1760:0.707106781187
2340 -1 -1.0 507:0.454478964295 642:0.286708352723 1095:0.354474145532 1158:0.133498774081 1167:0.428421323667 1171:0.347994768192 1703:0.351045850923 1977:0.374025360435
2341 -1 -1.0 50:0.599632289314 157:0.222171770192 855:0.382736693149 1448:0.391105502808 1994:0.540027713671
2342 -1 -1.0 391:0.189109853822 829:0.149866013412 1056:0.455165381389 1176:0.349894807087 1257:0.392581690864 1306:0.310606108431 1671:0.435514712201 2038:0.284722274196 2127:0.301395693743
2343 -1 -1.0 835:0.332289526588 1158:0.147001283205 1175:0.337252453366 1509:0.305214780118 1670:0.251337061804 1769:0.30330405099 1930:0.471753278373 1977:0.411855526867 2037:0.337252453366
2344 -1 -1.0 343:0.368467742214 751:0.31780468195 804:0.310928704397 1364:0.378581187179 1406:0.165410073467 1613:0.368467742214 1757:0.390878858279 1832:0.187797926317 2007:0.304868784213 2076:0.281252634748
2345 -1 -1.0 561:0.56792539613 640:0.602468018213 829:0.186992944793 1005:0.36156460493 1657:0.385743057643
2346 -1 -1.0 166:0.254432196324 278:0.309088144908 471:0.326983780321 615:0.229759407753 659:0.354040036261 803:0.287576909793 1005:0.225396410713 1468:0.390847260533 1652:0.253100246025 1657:0.240469059926 1733:0.298753994361 2142:0.239315683335
2347 -1 -1.0 66:0.320774619816 418:0.304195816133 624:0.547348662207 829:0.16324628115 1059:0.422774271191 2138:0.547348662207
2348 -1 -1.0 531:0.456036939765 829:0.220035718153 1304:0.451729068227 1603:0.304886304262 2017:0.668281215282
2349 -1 -1.0 44:0.46116299485 158:0.258815350402 572:0.387887879764 985:0.271648159977 1038:0.426112998739 1185:0.481970929002 1561:0.286749563893
2350 -1 -1.0 101:0.28893925988 207:0.344524507439 237:0.48041656647 985:0.245272695087 1157:0.135603056342 1332:0.184757484653 1379:0.38473989156 1446:0.435174339925 1448:0.184757484653 1545:0.253790605113 1628:0.135603056342
2351 -1 -1.0 301:0.570481715288 878:0.274382835603 898:0.362560086616 1221:0.303281836602 1312:0.455395549461 1332:0.247930647507 1711:0.327078386304
2352 -1 -1.0 264:0.559524947385 1112:0.571394483336 1654:0.600366702663
2353 -1 -1.0 114:0.240709661753 145:0.362458671606 434:0.443034921293 881:0.517024400901 1158:0.151870887572 1760:0.481419323506 1894:0.303741775144
2354 -1 -1.0 769:0.416880723113 1172:0.514405079761 1603:0.240233536418 1803:0.410631537639 1835:0.414025902029 1864:0.404783914377
2355 -1 -1.0 829:0.230029073077 1603:0.318733315445 1625:0.308255503828 1710:0.645242004881 2007:0.578045844775
2356 -1 -1.0 568:0.757440911089 944:0.242729820345 947:0.50422857451 1603:0.336331748683
2357 -1 -1.0 3:0.26620820845 269:0.446284919132 391:0.167958679356 582:0.270537070182 584:0.295331109673 792:0.308570668933 925:0.428844874214 1394:0.108541721952 1711:0.22642162825 2125:0.446284919132
2358 -1 -1.0 166:0.383714298474 944:0.175801357308 1158:0.166377460566 1323:0.533934879738 1340:0.300936050082 1647:0.266611834657 2001:0.589444592911
2359 -1 -1.0 93:0.549528508351 157:0.13566682516 310:0.347894885973 655:0.435363247192 750:0.479666220872 1119:0.340807138459 1996:0.151035536545
2360 1 -1.0 267:0.360917231785 829:0.148842838486 849:0.323172354956 989:0.349869290767 1059:0.385472318998 1244:0.300149268287 1287:0.300149268287 1492:0.452057846898 1553:0.295992056381
2361 1 1.0 248:0.243893085445 272:0.355999824963 615:0.28442585673 829:0.144305232794 872:0.285284380612 1200:0.344604296719 1394:0.11767584888 1561:0.260753454496 1633:0.483841197255 1711:0.245475719658 1734:0.247021111942 1832:0.223377521352 2026:0.157484509834
2362 -1 -1.0 518:0.689648211941 829:0.205687002956 1144:0.491185410437 1239:0.373417529478 1832:0.318393532965
2363 -1 -1.0 246:0.497787729931 284:0.738663610561 829:0.229265088891 1734:0.392455048864
2364 1 -1.0 645:0.328342256862 1394:0.120674161245 1548:0.415096366024 1670:0.239451027117 1773:0.318387355948 1934:0.402675156598 2007:0.371867807344 2080:0.496169190282
2365 1 -1.0 175:0.321473852558 282:0.321473852558 315:0.343320331495 438:0.309475828188 829:0.118140783682 849:0.256511066756 921:0.224449238619 955:0.191164622215 1102:0.343320331495 1119:0.217387539797 1244:0.238236989686 1553:0.234937292653 1650:0.368659535535
2366 -1 -1.0 91:0.324230976625 103:0.412037275859 106:0.294149688592 201:0.280046086242 262:0.39611319199 694:0.261863380405 734:0.447433954845 835:0.297089947443 2115:0.214969848341
2367 -1 -1.0 250:0.545049708214 440:0.266108987784 986:0.560009851521 1394:0.146344128587 2031:0.545049708214
2368 -1 -1.0 368:0.56972273764 703:0.420665280178 1358:0.58822936999 1815:0.360939026903 1996:0.148882340819
2369 -1 -1.0 246:0.357805719036 310:0.309538861283 833:0.350466445104 1087:0.321788390174 1147:0.299177459286 1197:0.422346044487 1662:0.530945317473
2370 -1 -1.0 410:0.37836222246 584:0.324160627978 748:0.44371957 1155:0.44371957 1175:0.31721139089 1638:0.328102036259 1647:0.221564263959 2037:0.31721139089
2371 -1 -1.0 114:0.308453082428 184:0.253442893523 325:0.405307696435 832:0.454095196998 944:0.205635388285 1372:0.576816610339 1760:0.308453082428
2372 -1 -1.0 184:0.207113164959 217:0.426161397145 325:0.331216861613 832:0.371085936305 944:0.168044941025 1157:0.159036829845 1537:0.510377489403 1628:0.159036829845 1670:0.271914970131 2107:0.338871299427
2373 -1 -1.0 1153:0.491544327316 1158:0.232597455977 1215:0.41538432218 1334:0.729203992477
2374 -1 -1.0 42:0.510462911762 1158:0.267355098143 1448:0.364268009693 2027:0.73161307009
2375 -1 -1.0 135:0.583752117432 184:0.214580358826 310:0.327025686933 1218:0.241241730627 1328:0.54329202329 1924:0.390997621372
2376 -1 -1.0 165:0.655833851849 921:0.44419351751 1153:0.467610142837 1158:0.221271864141 1218:0.323965421345
2377 -1 -1.0 77:0.430299047453 155:0.442109594854 248:0.239453794911 606:0.324366251335 799:0.404113594097 872:0.280091694448 944:0.141678619363 1394:0.115533937882 1602:0.229251397377 1823:0.35929649536
2378 -1 -1.0 157:0.214931779728 657:0.516978080689 1340:0.502288052576 1638:0.658972462543
2379 -1 -1.0 47:0.392188470218 698:0.423598989811 963:0.440820044824 1841:0.531155527809 1843:0.436238000429
2380 -1 -1.0 5:0.202400487102 179:0.676804122993 184:0.129451320888 639:0.24200423385 750:0.272012884912 1112:0.272012884912 1354:0.205094293173 1467:0.275138338253 1509:0.206386328801 1894:0.0994023132102 2046:0.327755393958
2381 -1 -1.0 347:0.727955354376 1238:0.685624534301
2382 -1 -1.0 92:0.297027152276 184:0.17428893493 236:0.410948338649 710:0.396668264272 750:0.366229063353 1031:0.266650351769 1218:0.19594414196 1342:0.332403382393 1557:0.27787166005 1858:0.351921976093
2383 -1 -1.0 92:0.309586331975 236:0.428324440438 1193:0.420409309463 1342:0.346458372921 1858:0.366802270045 1894:0.278981524792 2131:0.459937483406
2384 -1 -1.0 177:0.338189478429 201:0.347066531004 391:0.217177282071 829:0.172108924046 1304:0.353336288059 1714:0.577064228763 1793:0.351595546489 2038:0.326980368317
2385 -1 -1.0 440:0.319209150221 447:0.509857990068 1009:0.671755848263 1158:0.203731460903 1545:0.381297679695
2386 -1 -1.0 457:0.535699386556 509:0.440867833019 635:0.397055284905 838:0.342993010584 1758:0.493319993992
2387 -1 -1.0 829:0.386547864103 944:0.386547864103 1760:0.579821796155 1873:0.604125965522
2388 -1 -1.0 39:0.760117816488 141:0.568708383238 829:0.243587662531 1394:0.198637183212
2389 -1 -1.0 366:0.439988388002 629:0.568427208847 1245:0.349006406414 1778:0.601244754612
2390 -1 -1.0 75:0.330234965662 95:0.307282963006 98:0.291555446028 409:0.42192310348 948:0.330234965662 1178:0.288844109702 1245:0.254760801435 1371:0.392220422363 1390:0.328210078607 1996:0.120625582362
2391 -1 -1.0 202:0.668927399396 694:0.391493734784 1561:0.375161444671 1705:0.468949891269 1894:0.196490915497
2392 -1 -1.0 370:0.476042154009 987:0.49357160425 1021:0.369669863221 1332:0.2370199974 1561:0.332145329261 1739:0.476042154009
2393 -1 -1.0 337:0.512800985184 634:0.39821488172 1021:0.39821488172 1332:0.255322112026 1561:0.357792793422 1987:0.476109127863
2394 -1 -1.0 639:0.459726153892 1305:0.511361330962 1561:0.360535855493 1706:0.453788850148 1815:0.394454019494 1894:0.188830758922
2395 -1 -1.0 373:0.537566002026 598:0.516558849824 634:0.322437034365 1278:0.245707183765 1448:0.206735881527 1966:0.486941846774
2396 -1 -1.0 391:0.19230542926 634:0.306488673599 1028:0.399215530315 1332:0.196510324068 1435:0.49100884776 1573:0.510976945491 1717:0.336534501206 2115:0.23590542558
2397 -1 -1.0 103:0.654310720778 106:0.467106512046 1717:0.486986300355 2115:0.341369785343
2398 -1 -1.0 391:1.0
2399 -1 -1.0 75:0.299495926455 103:0.398032351883 249:0.311003461462 618:0.43222591691 832:0.296245035134 948:0.299495926455 954:0.322570715578 966:0.43222591691
2400 -1 -1.0 536:0.414615759488 1345:0.495451023551 1394:0.174278091385 1552:0.54198366818 1894:0.202259906675 2100:0.466469544222
2401 -1 -1.0 310:0.416543830235 633:0.632536641114 1147:0.402600579115 1345:0.514102527554
2402 -1 -1.0 545:0.518036019186 921:0.324050113494 1157:0.161423275805 1202:0.44173228495 1628:0.161423275805 1695:0.470900970124 1861:0.362743228226 1894:0.161423275805
2403 -1 -1.0 3:0.404348131181 157:0.148089826333 582:0.410923312171 639:0.465826493488 792:0.468693185859 1576:0.426457091426 1996:0.164865849486
2404 -1 -1.0 196:0.36236885444 686:0.433978552271 829:0.142890119052 1320:0.260605275322 1603:0.19799167462 1802:0.378876996703 1918:0.479096460604 2102:0.423953810503
2405 -1 -1.0 157:0.0933328390694 248:0.215353584874 330:0.32998937026 615:0.251143355564 1043:0.41052865273 1054:0.427223822882 1151:0.41052865273 1176:0.297487717608 1885:0.308968618921 1996:0.103905839983 2038:0.242076697873
2406 -1 -1.0 157:0.105846757829 463:0.450924055934 1032:0.484505314211 1119:0.265896475491 1340:0.247360171348 1366:0.42874012033 1406:0.19701819252 1711:0.24581265787 1760:0.216754957682 1832:0.223684127735 1996:0.117837369906 2026:0.157700671942
2407 -1 -1.0 312:0.378732350735 371:0.317931578076 707:0.307790665216 726:0.378732350735 829:0.12136872211 944:0.12136872211 1158:0.114862706899 1320:0.22135420875 1336:0.391034932168 1394:0.0989719300213 1402:0.391034932168 1711:0.206458725212 1925:0.223327178689 2026:0.132453226682
2408 -1 -1.0 246:0.252277577985 833:0.247102886376 982:0.316168210341 1087:0.226882890289 1221:0.183270856977 1457:0.389576864495 1647:0.176209611272 1737:0.281742307755 1820:0.389576864495 2018:0.352889277117 2081:0.389576864495
2409 -1 -1.0 325:0.274000686099 767:0.422212147005 929:0.433800730817 944:0.139015957437 1157:0.131563955652 1570:0.447892130208 1628:0.131563955652 1670:0.224942921123 1787:0.30020658316 2052:0.403984154352
2410 -1 -1.0 114:0.302956444504 184:0.248926537878 923:0.586933113268 1218:0.279855384367 2095:0.650725330584
2411 -1 -1.0 1157:0.238381123787 1224:0.731980094618 1315:0.592076026138 1628:0.238381123787
2412 -1 -1.0 59:0.373085756208 854:0.481630720972 1221:0.313296486007 1448:0.25611754897 1835:0.474321832334 1980:0.490006917774
2413 -1 -1.0 502:0.421979882402 1157:0.244866153156 1373:0.725765623367 1628:0.244866153156 1670:0.418662600269
2414 -1 -1.0 157:0.19675284567 855:0.338947353457 941:0.766161610077 1734:0.459804519441 1996:0.219041549601
2415 -1 -1.0 157:0.152614227092 434:0.575215974767 585:0.575215974767 944:0.208350833559 1873:0.325626294129 1983:0.406840889246
2416 -1 -1.0 434:0.37647524246 551:0.316128696257 585:0.37647524246 713:0.333312928779 936:0.404591794179 944:0.136364311879 1157:0.129054452535 1315:0.320537323586 1445:0.37647524246 1628:0.129054452535 1873:0.213120364196
2417 -1 -1.0 101:0.378914924406 855:0.237106450975 1075:0.546049535075 1157:0.177829838232 1354:0.366911833329 1628:0.177829838232 1736:0.472184710243 2012:0.284963716037
2418 -1 -1.0 98:0.279540575395 200:0.475530770075 402:0.456947847743 1556:0.456947847743 1603:0.196518115333 1996:0.115654655607 2065:0.475530770075
2419 -1 -1.0 157:0.111367539127 257:0.489855084787 598:0.489855084787 634:0.305768492518 775:0.403139064826 1448:0.196048567958 1966:0.461769147347
[truncated: 358,914 more chars]
