# Supplementary material for: Semi-automated screening of biomedical citations for systematic reviews
Source: BMC Bioinformatics. 2010 Jan 26;11:55. doi: 10.1186/1471-2105-11-55 (PMC2824679; doi:10.1186/1471-2105-11-55)
Supplement: Additional file 1 — Curious snake: a zipped archive of source code. This is the source code used in experimentation. It is a modified version of our Python-based active learning framework. [file 1471-2105-11-55-S1.ZIP › curious_snake/data/proton_beam/title_concepts]

1 -1 -1.0 111:0.1161679568086165 164:0.1161679568086165 435:0.18381058713827278 1053:0.18381058713827278 1132:0.15048059363819188 1178:0.12659978950277503 1283:0.3309477992114548 1357:0.3444066157459158 1530:0.12337441243853706 1553:0.1161679568086165 1562:0.26602103196585525 1688:0.1161679568086165 1694:0.18381058713827278 1833:0.18381058713827278 2003:0.26325591229216067 2004:0.17126940004349933 2129:0.18381058713827278 2285:0.18288482570066059 2418:0.26049499646041413 2429:0.1161679568086165 2518:0.17360735844438882 2560:0.12659978950277503 2571:0.26049499646041413 2697:0.18381058713827278 2966:0.25107423916285754
2 -1 -1.0 15:0.29470377003293785 111:0.11468896827751882 148:0.28925785399698273 164:0.11468896827751882 175:0.3008862632996119 201:0.2844630868143868 749:0.28925785399698273 1050:0.29470377003293785 1135:0.28925785399698273 1178:0.12498798843595883 1487:0.17569359942343746 1553:0.11468896827751882 1688:0.11468896827751882 1772:0.28925785399698273 2029:0.29470377003293785 2044:0.18495540208634628 2429:0.11468896827751882 2782:0.29470377003293785
3 -1 -1.0 19:0.4600952209890669 111:0.1551895907805093 1132:0.20102808372185257 1178:0.16912554946801822 1329:0.22879999645481022 1356:0.44211549329346844 2004:0.22879999645481022 2100:0.4600952209890669 2335:0.4282058360953447
4 -1 -1.0 250:0.05842343771431028 727:0.6209503260141436 1192:0.09259895794039992 1676:0.09259895794039992 1826:0.17527031314293084 1976:0.5779120090684045 2528:0.09259895794039992 2652:0.46966128286130493
5 -1 -1.0 108:0.18060416997135886 164:0.17496817301119047 241:0.10366246731474592 481:0.11731421284874934 531:0.20771288551180708 581:0.18060416997135886 607:0.18060416997135886 625:0.18060416997135886 652:0.20771288551180708 740:0.18060416997135886 1023:0.09761227514987596 1086:0.20771288551180708 1093:0.20771288551180708 1487:0.13401806888040763 1519:0.11332434203818625 1530:0.09291114406128034 1553:0.17496817301119047 1609:0.19617429307259074 1688:0.17496817301119047 1762:0.10366246731474592 1904:0.09761227514987596 2037:0.15722759332297245 2075:0.17823466400635757 2128:0.17082148151228294 2164:0.1670509645971302 2177:0.10366246731474592 2223:0.09761227514987596 2226:0.15722759332297245 2383:0.09761227514987596 2429:0.17496817301119047 2503:0.18060416997135886 2518:0.13074071010113747 2527:0.15722759332297245 2560:0.09534011994975038 2584:0.15722759332297245 2760:0.22951431408079295 2813:0.19617429307259074 2846:0.18060416997135886 2892:0.09761227514987596
6 -1 -1.0 184:0.35685386600269026 286:0.06715071637805736 406:0.19832596753096096 476:0.35685386600269026 1230:0.315780993443288 1376:0.33212018096395135 1446:0.2788024129432068 1676:0.053215683677891444 2481:0.1311752511529036 2528:0.053215683677891444 2649:0.2727702830157865 2745:0.07795956747501215 2756:0.35685386600269026 2814:0.1278333052608454 2970:0.19832596753096096 2973:0.35685386600269026
7 -1 -1.0 220:0.17242102643763327 250:0.057473675479211096 326:0.2947987475569238 1209:0.11494735095842219 1287:0.1485672958923777 1371:0.5196573838748364 1430:0.17242102643763327 2259:0.18218724082633322 2318:0.2126778714908245 2452:0.17242102643763327 2595:0.22454336222478574 2631:0.17242102643763327 2652:0.4620262211942534 2847:0.3784619978092221
8 1 -1.0 250:0.04860455151944324 326:0.2493065006549069 362:0.28940104132507777 707:0.33628824467209495 1192:0.07703639152268703 1274:0.26692905675776957 1282:0.2620911699846417 1458:0.30814556609074817 1506:0.20646861167802916 1566:0.210065376751282 1782:0.28940104132507777 1826:0.14581365455832973 2305:0.30814556609074817 2342:0.33628824467209495 2715:0.20646861167802916 2745:0.1128562737123955 3006:0.20646861167802916
9 -1 -1.0 268:0.23454335246476055 286:0.07974080714967201 499:0.29507604993327546 756:0.1429339017044058 817:0.3089235758887904 831:0.1429339017044058 1046:0.3089235758887904 1676:0.06319309455473379 1828:0.19752580628408825 1870:0.2427096002274689 2234:0.29507604993327546 2275:0.19368966283461975 2400:0.2912046860519388 2528:0.06319309455473379 2579:0.25486427542464474 2681:0.3089235758887904 2747:0.21499387184980878 2836:0.19752580628408825 2868:0.2427096002274689
10 -1 -1.0 165:0.2359059859457895 250:0.05458350550182803 258:0.2359059859457895 269:0.2359059859457895 286:0.10916701100365606 641:0.42292352703479086 1192:0.08651280937830433 1209:0.10916701100365606 1343:0.1267389749421334 1392:0.1956798203819604 1526:0.29799491579274284 1676:0.08651280937830433 1684:0.3534682313575261 2485:0.29799491579274284 2502:0.1267389749421334 2528:0.08651280937830433 2552:0.29799491579274284 2862:0.1267389749421334 2946:0.29799491579274284 3047:0.1956798203819604
11 -1 -1.0 108:0.27477841663902436 581:0.27477841663902436 582:0.2827174705581557 607:0.27477841663902436 625:0.27477841663902436 740:0.27477841663902436 756:0.2662035851656258 1890:0.34483238428935764 2209:0.3035170555767968 2404:0.33113782485685583 2503:0.27477841663902436 2846:0.27477841663902436
12 -1 -1.0 250:0.05645675551183046 286:0.05645675551183046 358:0.3628060581105095 377:0.13108852676910607 593:0.20095615782293957 806:0.26549188606923396 854:0.13851356133978515 912:0.26549188606923396 920:0.38857169591302076 1192:0.04474092019931686 1209:0.11291351102366091 1287:0.07296929795523209 1343:0.06554426338455303 1392:0.10119767571114732 1419:0.27176966334877195 1669:0.23173955077454364 1676:0.04474092019931686 2009:0.26549188606923396 2236:0.20211155277833012 2502:0.06554426338455303 2528:0.04474092019931686 2862:0.06554426338455303 2915:0.27176966334877195 2982:0.26549188606923396 3026:0.22933076532519586 3047:0.10119767571114732
13 -1 -1.0 174:0.3915537328285303 286:0.1118724950938658 427:0.1678087426407987 799:0.2332499571328217 831:0.20052934988681023 1545:0.3915537328285303 1676:0.0886568547929444 1837:0.3156961369505285 2030:0.3915537328285303 2275:0.27173722752175133 2528:0.0886568547929444 2745:0.12987994470179778 2814:0.21296914741924755 2870:0.3915537328285303
14 -1 -1.0 649:0.2278178587294587 818:0.29337231671079794 1232:0.2278178587294587 1311:0.30036540966858644 1355:0.29337231671079794 1506:0.15180357087551433 1574:0.30036540966858644 1677:0.30417525797269784 2474:0.30417525797269784 2510:0.3231119508310864 2715:0.15180357087551433 2775:0.30417525797269784 2967:0.30417525797269784 3006:0.15180357087551433
15 -1 -1.0 44:0.14036316259986692 52:0.19832523312390526 67:0.11814304971717823 143:0.18740912455444858 197:0.11814304971717823 259:0.19832523312390526 337:0.20561759082465947 376:0.26646812474854614 426:0.1527760871358134 519:0.24438510245138448 812:0.11814304971717823 850:0.19832523312390526 1016:0.20561759082465947 1103:0.11814304971717823 1644:0.11814304971717823 1673:0.13763717333859674 1676:0.044905436778310166 1736:0.15373788892404633 1814:0.11814304971717823 1820:0.2727689860066234 1913:0.11814304971717823 2072:0.11814304971717823 2318:0.10484150996589864 2364:0.19832523312390526 2404:0.12634540219519375 2454:0.24438510245138448 2528:0.044905436778310166 2595:0.11069071259480752 2767:0.251923582261159 2815:0.3011269913560626 3019:0.251923582261159
16 -1 -1.0 139:0.2737707597275457 460:0.18979794821182328 658:0.2223041951000657 1081:0.334707441027002 1497:0.21895852942649285 1498:0.19475983566402746 1530:0.18979794821182328 1682:0.334707441027002 1784:0.3799618964115916 2522:0.2737707597275457 2560:0.19475983566402746 2566:0.2223041951000657 2663:0.2737707597275457 2871:0.334707441027002
17 -1 -1.0 95:0.19326827985550318 164:0.09090197131594382 220:0.07606939093309165 264:0.25896820584144936 398:0.2508206538485662 531:0.21582794671507033 652:0.21582794671507033 664:0.1677256496803232 829:0.22926450156321904 1048:0.25896820584144936 1086:0.21582794671507033 1093:0.21582794671507033 1192:0.040189044027216056 1289:0.25896820584144936 1343:0.05887588532283849 1350:0.1919447685257277 1393:0.2508206538485662 1430:0.07606939093309165 1519:0.11775177064567698 1530:0.09654105666234351 1553:0.09090197131594382 1688:0.09090197131594382 1919:0.18633775827507362 2000:0.2508206538485662 2163:0.25896820584144936 2318:0.09383006518120474 2429:0.09090197131594382 2452:0.07606939093309165 2502:0.05887588532283849 2518:0.13584857262788727 2560:0.09906492935005455 2631:0.07606939093309165 2862:0.05887588532283849 2966:0.19646677030013532
18 -1 -1.0 104:0.21134332633202846 138:0.25243471203921186 220:0.08375720909369902 423:0.27616939864670015 548:0.14320481005033964 551:0.25243471203921186 589:0.21134332633202846 668:0.18342425663412879 750:0.27616939864670015 763:0.21134332633202846 795:0.14320481005033964 956:0.24082176638330638 1192:0.04425067852619132 1343:0.06482607231467168 1430:0.08375720909369902 1462:0.24082176638330638 1610:0.2268179091391512 1749:0.2687917895394867 2179:0.14320481005033964 2452:0.08375720909369902 2502:0.06482607231467168 2555:0.18342425663412879 2605:0.24825032894880047 2631:0.08375720909369902 2862:0.06482607231467168 2888:0.14320481005033964 2904:0.14320481005033964 2927:0.2687917895394867
19 -1 -1.0 241:0.13672886687187538 286:0.06437438795231985 333:0.25875024486698683 587:0.24939258621443128 972:0.24939258621443128 1165:0.22778283635578916 1250:0.21952242321538284 1676:0.05101549545565137 1762:0.13672886687187538 1829:0.2862015668495454 1835:0.25875024486698683 1892:0.3420998382654474 2177:0.13672886687187538 2246:0.19164887161455813 2360:0.24939258621443128 2528:0.05101549545565137 2593:0.24939258621443128 2774:0.32873116661635154 2902:0.32873116661635154
20 -1 -1.0 136:0.23696752824764172 371:0.2720796266403498 549:0.38973129823461927 658:0.22224300523977583 814:0.2720796266403498 875:0.231434102768515 876:0.5089866083188984 1497:0.21889826047016997 1676:0.07898917608254723 1880:0.19934648560229595 1882:0.20781497356566844 2068:0.2752756659866272 2528:0.07898917608254723 2566:0.22224300523977583 2745:0.1157170513842575
21 -1 -1.0 67:0.2832783676631108 197:0.2832783676631108 250:0.06793368407468461 812:0.2832783676631108 1103:0.2832783676631108 1209:0.13586736814936923 1287:0.1756060258688977 1644:0.2832783676631108 1814:0.2832783676631108 1890:0.31547425928442474 1897:0.45231683537169787 1913:0.2832783676631108 2072:0.2832783676631108
22 -1 -1.0 110:0.3565632973210673 433:0.3565632973210673 636:0.44358837967042036 774:0.33105053504243787 902:0.24878224080335826 1632:0.3565632973210673 2038:0.3565632973210673 2078:0.2475886629175879 3001:0.24878224080335826
23 -1 -1.0 460:0.21404488926964385 756:0.20154225629377137 1034:0.3523111605404568 1149:0.3523111605404568 1857:0.541248311866877 1865:0.3523111605404568 2322:0.3523111605404568 2550:0.3523111605404568
24 -1 -1.0 437:0.38043559742917477 460:0.1362808266672643 590:0.38043559742917477 615:0.38043559742917477 756:0.1283204910419514 935:0.38043559742917477 1199:0.36556883043084637 1391:0.36556883043084637 1857:0.3446088697803834
25 -1 -1.0 228:0.2963759370009734 250:0.03277893271914671 286:0.06555786543829342 290:0.3082904992342033 443:0.2914631797609982 827:0.2106461000298039 1034:0.20541857438269237 1149:0.20541857438269237 1161:0.19201836490932678 1192:0.0519533791735093 1209:0.06555786543829342 1233:0.18950680107481013 1241:0.2235581873415473 1343:0.07611032480100935 1392:0.11751124461180273 1427:0.28686627390152963 1561:0.19201836490932678 1612:0.2028958427588501 1676:0.0519533791735093 1865:0.20541857438269237 2322:0.20541857438269237 2502:0.07611032480100935 2528:0.0519533791735093 2550:0.20541857438269237 2655:0.18950680107481013 2853:0.3082904992342033 2862:0.07611032480100935 3047:0.11751124461180273
26 -1 -1.0 885:0.31264358155043154 1160:0.37201975055463965 1181:0.31264358155043154 1585:0.37201975055463965 1673:0.2834907764052369 2188:0.41297237475749865 2238:0.37201975055463965 2287:0.37201975055463965
27 -1 -1.0 234:0.23460836507226654 582:0.13899790120850522 702:0.23336902490420508 900:0.20708739622043737 1020:0.22740005665648266 1052:0.17550563533206487 1153:0.2701893387403101 1200:0.20708739622043737 1363:0.17550563533206487 1482:0.22740005665648266 1579:0.3149050850698349 2020:0.2701893387403101 2137:0.22740005665648266 2236:0.2613906791220011 2351:0.303152219774783 2611:0.17550563533206487 2802:0.23460836507226654 2849:0.2782638413007075
28 -1 -1.0 90:0.28411040499320517 286:0.10017246164211668 614:0.3100249815979202 662:0.19568142416427037 1516:0.37914553528094685 1676:0.07938479765384167 1790:0.3680700945740278 1800:0.19568142416427037 1927:0.3680700945740278 1949:0.3680700945740278 2178:0.3680700945740278 2319:0.19568142416427037 2528:0.07938479765384167
29 -1 -1.0 684:0.4037095210122464 1681:0.2838248380436827 2349:0.4539420253994513 2594:0.46001944628801844 2701:0.46001944628801844 2898:0.3565991301216448
30 -1 -1.0 2:0.26965667069104965 87:0.25467705874279073 218:0.23605817306539562 230:0.2435122618968282 250:0.03168051066095032 310:0.2435122618968282 745:0.10524037842498948 950:0.25467705874279073 1099:0.31337675906562235 1121:0.3050051898657008 1209:0.06336102132190063 1287:0.08189293206225338 1303:0.23785076813904046 1361:0.25467705874279073 1407:0.2435122618968282 1445:0.190791687704812 1611:0.10524037842498948 2259:0.10042484280260615 2279:0.17970533151977275 2538:0.23785076813904046 2858:0.28644437914612186
31 -1 -1.0 108:0.09775034734433517 166:0.20838804342891937 241:0.1122127156664672 481:0.12699047930300933 581:0.09775034734433517 607:0.09775034734433517 625:0.09775034734433517 740:0.09775034734433517 775:0.22785563330949696 801:0.17913554008573696 983:0.24844502677266223 1023:0.10566349384385036 1081:0.17736265998050355 1192:0.041868168859420886 1343:0.0613357587399985 1449:0.24844502677266223 1484:0.1613620090834474 1509:0.22202915331169962 1530:0.10057460584204675 1590:0.23884332402680306 1682:0.17736265998050355 1699:0.21935162149142365 1762:0.1122127156664672 1904:0.10566349384385036 2037:0.17019598010247197 2128:0.18491111422673814 2177:0.1122127156664672 2188:0.1869402653182612 2223:0.10566349384385036 2226:0.17019598010247197 2383:0.10566349384385036 2500:0.280759672474996 2502:0.0613357587399985 2503:0.09775034734433517 2527:0.17019598010247197 2560:0.1032039275994194 2584:0.17019598010247197 2846:0.09775034734433517 2862:0.0613357587399985 2871:0.17736265998050355 2892:0.10566349384385036
32 -1 -1.0 286:0.08998950865430487 352:0.4782242959579915 455:0.4231820295459348 1023:0.17997901730860974 1338:0.4782242959579915 1676:0.07131499833769758 1904:0.17997901730860974 2176:0.37818727521878237 2223:0.17997901730860974 2383:0.17997901730860974 2528:0.07131499833769758 2745:0.10447458419476995 2814:0.17131099935425648 2892:0.17997901730860974
33 -1 -1.0 427:0.14573793033328455 468:0.3096950175058601 662:0.1897940498141863 1730:0.3096950175058601 1800:0.1897940498141863 1986:0.24917703032774172 2319:0.1897940498141863 2380:0.37640186324077407 2465:0.48053602807051654 2818:0.35699614392652523 2936:0.34167883713419533
34 -1 -1.0 28:0.24380102645337715 136:0.16754868739888928 286:0.07047430136786824 494:0.2926015734698678 662:0.1376676926231025 859:0.2926015734698678 875:0.16363626031361211 903:0.24380102645337715 1489:0.2862708868394856 1557:0.2862708868394856 1663:0.2926015734698678 1664:0.2832685997616322 1676:0.05584956246629642 1800:0.1376676926231025 2068:0.19463458495762687 2319:0.1376676926231025 2400:0.2573644227859337 2528:0.05584956246629642 2632:0.2862708868394856 2689:0.2667401427263814
35 -1 -1.0 427:0.19462885987913603 760:0.48707783700952023 1165:0.45911751707629694 1192:0.10282648148884764 1343:0.1506380726097539 2502:0.1506380726097539 2809:0.5452943666976933 2862:0.1506380726097539 2865:0.37160620918333936
36 -1 -1.0 71:0.25041896065666275 220:0.08308838780258096 286:0.05539225853505398 409:0.2943668015925101 445:0.27396412013075117 515:0.196000399578371 908:0.2943668015925101 1192:0.04389732630415598 1266:0.196000399578371 1343:0.06430842066590306 1430:0.08308838780258096 1434:0.2943668015925101 1519:0.12861684133180612 1535:0.196000399578371 1676:0.04389732630415598 1690:0.196000399578371 1889:0.2111013324754531 1924:0.27396412013075117 2277:0.2111013324754531 2452:0.08308838780258096 2502:0.06430842066590306 2528:0.04389732630415598 2547:0.2079368508689894 2573:0.2943668015925101 2631:0.08308838780258096 2862:0.06430842066590306 2901:0.2111013324754531 2912:0.2111013324754531
37 -1 -1.0 53:0.24018612601955974 78:0.2260656664421205 81:0.20909753384770874 438:0.24736399431946668 545:0.21878573392432568 620:0.16778333826390276 798:0.32102525484362343 1161:0.1901133201303308 1233:0.18762667392060656 1275:0.2260656664421205 1285:0.23397363644650382 1293:0.24736399431946668 1399:0.22454290354646614 1437:0.19616312090518442 1438:0.21878573392432568 1498:0.12679316357203815 1561:0.1901133201303308 1815:0.2260656664421205 2087:0.21370657996109832 2152:0.21878573392432568 2655:0.18762667392060656
38 1 -1.0 943:0.47784157125000937 1274:0.3230177900966795 1277:0.47784157125000937 1430:0.17645289363943076 1506:0.2498530339058908 1566:0.2542055728148091 1816:0.3949160167325883 2715:0.2498530339058908 3006:0.2498530339058908
39 -1 -1.0 223:0.2104061650481343 246:0.2104061650481343 382:0.18461796153791082 482:0.2530693656146443 483:0.2104061650481343 539:0.28624350256449643 662:0.1161587236817618 719:0.23250766434518688 885:0.15928943687714667 956:0.25645748339794383 980:0.2440814764939366 1181:0.15928943687714667 1462:0.25645748339794383 1507:0.3036535377560633 1673:0.14443631277992872 1800:0.1161587236817618 1880:0.11892702991205156 1882:0.12397919884438538 2108:0.28624350256449643 2312:0.2104061650481343 2319:0.1161587236817618 2769:0.28624350256449643
40 -1 -1.0 111:0.15140800823644202 220:0.12670258743793097 385:0.2358763998617293 412:0.2880447737759159 1132:0.196129531644703 1161:0.24740711641496302 1178:0.16500438243350618 1233:0.24417107820432993 1430:0.12670258743793097 1437:0.2552801248057768 1498:0.16500438243350618 1561:0.24740711641496302 1610:0.34311573028946535 1612:0.2614222624656493 1639:0.2880447737759159 1929:0.2358763998617293 2004:0.22322471226000948 2452:0.12670258743793097 2631:0.12670258743793097 2655:0.24417107820432993
41 -1 -1.0 165:0.12972264153059157 258:0.12972264153059157 268:0.17656748996993213 269:0.12972264153059157 286:0.060029986007424485 556:0.30654625169873584 570:0.23678057342376346 756:0.10760262437771627 831:0.10760262437771627 900:0.1702578069533545 925:0.2626775337052387 1023:0.12005997201484897 1034:0.18809755417471555 1058:0.23678057342376346 1149:0.18809755417471555 1200:0.1702578069533545 1597:0.23472261684466958 1676:0.04757263837029176 1717:0.23678057342376346 1865:0.18809755417471555 1870:0.1827151545904872 1904:0.12005997201484897 2223:0.12005997201484897 2275:0.14581226558092114 2322:0.18809755417471555 2383:0.12005997201484897 2528:0.04757263837029176 2550:0.18809755417471555 2579:0.19186536272221236 2868:0.1827151545904872 2891:0.2626775337052387 2892:0.12005997201484897
42 -1 -1.0 23:0.3764738636619145 548:0.26092047733380813 795:0.26092047733380813 885:0.27253224705433515 900:0.28854947620907867 1181:0.27253224705433515 1200:0.28854947620907867 1673:0.24711966876068647 2179:0.26092047733380813 2851:0.3764738636619145 2888:0.26092047733380813 2904:0.26092047733380813
43 -1 -1.0 382:0.20613491467685507 485:0.2054832981550536 769:0.27902506329154375 885:0.17785438754751018 938:0.2054832981550536 1001:0.1999242448881032 1021:0.17900849340583325 1097:0.27902506329154375 1181:0.17785438754751018 1646:0.1999242448881032 1673:0.16127015358154234 1788:0.2186006727661376 1880:0.1327878011406731 1882:0.1384287929657607 2269:0.17421518876395348 2349:0.2825642296867648 2524:0.27902506329154375 2553:0.27902506329154375 2661:0.2186006727661376 2920:0.1999242448881032 2944:0.27902506329154375
44 -1 -1.0 135:0.27179869940280194 220:0.16617368623179707 304:0.27179869940280194 427:0.16617368623179707 1142:0.3258468267661055 1192:0.0877930204280006 1278:0.2927649233086864 1343:0.12861445023086895 1430:0.16617368623179707 1474:0.3501793652065983 1498:0.21640747065886956 1733:0.3258468267661055 1821:0.30767550166177254 2452:0.16617368623179707 2502:0.12861445023086895 2597:0.30767550166177254 2631:0.16617368623179707 2862:0.12861445023086895
45 1 -1.0 80:0.28801710738203773 286:0.11322622547597895 297:0.2629031540107267 691:0.2629031540107267 1261:0.2629031540107267 1454:0.2629031540107267 1478:0.28801710738203773 1676:0.08972966073881253 1684:0.36661142678846803 2480:0.28801710738203773 2528:0.08972966073881253 2586:0.3090754177112577 2745:0.13145157700536336 2814:0.21554621343598626 2914:0.2629031540107267 2916:0.28801710738203773
46 -1 -1.0 165:0.24849225262256122 258:0.24849225262256122 268:0.3382266411233465 269:0.24849225262256122 286:0.11499138679170338 756:0.20611990477708936 831:0.4122398095541787 1676:0.09112851798538595 1870:0.35000289707916976 2275:0.2793129858187294 2528:0.09112851798538595 2579:0.36753072262904846 2868:0.35000289707916976
47 -1 -1.0 108:0.21944404085336616 581:0.21944404085336616 582:0.22578434259131394 607:0.21944404085336616 625:0.21944404085336616 740:0.21944404085336616 756:0.2125959932840726 1206:0.4021492285688781 1636:0.24239534515983044 2085:0.5361898507701719 2209:0.24239534515983044 2503:0.21944404085336616 2846:0.21944404085336616
48 -1 -1.0 90:0.2083534285141433 120:0.28459828868186554 425:0.28459828868186554 545:0.24762031673446508 662:0.14350370456207384 925:0.32145230647849365 1028:0.34545954355811953 1030:0.20288553868472392 1052:0.17657859199728485 1363:0.17657859199728485 1438:0.24762031673446508 1498:0.14350370456207384 1800:0.14350370456207384 1943:0.2599379813248345 2152:0.24762031673446508 2319:0.14350370456207384 2611:0.17657859199728485 2891:0.32145230647849365
49 -1 -1.0 968:0.5807082664205533 1547:0.43522797055857165 1681:0.2907751304107439 2188:0.38665723050675566 2246:0.32532048118184076 2898:0.3653315167206065
50 -1 -1.0 44:0.20008190859692626 143:0.2671439901666101 220:0.12115905147567826 373:0.22908855799995545 1012:0.2930994090705869 1022:0.2930994090705869 1260:0.2515592547848191 1304:0.4124700066246869 1430:0.12115905147567826 1736:0.21914703024520338 2318:0.14944725543096699 2417:0.24670100969974196 2452:0.12115905147567826 2595:0.15778505292772527 2631:0.12115905147567826 2745:0.09377420185709383 2797:0.2930994090705869 2984:0.3483609005770203
51 -1 -1.0 44:0.16391701612395954 373:0.18768070096303657 665:0.5791159246700205 1260:0.2060898094777965 1315:0.2368950828402942 1436:0.22892096836090992 1498:0.12926533561301243 1547:0.26355992157423686 1676:0.05244086174822831 1736:0.17953610869729925 1751:0.22892096836090992 1895:0.22892096836090992 2417:0.20210969431631526 2528:0.05244086174822831 2687:0.22892096836090992 2745:0.0768244738647841 2791:0.351658063149953
52 -1 -1.0 111:0.11523635863273965 135:0.1577289035334159 206:0.31796514862073233 304:0.1577289035334159 450:0.31796514862073233 494:0.26691979514767167 548:0.164877567659519 795:0.164877567659519 859:0.26691979514767167 1178:0.1255845342102895 1278:0.16989592094437986 1437:0.19429323690719147 1483:0.3604576935214086 1498:0.1255845342102895 1663:0.26691979514767167 1821:0.17854875548644655 2094:0.2961103395032717 2179:0.164877567659519 2597:0.17854875548644655 2745:0.07463691422380264 2888:0.164877567659519 2904:0.164877567659519
53 -1 -1.0 95:0.22443366580108573 164:0.10556032612405693 250:0.029445308312938352 432:0.29126662090616223 531:0.2506311811736517 652:0.2506311811736517 778:0.29126662090616223 1086:0.2506311811736517 1093:0.2506311811736517 1192:0.046669709498180216 1288:0.2026615465963616 1329:0.15563029789228738 1366:0.21940320849269512 1530:0.1121087395367695 1553:0.10556032612405693 1688:0.10556032612405693 1826:0.08833592493881505 2426:0.26623444138045843 2429:0.10556032612405693 2518:0.1577547705785804 2560:0.11503959813261218 2577:0.23026758061066957 2650:0.2015675651032092 3007:0.29126662090616223 3048:0.24450738429311672
54 -1 -1.0 188:0.3916585963786463 1021:0.25996011038861916 1153:0.3567915766793528 1681:0.2565666867426872 1799:0.24727939302437293 2020:0.3567915766793528 2269:0.25299916691537083 2606:0.4103460508698571 2898:0.3223518348191696 2930:0.24727939302437293
55 -1 -1.0 127:0.22195006049891433 250:0.03207897784468168 319:0.19319140364666385 641:0.2485541067583013 662:0.1253290568581209 742:0.32762594398731776 756:0.11500193263464861 1070:0.1966211341043613 1155:0.32762594398731776 1209:0.06415795568936336 1287:0.08292295478996692 1358:0.22195006049891433 1479:0.2852393324152418 1800:0.1253290568581209 1801:0.2852393324152418 1827:0.32762594398731776 2127:0.19319140364666385 2319:0.1253290568581209 2488:0.1966211341043613 2532:0.2852393324152418 2781:0.22195006049891433
56 -1 -1.0 135:0.20034423742107343 304:0.20034423742107343 319:0.2458882388880276 407:0.2963130733573889 427:0.12248748989861763 893:0.38400405665366094 1142:0.24018339369529393 1192:0.06471269276559012 1278:0.21579855029767364 1323:0.3630440888428819 1343:0.09480238135594408 1733:0.24018339369529393 1821:0.22678921528694626 2127:0.2458882388880276 2502:0.09480238135594408 2597:0.22678921528694626 2664:0.3475277390659546 2862:0.09480238135594408
57 -1 -1.0 486:0.43078467347655525 489:0.43078467347655525 1215:0.400458152646222 1636:0.1947448267939564 1828:0.23603984668259884 2703:0.304558303686068 2747:0.2569138762362066 2836:0.23603984668259884 3022:0.400458152646222
58 -1 -1.0 41:0.33219659313058497 221:0.23640070436896093 1071:0.33219659313058497 1192:0.0648093649478939 1329:0.21612092471764774 1343:0.09494400354320914 1519:0.1898880070864183 1530:0.1556833392067758 1676:0.0648093649478939 1896:0.3287126568146225 2206:0.33219659313058497 2379:0.23640070436896093 2502:0.09494400354320914 2560:0.15975336849110308 2740:0.3578520075553907 2845:0.22958636510215694 2862:0.09494400354320914 2966:0.31682481941826707
59 -1 -1.0 22:0.5705468648922134 1242:0.5051050269779267 1799:0.2865432763169662 2107:0.5051050269779267 2930:0.2865432763169662
60 -1 -1.0 22:0.5705468648922134 1242:0.5051050269779267 1799:0.2865432763169662 2107:0.5051050269779267 2930:0.2865432763169662
61 -1 -1.0 136:0.19088574207771708 250:0.04014516473646627 277:0.3059885259219587 411:0.3059885259219587 804:0.28942469302304535 875:0.18642837175096488 1107:0.3059885259219587 1109:0.3059885259219587 1209:0.08029032947293253 1287:0.10377374542903861 1589:0.34628050247361686 1636:0.16409186911617937 1799:0.20591591169521437 1890:0.18642837175096488 1897:0.26729499682530217 1916:0.33742578867091166 2930:0.20591591169521437
62 -1 -1.0 1589:0.5482443036876063 1799:0.3260138090914972 1890:0.2951604035690956 2404:0.2834385007752839 2930:0.3260138090914972 2997:0.5651558444186747
63 -1 -1.0 909:0.37593377033739 927:0.37593377033739 992:0.37593377033739 1799:0.2348841777652188 2404:0.20420981364910298 2635:0.37593377033739 2893:0.37593377033739 2930:0.2348841777652188 3018:0.37593377033739
64 -1 -1.0 17:0.1679297472366511 170:0.21300595192487032 176:0.27193551384702247 179:0.1667631572364757 250:0.027491049340125355 263:0.27193551384702247 272:0.27193551384702247 406:0.16238662081059624 560:0.16238662081059624 776:0.1667631572364757 813:0.16238662081059624 892:0.1661667369664468 982:0.1667631572364757 1096:0.1667631572364757 1192:0.04357228230957377 1540:0.2405891295306993 1549:0.27193551384702247 1631:0.2405891295306993 1826:0.08247314802037606 2031:0.1667631572364757 2083:0.1661667369664468 2257:0.1679297472366511 2362:0.1667631572364757 2481:0.10740452213034553 2727:0.21898776880244059 2745:0.06383223982077174 2861:0.1679297472366511 2970:0.16238662081059624 3042:0.2405891295306993
65 -1 -1.0 427:0.13906337957426212 649:0.2955115094140952 1177:0.4585282905957161 1232:0.2955115094140952 1788:0.3052423799066895 2212:0.4585282905957161 2254:0.44627913298017013 2661:0.3052423799066895
66 -1 -1.0 250:0.030676503028975136 309:0.2953390723685904 460:0.11679633479888347 1074:0.2196398147497545 1087:0.2196398147497545 1191:0.2825885191702211 1192:0.04862110695418455 1512:0.31330232252908374 1537:0.31330232252908374 1599:0.2015401954688936 1695:0.31330232252908374 1706:0.1474728378278586 1826:0.0920295090869254 1840:0.2196398147497545 2291:0.16847084814424376 2304:0.31330232252908374 2355:0.2015401954688936 2562:0.2015401954688936 2638:0.31330232252908374
67 -1 -1.0 34:0.21736517394840701 190:0.12222810473321197 193:0.2418107948950494 463:0.11623617752181543 606:0.24966567444192003 746:0.21736517394840701 831:0.0876366344005566 1069:0.18940938542254893 1188:0.12222810473321197 1192:0.038745392507271804 1296:0.18940938542254893 1329:0.12920493919284917 1348:0.12436618819733414 1464:0.1503343870011174 1484:0.1493266734136938 1519:0.11352194814595194 1620:0.20068518515530295 1866:0.18353270191953075 2243:0.21086080877365523 2298:0.17854545564732166 2326:0.11875636197288125 2493:0.12538850836028698 2601:0.18940938542254893 2627:0.24966567444192003 2777:0.24966567444192003 2778:0.21736517394840701 2911:0.18790127829368788 2913:0.18353270191953075 2968:0.18940938542254893 2994:0.21393692876633225 3049:0.17854545564732166
68 -1 -1.0 658:0.20195733503296762 662:0.17693403115699496 943:0.3679226479815221 1077:0.37178713916606365 1088:0.3679226479815221 1277:0.3679226479815221 1291:0.29103065481526796 1350:0.34282123731948727 1497:0.19891788846273126 1676:0.07177928268595057 1800:0.17693403115699496 2318:0.1675843488220789 2319:0.17693403115699496 2528:0.07177928268595057 2566:0.20195733503296762
69 1 -1.0 406:0.26191770702910533 621:0.2885624208520741 707:0.30678963238327045 1077:0.3640157485033622 1506:0.18835754885559614 1566:0.1916388120340583 1676:0.07027889499504704 2159:0.40846476169873713 2216:0.372692763417119 2342:0.30678963238327045 2528:0.07027889499504704 2715:0.18835754885559614 2970:0.26191770702910533 3006:0.18835754885559614
70 -1 -1.0 67:0.11331148447181755 179:0.16483691454198093 197:0.11331148447181755 270:0.26879444956398835 393:0.2283971668685129 406:0.16051093047705006 560:0.16051093047705006 776:0.16483691454198093 812:0.11331148447181755 813:0.16051093047705006 864:0.288812134837978 892:0.1642473833846735 982:0.16483691454198093 1096:0.16483691454198093 1101:0.201107846072057 1103:0.11331148447181755 1370:0.26879444956398835 1506:0.11543108624507196 1644:0.11331148447181755 1691:0.26879444956398835 1814:0.11331148447181755 1913:0.11331148447181755 2031:0.16483691454198093 2056:0.26879444956398835 2072:0.11331148447181755 2083:0.1642473833846735 2362:0.16483691454198093 2675:0.26879444956398835 2715:0.11543108624507196 2970:0.16051093047705006 3006:0.11543108624507196
71 -1 -1.0 250:0.04123208770823584 286:0.08246417541647168 324:0.27453195983680506 326:0.2114910472350394 406:0.2435534311210839 621:0.2683299593918598 707:0.2852791758405947 1192:0.06535131284399952 1506:0.17515091981253408 1676:0.06535131284399952 1826:0.12369626312470752 2159:0.3798253861191919 2216:0.3465615300081675 2342:0.2852791758405947 2481:0.16108925570461222 2528:0.06535131284399952 2715:0.17515091981253408 2745:0.09573794286061267 2814:0.15698519208266257 2847:0.27151175138517875 2970:0.2435534311210839 3006:0.17515091981253408
72 1 -1.0 198:0.32547858713160366 250:0.036604420214787645 286:0.07320884042957529 324:0.24371997099357107 326:0.1877544309528273 406:0.2162183055244315 621:0.23821404968137586 707:0.2532609773458453 1192:0.05801663340107786 1506:0.155492923744047 1676:0.05801663340107786 1826:0.10981326064436293 1848:0.32547858713160366 2159:0.33719583010524545 2216:0.3076653300813778 2342:0.2532609773458453 2481:0.1430094650948562 2528:0.05801663340107786 2715:0.155492923744047 2745:0.08499283169377833 2814:0.1393660194738366 2847:0.2410387344750161 2970:0.2162183055244315 3006:0.155492923744047
73 -1 -1.0 164:0.11579147103367873 165:0.1395948804787003 190:0.1614960700570591 258:0.1395948804787003 269:0.1395948804787003 300:0.2271740347594446 383:0.2596507648555545 460:0.12297457144494071 463:0.15357912903256526 620:0.1669845140445338 831:0.11579147103367873 1173:0.2651588911731545 1188:0.1614960700570591 1192:0.05119304301085508 1337:0.2596507648555545 1348:0.16432105108464998 1352:0.2596507648555545 1553:0.11579147103367873 1688:0.11579147103367873 1739:0.2596507648555545 1870:0.19662026509606179 1971:0.2651588911731545 2326:0.15690896782499683 2429:0.11579147103367873 2493:0.16567180988940555 2628:0.2596507648555545 2688:0.2596507648555545 2868:0.19662026509606179
74 -1 -1.0 250:0.06197454528249108 406:0.36607685869626083 1192:0.09822733027199358 1230:0.5828793654953777 1446:0.5146230359937796 1826:0.18592363584747323 2481:0.24212776813127868 2745:0.14390043785928505 2970:0.36607685869626083
75 -1 -1.0 108:0.22185087387421665 581:0.22185087387421665 582:0.22826071519740768 607:0.22185087387421665 625:0.22185087387421665 740:0.22185087387421665 756:0.21492771783100859 885:0.32119901541002877 1181:0.32119901541002877 1673:0.29124844913695624 2209:0.24505390503032137 2503:0.22185087387421665 2718:0.45383230365214355 2846:0.22185087387421665
76 -1 -1.0 220:0.1956787809401206 862:0.44892906718170644 1026:0.47024568194364075 1430:0.1956787809401206 1706:0.3135657835649068 2118:0.570830490942103 2452:0.1956787809401206 2631:0.1956787809401206
77 -1 -1.0 179:0.19071479503070493 440:0.33415298539804467 470:0.1913867718681663 545:0.21194833345678762 620:0.1625398433846274 776:0.19071479503070493 807:0.1913867718681663 892:0.19003271290036108 982:0.19071479503070493 1052:0.15114082233447648 1096:0.19071479503070493 1161:0.18417197797502396 1233:0.18176304339508473 1363:0.15114082233447648 1437:0.19003271290036108 1438:0.21194833345678762 1498:0.12283067652894812 1561:0.18417197797502396 1676:0.049830424341910776 2031:0.19071479503070493 2083:0.19003271290036108 2087:0.20702791109392538 2152:0.21194833345678762 2362:0.19071479503070493 2528:0.049830424341910776 2611:0.15114082233447648 2655:0.18176304339508473 2718:0.23799245534105354 2745:0.07300025218703733
78 -1 -1.0 241:0.23337476042182545 250:0.054938498758101466 831:0.19695245789370958 1023:0.21975399503240586 1209:0.10987699751620293 1216:0.5434397466946674 1287:0.1420139591356081 1636:0.2245590722278177 1762:0.23337476042182545 1904:0.21975399503240586 2177:0.23337476042182545 2223:0.21975399503240586 2383:0.21975399503240586 2849:0.41874408441738914 2892:0.21975399503240586
79 -1 -1.0 209:0.3541231506285981 265:0.2501479527010258 297:0.15472601132299887 328:0.2766689625090387 377:0.15472601132299887 639:0.2706829916161718 691:0.15472601132299887 854:0.1634899055506003 1030:0.18403642895703498 1072:0.26784418374123903 1261:0.15472601132299887 1300:0.22461511611153642 1454:0.15472601132299887 1587:0.24020768893298783 2081:0.26784418374123903 2350:0.29158773438374513 2443:0.25221572690968685 2856:0.24020768893298783 2914:0.15472601132299887
80 -1 -1.0 67:0.19355942130308132 165:0.20061509515652606 197:0.19355942130308132 220:0.13925388675057618 258:0.20061509515652606 269:0.20061509515652606 286:0.09283592450038411 426:0.2503003865715974 460:0.17672965704515278 656:0.3629967718671343 812:0.19355942130308132 1103:0.19355942130308132 1430:0.13925388675057618 1526:0.25341569078141096 1644:0.19355942130308132 1676:0.07357072952644463 1814:0.19355942130308132 1913:0.19355942130308132 2072:0.19355942130308132 2452:0.13925388675057618 2485:0.25341569078141096 2528:0.07357072952644463 2552:0.25341569078141096 2631:0.13925388675057618 2946:0.25341569078141096
81 -1 -1.0 292:0.3543980040295623 873:0.2510567961025372 1192:0.05834386598453823 1329:0.1945603120524124 1343:0.08547221876366388 1386:0.36412527265851224 1469:0.36412527265851224 1519:0.17094443752732777 1693:0.3543980040295623 2063:0.36412527265851224 2502:0.08547221876366388 2821:0.36412527265851224 2862:0.08547221876366388 3020:0.2510567961025372
82 -1 -1.0 862:0.4143682023356946 1153:0.44556852443478107 1467:0.44859873329040245 1737:0.4795785122890258 2020:0.44556852443478107
83 -1 -1.0 32:0.2802688231247012 42:0.2034346893552614 198:0.27052974094962284 225:0.18455886828172402 421:0.2034346893552614 426:0.16405957276878894 516:0.2034346893552614 714:0.3009544285015374 741:0.2034346893552614 974:0.1832286590340977 1396:0.31073050481774517 1405:0.2034346893552614 1458:0.19288795546376933 1558:0.3009544285015374 1769:0.2042788220218346 1848:0.27052974094962284 1890:0.14128787360992043 2124:0.2034346893552614 2305:0.19288795546376933 2404:0.13567681365616838
84 -1 -1.0 108:0.10086196217471156 134:0.25108614097054205 185:0.2320027184866716 202:0.235108793907414 241:0.11578470041854824 481:0.13103287372360317 548:0.13980758748811156 581:0.10086196217471156 607:0.10086196217471156 614:0.16871450370213886 625:0.10086196217471156 740:0.10086196217471156 795:0.13980758748811156 1023:0.10902700204004874 1153:0.20172392434942313 1192:0.04320092744988156 1343:0.06328821478453273 1484:0.3329970542054206 1762:0.11578470041854824 1904:0.10902700204004874 2020:0.20172392434942313 2033:0.1488063655556688 2037:0.17561370341645455 2045:0.2624152891157634 2099:0.1858959164121846 2128:0.1907972535700853 2177:0.11578470041854824 2179:0.13980758748811156 2223:0.10902700204004874 2226:0.17561370341645455 2383:0.10902700204004874 2502:0.06328821478453273 2503:0.10086196217471156 2527:0.17561370341645455 2584:0.17561370341645455 2600:0.1488063655556688 2846:0.10086196217471156 2862:0.06328821478453273 2888:0.13980758748811156 2892:0.10902700204004874 2904:0.13980758748811156
85 -1 -1.0 67:0.26349095039766984 197:0.26349095039766984 614:0.3911252013525444 812:0.26349095039766984 1103:0.26349095039766984 1644:0.26349095039766984 1681:0.33628419964025846 1814:0.26349095039766984 1913:0.26349095039766984 2072:0.26349095039766984 2898:0.4225093684257238
86 -1 -1.0 135:0.2400653991172316 250:0.048924139317897374 304:0.2400653991172316 544:0.30473959339974355 745:0.16252247291830674 902:0.280233578320884 1204:0.37605542265900344 1209:0.09784827863579475 1278:0.2585837545067406 1287:0.12646706551682224 1611:0.16252247291830674 1821:0.27175347883311635 2078:0.27888910694361047 2082:0.3101717047956995 2259:0.15508585239784975 2597:0.27175347883311635 3001:0.280233578320884
87 -1 -1.0 112:0.3107980502417522 123:0.25902370836902283 164:0.10909507349108377 250:0.030431301155629396 325:0.3107980502417522 460:0.11586276423950283 759:0.3010198488389834 1091:0.3107980502417522 1192:0.04823247117982497 1271:0.32343742704812073 1530:0.11586276423950283 1553:0.10909507349108377 1676:0.04823247117982497 1688:0.10909507349108377 1706:0.1462940653951322 1826:0.09129390346688819 2047:0.3010198488389834 2291:0.1671242354768841 2355:0.19992925456611985 2429:0.10909507349108377 2459:0.3107980502417522 2518:0.16303727850947888 2528:0.04823247117982497 2560:0.11889176429705914 2562:0.19992925456611985
88 -1 -1.0 108:0.08534016407687915 163:0.12738531621196375 164:0.16535401807582556 207:0.20506381348375685 227:0.18932779630746294 260:0.18370825891891157 517:0.18932779630746294 581:0.08534016407687915 607:0.08534016407687915 625:0.08534016407687915 740:0.08534016407687915 993:0.12738531621196375 1010:0.20506381348375685 1127:0.17869012859245678 1156:0.2451150012877734 1349:0.12738531621196375 1388:0.18932779630746294 1487:0.12665404114793402 1498:0.0901013689873422 1553:0.16535401807582556 1609:0.18539490379580528 1688:0.16535401807582556 1724:0.20506381348375685 1795:0.17457728509566695 1873:0.20506381348375685 1901:0.1535527947154452 2018:0.1706803281537583 2080:0.20506381348375685 2164:0.15787184460005366 2271:0.18932779630746294 2355:0.15151511665700648 2391:0.18370825891891157 2429:0.16535401807582556 2503:0.08534016407687915 2562:0.15151511665700648 2813:0.18539490379580528 2846:0.08534016407687915 3040:0.17578104290850147
89 -1 -1.0 120:0.3044013695775591 158:0.2587018215405668 221:0.2271308741251423 313:0.2015128954091135 425:0.3044013695775591 481:0.18886538457768137 1192:0.06226803660083866 1343:0.09122102480732336 1464:0.2416036206212991 1519:0.18244204961464672 1530:0.14957862758973575 2301:0.2015128954091135 2379:0.2271308741251423 2502:0.09122102480732336 2560:0.15348906140816204 2561:0.2587018215405668 2565:0.3343991580500604 2743:0.2587018215405668 2845:0.2205837412035803 2862:0.09122102480732336 3012:0.2587018215405668
90 -1 -1.0 333:0.37121060438773457 382:0.2867319523735485 658:0.2059217549753981 1165:0.3267838621611797 1497:0.2028226441072791 1829:0.4105930669227024 1835:0.37121060438773457 1892:0.4907863480042077 2566:0.2059217549753981
91 -1 -1.0 108:0.09312555158929162 125:0.20659973709957158 164:0.09021944302184001 308:0.21420742431980375 427:0.07549823157454896 460:0.09581618786400126 548:0.12908393234157073 578:0.19852872154582685 581:0.09312555158929162 599:0.21420742431980375 607:0.09312555158929162 625:0.09312555158929162 658:0.1122264003449148 740:0.09312555158929162 757:0.22377131504545886 795:0.12908393234157073 906:0.1689712209803781 1124:0.21420742431980375 1192:0.039887288638807354 1343:0.05843382166908579 1428:0.1689712209803781 1495:0.1689712209803781 1497:0.11053739931129232 1498:0.09832111030789316 1530:0.09581618786400126 1553:0.09021944302184001 1688:0.09021944302184001 1706:0.12098226505551758 1990:0.21420742431980375 2075:0.1838075100985358 2164:0.17227413103582315 2179:0.12908393234157073 2291:0.1382083989467005 2429:0.09021944302184001 2495:0.19852872154582685 2499:0.24893739223697517 2502:0.05843382166908579 2503:0.09312555158929162 2518:0.1348285673057817 2560:0.09832111030789316 2566:0.1122264003449148 2659:0.22754309214948215 2751:0.1791558205580158 2846:0.09312555158929162 2862:0.05843382166908579 2884:0.16965627856383014 2888:0.12908393234157073 2904:0.12908393234157073
92 -1 -1.0 220:0.18357716059188384 268:0.3599729692591427 286:0.12238477372792256 334:0.3671543211837677 831:0.21937241223692308 1430:0.18357716059188384 1676:0.0969876385090005 1870:0.3725063812017797 2275:0.297271452431618 2452:0.18357716059188384 2528:0.0969876385090005 2579:0.3911611606919178 2631:0.18357716059188384 2868:0.3725063812017797
93 -1 -1.0 111:0.2779164071045084 220:0.23256846372753046 286:0.1550456424850203 664:0.5127909688164156 1132:0.36000483327583027 1178:0.3028731812574032 1430:0.23256846372753046 1676:0.12287076461948805 2004:0.4097392914076246 2452:0.23256846372753046 2528:0.12287076461948805 2631:0.23256846372753046
94 -1 -1.0 220:0.16827863864540465 286:0.11218575909693643 313:0.28771625443949767 334:0.3365572772908093 481:0.269658380589713 664:0.3710381225340214 685:0.3426447265729301 1023:0.22437151819387285 1430:0.16827863864540465 1676:0.08890511064179077 1904:0.22437151819387285 2223:0.22437151819387285 2301:0.28771625443949767 2383:0.22437151819387285 2452:0.16827863864540465 2528:0.08890511064179077 2631:0.16827863864540465 2892:0.22437151819387285
95 -1 -1.0 164:0.10772184286064163 180:0.24155543271645774 220:0.09014474447554652 243:0.24155543271645774 297:0.13953974320280918 426:0.16202969206914297 647:0.1565349475006325 664:0.1987604428925492 691:0.13953974320280918 793:0.2591874398595027 831:0.10772184286064163 847:0.1704464443362117 860:0.1565349475006325 878:0.2591874398595027 1176:0.17960679045423808 1193:0.16404635608125948 1261:0.13953974320280918 1263:0.1565349475006325 1430:0.09014474447554652 1454:0.13953974320280918 1553:0.10772184286064163 1676:0.04762534654361061 1688:0.10772184286064163 2153:0.24411561324772793 2193:0.1565349475006325 2256:0.24411561324772793 2293:0.16404635608125948 2297:0.1565349475006325 2357:0.16202969206914297 2429:0.10772184286064163 2452:0.09014474447554652 2528:0.04762534654361061 2631:0.09014474447554652 2660:0.17211397525095196 2914:0.13953974320280918 2939:0.1565349475006325 2949:0.1704464443362117 3003:0.1565349475006325
96 -1 -1.0 67:0.16655224435783098 80:0.20319990263715393 197:0.16655224435783098 220:0.11982391359572882 426:0.21537619231592844 812:0.16655224435783098 831:0.14318807897677993 1103:0.16655224435783098 1193:0.21805682085112846 1430:0.11982391359572882 1478:0.20319990263715393 1644:0.16655224435783098 1814:0.16655224435783098 1913:0.16655224435783098 2072:0.16655224435783098 2293:0.21805682085112846 2452:0.11982391359572882 2480:0.20319990263715393 2631:0.11982391359572882 2660:0.22878061521026286 2779:0.3278962769170961 2908:0.3278962769170961 2916:0.20319990263715393 3051:0.35514944072211346
97 -1 -1.0 220:0.087396698815044 286:0.058264465876696 326:0.14942746765635315 377:0.13528590025270645 793:0.25128615927452225 831:0.10443796264625128 854:0.14294867983425652 878:0.25128615927452225 936:0.28047155974429977 976:0.22392492383863621 1070:0.17855970059470117 1430:0.087396698815044 1676:0.046173496769555275 1678:0.24796636102315306 1757:0.22392492383863621 1916:0.2448605389838551 1988:0.22392492383863621 2113:0.24796636102315306 2221:0.22392492383863621 2259:0.09234699353911056 2275:0.14152383396012408 2318:0.10780207184320112 2346:0.24796636102315306 2372:0.24796636102315306 2452:0.087396698815044 2488:0.17855970059470117 2528:0.046173496769555275 2595:0.11381644689590853 2631:0.087396698815044 2874:0.24796636102315306
98 -1 -1.0 220:0.19257175208117944 533:0.20678815292593816 545:0.21636935152811623 723:0.22466704409470933 745:0.10661825225335898 831:0.11506041831819994 1161:0.18801361064832792 1233:0.18555442824083157 1430:0.09628587604058972 1437:0.19399659430567248 1438:0.21636935152811623 1498:0.1253927945309692 1561:0.18801361064832792 1611:0.10661825225335898 1612:0.1986642267297731 1889:0.24463197888770932 2087:0.21134629435878963 2152:0.21636935152811623 2259:0.10173966858228023 2452:0.19257175208117944 2455:0.27318718696960215 2501:0.30186076168791887 2547:0.24096486135479184 2631:0.09628587604058972 2655:0.18555442824083157 3024:0.2580114524344471
99 -1 -1.0 686:0.5151478076131079 1977:0.58412274715821 2952:0.6272346869902479
100 -1 -1.0 17:0.2360749657096664 220:0.23188084197424644 560:0.22828246079324355 813:0.22828246079324355 890:0.24501495944321927 1430:0.11594042098712322 1787:0.2879655177232569 1832:0.24501495944321927 2071:0.3560100689853387 2245:0.2879655177232569 2257:0.2360749657096664 2452:0.23188084197424644 2631:0.11594042098712322 2676:0.2879655177232569 2861:0.2360749657096664 3026:0.3139713483479786
101 -1 -1.0 108:0.12111831580471069 572:0.33428297079310704 581:0.12111831580471069 582:0.12461773490585205 607:0.12111831580471069 618:0.33428297079310704 625:0.12111831580471069 662:0.12787561614733609 740:0.12111831580471069 756:0.11733865523649502 824:0.3078377113767356 827:0.21033672300860692 1142:0.19254355506077925 1315:0.23434824608483362 1636:0.1337858884228154 1676:0.051877074975674425 1733:0.19254355506077925 1800:0.12787561614733609 1839:0.3078377113767356 1996:0.33428297079310704 2209:0.1337858884228154 2319:0.12787561614733609 2476:0.2823262658683672 2503:0.12111831580471069 2528:0.051877074975674425 2846:0.12111831580471069
102 -1 -1.0 48:0.2084993325982534 132:0.2807789413796903 158:0.23437431560922758 220:0.10677706163864713 313:0.1825632562874662 319:0.2143502463941146 481:0.17110507761046614 853:0.15633291606285046 929:0.2084993325982534 1111:0.2084993325982534 1192:0.05641254621148239 1241:0.242746223152137 1343:0.08264288643609811 1430:0.10677706163864713 1498:0.13905543264758052 1612:0.22031042615198113 1828:0.17633150826804586 2091:0.27577642182957957 2127:0.2143502463941146 2301:0.1825632562874662 2452:0.10677706163864713 2502:0.08264288643609811 2529:0.15633291606285046 2561:0.23437431560922758 2631:0.10677706163864713 2743:0.23437431560922758 2836:0.17633150826804586 2862:0.08264288643609811 3012:0.23437431560922758
103 -1 -1.0 1329:0.23477298274509653 1356:0.45365723202197683 2100:0.47210633326955476 2106:0.4091840889435195 2241:0.4091840889435195 2400:0.3244276065587435 2580:0.2758185332920793
104 -1 -1.0 241:0.20303334406399468 662:0.1867331916583336 799:0.19930514700627888 1023:0.19118343561319912 1523:0.4402901131590796 1636:0.19536379723288208 1762:0.20303334406399468 1800:0.1867331916583336 1904:0.19118343561319912 1952:0.4402901131590796 2177:0.20303334406399468 2223:0.19118343561319912 2319:0.1867331916583336 2383:0.19118343561319912 2818:0.35123877397833525 2892:0.19118343561319912
105 -1 -1.0 165:0.2170156474620917 258:0.2170156474620917 269:0.2170156474620917 427:0.150638078212461 756:0.18001062052412445 900:0.28482775077274936 906:0.33714034714261837 1200:0.28482775077274936 1428:0.33714034714261837 2188:0.35534596713456906 2447:0.39998347869884004 2751:0.3574612007009416
106 -1 -1.0 81:0.26331776246489114 873:0.2787350634303087 1192:0.06477610420602888 1343:0.09489527743709744 1351:0.3166622221062339 1755:0.40426900425191536 1963:0.3633998327878865 2251:0.3166622221062339 2475:0.3166622221062339 2502:0.09489527743709744 2862:0.09489527743709744 3020:0.2787350634303087 3035:0.3843803391003664
107 -1 -1.0 250:0.06438220780135705 614:0.39851457100375653 831:0.23080780068150214 1192:0.102043385078788 1193:0.3514902609484056 1445:0.3877333359946022 1636:0.26315988202570473 1826:0.19314662340407115 2279:0.3652032671044927 2293:0.3514902609484056 2660:0.3687761649753315
108 -1 -1.0 371:0.22900770221345318 427:0.12584150780367206 620:0.2168637191378007 799:0.17491654986991 814:0.22900770221345318 876:0.4284108114519278 1069:0.3250147569819894 1296:0.3250147569819894 1566:0.18129264935989253 1880:0.16778867707156275 1882:0.17491654986991 2601:0.3250147569819894 2911:0.3224269386914855 2968:0.3250147569819894
109 -1 -1.0 67:0.16276461973998196 163:0.21560111058997142 197:0.16276461973998196 335:0.2508362953256356 427:0.11709895478960715 650:0.2508362953256356 777:0.32412134880453364 799:0.16276461973998196 812:0.16276461973998196 993:0.21560111058997142 1103:0.16276461973998196 1349:0.21560111058997142 1644:0.16276461973998196 1814:0.16276461973998196 1913:0.16276461973998196 1937:0.2508362953256356 1974:0.2508362953256356 2072:0.16276461973998196 2104:0.2508362953256356 2427:0.2508362953256356 2855:0.2508362953256356 2894:0.2508362953256356
110 -1 -1.0 90:0.2165438655545683 335:0.24532155597778596 650:0.24532155597778596 662:0.14914487910700644 883:0.3340886950250483 951:0.27521964701365126 996:0.28252730446318347 1246:0.28252730446318347 1800:0.14914487910700644 1937:0.24532155597778596 1974:0.24532155597778596 2104:0.24532155597778596 2319:0.14914487910700644 2427:0.24532155597778596 2719:0.24064575001427987 2855:0.24532155597778596 2894:0.24532155597778596
111 -1 -1.0 29:0.40946904182576044 219:0.40946904182576044 427:0.17255475399058573 799:0.23984679426102368 1681:0.3061079977229585 1890:0.26710648746474547 2404:0.2564987086305995 2691:0.4456625036775082 2898:0.38459581784200736
112 -1 -1.0 29:0.27929987008123586 65:0.41698946910795703 96:0.41698946910795703 219:0.27929987008123586 250:0.03923334485115825 286:0.0784666897023165 306:0.3614131901902714 1192:0.062183380366947275 1209:0.0784666897023165 1294:0.3614131901902714 1343:0.09109700566630878 1392:0.1406500700692638 1640:0.32976181354599704 1673:0.190594843662213 1676:0.062183380366947275 2502:0.09109700566630878 2528:0.062183380366947275 2862:0.09109700566630878 3047:0.1406500700692638
113 -1 -1.0 29:0.2235274913871836 136:0.14929861960217855 219:0.2235274913871836 427:0.09419694127416127 620:0.16233037391755986 799:0.13093139349283944 875:0.14581234959795333 1169:0.270838463112719 1567:0.270838463112719 1581:0.270838463112719 1676:0.049766206534059505 1790:0.23074257146129346 1927:0.23074257146129346 1949:0.23074257146129346 2012:0.270838463112719 2068:0.17343421373296458 2178:0.23074257146129346 2250:0.25776846552503857 2388:0.23768574806394352 2528:0.049766206534059505 2837:0.270838463112719 2948:0.25776846552503857
114 -1 -1.0 14:0.2207399506359178 49:0.24640033241835774 153:0.2207399506359178 165:0.11976500495429784 258:0.11976500495429784 269:0.11976500495429784 295:0.24640033241835774 332:0.2505535328947034 438:0.21121477587722304 847:0.15718865151591704 1030:0.15306349631663177 1237:0.2207399506359178 1238:0.24640033241835774 1293:0.21121477587722304 1345:0.24640033241835774 1453:0.24640033241835774 1622:0.225127630029647 2079:0.225127630029647 2218:0.24640033241835774 2357:0.14942657736907025 2468:0.1930289377905227 2483:0.24640033241835774 2949:0.15718865151591704
115 -1 -1.0 108:0.18629072653335985 250:0.05034286212529969 427:0.15102858637589905 581:0.18629072653335985 582:0.1916731439032271 607:0.18629072653335985 625:0.18629072653335985 740:0.18629072653335985 756:0.18047727289817475 1199:0.514156897600749 1209:0.10068572425059938 1287:0.13013441077287505 1681:0.2679210923216733 1890:0.2337850118915485 1897:0.3351934226772608 2209:0.20577457825935158 2246:0.2997512839207746 2503:0.18629072653335985 2846:0.18629072653335985
116 -1 -1.0 67:0.22494117534597324 197:0.22494117534597324 482:0.4591554153924581 799:0.22494117534597324 812:0.22494117534597324 1103:0.22494117534597324 1186:0.3776058866471668 1636:0.22049286147252603 1644:0.22494117534597324 1814:0.22494117534597324 1913:0.22494117534597324 2072:0.22494117534597324 2651:0.3776058866471668
117 -1 -1.0 427:0.1833854300568238 620:0.31602963991700794 1001:0.3681381704508655 1362:0.3184459486056111 1646:0.3681381704508655 2703:0.3907526265453368 2752:0.32079781465329665 2854:0.32079781465329665 2920:0.3681381704508655
118 -1 -1.0 28:0.1648288907174218 82:0.15929328661093822 250:0.023823117333700822 286:0.047646234667401643 341:0.2293578693639758 373:0.13513485448844495 381:0.22405978861635173 505:0.24330798016584412 518:0.15228492799711843 651:0.24330798016584412 903:0.1648288907174218 1020:0.14838987851403207 1080:0.24330798016584412 1160:0.15187331237994717 1192:0.037758747624195975 1209:0.047646234667401643 1241:0.16247792365845495 1343:0.055315565444918044 1344:0.14838987851403207 1392:0.08540498229159763 1482:0.14838987851403207 1496:0.17631201918312406 1552:0.2532027051775373 1585:0.15187331237994717 1676:0.037758747624195975 1746:0.15929328661093822 1828:0.11802439999653423 1918:0.24330798016584412 2137:0.14838987851403207 2238:0.15187331237994717 2287:0.15187331237994717 2318:0.08815600959156203 2402:0.20848906097073192 2417:0.1455240948696074 2502:0.055315565444918044 2528:0.037758747624195975 2577:0.18630104099215578 2595:0.09307431306911403 2747:0.12846181066341764 2836:0.11802439999653423 2862:0.055315565444918044 2865:0.13645692106716406 3047:0.08540498229159763
119 1 -1.0 164:0.1471156915816818 250:0.04103688436129744 372:0.3015689074677915 544:0.2556113123093676 745:0.1363215790864378 902:0.23505600932462029 1142:0.24140534255545204 1192:0.06504192285908689 1205:0.2904104633024011 1553:0.1471156915816818 1611:0.1363215790864378 1688:0.1471156915816818 1708:0.29972440596321426 1733:0.24140534255545204 1826:0.12311065308389232 2078:0.233928285521903 2082:0.2601676914363476 2259:0.1300838457181738 2429:0.1471156915816818 2576:0.2904104633024011 2580:0.2548166197121844 2745:0.09528469472514035 3001:0.23505600932462029
120 -1 -1.0 46:0.36014050932418995 136:0.16111740897025614 250:0.033884589045891804 477:0.31868935339685256 564:0.2673068230774709 565:0.29654247395924993 658:0.15110600777578093 674:0.2673068230774709 875:0.15735515857873747 1164:0.29654247395924993 1209:0.06776917809178361 1287:0.08759039203597717 1291:0.2177513403131793 1497:0.1488318708299689 1676:0.053705802990085365 1894:0.2673068230774709 1956:0.28137019817916914 2068:0.18716362695051417 2195:0.28137019817916914 2528:0.053705802990085365 2566:0.15110600777578093
121 -1 -1.0 135:0.20102274866904712 225:0.24851214816746733 286:0.0819348810625429 304:0.20102274866904712 426:0.2209094433434278 560:0.2419901892003186 813:0.2419901892003186 974:0.2467209952376865 1075:0.2666076899120672 1278:0.21652940108508933 1659:0.36427362007852476 1676:0.06493185699258924 1821:0.22755728845676698 1890:0.19024690229037283 2211:0.36427362007852476 2404:0.18269149963979506 2481:0.1600553081377757 2528:0.06493185699258924 2597:0.22755728845676698 2745:0.09512345114518642 2814:0.15597758635083853
122 -1 -1.0 799:0.4490651834574918 2269:0.5651568147583061 2972:0.6920536364607406
123 -1 -1.0 48:0.30519267865257804 67:0.21724730449433968 197:0.21724730449433968 620:0.2693459164404052 662:0.20354357705634096 812:0.21724730449433968 929:0.30519267865257804 1103:0.21724730449433968 1111:0.30519267865257804 1644:0.21724730449433968 1800:0.20354357705634096 1814:0.21724730449433968 1913:0.21724730449433968 1986:0.26722852546135994 2072:0.21724730449433968 2269:0.2734097390439778 2319:0.20354357705634096
124 -1 -1.0 23:0.3544493138998017 108:0.17722465694990086 427:0.14367859263946822 581:0.17722465694990086 582:0.18234513229339624 607:0.17722465694990086 625:0.17722465694990086 740:0.17722465694990086 756:0.17169412225629477 799:0.19970965187312129 2033:0.26146781719240697 2099:0.3266379049563743 2209:0.19576030283232365 2503:0.17722465694990086 2600:0.26146781719240697 2818:0.3519516396299861 2846:0.17722465694990086 2851:0.3544493138998017
125 -1 -1.0 220:0.26505739358384056 458:0.302407958451238 1119:0.3810513172926253 1158:0.3810513172926253 1430:0.13252869679192028 2028:0.302407958451238 2452:0.26505739358384056 2470:0.3810513172926253 2631:0.13252869679192028 2919:0.2823884991737185 3024:0.35512915242224324
126 -1 -1.0 59:0.4562920222356555 286:0.0947889724847522 334:0.2843669174542566 362:0.2821960751170373 1489:0.3850385557448828 1557:0.3850385557448828 1566:0.20483556163367783 1676:0.07511848343511085 1782:0.2821960751170373 2528:0.07511848343511085 2632:0.3850385557448828 2745:0.11004658914892562 2814:0.180447630473302
127 -1 -1.0 67:0.20739843942918934 111:0.17830431669743735 197:0.20739843942918934 220:0.1492101939656853 250:0.04973673132189511 426:0.2681962428591211 812:0.20739843942918934 1103:0.20739843942918934 1132:0.23097022760834499 1178:0.19431596785781963 1209:0.09947346264379021 1287:0.12856758537554222 1430:0.1492101939656853 1612:0.30786164101468333 1644:0.20739843942918934 1814:0.20739843942918934 1913:0.20739843942918934 2004:0.2628786300876999 2072:0.20739843942918934 2230:0.4233467548188558 2452:0.1492101939656853 2631:0.1492101939656853
128 -1 -1.0 165:0.26239650106155993 220:0.18213850066498977 258:0.26239650106155993 269:0.26239650106155993 641:0.4704147428291396 1430:0.18213850066498977 1526:0.3314575631672118 2452:0.18213850066498977 2485:0.3314575631672118 2552:0.3314575631672118 2631:0.18213850066498977 2946:0.3314575631672118
129 -1 -1.0 108:0.1086056926606079 164:0.1052165053910712 241:0.12467413202486975 313:0.15054138895348448 481:0.2821859837985566 548:0.15054138895348448 581:0.1086056926606079 607:0.1086056926606079 625:0.1086056926606079 740:0.1086056926606079 795:0.15054138895348448 1023:0.11739760777961353 1192:0.04651770150126443 1343:0.06814720094401296 1498:0.1146649024452774 1530:0.1117435899543749 1553:0.1052165053910712 1562:0.2409425465757839 1688:0.1052165053910712 1762:0.12467413202486975 1904:0.11739760777961353 2003:0.23843810183003056 2037:0.18909653836796528 2128:0.20544581361432368 2177:0.12467413202486975 2179:0.15054138895348448 2223:0.11739760777961353 2226:0.18909653836796528 2301:0.15054138895348448 2383:0.11739760777961353 2418:0.23593746461925624 2429:0.1052165053910712 2502:0.06814720094401296 2503:0.1086056926606079 2518:0.15724094722425902 2527:0.18909653836796528 2560:0.1146649024452774 2571:0.23593746461925624 2584:0.18909653836796528 2846:0.1086056926606079 2862:0.06814720094401296 2865:0.16811103972940905 2888:0.15054138895348448 2892:0.11739760777961353 2904:0.15054138895348448
130 -1 -1.0 111:0.16322340136453606 136:0.21649010583868616 440:0.48391329949196044 485:0.28182281352926203 875:0.2114348483673978 938:0.28182281352926203 1132:0.2114348483673978 1161:0.2667139706374026 1178:0.1778807927965943 1233:0.26322540243128567 1561:0.2667139706374026 1676:0.07216336861289538 2004:0.2406444495775953 2068:0.251487866312134 2528:0.07216336861289538 2655:0.26322540243128567
131 -1 -1.0 221:0.16201109444666806 319:0.1687648665532157 383:0.22527469802243663 599:0.23852491998901504 1124:0.23852491998901504 1133:0.21213013074414955 1168:0.2978410234873008 1192:0.044415418192723585 1337:0.22527469802243663 1343:0.06506741156395335 1352:0.22527469802243663 1377:0.23269692143704498 1445:0.1687648665532157 1739:0.22527469802243663 1990:0.23852491998901504 1995:0.2978410234873008 2127:0.1687648665532157 2279:0.15895842558800807 2379:0.16201109444666806 2502:0.06506741156395335 2628:0.22527469802243663 2688:0.22527469802243663 2838:0.21359282563072055 2845:0.15734106368050435 2862:0.06506741156395335
132 -1 -1.0 44:0.23744636899179636 120:0.18567898233321598 135:0.1175895424778041 143:0.31703201407793946 215:0.24474852843481593 304:0.1175895424778041 356:0.18740406951561794 373:0.13593494448376034 425:0.18567898233321598 738:0.21308418378204538 843:0.2547018369297875 974:0.14432102407191486 997:0.24474852843481593 1185:0.14268735084251333 1260:0.1492684472419489 1278:0.1266602579815838 1443:0.18420057725676378 1676:0.03798230502042894 1736:0.260071822444912 1813:0.18740406951561794 1821:0.133111091228657 2202:0.18740406951561794 2296:0.14268735084251333 2318:0.1773559059223097 2373:0.2547018369297875 2417:0.1463856962145991 2528:0.03798230502042894 2595:0.18725075226237786 2597:0.133111091228657
133 -1 -1.0 216:0.21318000100015025 250:0.0275135125233035 377:0.12776879543378736 498:0.21516059181688488 544:0.17137668104634532 658:0.12269462768619288 728:0.20656580185549772 745:0.0913979102401972 854:0.13500579585275516 902:0.15759521115911088 988:0.20362418905360924 1031:0.20362418905360924 1045:0.20362418905360924 1056:0.20362418905360924 1192:0.04360788561255796 1270:0.21318000100015025 1408:0.20362418905360924 1497:0.12084808041794759 1611:0.0913979102401972 1804:0.21516059181688488 1826:0.0825405375699105 2070:0.264887274098971 2078:0.15683911957341162 2082:0.17443154245023187 2105:0.21318000100015025 2135:0.1925945876631245 2259:0.08721577122511594 2566:0.12269462768619288 2842:0.21516059181688488 2859:0.28099837084892143 2969:0.20362418905360924 3001:0.15759521115911088
134 -1 -1.0 286:0.1380708748661121 799:0.28787259653760694 1021:0.3722609920594212 1676:0.10941857955227544 1684:0.4470550901066302 2248:0.635946737998432 2269:0.3622929715075481 2528:0.10941857955227544
135 -1 -1.0 69:0.3441090980053518 241:0.17992721291775843 582:0.16126611330973498 799:0.1766233018833642 1308:0.3441090980053518 1380:0.3441090980053518 1636:0.17313049589560583 1692:0.3441090980053518 1762:0.17992721291775843 2025:0.3441090980053518 2177:0.17992721291775843 2247:0.34050022841431815 2380:0.3281860954933761
136 -1 -1.0 136:0.17222968921160625 190:0.18110805895327906 286:0.07244322358131161 329:0.3007763226551925 463:0.17222968921160625 515:0.25633366727043333 745:0.12032558984948288 875:0.16820795611765413 1188:0.18110805895327906 1192:0.057409896403868746 1266:0.25633366727043333 1348:0.18427610403515662 1535:0.25633366727043333 1611:0.12032558984948288 1676:0.057409896403868746 1690:0.25633366727043333 2022:0.3220747374244535 2068:0.20007231687393257 2151:0.2680717818504609 2259:0.1148197928077375 2326:0.17596390169189474 2493:0.1857908982041844 2528:0.057409896403868746 2745:0.08410397805882706 2814:0.13790853193601313 2906:0.30830940028284637
137 -1 -1.0 165:0.26606451128678393 258:0.26606451128678393 269:0.26606451128678393 582:0.2343865988494629 1372:0.4214188493967817 1566:0.26606451128678393 2062:0.47699061590600117 2404:0.2745294387551551 2980:0.42593581509678896
138 -1 -1.0 151:0.2792797978314542 250:0.030317323539062534 608:0.28513871666855656 882:0.28513871666855656 900:0.1719727543437273 1023:0.12126929415625014 1069:0.23490446946405455 1200:0.1719727543437273 1209:0.06063464707812507 1287:0.07836914447070746 1296:0.23490446946405455 1531:0.28513871666855656 1533:0.19729891563268093 1887:0.23490446946405455 1904:0.12126929415625014 2223:0.12126929415625014 2228:0.23490446946405455 2383:0.12126929415625014 2456:0.23490446946405455 2479:0.23490446946405455 2601:0.23490446946405455 2892:0.12126929415625014 2911:0.23303412336578838 2968:0.23490446946405455
139 -1 -1.0 220:0.1960759071497024 250:0.06535863571656747 286:0.13071727143313494 326:0.3352429401916822 1192:0.10359098670905385 1209:0.13071727143313494 1274:0.3589400259319143 1282:0.35243451010349697 1343:0.1517580525138066 1392:0.2343082581421888 1430:0.1960759071497024 1506:0.27763874690154355 1676:0.10359098670905385 2452:0.1960759071497024 2502:0.1517580525138066 2528:0.10359098670905385 2631:0.1960759071497024 2715:0.27763874690154355 2862:0.1517580525138066 3006:0.27763874690154355 3047:0.2343082581421888
140 -1 -1.0 67:0.15166062909346698 108:0.13458539791042176 197:0.15166062909346698 220:0.1091103286325365 250:0.03637010954417883 400:0.3420660252927672 581:0.13458539791042176 582:0.1384739155888035 607:0.13458539791042176 625:0.13458539791042176 675:0.16889755832951966 740:0.13458539791042176 756:0.13038547886300175 812:0.15166062909346698 885:0.1948547532965946 1060:0.16889755832951966 1103:0.15166062909346698 1181:0.1948547532965946 1192:0.05764525977464407 1331:0.3420660252927672 1430:0.1091103286325365 1644:0.15166062909346698 1673:0.17668530095632873 1814:0.15166062909346698 1826:0.1091103286325365 1880:0.14548043817671533 1882:0.15166062909346698 1890:0.16889755832951966 1913:0.15166062909346698 2072:0.15166062909346698 2209:0.1486614712940353 2230:0.30957337643047445 2452:0.1091103286325365 2503:0.13458539791042176 2631:0.1091103286325365 2846:0.13458539791042176
141 -1 -1.0 111:0.09577538919000642 329:0.22184272018052112 515:0.18906327971271855 578:0.21075463264435246 711:0.26426759938730693 745:0.08874819641350568 762:0.21932268216812717 1178:0.10437597805888078 1266:0.18906327971271855 1487:0.14671962888579965 1530:0.1017167960253977 1535:0.18906327971271855 1611:0.08874819641350568 1690:0.18906327971271855 1901:0.1778799069562495 2010:0.23380510621914083 2044:0.15445404979797214 2139:0.28394816065346723 2151:0.1977209268480922 2259:0.08468730165383775 2318:0.0988604634240461 2390:0.26426759938730693 2436:0.28394816065346723 2495:0.21075463264435246 2560:0.10437597805888078 2595:0.10437597805888078 2707:0.257207935798455 2988:0.21932268216812717
142 1 1.0 141:0.151744628138711 165:0.09959500475957259 250:0.023044114240907614 258:0.09959500475957259 269:0.09959500475957259 401:0.14730529295465786 422:0.151744628138711 427:0.06913234272272284 635:0.24492311323018626 655:0.15408448202029906 685:0.14076553542537426 754:0.14690713694624927 799:0.09609222810925348 1023:0.09217645696363046 1131:0.13322631370624316 1192:0.03652405693417293 1318:0.24492311323018626 1476:0.151744628138711 1526:0.12580776591030104 1566:0.09959500475957259 1600:0.2279473937033109 1787:0.17170656009418445 1826:0.06913234272272284 1843:0.2279473937033109 1844:0.151744628138711 1904:0.09217645696363046 1970:0.1426390242660067 2014:0.151744628138711 2019:0.1506891226826111 2093:0.15408448202029906 2120:0.2279473937033109 2223:0.09217645696363046 2245:0.17170656009418445 2383:0.09217645696363046 2385:0.2279473937033109 2387:0.14690713694624927 2485:0.12580776591030104 2531:0.15139650318464595 2552:0.12580776591030104 2676:0.17170656009418445 2745:0.053506776277757344 2866:0.24492311323018626 2892:0.09217645696363046 2946:0.12580776591030104 3030:0.15408448202029906
143 -1 -1.0 44:0.38644805902190027 250:0.07800418772499597 1192:0.12363371244333211 1736:0.42327137457131164 1826:0.23401256317498792 2199:0.7716005529208969
144 -1 -1.0 799:0.19534733446347577 984:0.3570681740219033 1052:0.2252088393721714 1133:0.3546229524150594 1363:0.2252088393721714 1687:0.3570681740219033 1805:0.3490648461825133 1810:0.3490648461825133 1986:0.24029011666214647 2611:0.2252088393721714 2838:0.3570681740219033
145 -1 -1.0 108:0.11804334408842945 581:0.11804334408842945 582:0.12145391936204622 607:0.11804334408842945 625:0.11804334408842945 740:0.11804334408842945 756:0.1143596421641826 881:0.307116554142581 934:0.307116554142581 1640:0.268122461495831 1790:0.23442307190400583 1927:0.23442307190400583 1949:0.23442307190400583 2178:0.23442307190400583 2209:0.13038931029006604 2263:0.307116554142581 2278:0.307116554142581 2503:0.11804334408842945 2646:0.307116554142581 2846:0.11804334408842945 3016:0.307116554142581
146 -1 -1.0 44:0.18221196437660725 108:0.13609965125646256 250:0.03677931857374829 253:0.36381306408327785 288:0.32187582696143213 581:0.13609965125646256 582:0.14003191960168518 607:0.13609965125646256 625:0.13609965125646256 740:0.13609965125646256 756:0.13185247788896473 1209:0.07355863714749658 1287:0.09507315931521644 1642:0.37563101372110264 1684:0.23817306285618514 1736:0.19957432007869055 2084:0.32187582696143213 2209:0.15033409799670458 2503:0.13609965125646256 2580:0.22837946350330063 2846:0.13609965125646256 2999:0.36381306408327785
147 -1 -1.0 41:0.276030478584894 164:0.1218050391913898 257:0.24815804910039352 831:0.1218050391913898 1071:0.276030478584894 1206:0.23040792909566638 1553:0.1218050391913898 1676:0.05385172633699462 1688:0.1218050391913898 1896:0.273135588545259 1939:0.2706507158131336 2087:0.44747001694596505 2114:0.24815804910039352 2170:0.1854932323942186 2206:0.276030478584894 2429:0.1218050391913898 2539:0.2706507158131336 2818:0.24968521167318317
148 -1 -1.0 159:0.3822079097293617 250:0.06256959637859096 406:0.36959176041971975 675:0.2905642074344258 1060:0.2905642074344258 1192:0.09917046394532492 1826:0.18770878913577288 1837:0.35313380381301673 1890:0.2905642074344258 2174:0.3921103044420663 2970:0.36959176041971975
149 -1 -1.0 32:0.24752476030773454 42:0.1796672286254786 198:0.23892350400627638 225:0.1629966869835344 421:0.1796672286254786 516:0.1796672286254786 623:0.23892350400627638 714:0.26579364749838585 741:0.1796672286254786 974:0.16182188729833596 1192:0.042588169823990094 1340:0.22871201517607292 1343:0.06239054108798375 1396:0.2744275758816466 1405:0.1796672286254786 1558:0.26579364749838585 1569:0.2317740343342996 1577:0.2317740343342996 1752:0.21197166307030596 1769:0.18041274050094142 1848:0.23892350400627638 2124:0.1796672286254786 2502:0.06239054108798375 2862:0.06239054108798375 2907:0.2317740343342996
150 -1 -1.0 165:0.24797887392148896 220:0.17213072624796996 258:0.24797887392148896 269:0.24797887392148896 286:0.11475381749864663 385:0.32044788377227035 831:0.20569406627362372 1430:0.17213072624796996 1676:0.09094024877497707 1870:0.3492797999573172 1929:0.32044788377227035 2400:0.419068361513222 2452:0.17213072624796996 2528:0.09094024877497707 2631:0.17213072624796996 2868:0.3492797999573172
151 -1 -1.0 150:0.2605825553521853 385:0.3023295098096131 459:0.2605825553521853 468:0.1725492826538406 587:0.2097155841086001 638:0.28767361730476504 972:0.2097155841086001 1142:0.15922189175566043 1636:0.11063284999681346 1711:0.25456319607096006 1730:0.1725492826538406 1733:0.15922189175566043 1866:0.2032088732045579 1929:0.3023295098096131 2360:0.2097155841086001 2593:0.2097155841086001 2774:0.2764318285002028 2902:0.2764318285002028 2913:0.2032088732045579
152 -1 -1.0 700:0.5861637723868347 1193:0.3402523019150052 1206:0.42263983026430474 1636:0.25474605011622414 2293:0.3402523019150052 2745:0.14471128761271052 2972:0.40050897753499654
153 -1 -1.0 111:0.11605384150936975 250:0.032372400404752956 545:0.21823746859920118 594:0.24674411340521762 1132:0.15033277199747783 1161:0.18963690633770294 1178:0.12647542669860273 1192:0.05130904069986381 1233:0.18715649153012814 1437:0.195671546636006 1438:0.21823746859920118 1487:0.3555689347969331 1498:0.12647542669860273 1519:0.15033277199747783 1530:0.12325321801985574 1561:0.18963690633770294 1826:0.09711720121425887 1966:0.23789597027444961 2004:0.17110115692917843 2087:0.4263420854472572 2152:0.21823746859920118 2208:0.23789597027444961 2318:0.11979211622931461 2560:0.12647542669860273 2595:0.12647542669860273 2655:0.18715649153012814
154 -1 -1.0 324:0.23800444431645706 517:0.29345514054186483 745:0.1187456499888961 996:0.26455185484097044 1127:0.2769669209817783 1246:0.26455185484097044 1451:0.3799244408623984 1611:0.1187456499888961 2259:0.11331214703040796 2271:0.29345514054186483 2409:0.3799244408623984 2415:0.30833460987944383 2847:0.23538608602157407 3040:0.2724578834031278
155 -1 -1.0 139:0.22431997546572957 348:0.2859216735621593 468:0.26039456331935273 748:0.2256151540714422 756:0.1464312111233967 900:0.2316956209904134 990:0.2316956209904134 1120:0.22299568929984917 1200:0.2316956209904134 1334:0.2316956209904134 1533:0.2658170763892088 1563:0.3139624420812351 1730:0.26039456331935273 1986:0.2095104549112666 2522:0.22431997546572957 2663:0.22431997546572957 2817:0.2859216735621593
156 -1 -1.0 250:0.03580440904424549 427:0.10741322713273646 713:0.2649841146237923 1023:0.14321763617698197 1209:0.07160881808849098 1287:0.09255305473985599 1305:0.2824517901285834 1588:0.26678621052307194 1609:0.2878287437661741 1684:0.23185980862381617 1831:0.31334386326036257 1904:0.14321763617698197 2223:0.14321763617698197 2355:0.23522979756231152 2383:0.14321763617698197 2387:0.22825451947313946 2389:0.26678621052307194 2562:0.23522979756231152 2813:0.2878287437661741 2892:0.14321763617698197 2974:0.31334386326036257
157 -1 -1.0 176:0.298940484597271 220:0.1813265394187765 263:0.298940484597271 272:0.298940484597271 664:0.1999037408821209 1101:0.22366264280610565 1192:0.04789929422738288 1340:0.25723444218270436 1343:0.07017119770419299 1430:0.09066326970938825 1549:0.298940484597271 1569:0.26067832242446964 1577:0.26067832242446964 1612:0.1870632444785114 1676:0.04789929422738288 2452:0.1813265394187765 2502:0.07017119770419299 2528:0.04789929422738288 2623:0.29095456706807704 2631:0.09066326970938825 2862:0.07017119770419299 2907:0.26067832242446964 3024:0.24294489349937692
158 -1 -1.0 463:0.6015301092043389 1192:0.20051003640144627 1498:0.4942519303677528 1636:0.517095718489086 2745:0.29374189396630646
159 -1 -1.0 44:0.13396481667847032 82:0.18080749353160877 94:0.2603350233003669 143:0.17886622493951354 337:0.19624467239469523 373:0.15338621512965023 560:0.1597263140585322 813:0.1597263140585322 911:0.19624467239469523 1016:0.19624467239469523 1020:0.1684314673292686 1108:0.19624467239469523 1160:0.17238537498965575 1192:0.042858457265045 1300:0.1822938237396298 1343:0.0627865050321118 1344:0.1684314673292686 1482:0.1684314673292686 1585:0.17238537498965575 1736:0.1467298664746987 1746:0.18080749353160877 1752:0.213316949299421 2137:0.1684314673292686 2238:0.17238537498965575 2287:0.17238537498965575 2311:0.2603350233003669 2318:0.10006239103427657 2381:0.2874003509663901 2417:0.16517862994499233 2502:0.0627865050321118 2595:0.10564496229715682 2759:0.20784816941229645 2862:0.0627865050321118
160 -1 -1.0 135:0.3432906572351878 304:0.3432906572351878 2819:0.6034626613654412 2873:0.6325629341399986
161 -1 -1.0 80:0.2651973653865056 220:0.15638288101264738 250:0.05212762700421579 286:0.10425525400843158 460:0.19846837724968386 656:0.4076473720589942 745:0.1731642286651136 1192:0.08262033405326152 1209:0.10425525400843158 1343:0.12103660166089779 1392:0.18687558806169313 1430:0.15638288101264738 1478:0.2651973653865056 1611:0.1731642286651136 1676:0.08262033405326152 1881:0.2971503953872759 2259:0.16524066810652308 2452:0.15638288101264738 2480:0.2651973653865056 2502:0.12103660166089779 2528:0.08262033405326152 2586:0.2845872150713471 2631:0.15638288101264738 2862:0.12103660166089779 2916:0.2651973653865056 3047:0.18687558806169313
162 -1 -1.0 34:0.3214074749147744 221:0.20897631893873148 463:0.17187287012177763 704:0.22916382682903683 746:0.3214074749147744 790:0.339963596706563 831:0.12958409510162738 1192:0.0572909567072592 1206:0.24512288813591557 1329:0.1910491570390546 1464:0.2222922598003595 1495:0.24269694021120158 1530:0.13762281814839458 2379:0.20897631893873148 2560:0.14122069125999107 2778:0.3214074749147744 2845:0.20295249790242104 2994:0.31633829291406934
163 1 -1.0 141:0.19438993398687293 158:0.19438993398687293 250:0.02952027957115689 402:0.28420749185042293 406:0.1743730617786009 422:0.19438993398687293 596:0.28420749185042293 621:0.19211191717034187 1209:0.05904055914231378 1287:0.07630881570224538 1450:0.2624879408052612 1476:0.19438993398687293 1491:0.28420749185042293 1506:0.12540000779486396 1844:0.19438993398687293 2014:0.19438993398687293 2355:0.1939439743000626 2531:0.1939439743000626 2561:0.19438993398687293 2562:0.1939439743000626 2715:0.12540000779486396 2743:0.19438993398687293 2940:0.28420749185042293 2970:0.1743730617786009 3006:0.12540000779486396 3012:0.19438993398687293
164 -1 -1.0 155:0.2258930507433545 207:0.2713991174377296 460:0.11620984046706287 762:0.2505727166160682 862:0.21007520106001235 1010:0.2713991174377296 1498:0.11924791413787324 1650:0.2870680594207804 1706:0.1467323010324834 1724:0.2713991174377296 1872:0.24078385472522437 1873:0.2713991174377296 2060:0.24078385472522437 2080:0.2713991174377296 2291:0.16762486956380498 2318:0.11294652537167725 2445:0.2243012652935135 2458:0.24078385472522437 2595:0.11924791413787324 2988:0.2505727166160682
165 -1 -1.0 33:0.2585410281002049 82:0.18380741294177497 98:0.2646544465404679 373:0.155931166530898 796:0.23711494836306715 1020:0.17122604634949884 1160:0.17524555640337486 1344:0.17122604634949884 1366:0.20482879380342547 1463:0.2585410281002049 1482:0.17122604634949884 1510:0.23711494836306715 1585:0.17524555640337486 1746:0.18380741294177497 2137:0.17122604634949884 2238:0.17524555640337486 2287:0.17524555640337486 2417:0.16791923858038615 2471:0.2646544465404679 2895:0.2646544465404679 2943:0.2921688363566371 2959:0.23711494836306715
166 -1 -1.0 64:0.3017281800161063 241:0.13313060778096283 261:0.22310855088020246 427:0.09402039514066972 1362:0.1632649546344419 1662:0.2887017924816418 1712:0.31000980414087426 1762:0.13313060778096283 1939:0.24964872868308885 2170:0.17109930600924828 2177:0.13313060778096283 2261:0.3017281800161063 2299:0.31000980414087426 2331:0.22310855088020246 2494:0.3017281800161063 2539:0.24964872868308885 2745:0.07276953232317741 2752:0.1644707394945194 2854:0.1644707394945194 2934:0.22310855088020246
167 -1 -1.0 90:0.315545633377816 662:0.2173324800605754 1030:0.30726466208894115 1622:0.4519285579681827 1800:0.2173324800605754 1986:0.2853317162907681 2079:0.4519285579681827 2319:0.2173324800605754 2708:0.41764354261006226
168 -1 -1.0 108:0.15775409128963033 223:0.30169296050520616 246:0.30169296050520616 483:0.30169296050520616 581:0.15775409128963033 582:0.16231201200273077 607:0.15775409128963033 625:0.15775409128963033 740:0.15775409128963033 756:0.15283116188493562 1165:0.30169296050520616 1828:0.21120320733345935 2209:0.17425334158003764 2312:0.30169296050520616 2503:0.15775409128963033 2612:0.38545654891349695 2747:0.22988082492072914 2836:0.21120320733345935 2846:0.15775409128963033
169 -1 -1.0 25:0.24712578260343052 158:0.2476940298872676 1052:0.1808291411853041 1363:0.1808291411853041 1943:0.26619513380837356 2045:0.3621406599445518 2412:0.3344653425277477 2444:0.3344653425277477 2561:0.2476940298872676 2569:0.3344653425277477 2611:0.1808291411853041 2703:0.24044766581332291 2743:0.2476940298872676 3012:0.2476940298872676
170 -1 -1.0 241:0.1765239802178935 427:0.12466595509874476 620:0.21483787936456175 799:0.1732825609983135 900:0.23571944099440015 1200:0.23571944099440015 1305:0.3278192372175588 1362:0.2164804931228345 1375:0.41105622099730305 1762:0.1765239802178935 2177:0.1765239802178935 2752:0.21807929858414174 2854:0.21807929858414174 2972:0.5340909555748918
171 -1 -1.0 241:0.2112147256908706 250:0.049721829061920415 286:0.09944365812384083 513:0.41791900707132495 634:0.41791900707132495 1023:0.19888731624768166 1192:0.07880723453041123 1209:0.09944365812384083 1343:0.11545051182805996 1392:0.1782508926542521 1676:0.07880723453041123 1762:0.2112147256908706 1904:0.19888731624768166 2177:0.2112147256908706 2223:0.19888731624768166 2383:0.19888731624768166 2411:0.41791900707132495 2502:0.11545051182805996 2528:0.07880723453041123 2862:0.11545051182805996 2892:0.19888731624768166 3047:0.1782508926542521
172 -1 -1.0 44:0.14268998584450046 48:0.1687206507177815 107:0.256099760940943 119:0.256099760940943 143:0.19051583645230463 679:0.256099760940943 747:0.256099760940943 885:0.1543073733467844 929:0.1687206507177815 1111:0.1687206507177815 1181:0.1543073733467844 1341:0.22138538376406608 1563:0.22138538376406608 1673:0.13991880741065638 1736:0.15628642720790584 1766:0.22138538376406608 2050:0.2231622363672633 2160:0.2231622363672633 2249:0.256099760940943 2318:0.10657948492936217 2404:0.12843985071883102 2465:0.28490160424806815 2595:0.1125256507527975 2745:0.06687580915935748 3054:0.256099760940943
173 -1 -1.0 250:0.08892520601462352 1021:0.47951293771684506 1209:0.17785041202924703 1287:0.2298683229167052 1636:0.36347847523530485 1890:0.41295586837800197 2269:0.46667303528278176 2404:0.3965558753954477
174 -1 -1.0 44:0.11579675396305414 143:0.1546087155953226 144:0.20455394391265683 266:0.2250288649551323 337:0.16963032988273238 383:0.18789742392329858 426:0.1260371642090706 518:0.2988212664513704 525:0.2250288649551323 624:0.18988889776925807 1016:0.16963032988273238 1116:0.20455394391265683 1167:0.18988889776925807 1183:0.20455394391265683 1291:0.15020410013659208 1337:0.18789742392329858 1352:0.18789742392329858 1404:0.18988889776925807 1433:0.2198307825854949 1519:0.10854302876931357 1736:0.12683063111997744 1739:0.18789742392329858 1858:0.20783183088961205 2158:0.16361428311630238 2318:0.08649211309982098 2595:0.09131758628775878 2628:0.18789742392329858 2688:0.18789742392329858 2938:0.16361428311630238 3046:0.20455394391265683
175 -1 -1.0 111:0.11584095907053928 221:0.18681318251216109 313:0.16574261624985134 481:0.15534014781231487 533:0.20819095141058563 801:0.21912620086234927 848:0.3196333883181858 1023:0.12925207340075276 1178:0.12624342750807574 1192:0.05121492237016288 1273:0.18508639875671895 1343:0.07502850513791284 1530:0.12302712946212668 1616:0.2827888037738265 1901:0.2151469098215925 1904:0.12925207340075276 1966:0.23745958769821343 2087:0.21278001412110384 2208:0.23745958769821343 2223:0.12925207340075276 2301:0.16574261624985134 2379:0.18681318251216109 2383:0.12925207340075276 2502:0.07502850513791284 2560:0.12624342750807574 2682:0.2827888037738265 2693:0.25036749772958117 2845:0.181428222223877 2862:0.07502850513791284 2892:0.12925207340075276
176 -1 -1.0 141:0.2367457620786433 319:0.21651908530339692 422:0.2367457620786433 1081:0.24139380773829747 1192:0.11396667940271747 1329:0.19002334122019054 1343:0.1669581675691303 1476:0.2367457620786433 1498:0.1404624234859239 1519:0.1669581675691303 1530:0.13688386872783048 1682:0.24139380773829747 1844:0.2367457620786433 2014:0.2367457620786433 2127:0.21651908530339692 2502:0.1669581675691303 2531:0.23620263176451195 2560:0.1404624234859239 2740:0.31463975192067795 2862:0.1669581675691303 2871:0.24139380773829747 2966:0.2785667831377113
177 -1 -1.0 108:0.11321598056123852 135:0.1501276801146248 214:0.18752711562867086 304:0.1501276801146248 581:0.11321598056123852 582:0.11648708090884621 607:0.11321598056123852 625:0.11321598056123852 740:0.11321598056123852 756:0.10968292303334858 827:0.19661335434892885 877:0.32518024216668867 1001:0.18425601528106314 1636:0.12505706046530407 1646:0.18425601528106314 1654:0.32518024216668867 1722:0.18752711562867086 2209:0.12505706046530407 2396:0.17688230556360565 2428:0.2540564774401117 2503:0.11321598056123852 2703:0.19557472630364636 2800:0.32518024216668867 2819:0.2639059568828395 2846:0.11321598056123852 2873:0.27663207205746265 2920:0.18425601528106314
178 -1 -1.0 110:0.2156206397036766 221:0.15184695305127024 250:0.02626492046430637 433:0.2156206397036766 599:0.2235605064630489 649:0.16743990362114392 745:0.08725017720036136 1124:0.2235605064630489 1133:0.19882165547909586 1161:0.15385940491844396 1168:0.27915527677091484 1209:0.05252984092861274 1232:0.16743990362114392 1233:0.15184695305127024 1287:0.06789383448465566 1377:0.21809814090391008 1561:0.15385940491844396 1566:0.11351509766466773 1611:0.08725017720036136 1632:0.2156206397036766 1744:0.20922069067247132 1828:0.13012157205687136 1990:0.2235605064630489 1995:0.27915527677091484 2038:0.2156206397036766 2259:0.08325782804069859 2379:0.15184695305127024 2568:0.20719721399564664 2655:0.15184695305127024 2836:0.13012157205687136 2838:0.20019258481284338 2845:0.14746990748584396
179 -1 -1.0 67:0.15326644972552297 135:0.18035377147558962 197:0.15326644972552297 304:0.18035377147558962 427:0.11026561605245454 549:0.28743228364371853 658:0.16390732489094537 758:0.3456879058310709 812:0.15326644972552297 1103:0.15326644972552297 1128:0.3456879058310709 1278:0.194266043915952 1497:0.16144052884020982 1498:0.14359856612477145 1644:0.15326644972552297 1814:0.15326644972552297 1821:0.20416005388277692 1913:0.15326644972552297 2072:0.15326644972552297 2481:0.14359856612477145 2566:0.16390732489094537 2597:0.20416005388277692 2745:0.08534294393741904 2865:0.2105308925406222 2903:0.3456879058310709
180 -1 -1.0 427:0.10826935055522031 468:0.23007379299861755 799:0.1504916905900451 939:0.3209025489416461 1142:0.21230331416752915 1362:0.18800804421478437 1730:0.23007379299861755 1733:0.21230331416752915 1775:0.3394295193645822 1986:0.1851147136861842 2131:0.3394295193645822 2482:0.3394295193645822 2752:0.18939656788046974 2804:0.3394295193645822 2854:0.18939656788046974 2936:0.2538347135188694
181 -1 -1.0 108:0.20587220544086718 286:0.11126904969244392 385:0.3107167350115891 460:0.2118203820095992 581:0.20587220544086718 607:0.20587220544086718 625:0.20587220544086718 740:0.20587220544086718 745:0.18481389113237376 1611:0.18481389113237376 1676:0.17635727125340248 1706:0.2674549068558212 1929:0.3107167350115891 2059:0.35563354248252244 2259:0.1763572712534025 2291:0.3055366375395543 2503:0.20587220544086718 2528:0.17635727125340248 2846:0.20587220544086718
182 -1 -1.0 220:0.20031161654909196 286:0.13354107769939463 677:0.35040694791678034 1391:0.6819344720736076 1430:0.20031161654909196 1676:0.10582880022971537 2452:0.20031161654909196 2528:0.10582880022971537 2631:0.20031161654909196 2745:0.1550363900658803 2814:0.25421913973783355 2922:0.35040694791678034
183 -1 -1.0 53:0.5751172936283169 862:0.5348454974355299 1737:0.6190156641334539
184 1 -1.0 44:0.18689772027605006 143:0.2495408160473435 250:0.0377251341219975 956:0.3254060230019069 1172:0.4009595335100214 1209:0.075450268243995 1287:0.09751805704003969 1462:0.3254060230019069 1566:0.1630453170452549 1621:0.4009595335100214 1736:0.20470656565260453 1828:0.18689772027605006 2070:0.36320000705581174 2318:0.13959958467723935 2595:0.1473879717193021 2747:0.20342589800271266 2836:0.18689772027605006
185 -1 -1.0 67:0.19410641786736565 197:0.19410641786736565 250:0.04654913884547738 427:0.13964741653643215 460:0.1772290929008711 677:0.24428650647428632 812:0.19410641786736565 1067:0.41390487418506217 1103:0.19410641786736565 1132:0.21616750655625322 1209:0.09309827769095476 1287:0.12032777835642153 1488:0.33998470414382065 1644:0.19410641786736565 1814:0.19410641786736565 1828:0.23061357191995044 1913:0.19410641786736565 2072:0.19410641786736565 2747:0.2510077324118153 2836:0.23061357191995044 2922:0.24428650647428632
186 -1 -1.0 95:0.22837642727859342 221:0.17322452109507216 250:0.029962591791311357 427:0.08988777537393407 548:0.153686613218828 795:0.153686613218828 906:0.20117619763247202 1171:0.27601204859664125 1192:0.04748958441364403 1329:0.15836434913666084 1428:0.20117619763247202 1530:0.11407822133425205 1826:0.08988777537393407 1861:0.31845577509531414 2077:0.31845577509531414 2179:0.153686613218828 2379:0.17322452109507216 2491:0.31845577509531414 2560:0.11706056808953134 2740:0.26221894218616265 2751:0.21330192534841463 2845:0.1682312590858814 2884:0.2019918233881395 2888:0.153686613218828 2904:0.153686613218828 2966:0.2321559394726065
187 -1 -1.0 61:0.3292001881130327 127:0.26759366394781414 165:0.16715470946141575 258:0.16715470946141575 269:0.16715470946141575 488:0.34389825301893273 718:0.29728277152880656 1007:0.2947901560158396 1129:0.2947901560158396 1358:0.26759366394781414 1550:0.2947901560158396 1676:0.06129994310379393 2404:0.1724727899703281 2528:0.06129994310379393 2748:0.29728277152880656 2781:0.26759366394781414
188 -1 -1.0 165:0.20261173371307947 214:0.28734042566567025 258:0.20261173371307947 269:0.20261173371307947 427:0.1406398227351998 1007:0.35732133892228396 1129:0.35732133892228396 1362:0.24421886596311518 1550:0.35732133892228396 1676:0.07430294838112078 1722:0.28734042566567025 2396:0.2710298017595112 2404:0.20905789078163153 2528:0.07430294838112078 2752:0.24602253173929456 2854:0.24602253173929456
189 -1 -1.0 44:0.16203472819658357 250:0.03270656188105921 286:0.06541312376211841 373:0.18552553046287917 889:0.2783901648867127 1145:0.2783901648867127 1192:0.05183867410899484 1209:0.06541312376211841 1260:0.20372324394660168 1288:0.22510759079919512 1343:0.07594228491880342 1392:0.11725179787111327 1530:0.12452548936143237 1668:0.34761991175796453 1676:0.05183867410899484 1736:0.17747446398267472 1752:0.25801366923387903 1846:0.2783901648867127 1993:0.1873405847969561 2417:0.1997888331475788 2502:0.07594228491880342 2526:0.2783901648867127 2528:0.05183867410899484 2560:0.1277809590277983 2636:0.2783901648867127 2650:0.22389244395738736 2745:0.07594228491880342 2814:0.12452548936143237 2862:0.07594228491880342 3047:0.11725179787111327
190 1 -1.0 111:0.16834825429889055 286:0.09391911589871602 707:0.32490675913447914 1178:0.18346585532628007 1274:0.2578949937264546 1282:0.25322084249631205 1458:0.2977165536006981 1506:0.1994807982322263 1619:0.31529800147305953 1676:0.07442913840017451 2305:0.2977165536006981 2323:0.42459231688965104 2342:0.32490675913447914 2528:0.07442913840017451 2715:0.1994807982322263 3006:0.1994807982322263
191 -1 -1.0 250:0.0830261898730659 286:0.1660523797461318 662:0.32437424040428836 1192:0.13159339752656404 1209:0.1660523797461318 1343:0.1927808428777243 1392:0.29764577727269587 1676:0.13159339752656404 1800:0.32437424040428836 2319:0.32437424040428836 2502:0.1927808428777243 2528:0.13159339752656404 2703:0.5307297600725366 2862:0.1927808428777243 3047:0.29764577727269587
192 -1 -1.0 90:0.19740508179931412 188:0.28272612426341753 250:0.034800825026055686 335:0.22363931529949638 650:0.22363931529949638 662:0.13596301601371455 1209:0.06960165005211137 1287:0.0899588276865123 1636:0.1422470791388575 1800:0.13596301601371455 1937:0.22363931529949638 1974:0.22363931529949638 2103:0.3350461221459599 2104:0.22363931529949638 2319:0.13596301601371455 2427:0.22363931529949638 2673:0.3350461221459599 2719:0.21937677081992976 2827:0.34424223385128955 2855:0.22363931529949638 2894:0.22363931529949638
193 -1 -1.0 166:0.25039256377769525 250:0.031740488424777294 427:0.09522146527433188 564:0.25039256377769525 674:0.25039256377769525 681:0.33735205264010004 1023:0.12696195369910918 1192:0.050307483907845923 1474:0.20066108551804668 1826:0.09522146527433188 1894:0.25039256377769525 1904:0.12696195369910918 2033:0.1732850260972203 2188:0.22462158354247533 2223:0.12696195369910918 2281:0.33735205264010004 2282:0.33735205264010004 2383:0.12696195369910918 2387:0.2023468652781659 2395:0.33735205264010004 2600:0.1732850260972203 2892:0.12696195369910918
194 -1 -1.0 166:0.2685583731521325 250:0.034043239167359046 460:0.12961469420662866 533:0.21933866637095867 775:0.2936470691324475 1081:0.22857466598627624 1192:0.0539572574833458 1259:0.32018148023239573 1484:0.20795395904176123 1509:0.2861382410650367 1530:0.12961469420662866 1682:0.22857466598627624 1699:0.2826875940035048 1826:0.10212971750207714 2041:0.2616733758069297 2188:0.24091772591369826 2560:0.13300321094700662 2634:0.2616733758069297 2762:0.2616733758069297 2871:0.22857466598627624
195 -1 -1.0 94:0.3666944115870646 111:0.13654438722711632 190:0.19044046792630165 250:0.03808809358526033 463:0.18110460016978694 1081:0.2557328116312819 1178:0.1488060146329107 1188:0.19044046792630165 1192:0.060368200056595635 1348:0.19377176080907735 1487:0.20917421468950637 1530:0.14501489058363154 1682:0.2557328116312819 1826:0.11426428075578098 2044:0.2202009698187811 2311:0.3666944115870646 2326:0.1850312347778351 2355:0.25023327525175654 2493:0.19536461157468632 2560:0.1488060146329107 2562:0.25023327525175654 2871:0.2557328116312819
196 -1 -1.0 111:0.1463458063007811 139:0.22418914264964612 220:0.12246639087968865 460:0.15542433870080433 909:0.3351273749278968 927:0.3351273749278968 992:0.3351273749278968 1132:0.18957210244200431 1612:0.2526818246348322 2452:0.12246639087968865 2522:0.22418914264964612 2635:0.3351273749278968 2663:0.22418914264964612 2893:0.3351273749278968 3018:0.3351273749278968
197 -1 -1.0 599:0.34490415187218654 658:0.18070032610467626 696:0.430674520730842 1124:0.34490415187218654 1497:0.17798079632711314 1990:0.34490415187218654 2298:0.2959560042308618 2467:0.430674520730842 2566:0.18070032610467626 3049:0.2959560042308618
198 -1 -1.0 67:0.15446148658995643 197:0.15446148658995643 426:0.19974109006738514 560:0.21880180152073345 812:0.15446148658995643 813:0.21880180152073345 1103:0.15446148658995643 1192:0.05870984825051931 1343:0.0860083730923785 1644:0.15446148658995643 1676:0.05870984825051931 1677:0.3152905550896404 1814:0.15446148658995643 1913:0.15446148658995643 2072:0.15446148658995643 2298:0.27054511332945536 2474:0.3152905550896404 2502:0.0860083730923785 2528:0.05870984825051931 2717:0.31134148574515597 2775:0.3152905550896404 2862:0.0860083730923785 2967:0.3152905550896404 3049:0.27054511332945536
199 -1 -1.0 48:0.20690512778349637 286:0.07064042302479014 460:0.134476581149833 656:0.2762103750172867 659:0.2762103750172867 745:0.11733120294038925 885:0.1892298699917669 929:0.20690512778349637 1041:0.3046618607813735 1111:0.20690512778349637 1144:0.3046618607813735 1181:0.1892298699917669 1424:0.3046618607813735 1611:0.11733120294038925 1673:0.17158491627110134 1676:0.05598121076468585 2059:0.22577800342691393 2259:0.11196242152937172 2401:0.26921248242163487 2472:0.2762103750172867 2528:0.05598121076468585 2708:0.26517689468344396
200 -1 -1.0 175:0.38241975270214434 250:0.040660712462544754 426:0.21925546823437755 914:0.291125469693562 996:0.3009250307286302 1074:0.291125469693562 1087:0.291125469693562 1209:0.08132142492508951 1246:0.3009250307286302 1287:0.10510641696828356 1599:0.2671350098107817 1840:0.291125469693562 1867:0.2931415103119642 1890:0.18882250124983874 1897:0.2707276226149845
201 -1 -1.0 88:0.19795573132298533 277:0.1947330005063211 368:0.24597032468527344 370:0.19795573132298533 411:0.1947330005063211 568:0.20351489492352762 658:0.11393237939333999 745:0.16974143989217877 786:0.24597032468527344 804:0.18419167425700492 1107:0.1947330005063211 1109:0.1947330005063211 1250:0.1742462456042344 1336:0.2310020264699973 1442:0.15329179474422147 1497:0.11221770347067828 1528:0.19795573132298533 1587:0.18419167425700492 1611:0.16974143989217877 1720:0.2609308459564483 2156:0.2053833866120033 2158:0.1788404272015917 2259:0.16197449755855697 2392:0.15329179474422147 2566:0.11393237939333999 2856:0.18419167425700492 2938:0.1788404272015917 3029:0.19795573132298533
202 -1 -1.0 88:0.23898038381450612 286:0.06168674127081609 370:0.23898038381450612 568:0.24569163709354147 712:0.24120067817299237 745:0.10245945945478586 1148:0.32781708507270074 1251:0.19872209422545392 1442:0.18506022381244827 1528:0.23898038381450612 1587:0.22236384223478362 1590:0.27887524437297573 1611:0.10245945945478586 1676:0.048885585852965804 2059:0.19716061548994163 2156:0.2479473578947623 2225:0.19820766563053635 2259:0.09777117170593162 2355:0.2026364915488656 2392:0.18506022381244827 2528:0.048885585852965804 2562:0.2026364915488656 2856:0.22236384223478362 3029:0.23898038381450612
203 -1 -1.0 460:0.11916031930887803 491:0.2829804453872318 543:0.26996228117590343 611:0.3095871356203488 687:0.3095871356203488 722:0.3095871356203488 765:0.2829804453872318 844:0.2829804453872318 862:0.2154088495137619 1309:0.33264273760832375 1384:0.2829804453872318 1706:0.15045772177023836 2291:0.17188073661449774 2806:0.3095871356203488
204 -1 -1.0 115:0.2392326920706135 207:0.2646133585204585 286:0.05951862243897898 334:0.17855586731693696 497:0.2741394506765668 605:0.2741394506765668 1010:0.2646133585204585 1606:0.2392326920706135 1607:0.2741394506765668 1674:0.2392326920706135 1676:0.04716739233018122 1724:0.2646133585204585 1747:0.2741394506765668 1873:0.2646133585204585 1946:0.2741394506765668 2080:0.2646133585204585 2466:0.25013122064530974 2528:0.04716739233018122
205 -1 -1.0 220:0.15439639091396132 373:0.2919340001764306 762:0.4225033236765276 885:0.27572889788229693 1181:0.27572889788229693 1260:0.32056904182333024 1430:0.15439639091396132 1673:0.2500182442587705 2018:0.3808896915171073 2452:0.15439639091396132 2631:0.15439639091396132 2988:0.4225033236765276
206 -1 -1.0 250:0.06445689223100906 313:0.3306176426455667 481:0.30986715812727794 1023:0.25782756892403624 1192:0.10216175709917417 1826:0.19337067669302718 1904:0.25782756892403624 2223:0.25782756892403624 2301:0.3306176426455667 2383:0.25782756892403624 2575:0.5486411235008893 2892:0.25782756892403624
207 -1 -1.0 1615:0.37825540084182074 2396:0.291274687261844 2428:0.4183585281604344 2669:0.4479831122246304 2819:0.43457781044099497 2873:0.4555340909786977
208 -1 -1.0 475:0.2949599537698454 684:0.288170971428003 1192:0.06033671012259607 1343:0.08839168265683656 1442:0.228409353893772 1676:0.06033671012259607 1788:0.2506778383674061 2233:0.40460606311964603 2392:0.228409353893772 2441:0.2949599537698454 2502:0.08839168265683656 2528:0.06033671012259607 2620:0.40460606311964603 2661:0.2506778383674061 2862:0.08839168265683656 3055:0.3887947560096941
209 -1 -1.0 80:0.31971394081318255 220:0.18853048216148158 373:0.3564750282489644 1260:0.39144073033854554 1430:0.18853048216148158 1478:0.31971394081318255 2417:0.3838810203771969 2452:0.18853048216148158 2480:0.31971394081318255 2631:0.18853048216148158 2745:0.14591807442446825 2916:0.31971394081318255
210 -1 -1.0 118:0.35601226732926694 250:0.03937466137117125 427:0.11812398411351376 460:0.14991331077588027 548:0.2019637818691077 795:0.2019637818691077 1192:0.062407361751900294 1498:0.153832494216299 1519:0.18285026492879736 1706:0.1892879721470515 1784:0.30011570934461457 1826:0.11812398411351376 2179:0.2019637818691077 2291:0.21623985596819928 2735:0.40213752019688037 2852:0.35601226732926694 2884:0.2654429797344755 2888:0.2019637818691077 2892:0.157498645484685 2904:0.2019637818691077
211 -1 -1.0 80:0.16191472190262893 220:0.09547866605911287 234:0.2045237288405495 384:0.2105212240947342 427:0.09547866605911287 458:0.21786608619503253 702:0.20344331351778075 745:0.1057244210813785 923:0.24258111345170968 1023:0.12730488807881715 1192:0.050443368440857235 1343:0.0738981990616742 1430:0.09547866605911287 1478:0.16191472190262893 1554:0.2105212240947342 1611:0.1057244210813785 1881:0.18142346007949897 1904:0.12730488807881715 2028:0.21786608619503253 2223:0.12730488807881715 2259:0.10088673688171448 2352:0.22020127751347124 2383:0.12730488807881715 2387:0.20289342032641663 2452:0.09547866605911287 2480:0.16191472190262893 2502:0.0738981990616742 2551:0.27452372471669634 2586:0.17375308279614418 2631:0.09547866605911287 2685:0.28299188228981437 2802:0.2045237288405495 2862:0.0738981990616742 2892:0.12730488807881715 2916:0.16191472190262893 2919:0.20344331351778075
212 -1 -1.0 52:0.22709609929090824 175:0.30512441993677847 259:0.22709609929090824 300:0.22818041833030095 728:0.2435701252951874 850:0.22709609929090824 900:0.18402652409723186 988:0.24010155018599713 1031:0.24010155018599713 1045:0.24010155018599713 1056:0.24010155018599713 1200:0.18402652409723186 1408:0.24010155018599713 1498:0.12674851637414683 1673:0.1576040763461195 2135:0.22709609929090824 2364:0.22709609929090824 2404:0.14467421794958163 2878:0.24936775527440266 2969:0.24010155018599713
213 -1 -1.0 23:0.379123649855683 250:0.05122683771837457 271:0.34107911912154437 1021:0.27623136954265143 1209:0.10245367543674914 1287:0.13241945453252638 2052:0.34107911912154437 2269:0.26883473108896755 2647:0.463175606065776 2851:0.379123649855683 2865:0.29342325158966737
214 -1 -1.0 25:0.2889733985976804 93:0.43508754610793154 286:0.08796948238291441 427:0.13195422357437162 658:0.1961469456067626 914:0.3149250877123302 1250:0.29998380654125323 1323:0.3911028049164743 1497:0.1931949450716521 1676:0.06971416539238486 1867:0.3171059404190694 1943:0.31127190249594855 2528:0.06971416539238486 2566:0.1961469456067626 2745:0.10212940631879391 2814:0.16746552087072442
215 -1 -1.0 93:0.4851166450545401 286:0.09808476602591026 485:0.30356374679958986 658:0.2187011534612928 914:0.35113715242176485 938:0.30356374679958986 1497:0.21540971336239195 1676:0.07773033802153811 1867:0.3535687732712134 1943:0.34706390102262163 2528:0.07773033802153811 2566:0.2187011534612928 2745:0.11387288695800725 2814:0.18672175835380894
216 -1 -1.0 427:0.16196681522884296 1532:0.5513946546852191 1750:0.4724865731951874 1978:0.4724865731951874 2116:0.4724865731951874
217 -1 -1.0 317:0.27507289363988136 473:0.34458847122766706 983:0.34458847122766706 1052:0.17613335107542502 1363:0.17613335107542502 1449:0.34458847122766706 1590:0.3312710942877549 1681:0.1949864415531356 2011:0.27734670251510374 2258:0.31603137870244963 2611:0.17613335107542502 2757:0.300780482246309 2898:0.24498206683610127
218 -1 -1.0 834:0.36303716579828627 1192:0.07485855131649005 1343:0.10966579547796206 1498:0.18452434679445212 1519:0.2193315909559241 1710:0.36303716579828627 1910:0.45471311719623286 2167:0.39219161145797865 2356:0.5019866624723729 2502:0.10966579547796206 2862:0.10966579547796206
219 -1 -1.0 111:0.10704511329297405 164:0.10704511329297405 264:0.30495797321299645 398:0.29536350993004673 427:0.08957843765850328 1178:0.11665771855243681 1273:0.34206544356797025 1276:0.23555376510845713 1350:0.22603194623158174 1393:0.29536350993004673 1530:0.11368563517644421 1553:0.10704511329297405 1688:0.10704511329297405 1877:0.3731197235052358 2000:0.29536350993004673 2267:0.3731197235052358 2318:0.11049320286685042 2429:0.10704511329297405 2518:0.1599737127492901 2560:0.11665771855243681
220 -1 -1.0 111:0.1434556411860043 704:0.25369505176245255 1178:0.15633789623290234 1273:0.22920811620944379 1276:0.3156754696024885 1329:0.21150033342895186 1464:0.24608790635407185 1502:0.4086869567069359 1519:0.1858282665845784 1877:0.2500166870209733 2267:0.2500166870209733 2317:0.4086869567069359 2406:0.36181048218007816 2745:0.0929141332922892
221 -1 -1.0 286:0.09599093245260022 385:0.2680528790785149 624:0.3899209900402627 668:0.3153232829613164 745:0.1594374876843639 1167:0.3899209900402627 1404:0.3899209900402627 1611:0.1594374876843639 1676:0.07607101417331441 1929:0.2680528790785149 2059:0.30680225497276775 2259:0.15214202834662885 2528:0.07607101417331441 2555:0.3153232829613164 2745:0.11144202145806376
222 -1 -1.0 220:0.1428052067599747 250:0.04760173558665824 273:0.3454642571376837 337:0.3454642571376837 657:0.3454642571376837 1016:0.3454642571376837 1209:0.09520347117331648 1223:0.3454642571376837 1287:0.12304870146075533 1430:0.1428052067599747 1673:0.2312483268150736 2298:0.34767263995765135 2452:0.1428052067599747 2631:0.1428052067599747 3049:0.34767263995765135
223 -1 -1.0 168:0.18919454881337303 324:0.15813851748518476 377:0.11029576563733033 410:0.22866259797738908 758:0.22338057773799117 838:0.2187906409870545 866:0.25243515097761177 1128:0.22338057773799117 1518:0.23493876909186892 1566:0.10264968353342022 1676:0.03764428642480808 1802:0.25243515097761177 2102:0.18256130811805843 2288:0.18919454881337303 2298:0.17347136878208663 2528:0.03764428642480808 2536:0.25243515097761177 2580:0.14748010816083568 2666:0.20486835124337427 2699:0.22866259797738908 2731:0.25243515097761177 2847:0.1563987882116957 2889:0.20486835124337427 2903:0.22338057773799117 2924:0.20486835124337427 3049:0.17347136878208663
224 -1 -1.0 108:0.09062909123431553 250:0.024491438352586613 305:0.16608525337050362 358:0.15738846707718657 435:0.13892585557254492 437:0.2603059187300939 581:0.09062909123431553 582:0.09324759835999101 590:0.2603059187300939 593:0.1743531064183046 607:0.09062909123431553 615:0.2603059187300939 625:0.09062909123431553 634:0.20585400398917342 740:0.09062909123431553 745:0.08135879714765933 756:0.08780088808274694 920:0.1685658279463043 935:0.2603059187300939 1053:0.13892585557254492 1209:0.04898287670517323 1241:0.1670359926115997 1287:0.06330944973016032 1383:0.1670359926115997 1611:0.08135879714765933 1676:0.03881801137757371 1694:0.13892585557254492 1833:0.13892585557254492 2059:0.15655704809015134 2129:0.13892585557254492 2209:0.10010784419497122 2259:0.07763602275514743 2285:0.13822615594273202 2303:0.17888009593478843 2411:0.20585400398917342 2503:0.09062909123431553 2528:0.03881801137757371 2599:0.16090521361683283 2697:0.13892585557254492 2830:0.21125601637727456 2846:0.09062909123431553 2935:0.22144323771742344 2983:0.23034544234176002
225 -1 -1.0 82:0.1574287896611115 159:0.14382076363209345 373:0.1335531272897064 889:0.20040302288615 890:0.14926715529738752 1020:0.14665300383612853 1145:0.20040302288615 1160:0.15009566478589567 1341:0.18097306203813482 1344:0.14665300383612853 1436:0.1628996005977662 1482:0.14665300383612853 1585:0.15009566478589567 1746:0.1574287896611115 1751:0.1628996005977662 1766:0.18097306203813482 1832:0.14926715529738752 1837:0.13288048738880495 1846:0.20040302288615 1895:0.1628996005977662 2050:0.18242556288043849 2137:0.14665300383612853 2160:0.18242556288043849 2174:0.1475469292427843 2238:0.15009566478589567 2243:0.20308603844600823 2246:0.1401872197180157 2287:0.15009566478589567 2318:0.08712416063866917 2348:0.22143721235251743 2404:0.10499407267590638 2417:0.14382076363209345 2520:0.18412042352817057 2526:0.20040302288615 2595:0.09198489633023771 2636:0.20040302288615 2687:0.1628996005977662 2745:0.05466810750589084 2865:0.13485971933615903
226 -1 -1.0 108:0.12949062252388535 427:0.10497992053949849 435:0.19849692055546841 486:0.3163975530947014 489:0.3163975530947014 581:0.12949062252388535 582:0.1332319390610919 607:0.12949062252388535 625:0.12949062252388535 658:0.15605025899195687 740:0.12949062252388535 756:0.1254496928209296 799:0.1459194651023607 1053:0.19849692055546841 1206:0.23730220129185836 1497:0.15370171134252303 1676:0.055463079127930595 1694:0.19849692055546841 1833:0.19849692055546841 2129:0.19849692055546841 2209:0.1430338414275378 2285:0.19749719144630243 2419:0.34614622238592146 2503:0.12949062252388535 2528:0.055463079127930595 2566:0.15605025899195687 2697:0.19849692055546841 2818:0.257156299232518 2846:0.12949062252388535
227 -1 -1.0 250:0.038817496614695905 297:0.18026287192571497 377:0.18026287192571497 495:0.3262665502913352 691:0.18026287192571497 854:0.19047320908371684 978:0.28171362801525723 1101:0.28728361246365625 1192:0.061524276506163426 1261:0.18026287192571497 1436:0.26857295029045053 1454:0.18026287192571497 1566:0.16776642919224932 1751:0.26857295029045053 1826:0.11645248984408771 1880:0.15526998645878362 1882:0.16186604962702275 1895:0.26857295029045053 2525:0.3262665502913352 2687:0.26857295029045053 2745:0.09013143596285748 2914:0.18026287192571497
228 -1 -1.0 17:0.1904595020324088 30:0.33138746669122415 170:0.24158321084339557 324:0.20759835741088606 336:0.287220206740857 355:0.287220206740857 560:0.18417269986554008 813:0.18417269986554008 1425:0.287220206740857 1506:0.13244739619278806 1799:0.15992744174194382 2257:0.1904595020324088 2416:0.287220206740857 2559:0.2728669968177431 2715:0.13244739619278806 2727:0.24836755895621426 2847:0.20531450560008482 2861:0.1904595020324088 2930:0.15992744174194382 3006:0.13244739619278806
229 -1 -1.0 218:0.22573517356429892 448:0.321989803095456 460:0.11534419187060349 597:0.23899025269414642 598:0.30940699693639523 862:0.2085103481850954 1026:0.2184110988627953 1303:0.2274493771219433 1329:0.16012178011402559 1706:0.14563929023465833 1825:0.24132421845068022 1891:0.30940699693639523 2279:0.17184668369778394 2291:0.16637622975424668 2538:0.2274493771219433 2546:0.24132421845068022 2678:0.30940699693639523 2823:0.2693774619208986
230 -1 -1.0 17:0.15793194526717144 156:0.2298913112455429 164:0.09268688460770723 250:0.02585435261570022 301:0.2640531977955177 372:0.18999660897641413 384:0.17101904076029806 544:0.1610420748033446 560:0.15271883232122613 745:0.08588630032921914 813:0.15271883232122613 902:0.14809167518695884 1142:0.15209192771049904 1205:0.1829664858424393 1209:0.05170870523140044 1251:0.1665781330247053 1287:0.066832531992007 1553:0.09268688460770723 1554:0.17101904076029806 1566:0.11174065294491935 1611:0.08588630032921914 1688:0.09268688460770723 1708:0.1888345228911336 1733:0.15209192771049904 1744:0.20595019575625692 2078:0.14738117853736257 2082:0.16391271750522715 2225:0.16614691496991432 2257:0.15793194526717144 2259:0.08195635875261358 2268:0.25574566386124314 2298:0.1888345228911336 2355:0.169859363532024 2429:0.09268688460770723 2562:0.169859363532024 2576:0.1829664858424393 2580:0.16054139686571736 2861:0.15793194526717144 3001:0.14809167518695884 3049:0.1888345228911336
231 -1 -1.0 111:0.12063773780183566 126:0.3099896761859263 194:0.35765830913272634 612:0.32397658502695065 922:0.35765830913272634 1104:0.35765830913272634 1132:0.15627061797683497 1178:0.13147095491198776 1192:0.05333564592357026 1306:0.3099896761859263 1343:0.07813530898841749 1530:0.1281214753887434 2004:0.17785931287372742 2019:0.22004953355588072 2502:0.07813530898841749 2560:0.13147095491198776 2758:0.35765830913272634 2862:0.07813530898841749
232 -1 -1.0 80:0.17626082305732982 136:0.1647383795869387 250:0.03464611507884948 745:0.11509190305913078 875:0.16089157596056256 1209:0.06929223015769896 1241:0.23629270519018486 1251:0.22322296180369983 1287:0.0895589082744957 1478:0.17626082305732982 1611:0.11509190305913078 1615:0.2601159170926933 1676:0.10982558639129245 1881:0.19749809047476058 2068:0.1913699631747062 2225:0.2226451082185633 2259:0.10982558639129246 2396:0.2003016539469996 2428:0.2876937433908788 2480:0.17626082305732982 2528:0.10982558639129245 2586:0.18914809612441727 2669:0.30806576143793996 2745:0.08044578798028128 2819:0.2988473012134611 2873:0.31325836347135555 2916:0.17626082305732982
233 -1 -1.0 80:0.14046464548419987 88:0.21392729455166182 250:0.0276099599873791 370:0.21392729455166182 427:0.0828298799621373 570:0.21780788545278795 583:0.29345095609122546 745:0.09171830178079056 1058:0.21780788545278795 1134:0.29345095609122546 1209:0.0552199199747582 1287:0.07137071121378653 1478:0.14046464548419987 1488:0.2016570942137596 1528:0.21392729455166182 1597:0.21591482824642716 1611:0.09171830178079056 1676:0.043760751226407435 1717:0.21780788545278795 1881:0.15738891252834217 2111:0.22926705420113871 2156:0.2219542316361425 2259:0.08752150245281488 2289:0.22926705420113871 2480:0.14046464548419987 2528:0.043760751226407435 2586:0.15073468854440808 2745:0.06410834179341145 2916:0.14046464548419987 3029:0.21392729455166182 3053:0.29345095609122546
234 -1 -1.0 374:0.241056807231196 485:0.21679162129775284 658:0.15618656093958308 861:0.24396873519070178 938:0.21679162129775284 1054:0.2525029698237586 1252:0.2943805963637838 1291:0.2250726723848456 1314:0.27389294477957266 1461:0.27137171239859603 1497:0.15383596195347876 1676:0.055511523300694664 1790:0.2573809121530999 1927:0.2573809121530999 1949:0.2573809121530999 2178:0.2573809121530999 2318:0.129603725982754 2528:0.055511523300694664 2566:0.15618656093958308 2585:0.24396873519070178 2595:0.1368344350309286
235 -1 -1.0 171:0.23869805693610952 181:0.23869805693610952 190:0.1469069993997698 241:0.1248100569335445 271:0.1956275740600317 454:0.31227860851708383 463:0.13970525108526036 842:0.29063445251026904 1052:0.14124681732983937 1142:0.17284028778433203 1188:0.1469069993997698 1192:0.04656841702842011 1348:0.149476780113183 1363:0.14124681732983937 1468:0.23869805693610952 1733:0.17284028778433203 1762:0.1248100569335445 1943:0.4158534978672913 1986:0.15070551541831673 2052:0.1956275740600317 2177:0.1248100569335445 2326:0.28546856445411983 2404:0.1310243436244928 2493:0.15070551541831673 2611:0.14124681732983937
236 -1 -1.0 229:0.3989325373946909 250:0.050080760806293145 286:0.10016152161258629 1021:0.27005135904179023 1192:0.07937612788556045 1209:0.10016152161258629 1299:0.4111356703544817 1343:0.11628392552946593 1392:0.17953764949814677 1636:0.20470324885726965 1676:0.07937612788556045 2269:0.262820202529533 2272:0.46133837425345015 2473:0.3585718038210329 2502:0.11628392552946593 2528:0.07937612788556045 2862:0.11628392552946593 3047:0.17953764949814677
237 -1 -1.0 101:0.40185670440150584 250:0.05537208608826506 286:0.11074417217653013 385:0.309251024389664 1021:0.29858386454935715 1192:0.08776268003660373 1209:0.11074417217653013 1343:0.12857000236086433 1392:0.19850685221313388 1676:0.17552536007320746 1681:0.29468626062565956 1929:0.309251024389664 2269:0.29058869405937304 2502:0.12857000236086433 2528:0.17552536007320746 2862:0.12857000236086433 2933:0.40185670440150584 3047:0.19850685221313388
238 -1 -1.0 108:0.12267127206619802 111:0.1188431494011747 250:0.03315045816442097 319:0.19964425223655521 407:0.24058573206216013 468:0.21133547796540034 581:0.12267127206619802 607:0.12267127206619802 625:0.12267127206619802 700:0.31178474860416244 740:0.12267127206619802 867:0.2664938476417038 1088:0.2693183436704743 1178:0.12951521324268994 1206:0.22480518148108905 1209:0.06630091632884194 1287:0.0856926912367537 1676:0.05254223307233273 1730:0.21133547796540034 1788:0.2182945238944376 2127:0.19964425223655521 2295:0.2664938476417038 2503:0.12267127206619802 2528:0.05254223307233273 2612:0.29973514344330354 2661:0.2182945238944376 2846:0.12267127206619802 3011:0.2664938476417038
239 -1 -1.0 333:0.34575744660883645 620:0.2223607514939323 1187:0.32558282398669913 1206:0.2916692682445766 1835:0.34575744660883645 2666:0.37099553668120533 2696:0.32782780601791783 2889:0.37099553668120533 2924:0.37099553668120533
240 -1 -1.0 136:0.15951116851649844 374:0.23089051734370977 427:0.10064034224400956 828:0.3033185571581502 861:0.2336796381354453 875:0.15578642542363016 885:0.1797286224449478 1181:0.1797286224449478 1314:0.2623418290622894 1461:0.25992692671842366 1673:0.16296962332151102 1754:0.34261676801283325 1788:0.22090429324551542 1790:0.24652617216666814 1927:0.24652617216666814 1949:0.24652617216666814 2178:0.24652617216666814 2585:0.2336796381354453 2661:0.22090429324551542
241 -1 -1.0 230:0.26914389181846726 250:0.03501513996735485 286:0.0700302799347097 310:0.26914389181846726 1001:0.21087405190808406 1021:0.18881274930700448 1192:0.05549768380576004 1209:0.0700302799347097 1343:0.08130263723661459 1392:0.12552796374046976 1407:0.26914389181846726 1489:0.2844672448454695 1498:0.13680032104237463 1557:0.2844672448454695 1646:0.21087405190808406 1676:0.05549768380576004 1681:0.18634805713867914 1788:0.2305733836425343 2021:0.2256005683089018 2269:0.18375691642175965 2502:0.08130263723661459 2528:0.05549768380576004 2632:0.2844672448454695 2661:0.2305733836425343 2862:0.08130263723661459 2898:0.2341287518511124 2920:0.21087405190808406 3047:0.12552796374046976
242 -1 -1.0 286:0.09114027643188824 427:0.13671041464783237 570:0.35949112020238977 1058:0.35949112020238977 1206:0.30902749943735397 1362:0.23739550990122654 1597:0.35636663619067865 1676:0.07222696022495152 1717:0.35949112020238977 1986:0.23374213603087698 2384:0.35636663619067865 2528:0.07222696022495152 2752:0.23914878213488014 2854:0.23914878213488014
243 -1 -1.0 344:0.4640342503974318 662:0.22083456329848838 756:0.20263777777091926 1636:0.23104129728150846 1800:0.22083456329848838 2246:0.33655724669529813 2319:0.22083456329848838 2397:0.4640342503974318 3031:0.4640342503974318
244 -1 -1.0 190:0.18231103251280864 286:0.14584882601024693 463:0.17337369000033434 490:0.2876409853870181 658:0.16260071656280625 1021:0.3932315827934413 1188:0.18231103251280864 1192:0.05779123000011144 1206:0.247263338242689 1348:0.18550012069177932 1497:0.1601535848941589 1676:0.11558246000022288 2022:0.3242140535628591 2269:0.3827020334113106 2326:0.17713270622986188 2493:0.1870249765739302 2528:0.11558246000022288 2566:0.16260071656280625 2745:0.08466262167988274 2814:0.13882456139660918 2906:0.310357282960394
245 -1 -1.0 111:0.11862497290076383 190:0.16544799684362257 250:0.033089599368724514 394:0.2635846106371502 435:0.18769828201483693 463:0.1573373224899444 1030:0.18277245221425487 1053:0.18769828201483693 1178:0.12927744458612336 1188:0.16544799684362257 1192:0.05244577416331479 1209:0.06617919873744903 1287:0.0855353735320393 1343:0.07683167042280857 1348:0.16834210722024667 1487:0.18172321874943817 1570:0.32731515978157205 1636:0.13525250785152215 1694:0.18769828201483693 1833:0.18769828201483693 2044:0.1913028767270149 2078:0.18862526649885364 2129:0.18769828201483693 2285:0.18675294021434166 2326:0.16074864486964902 2348:0.3112123630213611 2493:0.1697259200795115 2502:0.07683167042280857 2697:0.18769828201483693 2862:0.07683167042280857 2989:0.3112123630213611
246 -1 -1.0 111:0.08357435422228728 250:0.02331247654765575 315:0.24777538739248442 334:0.1398748592859345 544:0.145209189641785 564:0.18390614198041833 674:0.18390614198041833 711:0.2306019755957602 745:0.07744237080506039 788:0.24777538739248442 834:0.17919136327350235 870:0.24777538739248442 902:0.13353201126384226 1178:0.0910792953843804 1192:0.03694940112697576 1321:0.19594466323909496 1487:0.12802869651135615 1530:0.08875887232906958 1611:0.07744237080506039 1710:0.17919136327350235 1826:0.06993742964296724 1894:0.18390614198041833 1935:0.2192571397867507 2019:0.15244398642535245 2026:0.21475192982622823 2041:0.17919136327350235 2044:0.1347778127351054 2078:0.13289136724048958 2082:0.14779760450790305 2167:0.19358169394875405 2259:0.07389880225395153 2390:0.2306019755957602 2560:0.0910792953843804 2634:0.17919136327350235 2762:0.17919136327350235 2962:0.2192571397867507 3001:0.13353201126384226
247 -1 -1.0 111:0.18672084979130021 286:0.10416892771053486 1132:0.24187275986538156 1178:0.20348830201345613 1676:0.08255192208076532 1889:0.396990482493451 2004:0.27528734082888107 2490:0.48986175059040193 2515:0.4631237868991301 2528:0.08255192208076532 2547:0.39103945857019956
248 -1 -1.0 136:0.17097315597854643 165:0.15540508286663457 258:0.15540508286663457 269:0.15540508286663457 278:0.3672361669914341 799:0.1499394543753238 875:0.1669807641747643 1131:0.20788237694767522 1445:0.21654838962827105 1526:0.19630669563954548 1676:0.1139821039856976 1970:0.2225696905139623 2068:0.19861265265275116 2279:0.20396538558026436 2318:0.13305800754088892 2336:0.3312350951570869 2481:0.2809628681604619 2485:0.19630669563954548 2528:0.1139821039856976 2552:0.19630669563954548 2595:0.14048143408023095 2745:0.1669807641747643 2946:0.19630669563954548 2993:0.241426478680698
249 1 -1.0 142:0.2714921044069814 196:0.2528912252891669 212:0.3493841136714995 231:0.3493841136714995 286:0.07064127646823226 426:0.19046009293349006 731:0.2839397494141599 1538:0.2528912252891669 1566:0.15265325871337926 1676:0.05598188710261198 1686:0.3193571719311635 2039:0.2839397494141599 2315:0.25144554223965765 2528:0.05598188710261198 2745:0.082011982245147 2814:0.13447820583087805 2841:0.2839397494141599 2972:0.22697977259748384
250 1 -1.0 286:0.09184168743315892 297:0.2132497943329153 622:0.48806718659881554 691:0.2132497943329153 978:0.33326537291489305 1261:0.2132497943329153 1454:0.2132497943329153 1566:0.19846658459961658 1676:0.07278281529225517 1956:0.3813166179937821 2195:0.3813166179937821 2481:0.17940771245871284 2528:0.07278281529225517 2745:0.10662489716645765 2814:0.17483695034935678 2914:0.2132497943329153
251 -1 -1.0 179:0.22427607967284582 250:0.03697210387635613 376:0.347727867146901 427:0.1109163116290684 776:0.22427607967284582 892:0.22347396725055688 982:0.22427607967284582 1096:0.22427607967284582 1209:0.07394420775271227 1287:0.0955715020931479 1341:0.28418609593668415 1676:0.05859939821679176 1766:0.28418609593668415 2031:0.22427607967284582 2050:0.2864669908890613 2083:0.22347396725055688 2160:0.2864669908890613 2362:0.22427607967284582 2404:0.16487456903376513 2528:0.05859939821679176 2693:0.2864669908890613 2745:0.08584656671760525
252 -1 -1.0 1564:0.8553106985655019 1890:0.3737084474596351 2404:0.3588671135903965
253 -1 -1.0 406:0.45105736088776927 621:0.24847156283797694 1506:0.16218845960012387 1519:0.17730525759689747 1631:0.33413928217330596 2062:0.2958307219185316 2715:0.16218845960012387 2750:0.3899425392446129 2970:0.45105736088776927 2980:0.26416641222952825 3006:0.16218845960012387
254 -1 -1.0 286:0.167448566600552 1340:0.7126403905658961 1676:0.13269984943069196 2528:0.13269984943069196 2745:0.19440176561921965 2814:0.31876806211905107 2972:0.538034410885257
255 -1 -1.0 80:0.22193634588508876 286:0.08724834079792265 427:0.13087251119688398 745:0.14491635726446328 1052:0.20971687028812636 1323:0.3878966874199029 1363:0.20971687028812636 1478:0.22193634588508876 1595:0.41999317869801517 1611:0.14491635726446328 1676:0.06914267420742358 1881:0.24867695361319408 2259:0.13828534841484716 2468:0.30387656059650586 2480:0.22193634588508876 2528:0.06914267420742358 2586:0.2381631752129107 2611:0.20971687028812636 2745:0.10129218686550193 2814:0.16609269988916503 2916:0.22193634588508876
256 1 -1.0 111:0.10012662877672915 135:0.13704757386323702 164:0.10012662877672915 250:0.027929616769098012 304:0.13704757386323702 372:0.205247161087955 495:0.2347523799554538 544:0.17396851894974485 712:0.21841460148601874 745:0.09278017862470389 902:0.15997862317982783 958:0.27627372799369654 1142:0.16429996595807433 1178:0.109117957094139 1205:0.19765274757120527 1209:0.055859233538196024 1251:0.1799489427040076 1278:0.1476192584433629 1287:0.07219701200763112 1487:0.15338535233267211 1553:0.10012662877672915 1611:0.09278017862470389 1688:0.10012662877672915 1708:0.20399179726210243 1733:0.16429996595807433 1821:0.1551375379372606 2044:0.161471161203046 2078:0.1592110967430258 2082:0.1770695809541325 2225:0.17948311185559124 2259:0.08853479047706625 2429:0.10012662877672915 2525:0.2347523799554538 2576:0.19765274757120527 2580:0.17342765284760236 2597:0.1551375379372606 2641:0.2525300750620353 3001:0.15997862317982783
257 -1 -1.0 111:0.14057724556214513 135:0.1924140528852613 286:0.07842606193725395 304:0.1924140528852613 372:0.28816590469188424 495:0.32959107248965613 664:0.2593828219657714 958:0.3878868206892592 1178:0.15320102191663434 1251:0.25264734283182994 1487:0.21535220554152548 1676:0.06215118362489115 2044:0.22670463748721487 2225:0.2519933188387294 2525:0.32959107248965613 2528:0.06215118362489115 2641:0.35455086032091965
258 -1 -1.0 220:0.257083802608348 985:0.3480966666160947 1026:0.3089056143272405 1034:0.26851488566944337 1149:0.26851488566944337 1430:0.128541901304174 1706:0.20598218064175455 1799:0.21977593044177193 1865:0.26851488566944337 2322:0.26851488566944337 2452:0.257083802608348 2550:0.26851488566944337 2631:0.128541901304174 2930:0.21977593044177193 3024:0.3444459771046205
259 -1 -1.0 42:0.2653975676080854 221:0.22947112606946768 241:0.16860682577681912 250:0.03969154964231908 421:0.2653975676080854 516:0.2653975676080854 741:0.2653975676080854 853:0.1743378850310462 1032:0.3258459257981649 1192:0.06290961777858796 1405:0.2653975676080854 1498:0.1550705420227051 1530:0.15111981689477727 1762:0.16860682577681912 1769:0.2664988092751633 1826:0.11907464892695725 2124:0.2653975676080854 2177:0.16860682577681912 2379:0.22947112606946768 2529:0.1743378850310462 2560:0.1550705420227051 2745:0.0921609242441171 2845:0.22285653450491644
260 -1 -1.0 250:0.08545450051746074 286:0.1709090010349215 460:0.3253556131571282 1192:0.1354421788380319 1193:0.46653300207988246 1676:0.1354421788380319 1826:0.25636350155238224 2293:0.46653300207988246 2528:0.1354421788380319 2972:0.5491532448060301
261 -1 -1.0 216:0.391103165249232 286:0.10095338947841359 498:0.3947367862917984 1270:0.391103165249232 1676:0.08000366832199163 1804:0.3947367862917984 2105:0.391103165249232 2528:0.08000366832199163 2745:0.11720325565201738 2814:0.19218269216451817 2842:0.3947367862917984
262 -1 -1.0 34:0.23081796330939283 108:0.09605811247763098 337:0.1883913888042918 385:0.1449776234558211 438:0.19785754308989836 581:0.09605811247763098 582:0.09883347796542233 607:0.09605811247763098 625:0.09605811247763098 682:0.27589921601796663 740:0.09605811247763098 746:0.23081796330939283 756:0.09306048938836732 1016:0.1883913888042918 1034:0.16267679850268607 1149:0.16267679850268607 1293:0.19785754308989836 1329:0.13720146779854453 1539:0.22717754310647864 1825:0.20678034532960898 1865:0.16267679850268607 1929:0.1449776234558211 2140:0.24991698370956403 2209:0.10610467816246473 2214:0.27589921601796663 2322:0.16267679850268607 2503:0.09605811247763098 2546:0.20678034532960898 2550:0.16267679850268607 2778:0.23081796330939283 2846:0.09605811247763098 2994:0.22717754310647864
263 -1 -1.0 127:0.18548685225882428 141:0.17653535336858217 317:0.20127543318296393 371:0.14636115086186088 422:0.17653535336858217 472:0.22261491519718365 620:0.1385998078073693 814:0.14636115086186088 900:0.15207127027559708 952:0.22261491519718365 1001:0.16145282981825954 1200:0.15207127027559708 1358:0.18548685225882428 1476:0.17653535336858217 1524:0.2383786054898166 1646:0.16145282981825954 1788:0.17653535336858217 1844:0.17653535336858217 1880:0.1072354494648975 1882:0.11179094544114493 2011:0.20293921713593607 2014:0.17653535336858217 2269:0.1406909664158312 2349:0.22819040539019478 2513:0.2469602454215172 2531:0.1761303547697117 2622:0.25810323083499265 2661:0.17653535336858217 2781:0.18548685225882428 2920:0.16145282981825954
264 -1 -1.0 80:0.22587127159287712 250:0.0443976258187991 286:0.0887952516375982 358:0.28531089799180054 485:0.27481351464916826 745:0.1474857205537653 777:0.3686681505389147 920:0.3055730107499255 938:0.27481351464916826 1192:0.07036857204384599 1209:0.0887952516375982 1343:0.10308809473496616 1392:0.15916382368144422 1478:0.22587127159287712 1611:0.1474857205537653 1636:0.18147364577407804 1676:0.07036857204384599 1881:0.25308598960864886 2259:0.140737144087692 2480:0.22587127159287712 2502:0.10308809473496616 2528:0.07036857204384599 2586:0.24238580218757944 2862:0.10308809473496616 2916:0.22587127159287712 3047:0.15916382368144422
265 -1 -1.0 25:0.19533036649877009 120:0.23036386782904475 271:0.1979573017560775 425:0.23036386782904475 427:0.08919390842520807 614:0.18403154829094942 849:0.26019480646185555 963:0.26019480646185555 1052:0.14292892489515974 1115:0.26019480646185555 1185:0.17702601348478625 1186:0.20811911965881882 1363:0.14292892489515974 1474:0.18795915852204448 1636:0.12152559545130788 1890:0.13806789457686747 1943:0.21040294743514534 1986:0.1525002665667881 2052:0.1979573017560775 2296:0.17702601348478625 2404:0.13258471180707082 2611:0.14292892489515974 2651:0.20811911965881882 2785:0.26019480646185555 3050:0.31599753273643566
266 -1 -1.0 67:0.1907807991572855 197:0.1907807991572855 220:0.1372548420592438 286:0.09150322803949586 426:0.24670722539893575 812:0.1907807991572855 1103:0.1907807991572855 1430:0.1372548420592438 1644:0.1907807991572855 1676:0.07251459256876877 1796:0.4672660022005154 1799:0.23467297678931426 1814:0.1907807991572855 1913:0.1907807991572855 2072:0.1907807991572855 2230:0.3894264220467302 2452:0.1372548420592438 2481:0.17874655054766403 2528:0.07251459256876877 2631:0.1372548420592438 2745:0.10623195797889523 2814:0.17419263283016695 2930:0.23467297678931426
267 -1 -1.0 80:0.24277653804414803 136:0.2269058590865155 250:0.047720552585791685 745:0.15852424433829118 875:0.22160738350499895 1209:0.09544110517158337 1241:0.3254627088204442 1251:0.30746082390093377 1287:0.12335583894796351 1478:0.24277653804414803 1611:0.15852424433829118 1676:0.15127057272434366 1881:0.27202813333168757 2068:0.2635874287848971 2225:0.3066649051569812 2259:0.15127057272434366 2480:0.24277653804414803 2528:0.15127057272434366 2586:0.26052709364571497 2745:0.11080369175249948 2916:0.24277653804414803
268 1 -1.0 80:0.1609956215569256 111:0.11344815364194859 286:0.06329112431113418 426:0.1706429161650926 465:0.28612838667258755 745:0.1051242820030826 748:0.17479622320052796 855:0.28612838667258755 990:0.1795070887321729 1013:0.2976309887535824 1070:0.19396460668179374 1120:0.17276678262165485 1178:0.12363574917832991 1334:0.1795070887321729 1478:0.1609956215569256 1611:0.1051242820030826 1676:0.050157029330814396 1881:0.1803936194144973 2259:0.1003140586616288 2277:0.24120411460556 2480:0.1609956215569256 2488:0.19396460668179374 2528:0.050157029330814396 2586:0.17276678262165485 2726:0.2976309887535824 2745:0.0734787198475155 2814:0.1204858868342782 2901:0.24120411460556 2912:0.24120411460556 2916:0.1609956215569256
269 1 -1.0 67:0.10673810790150215 111:0.18352949469952595 190:0.12798564466337295 197:0.10673810790150215 218:0.19072961153414975 250:0.07679138679802378 281:0.20192917805881502 326:0.13129491871691842 463:0.12171146845324136 812:0.10673810790150215 897:0.17710303435206015 911:0.18576829232382894 1103:0.10673810790150215 1108:0.18576829232382894 1178:0.20001036460329016 1188:0.12798564466337295 1192:0.04057048948441378 1209:0.15358277359604755 1250:0.1745770002448564 1287:0.19850285525126513 1303:0.19217798740520928 1348:0.13022444228767596 1445:0.15415532539007887 1487:0.28115134357211774 1644:0.10673810790150215 1814:0.10673810790150215 1913:0.10673810790150215 2044:0.29597241998652274 2072:0.10673810790150215 2158:0.17917990252872215 2279:0.14519780283941516 2326:0.1243503658847633 2420:0.22760413389273385 2493:0.13129491871691842 2538:0.19217798740520928 2563:0.20192917805881502 2938:0.17917990252872215
270 -1 -1.0 111:0.18960193467275413 1081:0.3551038371423073 1132:0.245604833452571 1178:0.2066281070814974 1288:0.36401006636986605 1498:0.2066281070814974 1530:0.20136385221958103 1682:0.3551038371423073 2004:0.2795349982094265 2560:0.2066281070814974 2650:0.3620451140509985 2745:0.1228024167262855 2871:0.3551038371423073
271 -1 -1.0 250:0.03612263253279771 313:0.18528320557782302 481:0.1736543153042232 1023:0.14449053013119084 1192:0.057253017991814446 1371:0.32660853102139864 1447:0.35731726780527195 1484:0.22065598426980557 1756:0.35731726780527195 1826:0.10836789759839313 1904:0.14449053013119084 2033:0.19720904219797208 2041:0.2776566340065953 2099:0.24636281846724142 2223:0.14449053013119084 2301:0.18528320557782302 2383:0.14449053013119084 2600:0.19720904219797208 2634:0.2776566340065953 2762:0.2776566340065953 2892:0.14449053013119084
272 -1 -1.0 110:0.2849960749930821 220:0.10414679113214541 250:0.034715597044048474 433:0.2849960749930821 435:0.1969216324343313 668:0.22807645993639913 675:0.16121424021472963 1053:0.1969216324343313 1060:0.16121424021472963 1192:0.05502291950496304 1272:0.36897283257601654 1430:0.10414679113214541 1632:0.2849960749930821 1694:0.1969216324343313 1826:0.10414679113214541 1833:0.1969216324343313 1901:0.23114378686926781 2038:0.2849960749930821 2129:0.1969216324343313 2285:0.19592983725877808 2452:0.10414679113214541 2555:0.22807645993639913 2631:0.10414679113214541 2697:0.1969216324343313
273 -1 -1.0 25:0.27766534174408875 250:0.042263537937118956 286:0.08452707587423791 356:0.3305084302530939 1192:0.0669861227781395 1209:0.08452707587423791 1343:0.09813289612553437 1392:0.15151319865237745 1443:0.32485870663429284 1676:0.0669861227781395 1813:0.3305084302530939 1828:0.20938186371197048 1993:0.24208218343223145 2202:0.3305084302530939 2502:0.09813289612553437 2509:0.38932699040904706 2528:0.0669861227781395 2745:0.09813289612553437 2747:0.22789841196659769 2814:0.16091228918845812 2836:0.20938186371197048 2862:0.09813289612553437 3047:0.15151319865237745
274 -1 -1.0 28:0.2862960119400278 165:0.17883729379007324 258:0.17883729379007324 269:0.17883729379007324 903:0.2862960119400278 1001:0.24919987983245698 1484:0.25276496020213307 1646:0.24919987983245698 1673:0.20101865541908426 1758:0.4226085857368569 2019:0.27058420218176976 2099:0.28221255005264256 2543:0.3436025876938624 2920:0.24919987983245698
275 -1 -1.0 286:0.07012988717046001 427:0.10519483075569 548:0.17985801962185358 745:0.11648322124141594 795:0.17985801962185358 862:0.24133949024314835 900:0.1989032746076595 906:0.235434640294346 1200:0.1989032746076595 1428:0.235434640294346 1533:0.22819545192282947 1534:0.32979075481598347 1568:0.27661833698098154 1611:0.11648322124141594 1676:0.0555766206724924 1706:0.16856962913612764 2059:0.22414624980862005 2118:0.30687239871561395 2179:0.17985801962185358 2259:0.11115324134498482 2528:0.0555766206724924 2751:0.24962526710162655 2884:0.2363891595598467 2888:0.17985801962185358 2904:0.17985801962185358
276 -1 -1.0 20:0.29502911281259414 27:0.29502911281259414 52:0.1522706269046119 220:0.06525884010197654 259:0.1522706269046119 324:0.1448357195060145 326:0.11157702008019846 469:0.23120000934545934 500:0.22216511173814435 677:0.11415788748885941 850:0.1522706269046119 1385:0.22216511173814435 1430:0.06525884010197654 1902:0.29502911281259414 2283:0.22216511173814435 2318:0.08049546795772422 2364:0.1522706269046119 2438:0.29502911281259414 2452:0.06525884010197654 2462:0.2921092497618574 2487:0.22216511173814435 2595:0.0849863828915774 2631:0.06525884010197654 2737:0.22216511173814435 2829:0.1375205648934825 2847:0.1432423383040245 2922:0.11415788748885941 3013:0.20942723144772368
277 -1 -1.0 111:0.11193101855423357 121:0.3318452381904814 136:0.14845884751120564 152:0.3318452381904814 179:0.1893976691784584 286:0.062444736050498356 349:0.26931505597680505 382:0.1938738382172892 563:0.3318452381904814 776:0.1893976691784584 875:0.14499218701347782 888:0.253654305479701 892:0.18872029768426155 982:0.1893976691784584 1096:0.1893976691784584 1178:0.12198237601047414 1487:0.17146865851420934 1506:0.13263035616931723 1676:0.0989725650074704 2031:0.1893976691784584 2044:0.18050774066201608 2083:0.18872029768426155 2362:0.1893976691784584 2528:0.0989725650074704 2715:0.13263035616931723 3006:0.13263035616931723
278 -1 -1.0 104:0.33339569375901784 220:0.13212763004043368 589:0.33339569375901784 668:0.28935315041220666 684:0.33339569375901784 763:0.33339569375901784 1192:0.06980577964108184 1343:0.10226361876725547 1430:0.13212763004043368 1799:0.22590666961186137 2422:0.4240210784297869 2452:0.13212763004043368 2502:0.10226361876725547 2555:0.28935315041220666 2631:0.13212763004043368 2862:0.10226361876725547 2930:0.22590666961186137
279 -1 -1.0 129:0.2765496838425158 155:0.24045704234068901 168:0.25881098935669167 220:0.09747100101179952 286:0.06498066734119969 537:0.3055761843564934 553:0.2802521584566082 880:0.3055761843564934 1430:0.09747100101179952 1458:0.20598384201527484 1676:0.0514959605038187 1863:0.3453217419988558 2288:0.25881098935669167 2305:0.20598384201527484 2445:0.23876262978549903 2452:0.09747100101179952 2528:0.0514959605038187 2631:0.09747100101179952 2652:0.26118716031302813 2656:0.2992973244260926
280 -1 -1.0 88:0.27213095953861066 91:0.31755990442164417 159:0.21454275262085043 250:0.03512186193881707 370:0.27213095953861066 426:0.18938822805311353 568:0.27977317588030054 1209:0.07024372387763414 1287:0.09078869606734777 1528:0.27213095953861066 1837:0.19822273789980605 2174:0.22010121168232338 2185:0.35870323636901313 2318:0.1299663328934666 2328:0.35870323636901313 2580:0.21808756382314295 2595:0.1372172721090252 3029:0.27213095953861066
281 -1 -1.0 111:0.0921825305070426 141:0.1693235302986714 158:0.1693235302986714 335:0.1652428293678087 422:0.1693235302986714 650:0.1652428293678087 1081:0.17264787069307566 1178:0.1004604822072511 1192:0.04075519731262339 1288:0.17697798867889242 1343:0.059705284894627696 1476:0.1693235302986714 1502:0.2626163568264266 1519:0.11941056978925539 1530:0.09790105508303418 1643:0.25435402819626696 1682:0.17264787069307566 1844:0.1693235302986714 1937:0.1652428293678087 1974:0.1652428293678087 2014:0.1693235302986714 2104:0.1652428293678087 2317:0.2626163568264266 2406:0.23249420891080838 2427:0.1652428293678087 2502:0.059705284894627696 2531:0.16893507670442967 2560:0.1004604822072511 2561:0.1693235302986714 2650:0.17602264886449906 2743:0.1693235302986714 2855:0.1652428293678087 2862:0.059705284894627696 2865:0.1472858368639754 2871:0.17264787069307566 2894:0.1652428293678087 3012:0.1693235302986714
282 -1 -1.0 80:0.18287464972010364 135:0.1763837745626146 286:0.07189227928597854 304:0.1763837745626146 571:0.3311318230113689 1278:0.18998980622858772 1437:0.2172726350717221 1478:0.18287464972010364 1498:0.14043763491962533 1676:0.05697328337982415 1821:0.19966602652179574 2126:0.29848886233874006 2480:0.18287464972010364 2481:0.14043763491962533 2517:0.29848886233874006 2528:0.05697328337982415 2597:0.19966602652179574 2745:0.08346435153980115 2779:0.29509815707350645 2814:0.13685971169870514 2908:0.29509815707350645 2916:0.18287464972010364 3051:0.3196252986711416
283 -1 -1.0 80:0.19132808682643818 135:0.18453716896213937 286:0.07521552207717577 304:0.18453716896213937 924:0.32912597769289625 932:0.3344000767174443 966:0.3620699937181606 969:0.3620699937181606 1478:0.19132808682643818 1508:0.39971204008512434 1676:0.05960689098224392 2480:0.19132808682643818 2528:0.05960689098224392 2745:0.08732251694130753 2814:0.14318609409783378 2916:0.19132808682643818 2950:0.32010795982244994
284 -1 -1.0 111:0.0986189186266537 139:0.1510756705286382 216:0.2131454373605224 250:0.027509051658647858 460:0.10473672323368981 498:0.21512570705695064 570:0.2170118455557518 656:0.21512570705695064 728:0.20653231059974544 988:0.20359117473211125 1031:0.20359117473211125 1045:0.20359117473211125 1056:0.20359117473211125 1058:0.2170118455557518 1132:0.1277480798198445 1209:0.055018103317295716 1270:0.2131454373605224 1287:0.07110986696800584 1408:0.20359117473211125 1498:0.10747485521928024 1597:0.21512570705695064 1717:0.2170118455557518 1804:0.21512570705695064 2105:0.2131454373605224 2135:0.192563361610535 2468:0.19162211972976678 2522:0.1510756705286382 2663:0.1510756705286382 2842:0.21512570705695064 2969:0.20359117473211125
285 -1 -1.0 67:0.16016604553434274 197:0.16016604553434274 250:0.03840981444005439 337:0.2787549203573314 485:0.237750012723073 649:0.2448640816060653 812:0.16016604553434274 938:0.237750012723073 1007:0.2927615960377984 1016:0.2787549203573314 1103:0.16016604553434274 1129:0.2927615960377984 1209:0.07681962888010878 1232:0.2448640816060653 1287:0.09928792998719857 1550:0.2927615960377984 1644:0.16016604553434274 1673:0.18659414857616086 1814:0.16016604553434274 1890:0.17836965453554518 1897:0.25574066755513586 1913:0.16016604553434274 2072:0.16016604553434274
286 -1 -1.0 250:0.05140972462532591 699:0.49494886582174064 897:0.35569685374857796 1209:0.10281944925065183 1215:0.43210600805674837 1287:0.13289221032886847 1612:0.31821717605110117 2099:0.3506235223532059 3022:0.43210600805674837
287 -1 -1.0 132:0.24599493489854374 533:0.2009105146168441 1029:0.22481261658245316 1192:0.0494239367260414 1241:0.21267386032497043 1343:0.07240475859328893 1432:0.22481261658245316 1484:0.19048231494682885 1498:0.12182869531933035 1519:0.14480951718657786 1699:0.25893706261068755 1784:0.23767868746170162 2091:0.2416121472684911 2119:0.22481261658245316 2188:0.22067656877141317 2255:0.22775403039159492 2478:0.2654222572433752 2502:0.07240475859328893 2580:0.19362958436336056 2594:0.2689757567657913 2701:0.2689757567657913 2862:0.07240475859328893 2985:0.2772727777026592
288 -1 -1.0 164:0.13111555781381284 227:0.3002505764465863 250:0.03657375991727596 260:0.29133868198004104 427:0.10972127975182788 978:0.2654299605851984 1192:0.057968037979260895 1228:0.3306874710658206 1388:0.3002505764465863 1530:0.13924928483919374 1553:0.13111555781381284 1688:0.13111555781381284 1795:0.27685808162754105 1826:0.10972127975182788 1966:0.268770619210174 2018:0.2706779876792893 2208:0.268770619210174 2391:0.29133868198004104 2429:0.13111555781381284 2518:0.19594582076122236 2560:0.14288967866684926
289 -1 -1.0 111:0.14129321096475506 164:0.14129321096475506 190:0.19706372233507644 463:0.18740316609217342 834:0.3029460811234505 978:0.28603357254206885 1132:0.18302711734915847 1178:0.1539812807053037 1188:0.19706372233507644 1192:0.06246772203072446 1348:0.20051087294763523 1519:0.18302711734915847 1530:0.15005830663828926 1553:0.14129321096475506 1688:0.14129321096475506 1710:0.3029460811234505 2004:0.2083122070574134 2048:0.41889620815501505 2326:0.19146636358657967 2429:0.14129321096475506 2493:0.20215912084585322 2518:0.21115582812675804 2560:0.1539812807053037
290 -1 -1.0 25:0.20426232937555325 73:0.24313593269402614 250:0.031090839974707674 286:0.06218167994941535 356:0.24313593269402614 694:0.29241374816986004 1131:0.179747329689417 1133:0.2353531693502609 1192:0.04927781547583396 1209:0.06218167994941535 1343:0.07219069483092083 1392:0.11145949542524933 1443:0.23897975785615963 1444:0.29241374816986004 1598:0.31753398893789825 1676:0.04927781547583396 1813:0.24313593269402614 1993:0.17808585824067927 2202:0.24313593269402614 2318:0.11504977911277707 2357:0.16765167808444256 2502:0.07219069483092083 2528:0.04927781547583396 2590:0.29241374816986004 2595:0.1214685103067548 2745:0.07219069483092083 2814:0.11837386260860856 2838:0.23697599339764766 2862:0.07219069483092083 3047:0.11145949542524933
291 -1 -1.0 220:0.17542341326412547 334:0.35084682652825094 1026:0.42156897238905583 1430:0.17542341326412547 1467:0.43570562872973556 2452:0.17542341326412547 2631:0.17542341326412547 2658:0.6214927314475788
292 -1 -1.0 190:0.18824194337834582 427:0.1129451660270075 434:0.38450691724619535 463:0.179013852790532 885:0.2017032002199721 1181:0.2017032002199721 1188:0.18824194337834582 1192:0.059671284263510656 1348:0.19153477842041697 1474:0.2380104060959521 1673:0.18289515668357692 1790:0.2766677738223245 1927:0.2766677738223245 1949:0.2766677738223245 2178:0.2766677738223245 2326:0.18289515668357692 2493:0.19310924064945303 2598:0.38450691724619535
293 -1 -1.0 5:0.4265711755337182 250:0.04312378720886633 745:0.14325412028707735 991:0.3401924852108694 1209:0.08624757441773266 1287:0.11147337282399812 1602:0.36705901021556775 1611:0.14325412028707735 1636:0.17626687779022784 1676:0.06834958561513178 2059:0.27566093631144006 2197:0.3401924852108694 2259:0.1366991712302636 2528:0.06834958561513178 2745:0.100130333078211 2765:0.3580904740134703 2816:0.3401924852108694
294 -1 -1.0 14:0.26133681702445577 80:0.1669065214611141 136:0.15599558319918513 153:0.26133681702445577 250:0.032807418288699215 332:0.2966334938116074 658:0.1463024384424848 683:0.2829872380509477 745:0.1089838845339514 875:0.15235293249050436 1021:0.17690801323454333 1209:0.06561483657739843 1229:0.3022182725079428 1237:0.26133681702445577 1287:0.08480594602176092 1478:0.1669065214611141 1497:0.14410059494584412 1611:0.1089838845339514 1676:0.0519985277330617 1881:0.1870167102625695 2068:0.18121380753590807 2259:0.10399705546612342 2269:0.1721709530823169 2480:0.1669065214611141 2528:0.0519985277330617 2566:0.1463024384424848 2586:0.17910985673118404 2916:0.1669065214611141 3057:0.3158545312365241
295 -1 -1.0 52:0.18129800714246852 67:0.10799987038500662 165:0.11193670723087491 197:0.10799987038500662 250:0.02589971530606693 258:0.11193670723087491 259:0.18129800714246852 269:0.11193670723087491 377:0.12027455323748208 427:0.07769914591820079 635:0.2752737136355898 647:0.134923359070022 685:0.15820904437070174 812:0.10799987038500662 815:0.22340340334839362 850:0.18129800714246852 860:0.134923359070022 1023:0.10359886122426772 1103:0.10799987038500662 1131:0.14973557066225335 1209:0.05179943061213386 1263:0.134923359070022 1287:0.06694979284553677 1526:0.14139772465564618 1644:0.10799987038500662 1787:0.1929842464818598 1814:0.10799987038500662 1816:0.17389704740258854 1904:0.10359886122426772 1913:0.10799987038500662 1970:0.1603146938694938 2072:0.10799987038500662 2180:0.22340340334839362 2193:0.134923359070022 2223:0.10359886122426772 2245:0.1929842464818598 2297:0.134923359070022 2364:0.18129800714246852 2383:0.10359886122426772 2387:0.1651117063368362 2485:0.14139772465564618 2552:0.14139772465564618 2676:0.1929842464818598 2892:0.10359886122426772 2939:0.134923359070022 2946:0.14139772465564618 2993:0.17389704740258854 3003:0.134923359070022
296 -1 -1.0 165:0.21927127638253058 258:0.21927127638253058 269:0.21927127638253058 286:0.10146919225329926 412:0.3460190251696069 745:0.16853668025588095 885:0.2718132371818206 1181:0.2718132371818206 1566:0.21927127638253058 1611:0.16853668025588095 1639:0.3460190251696069 1673:0.24646770377873686 1676:0.08041243234997247 1744:0.40414084851434356 2259:0.16082486469994497 2481:0.1982145164792038 2528:0.08041243234997247 2745:0.11780208412923131 2814:0.1931646142814041
297 -1 -1.0 286:0.08146180387769819 465:0.36827493226983293 588:0.40290127201609055 641:0.31559088315992 748:0.2249796603853157 855:0.36827493226983293 990:0.23104300035928355 1070:0.2496512255186386 1120:0.22236757390056794 1334:0.23104300035928355 1629:0.29559995255291 1676:0.06455695219362645 2488:0.2496512255186386 2528:0.06455695219362645 2745:0.09457422554191584 2814:0.1550769999767227
298 -1 -1.0 401:0.20171200072126513 465:0.285312983804184 748:0.17429809247172715 754:0.20116678714852532 855:0.285312983804184 990:0.17899553307440283 1034:0.1977508261263976 1070:0.1934118502828347 1120:0.1722744353514214 1149:0.1977508261263976 1334:0.17899553307440283 1628:0.21187056385467834 1629:0.22900962592113555 1865:0.1977508261263976 1898:0.32227837722477026 2051:0.2805836071853314 2307:0.27615829202545855 2322:0.1977508261263976 2488:0.1934118502828347 2550:0.1977508261263976 2745:0.07326932168319131
299 -1 -1.0 67:0.13464922183819622 75:0.30369730363290387 197:0.13464922183819622 250:0.03229056201049735 273:0.23434513216869665 286:0.1291622480419894 657:0.23434513216869665 812:0.13464922183819622 962:0.32978687512401916 1070:0.19791799333854973 1103:0.13464922183819622 1112:0.30369730363290387 1192:0.051179329913849436 1209:0.0645811240209947 1223:0.23434513216869665 1343:0.07497636313187633 1392:0.11576045393484415 1497:0.14183039811002546 1644:0.13464922183819622 1676:0.10235865982769887 1814:0.13464922183819622 1913:0.13464922183819622 1993:0.18495777062926916 2072:0.13464922183819622 2488:0.19791799333854973 2502:0.07497636313187633 2528:0.10235865982769887 2614:0.30369730363290387 2745:0.14995272626375267 2814:0.24588326041334668 2862:0.07497636313187633 3047:0.11576045393484415
300 -1 -1.0 35:0.40666187588763153 235:0.3550286745822356 333:0.33955963339342 438:0.32195138736534296 634:0.3550286745822356 1293:0.32195138736534296 1676:0.06694796730804882 1835:0.33955963339342 2411:0.3550286745822356 2528:0.06694796730804882 2745:0.09807699937218098
301 -1 -1.0 111:0.20728298130587738 139:0.3175396346467036 250:0.05782012538880951 286:0.11564025077761902 460:0.2201417389930717 756:0.20728298130587738 1132:0.26850834718037375 1192:0.09164273052825833 1209:0.11564025077761902 1343:0.13425417359018688 1392:0.20728298130587738 1676:0.09164273052825833 1696:0.5438064586980348 2502:0.13425417359018688 2522:0.3175396346467036 2528:0.09164273052825833 2663:0.3175396346467036 2862:0.13425417359018688 3047:0.20728298130587738
302 -1 -1.0 1070:0.4196841822466686 1628:0.4597377265325856 1669:0.5621175776874853 1676:0.10852553050133787 2481:0.26751255900766363 2488:0.4196841822466686 2528:0.10852553050133787 2745:0.15898702850632573
303 -1 -1.0 250:0.0751184148913057 286:0.1502368297826114 460:0.2860024666735779 1192:0.11905987071633321 1209:0.1502368297826114 1343:0.1744195579795279 1392:0.26929670049894466 1676:0.11905987071633321 2502:0.1744195579795279 2528:0.11905987071633321 2589:0.7671922000992057 2862:0.1744195579795279 3047:0.26929670049894466
304 -1 -1.0 159:0.22838754073811976 174:0.26171832436438347 250:0.03738833205205478 475:0.28969200706380727 1209:0.07477666410410956 1287:0.09664743631907248 1346:0.3225008664088395 1545:0.26171832436438347 1748:0.3225008664088395 1837:0.21101436927734207 1979:0.31824023456401324 2030:0.26171832436438347 2259:0.11851820853403541 2441:0.28969200706380727 2745:0.08681301861264365 2811:0.3380525546629121 2870:0.26171832436438347
305 -1 -1.0 799:0.36694664519916265 1185:0.5239596300168428 2246:0.5239596300168428 2296:0.5239596300168428 2745:0.2043259110218766
306 -1 -1.0 286:0.2145264109793995 827:0.6893017569148261 1636:0.4384343666725472 1676:0.17000815840832176 2528:0.17000815840832176 2745:0.2490574503742102 2814:0.40838909337688456
307 -1 -1.0 286:0.09193201255476172 475:0.3561534811625866 642:0.4885471944167463 686:0.37343341121774404 1274:0.2524385539003433 1282:0.24786329650507868 1506:0.1952602627488067 1636:0.18788434261947412 1676:0.07285439625756192 2441:0.3561534811625866 2481:0.1795841576427814 2528:0.07285439625756192 2715:0.1952602627488067 2745:0.10672976138521946 2814:0.17500890024751672 3006:0.1952602627488067
308 -1 -1.0 90:0.22156572742610303 120:0.30264549667221435 161:0.35981764552227846 425:0.30264549667221435 662:0.1526036932359774 768:0.35981764552227846 1498:0.1526036932359774 1636:0.15965687041268922 1667:0.35981764552227846 1761:0.37605282041337246 1800:0.1526036932359774 1828:0.1935116009726232 2319:0.1526036932359774 2747:0.21062467291551512 2836:0.1935116009726232
309 -1 -1.0 140:0.38053316868916254 250:0.03725930534981898 393:0.3131697322834213 586:0.27762695004172494 885:0.19961866606759995 1106:0.32138791964237273 1181:0.19961866606759995 1209:0.07451861069963796 1278:0.1969304151691993 1287:0.09631390713220121 1566:0.16103203858736967 1582:0.29952453730450007 1673:0.1810049972810757 2285:0.21028616112528234 2367:0.32138791964237273 2473:0.2667718324024426 2818:0.27380850623130737
310 -1 -1.0 286:0.11020613483158027 624:0.4476640043397811 774:0.4199984352541506 1167:0.4476640043397811 1404:0.4476640043397811 1676:0.08733629552873719 1901:0.36688787620266017 2528:0.08733629552873719 2745:0.12794536034719547 2814:0.20979693494598053
311 -1 -1.0 165:0.17777741742763614 258:0.17777741742763614 269:0.17777741742763614 875:0.19101955011701993 1612:0.25461113656878764 1676:0.06519556408890195 1750:0.35998444841539623 1805:0.3064967854825405 1810:0.3064967854825405 1978:0.35998444841539623 1986:0.21098701042403045 2068:0.22720520980230463 2116:0.35998444841539623 2349:0.3501209116272976 2528:0.06519556408890195
312 -1 -1.0 42:0.1820116760525342 159:0.16627872383559977 286:0.05444153494420172 421:0.1820116760525342 516:0.1820116760525342 610:0.23169643976823925 741:0.1820116760525342 745:0.09042543222996789 1405:0.1820116760525342 1491:0.26206886119900585 1610:0.22114481714444129 1611:0.09042543222996789 1676:0.04314389568413008 1706:0.13085989048918958 1769:0.18276691598698497 1837:0.15363009698783492 1909:0.23169643976823925 1973:0.2560151688102489 2002:0.23169643976823925 2023:0.2692619440696224 2124:0.1820116760525342 2174:0.17058673922154727 2259:0.08628779136826017 2318:0.20145761822409022 2528:0.04314389568413008 2595:0.21269712088399423 2835:0.26206886119900585 2940:0.26206886119900585
313 -1 -1.0 65:0.3009017787780445 96:0.3009017787780445 300:0.19912314402598102 344:0.23241772385101497 393:0.2379578469483486 824:0.2662688335024709 1278:0.14963495115133713 1329:0.14963495115133713 1582:0.22758972741553254 1790:0.20804974396433581 1825:0.22551921177610681 1839:0.2662688335024709 1927:0.20804974396433581 1949:0.20804974396433581 2178:0.20804974396433581 2397:0.23241772385101497 2546:0.22551921177610681 2878:0.2176124130733378 3031:0.23241772385101497
314 -1 -1.0 67:0.15049899215533433 165:0.15598501705028103 197:0.15049899215533433 258:0.15598501705028103 269:0.15598501705028103 286:0.07218306904957719 427:0.10827460357436577 620:0.18659052668012294 812:0.15049899215533433 1103:0.15049899215533433 1221:0.35700965303644483 1362:0.1880171660008734 1644:0.15049899215533433 1676:0.05720372881527287 1737:0.2874973785269001 1814:0.15049899215533433 1847:0.34747247158002187 1862:0.2962917695752391 1913:0.15049899215533433 2072:0.15049899215533433 2528:0.05720372881527287 2709:0.36860660354846997 2745:0.08380194800070384 2752:0.18940575703503712 2814:0.13741328161756577 2854:0.18940575703503712
315 -1 -1.0 14:0.2574544201104969 93:0.3197027870907962 153:0.2574544201104969 295:0.28738275294096133 951:0.23300977897876987 1052:0.1553738752512787 1237:0.2574544201104969 1238:0.28738275294096133 1345:0.28738275294096133 1363:0.1553738752512787 1453:0.28738275294096133 1501:0.2977285442641913 1568:0.25496445120367134 2218:0.28738275294096133 2611:0.1553738752512787 2745:0.07504479532022065
316 -1 -1.0 1706:0.3808757682115312 2033:0.4325383179440413 2118:0.6933648795616596 2600:0.4325383179440413
317 -1 -1.0 164:0.1536436023273728 533:0.27613037740137647 703:0.4555117827867045 831:0.1536436023273728 1193:0.23397922304031316 1484:0.26179791343855313 1553:0.1536436023273728 1688:0.1536436023273728 1971:0.35183910235604293 2033:0.23397922304031316 2293:0.23397922304031316 2429:0.1536436023273728 2543:0.3558817663587753 2600:0.23397922304031316 2660:0.24548606360783382
318 -1 -1.0 80:0.2188526513962399 220:0.1290541031307775 250:0.043018034376925834 286:0.08603606875385167 365:0.4393476684156819 649:0.2742416654119398 745:0.14290281698354032 1192:0.06818197134216103 1209:0.08603606875385167 1232:0.2742416654119398 1343:0.09988478260661446 1392:0.15421804009601273 1430:0.1290541031307775 1478:0.2188526513962399 1611:0.14290281698354032 1676:0.06818197134216103 1881:0.24522171175858695 1890:0.19976956521322892 2059:0.2749849306413186 2259:0.1363639426843221 2452:0.1290541031307775 2480:0.2188526513962399 2502:0.09988478260661446 2528:0.06818197134216103 2586:0.23485401704901512 2631:0.1290541031307775 2862:0.09988478260661446 2916:0.2188526513962399 3047:0.15421804009601273
319 -1 -1.0 93:0.5430664438403829 286:0.10980152015731909 427:0.16470228023597863 658:0.24482618538199466 831:0.19681716614308356 951:0.3958044695246795 1497:0.24114156501729297 1676:0.08701564598576444 2275:0.2667068490801866 2468:0.38242685177193037 2528:0.08701564598576444 2566:0.24482618538199466 2745:0.1274756172573101 2814:0.20902667911018802
320 -1 -1.0 394:0.2504110728963025 544:0.1958081107175979 745:0.10442758033591443 902:0.1800619568940151 1080:0.3210574494424404 1192:0.04982461815720983 1343:0.07299174628019404 1611:0.10442758033591443 1615:0.23601378643371299 1648:0.3341140502700136 1676:0.04982461815720983 1918:0.3210574494424404 2078:0.17919807702412074 2082:0.19929847262883935 2259:0.09964923631441967 2396:0.18174186457078823 2428:0.26103627363478094 2502:0.07299174628019404 2528:0.04982461815720983 2669:0.2795206369537295 2819:0.2711563518035342 2862:0.07299174628019404 2873:0.28423209667925287 3001:0.1800619568940151
321 -1 -1.0 14:0.34409739479794693 153:0.34409739479794693 332:0.3905718818823576 756:0.1548593600910964 831:0.1548593600910964 998:0.35462315007291095 1113:0.33780769245811026 1153:0.3196952418284607 1237:0.34409739479794693 2020:0.3196952418284607
322 -1 -1.0 80:0.1946068860760288 677:0.20074502037895445 745:0.12707121456942616 1478:0.1946068860760288 1518:0.3783829551761044 1611:0.12707121456942616 1676:0.06062837733411605 1881:0.21805462908087028 2259:0.12125675466823212 2480:0.1946068860760288 2528:0.06062837733411605 2586:0.20883552768847402 2589:0.3906741869914054 2666:0.3299527466886987 2889:0.3299527466886987 2916:0.1946068860760288 2922:0.20074502037895445 2924:0.3299527466886987
323 -1 -1.0 53:0.3853573006994313 220:0.156207368604162 539:0.5012972447469671 1430:0.156207368604162 2108:0.5012972447469671 2452:0.156207368604162 2631:0.156207368604162 2769:0.5012972447469671
324 -1 -1.0 286:0.14222382663531433 530:0.6846323550554364 745:0.23622866273112011 1611:0.23622866273112011 1676:0.22541943192603994 2259:0.22541943192603997 2318:0.26314534847366505 2528:0.22541943192603994 2595:0.2778264653764829 2745:0.16511674941346294 2814:0.2707482931869156
325 1 -1.0 250:0.03778538160316507 324:0.25158306167035216 362:0.22498157972812563 406:0.22319411524321492 621:0.24589950387494008 707:0.26143188768053066 1192:0.059888412916455684 1389:0.3216198221343534 1506:0.16050956211805 1566:0.16330570232675923 1782:0.22498157972812563 1826:0.11335614480949523 2159:0.34807471449515026 2216:0.317591477613192 2342:0.26143188768053066 2481:0.14762335203688476 2715:0.16050956211805 2745:0.08773493912042907 2847:0.24881532093228106 2970:0.22319411524321492 3006:0.16050956211805
326 -1 -1.0 123:0.26046581924538925 164:0.10970245878809044 313:0.15695978930481555 394:0.24375879023202415 481:0.14710855555969127 548:0.15695978930481555 795:0.15695978930481555 801:0.20751453727912225 902:0.17527853010506425 1023:0.12240290799808648 1081:0.20546079409386273 1192:0.04850100478904719 1343:0.07105268774416751 1498:0.1195536925332147 1530:0.11650782856016965 1553:0.10970245878809044 1682:0.41092158818772545 1688:0.10970245878809044 1904:0.12240290799808648 2078:0.17443759959206556 2179:0.15695978930481555 2223:0.12240290799808648 2301:0.15695978930481555 2355:0.20104235789681138 2383:0.12240290799808648 2429:0.10970245878809044 2502:0.07105268774416751 2518:0.1639449862790578 2560:0.1195536925332147 2562:0.20104235789681138 2862:0.07105268774416751 2871:0.20546079409386273 2888:0.15695978930481555 2892:0.12240290799808648 2904:0.15695978930481555 3001:0.17527853010506425
327 -1 -1.0 111:0.1010264329547349 164:0.1010264329547349 227:0.2313474101530764 260:0.22448066661908167 303:0.28781151504313257 715:0.25057589583168155 1081:0.18921153972898594 1178:0.11009856330138182 1250:0.192196808905847 1288:0.19395708502888184 1329:0.14894586283546363 1388:0.2313474101530764 1464:0.17330363007485708 1498:0.11009856330138182 1530:0.10729358722462423 1553:0.1010264329547349 1682:0.18921153972898594 1688:0.1010264329547349 1795:0.2133231546880145 1825:0.22448066661908167 2018:0.20856130294953795 2170:0.1538501176177633 2391:0.22448066661908167 2429:0.1010264329547349 2546:0.22448066661908167 2560:0.11009856330138182 2650:0.19291009084053695 2871:0.18921153972898594 2910:0.25057589583168155
328 -1 -1.0 67:0.21523825440600208 197:0.21523825440600208 220:0.15485045006676704 351:0.4754883494584106 735:0.4754883494584106 812:0.21523825440600208 1030:0.2851086849557002 1103:0.21523825440600208 1430:0.15485045006676704 1644:0.21523825440600208 1814:0.21523825440600208 1913:0.21523825440600208 2072:0.21523825440600208 2452:0.15485045006676704 2631:0.15485045006676704
329 -1 -1.0 104:0.28806026488545594 220:0.11416080297559442 250:0.038053600991864805 286:0.07610720198372961 384:0.25171352908492045 458:0.26049554699241756 589:0.28806026488545594 668:0.2500066638935911 763:0.28806026488545594 1192:0.06031353058951111 1209:0.07610720198372961 1343:0.08835772525464448 1392:0.13642073257324075 1430:0.11416080297559442 1554:0.25171352908492045 1676:0.06031353058951111 1993:0.2179679994910889 2028:0.26049554699241756 2352:0.2632876609485295 2452:0.11416080297559442 2481:0.1486712558441556 2502:0.08835772525464448 2528:0.06031353058951111 2555:0.2500066638935911 2631:0.11416080297559442 2745:0.08835772525464448 2814:0.1448835650383926 2862:0.08835772525464448 2919:0.2432506966197685 3047:0.13642073257324075
330 -1 -1.0 29:0.4293811410115299 219:0.4293811410115299 271:0.40159209275015073 1977:0.5556179024908953 2052:0.40159209275015073
331 -1 -1.0 127:0.19007852467892983 128:0.22812568188478008 250:0.027472507861537602 286:0.054945015723075204 319:0.16544954708849524 443:0.24427959768975696 1034:0.17216434250581872 1149:0.17216434250581872 1192:0.04354289476130426 1209:0.054945015723075204 1343:0.06378918784071809 1358:0.19007852467892983 1392:0.09848791048437948 1427:0.24042686296391794 1479:0.24427959768975696 1676:0.04354289476130426 1801:0.24427959768975696 1838:0.2644925003283985 1865:0.17216434250581872 2127:0.16544954708849524 2274:0.22812568188478008 2322:0.17216434250581872 2463:0.22812568188478008 2502:0.06378918784071809 2528:0.04354289476130426 2532:0.24427959768975696 2550:0.17216434250581872 2781:0.19007852467892983 2862:0.06378918784071809 2998:0.22812568188478008 3014:0.2644925003283985 3047:0.09848791048437948
332 -1 -1.0 29:0.2604069660566627 163:0.20204887161013266 219:0.2604069660566627 427:0.10973835717832607 984:0.27881048166507133 993:0.20204887161013266 1001:0.220294916708457 1349:0.20204887161013266 1362:0.19055895138040754 1646:0.220294916708457 1687:0.27881048166507133 1805:0.27256122213378947 1810:0.27256122213378947 1986:0.18762636392740956 2691:0.28342465147160006 2703:0.2338274708460441 2752:0.19196631463874558 2854:0.19196631463874558 2920:0.220294916708457
333 -1 -1.0 223:0.18272354534028723 246:0.18272354534028723 382:0.16032823210283104 427:0.07746007063534402 468:0.16460366821841207 483:0.18272354534028723 587:0.20005852180848901 662:0.10087600716679905 885:0.13833211890341526 939:0.22958606457516373 972:0.20005852180848901 980:0.21196827919306038 1170:0.22596507366178895 1181:0.13833211890341526 1636:0.10553838680086511 1673:0.12543318367591355 1730:0.16460366821841207 1775:0.2428409740233147 1800:0.10087600716679905 1900:0.19545385004022345 2131:0.2428409740233147 2196:0.2036875364279175 2312:0.18272354534028723 2319:0.10087600716679905 2360:0.20005852180848901 2482:0.2428409740233147 2593:0.20005852180848901 2804:0.2428409740233147 2936:0.1816031475024481 2972:0.16592630727354876
334 -1 -1.0 84:0.3049766107799302 223:0.20306480639644453 246:0.20306480639644453 284:0.3049766107799302 382:0.17817638855033407 483:0.20306480639644453 595:0.3049766107799302 662:0.11210578706331595 885:0.15373161073040179 980:0.2355651402032863 1181:0.15373161073040179 1320:0.2643293847952191 1527:0.29305865083337396 1673:0.13939673243206901 1681:0.15270940487618 1800:0.11210578706331595 2312:0.20306480639644453 2319:0.11210578706331595 2572:0.3049766107799302 2757:0.2355651402032863 2898:0.19186495909092594
335 -1 -1.0 90:0.19298629218780097 286:0.06804366053435869 335:0.21863328873643167 447:0.3275463237090512 587:0.2636077020061052 650:0.21863328873643167 662:0.13291956871623223 972:0.2636077020061052 1516:0.25754034265369113 1636:0.1390629670084217 1676:0.05392332517937929 1800:0.13291956871623223 1937:0.21863328873643167 1974:0.21863328873643167 2104:0.21863328873643167 2319:0.13291956871623223 2360:0.2636077020061052 2427:0.21863328873643167 2528:0.05392332517937929 2593:0.2636077020061052 2719:0.2144661586559942 2855:0.21863328873643167 2894:0.21863328873643167
336 -1 -1.0 61:0.32485302251436654 427:0.11449569873388543 849:0.3340047173485967 949:0.3450770274267776 963:0.3340047173485967 1052:0.18347382028758957 1115:0.3340047173485967 1362:0.19882000103975928 1363:0.18347382028758957 2611:0.18347382028758957 2745:0.08861692654465599 2752:0.2002883758521684 2785:0.3340047173485967 2854:0.2002883758521684 2964:0.29571158474621334
337 -1 -1.0 29:0.2517272686382146 40:0.30097738202477115 67:0.14744943388577547 108:0.13084833453350322 136:0.16813383217732958 197:0.14744943388577547 219:0.2517272686382146 581:0.13084833453350322 582:0.1346288788564393 607:0.13084833453350322 625:0.13084833453350322 740:0.13084833453350322 756:0.12676503559422142 812:0.14744943388577547 875:0.16420774138441305 1103:0.14744943388577547 1206:0.23979032006310982 1644:0.14744943388577547 1670:0.30097738202477115 1676:0.05604461072577652 1814:0.14744943388577547 1828:0.17518143397612096 1913:0.14744943388577547 2068:0.1953143241597652 2072:0.14744943388577547 2209:0.14453355438360246 2503:0.13084833453350322 2528:0.05604461072577652 2717:0.2972075876761924 2747:0.19067348958221583 2836:0.17518143397612096 2846:0.13084833453350322
338 -1 -1.0 136:0.2560611564589987 250:0.05385220078129947 875:0.2500818759312288 937:0.5723651832205745 1052:0.25888664248961435 1192:0.0853537188196662 1363:0.25888664248961435 1826:0.16155660234389843 1880:0.2154088031251979 1882:0.2245596384206319 2611:0.25888664248961435 2664:0.45837661291143955
339 -1 -1.0 282:0.249462151039152 286:0.06077436339028159 374:0.20914412488375617 485:0.18809132353173183 658:0.13550955885258736 861:0.2116705527071832 885:0.1628009062054955 938:0.18809132353173183 1181:0.1628009062054955 1221:0.3005834286787275 1314:0.23763319901942798 1461:0.23544574392946563 1497:0.13347014758871076 1566:0.131331214292676 1673:0.14762035117048244 1676:0.048162543489398496 1737:0.24205773440232398 1788:0.20009845196510248 1900:0.23002657777633306 2266:0.249462151039152 2325:0.3229685057650574 2528:0.048162543489398496 2566:0.13550955885258736 2585:0.2116705527071832 2661:0.20009845196510248 2745:0.07055685090239439 2814:0.11569478579445303
340 -1 -1.0 80:0.1682326374929049 159:0.20199718653888793 174:0.23147657274306693 250:0.03306808182043813 427:0.0992042454613144 475:0.25621787511075794 574:0.2852356457817325 745:0.10984979004334748 1209:0.06613616364087627 1287:0.08547975147661156 1478:0.1682326374929049 1545:0.23147657274306693 1611:0.10984979004334748 1837:0.1866314982662568 1881:0.18850260701196495 2021:0.21305578268518546 2030:0.23147657274306693 2259:0.10482333931234686 2329:0.35146230674532714 2441:0.25621787511075794 2480:0.1682326374929049 2586:0.18053293145818514 2811:0.29899032461885267 2870:0.23147657274306693 2916:0.1682326374929049
341 -1 -1.0 190:0.20803720643366114 250:0.04160744128673222 274:0.35415224878881346 530:0.4005770508342268 1073:0.44222242378048876 1188:0.20803720643366114 1192:0.06594623419042778 1399:0.2878761959158328 1651:0.35415224878881346 1826:0.12482232386019668 2326:0.20212815902683148 2339:0.35415224878881346 2481:0.16255572107046773 2745:0.09660948688003994
342 1 -1.0 286:0.11367575370240092 608:0.5345682722498628 882:0.5345682722498628 1531:0.5345682722498628 1676:0.09008590342975979 2481:0.22205936654431022 2528:0.09008590342975979 2745:0.13197346311455038 2814:0.216401970188722
343 1 -1.0 67:0.11197620441163636 164:0.09626803687115588 197:0.11197620441163636 286:0.05370657955378359 372:0.19733752661717033 377:0.1247028159462333 427:0.0805598693306754 544:0.16726427326360557 658:0.11975040949550098 712:0.2099975317848881 745:0.08920469775000846 812:0.11197620441163636 854:0.13176615506738074 902:0.1538135077853714 1023:0.10741315910756719 1103:0.11197620441163636 1142:0.15796831845853193 1205:0.19003577992523352 1250:0.18314424200799628 1251:0.17301422871016617 1291:0.17256634964104192 1497:0.11794817254596862 1553:0.09626803687115588 1611:0.08920469775000846 1644:0.11197620441163636 1676:0.04256145731737228 1688:0.09626803687115588 1708:0.19613054089768334 1733:0.15796831845853193 1814:0.11197620441163636 1904:0.10741315910756719 1913:0.11197620441163636 2072:0.11197620441163636 2078:0.15307555960694616 2082:0.17024582926948914 2158:0.18797302843824257 2223:0.10741315910756719 2225:0.17256634964104192 2259:0.08512291463474457 2383:0.10741315910756719 2387:0.1711907811890705 2429:0.09626803687115588 2481:0.10491286529048893 2528:0.04256145731737228 2566:0.11975040949550098 2576:0.19003577992523352 2580:0.16674425058333023 2745:0.06235140797311665 2814:0.10224000500548812 2860:0.21390751369624175 2892:0.10741315910756719 2938:0.18797302843824257 3001:0.1538135077853714
344 -1 -1.0 220:0.35037054339827384 685:0.7134156777610043 1430:0.35037054339827384 2452:0.35037054339827384 2631:0.35037054339827384
345 -1 -1.0 144:0.27178496956821213 164:0.11133337358334629 955:0.2331595115140373 1116:0.27178496956821213 1183:0.27178496956821213 1192:0.049222055230113686 1290:0.28079468500437904 1343:0.07210900754743191 1465:0.25787938479273603 1506:0.13192218906447511 1530:0.11823991682383345 1553:0.11133337358334629 1676:0.049222055230113686 1688:0.11133337358334629 1858:0.27614020415933893 1901:0.20677514653417278 1966:0.2282195969394049 2208:0.2282195969394049 2429:0.11133337358334629 2502:0.07210900754743191 2518:0.16638230907641663 2528:0.049222055230113686 2560:0.1213310627775456 2715:0.13192218906447511 2735:0.3171746837804608 2862:0.07210900754743191 3006:0.13192218906447511 3046:0.27178496956821213
346 -1 -1.0 25:0.21650405553296836 427:0.09886247207248923 599:0.28049763634033786 624:0.2677235721014092 1124:0.28049763634033786 1167:0.2677235721014092 1186:0.23067910150247486 1362:0.1716731459574757 1404:0.2677235721014092 1519:0.15303436762342 1990:0.28049763634033786 2106:0.30357001641814824 2241:0.30357001641814824 2481:0.128748287466206 2577:0.2577074080912131 2651:0.23067910150247486 2745:0.07651718381171 2752:0.17294102907875475 2854:0.17294102907875475
347 -1 -1.0 271:0.4759593847044614 779:0.6463391163931788 2052:0.4759593847044614 2404:0.3187805516296111 2745:0.1659820313958911
348 -1 -1.0 221:0.1695566135436643 255:0.29010776525468474 268:0.17252706691171607 286:0.05865630991512635 362:0.17462559203877723 533:0.18895964522907532 745:0.0974260219247392 831:0.10514033573820328 1043:0.26077961029712154 1377:0.243534568516168 1566:0.2535083537646048 1611:0.0974260219247392 1676:0.046484025823076904 1744:0.23362175585909123 1782:0.17462559203877723 1828:0.14529743708121406 1870:0.1785340535065978 2035:0.26077961029712154 2259:0.09296805164615382 2275:0.14247561940599843 2379:0.1695566135436643 2512:0.26077961029712154 2528:0.046484025823076904 2537:0.29953150315140026 2579:0.18747487591318637 2747:0.1581467209556232 2836:0.14529743708121406 2845:0.16466908034996622 2868:0.1785340535065978
349 -1 -1.0 111:0.1330238490707112 160:0.3299390978478532 164:0.1330238490707112 300:0.2609826461556507 371:0.20257802069153746 385:0.20723597767398216 602:0.27461750825133857 814:0.20257802069153746 1110:0.27461750825133857 1178:0.14496933366010467 1553:0.1330238490707112 1688:0.1330238490707112 1880:0.14842425720654195 1882:0.1547295052365159 1929:0.20723597767398216 2429:0.1330238490707112 2577:0.2901760634296751 2818:0.2726823794261375 2864:0.3299390978478532 2878:0.2852157828162156
350 -1 -1.0 164:0.07764823975551856 250:0.02165942872202951 324:0.14421305702686094 427:0.12995657233217706 548:0.22219467980127194 566:0.2212100028759927 708:0.2212100028759927 795:0.22219467980127194 829:0.1958371719237721 906:0.14542672221209552 1192:0.03432938231145952 1228:0.1958371719237721 1400:0.18435969990382006 1428:0.14542672221209552 1436:0.14985862512521944 1530:0.08246513255377488 1553:0.07764823975551856 1688:0.07764823975551856 1751:0.14985862512521944 1826:0.06497828616608853 1895:0.14985862512521944 2179:0.22219467980127194 2423:0.17596382648268516 2429:0.07764823975551856 2518:0.1160415157685917 2560:0.08462101838035013 2687:0.14985862512521944 2751:0.1541921967409831 2847:0.14262652592160707 2884:0.2920326473477414 2888:0.22219467980127194 2900:0.17596382648268516 2904:0.22219467980127194 2918:0.2212100028759927 2941:0.2212100028759927 2966:0.1678214307502216
351 -1 -1.0 67:0.14141219776238265 197:0.14141219776238265 220:0.2034744476893043 252:0.23622651834074232 286:0.06782481589643477 571:0.3123973138180526 745:0.11265458072846482 812:0.14141219776238265 1103:0.14141219776238265 1244:0.23622651834074232 1430:0.10173722384465216 1437:0.20497995917549003 1498:0.13249206768733007 1611:0.11265458072846482 1644:0.14141219776238265 1676:0.05374989490708263 1814:0.14141219776238265 1913:0.14141219776238265 2072:0.14141219776238265 2126:0.2816012002447357 2259:0.10749978981416528 2452:0.2034744476893043 2517:0.2816012002447357 2528:0.05374989490708263 2533:0.23622651834074232 2631:0.10173722384465216 2738:0.23622651834074232 3024:0.2726191002275519 3026:0.27550851614755834
352 -1 -1.0 67:0.1857607660060144 197:0.1857607660060144 220:0.2672864849249269 252:0.3103099993654377 286:0.08909549497497564 812:0.1857607660060144 1103:0.1857607660060144 1244:0.3103099993654377 1430:0.13364324246246345 1437:0.2692641429440367 1498:0.1740431757144092 1644:0.1857607660060144 1676:0.07060650925926329 1814:0.1857607660060144 1913:0.1857607660060144 2072:0.1857607660060144 2452:0.2672864849249269 2528:0.07060650925926329 2533:0.3103099993654377 2631:0.13364324246246345 2738:0.3103099993654377 2745:0.10343666645514588 2814:0.169609085663066
353 -1 -1.0 286:0.1269488383283751 510:0.5475118586929132 872:0.5739140629307331 897:0.4391708252624553 1676:0.10060457413029358 2481:0.2479876112942775 2528:0.10060457413029358 2745:0.14738303716398388 2814:0.24166964222951698
354 -1 -1.0 111:0.1220675341088558 165:0.14716112233602419 220:0.102149632598082 250:0.034049877532694 258:0.14716112233602419 269:0.14716112233602419 286:0.068099755065388 571:0.3136636682741488 685:0.20799450965876284 1131:0.19685459021796553 1178:0.13302914631410398 1192:0.05396777904346779 1209:0.068099755065388 1343:0.07906136727063617 1392:0.1220675341088558 1430:0.102149632598082 1437:0.20581087952349114 1487:0.18699692535757179 1498:0.13302914631410398 1526:0.18589297801271734 1676:0.05396777904346779 1970:0.21076276817872627 1975:0.2898241354493624 2044:0.19685459021796553 2126:0.28274271753377256 2452:0.102149632598082 2485:0.18589297801271734 2502:0.07906136727063617 2517:0.28274271753377256 2528:0.05396777904346779 2552:0.18589297801271734 2631:0.102149632598082 2862:0.07906136727063617 2946:0.18589297801271734 2993:0.2286192376009711 3047:0.1220675341088558
355 -1 -1.0 164:0.1755666159775479 250:0.048973069018777925 460:0.18645785537691087 593:0.3486363924951013 1066:0.3624437794327017 1192:0.07762047793999204 1530:0.18645785537691087 1553:0.1755666159775479 1612:0.3031347053361577 1688:0.1755666159775479 1826:0.1469192070563338 1919:0.3598897710973951 2303:0.35768855867849875 2318:0.18122188971635084 2429:0.1755666159775479 2518:0.26237576409385344 2560:0.1913324227875504 2595:0.1913324227875504
356 -1 -1.0 250:0.04674738888724706 549:0.36557294712389105 614:0.2893581357977967 634:0.3929184166295594 839:0.4091118334941147 951:0.33702312014752867 1209:0.09349477777449412 1287:0.12084024728016254 2411:0.3929184166295594 2686:0.4091118334941147
357 -1 -1.0 104:0.16677973404835988 173:0.23416686027415423 228:0.19920664100995453 277:0.1679297256281531 290:0.20721491572214204 411:0.1679297256281531 514:0.23416686027415423 589:0.16677973404835988 668:0.1447476448411613 675:0.102313853838518 763:0.16677973404835988 804:0.158839319686675 1012:0.15989541636144292 1022:0.15989541636144292 1034:0.13807040010706145 1060:0.102313853838518 1107:0.1679297256281531 1109:0.1679297256281531 1149:0.13807040010706145 1192:0.03492003520595305 1343:0.051156926919259 1420:0.22501602324956668 1808:0.17899136547232375 1828:0.10915129506041768 1865:0.13807040010706145 2055:0.19920664100995453 2236:0.1577469240039656 2322:0.13807040010706145 2352:0.1524370120560406 2502:0.051156926919259 2550:0.13807040010706145 2555:0.1447476448411613 2744:0.1900423867057179 2747:0.11880401849219277 2797:0.15989541636144292 2834:0.23416686027415423 2836:0.10915129506041768 2853:0.20721491572214204 2862:0.051156926919259
358 -1 -1.0 101:0.2577463038839995 108:0.1314212056417456 348:0.4972103369133402 427:0.10654507219571577 548:0.18216660978422006 581:0.1314212056417456 607:0.1314212056417456 625:0.1314212056417456 740:0.1314212056417456 795:0.18216660978422006 1563:0.2729862512003811 2179:0.18216660978422006 2503:0.1314212056417456 2817:0.4972103369133402 2846:0.1314212056417456 2888:0.18216660978422006 2904:0.18216660978422006 2933:0.2577463038839995
359 -1 -1.0 164:0.1487066242144515 239:0.4103177541380746 955:0.31142830532110505 1113:0.32438621436617576 1192:0.06574529662202201 1343:0.09631511866300804 1519:0.19263023732601608 1553:0.1487066242144515 1688:0.1487066242144515 2273:0.35307315014746316 2321:0.33345969587984026 2429:0.1487066242144515 2455:0.35307315014746316 2502:0.09631511866300804 2862:0.09631511866300804 2877:0.33345969587984026
360 -1 -1.0 250:0.05098596406515438 427:0.15295789219546313 620:0.26359361034308093 760:0.3827921477337294 902:0.292043546464422 1185:0.30358043911826 1206:0.3457541626666539 1209:0.10197192813030875 1287:0.13179680517154047 1890:0.23677148481559881 1897:0.3394753313977813 2078:0.2906424146247205 2296:0.30358043911826 3001:0.292043546464422
361 -1 -1.0 10:0.13971987532890823 41:0.13669691569046843 80:0.17120386375230204 82:0.11250742864927013 187:0.14725396562762147 208:0.16199341900479194 234:0.1081286871109454 250:0.01682605545185913 286:0.03365211090371826 361:0.13971987532890823 365:0.1718462579353112 373:0.09544454335054338 493:0.13971987532890823 579:0.16199341900479194 701:0.14725396562762147 702:0.10755748742156065 737:0.14725396562762147 745:0.05589494633166352 885:0.09014646711592292 1020:0.10480644868586025 1071:0.13669691569046843 1160:0.10726676697963186 1181:0.09014646711592292 1192:0.026668666926251486 1209:0.03365211090371826 1239:0.13971987532890823 1260:0.10480644868586025 1300:0.11343229734006334 1343:0.039068890879804384 1344:0.10480644868586025 1392:0.06032077782996975 1411:0.1718462579353112 1423:0.14725396562762147 1478:0.17120386375230204 1482:0.10480644868586025 1517:0.1788348140254131 1560:0.16199341900479194 1585:0.10726676697963186 1611:0.05589494633166352 1618:0.13971987532890823 1673:0.08174065760809433 1676:0.05333733385250297 1746:0.11250742864927013 1881:0.09591591479742224 1896:0.13526329668683562 1983:0.13971987532890823 2059:0.10755748742156065 2137:0.10480644868586025 2154:0.14725396562762147 2206:0.13669691569046843 2238:0.10726676697963186 2243:0.14513665530499437 2259:0.053337333852502986 2287:0.10726676697963186 2350:0.14725396562762147 2417:0.10278237123878715 2480:0.17120386375230204 2502:0.039068890879804384 2520:0.13158276486506015 2528:0.026668666926251486 2586:0.0918606991508242 2612:0.15213545826225736 2745:0.039068890879804384 2802:0.1081286871109454 2845:0.09447341918318182 2862:0.039068890879804384 2916:0.17120386375230204 2987:0.13971987532890823 3036:0.16199341900479194 3047:0.06032077782996975
362 -1 -1.0 67:0.15241720705365328 136:0.17379849102403663 197:0.15241720705365328 319:0.22012685638089974 407:0.26526874826423774 812:0.15241720705365328 875:0.16974012486063064 1052:0.17571625635526184 1103:0.15241720705365328 1142:0.2150197002025678 1363:0.17571625635526184 1636:0.1494030875815467 1644:0.15241720705365328 1676:0.05793283034134553 1733:0.2150197002025678 1814:0.15241720705365328 1913:0.15241720705365328 2033:0.19955066796771836 2068:0.20189473096970056 2072:0.15241720705365328 2099:0.2492880876029796 2127:0.22012685638089974 2349:0.3111177218223389 2528:0.05793283034134553 2600:0.19955066796771836 2611:0.17571625635526184 2717:0.3072209179443251
363 -1 -1.0 164:0.16510971231442023 250:0.046056189508595 427:0.138168568525785 485:0.2850797329087335 587:0.35685223822983286 938:0.2850797329087335 949:0.4164243673599259 972:0.35685223822983286 1192:0.0729973332972302 1553:0.16510971231442023 1688:0.16510971231442023 1826:0.138168568525785 2360:0.35685223822983286 2429:0.16510971231442023 2593:0.35685223822983286
364 -1 -1.0 67:0.1377918542646618 197:0.1377918542646618 468:0.21065810630929652 812:0.1377918542646618 939:0.29382191856279655 1034:0.20708097565891487 1103:0.1377918542646618 1149:0.20708097565891487 1636:0.1350669577843675 1644:0.1377918542646618 1730:0.21065810630929652 1775:0.3107854173345472 1814:0.1377918542646618 1865:0.20708097565891487 1913:0.1377918542646618 2072:0.1377918542646618 2131:0.3107854173345472 2322:0.20708097565891487 2482:0.3107854173345472 2550:0.20708097565891487 2804:0.3107854173345472 2936:0.23241386760537786
365 -1 -1.0 80:0.2675041562291174 250:0.052581053577459284 475:0.40740814335275033 614:0.3254674967655435 686:0.42717485796706933 1209:0.10516210715491857 1287:0.13592005174614225 1478:0.2675041562291174 1636:0.2149231026516581 2441:0.40740814335275033 2480:0.2675041562291174 2745:0.12208942556028037 2916:0.2675041562291174
366 -1 -1.0 40:0.35230536697237136 161:0.3812843039655387 276:0.4227250927498993 286:0.08278092216799504 768:0.3812843039655387 1185:0.24644693067154963 1667:0.3812843039655387 1670:0.35230536697237136 1676:0.06560232870569441 2296:0.24644693067154963 2528:0.06560232870569441
367 -1 -1.0 165:0.22087642029558383 258:0.22087642029558383 269:0.22087642029558383 427:0.15331797437134845 620:0.264214142957642 1489:0.4151912743589177 1498:0.19966551740305638 1557:0.4151912743589177 2042:0.4350015584085214 2632:0.4151912743589177 2745:0.1186644373813515
368 -1 -1.0 286:0.07527836184695857 334:0.22583508554087572 377:0.17479094330955 1676:0.059656690321573766 1729:0.3844128775134515 1822:0.3844128775134515 1856:0.3844128775134515 1960:0.3844128775134515 2123:0.37231863646135793 2516:0.3844128775134515 2528:0.059656690321573766 2745:0.087395471654775 2814:0.14330572075122552
369 1 -1.0 111:0.15121619764178437 165:0.1823019160893872 250:0.04218069160036276 258:0.1823019160893872 269:0.1823019160893872 685:0.25766178624463343 1131:0.24386175110694527 1178:0.1647953473297205 1209:0.08436138320072552 1287:0.10903550604142158 1437:0.25495672425970517 1487:0.23165016177077932 1498:0.1647953473297205 1526:0.2302826014190091 1676:0.06685481444105883 1970:0.2610910807784695 1975:0.35903161366713116 2044:0.24386175110694527 2485:0.2302826014190091 2528:0.06685481444105883 2552:0.2302826014190091 2946:0.2302826014190091 2993:0.28321151950979273
370 -1 -1.0 135:0.1473510549496233 207:0.2670150645351005 218:0.22375551208813735 304:0.1473510549496233 326:0.1540293693033312 427:0.09008824554688273 631:0.21377763713110137 911:0.2179351126671524 1010:0.2670150645351005 1108:0.2179351126671524 1192:0.04759549698252294 1278:0.1587175376356337 1303:0.2254546823539301 1343:0.0697261427848061 1612:0.18587681158416938 1724:0.2670150645351005 1821:0.1668010547939708 1873:0.2670150645351005 2080:0.2670150645351005 2468:0.20917842835441836 2502:0.0697261427848061 2538:0.2254546823539301 2597:0.1668010547939708 2822:0.21377763713110137 2862:0.0697261427848061 2964:0.23267369999280543
371 -1 -1.0 55:0.20611390358178694 164:0.10555865931685175 166:0.23228280934069837 250:0.029444843368826704 775:0.2539826458291366 796:0.2539826458291366 1185:0.17532037774658743 1192:0.046668972579198324 1366:0.21939974409596405 1484:0.17986454584448044 1509:0.24748807387488056 1510:0.2539826458291366 1530:0.11210696932951755 1553:0.10555865931685175 1688:0.10555865931685175 1699:0.24450352349915347 1826:0.08833453010648011 1965:0.21228122512580494 2033:0.16075210889359526 2099:0.20081910129568226 2101:0.1897114620694666 2188:0.2083757268052316 2296:0.17532037774658743 2429:0.10555865931685175 2560:0.11503778164683491 2600:0.16075210889359526 2672:0.2912620217795757 2959:0.2539826458291366
372 -1 -1.0 164:0.11285473324593397 412:0.21469945008854763 550:0.31139366476737645 704:0.19957867920538935 1069:0.24391335669552242 1192:0.04989466980134733 1296:0.24391335669552242 1329:0.16638462951486305 1343:0.07309437008393824 1389:0.2679502435529114 1464:0.19359423440608933 1519:0.14618874016787647 1553:0.11285473324593397 1639:0.21469945008854763 1688:0.11285473324593397 1866:0.23634561343791868 2033:0.17186308054039326 2402:0.2754988845991724 2429:0.11285473324593397 2502:0.07309437008393824 2600:0.17186308054039326 2601:0.24391335669552242 2862:0.07309437008393824 2911:0.241971280429152 2913:0.23634561343791868 2968:0.24391335669552242
373 -1 -1.0 164:0.19486559472059348 460:0.20695404235048134 1228:0.4914718877785345 1323:0.48332520050236616 1530:0.20695404235048134 1553:0.19486559472059348 1688:0.19486559472059348 1706:0.26131042534790294 2291:0.29851727026967145 2429:0.19486559472059348 2518:0.29121714869162435 2560:0.2123644415439212
374 1 -1.0 110:0.24043908274920137 135:0.14371337790873803 190:0.1464403730922349 250:0.02928807461844698 286:0.05857614923689396 304:0.14371337790873803 433:0.24043908274920137 435:0.1661344166832308 463:0.13926149996568465 1053:0.1661344166832308 1188:0.1464403730922349 1192:0.09284099997712308 1209:0.05857614923689396 1278:0.15479925457454277 1287:0.07570857460700853 1348:0.14900199131311623 1570:0.28971129920939565 1632:0.24043908274920137 1676:0.04642049998856154 1684:0.18966176393531553 1694:0.1661344166832308 1821:0.16268321276272837 1826:0.08786422385534094 1833:0.1661344166832308 1880:0.11715229847378791 1882:0.12212907459557007 2022:0.2604232245909487 2038:0.24043908274920137 2129:0.1661344166832308 2285:0.165297681221906 2326:0.14228090988029365 2481:0.11442530329029106 2493:0.150226823739417 2528:0.04642049998856154 2597:0.16268321276272837 2697:0.1661344166832308 2745:0.0680048033017295 2906:0.2492928468573031
375 -1 -1.0 135:0.18464537968898576 141:0.24779091310321047 304:0.18464537968898576 305:0.25518130366142183 422:0.24779091310321047 435:0.21345230968938325 745:0.12500353582958154 1053:0.21345230968938325 1383:0.25664206477092116 1476:0.24779091310321047 1611:0.12500353582958154 1694:0.21345230968938325 1833:0.21345230968938325 1844:0.24779091310321047 2014:0.24779091310321047 2129:0.21345230968938325 2259:0.11928368771880846 2285:0.21237725781040181 2531:0.24722244355473366 2599:0.24722244355473366 2697:0.21345230968938325 2745:0.08737372198082029
376 -1 -1.0 286:0.0986662017368853 386:0.4460530829457964 415:0.4879923631996861 1021:0.2660197393326053 1118:0.46398479248287755 1676:0.0781911149207759 1900:0.37344445028533696 2269:0.25889653737098783 2528:0.0781911149207759 2745:0.11454791291434911 2814:0.18782862441182938
377 -1 -1.0 220:0.13533714188245927 337:0.32739804272084344 427:0.13533714188245927 582:0.17175884442779651 906:0.3028955994193487 1016:0.32739804272084344 1023:0.18044952250994567 1428:0.3028955994193487 1430:0.13533714188245927 1673:0.21915508773329032 1890:0.20949540801242617 1904:0.18044952250994567 2223:0.18044952250994567 2383:0.18044952250994567 2387:0.2875932053421571 2404:0.2011755765622136 2452:0.13533714188245927 2631:0.13533714188245927 2751:0.32115237933734936 2892:0.18044952250994567
378 -1 -1.0 108:0.13525181498433317 319:0.2201187532449544 407:0.26525898340062876 581:0.13525181498433317 582:0.13915958716293048 607:0.13525181498433317 625:0.13525181498433317 740:0.13525181498433317 748:0.20188729898035318 756:0.13103109949238273 827:0.23488126759160716 990:0.20732828563686903 1120:0.19954332226616647 1334:0.20732828563686903 1790:0.268597490134367 1808:0.29693826579339067 1927:0.268597490134367 1949:0.268597490134367 2127:0.2201187532449544 2178:0.268597490134367 2209:0.14939758787310933 2246:0.21762707113018273 2503:0.13525181498433317 2846:0.13525181498433317
379 -1 -1.0 23:0.3255157872884423 80:0.22376387648630755 165:0.19009306103735538 250:0.043983392796892326 258:0.19009306103735538 269:0.19009306103735538 337:0.3192045401645419 582:0.16746038705404095 1016:0.3192045401645419 1209:0.08796678559378465 1287:0.11369542103445567 1478:0.22376387648630755 1673:0.21367048630853389 2480:0.22376387648630755 2851:0.3255157872884423 2916:0.22376387648630755 3057:0.42345160450615743
380 -1 -1.0 286:0.06978031587810833 324:0.2323060502248342 402:0.3359061777928514 406:0.20609234580949495 596:0.3359061777928514 621:0.2270579828314627 1077:0.28642912452009384 1506:0.14821086185770033 1519:0.16202487590749443 1676:0.05529959197763939 2355:0.22922329981144757 2528:0.05529959197763939 2562:0.22922329981144757 2656:0.3214042375136344 2680:0.37082814354202215 2715:0.14821086185770033 2847:0.22975038167291023 2970:0.20609234580949495 3006:0.14821086185770033
381 -1 -1.0 834:0.29658569462652945 1192:0.06115620529406884 1273:0.2210133546175244 1343:0.08959222138340037 1530:0.1469078158851044 1710:0.29658569462652945 1877:0.24107796714481394 1935:0.3628999183751147 2026:0.35544319277645686 2167:0.3204036183325438 2267:0.24107796714481394 2502:0.08959222138340037 2560:0.1507484266774692 2862:0.08959222138340037 2921:0.30736193368575343 2962:0.3628999183751147
382 -1 -1.0 163:0.255364987662869 165:0.1998111224986731 250:0.04623194049318874 258:0.1998111224986731 269:0.1998111224986731 756:0.16573977300365358 758:0.4348179404537415 831:0.16573977300365358 993:0.255364987662869 1128:0.4348179404537415 1192:0.07327589201727609 1349:0.255364987662869 1636:0.18897133884480588 1826:0.13869582147956622 2903:0.4348179404537415
383 -1 -1.0 685:0.44032894473857814 1133:0.545668034142213 2719:0.4544038653439722 2838:0.5494305634939142
384 -1 -1.0 220:0.09647308811243699 250:0.032157696037479 305:0.21807290438833166 385:0.1795995264789095 435:0.1824121299424122 745:0.10682555393374948 1000:0.28593927755910375 1053:0.1824121299424122 1125:0.2814294937107923 1209:0.064315392074958 1287:0.08312643836647252 1383:0.21932124199455652 1430:0.09647308811243699 1570:0.3180969735965828 1601:0.28593927755910375 1611:0.10682555393374948 1694:0.1824121299424122 1799:0.16494592414911946 1833:0.1824121299424122 1929:0.1795995264789095 2129:0.1824121299424122 2259:0.10193748465798706 2285:0.18149341183001996 2324:0.28593927755910375 2452:0.09647308811243699 2599:0.21127141966283328 2631:0.09647308811243699 2697:0.1824121299424122 2930:0.16494592414911946
385 -1 -1.0 2745:1.0
386 -1 -1.0 28:0.3963073906257326 276:0.2924995439763384 286:0.05727926351986136 620:0.14806474826776692 796:0.247037124933744 903:0.3963073906257326 1185:0.17052598975581804 1362:0.14919682606214466 1366:0.2133999424083816 1510:0.247037124933744 1530:0.10904124294708935 1676:0.04539274237395278 1737:0.228137128591765 2296:0.17052598975581804 2400:0.20917759108306322 2528:0.04539274237395278 2560:0.11189190798456422 2672:0.28329704270905587 2745:0.06649916561061144 2752:0.15029871148783294 2814:0.10904124294708935 2854:0.15029871148783294 2959:0.247037124933744
387 -1 -1.0 48:0.2357694460770621 89:0.32354688052765634 220:0.12074268230291227 250:0.04024756076763742 426:0.2170276231516782 836:0.42776900774219623 929:0.2357694460770621 1054:0.2901629124345993 1111:0.2357694460770621 1209:0.08049512153527484 1287:0.10403843532983872 1430:0.12074268230291227 1566:0.17394706363233858 2452:0.12074268230291227 2473:0.2881673567154536 2631:0.12074268230291227 2745:0.0934519420970637 2947:0.37075603391942813 2980:0.2784673685851819
388 -1 -1.0 111:0.19312273940906946 250:0.05387022580298136 658:0.2402305882489459 900:0.3055748340225583 1132:0.25016558153973706 1178:0.21046507857297525 1192:0.0853822878031067 1200:0.3055748340225583 1209:0.10774045160596273 1287:0.13925251360608806 1497:0.23661513136346102 1524:0.47900239588364024 1826:0.1616106774089441 2004:0.2847258109896881 2566:0.2402305882489459 2972:0.34618433340554267
389 -1 -1.0 90:0.23704907226547087 324:0.278244800025003 614:0.2586710411702954 631:0.297498561032651 662:0.16326786785170985 1186:0.29252804679163535 1539:0.3657245842880391 1800:0.16326786785170985 2140:0.40233195466358745 2319:0.16326786785170985 2651:0.29252804679163535 2822:0.297498561032651 2847:0.27518374550458896
390 -1 -1.0 241:0.13611798549720405 427:0.09613016116665789 468:0.20427785599305967 492:0.2693292011599518 662:0.12519000753878232 917:0.34057139424147786 1023:0.12817354822221053 1088:0.2603243636812066 1142:0.18849980814035788 1320:0.2951801021346522 1730:0.20427785599305967 1733:0.18849980814035788 1762:0.13611798549720405 1800:0.12519000753878232 1904:0.12817354822221053 1932:0.34057139424147786 1986:0.16435960102944028 2177:0.13611798549720405 2223:0.12817354822221053 2319:0.12519000753878232 2383:0.12817354822221053 2387:0.20427785599305967 2604:0.2693292011599518 2892:0.12817354822221053 2936:0.22537469556369125
391 -1 -1.0 101:0.24093388187647477 230:0.2551797492708771 310:0.2551797492708771 348:0.2323890096122492 728:0.24924699440113257 988:0.24569757749389687 1031:0.24569757749389687 1045:0.24569757749389687 1056:0.24569757749389687 1407:0.2551797492708771 1408:0.24569757749389687 1498:0.12970263373955343 1676:0.05261826654502047 2135:0.2323890096122492 2528:0.05261826654502047 2664:0.2825768241819193 2817:0.2323890096122492 2933:0.24093388187647477 2969:0.24569757749389687
392 -1 -1.0 115:0.414528738009311 220:0.1546957017086959 241:0.21904537583327705 799:0.21502315805691774 1606:0.414528738009311 1674:0.414528738009311 1762:0.21904537583327705 2177:0.21904537583327705 2422:0.49644603666092185 2452:0.1546957017086959
393 -1 -1.0 234:0.24679196215382437 250:0.03840364061770824 377:0.17834098419242841 390:0.2578514718795082 397:0.2588968753818942 510:0.33125862248203564 580:0.3472326286472884 658:0.1712584092413917 702:0.24548826101871044 854:0.1884424629841619 1192:0.06086833027023941 1364:0.28221791503232474 1497:0.168680979783294 1774:0.2619197018210472 1826:0.11521092185312472 2095:0.2578514718795082 2294:0.2578514718795082 2566:0.1712584092413917 2802:0.24679196215382437
394 -1 -1.0 164:0.1266766030329456 250:0.03533554479508869 313:0.36249201962389305 481:0.3397410103885131 548:0.18124600981194652 795:0.18124600981194652 996:0.2615141068437999 1023:0.14134217918035477 1192:0.056005513442768204 1246:0.2615141068437999 1553:0.1266766030329456 1688:0.1266766030329456 1826:0.10600663438526607 1904:0.14134217918035477 2179:0.18124600981194652 2223:0.14134217918035477 2301:0.36249201962389305 2383:0.14134217918035477 2429:0.1266766030329456 2541:0.375561913485678 2888:0.18124600981194652 2892:0.14134217918035477 2904:0.18124600981194652
395 -1 -1.0 223:0.29987613199718033 246:0.29987613199718033 382:0.26312213898546033 483:0.29987613199718033 511:0.39853764792557017 662:0.16555231994959488 885:0.2270232917737945 980:0.3478710286194222 1181:0.2270232917737945 1566:0.18313930355976402 1636:0.17320396860802256 1673:0.2058542475999754 1800:0.16555231994959488 2312:0.29987613199718033 2319:0.16555231994959488
396 -1 -1.0 163:0.1365311303749291 305:0.16762131293761315 362:0.14717552897906905 435:0.1402107281620158 623:0.2197866684048901 745:0.08211125382994164 906:0.1659623875742935 993:0.1365311303749291 1004:0.2627133895243168 1017:0.2627133895243168 1053:0.1402107281620158 1136:0.2627133895243168 1192:0.039177024453946434 1300:0.16663524648787606 1343:0.057393303445550235 1349:0.1365311303749291 1383:0.16858084520564856 1428:0.1659623875742935 1566:0.10682920421433302 1611:0.08211125382994164 1694:0.1402107281620158 1726:0.2627133895243168 1782:0.14717552897906905 1833:0.1402107281620158 2129:0.1402107281620158 2133:0.2379729048804454 2259:0.07835404890789288 2285:0.13950455727549185 2502:0.057393303445550235 2599:0.16239336495933987 2677:0.2627133895243168 2697:0.1402107281620158 2753:0.2627133895243168 2759:0.18999453866051305 2862:0.057393303445550235
397 -1 -1.0 164:0.0988866599995217 283:0.27285235247291695 354:0.28171557284190524 852:0.22904929783516084 905:0.22904929783516084 1192:0.04371918754778502 1343:0.06404745210480597 1484:0.16849592734503469 1519:0.12809490420961195 1553:0.0988866599995217 1616:0.24140028289497872 1688:0.0988866599995217 1699:0.22904929783516084 1741:0.27285235247291695 1764:0.27285235247291695 1791:0.28171557284190524 1934:0.25942894128613025 2188:0.19520501474816107 2255:0.2014655616092925 2429:0.0988866599995217 2502:0.06404745210480597 2580:0.17127992374433929 2682:0.24140028289497872 2700:0.2655633551749071 2862:0.06404745210480597
398 -1 -1.0 1820:1.0
399 -1 -1.0 108:0.13526287119611022 164:0.13104181068014414 548:0.18749164988369335 581:0.13526287119611022 607:0.13526287119611022 625:0.13526287119611022 740:0.13526287119611022 795:0.18749164988369335 955:0.27443383401316157 1023:0.14621275469830836 1192:0.057935433330989945 1343:0.08487387574121909 1465:0.3035296644004386 1506:0.1552752958748305 1530:0.13917096281705135 1553:0.13104181068014414 1688:0.13104181068014414 1904:0.14621275469830836 2075:0.2669764757258615 2164:0.2502244894021101 2179:0.18749164988369335 2223:0.14621275469830836 2383:0.14621275469830836 2429:0.13104181068014414 2502:0.08487387574121909 2503:0.13526287119611022 2518:0.19583560925866353 2560:0.14280930907220907 2715:0.1552752958748305 2846:0.13526287119611022 2862:0.08487387574121909 2865:0.20937375708861802 2888:0.18749164988369335 2892:0.14621275469830836 2904:0.18749164988369335 3006:0.1552752958748305
400 -1 -1.0 164:0.1478081876040592 250:0.04123005124163109 1192:0.06534808512079701 1373:0.35093999807091847 1436:0.28526508580666915 1445:0.24830253352711293 1465:0.3423653057466117 1506:0.17514226905001354 1530:0.15697743853151133 1553:0.1478081876040592 1676:0.06534808512079701 1688:0.1478081876040592 1751:0.28526508580666915 1826:0.12369015372489327 1895:0.28526508580666915 2279:0.23387438751381154 2429:0.1478081876040592 2518:0.22089214368010696 2528:0.06534808512079701 2560:0.16108129945238583 2687:0.28526508580666915 2715:0.17514226905001354 2745:0.0957332143315888 3006:0.17514226905001354
401 -1 -1.0 111:0.13837677653945435 250:0.03859922565762355 326:0.19798635263287487 362:0.22982736699441256 406:0.22800140303478758 621:0.25119583385050254 658:0.17213060735252247 787:0.34900104191336195 1178:0.15080295171954047 1209:0.0771984513152471 1287:0.09977755088183077 1472:0.34900104191336195 1487:0.2119812769437477 1497:0.16954005136174888 1506:0.16396671266863663 1782:0.22982736699441256 2043:0.34900104191336195 2044:0.22315600819023218 2566:0.17213060735252247 2715:0.16396671266863663 2970:0.22800140303478758 3006:0.16396671266863663
402 -1 -1.0 80:0.23619494135367716 250:0.04642686319761459 427:0.13928058959284376 745:0.15422670121364804 748:0.25644165529740737 990:0.2633529153503928 1023:0.18570745279045836 1120:0.2534642848952054 1209:0.09285372639522918 1287:0.12001170039194481 1334:0.2633529153503928 1478:0.23619494135367716 1611:0.15422670121364804 1881:0.2646535349603852 1904:0.18570745279045836 2223:0.18570745279045836 2259:0.14716967438866047 2383:0.18570745279045836 2387:0.2959730835585424 2480:0.23619494135367716 2586:0.2534642848952054 2892:0.18570745279045836 2916:0.23619494135367716
403 -1 -1.0 111:0.10235872997587024 164:0.10235872997587024 227:0.23439832916881972 250:0.028552245652577846 260:0.227441029711116 313:0.14645254872140828 481:0.13726077867371791 564:0.22524133513265818 674:0.22524133513265818 1132:0.1325925227056921 1178:0.1115505000235606 1187:0.21613637688360934 1192:0.04525423867071454 1388:0.23439832916881972 1553:0.10235872997587024 1688:0.10235872997587024 1795:0.21613637688360934 1826:0.08565673695773354 1894:0.22524133513265818 2004:0.15091010252563494 2018:0.21131172770984077 2155:0.24628335781478966 2301:0.14645254872140828 2391:0.227441029711116 2429:0.10235872997587024 2558:0.25388039258387757 2559:0.24987623581447016 2696:0.2176266959257964 2865:0.16354499189711383 3039:0.23998566380013647
404 -1 -1.0 111:0.14975726396831698 220:0.12532119703192843 250:0.04177373234397614 384:0.2763211185611329 458:0.28596166915150195 1178:0.1632054020381478 1209:0.08354746468795228 1287:0.10798353162434081 1351:0.3236709342482599 1430:0.12532119703192843 1554:0.2763211185611329 2028:0.28596166915150195 2251:0.3236709342482599 2452:0.12532119703192843 2475:0.3236709342482599 2481:0.1632054020381478 2631:0.12532119703192843 2745:0.09699560275778311 2803:0.3603280524872431 2919:0.2670309570768953
405 -1 -1.0 25:0.3708389673069506 250:0.05644552778857207 286:0.11289105557714414 1192:0.08946404487830069 1209:0.11289105557714414 1343:0.1310624568030308 1392:0.20235510045544486 1636:0.23071899739055182 1676:0.08946404487830069 1828:0.2796422255079836 2007:0.5308781738129139 2318:0.2088732729402688 2502:0.1310624568030308 2528:0.08946404487830069 2595:0.22052650168133153 2747:0.30437220293225986 2836:0.2796422255079836 2862:0.1310624568030308 3047:0.20235510045544486
406 -1 -1.0 136:0.20415140855545258 241:0.18238504799879804 624:0.34880968442064314 875:0.19938427183400353 931:0.3654526616563644 1167:0.34880968442064314 1404:0.34880968442064314 1676:0.06805046951848419 1762:0.18238504799879804 1880:0.1717402638548768 1901:0.285870749212341 2068:0.23715449693799773 2177:0.18238504799879804 2528:0.06805046951848419 2713:0.3654526616563644 2745:0.09969213591700177
407 -1 -1.0 286:0.11625466665837621 1030:0.3210699269841482 1052:0.27943872198615544 1142:0.3419423533868873 1186:0.4068913333043167 1363:0.27943872198615544 1676:0.09212964359368217 1733:0.3419423533868873 2528:0.09212964359368217 2611:0.27943872198615544 2651:0.4068913333043167 2745:0.1349674883379244 2814:0.2213113886569673
408 -1 -1.0 80:0.23912433076547301 286:0.09400533752368546 745:0.15613948589464996 1007:0.3582567769555088 1129:0.3582567769555088 1192:0.07449746742133842 1343:0.10913681713280722 1478:0.23912433076547301 1550:0.3582567769555088 1611:0.15613948589464996 1676:0.07449746742133842 1881:0.2679358798686379 1993:0.26922754782001773 2259:0.14899493484267687 2480:0.23912433076547301 2502:0.10913681713280722 2528:0.07449746742133842 2586:0.2566078559987398 2745:0.10913681713280722 2814:0.1789558422602451 2862:0.10913681713280722 2916:0.23912433076547301
409 -1 -1.0 163:0.28145845108047973 164:0.18267523758434784 250:0.050955968869297964 993:0.28145845108047973 1192:0.08076329984575188 1343:0.11831609571982876 1349:0.28145845108047973 1436:0.3525573797294944 1553:0.18267523758434784 1688:0.18267523758434784 1751:0.3525573797294944 1826:0.1528679066078939 1895:0.3525573797294944 2429:0.18267523758434784 2687:0.3525573797294944 2865:0.29187173636853747
410 -1 -1.0 80:0.2123939905449291 135:0.20485536843990756 136:0.19850946585557863 241:0.17734464197170235 250:0.041748509457953956 304:0.20485536843990756 319:0.2514248796014959 875:0.19387407406018808 1209:0.08349701891590791 1278:0.2206576645232614 1287:0.1079183314098135 1478:0.2123939905449291 1498:0.1631068589819536 1684:0.27035221838988927 1762:0.17734464197170235 1821:0.23189580520930944 2127:0.2514248796014959 2177:0.17734464197170235 2480:0.2123939905449291 2597:0.23189580520930944 2916:0.2123939905449291 3057:0.4019351894326846
411 -1 -1.0 305:0.21346203863475363 401:0.20121585733690434 435:0.17855526452693193 655:0.21047608358221542 712:0.2461617454795245 745:0.10456686760303961 754:0.20067198480538273 924:0.27547903591211437 1053:0.17855526452693193 1241:0.2146839817783854 1251:0.2028094529021174 1383:0.2146839817783854 1611:0.10456686760303961 1615:0.23632858560085326 1676:0.049891075072867073 1694:0.17855526452693193 1833:0.17855526452693193 2093:0.21047608358221542 2129:0.17855526452693193 2225:0.2022844434294713 2259:0.09978215014573416 2285:0.17765597150494009 2528:0.049891075072867073 2599:0.20680436238964509 2697:0.17855526452693193 2950:0.26793093871783324 3030:0.21047608358221542
412 -1 -1.0 136:0.2796832769107022 199:0.6007364957173632 250:0.058820166993109005 485:0.36408651421136995 875:0.2731523965745322 938:0.36408651421136995 1209:0.11764033398621801 1287:0.15204792596334307 1636:0.24042524690047282 1676:0.09322775897023405 2068:0.3248968366520573 2528:0.09322775897023405
413 -1 -1.0 460:0.22687968432947062 614:0.3688506773659427 620:0.3080750222520293 1106:0.5140046408845885 1706:0.2864695279279913 2291:0.327258667076337 2367:0.5140046408845885
414 -1 -1.0 111:0.17476046669337345 221:0.28183087590305145 250:0.04874819936281575 1132:0.2263796273513842 1178:0.19045388164343405 1192:0.07726406796774192 1464:0.2997890986125161 1826:0.14624459808844725 1866:0.3659914698954856 2004:0.2576538410777656 2132:0.44076460289463854 2379:0.28183087590305145 2845:0.2737069948452923 2913:0.3659914698954856
415 -1 -1.0 313:0.17305008987410736 326:0.17305008987410736 362:0.20088074751122328 481:0.16218898402964194 801:0.2287873186208092 900:0.19137444979922105 1023:0.13495070504195114 1192:0.05347295173434351 1200:0.19137444979922105 1343:0.078336458365441 1533:0.21955786874076122 1656:0.3248106213812195 1782:0.20088074751122328 1904:0.13495070504195114 2223:0.13495070504195114 2301:0.17305008987410736 2383:0.13495070504195114 2403:0.34456640377690045 2502:0.078336458365441 2541:0.3585790547853735 2829:0.21328716340739212 2862:0.078336458365441 2892:0.13495070504195114 3041:0.34456640377690045
416 -1 -1.0 250:0.046921087291405275 313:0.24067153618039736 481:0.2255663199386316 548:0.24067153618039736 664:0.3103693780030475 795:0.24067153618039736 1023:0.1876843491656211 1192:0.07436816384994135 1484:0.2866186092581725 1498:0.18331555467451763 1784:0.357634958760327 1826:0.1407632618742158 1904:0.1876843491656211 2179:0.24067153618039736 2223:0.1876843491656211 2301:0.24067153618039736 2383:0.1876843491656211 2888:0.24067153618039736 2892:0.1876843491656211 2904:0.24067153618039736
417 -1 -1.0 111:0.11103534473313029 126:0.2853154509209639 164:0.11103534473313029 297:0.14383195718755554 517:0.25426750889020466 691:0.14383195718755554 978:0.2247796346023999 1132:0.14383195718755554 1178:0.121006271064412 1192:0.04909029247063423 1261:0.14383195718755554 1290:0.28004302434392153 1306:0.2853154509209639 1343:0.07191597859377777 1454:0.14383195718755554 1553:0.11103534473313029 1688:0.11103534473313029 2004:0.1637022583378673 2037:0.19955423578732925 2167:0.25718906621106963 2226:0.19955423578732925 2271:0.25426750889020466 2425:0.3291898072264454 2429:0.11103534473313029 2502:0.07191597859377777 2527:0.19955423578732925 2584:0.19955423578732925 2862:0.07191597859377777 2914:0.14383195718755554
418 -1 -1.0 220:0.11263859902457794 250:0.03754619967485932 466:0.2990849273187791 647:0.19559517626277245 745:0.12472577555616592 847:0.21297801453039394 860:0.19559517626277245 1176:0.2244241455202557 1209:0.07509239934971863 1263:0.19559517626277245 1287:0.09705551820410019 1430:0.11263859902457794 1611:0.12472577555616592 1684:0.24313918044022617 1849:0.2570221363250204 1907:0.2570221363250204 2193:0.19559517626277245 2259:0.11901863705848177 2297:0.19559517626277245 2352:0.2597770206297555 2357:0.20246102666587412 2452:0.11263859902457794 2631:0.11263859902457794 2799:0.2990849273187791 2939:0.19559517626277245 2949:0.21297801453039394 3003:0.19559517626277245
419 -1 -1.0 67:0.2913515682621724 197:0.2913515682621724 220:0.10480460733516735 286:0.06986973822344489 458:0.23914629893533998 812:0.2913515682621724 1103:0.2913515682621724 1430:0.10480460733516735 1644:0.2913515682621724 1676:0.05537045750968188 1814:0.2913515682621724 1913:0.2913515682621724 2028:0.23914629893533998 2072:0.2913515682621724 2447:0.2782836313568856 2452:0.10480460733516735 2528:0.05537045750968188 2631:0.10480460733516735 2745:0.08111625408172106 2814:0.1330094458639546 2919:0.22331477248535894
420 -1 -1.0 111:0.21884880176117638 220:0.18313898824644814 250:0.06104632941548271 286:0.12209265883096541 460:0.23242504277358797 656:0.4773932210276254 1132:0.2834903747191162 1178:0.23850133028976908 1192:0.09675614293021095 1209:0.12209265883096541 1343:0.1417451873595581 1392:0.21884880176117638 1430:0.18313898824644814 1676:0.09675614293021095 2004:0.32265440494598807 2452:0.18313898824644814 2481:0.23850133028976908 2502:0.1417451873595581 2528:0.09675614293021095 2631:0.18313898824644814 2745:0.1417451873595581 2862:0.1417451873595581 3047:0.21884880176117638
421 -1 -1.0 108:0.13910784593244274 190:0.18796123775571633 241:0.15968914266468373 463:0.1787469080591664 581:0.13910784593244274 582:0.14312702874505323 607:0.13910784593244274 625:0.13910784593244274 740:0.13910784593244274 756:0.13476679778867534 1188:0.18796123775571633 1192:0.11916460537277758 1328:0.33989628910140623 1343:0.08728649573896019 1348:0.19124916253552546 1762:0.15968914266468373 1879:0.33989628910140623 1885:0.33989628910140623 1986:0.19282127693287016 2177:0.15968914266468373 2209:0.1536569149843822 2326:0.18262242416758503 2493:0.19282127693287016 2502:0.08728649573896019 2503:0.13910784593244274 2757:0.30861180318028975 2846:0.13910784593244274 2862:0.08728649573896019
422 -1 -1.0 90:0.27343212913919085 136:0.22920337160083498 165:0.20833310792607287 258:0.20833310792607287 269:0.20833310792607287 271:0.3209507101868844 662:0.18832674728510984 675:0.2238512468363297 875:0.2238512468363297 1060:0.2238512468363297 1676:0.07640112386694499 1800:0.18832674728510984 1977:0.4440474890225114 2052:0.3209507101868844 2068:0.26625635685351823 2319:0.18832674728510984 2528:0.07640112386694499
423 -1 -1.0 178:0.32330587909083314 234:0.21580284221489102 250:0.03358138054567205 471:0.32330587909083314 603:0.2521221088712694 702:0.21466284394306315 791:0.28225625401378834 1119:0.28966321113511645 1158:0.28966321113511645 1209:0.0671627610913441 1287:0.0868066094330092 1790:0.24678043667392802 1927:0.24678043667392802 1949:0.24678043667392802 2178:0.24678043667392802 2470:0.28966321113511645 2802:0.21580284221489102
424 -1 -1.0 108:0.15611416160585853 348:0.2953160203863488 581:0.15611416160585853 582:0.16062470054006125 607:0.15611416160585853 625:0.15611416160585853 631:0.3003339067088045 740:0.15611416160585853 756:0.15124240842103787 828:0.3814495426216162 1563:0.3242781066264743 2209:0.17244189425073267 2503:0.15611416160585853 2647:0.3814495426216162 2817:0.2953160203863488 2822:0.3003339067088045 2846:0.15611416160585853
425 -1 -1.0 136:0.2562321314995501 165:0.23290074632405183 258:0.23290074632405183 269:0.23290074632405183 875:0.2502488585359698 1676:0.08541071049985001 2068:0.29765458232741493 2270:0.5503653792513906 2430:0.5503653792513906 2528:0.08541071049985001
426 -1 -1.0 190:0.18487809623924467 250:0.03697561924784894 286:0.07395123849569787 374:0.2544899888120574 463:0.17581490984635192 861:0.25756418747231513 1188:0.18487809623924467 1192:0.11720993989756792 1209:0.07395123849569787 1314:0.28915595976430236 1343:0.08585472915743836 1348:0.18811208895565232 1392:0.13255620844448185 1461:0.28649422866532553 1676:0.05860496994878396 1790:0.27172377418679605 1927:0.27172377418679605 1949:0.27172377418679605 2178:0.27172377418679605 2246:0.2201600956998121 2326:0.17962685558912342 2493:0.18965841584901497 2502:0.08585472915743836 2528:0.05860496994878396 2585:0.25756418747231513 2862:0.08585472915743836 3047:0.13255620844448185
427 -1 -1.0 178:0.2585484655988496 216:0.20807855848279191 230:0.20642180448028585 310:0.20642180448028585 373:0.1523335971588815 471:0.2585484655988496 498:0.21001175334233274 728:0.20162263852275572 885:0.1438776395681208 988:0.1987514191374483 1031:0.1987514191374483 1045:0.1987514191374483 1056:0.1987514191374483 1181:0.1438776395681208 1260:0.16727560081803175 1270:0.20807855848279191 1407:0.20642180448028585 1408:0.1987514191374483 1673:0.13046160598035503 1804:0.21001175334233274 2105:0.20807855848279191 2135:0.18798575844130147 2476:0.23164434556533064 2842:0.21001175334233274 2969:0.1987514191374483
428 -1 -1.0 29:0.2709802462283614 67:0.15872687975661864 90:0.21591908124776427 136:0.1809932928172811 165:0.16451282955848354 197:0.15872687975661864 219:0.2709802462283614 258:0.16451282955848354 269:0.16451282955848354 427:0.1141940536352938 485:0.23561371922326782 620:0.1967915643017166 662:0.14871455807404804 756:0.13646046669595624 812:0.15872687975661864 875:0.1767669209365753 938:0.23561371922326782 1103:0.15872687975661864 1215:0.31993905835120784 1644:0.15872687975661864 1676:0.06033109760576036 1800:0.14871455807404804 1814:0.15872687975661864 1913:0.15872687975661864 2072:0.15872687975661864 2319:0.14871455807404804 2528:0.06033109760576036 3022:0.31993905835120784
429 -1 -1.0 220:0.09506891452112431 385:0.1769854408615814 457:0.2919214069507799 470:0.19290949483511638 560:0.1871872257065131 675:0.14716212238469578 807:0.19290949483511638 813:0.1871872257065131 1060:0.14716212238469578 1328:0.28652690700537997 1430:0.09506891452112431 1446:0.2631438073835356 1540:0.2773332646937982 1811:0.2817774082738626 1879:0.28652690700537997 1885:0.28652690700537997 1929:0.1769854408615814 2369:0.2817774082738626 2452:0.09506891452112431 2631:0.09506891452112431 3042:0.2773332646937982
430 -1 -1.0 166:0.27294740511551524 460:0.13173297869398184 533:0.22292330387903048 545:0.23325209891538662 1081:0.23231024683321932 1161:0.2026838320615111 1233:0.20003276593725097 1437:0.2091336526391299 1438:0.23325209891538662 1498:0.13517687374227633 1530:0.13173297869398184 1561:0.2026838320615111 1682:0.23231024683321932 1706:0.16633258429702072 2087:0.2278371054357525 2152:0.23325209891538662 2188:0.24485502858339275 2291:0.19001595116283454 2560:0.13517687374227633 2655:0.20003276593725097 2659:0.3128378406437546 2871:0.23231024683321932
431 -1 -1.0 164:0.12870962560944726 373:0.2036550568983148 664:0.23748556013624397 1029:0.2588384239311313 1066:0.2657111256346245 1192:0.05690434140714061 1260:0.22363104815784804 1343:0.08336335337535371 1432:0.2588384239311313 1496:0.2657111256346245 1519:0.16672670675070742 1553:0.12870962560944726 1688:0.12870962560944726 1845:0.38158927631914435 1919:0.2638387568200274 1966:0.2638387568200274 2119:0.2588384239311313 2208:0.2638387568200274 2318:0.13285556281731226 2429:0.12870962560944726 2502:0.08336335337535371 2595:0.14026769478249435 2862:0.08336335337535371
432 -1 -1.0 52:0.3057080342886002 220:0.13101772898082867 259:0.3057080342886002 376:0.4107467584145173 850:0.3057080342886002 1350:0.33059509683877003 1430:0.13101772898082867 2318:0.16160773603376788 2364:0.3057080342886002 2404:0.19475486773971984 2452:0.13101772898082867 2631:0.13101772898082867 2815:0.46417159908839684
433 -1 -1.0 223:0.3591860585246759 246:0.3591860585246759 458:0.3474450558091788 483:0.3591860585246759 1880:0.2030212903523228 1882:0.21164588861630743 2028:0.3474450558091788 2312:0.3591860585246759 2404:0.2263398903634229 2919:0.3244441328785446
434 -1 -1.0 214:0.38525731027202303 748:0.34718459180761724 990:0.3565414297113082 1120:0.3431536666190017 1334:0.3565414297113082 1722:0.38525731027202303 2396:0.36338852142900524 2404:0.2802984665561324
435 -1 -1.0 88:0.23474970837408482 220:0.0908920491259545 250:0.030297349708651496 286:0.12118939883460599 370:0.23474970837408482 684:0.22934656260959954 690:0.32201373138889355 745:0.10064561719779686 772:0.32201373138889355 799:0.12633767602754684 1021:0.16337292669798248 1192:0.04802016315944767 1209:0.06059469941730299 1343:0.07034826748914536 1392:0.10861486257675068 1430:0.0908920491259545 1442:0.181784098251909 1522:0.32201373138889355 1528:0.23474970837408482 1611:0.10064561719779686 1676:0.09604032631889534 1942:0.2515825492314895 2156:0.24355793989810812 2259:0.09604032631889535 2269:0.15899829512045419 2392:0.181784098251909 2452:0.0908920491259545 2502:0.07034826748914536 2528:0.09604032631889534 2631:0.0908920491259545 2745:0.07034826748914536 2814:0.11535276353853478 2862:0.07034826748914536 3029:0.23474970837408482 3047:0.10861486257675068
436 -1 -1.0 164:0.10393026969628433 248:0.3081251787756556 862:0.3990641175184059 900:0.16444710244655095 991:0.22869952287026998 1200:0.16444710244655095 1286:0.26705831223384346 1437:0.1752307062763391 1498:0.11326316333679635 1530:0.11037756288924162 1533:0.18866497263160414 1553:0.10393026969628433 1688:0.10393026969628433 1706:0.13936817846063954 2118:0.2537126494732032 2197:0.22869952287026998 2429:0.10393026969628433 2518:0.15531873056965506 2560:0.11326316333679635 2779:0.23799710657426754 2816:0.22869952287026998 2908:0.23799710657426754 2956:0.3081251787756556
437 -1 -1.0 4:0.3551513773081347 158:0.23642434689434733 164:0.1287133249097323 324:0.2390542544656316 910:0.3551513773081347 911:0.260566887158382 1108:0.260566887158382 1192:0.05690597691998895 1343:0.08336574935836932 1519:0.16673149871673865 1530:0.13669802990432625 1547:0.2860009220699796 1553:0.1287133249097323 1688:0.1287133249097323 2429:0.1287133249097323 2502:0.08336574935836932 2518:0.1923558005843789 2560:0.1402717262783583 2561:0.23642434689434733 2743:0.23642434689434733 2847:0.23642434689434733 2862:0.08336574935836932 3012:0.23642434689434733
438 -1 -1.0 136:0.17192754785735812 178:0.34811302936565824 344:0.29683797687321123 471:0.34811302936565824 875:0.16791287006199587 902:0.2071105399711303 1064:0.34811302936565824 1676:0.05730918261911937 2068:0.1997213313902766 2078:0.20611688962204894 2273:0.3077685352313253 2318:0.13380075268752364 2397:0.29683797687321123 2528:0.05730918261911937 2595:0.1412656176501173 2745:0.08395643503099794 3001:0.2071105399711303 3031:0.29683797687321123
439 1 -1.0 111:0.11960834962287738 164:0.11960834962287738 372:0.24518227071494844 544:0.20781771734585103 712:0.2609117108650002 745:0.11083249459803808 902:0.19110579600305685 1142:0.19626794601425282 1178:0.1303491281160886 1205:0.23611020588874088 1251:0.2149617570886439 1487:0.18322966700241472 1553:0.11960834962287738 1611:0.11083249459803808 1676:0.05288053888632613 1688:0.11960834962287738 1708:0.24368264971281417 1733:0.19626794601425282 2044:0.1928887383819978 2078:0.19018893131361916 2082:0.21152215554530454 2225:0.21440528914736573 2259:0.10576107777265227 2429:0.11960834962287738 2528:0.05288053888632613 2576:0.23611020588874088 2580:0.2071716144795648 2641:0.3016650603074273 3001:0.19110579600305685
440 1 -1.0 111:0.13245095180506483 250:0.03694625865080062 406:0.21823750776733403 427:0.11083877595240184 574:0.31868766996235787 621:0.24043866402307496 658:0.16475931401773203 1178:0.1443449904657328 1209:0.07389251730160123 1250:0.25198009599014054 1287:0.0955046931542642 1442:0.22167755190480368 1487:0.2029034249691964 1497:0.16227969557840205 1506:0.156945028641539 1587:0.26636232877741217 2044:0.21359961132920063 2158:0.2586238105556043 2392:0.22167755190480368 2566:0.16475931401773203 2715:0.156945028641539 2856:0.26636232877741217 2938:0.2586238105556043 2970:0.21823750776733403 3006:0.156945028641539
441 -1 -1.0 427:0.16332328941768476 460:0.2072765766170202 470:0.33140815181364364 807:0.33140815181364364 873:0.3712980208529803 951:0.39249054619263946 1487:0.2989825042304199 1664:0.4376475642311695 3020:0.3712980208529803
442 -1 -1.0 25:0.3568255406316188 313:0.2785843852113122 427:0.16293761776703763 470:0.3306255645328976 481:0.26109965292023624 807:0.3306255645328976 1362:0.2829386404213525 1496:0.4019605549096251 2301:0.2785843852113122 2752:0.2850282690848637 2854:0.2850282690848637
443 -1 -1.0 67:0.17917256309824847 197:0.17917256309824847 468:0.27392151042806495 511:0.4041183718337583 700:0.4041183718337583 812:0.17917256309824847 1103:0.17917256309824847 1636:0.17562934431251404 1644:0.17917256309824847 1730:0.27392151042806495 1814:0.17917256309824847 1828:0.21287098706016913 1913:0.17917256309824847 2072:0.17917256309824847 2747:0.23169609365742402 2836:0.21287098706016913 2936:0.30221081340881634
444 -1 -1.0 317:0.37859726420872897 532:0.409676909153839 1788:0.3320613984753478 2011:0.38172682673341646 2196:0.3978074461555755 2661:0.3320613984753478 3005:0.40538039229867884
445 -1 -1.0 427:0.09969702714164863 593:0.23657908711570425 647:0.17312233786208742 732:0.33940537619537514 847:0.18850798109250258 860:0.17312233786208742 1021:0.1791993388183863 1229:0.3061326257757294 1263:0.17312233786208742 1676:0.05267201648429746 1828:0.16463954800723193 1878:0.319945502329142 1880:0.13292936952219817 1882:0.13857637534914446 2193:0.17312233786208742 2269:0.17440092391506323 2297:0.17312233786208742 2303:0.2427217424958878 2357:0.1791993388183863 2528:0.05267201648429746 2747:0.1791993388183863 2818:0.24421545008299106 2836:0.16463954800723193 2939:0.17312233786208742 2949:0.18850798109250258 3003:0.17312233786208742
446 -1 -1.0 133:0.29615598808518806 242:0.2882444557953697 250:0.0299395940075836 427:0.0898187820227508 475:0.2319777482091707 518:0.1913833884055992 756:0.10733232180400307 1020:0.1864883027402952 1052:0.14393025461676337 1209:0.0598791880151672 1287:0.07739272779641945 1363:0.14393025461676337 1413:0.29615598808518806 1482:0.1864883027402952 1579:0.25825022078897375 1727:0.2882444557953697 1753:0.31821134440341986 1763:0.31821134440341986 2137:0.1864883027402952 2441:0.2319777482091707 2611:0.14393025461676337 2818:0.22001793740977768
447 -1 -1.0 80:0.14688689164376909 286:0.05774465435021 427:0.086616981525315 542:0.2855988154246908 728:0.2167675032153165 745:0.09591179480776119 988:0.2136806124678459 1031:0.2136806124678459 1045:0.2136806124678459 1056:0.2136806124678459 1362:0.15040904197589094 1408:0.2136806124678459 1478:0.14688689164376909 1498:0.11280102351375 1503:0.2855988154246908 1611:0.09591179480776119 1676:0.04576155588109381 1881:0.16458496058413297 1936:0.2855988154246908 2059:0.18456108003759233 2135:0.202106290225735 2259:0.09152311176218764 2480:0.14688689164376909 2528:0.04576155588109381 2586:0.15762649588340913 2745:0.06703946763265617 2752:0.15151988015937845 2780:0.2855988154246908 2814:0.10992719698139353 2854:0.15151988015937845 2916:0.14688689164376909 2969:0.2136806124678459
448 1 -1.0 111:0.11490002639962538 163:0.1770332086997419 245:0.3085677736564012 250:0.03205055181930408 406:0.18931910312551078 427:0.09615165545791225 621:0.20857840934507768 993:0.1770332086997419 1030:0.1770332086997419 1178:0.12521799948690263 1209:0.06410110363860816 1287:0.08284947458032128 1302:0.3170371261653461 1349:0.1770332086997419 1487:0.17601692224791982 1488:0.23409020334628577 1506:0.13614842089427118 1631:0.2804918163647579 2021:0.20649989438254787 2044:0.18529576908435913 2377:0.3170371261653461 2449:0.34064754454281815 2715:0.13614842089427118 2970:0.18931910312551078 3006:0.13614842089427118
449 1 -1.0 142:0.2648237998313545 279:0.28609101930349634 286:0.06890620742034903 326:0.17671971974164177 426:0.1857820714051776 731:0.276965709655779 1057:0.2648237998313545 1185:0.2051405429924975 1214:0.2626033418200549 1676:0.05460687741408354 2039:0.276965709655779 2046:0.2648237998313545 2259:0.1092137548281671 2296:0.2051405429924975 2315:0.24526961508516404 2318:0.12749163338236402 2448:0.2626033418200549 2528:0.05460687741408354 2595:0.1346045068748058 2745:0.07999762946072222 2814:0.13117519399109404 2841:0.276965709655779 2972:0.22140476606279058
450 1 -1.0 78:0.20113322211226875 250:0.028874454604507722 362:0.1719241710705932 377:0.1340888147415125 401:0.1845746792416291 655:0.1930690559351688 685:0.17638031212776648 731:0.2321194014256357 754:0.18407578666237354 942:0.29489781416115657 1192:0.04576492777692006 1254:0.29489781416115657 1275:0.20113322211226875 1285:0.20816903392916852 1399:0.19977840245948267 1566:0.1247933165797717 1782:0.1719241710705932 1815:0.20113322211226875 1826:0.08662336381352317 2039:0.2321194014256357 2093:0.1930690559351688 2371:0.30689056826517364 2481:0.11280933514767631 2745:0.06704440737075625 2841:0.2321194014256357 2972:0.18555488993619368 3030:0.1930690559351688
451 -1 -1.0 104:0.30201042976750103 220:0.11968937535682679 223:0.28233987944215444 246:0.28233987944215444 385:0.22282022436753882 483:0.28233987944215444 589:0.30201042976750103 668:0.26211397131522546 763:0.30201042976750103 1192:0.06323439055843644 1343:0.09263670776684507 1430:0.11968937535682679 1799:0.20464022677550767 1929:0.22282022436753882 2312:0.28233987944215444 2452:0.11968937535682679 2502:0.09263670776684507 2555:0.26211397131522546 2631:0.11968937535682679 2862:0.09263670776684507 2930:0.20464022677550767
452 -1 -1.0 7:0.278568494697787 286:0.05241942363929005 353:0.278568494697787 426:0.1413310856910823 1274:0.14393988701062602 1282:0.1413310856910823 1316:0.278568494697787 1458:0.16616564155538172 1475:0.2523348886458996 1506:0.11133695595809764 1654:0.278568494697787 1676:0.04154141038884542 1830:0.45215468603376674 2067:0.2523348886458996 2305:0.16616564155538172 2528:0.04154141038884542 2715:0.11133695595809764 2745:0.06085706623293516 2800:0.278568494697787 2814:0.09978967530223684 2819:0.22607734301688337 2873:0.23697928073586758 3006:0.11133695595809764
453 -1 -1.0 136:0.28820816424863543 286:0.12122607069778243 427:0.18183910604667367 875:0.28147821938598266 1021:0.326844726559331 1362:0.3157607809992679 1676:0.09606938808287846 2269:0.3180928158807748 2473:0.43398153442966153 2528:0.09606938808287846 2745:0.14073910969299133 2752:0.3180928158807748 2814:0.2307753384764525 2854:0.3180928158807748
454 -1 -1.0 165:0.1271180545180547 241:0.12494152364113759 258:0.1271180545180547 269:0.1271180545180547 499:0.21767724381527156 716:0.27662729666309754 756:0.10544216576646455 817:0.22789254690184374 900:0.16683934994738037 1046:0.22789254690184374 1200:0.16683934994738037 1762:0.12494152364113759 1793:0.27662729666309754 2053:0.27662729666309754 2177:0.12494152364113759 2198:0.2831683800220019 2234:0.21767724381527156 2640:0.27094326715559275 2681:0.22789254690184374 2718:0.22264722984445992 2745:0.06829335788858999 2844:0.27662729666309754 3043:0.27094326715559275
455 -1 -1.0 31:0.5287455482280433 111:0.18559812198677889 1178:0.202264753733654 1212:0.5287455482280433 1829:0.46033908474579244 1900:0.3919011661446075
456 -1 -1.0 108:0.1533108914719346 190:0.2071522618249136 371:0.22618672161583306 463:0.19699714015923528 581:0.1533108914719346 582:0.15774043673489005 607:0.1533108914719346 620:0.21419233150278894 625:0.1533108914719346 740:0.1533108914719346 748:0.22884367050545085 756:0.1485266181163772 814:0.22618672161583306 862:0.2851510150017652 990:0.2350111479244709 1120:0.22618672161583306 1188:0.2071522618249136 1192:0.06566571338641175 1334:0.2350111479244709 1348:0.21077588690304186 1880:0.1657218094599309 1882:0.17276187913780622 2209:0.16934543453805914 2326:0.20126835020862427 2493:0.21250851570005327 2503:0.1533108914719346 2846:0.1533108914719346
457 -1 -1.0 250:0.05062060658825178 286:0.10124121317650356 316:0.4663113732931349 666:0.4032328324407581 856:0.4032328324407581 1021:0.2729623788574594 1192:0.08023176320613737 1209:0.10124121317650356 1343:0.1175374086175021 1392:0.18147297638264095 1676:0.08023176320613737 1925:0.4032328324407581 2269:0.2656532740616901 2502:0.1175374086175021 2528:0.08023176320613737 2862:0.1175374086175021 3047:0.18147297638264095
458 -1 -1.0 165:0.15912888794970165 179:0.22334708164699543 258:0.15912888794970165 269:0.15912888794970165 286:0.073637915511803 374:0.25341174368340275 776:0.22334708164699543 861:0.256472917313696 892:0.22254829174067833 982:0.22334708164699543 1023:0.147275831023606 1096:0.22334708164699543 1206:0.24968259681983676 1676:0.05835666735874025 1904:0.147275831023606 1911:0.34628750621949467 2031:0.22334708164699543 2083:0.22254829174067833 2223:0.147275831023606 2362:0.22334708164699543 2383:0.147275831023606 2528:0.05835666735874025 2585:0.256472917313696 2745:0.08549097243789863 2814:0.14018284003696255 2892:0.147275831023606
459 -1 -1.0 306:0.2438365648230211 468:0.1687458277659836 492:0.222482161712287 662:0.10341449565086133 799:0.1103769558868099 917:0.2813325093672701 1030:0.1462074147978416 1069:0.20509288298130632 1186:0.18528839030448405 1294:0.2438365648230211 1296:0.20509288298130632 1730:0.1687458277659836 1800:0.10341449565086133 1932:0.2813325093672701 1964:0.2703385201241975 2232:0.2703385201241975 2319:0.10341449565086133 2380:0.20509288298130632 2601:0.20509288298130632 2604:0.222482161712287 2651:0.18528839030448405 2911:0.2034599013937638 2936:0.18617308946934383 2968:0.20509288298130632
460 1 -1.0 39:0.3521672843781077 220:0.11233237238113908 286:0.07488824825409272 560:0.22117834466684816 734:0.3521672843781077 813:0.22117834466684816 970:0.34493108874546596 1506:0.159059925096077 1546:0.3521672843781077 1594:0.3521672843781077 1676:0.05934753261371677 2452:0.11233237238113908 2460:0.3521672843781077 2481:0.14629009641275545 2528:0.05934753261371677 2715:0.159059925096077 2745:0.08694256379903867 2814:0.14256307029724583 3006:0.159059925096077
461 -1 -1.0 20:0.24752687306014967 27:0.24752687306014967 566:0.3727892131549273 708:0.3727892131549273 1902:0.24752687306014967 2438:0.24752687306014967 2462:0.24507713322321426 2704:0.3727892131549273 2918:0.3727892131549273 2941:0.3727892131549273
462 -1 -1.0 220:0.10152050242783642 250:0.033840167475945475 286:0.06768033495189095 466:0.26956347427021954 647:0.17628877435101148 745:0.11241460307403683 847:0.1919558235671127 860:0.17628877435101148 985:0.27492162578719753 1176:0.20227215366184373 1192:0.053635396467497265 1209:0.06768033495189095 1263:0.17628877435101148 1343:0.07857443559809134 1392:0.12131573141938823 1430:0.10152050242783642 1442:0.20304100485567284 1611:0.11241460307403683 1676:0.053635396467497265 1849:0.23165252977887618 1907:0.23165252977887618 1942:0.281001331201845 2193:0.17628877435101148 2259:0.10727079293499454 2297:0.17628877435101148 2357:0.18247692467029192 2392:0.20304100485567284 2452:0.10152050242783642 2502:0.07857443559809134 2528:0.053635396467497265 2631:0.10152050242783642 2799:0.26956347427021954 2862:0.07857443559809134 2939:0.17628877435101148 2949:0.1919558235671127 3003:0.17628877435101148 3047:0.12131573141938823
463 -1 -1.0 111:0.15121957021718044 165:0.18230598196967285 250:0.04218163235647817 258:0.18230598196967285 269:0.18230598196967285 1131:0.24386718995645115 1178:0.16479902276094058 1209:0.08436326471295634 1287:0.10903793786070225 1487:0.23165532826516463 1526:0.230287737412691 1787:0.3143042477298163 1970:0.2610969038937766 2044:0.24386718995645115 2245:0.3143042477298163 2485:0.230287737412691 2552:0.230287737412691 2676:0.3143042477298163 2946:0.230287737412691 2993:0.28321783597732386
464 -1 -1.0 241:0.2423184106022536 614:0.35309181813196705 799:0.2378688420370383 1023:0.22817565491442957 1165:0.4036892583914309 1762:0.2423184106022536 1862:0.4682993495479634 1904:0.22817565491442957 2177:0.2423184106022536 2223:0.22817565491442957 2383:0.22817565491442957 2892:0.22817565491442957
465 -1 -1.0 136:0.21595914083499768 250:0.045418349169509584 582:0.17292377526226319 647:0.23660477194241253 683:0.39176545606882845 847:0.25763219481963623 860:0.23660477194241253 875:0.21091628192017678 1021:0.24491015554059578 1209:0.09083669833901917 1263:0.23660477194241253 1287:0.11740472944784212 2193:0.23660477194241253 2269:0.23835220422185693 2297:0.23660477194241253 2357:0.24491015554059578 2939:0.23660477194241253 2949:0.25763219481963623 3003:0.23660477194241253
466 -1 -1.0 89:0.25003540688809095 317:0.23351578616412552 468:0.1982835727375301 939:0.2765621545827779 1054:0.2242364437453353 1730:0.1982835727375301 1775:0.2925291790734133 1828:0.15409092838490107 2011:0.23544607547783614 2131:0.2925291790734133 2349:0.26474200585306207 2482:0.2925291790734133 2747:0.16771785891487417 2804:0.2925291790734133 2836:0.15409092838490107 2936:0.21876135141402775 2972:0.19987683976573936 2980:0.21519818610428648
467 -1 -1.0 250:0.059317275521809196 386:0.5363265870719524 658:0.26452133399337613 662:0.23174610589327574 1142:0.3489423585554522 1209:0.11863455104361839 1287:0.15333293286882171 1497:0.26054030274621065 1636:0.24245715953960345 1733:0.3489423585554522 1800:0.23174610589327574 2319:0.23174610589327574 2566:0.26452133399337613
468 -1 -1.0 111:0.1842018107720804 271:0.34211086207446345 984:0.3916347093337977 1178:0.20074305437078735 1362:0.2676710684947272 1487:0.2821812737607955 1687:0.3916347093337977 2044:0.2970566436167112 2052:0.34211086207446345 2752:0.2696479392971255 2854:0.2696479392971255
469 -1 -1.0 163:0.31274422256129997 313:0.2904201387063748 481:0.2721925615456291 801:0.38396076451883265 993:0.31274422256129997 1023:0.22648010472181032 1192:0.08974061828586745 1343:0.13146762952165084 1349:0.31274422256129997 1904:0.22648010472181032 2223:0.22648010472181032 2301:0.2904201387063748 2383:0.22648010472181032 2502:0.13146762952165084 2862:0.13146762952165084 2892:0.22648010472181032
470 -1 -1.0 164:0.1364456725481249 373:0.2158956727186501 686:0.30920858894119546 1066:0.2816815997177024 1260:0.237072313931896 1496:0.2816815997177024 1553:0.1364456725481249 1688:0.1364456725481249 1845:0.40452456603755577 1919:0.2796966928317088 1966:0.2796966928317088 2208:0.2796966928317088 2318:0.1408407998588512 2348:0.35796493048107064 2429:0.1364456725481249 2595:0.148698435418087
471 -1 -1.0 944:0.38866443128119904 1055:0.22199179802659028 1069:0.20207768389226288 1143:0.266364104007154 1192:0.041336806842487236 1286:0.2402517705705708 1296:0.20207768389226288 1343:0.06055732745527543 1484:0.1593141133923094 1605:0.257983865284858 1738:0.266364104007154 1779:0.266364104007154 1899:0.22199179802659028 2008:0.22199179802659028 2019:0.17054532492985253 2446:0.266364104007154 2502:0.06055732745527543 2601:0.20207768389226288 2862:0.06055732745527543 2865:0.14938772452451007 2911:0.20046870979110218 2968:0.20207768389226288
472 -1 -1.0 241:0.29409108992196253 313:0.3551087979250169 427:0.2076949917280185 481:0.332821180256801 1474:0.43767760112425275 1762:0.29409108992196253 2170:0.37796553495751867 2177:0.29409108992196253 2301:0.3551087979250169
473 -1 -1.0 4:0.40076810673479196 164:0.14524565813765192 190:0.20257625861976808 463:0.192645464069234 602:0.2998484933396046 760:0.3041801897394 910:0.40076810673479196 1110:0.2998484933396046 1188:0.20257625861976808 1192:0.12843030937948932 1343:0.09407350124928154 1348:0.2061198376495178 1519:0.1881470024985631 1553:0.14524565813765192 1688:0.14524565813765192 2326:0.1968223228877763 2429:0.14524565813765192 2493:0.20781419259492556 2502:0.09407350124928154 2862:0.09407350124928154
474 -1 -1.0 533:0.29928893993402306 666:0.37002825429645686 704:0.2945000197388976 856:0.37002825429645686 1329:0.24551859382709626 1464:0.2856693213970849 1610:0.37738335853471056 1925:0.37002825429645686 2033:0.253602643393818 2600:0.253602643393818
475 -1 -1.0 164:0.09429202194471042 190:0.1315104717632925 463:0.12506349971818026 715:0.23387253392547921 1171:0.24229195508929938 1188:0.1315104717632925 1192:0.041687833239393415 1348:0.13381092766621053 1400:0.22387692140588097 1436:0.18198059367993666 1553:0.09429202194471042 1688:0.09429202194471042 1715:0.24737491816351273 1751:0.18198059367993666 1861:0.2795503774187806 1895:0.18198059367993666 2077:0.2795503774187806 2326:0.12777507449726724 2423:0.21368140527617502 2429:0.09429202194471042 2491:0.2795503774187806 2493:0.13491088587317535 2557:0.24737491816351273 2587:0.24737491816351273 2687:0.18198059367993666 2900:0.21368140527617502 2910:0.23387253392547921
476 -1 -1.0 292:0.4199911967758845 1484:0.2664780542891345 1498:0.170434056801237 1626:0.33250411828766985 1693:0.4199911967758845 2019:0.28526403209176815 2033:0.23816205133544885 2543:0.36224383689950823 2600:0.23816205133544885 2843:0.33250411828766985
477 -1 -1.0 166:0.3035497987154832 324:0.256200346699925 658:0.17159381760990444 775:0.33190739012278764 1081:0.25835647214130447 1484:0.23504901995163588 1497:0.16901134027466408 1509:0.32342021014139666 1530:0.14650265368826623 1682:0.25835647214130447 1699:0.31951996600202354 2188:0.27230775324464823 2560:0.15033267232597636 2566:0.17159381760990444 2847:0.2533818098240265 2871:0.25835647214130447
478 -1 -1.0 132:0.22042047422828512 164:0.1001679367128516 206:0.27638770663901496 344:0.22938148028326857 373:0.1584940267990746 450:0.27638770663901496 715:0.24844656731253623 1029:0.2014403409567898 1066:0.2067890034676322 1192:0.04428565805989404 1260:0.17404029087052048 1343:0.06487731640531322 1432:0.2014403409567898 1496:0.2067890034676322 1498:0.10916297446520727 1553:0.1001679367128516 1688:0.1001679367128516 1919:0.20533183722978776 2091:0.2164933359388057 2119:0.2014403409567898 2318:0.1033945017338161 2397:0.22938148028326857 2429:0.1001679367128516 2502:0.06487731640531322 2595:0.10916297446520727 2862:0.06487731640531322 2910:0.24844656731253623 2952:0.27638770663901496 3031:0.22938148028326857
479 -1 -1.0 313:0.2068811337826072 388:0.33111470246543817 427:0.12100003047160396 481:0.19389669735226178 548:0.2068811337826072 795:0.2068811337826072 1023:0.1613333739621386 1051:0.33111470246543817 1487:0.22150479733382106 1904:0.1613333739621386 2179:0.2068811337826072 2223:0.1613333739621386 2301:0.2068811337826072 2383:0.1613333739621386 2387:0.25712665515021826 2884:0.27190590359261696 2888:0.2068811337826072 2892:0.1613333739621386 2904:0.2068811337826072 3009:0.33111470246543817
480 -1 -1.0 313:0.15437694929180276 473:0.2830682264831653 481:0.14468782178297726 548:0.15437694929180276 795:0.15437694929180276 834:0.23134198253367905 1023:0.12038871614750607 1081:0.20207984944274293 1192:0.047702900150940156 1273:0.17239424742997575 1288:0.2071481401035571 1343:0.06988348558257854 1495:0.20207984944274293 1530:0.11459064274610073 1682:0.20207984944274293 1710:0.23134198253367905 1877:0.18804499298153832 1904:0.12038871614750607 2167:0.24992037586085472 2179:0.15437694929180276 2223:0.12038871614750607 2258:0.25960950336968025 2267:0.18804499298153832 2301:0.15437694929180276 2383:0.12038871614750607 2502:0.06988348558257854 2560:0.11758638573351872 2650:0.2060299396584298 2862:0.06988348558257854 2865:0.17239424742997575 2871:0.20207984944274293 2888:0.15437694929180276 2892:0.12038871614750607 2904:0.15437694929180276
481 -1 -1.0 61:0.21909017134625106 67:0.10733272220529685 111:0.09227594838593488 127:0.17808963604045017 197:0.10733272220529685 488:0.2288720659956742 512:0.26288249253437684 723:0.18017807398867006 812:0.10733272220529685 902:0.1474350964947864 1064:0.2478100732235667 1103:0.10733272220529685 1178:0.10056228897159869 1358:0.17808963604045017 1487:0.14135878764648496 1498:0.10056228897159869 1608:0.2478100732235667 1614:0.2735732638450553 1626:0.19618951666735546 1644:0.10733272220529685 1676:0.04079649867488628 1814:0.10733272220529685 1913:0.10733272220529685 2033:0.14052426773127366 2044:0.1488106083169375 2072:0.10733272220529685 2078:0.14672774990045417 2182:0.26288249253437684 2318:0.09524830018940558 2528:0.04079649867488628 2595:0.10056228897159869 2600:0.14052426773127366 2781:0.17808963604045017 2807:0.26288249253437684 2843:0.19618951666735546 3001:0.1474350964947864
482 -1 -1.0 271:0.33545937500976364 286:0.10076561126926549 637:0.44799301006444314 658:0.22467867648273865 1415:0.44799301006444314 1497:0.22129727499747331 1676:0.07985485761201547 2052:0.33545937500976364 2528:0.07985485761201547 2566:0.22467867648273865 2882:0.44799301006444314
483 -1 -1.0 134:0.4112078662792487 202:0.38504150453090064 319:0.2688314207859491 533:0.28760542494358277 1081:0.29971602832278654 1192:0.14150172629428076 1343:0.1036481410784985 1484:0.2726773520987591 1530:0.16995584874754083 1682:0.29971602832278654 2127:0.2688314207859491 2502:0.1036481410784985 2560:0.1743990042256389 2862:0.1036481410784985 2871:0.29971602832278654
484 -1 -1.0 271:0.4255287734654961 460:0.24332946983255008 1165:0.4522819181781149 1612:0.3955939908682843 1706:0.3072398419449162 2052:0.4255287734654961 2291:0.3509863749728795
485 -1 -1.0 111:0.13185228445007616 300:0.25868412572512894 1055:0.3130560031931895 1178:0.1436925630390491 1259:0.34591418661734963 1362:0.19159986383571415 1484:0.2246670374050892 1899:0.3130560031931895 2008:0.3130560031931895 2041:0.2827038368551828 2634:0.2827038368551828 2752:0.19301491469903811 2762:0.2827038368551828 2854:0.19301491469903811 2878:0.2827038368551828
486 -1 -1.0 111:0.21164346376351714 250:0.05903645121000362 300:0.4152283338695829 1173:0.4846569930807535 1178:0.2306489560304643 1209:0.11807290242000724 1287:0.1526070125535135 1640:0.49620972390162726 2033:0.3223054683880319 2600:0.3223054683880319
487 -1 -1.0 164:0.14356010439938136 220:0.12013523519744147 250:0.04004507839914716 372:0.29428039507020354 544:0.24943353279498068 745:0.133026870996094 902:0.22937502366706197 1142:0.23557090210589304 1205:0.28339163540020795 1209:0.08009015679829432 1287:0.10351502600023418 1430:0.12013523519744147 1553:0.14356010439938136 1611:0.133026870996094 1688:0.14356010439938136 1708:0.2924804726709338 1733:0.23557090210589304 2078:0.22827455542257238 2082:0.25387979040434816 2259:0.12693989520217408 2429:0.14356010439938136 2452:0.12013523519744147 2576:0.28339163540020795 2580:0.24865804684245946 2631:0.12013523519744147 3001:0.22937502366706197
488 -1 -1.0 98:0.5372315098432406 427:0.16740471120325523 614:0.3454019308927087 1463:0.524821663487367 2471:0.5372315098432406
489 -1 -1.0 250:0.03535490249391777 286:0.07070980498783554 317:0.2654373474485833 658:0.15766277005521553 933:0.2582244561887552 1021:0.19064485669859704 1052:0.16996356452300224 1192:0.05603619466951254 1209:0.07070980498783554 1299:0.2902444232701765 1305:0.27890574836435006 1343:0.08209154139263093 1363:0.16996356452300224 1392:0.1267459996573481 1497:0.15528995420467925 1636:0.14451185019991786 1676:0.05603619466951254 1681:0.18815624887438426 2011:0.26763150692557724 2015:0.319666977689373 2269:0.18553996553294627 2502:0.08209154139263093 2528:0.05603619466951254 2566:0.15766277005521553 2611:0.16996356452300224 2862:0.08209154139263093 2898:0.23640057416409244 2965:0.3325178593706885 3047:0.1267459996573481
490 -1 -1.0 57:0.36358158484421466 158:0.22526070186939293 241:0.1453145910950613 549:0.2675154188994981 1036:0.36358158484421466 1052:0.1644516796806939 1118:0.32173437083886225 1363:0.1644516796806939 1461:0.26505289275782346 1636:0.13982535942828508 1673:0.1661835141066885 1762:0.1453145910950613 2177:0.1453145910950613 2561:0.22526070186939293 2611:0.1644516796806939 2647:0.3093002407133777 2743:0.22526070186939293 3012:0.22526070186939293
491 -1 -1.0 164:0.08927267096706229 220:0.07470594541708936 250:0.02490198180569645 262:0.2646693574633317 372:0.18299789479167156 544:0.31021985940342084 745:0.16544518595743396 902:0.28527314188801867 1006:0.2646693574633317 1142:0.14648947018461528 1205:0.1762267332400287 1209:0.0498039636113929 1251:0.16044206170875533 1287:0.06437068916136583 1430:0.07470594541708936 1553:0.08927267096706229 1611:0.16544518595743396 1688:0.08927267096706229 1708:0.18187861530390223 1733:0.14648947018461528 1799:0.12772931236423135 2078:0.28390449229123776 2082:0.31574965884535505 2225:0.16002672800018 2259:0.15787482942267753 2429:0.08927267096706229 2452:0.07470594541708936 2576:0.1762267332400287 2580:0.15462769473421267 2631:0.07470594541708936 2930:0.12772931236423135 3001:0.28527314188801867
492 -1 -1.0 196:0.24077555574990767 220:0.10088542562759746 412:0.22935221915988077 470:0.2047120932439081 807:0.2047120932439081 1012:0.24405488715153317 1022:0.24405488715153317 1430:0.10088542562759746 1538:0.24077555574990767 1568:0.2652864067773123 1639:0.22935221915988077 1686:0.3040572106308608 2315:0.2393991333798321 2452:0.10088542562759746 2631:0.10088542562759746 2797:0.24405488715153317 2931:0.3574184173588265 2977:0.3574184173588265
493 -1 -1.0 220:0.09539240809044852 255:0.31453368925328307 268:0.18705316213838843 286:0.06359493872696567 297:0.14766287492278193 691:0.14766287492278193 831:0.1139927352859158 953:0.31453368925328307 1043:0.2827362198898002 1261:0.14766287492278193 1430:0.09539240809044852 1454:0.14766287492278193 1676:0.05039779655895011 1870:0.1935659131959979 2035:0.2827362198898002 2275:0.15447150186095088 2452:0.09539240809044852 2512:0.2827362198898002 2528:0.05039779655895011 2537:0.32475086853012086 2579:0.2032595174124652 2631:0.09539240809044852 2868:0.1935659131959979 2914:0.14766287492278193 3037:0.3379576714439579
494 -1 -1.0 220:0.10357619642082924 238:0.36695132097111177 250:0.03452539880694308 252:0.24049648043109528 286:0.06905079761388616 539:0.33239444688878106 677:0.18118679031156892 1192:0.05472146243144772 1209:0.06905079761388616 1244:0.24049648043109528 1343:0.08016549347703175 1392:0.1237722600453339 1430:0.10357619642082924 1676:0.05472146243144772 2108:0.33239444688878106 2343:0.35261149624001004 2452:0.10357619642082924 2502:0.08016549347703175 2528:0.05472146243144772 2533:0.24049648043109528 2631:0.10357619642082924 2738:0.24049648043109528 2769:0.33239444688878106 2862:0.08016549347703175 2922:0.18118679031156892 3047:0.1237722600453339
495 1 -1.0 312:0.5075590475241917 377:0.23828171897395173 799:0.2139637526941447 1192:0.08132628870219409 1278:0.2712001997289089 1343:0.11914085948697586 1442:0.3078670517385391 1582:0.41248638139972965 1901:0.34164065650774705 2259:0.1626525774043882 2392:0.3078670517385391 2502:0.11914085948697586 2745:0.11914085948697586 2862:0.11914085948697586
496 -1 -1.0 135:0.6343381184118856 250:0.12927496671305333 304:0.6343381184118856 1209:0.25854993342610666 1287:0.3341709412352185
497 -1 -1.0 163:0.18207633745586066 250:0.032963572945207915 317:0.24748373627983072 326:0.16907949488568152 723:0.2307450106164554 760:0.24748373627983072 853:0.1447864757642753 993:0.18207633745586066 1192:0.05224602700794098 1335:0.32606853365925564 1349:0.18207633745586066 1412:0.32606853365925564 1490:0.2770634937348864 1566:0.14246619201976304 1647:0.2737222824135491 1826:0.09889071883562374 2161:0.32606853365925564 2529:0.1447864757642753 2829:0.20839333791017886 2963:0.32606853365925564
498 -1 -1.0 220:0.17823087666761214 250:0.05941029222253738 557:0.5876737604103328 677:0.3117809071363774 686:0.48265642118711577 1209:0.11882058444507476 1287:0.1535733775521449 1430:0.17823087666761214 1636:0.24283736184744562 2452:0.17823087666761214 2631:0.17823087666761214 2922:0.3117809071363774
499 -1 -1.0 41:0.2192293053503647 95:0.20568096678847791 111:0.09674016531435195 190:0.13492493337781297 221:0.1560099148360973 390:0.18118382583067616 397:0.18191839680178004 463:0.1283105758896803 1029:0.19454700300958708 1071:0.2192293053503647 1178:0.10542739066537668 1188:0.13492493337781297 1192:0.04277019196322676 1329:0.14262650845098673 1348:0.13728511698356022 1432:0.19454700300958708 1487:0.14819758262860344 1676:0.04277019196322676 1774:0.18404243842572618 1896:0.21693012181197988 1966:0.19830533132425732 2044:0.1560099148360973 2095:0.18118382583067616 2119:0.19454700300958708 2206:0.2192293053503647 2208:0.19830533132425732 2255:0.1970924261707897 2294:0.18118382583067616 2326:0.13109255242365386 2379:0.1560099148360973 2493:0.1384136338674494 2740:0.23616029982511824 2845:0.15151287033059901 2966:0.2090848808058609
500 1 -1.0 194:0.3250425521660089 286:0.06116464556148322 297:0.14201990894303548 612:0.2944323488374741 691:0.14201990894303548 922:0.3250425521660089 978:0.22194777755025671 1104:0.3250425521660089 1261:0.14201990894303548 1454:0.14201990894303548 1566:0.13217460003300097 1583:0.312340449838443 1676:0.048471834792425804 1991:0.312340449838443 2481:0.11948178926394357 2528:0.048471834792425804 2549:0.2944323488374741 2745:0.07100995447151774 2758:0.3250425521660089 2814:0.11643775716721096 2914:0.14201990894303548
501 -1 -1.0 139:0.19442619986761187 302:0.3501954407000508 333:0.2845991039301937 427:0.10620797559072609 468:0.22569334410480352 492:0.29756435311779483 662:0.13831431367134228 1023:0.1416106341209681 1273:0.20278361194128966 1730:0.22569334410480352 1800:0.13831431367134228 1835:0.2845991039301937 1904:0.1416106341209681 2223:0.1416106341209681 2319:0.13831431367134228 2383:0.1416106341209681 2387:0.22569334410480352 2522:0.19442619986761187 2604:0.29756435311779483 2663:0.19442619986761187 2892:0.1416106341209681 2936:0.2490018728221803
502 -1 -1.0 136:0.24067499071437468 779:0.45765567142707453 875:0.23505499233039456 998:0.4155324624702157 1953:0.4873105046530619 2069:0.516949930384021
503 -1 -1.0 111:0.17761684000109673 214:0.30367510977399526 250:0.04954496454715134 427:0.14863489364145402 614:0.3066746383227972 620:0.2561437509078907 1132:0.23007969028445804 1161:0.2902334607214819 1178:0.19356675604902304 1209:0.09908992909430268 1233:0.2864372620409083 1287:0.12807187545394536 1561:0.2902334607214819 1722:0.30367510977399526 2004:0.26186506555096517 2396:0.2864372620409083 2655:0.2864372620409083
504 -1 -1.0 273:0.33430361721449553 277:0.3511014636493782 286:0.0921278080931283 411:0.3511014636493782 657:0.33430361721449553 804:0.3320955680625109 1107:0.3511014636493782 1109:0.3511014636493782 1223:0.33430361721449553 1676:0.0730095605506217 2528:0.0730095605506217 2745:0.10695707296591295 2814:0.17538163180087518
505 -1 -1.0 111:0.14799514398828933 220:0.12384660421846957 235:0.3469827427284317 250:0.04128220140615652 286:0.08256440281231305 668:0.2712181024324852 675:0.19170860652750682 799:0.17214368375810907 1060:0.19170860652750682 1178:0.16128504443972969 1209:0.08256440281231305 1213:0.38826494413458823 1287:0.10671294258213279 1430:0.12384660421846957 1442:0.24769320843693915 1487:0.22671578561570596 1676:0.06543074117597628 2201:0.38826494413458823 2392:0.24769320843693915 2452:0.12384660421846957 2528:0.06543074117597628 2555:0.2712181024324852 2631:0.12384660421846957 2745:0.09585430326375341
506 1 -1.0 80:0.1595654749714711 88:0.2430178088360137 111:0.11244037785284254 245:0.30196230714921113 286:0.06272890041679592 370:0.2430178088360137 745:0.10419044832797297 1030:0.17324348394375141 1178:0.12253747555562162 1478:0.1595654749714711 1487:0.17224895299166826 1528:0.2430178088360137 1611:0.10419044832797297 1676:0.04971147743604661 1881:0.17879115770561038 2021:0.20207938047106894 2044:0.18132916887168207 2156:0.25213627436900327 2259:0.09942295487209324 2480:0.1595654749714711 2515:0.2788859072234351 2528:0.04971147743604661 2547:0.2354778511673891 2586:0.171232071168903 2916:0.1595654749714711 3029:0.2430178088360137 3034:0.33335535093630203
507 -1 -1.0 82:0.19235773656810326 250:0.02876807319256081 265:0.21598478572395186 286:0.05753614638512162 299:0.24814502333499758 326:0.1475595892568319 373:0.1631847474171728 698:0.2769655994523726 911:0.2087810646453832 1020:0.17919111199137627 1108:0.2087810646453832 1160:0.18339760096644958 1192:0.045596317228210434 1209:0.05753614638512162 1343:0.06679739738158291 1344:0.17919111199137627 1392:0.10313246361333206 1482:0.17919111199137627 1552:0.30575989922181296 1566:0.12433354376670455 1585:0.18339760096644958 1676:0.045596317228210434 1746:0.19235773656810326 2018:0.21290904131228405 2137:0.17919111199137627 2238:0.18339760096644958 2287:0.18339760096644958 2417:0.17573047867114217 2443:0.21777016019758164 2502:0.06679739738158291 2528:0.045596317228210434 2862:0.06679739738158291 2942:0.24814502333499758 3047:0.10313246361333206
508 -1 -1.0 223:0.2919002341743246 246:0.2919002341743246 250:0.04124739865992412 382:0.2561237984323048 483:0.2919002341743246 662:0.16114907391777294 885:0.22098508337575773 980:0.3386185957521531 1181:0.22098508337575773 1209:0.08249479731984824 1287:0.10662297878819992 1673:0.20037907878836186 1676:0.0653755801282758 1788:0.2716125734278964 1800:0.16114907391777294 2312:0.2919002341743246 2319:0.16114907391777294 2473:0.295326067381862 2528:0.0653755801282758 2661:0.2716125734278964
509 -1 -1.0 80:0.23577789680293054 163:0.2559888615402114 286:0.09268977648001206 427:0.1390346647200181 745:0.15395438629889097 799:0.19325470816105095 853:0.203561460073313 993:0.2559888615402114 1349:0.2559888615402114 1362:0.24143153402159698 1478:0.23577789680293054 1611:0.15395438629889097 1676:0.07345490996052245 1881:0.2641862416561404 2259:0.14690981992104493 2480:0.23577789680293054 2528:0.07345490996052245 2529:0.203561460073313 2586:0.25301674821970077 2745:0.10760949805888492 2752:0.24321461410219572 2814:0.17645143835279653 2854:0.24321461410219572 2916:0.23577789680293054
510 -1 -1.0 220:0.11983378325218129 250:0.039944594417393765 308:0.33999850753591304 313:0.20488712976389256 427:0.11983378325218129 481:0.1920278425820526 548:0.20488712976389256 795:0.20488712976389256 829:0.3611654076724652 853:0.17544933800534984 1192:0.1266213685161695 1343:0.09274847601662747 1430:0.11983378325218129 1474:0.25252685368620253 1826:0.11983378325218129 2179:0.20488712976389256 2301:0.20488712976389256 2452:0.11983378325218129 2502:0.09274847601662747 2529:0.17544933800534984 2631:0.11983378325218129 2862:0.09274847601662747 2884:0.2692851645500436 2888:0.20488712976389256 2904:0.20488712976389256 2966:0.30949842084460144
511 -1 -1.0 111:0.14792307086891554 220:0.24757258270761678 252:0.2874228676563203 745:0.1370697196700429 1178:0.16120649918515004 1244:0.2874228676563203 1336:0.3730778180221308 1430:0.12378629135380839 1611:0.1370697196700429 1676:0.06539887663304325 2071:0.38010182944913623 2259:0.13079775326608653 2452:0.24757258270761678 2528:0.06539887663304325 2533:0.2874228676563203 2631:0.12378629135380839 2738:0.2874228676563203 2745:0.09580762255210676 3026:0.3352182825665906
512 -1 -1.0 164:0.11590678581948907 463:0.15373207591380988 533:0.2083092561415036 662:0.12631516547084654 1066:0.23928064729392884 1192:0.051244025304603286 1273:0.37038314860173577 1495:0.21708082497349485 1530:0.12309703976009119 1553:0.11590678581948907 1688:0.11590678581948907 1800:0.12631516547084654 1877:0.40400824051616835 1919:0.23759452436302136 1966:0.23759452436302136 2208:0.23759452436302136 2267:0.40400824051616835 2318:0.11964032364696442 2319:0.12631516547084654 2429:0.11590678581948907 2518:0.17321705111033264 2560:0.12631516547084654 2595:0.12631516547084654
513 -1 -1.0 250:0.038968328894386055 286:0.07793665778877211 427:0.11690498668315817 831:0.13969999780214273 1192:0.0617633400133706 1209:0.07793665778877211 1343:0.09048165767068596 1392:0.13969999780214273 1615:0.2925662108107716 1676:0.0617633400133706 1993:0.22320748815430003 2005:0.2949846230284532 2275:0.1893074011808081 2396:0.2252899267733825 2428:0.647168918523673 2502:0.09048165767068596 2528:0.0617633400133706 2669:0.3464979518047531 2745:0.09048165767068596 2814:0.14836625882040028 2862:0.09048165767068596 3047:0.13969999780214273
514 -1 -1.0 427:0.12452033013629694 831:0.14880023803868103 951:0.2992411710634513 1615:0.3116243557310208 2396:0.2399656067215926 2428:0.6893263467616265 2481:0.16216243559052218 2669:0.369069280741763 2745:0.09637575097603912 2972:0.2667335362662515
515 -1 -1.0 159:0.21889147089652708 174:0.25083640200138313 250:0.035833771714483306 286:0.07166754342896661 745:0.11903721300412218 1021:0.19322707153988505 1192:0.056795184426858485 1209:0.07166754342896661 1343:0.08320344128963886 1392:0.1284627278558251 1545:0.25083640200138313 1611:0.11903721300412218 1615:0.2690325992161014 1676:0.056795184426858485 1837:0.20224065429376104 2021:0.23087496639955835 2030:0.25083640200138313 2259:0.11359036885371698 2269:0.18805303649089344 2396:0.20716792417375327 2428:0.29755578369729974 2502:0.08320344128963886 2528:0.056795184426858485 2669:0.3186261473556879 2745:0.08320344128963886 2811:0.32399674995993677 2862:0.08320344128963886 2870:0.25083640200138313 3047:0.1284627278558251
516 -1 -1.0 250:0.06337985305104604 614:0.39231017095357146 658:0.2826381206804203 1209:0.12675970610209208 1287:0.1638345434381714 1497:0.27838443280926717 1612:0.39231017095357146 1636:0.2590627942300577 1977:0.5838481264309769 2566:0.2826381206804203
517 1 -1.0 86:0.27520430264228496 165:0.12646414858144417 250:0.029261048727544845 258:0.12646414858144417 269:0.12646414858144417 286:0.05852209745508969 297:0.13588410225270894 311:0.27520430264228496 691:0.13588410225270894 1114:0.22672024852225173 1131:0.16916864828890976 1192:0.04637766496493308 1209:0.05852209745508969 1261:0.13588410225270894 1343:0.06794205112635447 1392:0.10489976242002277 1454:0.13588410225270894 1505:0.2601829162146601 1526:0.159748694617645 1676:0.04637766496493308 1970:0.18112075803234196 1993:0.1676049595284746 2302:0.2601829162146601 2332:0.27520430264228496 2368:0.2601829162146601 2481:0.11431971609128756 2485:0.159748694617645 2502:0.06794205112635447 2528:0.04637766496493308 2552:0.159748694617645 2578:0.2601829162146601 2745:0.06794205112635447 2814:0.11140719789738525 2862:0.06794205112635447 2914:0.13588410225270894 2946:0.159748694617645 2993:0.19646586526112797 3047:0.10489976242002277
518 -1 -1.0 190:0.17046481879069766 250:0.034092963758139534 329:0.28310049610313875 463:0.16210820728528977 515:0.24126961767329058 745:0.11325437414614035 1188:0.17046481879069766 1192:0.054036069095096576 1266:0.24126961767329058 1348:0.1734466862676294 1442:0.2045577825488372 1458:0.21614427638038633 1535:0.24126961767329058 1566:0.1473473379042799 1611:0.11325437414614035 1690:0.24126961767329058 1826:0.1022788912744186 1942:0.28310049610313875 2151:0.25231791439952866 2259:0.10807213819019316 2305:0.21614427638038633 2326:0.16562297000461496 2392:0.2045577825488372 2493:0.17487246000194534 2745:0.07916141038800081 3007:0.3372402232971771
519 -1 -1.0 17:0.13627930022902718 68:0.23711734822064898 78:0.1554045030967742 131:0.21478731729580539 144:0.19524425394953826 220:0.1338581530056493 286:0.044619384335216436 327:0.21478731729580539 378:0.17446578534708868 382:0.13853099311630065 560:0.13178091085576601 813:0.13178091085576601 1116:0.19524425394953826 1183:0.19524425394953826 1265:0.21478731729580539 1275:0.1554045030967742 1285:0.16084068528390885 1399:0.15435770897337747 1430:0.06692907650282465 1530:0.08494091628393312 1676:0.03536002548829151 1767:0.17446578534708868 1815:0.1554045030967742 1817:0.22068264940736415 1828:0.1105265946226316 1853:0.17446578534708868 1858:0.19837295723975593 2257:0.13627930022902718 2452:0.1338581530056493 2481:0.08716152652054956 2528:0.03536002548829151 2560:0.08716152652054956 2631:0.06692907650282465 2648:0.23711734822064898 2745:0.05180150103225805 2747:0.12030094177222464 2814:0.08494091628393312 2836:0.1105265946226316 2861:0.13627930022902718 3024:0.17934580801145145 3026:0.1812466455992146 3046:0.19524425394953826
520 -1 -1.0 250:0.03843822608139844 286:0.07687645216279688 385:0.21467605125885222 438:0.29297815104039854 538:0.32717667285445373 797:0.32717667285445373 1192:0.06092314693325844 1203:0.32717667285445373 1209:0.07687645216279688 1293:0.29297815104039854 1343:0.08925079705603121 1362:0.2002421462285476 1392:0.13779959909605535 1442:0.23062935648839067 1515:0.3230787278061709 1676:0.06092314693325844 1929:0.21467605125885222 1993:0.2201711014087668 2392:0.23062935648839067 2502:0.08925079705603121 2528:0.06092314693325844 2745:0.08925079705603121 2814:0.14634796926617533 2862:0.08925079705603121 3047:0.13779959909605535
521 -1 -1.0 28:0.2907417876733388 111:0.1506459038800315 286:0.0840432243571459 658:0.18739250601524232 862:0.289219756983834 903:0.2907417876733388 1178:0.16417384143277505 1221:0.415668698530968 1362:0.21890962899282132 1487:0.23077652095566062 1497:0.18457225930519813 1676:0.06660267952288557 1737:0.33473509790824135 2044:0.24294205574655886 2528:0.06660267952288557 2566:0.18739250601524232 2745:0.09757116190988947 2752:0.22052637471118902 2814:0.15999119196088546 2854:0.22052637471118902
522 -1 -1.0 271:0.40538460529927395 427:0.1826547292840259 1828:0.30163579529787826 1986:0.31229593362707814 2052:0.40538460529927395 2568:0.48030542083956623 2745:0.1413703825295417 2747:0.3283107596903969 2836:0.30163579529787826
523 -1 -1.0 135:0.11634599577277899 164:0.08500210547342547 180:0.19060869944460743 243:0.19060869944460743 250:0.023710737687305326 297:0.11010925597331767 304:0.11634599577277899 315:0.2520082842260029 505:0.24216023512504042 651:0.24216023512504042 691:0.11010925597331767 870:0.2520082842260029 1192:0.03758063009881481 1261:0.11010925597331767 1278:0.1253207855833443 1335:0.23454148864657104 1412:0.23454148864657104 1454:0.11010925597331767 1530:0.09027519383937865 1553:0.08500210547342547 1688:0.08500210547342547 1821:0.13170339922295898 1826:0.07113221306191597 1935:0.22300284214442487 2026:0.2184206669567387 2153:0.1926289093646287 2161:0.23454148864657104 2256:0.1926289093646287 2318:0.08774015548452949 2429:0.08500210547342547 2518:0.1270315102275962 2560:0.09263525808547365 2595:0.09263525808547365 2597:0.13170339922295898 2865:0.13581321939189872 2914:0.11010925597331767 2962:0.22300284214442487 2963:0.23454148864657104
524 -1 -1.0 67:0.1522293151781897 80:0.1857253989100889 197:0.1522293151781897 426:0.1968545688973077 427:0.1095194626705775 485:0.22596875323789462 764:0.3107341923418218 812:0.1522293151781897 938:0.22596875323789462 1103:0.1522293151781897 1196:0.32460779111982235 1478:0.1857253989100889 1636:0.14921891135322973 1644:0.1522293151781897 1676:0.05786141381066527 1759:0.3611142786766815 1814:0.1522293151781897 1913:0.1522293151781897 2072:0.1522293151781897 2236:0.2613817538648128 2480:0.1857253989100889 2528:0.05786141381066527 2717:0.306842192237628 2916:0.1857253989100889
525 -1 -1.0 136:0.3469113958874083 373:0.41385395396948527 620:0.3771920782705207 875:0.33881067267356474 1206:0.49476059384434984 1260:0.4544478046360342
526 -1 -1.0 271:0.27531009508055465 799:0.1724220463107601 1165:0.2926189382747556 1186:0.2894426935155558 1498:0.1615458481805034 1943:0.2926189382747556 1986:0.21209049888973533 2052:0.27531009508055465 2191:0.33945232777685547 2582:0.42230119921260606 2651:0.2894426935155558 3023:0.33945232777685547
527 -1 -1.0 158:0.2028782218576379 241:0.26175152262847057 250:0.030809320757015635 383:0.2476736336807705 427:0.09242796227104691 1192:0.04883161807255972 1337:0.2476736336807705 1352:0.2476736336807705 1739:0.2476736336807705 1762:0.26175152262847057 1826:0.09242796227104691 1982:0.27394981621445724 2177:0.26175152262847057 2190:0.3274551877945588 2561:0.2028782218576379 2568:0.24304682112504813 2628:0.2476736336807705 2688:0.2476736336807705 2743:0.2028782218576379 3012:0.2028782218576379
528 -1 -1.0 666:0.5773502691896257 856:0.5773502691896257 1925:0.5773502691896257
529 -1 -1.0 594:0.23936202575931584 599:0.26730208692195745 792:0.3207311329298809 1029:0.2264048320701842 1124:0.26730208692195745 1179:0.3106404209338206 1192:0.04977397738975557 1343:0.07291755889680472 1432:0.2264048320701842 1780:0.3106404209338206 1834:0.3106404209338206 1866:0.23577390663700132 1990:0.26730208692195745 2119:0.2264048320701842 2255:0.22936707818266344 2502:0.07291755889680472 2862:0.07291755889680472 2913:0.23577390663700132
530 1 -1.0 39:0.376069609686497 286:0.07997106926259642 734:0.376069609686497 970:0.3683422784212198 1506:0.16985565270004296 1546:0.376069609686497 1594:0.376069609686497 1676:0.0633755729618948 2460:0.376069609686497 2481:0.1562191092113977 2528:0.0633755729618948 2715:0.16985565270004296 2745:0.0928435362495029 2814:0.15223912208957802 3006:0.16985565270004296
531 -1 -1.0 80:0.2079525783085617 220:0.12262649465806424 250:0.040875498219354746 252:0.28472990312411445 1209:0.08175099643870949 1244:0.28472990312411445 1287:0.1056616300953264 1430:0.12262649465806424 1478:0.2079525783085617 1799:0.20966199882570052 2062:0.31671124302661113 2452:0.12262649465806424 2480:0.2079525783085617 2533:0.28472990312411445 2631:0.12262649465806424 2738:0.28472990312411445 2916:0.2079525783085617 2930:0.20966199882570052 2980:0.28281198193517676 3057:0.39353024415154514
532 -1 -1.0 250:0.03152696537917441 477:0.29651556929453726 524:0.29651556929453726 564:0.24870813529321129 674:0.24870813529321129 1192:0.04996905788752558 1536:0.27590962656522144 1631:0.27590962656522144 1826:0.09458089613752323 1894:0.24870813529321129 1956:0.2617930081640345 2195:0.2617930081640345 2276:0.27590962656522144 2405:0.27590962656522144 2481:0.12317240454797185 2671:0.29651556929453726 2733:0.27590962656522144 2745:0.07320334666044626
533 -1 -1.0 279:0.32313328603440983 286:0.07782799084750545 426:0.2098366155134348 675:0.18071099851745942 731:0.31282645676123955 1060:0.18071099851745942 1241:0.2654004129325993 1676:0.06167722349988275 2039:0.31282645676123955 2528:0.06167722349988275 2736:0.3974326908654549 2745:0.09035549925872971 2814:0.14815939201355202 2841:0.31282645676123955 2926:0.3974326908654549 2972:0.2500716372563009
534 -1 -1.0 159:0.22494392017717948 174:0.25777214323715003 250:0.036824591891021434 475:0.28532403957906227 745:0.12232864638554544 1209:0.07364918378204287 1287:0.09519018914265076 1346:0.31763820791662356 1545:0.25777214323715003 1611:0.12232864638554544 1748:0.31763820791662356 1837:0.20783270088006944 1979:0.3134418177523024 2030:0.25777214323715003 2259:0.11673119450325868 2441:0.28532403957906227 2745:0.085504054494524 2811:0.3329554082767595 2870:0.25777214323715003
535 -1 -1.0 164:0.15538359458059361 250:0.04334315757817171 377:0.20127939060377398 658:0.19328584735567772 854:0.21268013230430888 932:0.38539798219961047 1209:0.08668631515634342 1287:0.11204043700242189 1305:0.34192304173073557 1497:0.1903769061888489 1553:0.15538359458059361 1688:0.15538359458059361 1770:0.37386545760837236 2429:0.15538359458059361 2508:0.37386545760837236 2566:0.19328584735567772 2684:0.37386545760837236
536 -1 -1.0 38:0.5023352126964107 250:0.05739960963513634 1192:0.09097622882772385 1274:0.3152302239028381 1282:0.3095169150962453 1458:0.36390491531089547 1506:0.24382938103001717 1826:0.17219882890540902 2305:0.36390491531089547 2481:0.2242539950751143 2715:0.24382938103001717 2745:0.1332777662473904 3006:0.24382938103001717
537 -1 -1.0 250:0.048859050802456706 324:0.32531389308927056 646:0.48330316248245675 1209:0.09771810160491341 1287:0.1262988141451805 1565:0.4703921671638296 1571:0.3785693480653232 2428:0.4057148454276471 2847:0.3217350173550073
538 -1 -1.0 108:0.08934053476316603 159:0.147479457348542 220:0.07242966368984337 241:0.10255865372585049 250:0.02414322122994779 481:0.11606503341411514 581:0.08934053476316603 593:0.1718741692417255 607:0.08934053476316603 625:0.08934053476316603 740:0.08934053476316603 900:0.1369506199415801 1000:0.2146763010756441 1007:0.18402088330326136 1023:0.09657288491979116 1129:0.18402088330326136 1192:0.038266100296082156 1200:0.1369506199415801 1430:0.07242966368984337 1533:0.1571191257173856 1550:0.18402088330326136 1601:0.2146763010756441 1603:0.23243968047164526 1706:0.11606503341411514 1743:0.23243968047164526 1762:0.10255865372585049 1826:0.07242966368984337 1837:0.13626086857974137 1904:0.09657288491979116 2037:0.15555341019232907 2128:0.16900254860963454 2174:0.15130041385285622 2177:0.10255865372585049 2223:0.09657288491979116 2226:0.15555341019232907 2303:0.17633679441827338 2324:0.2146763010756441 2383:0.09657288491979116 2452:0.07242966368984337 2503:0.08934053476316603 2527:0.15555341019232907 2584:0.15555341019232907 2631:0.07242966368984337 2668:0.23243968047164526 2776:0.23243968047164526 2830:0.2082523968632224 2846:0.08934053476316603 2892:0.09657288491979116
539 -1 -1.0 220:0.20814839005809718 286:0.1387655933720648 900:0.3935687342187061 1192:0.10996913094252145 1200:0.3935687342187061 1343:0.1611018649271564 1430:0.20814839005809718 1484:0.42382651043629627 1533:0.4515289923953575 1676:0.10996913094252145 2452:0.20814839005809718 2502:0.1611018649271564 2528:0.10996913094252145 2631:0.20814839005809718 2862:0.1611018649271564
540 1 -1.0 80:0.17704429165827684 111:0.1247571071016753 250:0.0348001149458548 286:0.0696002298917096 360:0.3350392858247651 377:0.1616067291961797 580:0.31465077777821504 658:0.15518873292175725 745:0.11560347954394465 854:0.17076035675391035 1178:0.13596024180805555 1192:0.05515687720996569 1209:0.0696002298917096 1250:0.23734301184334924 1343:0.08080336459808984 1364:0.25573658447308084 1392:0.1247571071016753 1478:0.17704429165827684 1487:0.19111711901802125 1497:0.15285315119138157 1611:0.11560347954394465 1676:0.05515687720996569 1881:0.19837595743322614 2044:0.20119198257399232 2158:0.24360080462098355 2259:0.11031375441993141 2480:0.17704429165827684 2502:0.08080336459808984 2528:0.05515687720996569 2566:0.15518873292175725 2586:0.18998884786761205 2862:0.08080336459808984 2916:0.17704429165827684 2938:0.24360080462098355 3047:0.1247571071016753
541 -1 -1.0 105:0.4642645675670222 250:0.05454394487855971 286:0.10908788975711942 779:0.4931677583776252 799:0.22744415942639748 1192:0.08645010727391889 1209:0.10908788975711942 1343:0.12664711801951542 1392:0.19553799703103833 1676:0.08645010727391889 2033:0.29777893727521876 2099:0.3719994653878866 2502:0.12664711801951542 2528:0.08645010727391889 2600:0.29777893727521876 2862:0.12664711801951542 3047:0.19553799703103833
542 -1 -1.0 427:0.1671650287563626 620:0.288076887178114 629:0.592234801450822 2198:0.5364623262169166 2481:0.21769849292095356 2691:0.4317422935038217 2745:0.12938172558401737
543 -1 -1.0 220:0.16435485878479103 384:0.36238656744397413 458:0.37502985021188495 1026:0.3949695632744941 1430:0.16435485878479103 1554:0.36238656744397413 1706:0.26337071311438254 2028:0.37502985021188495 2452:0.16435485878479103 2631:0.16435485878479103 2919:0.35020280910945417
544 -1 -1.0 20:0.16900009213489245 27:0.16900009213489245 116:0.23993036533111856 220:0.07476380811852855 280:0.2465158062458005 286:0.04984253874568569 377:0.11573079103411953 452:0.2465158062458005 713:0.18443931002752165 745:0.08278666488990262 1192:0.03949927742632656 1297:0.2465158062458005 1343:0.05786539551705976 1373:0.21212368071954682 1430:0.07476380811852855 1511:0.23993036533111856 1588:0.18569363927189333 1611:0.08278666488990262 1676:0.03949927742632656 1789:0.2465158062458005 1888:0.2465158062458005 1902:0.16900009213489245 2059:0.15930466440978602 2259:0.07899855485265313 2381:0.2648743543203489 2389:0.18569363927189333 2438:0.16900009213489245 2452:0.07476380811852855 2462:0.16732752118116012 2502:0.05786539551705976 2528:0.03949927742632656 2623:0.23993036533111856 2631:0.07476380811852855 2862:0.05786539551705976 2905:0.2545235213906139
545 -1 -1.0 44:0.1707280622328977 143:0.22795152294449014 220:0.10338391024692688 250:0.03446130341564229 458:0.23590450967435472 1012:0.25009904445202513 1022:0.25009904445202513 1034:0.21596163241995037 1149:0.21596163241995037 1209:0.06892260683128458 1287:0.08908117705540922 1304:0.3519568833286564 1430:0.10338391024692688 1736:0.18699615612539477 1865:0.21596163241995037 2028:0.23590450967435472 2318:0.127521975898154 2322:0.21596163241995037 2452:0.10338391024692688 2550:0.21596163241995037 2595:0.1346365422269846 2631:0.10338391024692688 2797:0.25009904445202513 2919:0.2202875902354754 2984:0.29725316961583337
546 -1 -1.0 337:0.31724540017437325 376:0.4111311027939009 890:0.27713666332932285 1016:0.31724540017437325 1673:0.21235906888875014 1820:0.42085264093295305 1832:0.27713666332932285 2371:0.4646059342146624 2404:0.1949371039649363
547 -1 -1.0 23:0.25154385092535625 111:0.12184704272218219 220:0.10196511904741368 250:0.03398837301580456 390:0.22820628117412994 397:0.22913149460753401 1132:0.1578371164098162 1146:0.3612435715963469 1178:0.13278885489548117 1192:0.053870296690573055 1430:0.10196511904741368 1677:0.28930062421451 1774:0.23180678660911033 1826:0.10196511904741368 2004:0.1796422221532512 2095:0.22820628117412994 2294:0.22820628117412994 2452:0.10196511904741368 2474:0.28930062421451 2631:0.10196511904741368 2775:0.28930062421451 2851:0.25154385092535625 2967:0.28930062421451
548 -1 -1.0 261:0.26693493449492994 582:0.14276224881428629 720:0.3985288521223919 847:0.2126957466874021 1192:0.05943044857162483 1243:0.3985288521223919 1343:0.08706403348181893 1986:0.1923298440241688 2166:0.3985288521223919 2331:0.26693493449492994 2357:0.20219269738591114 2502:0.08706403348181893 2757:0.3078252613706467 2862:0.08706403348181893 2934:0.26693493449492994 2949:0.2126957466874021
549 -1 -1.0 163:0.222313354760979 427:0.12074456113442986 620:0.20808010846568956 849:0.3522337822211133 963:0.3522337822211133 993:0.222313354760979 1115:0.3522337822211133 1156:0.42777566409501744 1349:0.222313354760979 1943:0.2848289978317303 2481:0.15724526345566062 2745:0.09345339626762579 2785:0.3522337822211133
550 -1 -1.0 14:0.2590104351679757 67:0.1355866604774889 153:0.2590104351679757 197:0.1355866604774889 295:0.2891196502552274 332:0.2939929061367257 658:0.1450000756823249 756:0.11656638746300806 812:0.1355866604774889 998:0.2669334258544961 1103:0.1355866604774889 1237:0.2590104351679757 1238:0.2891196502552274 1345:0.2891196502552274 1453:0.2891196502552274 1497:0.14281783267221232 1644:0.1355866604774889 1814:0.1355866604774889 1913:0.1355866604774889 2072:0.1355866604774889 2218:0.2891196502552274 2566:0.1450000756823249
551 -1 -1.0 252:0.2511881264238864 286:0.07212055847809579 460:0.13729428165156063 546:0.38326471405436 799:0.15036865995789697 1244:0.2511881264238864 1362:0.18785434304737783 1467:0.26869275336177034 1636:0.14739505143471937 1676:0.05715419035942454 1900:0.2729711070356868 1999:0.38326471405436 2266:0.29603518076452146 2318:0.13343888954343147 2528:0.05715419035942454 2533:0.2511881264238864 2595:0.14088356583405334 2738:0.2511881264238864 2752:0.18924173156105797 2854:0.18924173156105797
552 -1 -1.0 42:0.2168432745484063 111:0.11626036738190447 139:0.17810084720782965 221:0.18748954950745222 421:0.2168432745484063 427:0.0972900280199729 460:0.12347255568298866 516:0.2168432745484063 548:0.1663426961469823 741:0.2168432745484063 795:0.1663426961469823 853:0.14244289504492025 1032:0.2662326493235671 1405:0.2168432745484063 1474:0.20502018716394843 1498:0.12670049850590712 1530:0.12347255568298866 1769:0.21774304484890483 1901:0.2159258605732758 2124:0.2168432745484063 2179:0.1663426961469823 2379:0.18748954950745222 2522:0.17810084720782965 2529:0.14244289504492025 2560:0.12670049850590712 2663:0.17810084720782965 2845:0.18208509268599543 2884:0.21862583733422994 2888:0.1663426961469823 2904:0.1663426961469823
553 -1 -1.0 42:0.19121805537556497 221:0.16533317500724498 308:0.24341593688273475 313:0.14668532814493146 421:0.19121805537556497 427:0.08579288430391475 481:0.13747894821198106 516:0.19121805537556497 548:0.14668532814493146 741:0.19121805537556497 795:0.14668532814493146 853:0.1256098601595091 1032:0.23477089426526268 1192:0.045326168150137854 1343:0.06640163613556023 1359:0.268964737802936 1405:0.19121805537556497 1498:0.11172780428569809 1530:0.10888132011067614 1610:0.23233059992557656 1769:0.1920114962950693 2117:0.27532463356086445 2124:0.19121805537556497 2179:0.14668532814493146 2301:0.14668532814493146 2379:0.16533317500724498 2502:0.06640163613556023 2529:0.1256098601595091 2560:0.11172780428569809 2693:0.2215799375697494 2845:0.16056738401874246 2862:0.06640163613556023 2884:0.19278996573432483 2888:0.14668532814493146 2904:0.14668532814493146
554 -1 -1.0 29:0.2377009941867117 31:0.3410149068438103 219:0.2377009941867117 286:0.06677987407353941 475:0.2587116713965413 662:0.13045083099691612 799:0.13923353324621063 1150:0.33028603503180404 1212:0.3410149068438103 1369:0.33028603503180404 1636:0.13648012690948466 1676:0.05292179810472046 1800:0.13045083099691612 1829:0.29689609799503436 2134:0.33028603503180404 2319:0.13045083099691612 2441:0.2587116713965413 2528:0.05292179810472046 2745:0.07752903289219566
555 -1 -1.0 111:0.24607493390339785 139:0.37696555749596944 220:0.2059226007417626 250:0.06864086691392086 286:0.13728173382784173 460:0.26134014249901755 1192:0.10879320007555608 1209:0.13728173382784173 1343:0.15937915734485725 1392:0.24607493390339785 1430:0.2059226007417626 1676:0.10879320007555608 2452:0.2059226007417626 2502:0.15937915734485725 2522:0.37696555749596944 2528:0.10879320007555608 2631:0.2059226007417626 2663:0.37696555749596944 2862:0.15937915734485725 3047:0.24607493390339785
556 1 -1.0 67:0.1435845626169633 110:0.28267912982139454 197:0.1435845626169633 250:0.034433368122280296 426:0.1856756508507268 433:0.28267912982139454 435:0.1953207099462562 812:0.1435845626169633 914:0.24653848544745338 1053:0.1953207099462562 1103:0.1435845626169633 1192:0.05457559724734151 1632:0.28267912982139454 1644:0.1435845626169633 1694:0.1953207099462562 1814:0.1435845626169633 1826:0.10330010436684088 1833:0.1953207099462562 1867:0.24824576169911422 1901:0.22926464702158628 1913:0.1435845626169633 2038:0.28267912982139454 2072:0.1435845626169633 2129:0.1953207099462562 2285:0.19433697781172332 2481:0.13452740209206304 2697:0.1953207099462562 2745:0.0799518048447215
557 -1 -1.0 44:0.10982792918987158 82:0.148230804840709 163:0.12245000669711557 215:0.22641090840342926 250:0.022168667188179118 277:0.1689707300765835 373:0.12575010955595922 390:0.14884587430086368 397:0.14944933798162385 411:0.1689707300765835 804:0.159823972271326 873:0.1511942775816031 993:0.12245000669711557 997:0.22641090840342926 1020:0.13808460852511284 1107:0.1689707300765835 1109:0.1689707300765835 1160:0.14132612746504863 1185:0.1319965963780507 1192:0.03513650618423141 1288:0.15257902313633692 1344:0.13808460852511284 1349:0.12245000669711557 1482:0.13808460852511284 1563:0.1703994720288881 1566:0.09581138554679895 1585:0.14132612746504863 1736:0.1202930574219372 1746:0.148230804840709 1774:0.1511942775816031 1826:0.06650600156453736 1864:0.21928766081410067 2095:0.14884587430086368 2137:0.13808460852511284 2238:0.14132612746504863 2287:0.14132612746504863 2294:0.14884587430086368 2296:0.1319965963780507 2417:0.1354178456931679 2520:0.1733629447697822 2650:0.15175539067937718 2745:0.05147405117044071 2831:0.21928766081410067 2976:0.20044153256159938 3020:0.1511942775816031
558 -1 -1.0 111:0.17236043316746197 123:0.4092342316335297 164:0.17236043316746197 1132:0.22327069370347888 1178:0.18783832613632834 1530:0.18305277766674194 1553:0.17236043316746197 1688:0.17236043316746197 1986:0.24660939757704484 2004:0.25411541005634086 2355:0.31587029383760906 2429:0.17236043316746197 2518:0.25758427990457883 2560:0.18783832613632834 2562:0.31587029383760906 2964:0.3725232483050027
559 1 1.0 135:0.165635977536721 250:0.03375579184197808 304:0.165635977536721 510:0.2911676321959936 658:0.15053164545225597 873:0.23022054138032513 1015:0.35877159525667096 1209:0.06751158368395616 1274:0.18538184994642729 1278:0.1784129371010431 1282:0.18202194446919154 1287:0.08725745609366245 1433:0.3174779974739875 1445:0.20328979429241725 1497:0.14826615262721346 1506:0.14339215690361318 1566:0.1458901051270147 1821:0.18749954504500238 2279:0.19147720908275112 2420:0.30014919978973026 2481:0.1318801856947429 2566:0.15053164545225597 2597:0.18749954504500238 2715:0.14339215690361318 2745:0.07837852144305851 3006:0.14339215690361318 3020:0.23022054138032513
560 -1 -1.0 305:0.2185395291558852 426:0.1737755495085877 435:0.18280244903304876 707:0.222970787282136 745:0.10705413551481721 1053:0.18280244903304876 1077:0.26456199773234806 1383:0.21979053791122402 1458:0.20431121383903345 1611:0.10705413551481721 1676:0.051077803459758354 1694:0.18280244903304876 1833:0.18280244903304876 1917:0.3187776263662624 2129:0.18280244903304876 2259:0.10215560691951672 2285:0.18188176507979772 2305:0.20431121383903345 2342:0.222970787282136 2528:0.051077803459758354 2599:0.21172349085144515 2697:0.18280244903304876 2850:0.342517663436746 2935:0.29138108244663197
561 -1 -1.0 108:0.06803620281963542 115:0.14780338675017315 164:0.06591304125402109 221:0.10629595183359113 241:0.07810230131594802 250:0.018385977884221083 434:0.18777790831158114 470:0.11192395717024639 481:0.08838792127855247 581:0.06803620281963542 607:0.06803620281963542 625:0.06803620281963542 740:0.06803620281963542 785:0.4123501142399999 807:0.11192395717024639 1023:0.07354391153688433 1184:0.19541436464461043 1209:0.036771955768442166 1216:0.18187011640287037 1287:0.0475270633698 1398:0.1509388280219982 1553:0.06591304125402109 1606:0.14780338675017315 1674:0.14780338675017315 1676:0.029141085485578918 1677:0.15649689604812714 1688:0.06591304125402109 1715:0.17292272293919553 1723:0.19541436464461043 1762:0.07810230131594802 1904:0.07354391153688433 1985:0.19541436464461043 2037:0.1184598166239608 2128:0.12870184518954758 2177:0.07810230131594802 2223:0.07354391153688433 2226:0.1184598166239608 2375:0.19541436464461043 2379:0.10629595183359113 2383:0.07354391153688433 2429:0.06591304125402109 2474:0.15649689604812714 2503:0.06803620281963542 2527:0.1184598166239608 2528:0.029141085485578918 2557:0.17292272293919553 2581:0.1509388280219982 2584:0.1184598166239608 2587:0.17292272293919553 2598:0.18777790831158114 2775:0.15649689604812714 2845:0.10323193102022063 2846:0.06803620281963542 2892:0.07354391153688433 2967:0.15649689604812714 2986:0.18777790831158114
562 -1 -1.0 29:0.22651145456192798 111:0.11406683413909115 216:0.2465330748854483 219:0.22651145456192798 250:0.03181813871585694 286:0.06363627743171388 482:0.2708281266526339 498:0.24882353900895268 893:0.2992540957163299 896:0.3147381460162533 1178:0.1243099869187488 1192:0.05043055670737725 1209:0.06363627743171388 1270:0.2465330748854483 1343:0.07387943021137153 1392:0.11406683413909115 1487:0.17474054362612604 1676:0.05043055670737725 1804:0.24882353900895268 2044:0.18395210533119458 2101:0.2050024698893431 2105:0.2465330748854483 2502:0.07387943021137153 2528:0.05043055670737725 2664:0.2708281266526339 2842:0.24882353900895268 2862:0.07387943021137153 3047:0.11406683413909115
563 -1 -1.0 108:0.20863796527923217 250:0.05638193868053092 581:0.20863796527923217 582:0.2146660517504694 607:0.20863796527923217 614:0.34899430872201753 625:0.20863796527923217 740:0.20863796527923217 748:0.31142913150451995 756:0.20212713588766304 990:0.31982233780092656 1120:0.3078133387525598 1209:0.11276387736106185 1287:0.14574519720713208 1334:0.31982233780092656 2209:0.23045907927432535 2503:0.20863796527923217 2846:0.20863796527923217
564 -1 -1.0 108:0.19619715001818722 581:0.19619715001818722 582:0.2018657893961502 607:0.19619715001818722 614:0.3281842240561904 625:0.19619715001818722 740:0.19619715001818722 748:0.2928590103534148 756:0.19007455306335738 799:0.22108923895227006 990:0.30075174048364667 1120:0.289458822702804 1334:0.30075174048364667 2209:0.2167170988699191 2246:0.31569122475356837 2503:0.19619715001818722 2846:0.19619715001818722
565 -1 -1.0 265:0.2495660576904664 273:0.24124230347669576 326:0.17050212514653154 328:0.2760253742360894 657:0.24124230347669576 658:0.1482356433465356 985:0.27005332792888587 1030:0.1836083227958014 1223:0.24124230347669576 1274:0.1825542908869315 1282:0.17924563277384686 1497:0.14600470522446712 1506:0.14120505070939504 1566:0.1436648986757796 1799:0.17050212514653154 2443:0.25162902183579494 2566:0.1482356433465356 2629:0.3532993881622283 2706:0.306211711391983 2715:0.14120505070939504 2930:0.17050212514653154 3006:0.14120505070939504
566 -1 -1.0 54:0.24337772005059966 141:0.18312576034851386 182:0.24337772005059966 234:0.17871242535956705 250:0.027809689171116574 417:0.24337772005059966 422:0.18312576034851386 427:0.08342906751334972 603:0.20878943530450075 702:0.1777683606105903 791:0.2337443715290857 799:0.11596431815697854 961:0.24337772005059966 1209:0.05561937834223315 1287:0.07188700366404756 1476:0.18312576034851386 1676:0.04407731449293098 1844:0.18312576034851386 1986:0.14264376637192658 2014:0.18312576034851386 2233:0.29557376684335523 2528:0.04407731449293098 2531:0.18270564236680065 2620:0.29557376684335523 2802:0.17871242535956705 2883:0.24337772005059966 3055:0.28402325382046056
567 -1 -1.0 22:0.23355992500450248 179:0.1387232819644737 300:0.1608449021409895 776:0.1387232819644737 892:0.1382271449360099 900:0.2594414409120666 982:0.1387232819644737 1001:0.13772343300436557 1096:0.1387232819644737 1200:0.2594414409120666 1524:0.40668621218725637 1533:0.2976489802554475 1646:0.13772343300436557 1788:0.30117843013254186 2031:0.1387232819644737 2083:0.1382271449360099 2101:0.14734143188361962 2349:0.19465230832046554 2362:0.1387232819644737 2622:0.2201687208587609 2661:0.30117843013254186 2878:0.1757799047250814 2920:0.13772343300436557
568 -1 -1.0 250:0.0600452545860539 427:0.1801357637581617 620:0.3104294629024087 1170:0.5254886910490724 1209:0.1200905091721078 1287:0.15521473145120435 1681:0.3195565273461845 2033:0.32781296143622884 2600:0.32781296143622884 2691:0.46524221223544154 2745:0.13942076358802277
569 -1 -1.0 135:0.6199290919558955 304:0.6199290919558955 460:0.4810154279162755
570 -1 -1.0 38:0.783562561451162 135:0.4393345606096189 304:0.4393345606096189
571 -1 -1.0 250:0.062150643516796625 406:0.36711705170038356 799:0.2591635222564188 1192:0.09850643936981109 1446:0.516085317121594 1826:0.1864519305503899 2706:0.5725247855108803 2745:0.14430932529697918 2970:0.36711705170038356
572 -1 -1.0 1:0.2728444777692336 245:0.2655556908366223 326:0.14148070642038194 378:0.2157035282087616 382:0.17127498048973963 808:0.24139331591932453 1030:0.15235607879659285 1192:0.08743585156484658 1343:0.06404560365196169 1346:0.2379224106881427 1495:0.18519863220280522 1706:0.13260098304953943 1748:0.2379224106881427 1767:0.2157035282087616 1853:0.2157035282087616 1979:0.23477916394011492 1980:0.2655556908366223 2021:0.17771532477500326 2032:0.2931637771208015 2122:0.2728444777692336 2259:0.0874358515648466 2291:0.15148145521680828 2318:0.10206900723923497 2502:0.06404560365196169 2580:0.17127498048973963 2595:0.107763529434385 2862:0.06404560365196169
573 -1 -1.0 82:0.2452833371795844 135:0.18000125709598952 304:0.18000125709598952 345:0.3898871435839915 373:0.2080836473614906 911:0.26622540475774065 1020:0.228494027463274 1108:0.26622540475774065 1160:0.23385789622167882 1344:0.228494027463274 1482:0.228494027463274 1585:0.23385789622167882 1746:0.2452833371795844 2137:0.228494027463274 2238:0.23385789622167882 2287:0.23385789622167882 2417:0.22408123022056284
574 -1 -1.0 127:0.18188138864647468 319:0.15831453567001263 371:0.14351620634278678 545:0.17721803928646465 814:0.14351620634278678 1054:0.18952035103950304 1133:0.1989945172610288 1252:0.22095230801056917 1358:0.18188138864647468 1438:0.17721803928646465 1479:0.23374504048189412 1498:0.1027033867342402 1555:0.2376849297017859 1768:0.2376849297017859 1801:0.23374504048189412 1880:0.10515102403909891 1882:0.10961797101697503 2062:0.2036826031466889 2127:0.15831453567001263 2152:0.17721803928646465 2298:0.19200000625696959 2473:0.1882169507626099 2532:0.23374504048189412 2781:0.18188138864647468 2788:0.2376849297017859 2838:0.20036663852372877 2980:0.18188138864647468 3049:0.19200000625696959
575 -1 -1.0 42:0.16584725557378563 297:0.11518294229132742 421:0.16584725557378563 516:0.16584725557378563 517:0.20362150648391503 578:0.19566683834647905 594:0.18905201173004882 639:0.2015049902468144 686:0.2015049902468144 691:0.11518294229132742 741:0.16584725557378563 1030:0.13700254530447678 1055:0.21111952537972567 1072:0.19939169177270097 1171:0.22848519731536282 1261:0.11518294229132742 1405:0.16584725557378563 1454:0.11518294229132742 1635:0.24534884477147403 1769:0.1665354228009927 1899:0.21111952537972567 1934:0.23327851296849833 2008:0.21111952537972567 2081:0.19939169177270097 2124:0.16584725557378563 2271:0.20362150648391503 2298:0.18115783996028567 2495:0.19566683834647905 2914:0.11518294229132742 3049:0.18115783996028567
576 -1 -1.0 88:0.2481736473803587 370:0.2481736473803587 568:0.2551430738168163 578:0.25267545908204847 594:0.24413336597021004 745:0.10640094118038956 834:0.24619765001372976 1286:0.2950556293186541 1528:0.2481736473803587 1566:0.13843081604256574 1611:0.10640094118038956 1710:0.24619765001372976 1744:0.2551430738168163 2156:0.2574855692542043 2259:0.10153230111868093 2298:0.23393918338488415 2495:0.25267545908204847 3029:0.2481736473803587 3049:0.23393918338488415
577 -1 -1.0 164:0.16825471620399748 297:0.2179522673237295 691:0.2179522673237295 1142:0.2760928284746881 1205:0.33213948532802956 1261:0.2179522673237295 1454:0.2179522673237295 1553:0.16825471620399748 1566:0.20284306597714066 1688:0.16825471620399748 1733:0.2760928284746881 2298:0.3427917465673776 2429:0.16825471620399748 2576:0.33213948532802956 2914:0.2179522673237295 3049:0.3427917465673776
578 -1 -1.0 34:0.1890173192057457 144:0.18603617138834236 324:0.14153710067409164 460:0.08093494451193806 578:0.16769516112604926 656:0.1662376540547072 746:0.1890173192057457 769:0.1786725093562574 1081:0.14272824560263436 1097:0.1786725093562574 1116:0.18603617138834236 1182:0.21027484475006727 1183:0.18603617138834236 1187:0.1609163989609212 1273:0.12176141537871937 1276:0.16769516112604926 1530:0.08093494451193806 1682:0.14272824560263436 1858:0.1890173192057457 1877:0.13281547871609672 2155:0.18336122606932354 2267:0.13281547871609672 2481:0.0830508266350179 2495:0.16769516112604926 2524:0.1786725093562574 2553:0.1786725093562574 2558:0.1890173192057457 2559:0.18603617138834236 2560:0.0830508266350179 2696:0.16202596125223678 2745:0.049358445789146076 2778:0.1890173192057457 2847:0.13998000856747977 2871:0.14272824560263436 2944:0.1786725093562574 2994:0.18603617138834236 3039:0.1786725093562574 3046:0.18603617138834236
579 -1 -1.0 225:0.17901115496748302 377:0.1370408567915789 399:0.1860254666495944 401:0.18863819651224695 655:0.19731958177347944 726:0.3136469398837461 754:0.18812832052714007 933:0.2155356089088074 973:0.1838133256633782 974:0.17772093089977511 1192:0.04677246887179929 1322:0.262397802020124 1343:0.06852042839578945 1347:0.1860254666495944 1890:0.1370408567915789 2093:0.19731958177347944 2222:0.3136469398837461 2231:0.3136469398837461 2321:0.23722964298430455 2404:0.1315984614612191 2502:0.06852042839578945 2759:0.22682972403269244 2862:0.06852042839578945 2877:0.23722964298430455 3030:0.19731958177347944
580 -1 -1.0 108:0.10512163119260183 250:0.05681575120775617 286:0.05681575120775617 344:0.23321312998662547 358:0.1825565297491633 581:0.10512163119260183 582:0.10815886500562535 607:0.10512163119260183 625:0.10512163119260183 662:0.22197292407601593 740:0.10512163119260183 756:0.10184116876505431 873:0.193746795560477 920:0.19552126757216734 1052:0.2731334812190069 1192:0.09005083511459626 1209:0.05681575120775617 1343:0.06596104448070982 1363:0.2731334812190069 1392:0.10184116876505431 1676:0.04502541755729813 1800:0.22197292407601593 1826:0.08522362681163426 2209:0.11611613592971373 2319:0.22197292407601593 2397:0.23321312998662547 2502:0.06596104448070982 2503:0.10512163119260183 2528:0.04502541755729813 2611:0.2731334812190069 2833:0.2525966853376162 2846:0.10512163119260183 2857:0.2810045609414943 2862:0.06596104448070982 3020:0.193746795560477 3031:0.23321312998662547 3047:0.10184116876505431
581 -1 -1.0 286:0.08503489343511994 647:0.22149265590074235 799:0.1772945640650447 847:0.24117704223661 860:0.22149265590074235 1021:0.22926756870716627 1263:0.22149265590074235 1676:0.06738855867374237 1883:0.3530555555149203 2193:0.22149265590074235 2269:0.22312847843045464 2297:0.22149265590074235 2318:0.15733324854760652 2357:0.22926756870716627 2528:0.06738855867374237 2595:0.16611101273012135 2739:0.3530555555149203 2745:0.09872245405637896 2814:0.16187901003342386 2939:0.22149265590074235 2949:0.24117704223661 3003:0.22149265590074235
582 1 -1.0 286:0.07676957098983549 297:0.17825342371374883 691:0.17825342371374883 826:0.3187388428156057 978:0.2785732755951813 1261:0.17825342371374883 1454:0.17825342371374883 1518:0.37969399561015793 1625:0.3187388428156057 1676:0.12167689121533998 2481:0.14996515746454442 2528:0.12167689121533998 2666:0.33109598368264465 2745:0.08912671185687442 2814:0.14614450198620038 2889:0.33109598368264465 2914:0.17825342371374883 2924:0.33109598368264465
583 -1 -1.0 220:0.08906956770819775 287:0.23421565031344382 601:0.23421565031344382 816:0.23421565031344382 1026:0.21404763156299395 1307:0.23421565031344382 1430:0.08906956770819775 1542:0.2936856327695501 1778:0.23421565031344382 1944:0.2936856327695501 1959:0.23421565031344382 2010:0.2598320820407707 2073:0.2936856327695501 2286:0.23421565031344382 2452:0.08906956770819775 2484:0.2936856327695501 2580:0.18435777566026135 2631:0.08906956770819775 2667:0.3032255926007583
584 -1 -1.0 67:0.1349108501210998 165:0.13982865237188746 197:0.1349108501210998 220:0.09705991120303332 250:0.03235330373434444 258:0.13982865237188746 269:0.13982865237188746 426:0.17445928341115868 460:0.12318051021778095 647:0.16854302702809634 656:0.25300862522794915 812:0.1349108501210998 847:0.18352169999919646 860:0.16854302702809634 1103:0.1349108501210998 1209:0.06470660746868888 1263:0.16854302702809634 1287:0.08363207692772212 1430:0.09705991120303332 1526:0.1766306493746562 1612:0.2002612740157498 1644:0.1349108501210998 1814:0.1349108501210998 1883:0.2686547406891758 1913:0.1349108501210998 2072:0.1349108501210998 2193:0.16854302702809634 2297:0.16854302702809634 2318:0.11972145015165069 2357:0.17445928341115868 2452:0.09705991120303332 2485:0.1766306493746562 2552:0.1766306493746562 2595:0.12640081809657627 2631:0.09705991120303332 2739:0.2686547406891758 2939:0.16854302702809634 2946:0.1766306493746562 2949:0.18352169999919646 3003:0.16854302702809634
585 -1 -1.0 132:0.3329513388156129 220:0.12661763539919219 286:0.08441175693279479 745:0.14020489344692708 900:0.23940969459296166 1192:0.06689473467923442 1200:0.23940969459296166 1343:0.09799901498052965 1430:0.12661763539919219 1498:0.16489374965976408 1519:0.1959980299610593 1533:0.27466718966849857 1568:0.3329513388156129 1611:0.14020489344692708 1676:0.06689473467923442 1784:0.321695392756559 2059:0.26979337226443495 2091:0.32701928574398204 2259:0.13378946935846883 2452:0.12661763539919219 2502:0.09799901498052965 2528:0.06689473467923442 2580:0.2620754340924977 2631:0.12661763539919219 2862:0.09799901498052965
586 -1 -1.0 382:0.28633193757963266 485:0.2854268089092238 582:0.17556574591903437 662:0.1801555609297862 828:0.4169313515024157 885:0.24704883921945034 938:0.2854268089092238 1181:0.24704883921945034 1193:0.2517467386260967 1673:0.22401249017497332 1800:0.1801555609297862 2293:0.2517467386260967 2319:0.1801555609297862 2664:0.3924961644840268
587 -1 -1.0 205:0.47109668551982065 220:0.13297241362552256 911:0.3216774593531221 1108:0.3216774593531221 1278:0.23427089667460188 1430:0.13297241362552256 1458:0.2810083856357816 1582:0.3563181536487479 1592:0.40076374685749844 2305:0.2810083856357816 2452:0.13297241362552256 2631:0.13297241362552256
588 -1 -1.0 111:0.15275643627935193 470:0.25938880237249906 807:0.25938880237249906 1178:0.16647389873629592 1862:0.3498075195159625 1914:0.378881840576356 2341:0.41023239882005125 2473:0.30508448258661913 2504:0.378881840576356 2530:0.378881840576356
589 -1 -1.0 518:0.39021616582193885 658:0.2722240140592586 998:0.5011424189315657 1344:0.3802354586372761 1497:0.26812705790892455 2566:0.2722240140592586 2568:0.4815648129064015
590 -1 -1.0 111:0.10858988245899542 271:0.20167976712551622 427:0.09087114504306641 460:0.1153262337842431 637:0.26933552219557505 716:0.28488532468240685 900:0.17181992866541912 1132:0.14066417646005355 1178:0.11834120732697793 1186:0.21203267176715496 1200:0.17181992866541912 1362:0.15779633079438626 1415:0.26933552219557505 1533:0.19712358355332862 1793:0.28488532468240685 1900:0.22929381564657042 2004:0.1600968505470588 2052:0.20167976712551622 2400:0.22123430657678586 2651:0.21203267176715496 2752:0.15896172741654363 2844:0.28488532468240685 2854:0.15896172741654363 2882:0.26933552219557505
591 -1 -1.0 190:0.17558326827029638 274:0.298904269931369 317:0.2636486240856602 587:0.2720906047438917 972:0.2720906047438917 1188:0.17558326827029638 1651:0.298904269931369 1986:0.18012325519970465 2011:0.2658279976089961 2326:0.1705960360638972 2339:0.298904269931369 2349:0.298904269931369 2360:0.2720906047438917 2593:0.2720906047438917 2757:0.2882885305299431
592 -1 -1.0 80:0.1542437988799584 250:0.030318412869635835 350:0.25175745310216696 427:0.0909552386089075 574:0.2615178019972973 706:0.25175745310216696 745:0.10071558750403786 1195:0.25175745310216696 1209:0.06063682573927167 1267:0.25175745310216696 1287:0.07837196034939033 1478:0.1542437988799584 1611:0.10071558750403786 1731:0.25175745310216696 1734:0.25175745310216696 1881:0.17282828491307217 1956:0.25175745310216696 2112:0.25175745310216696 2195:0.25175745310216696 2259:0.096107094959509 2277:0.2310885139760374 2480:0.1542437988799584 2586:0.16552130184738983 2901:0.2310885139760374 2912:0.2310885139760374 2916:0.1542437988799584
593 -1 -1.0 141:0.18316753281384615 146:0.2562381868209504 300:0.1956419248077241 422:0.18316753281384615 438:0.2120152433056704 472:0.23097823753804858 614:0.17217636286864813 658:0.12404369611040235 686:0.22598082476630232 915:0.2616137232944344 952:0.23097823753804858 1293:0.2120152433056704 1476:0.18316753281384615 1497:0.12217684543800336 1737:0.2215765168274036 1844:0.18316753281384615 2014:0.18316753281384615 2266:0.22835442397248293 2318:0.102931552521983 2398:0.2616137232944344 2407:0.2562381868209504 2531:0.18274731899982738 2566:0.12404369611040235 2595:0.1086741968982905 2878:0.21380795067280778
594 -1 -1.0 165:0.2146865961532886 258:0.2146865961532886 269:0.2146865961532886 386:0.44913357747424865 427:0.14902140302189623 620:0.2568098257443041 799:0.20713602473700535 1828:0.2460937616732513 2033:0.271190719837144 2402:0.43472245809779936 2600:0.271190719837144 2747:0.26785690262730216 2836:0.2460937616732513
595 -1 -1.0 427:0.1835934764745417 1012:0.44413635472133944 1022:0.44413635472133944 1474:0.3868882523208157 2693:0.47417255388377155 2797:0.44413635472133944
596 -1 -1.0 250:0.04805882775583448 427:0.14417648326750343 644:0.4753875291909393 831:0.1722890953332837 951:0.3464778775124828 1138:0.4753875291909393 1209:0.09611765551166895 1287:0.1242302675774492 2468:0.334767427120874 2745:0.11158914237362463 2783:0.4753875291909393
597 -1 -1.0 55:0.2941179821507147 165:0.1815938243241077 258:0.1815938243241077 269:0.1815938243241077 371:0.22938814448048747 382:0.26090169916539296 427:0.2521011275577555 482:0.35763707358457897 814:0.22938814448048747 876:0.42912251493943254 1673:0.20411708108763468 1880:0.168067418371837 1882:0.175207132449147 1965:0.3029185537583522 2101:0.2707122200157286
598 -1 -1.0 29:0.3284453430730033 48:0.27026864782345084 90:0.2617076990057263 219:0.3284453430730033 286:0.0922736512966666 662:0.1802515302367033 929:0.27026864782345084 1111:0.27026864782345084 1516:0.349249108384623 1676:0.07312513855491833 1800:0.1802515302367033 2319:0.1802515302367033 2384:0.3607982333277136 2528:0.07312513855491833 2691:0.3574770225911717
599 -1 -1.0 25:0.3075413716770416 286:0.09362195762325788 427:0.14043293643488683 1021:0.25241965662327415 1052:0.22503698939641859 1362:0.24385961111862586 1363:0.22503698939641859 1676:0.07419364603848447 1805:0.34879848547695735 1810:0.34879848547695735 1900:0.35435235048867053 1986:0.240106758625059 2528:0.07419364603848447 2611:0.22503698939641859 2745:0.10869172685189828 2752:0.24566062363677224 2814:0.17822601058478965 2854:0.24566062363677224
600 -1 -1.0 216:0.3218415541147554 498:0.32483168650772243 1270:0.3218415541147554 1790:0.3052487381041252 1804:0.32483168650772243 1927:0.3052487381041252 1949:0.3052487381041252 2105:0.3218415541147554 2178:0.3052487381041252 2842:0.32483168650772243
601 -1 -1.0 250:0.04329917901770597 286:0.08659835803541194 334:0.2597950741062358 745:0.14383675926447484 761:0.46020296612233846 1192:0.06862757505507626 1209:0.08659835803541194 1343:0.10053758024676886 1392:0.1552259330904882 1611:0.14383675926447484 1676:0.06862757505507626 1850:0.46020296612233846 1993:0.2480142531613117 2259:0.13725515011015255 2481:0.16916515530184514 2502:0.10053758024676886 2528:0.06862757505507626 2615:0.46020296612233846 2745:0.10053758024676886 2814:0.16485534235411614 2862:0.10053758024676886 3047:0.1552259330904882
602 -1 -1.0 80:0.14174322747706236 220:0.08358384045251893 250:0.027861280150839645 286:0.05572256030167929 334:0.16716768090503786 453:0.29612209876170426 464:0.2620392811627196 745:0.18510633858520367 1079:0.28455015787316573 1180:0.28455015787316573 1192:0.04415908426116751 1209:0.05572256030167929 1343:0.06469188914176217 1365:0.28455015787316573 1392:0.09988164456284682 1430:0.08358384045251893 1478:0.14174322747706236 1548:0.28455015787316573 1611:0.18510633858520367 1676:0.04415908426116751 1881:0.15882154797010237 1993:0.1595871964663101 2259:0.17663633704467008 2442:0.2620392811627196 2452:0.08358384045251893 2480:0.14174322747706236 2481:0.10885097340292971 2502:0.06469188914176217 2528:0.04415908426116751 2586:0.1521067537912057 2631:0.08358384045251893 2745:0.06469188914176217 2814:0.10607778211712514 2862:0.06469188914176217 2879:0.2620392811627196 2916:0.14174322747706236 3047:0.09988164456284682
603 -1 -1.0 220:0.1233962511841631 250:0.04113208372805437 286:0.08226416745610873 305:0.2789314555267511 334:0.2467925023683262 435:0.23331867410710902 745:0.13663782453748313 1053:0.23331867410710902 1192:0.06519281028548903 1209:0.08226416745610873 1343:0.09550574080942875 1383:0.2805281721223765 1392:0.14745697774159777 1430:0.1233962511841631 1611:0.13663782453748313 1676:0.06519281028548903 1694:0.23331867410710902 1833:0.23331867410710902 1993:0.23560130372472876 2129:0.23331867410710902 2259:0.13038562057097808 2285:0.23214356534691186 2452:0.1233962511841631 2481:0.1606985510949178 2502:0.09550574080942875 2528:0.06519281028548903 2599:0.2702318509630961 2631:0.1233962511841631 2697:0.23331867410710902 2745:0.09550574080942875 2814:0.15660444143649327 2862:0.09550574080942875 3047:0.14745697774159777
604 -1 -1.0 116:0.32411005271265886 220:0.10099472718617408 250:0.033664909062058025 286:0.06732981812411605 334:0.20198945437234817 367:0.35780565257975444 394:0.2681674035511201 544:0.20969261477959117 745:0.11183240722507873 902:0.1928299212175722 1192:0.0533576184535498 1209:0.06732981812411605 1343:0.0781674981630207 1392:0.12068743657766587 1430:0.10099472718617408 1511:0.32411005271265886 1611:0.11183240722507873 1638:0.35780565257975444 1676:0.0533576184535498 1993:0.1928299212175722 2078:0.19190478472496358 2082:0.21343047381419922 2259:0.10671523690709961 2452:0.10099472718617408 2481:0.13152511661657051 2502:0.0781674981630207 2528:0.0533576184535498 2631:0.10099472718617408 2745:0.0781674981630207 2814:0.12817425721804826 2862:0.0781674981630207 3001:0.1928299212175722 3047:0.12068743657766587
605 -1 -1.0 220:0.10809503294881431 250:0.03603167764960477 286:0.07206335529920954 334:0.21619006589762862 466:0.28702057157123184 647:0.187705344400991 745:0.11969464229014713 847:0.20438700141336605 860:0.187705344400991 1176:0.21537142342500326 1192:0.05710885791269616 1209:0.07206335529920954 1263:0.187705344400991 1343:0.08366296464054235 1392:0.12917221321190572 1430:0.10809503294881431 1611:0.11969464229014713 1676:0.05710885791269616 1849:0.24665449086920427 1907:0.24665449086920427 1993:0.20638658342139884 2193:0.187705344400991 2259:0.11421771582539234 2297:0.187705344400991 2357:0.19429424316191188 2452:0.10809503294881431 2481:0.14077182255323853 2502:0.08366296464054235 2528:0.05710885791269616 2631:0.10809503294881431 2745:0.08366296464054235 2799:0.28702057157123184 2814:0.13718538524921567 2862:0.08366296464054235 2939:0.187705344400991 2949:0.20438700141336605 3003:0.187705344400991 3047:0.12917221321190572
606 -1 -1.0 220:0.14804922398411002 286:0.09869948265607334 334:0.29609844796822005 745:0.163936292193029 1012:0.35815021275412046 1022:0.35815021275412046 1430:0.14804922398411002 1611:0.163936292193029 1676:0.07821748942522719 1705:0.504014051395608 2259:0.1564349788504544 2452:0.14804922398411002 2481:0.19280404029021952 2528:0.07821748942522719 2631:0.14804922398411002 2745:0.11458655086499231 2797:0.35815021275412046 2814:0.18789198054756998
607 -1 -1.0 179:0.22330780824906954 220:0.11043745050782108 250:0.036812483502607025 286:0.07362496700521405 334:0.22087490101564217 776:0.22330780824906954 890:0.23338562364019338 892:0.222509158802138 982:0.22330780824906954 1096:0.22330780824906954 1123:0.30568279180153546 1192:0.05834640591004834 1209:0.07362496700521405 1343:0.08547593968728079 1392:0.1319713729152624 1430:0.11043745050782108 1676:0.05834640591004834 1832:0.23338562364019338 1993:0.21085897723785313 2031:0.22330780824906954 2083:0.222509158802138 2306:0.30221036658763745 2318:0.13622237607646076 2362:0.22330780824906954 2452:0.11043745050782108 2481:0.14382234559732915 2502:0.08547593968728079 2528:0.05834640591004834 2595:0.14382234559732915 2631:0.11043745050782108 2745:0.08547593968728079 2814:0.1401581902568152 2862:0.08547593968728079 3047:0.1319713729152624
608 -1 -1.0 67:0.18452088866588598 197:0.18452088866588598 286:0.08850081888861937 334:0.2655024566658581 571:0.4076298287889043 745:0.14699667834332142 812:0.18452088866588598 1103:0.18452088866588598 1437:0.2674669146243892 1498:0.17288150850979989 1611:0.14699667834332142 1644:0.18452088866588598 1676:0.07013523961078814 1814:0.18452088866588598 1913:0.18452088866588598 2072:0.18452088866588598 2126:0.36744569804261307 2259:0.1402704792215763 2517:0.36744569804261307 2528:0.07013523961078814 2745:0.10274626889901173 2814:0.16847701420085676
609 -1 -1.0 286:0.1276205386615976 1489:0.5184023689839028 1557:0.5184023689839028 1566:0.27578339576310873 1676:0.10113688405023334 2528:0.10113688405023334 2632:0.5184023689839028 2745:0.14816285710151111 2814:0.24294834301443813
610 -1 -1.0 250:0.055558561692378654 286:0.11111712338475731 1192:0.0880582368764231 1209:0.11111712338475731 1299:0.45610542127500153 1343:0.12900298530506674 1392:0.19917536026118043 1676:0.0880582368764231 1856:0.5674253808576677 2502:0.12900298530506674 2528:0.0880582368764231 2745:0.12900298530506674 2862:0.12900298530506674 2965:0.522536132205209 3047:0.19917536026118043
611 -1 -1.0 2745:1.0
612 1 -1.0 67:0.17762414689048173 197:0.17762414689048173 286:0.08519296957573304 426:0.2296937670707431 677:0.22354326449422585 745:0.14150245956025595 812:0.17762414689048173 914:0.3049853504801622 1070:0.2610859107918249 1103:0.17762414689048173 1448:0.40062596526221994 1611:0.14150245956025595 1644:0.17762414689048173 1676:0.06751383105130761 1814:0.17762414689048173 1867:0.30709737061784664 1913:0.17762414689048173 2072:0.17762414689048173 2259:0.13502766210261524 2488:0.2610859107918249 2528:0.06751383105130761 2745:0.09890597477238941 2814:0.16217993601943545 2922:0.22354326449422585
613 -1 -1.0 108:0.25741275122241564 581:0.25741275122241564 582:0.2648500664832842 607:0.25741275122241564 625:0.25741275122241564 740:0.25741275122241564 756:0.24937983878396977 1372:0.47619109124805886 2209:0.2843351427473584 2404:0.3102103126323348 2503:0.25741275122241564 2846:0.25741275122241564
614 -1 -1.0 135:0.16676258714666345 151:0.3130696098827629 165:0.14688240883346745 248:0.3612118593406074 250:0.03398538930048892 258:0.14688240883346745 269:0.14688240883346745 304:0.16676258714666345 662:0.13277719784617453 900:0.1927795835248603 1200:0.1927795835248603 1209:0.06797077860097785 1278:0.17962645201770147 1287:0.08785095691417387 1533:0.22116993433478793 1800:0.13277719784617453 1821:0.18877486452842024 1953:0.3271954870674562 2069:0.34709632287099634 2319:0.13277719784617453 2597:0.18877486452842024 2956:0.3612118593406074
615 -1 -1.0 527:0.26149989804038004 545:0.20437658651137394 745:0.10070869234230968 846:0.2918715638302845 1026:0.218564219398004 1233:0.17526965066031044 1437:0.1832438904078014 1438:0.20437658651137394 1498:0.11844261277471824 1530:0.1154250557300154 1543:0.26149989804038004 1611:0.10070869234230968 1706:0.1457413929491461 1773:0.2851294401900697 1828:0.15019308599546163 2065:0.2851294401900697 2087:0.19963194374719276 2152:0.20437658651137394 2219:0.26149989804038004 2259:0.09610051530307852 2560:0.11844261277471824 2617:0.274109987861473 2655:0.17526965066031044 2747:0.16347531338155466 2836:0.15019308599546163
616 -1 -1.0 44:0.1996523046990064 143:0.2665703945812509 250:0.040299635337505524 1074:0.2885402039356273 1087:0.2885402039356273 1191:0.3712357390400396 1192:0.06387341080268343 1599:0.2647627852358027 1686:0.36437556665699933 1736:0.2186764908592534 1781:0.42832247947206536 1826:0.12089890601251657 1840:0.2885402039356273 2318:0.14912637122950773 2595:0.15744626630655306
617 -1 -1.0 
618 -1 -1.0 17:0.19665228450889766 249:0.3287913948664705 391:0.34216251584736573 841:0.34216251584736573 1291:0.20688132687574026 1315:0.4609967808526617 2257:0.19665228450889766 2564:0.34216251584736573 2759:0.24745221194492445 2839:0.3287913948664705 2861:0.19665228450889766
619 -1 -1.0 220:0.12269919123886197 1192:0.06482453899413668 1279:0.393763540416517 1343:0.09496623311915697 1398:0.33576442949194185 1430:0.12269919123886197 1534:0.3846677503379721 1676:0.06482453899413668 2277:0.3117398646093313 2352:0.2829796411686291 2452:0.12269919123886197 2502:0.09496623311915697 2528:0.06482453899413668 2581:0.33576442949194185 2631:0.12269919123886197 2862:0.09496623311915697 2901:0.3117398646093313 2912:0.3117398646093313
620 -1 -1.0 250:0.04369714241425009 298:0.3447155372165612 319:0.26316026399690023 407:0.31712711011758804 1209:0.08739428482850017 1287:0.1129554745295084 1420:0.44628346957727094 1530:0.16637053025074716 1799:0.22413501047443854 2126:0.36285148992980304 2127:0.26316026399690023 2517:0.36285148992980304 2560:0.1707199547531998 2930:0.22413501047443854
621 -1 -1.0 1299:0.391943194717311 1489:0.38786919413670035 1557:0.38786919413670035 2272:0.4398023554966316 2632:0.38786919413670035 2965:0.44902882416793977
622 -1 -1.0 101:0.2676948678547406 108:0.13649383811692264 348:0.25820090032392967 371:0.20137573702701125 427:0.11065752871025557 485:0.22831689627857019 581:0.13649383811692264 582:0.14043749553257404 607:0.13649383811692264 625:0.13649383811692264 740:0.13649383811692264 756:0.132234363616247 814:0.20137573702701125 938:0.22831689627857019 1001:0.22214011305797174 1646:0.22214011305797174 1880:0.1475433716136741 1882:0.15381119852223837 2209:0.15076951223592078 2503:0.13649383811692264 2801:0.37671895780195225 2817:0.25820090032392967 2846:0.13649383811692264 2920:0.22214011305797174 2933:0.2676948678547406
623 -1 -1.0 28:0.19231171498951619 637:0.24714958435214382 658:0.12395113374092791 831:0.09964502303970432 903:0.19231171498951619 1169:0.2397539601120067 1185:0.16549853127112832 1351:0.21536316066293676 1415:0.24714958435214382 1497:0.12208567612700033 1567:0.2397539601120067 1581:0.2397539601120067 2012:0.2397539601120067 2250:0.22818402412770522 2251:0.21536316066293676 2296:0.16549853127112832 2388:0.2104062277771766 2475:0.21536316066293676 2566:0.12395113374092791 2803:0.2397539601120067 2837:0.2397539601120067 2882:0.24714958435214382 2948:0.22818402412770522
624 -1 -1.0 1636:0.5659601240190766 2246:0.8244326158154537
625 -1 -1.0 250:0.04736365187393538 337:0.34373639129542566 649:0.30194514830892677 900:0.2686667791780268 1016:0.34373639129542566 1200:0.2686667791780268 1209:0.09472730374787076 1232:0.30194514830892677 1287:0.12243326399133427 1533:0.3082329198054336 1673:0.23009172066341652 1890:0.21994998792511003 1897:0.31535721077209516 2473:0.33911765345733996
626 -1 -1.0 80:0.17908073411092962 220:0.1056012041948893 373:0.1996716489392656 745:0.11693320235631334 764:0.2996171100156267 885:0.18858798107480426 1181:0.18858798107480426 1196:0.3129943555001153 1260:0.21925691814266618 1430:0.1056012041948893 1478:0.17908073411092962 1611:0.11693320235631334 1673:0.17100288101378613 1676:0.0557913162266324 1759:0.34819475689841173 1828:0.17438969873157723 1881:0.20065776622535825 2236:0.2520303450147566 2259:0.11158263245326482 2417:0.21502251282990228 2452:0.1056012041948893 2480:0.17908073411092962 2528:0.0557913162266324 2586:0.1921741843825841 2631:0.1056012041948893 2747:0.18981173774883972 2836:0.17438969873157723 2916:0.17908073411092962
627 -1 -1.0 80:0.21268633601444784 125:0.3432041887087231 164:0.14987284680396468 250:0.04180597336061842 460:0.15917017844595963 1066:0.3094009685583617 1192:0.06626090008272781 1478:0.21268633601444784 1498:0.16333136416286037 1530:0.15917017844595963 1553:0.14987284680396468 1688:0.14987284680396468 1706:0.20097615180657805 1784:0.31864729531744646 1826:0.12541792008185526 1919:0.30722073345021106 2291:0.22959226424558818 2318:0.15470048427918084 2429:0.14987284680396468 2480:0.21268633601444784 2518:0.22397767638319144 2560:0.16333136416286037 2595:0.16333136416286037 2916:0.21268633601444784
628 -1 -1.0 115:0.4552035925479115 220:0.1698749271466355 286:0.11324995143109033 745:0.18810409770178413 1430:0.1698749271466355 1606:0.4552035925479115 1611:0.18810409770178413 1674:0.4552035925479115 1676:0.0897484631133852 2059:0.36196481883090353 2259:0.17949692622677044 2452:0.1698749271466355 2528:0.0897484631133852 2631:0.1698749271466355
629 -1 -1.0 52:0.21002705811478878 69:0.24375504269873466 250:0.030003865444969826 259:0.21002705811478878 427:0.09001159633490947 593:0.21359575005666526 850:0.21002705811478878 1192:0.047555001606960454 1308:0.24375504269873466 1380:0.24375504269873466 1692:0.24375504269873466 1750:0.26258015038463434 1788:0.1975743288318096 1826:0.09001159633490947 1828:0.14864503948481378 1978:0.26258015038463434 2025:0.24375504269873466 2116:0.26258015038463434 2247:0.24119864367773905 2303:0.21914165480786685 2364:0.21002705811478878 2661:0.1975743288318096 2747:0.1617903663896204 2836:0.14864503948481378
630 -1 -1.0 108:0.08082092947370595 163:0.12063955780865604 164:0.07829880325201335 241:0.09277855501613357 313:0.11202815139262337 435:0.12389086795842802 481:0.20999390488969805 581:0.08082092947370595 607:0.08082092947370595 625:0.08082092947370595 740:0.08082092947370595 834:0.1678800802946608 993:0.12063955780865604 1023:0.08736359528029947 1053:0.12389086795842802 1055:0.18590432849243707 1143:0.2230633759000786 1192:0.03461700561186361 1283:0.2230633759000786 1343:0.050712996587924074 1349:0.12063955780865604 1553:0.07829880325201335 1562:0.17930184032682497 1688:0.07829880325201335 1694:0.12389086795842802 1710:0.1678800802946608 1738:0.2230633759000786 1762:0.09277855501613357 1779:0.2230633759000786 1833:0.12389086795842802 1899:0.18590432849243707 1904:0.08736359528029947 2003:0.17743811157367517 2008:0.18590432849243707 2037:0.14071967699629154 2128:0.15288629174052407 2129:0.12389086795842802 2177:0.09277855501613357 2223:0.08736359528029947 2226:0.14071967699629154 2285:0.12326689199592301 2301:0.11202815139262337 2383:0.08736359528029947 2418:0.1755772162679117 2429:0.07829880325201335 2446:0.2230633759000786 2502:0.050712996587924074 2503:0.08082092947370595 2527:0.14071967699629154 2571:0.1755772162679117 2584:0.14071967699629154 2697:0.12389086795842802 2846:0.08082092947370595 2862:0.050712996587924074 2892:0.08736359528029947
631 -1 -1.0 90:0.2191085072959134 250:0.03862695303800341 319:0.23262571869143342 358:0.24822702688965445 407:0.28033077937826595 435:0.2191085072959134 641:0.2992890813304859 662:0.15091127956118744 872:0.3492517434359245 920:0.26585552984504046 1053:0.2191085072959134 1209:0.07725390607600682 1287:0.09984922512035596 1694:0.2191085072959134 1800:0.15091127956118744 1833:0.2191085072959134 2127:0.23262571869143342 2129:0.2191085072959134 2285:0.21800496799567315 2319:0.15091127956118744 2697:0.2191085072959134
632 -1 -1.0 250:0.03620471332835927 373:0.2053685333825983 659:0.28312733751070795 707:0.25049546006365053 885:0.19396863446897428 911:0.2627516463574072 1108:0.2627516463574072 1181:0.19396863446897428 1209:0.07240942665671854 1260:0.22551259506372953 1287:0.09358782630316816 1496:0.26794671836834566 1673:0.17588180928321126 2155:0.3122913159170425 2342:0.25049546006365053 2401:0.27595420109731733 2417:0.22115737681692518 2472:0.28312733751070795 2473:0.25922108921599807
633 -1 -1.0 89:0.31298347037086854 165:0.1682679046315761 250:0.03893352710579084 258:0.1682679046315761 269:0.1682679046315761 286:0.07786705421158167 371:0.21255492890642677 530:0.37483385145304127 814:0.21255492890642677 1054:0.2806894480286497 1192:0.06170818048348916 1209:0.07786705421158167 1343:0.09040085041999439 1392:0.13957523469507085 1566:0.1682679046315761 1673:0.1891383347532161 1676:0.06170818048348916 1880:0.15573410842316335 1882:0.16234988807276915 1993:0.2230081462775501 2481:0.15210903090348357 2502:0.09040085041999439 2528:0.06170818048348916 2745:0.09040085041999439 2814:0.14823375605929587 2862:0.09040085041999439 2947:0.3586513026112242 2980:0.2693757493896902 3047:0.13957523469507085
634 -1 -1.0 80:0.14102985827414974 220:0.08316317740779154 250:0.027721059135930513 345:0.29463176734115976 385:0.15482107575444554 479:0.28311806603411477 745:0.09208736516368157 923:0.21129134922427698 1209:0.055442118271861025 1287:0.071657898346654 1328:0.25064436802946255 1360:0.28311806603411477 1430:0.08316317740779154 1478:0.14102985827414974 1611:0.09208736516368157 1816:0.18612599704837895 1838:0.2668854361446451 1879:0.25064436802946255 1881:0.1580222265273963 1885:0.25064436802946255 1929:0.15482107575444554 2259:0.08787367842144697 2452:0.08316317740779154 2463:0.2301895971720188 2480:0.14102985827414974 2586:0.15134122674881337 2631:0.08316317740779154 2916:0.14102985827414974 2998:0.2301895971720188 3014:0.2668854361446451
635 -1 -1.0 55:0.2145074459324305 108:0.1133959818236241 241:0.13017315448784056 481:0.147316203717325 548:0.15718134277563664 581:0.1133959818236241 607:0.1133959818236241 625:0.1133959818236241 740:0.1133959818236241 795:0.15718134277563664 1029:0.22092591829000444 1192:0.048569465418339036 1343:0.07115298075329175 1432:0.22092591829000444 1519:0.1423059615065835 1762:0.13017315448784056 1828:0.1518159995984228 1965:0.22092591829000444 2033:0.16729839039380595 2037:0.19743705051163943 2101:0.19743705051163943 2119:0.22092591829000444 2128:0.2145074459324305 2177:0.13017315448784056 2179:0.15718134277563664 2226:0.19743705051163943 2502:0.07115298075329175 2503:0.1133959818236241 2527:0.19743705051163943 2584:0.19743705051163943 2600:0.16729839039380595 2836:0.1518159995984228 2846:0.1133959818236241 2862:0.07115298075329175 2888:0.15718134277563664 2904:0.15718134277563664 2961:0.30312303684191416
636 -1 -1.0 482:0.3528530903885449 485:0.2565980020104348 552:0.440600192159466 586:0.30888854210111505 938:0.2565980020104348 1676:0.06570431957769392 1880:0.16581924063893885 1882:0.17286344931512257 2528:0.06570431957769392 2534:0.440600192159466 2763:0.440600192159466
637 -1 -1.0 179:0.2530552762674923 241:0.1772081545008782 614:0.25821706780352943 776:0.2530552762674923 892:0.25215023645711215 982:0.2530552762674923 1023:0.16686551636303631 1096:0.2530552762674923 1123:0.34640366557750313 1676:0.06611889652472126 1762:0.1772081545008782 1904:0.16686551636303631 2031:0.2530552762674923 2083:0.25215023645711215 2177:0.1772081545008782 2223:0.16686551636303631 2318:0.1543689460844755 2362:0.2530552762674923 2383:0.16686551636303631 2528:0.06611889652472126 2595:0.1629813291525265 2745:0.09686243262780522 2892:0.16686551636303631
638 1 -1.0 80:0.293075526599276 111:0.20652038265881262 250:0.0576074038758477 745:0.19136765340870163 1178:0.2250658244399711 1209:0.1152148077516954 1287:0.1489129787829649 1478:0.293075526599276 1487:0.3163713993470883 1611:0.19136765340870163 1881:0.32838753311287733 2044:0.3330491239685702 2259:0.1826111498142344 2480:0.293075526599276 2586:0.3145036821874117 2916:0.293075526599276
639 -1 -1.0 67:0.144650409162509 197:0.144650409162509 250:0.03468897141135073 321:0.29921696745969845 377:0.16109059460551955 561:0.3686898434889169 799:0.144650409162509 812:0.144650409162509 1033:0.29921696745969845 1103:0.144650409162509 1209:0.06937794282270146 1287:0.08966969028692988 1378:0.29921696745969845 1636:0.1417898816450915 1644:0.144650409162509 1814:0.144650409162509 1913:0.144650409162509 2072:0.144650409162509 2736:0.35428208029630365 2745:0.08054529730275978 2926:0.35428208029630365 2932:0.29921696745969845
640 -1 -1.0 14:0.2301547424130379 153:0.2301547424130379 250:0.028892916778602073 335:0.18567353275487136 650:0.18567353275487136 662:0.11288146484202001 867:0.23226781734754637 951:0.20830213611232984 1052:0.1388985056882134 1192:0.04579418963054139 1237:0.2301547424130379 1363:0.1388985056882134 1436:0.19990613971710422 1751:0.19990613971710422 1800:0.11288146484202001 1826:0.08667875033580622 1895:0.19990613971710422 1937:0.18567353275487136 1948:0.2459293610653462 1974:0.18567353275487136 2104:0.18567353275487136 2295:0.23226781734754637 2319:0.11288146484202001 2427:0.18567353275487136 2611:0.1388985056882134 2687:0.19990613971710422 2719:0.18213461254763494 2855:0.18567353275487136 2894:0.18567353275487136 3011:0.23226781734754637
641 -1 -1.0 136:0.13233372359089698 234:0.178849981915184 299:0.24006291826973408 305:0.18873266328418906 316:0.2563769340002275 427:0.08349328361439799 435:0.15786980595290823 702:0.1779051905111082 745:0.09245289485768912 875:0.1292436006391129 1053:0.15786980595290823 1383:0.18981304546996067 1611:0.09245289485768912 1636:0.11375856475594257 1676:0.044111241196965655 1694:0.15786980595290823 1828:0.1378807058748452 1833:0.15786980595290823 2129:0.15786980595290823 2185:0.2842418690646556 2259:0.08822248239393132 2270:0.2842418690646556 2285:0.15707469517724557 2328:0.2842418690646556 2430:0.2842418690646556 2528:0.044111241196965655 2599:0.1828462725373397 2697:0.15786980595290823 2802:0.178849981915184 2836:0.1378807058748452 2942:0.24006291826973408
642 -1 -1.0 44:0.2583815132253777 830:0.35570010762030363 1890:0.24219601209571978 2185:0.5326549772496794 2328:0.5326549772496794 2404:0.23257751965396417 2929:0.35570010762030363
643 1 -1.0 362:0.25843433588981735 377:0.2015606855754256 707:0.300304479836902 854:0.21297736021029545 1192:0.06879328626931376 1274:0.23836691532634036 1282:0.23404669571137693 1343:0.1007803427877128 1458:0.27517314507725504 1506:0.18437590375207927 1782:0.25843433588981735 1799:0.22263002107650712 1993:0.24861311947717066 2305:0.27517314507725504 2342:0.300304479836902 2481:0.16957362905702658 2502:0.1007803427877128 2715:0.18437590375207927 2745:0.1007803427877128 2862:0.1007803427877128 2930:0.22263002107650712 3006:0.18437590375207927
644 -1 -1.0 326:0.17398081988500336 460:0.12914216835851625 900:0.192403735273019 1026:0.24453838934820454 1200:0.192403735273019 1533:0.22073873549277534 1534:0.31901422040570115 1656:0.32655757796123175 1706:0.1630612988315755 1872:0.26757931152784553 2060:0.26757931152784553 2291:0.18627888171328075 2403:0.34641961456098597 2458:0.26757931152784553 2829:0.2144343038917834 3041:0.34641961456098597
645 -1 -1.0 166:0.21267082175001475 190:0.2695877087642779 324:0.17949719781030618 463:0.25637184542803 775:0.23253850834695194 1081:0.1810078065188433 1188:0.2695877087642779 1192:0.08545728180934332 1273:0.1544176951329734 1348:0.27430349015921646 1484:0.1646783112233382 1495:0.1810078065188433 1509:0.2265922828886557 1530:0.10264160898899052 1682:0.1810078065188433 1699:0.22385972259819867 1877:0.16843644628745483 2188:0.1907822502156239 2267:0.16843644628745483 2326:0.2619303931393698 2493:0.2765583312283432 2560:0.10532496840628056 2847:0.1775224952868106 2871:0.1810078065188433
646 -1 -1.0 2:0.38552644751269033 87:0.36411019044502274 220:0.13588028101664332 286:0.09058685401109555 745:0.15046150768345912 950:0.36411019044502274 1361:0.36411019044502274 1430:0.13588028101664332 1568:0.35730821650948114 1611:0.15046150768345912 1676:0.07178838333294414 2259:0.1435767666658883 2452:0.13588028101664332 2528:0.07178838333294414 2631:0.13588028101664332 2858:0.40952772879372323
647 -1 -1.0 29:0.42151488757095834 219:0.42151488757095834 286:0.11842067050842957 614:0.366501587296058 1021:0.3192809223998739 1676:0.0938461610330583 2269:0.31073154746081244 2528:0.0938461610330583 2691:0.4587730962385017 2745:0.13748214093446096 2814:0.22543476136681553
648 -1 -1.0 90:0.26349612895811325 382:0.2884422140707264 485:0.2875304145700541 662:0.1814833137756042 938:0.2875304145700541 1514:0.47442024606463956 1673:0.22566347013803156 1676:0.073624853269315 1800:0.1814833137756042 1805:0.34612448214877956 1810:0.34612448214877956 1986:0.2382660216424903 2319:0.1814833137756042 2528:0.073624853269315
649 -1 -1.0 141:0.2372570033388223 250:0.036030122162858016 286:0.07206024432571603 337:0.2614845705554569 374:0.24798246987185277 385:0.20122688117596427 422:0.2372570033388223 438:0.27462345818664746 861:0.2509780587364916 1016:0.2614845705554569 1192:0.057106392524532194 1209:0.07206024432571603 1293:0.27462345818664746 1343:0.08365935291216384 1392:0.12916663685024823 1476:0.2372570033388223 1673:0.175033648719289 1676:0.057106392524532194 1844:0.2372570033388223 1929:0.20122688117596427 2014:0.2372570033388223 2502:0.08365935291216384 2528:0.057106392524532194 2531:0.23671270016050194 2585:0.2509780587364916 2862:0.08365935291216384 3047:0.12916663685024823
650 1 -1.0 52:0.21109154103188935 165:0.130331780254113 258:0.130331780254113 259:0.21109154103188935 269:0.130331780254113 586:0.22469823373580342 647:0.15709593412633965 685:0.18420826300175552 799:0.12574798493455158 815:0.2601163103106962 850:0.21109154103188935 860:0.15709593412633965 1131:0.17434230445537183 1263:0.15709593412633965 1445:0.1816101289018608 1526:0.164634261933767 1566:0.130331780254113 1874:0.272659680543455 1880:0.12062373773250819 1882:0.12574798493455158 1970:0.18665994355014537 2180:0.2601163103106962 2193:0.15709593412633965 2279:0.1710572866893007 2297:0.15709593412633965 2364:0.21109154103188935 2485:0.164634261933767 2552:0.164634261933767 2745:0.07001991138785889 2939:0.15709593412633965 2946:0.164634261933767 3003:0.15709593412633965
651 -1 -1.0 44:0.2668662454802874 111:0.1931101278221992 139:0.29582804651363176 143:0.3563126429486752 220:0.16160012366937132 286:0.10773341577958087 460:0.2050896754192328 677:0.2826885783934599 1430:0.16160012366937132 1676:0.08537671204261828 1736:0.29229501847420325 2318:0.19933050536088467 2452:0.16160012366937132 2522:0.29582804651363176 2528:0.08537671204261828 2595:0.21045133447101347 2631:0.16160012366937132 2663:0.29582804651363176 2922:0.2826885783934599
652 -1 -1.0 220:0.33504329902437824 286:0.2233621993495855 1430:0.33504329902437824 1676:0.1770103550238482 2452:0.33504329902437824 2481:0.4363258380266654 2528:0.1770103550238482 2631:0.33504329902437824 2745:0.25931548300281715 2814:0.42520958454762803
653 -1 -1.0 426:0.1872110783517599 647:0.18086238359833562 745:0.11533107050111177 847:0.19693589636514694 860:0.18086238359833562 1176:0.2075198717645402 1263:0.18086238359833562 1571:0.2690026244600312 1611:0.11533107050111177 1636:0.14190899129949464 1676:0.05502690506565228 1849:0.23766248790731115 1880:0.13887244661148793 1882:0.14477192178417655 1907:0.23766248790731115 2059:0.22192919000463185 2193:0.18086238359833562 2248:0.3198193663438326 2259:0.11005381013130458 2297:0.18086238359833562 2357:0.1872110783517599 2447:0.2765569881975913 2473:0.24857721249046988 2528:0.05502690506565228 2939:0.18086238359833562 2949:0.19693589636514694 3003:0.18086238359833562
654 -1 -1.0 165:0.12419766780356829 209:0.3054257543117864 258:0.12419766780356829 269:0.12419766780356829 297:0.13344879778714064 427:0.08620990336499694 475:0.22265698560548922 490:0.22669593105293034 639:0.23345990440610215 691:0.13344879778714064 1072:0.23101147640864275 1131:0.16613682074041577 1251:0.18514851205441818 1261:0.13344879778714064 1300:0.19372707247865334 1454:0.13344879778714064 1526:0.15688569075684342 1970:0.1778747256891104 2081:0.23101147640864275 2225:0.1846692211669179 2298:0.20988607749982438 2350:0.2514899225428614 2441:0.22265698560548922 2485:0.15688569075684342 2552:0.15688569075684342 2914:0.13344879778714064 2946:0.15688569075684342 2993:0.19294481908228678 3049:0.20988607749982438
655 -1 -1.0 44:0.13251576345373367 359:0.2842916361882567 373:0.15172708704531726 426:0.144234708375655 507:0.2842916361882567 663:0.2842916361882567 830:0.18242741415003902 885:0.14330479651090075 914:0.19151356889804008 1181:0.14330479651090075 1260:0.16660959971557726 1504:0.2842916361882567 1519:0.12421472824303335 1673:0.1299421783233268 1676:0.042394871472543914 1828:0.13251576345373367 1859:0.25751906524228435 1867:0.19283979821861455 2321:0.21502649884408756 2528:0.042394871472543914 2747:0.144234708375655 2836:0.13251576345373367 2877:0.21502649884408756 2929:0.18242741415003902 3002:0.27318200937271875 3052:0.2842916361882567
656 -1 -1.0 135:0.20143154544717598 304:0.20143154544717598 384:0.27153880866576335 458:0.2810125095389439 1192:0.06506390142095489 1278:0.216969731953709 1343:0.09531689273630042 1364:0.30167081175657773 1554:0.27153880866576335 1821:0.22802004546798474 2028:0.2810125095389439 2352:0.2840245339623348 2356:0.436305674466638 2502:0.09531689273630042 2597:0.22802004546798474 2862:0.09531689273630042 2919:0.2624094326887175
657 -1 -1.0 110:0.3501171968399517 427:0.12794415702724254 433:0.3501171968399517 549:0.3335154017161292 620:0.22048723206786744 1273:0.24428465135939617 1632:0.3501171968399517 1877:0.26646193962495174 2038:0.3501171968399517 2042:0.363009672703554 2267:0.26646193962495174
658 -1 -1.0 135:0.17808162615174528 304:0.17808162615174528 811:0.3343192629746293 1161:0.21259874481651586 1185:0.2160906057961379 1192:0.05752170218968519 1233:0.20981799351183242 1278:0.19181862804183974 1343:0.08426777057451122 1498:0.14178947276419643 1519:0.16853554114902244 1525:0.3706555449022665 1530:0.13817710883215364 1561:0.21259874481651586 1821:0.20158799060985363 2019:0.23732015459827424 2296:0.2160906057961379 2502:0.08426777057451122 2560:0.14178947276419643 2597:0.20158799060985363 2655:0.20981799351183242 2672:0.3589941314336549 2862:0.08426777057451122
659 -1 -1.0 250:0.03423559009855925 394:0.2727133255832362 545:0.23079810040939913 853:0.1503735788690138 902:0.19609873679957887 1161:0.20055143615433774 1192:0.054262126496276916 1233:0.1979282613645542 1273:0.19609873679957887 1343:0.07949257849489232 1437:0.206933399464498 1438:0.23079810040939913 1498:0.13375470499116923 1530:0.1303470424712961 1561:0.20055143615433774 1706:0.16458263256985536 1826:0.10270677029567774 1877:0.21390148531576514 2078:0.19515791757182505 2087:0.22544007698907315 2152:0.23079810040939913 2267:0.21390148531576514 2291:0.18801683148744616 2502:0.07949257849489232 2529:0.1503735788690138 2560:0.13375470499116923 2655:0.1979282613645542 2862:0.07949257849489232 2921:0.2727133255832362 3001:0.19609873679957887
660 -1 -1.0 728:0.33712450994151916 988:0.3323236679562224 1031:0.3323236679562224 1045:0.3323236679562224 1056:0.3323236679562224 1408:0.3323236679562224 2135:0.31432287145352433 2481:0.1754321529237771 2745:0.10426215801337244 2969:0.3323236679562224 2972:0.28856028434550596
661 -1 -1.0 44:0.2974791095817211 143:0.39718611683661276 250:0.060045886546326775 760:0.4508121851784912 1209:0.12009177309265355 1287:0.15521636504481168 1636:0.2454353300280444 1736:0.32582487783117386 1890:0.27884446190867046 1897:0.3997982112947645 2318:0.22219618348702147 2595:0.23459270945282015
662 -1 -1.0 220:0.25795366911519185 286:0.17196911274346124 677:0.451240719114446 1430:0.25795366911519185 1676:0.13628229749033738 2452:0.25795366911519185 2481:0.3359322546562849 2528:0.13628229749033738 2631:0.25795366911519185 2745:0.19964995716594747 2814:0.3273737239228481 2922:0.451240719114446
663 -1 -1.0 44:0.2764458003014493 111:0.2000420987526741 143:0.3691030072394339 220:0.16740099684091533 250:0.055800332280305114 677:0.2928360990331074 1178:0.2180057934177545 1209:0.11160066456061023 1287:0.14424176647236894 1430:0.16740099684091533 1487:0.30644722760981835 1736:0.30278737635328534 2044:0.3226017930466456 2318:0.20648576585551154 2452:0.16740099684091533 2595:0.2180057934177545 2631:0.16740099684091533 2922:0.2928360990331074
664 -1 -1.0 67:0.22228039948369657 197:0.22228039948369657 250:0.05330561086993489 358:0.3425559683613276 377:0.24754359098806997 812:0.22228039948369657 854:0.26156480067085075 920:0.3668834921459444 1103:0.22228039948369657 1209:0.10661122173986978 1287:0.13779300517681572 1636:0.43576940732201813 1644:0.22228039948369657 1814:0.22228039948369657 1913:0.22228039948369657 2072:0.22228039948369657
665 -1 -1.0 164:0.1105407498559053 427:0.09250368713787278 533:0.1986653431289944 545:0.20787018432011659 1161:0.18062828041096188 1233:0.17826569672379566 1313:0.3277234670022564 1315:0.44154299872318076 1362:0.16063121476449294 1437:0.1863762475183775 1438:0.20787018432011659 1498:0.12046726177935596 1553:0.1105407498559053 1561:0.18062828041096188 1688:0.1105407498559053 2041:0.23700987998388356 2087:0.20304443699377808 2152:0.20787018432011659 2429:0.1105407498559053 2634:0.23700987998388356 2655:0.17826569672379566 2745:0.07159563668203252 2752:0.16181754827527337 2762:0.23700987998388356 2854:0.16181754827527337
666 -1 -1.0 164:0.08542744477338049 207:0.21188572016882298 313:0.122227649959786 354:0.24337197293213778 481:0.11455630206104019 517:0.19562620916420534 533:0.15353136875459872 548:0.122227649959786 795:0.122227649959786 801:0.1615956184476182 834:0.18316456564173658 1010:0.21188572016882298 1023:0.09531753233814387 1091:0.24337197293213778 1192:0.03776867860430854 1343:0.05533011406781773 1498:0.09309879267212628 1530:0.09072691897650421 1553:0.08542744477338049 1688:0.08542744477338049 1710:0.18316456564173658 1724:0.21188572016882298 1873:0.21188572016882298 1904:0.09531753233814387 1966:0.17511565837128726 2080:0.21188572016882298 2167:0.19787397249830688 2179:0.122227649959786 2208:0.17511565837128726 2223:0.09531753233814387 2240:0.24337197293213778 2271:0.19562620916420534 2301:0.122227649959786 2383:0.09531753233814387 2429:0.08542744477338049 2502:0.05533011406781773 2518:0.12766715911336793 2560:0.09309879267212628 2862:0.05533011406781773 2888:0.122227649959786 2892:0.09531753233814387 2896:0.24337197293213778 2904:0.122227649959786
667 -1 -1.0 94:0.261274471426255 111:0.09728962719824871 164:0.09728962719824871 190:0.13569127595989885 463:0.1290393504428675 697:0.23750163599941443 743:0.23750163599941443 916:0.23750163599941443 1162:0.28843746736230214 1178:0.10602619399076983 1188:0.13569127595989885 1192:0.04301311681428916 1348:0.1380648648655662 1470:0.23750163599941443 1498:0.10602619399076983 1502:0.27716582861492756 1530:0.10332496948123951 1553:0.09728962719824871 1680:0.23750163599941443 1688:0.09728962719824871 2311:0.261274471426255 2317:0.27716582861492756 2326:0.13183712796355992 2374:0.23750163599941443 2406:0.2453748534160301 2429:0.09728962719824871 2493:0.1391997914657404 2518:0.14539461350562835 2560:0.10602619399076983 2745:0.06301307717648066
668 -1 -1.0 335:0.2005107311101303 460:0.11879615113257389 650:0.2005107311101303 834:0.23983229748761814 1081:0.20949623599231226 1182:0.30864100033605296 1192:0.049453609823529865 1288:0.21475053432677535 1343:0.07244822889538721 1519:0.14489645779077442 1530:0.11879615113257389 1643:0.30864100033605296 1682:0.20949623599231226 1710:0.23983229748761814 1937:0.2005107311101303 1974:0.2005107311101303 2104:0.2005107311101303 2167:0.2590925230052088 2427:0.2005107311101303 2502:0.07244822889538721 2560:0.12190183871891709 2650:0.2135912956150231 2855:0.2005107311101303 2862:0.07244822889538721 2871:0.20949623599231226 2894:0.2005107311101303
669 -1 -1.0 4:0.38554061815628693 292:0.37524125845297207 460:0.14839487136307777 910:0.38554061815628693 1182:0.38554061815628693 1192:0.061775251119144156 1343:0.09049910712524668 1519:0.18099821425049337 1547:0.3104731653411566 1693:0.37524125845297207 2502:0.09049910712524668 2577:0.3047980750207273 2862:0.09049910712524668
670 -1 -1.0 102:0.252523442266519 111:0.11027373331197891 139:0.16892984058031274 427:0.09228023999397156 460:0.11711454198323484 548:0.1577771559335613 770:0.2961437124697475 795:0.1577771559335613 906:0.2065307292495592 1081:0.2065307292495592 1273:0.17619129140449025 1288:0.21171065079598367 1428:0.2065307292495592 1530:0.11711454198323484 1682:0.2065307292495592 2179:0.1577771559335613 2340:0.252523442266519 2522:0.16892984058031274 2535:0.2961437124697475 2560:0.12017626726431486 2650:0.2105678215924972 2663:0.16892984058031274 2751:0.21897919689795553 2871:0.2065307292495592 2884:0.20736806380551134 2888:0.1577771559335613 2904:0.1577771559335613
671 -1 -1.0 165:0.2375849760798702 258:0.2375849760798702 269:0.2375849760798702 371:0.30011580527172876 814:0.30011580527172876 1299:0.4512899656542287 1681:0.2925569633188347 1880:0.21988794895585795 1882:0.22922906396672577 1890:0.2552820032038824 2404:0.24514381803276425 2898:0.3675702216536452
672 -1 -1.0 135:0.2570460777918891 304:0.2570460777918891 1505:0.4657935776134135 2302:0.4657935776134135 2368:0.4657935776134135 2578:0.4657935776134135
673 -1 -1.0 44:0.14317395853761686 94:0.27823123082649265 137:0.26129972479566116 159:0.17653350261214815 373:0.16393044196016798 653:0.2529155341763804 719:0.22599951805990143 940:0.2529155341763804 1192:0.04580467570212364 1260:0.18000994975948956 1289:0.2951539399069922 1300:0.19482524597785617 1341:0.22213627374252376 1343:0.06710263702868297 1519:0.13420527405736593 1736:0.15681651600583857 1766:0.22213627374252376 1837:0.16310480681052733 2050:0.2239191530345215 2160:0.2239191530345215 2174:0.1811072028898833 2311:0.27823123082649265 2318:0.10694097883551781 2404:0.1288754901232921 2502:0.06710263702868297 2595:0.11290731273080662 2745:0.06710263702868297 2862:0.06710263702868297
674 1 -1.0 165:0.12956822731654108 212:0.29654840415804024 231:0.29654840415804024 250:0.02997926491877877 258:0.12956822731654108 269:0.12956822731654108 286:0.05995852983755754 377:0.13921939495796704 426:0.16165771254363087 685:0.18312907295259195 731:0.24100088204059522 854:0.14710497309321194 1131:0.17332091444251072 1192:0.047516010695449626 1209:0.05995852983755754 1343:0.06960969747898352 1392:0.10747454053300719 1526:0.16366974680108473 1676:0.047516010695449626 1787:0.22338183188736954 1970:0.185566390251427 1993:0.17171884474104188 2039:0.24100088204059522 2245:0.22338183188736954 2485:0.16366974680108473 2502:0.06960969747898352 2528:0.047516010695449626 2552:0.16366974680108473 2676:0.22338183188736954 2745:0.06960969747898352 2814:0.1141417018481812 2841:0.24100088204059522 2862:0.06960969747898352 2946:0.16366974680108473 2972:0.19265469351942507 2993:0.2012881451038356 3047:0.10747454053300719
675 -1 -1.0 250:0.09336246001801989 565:0.4085328411563226 658:0.20817175309905916 1164:0.4085328411563226 1209:0.18672492003603977 1274:0.25636645756545895 1282:0.251720009894327 1287:0.2413384581216596 1497:0.20503877988531707 1506:0.19829848131666167 1890:0.21678091892363843 1897:0.3108135016749677 2481:0.1823784585136391 2566:0.20817175309905916 2715:0.19829848131666167 2745:0.10839045946181922 3006:0.19829848131666167
676 -1 -1.0 136:0.16414327157865896 196:0.2471656174339216 766:0.31212673548503056 875:0.16031036431116458 1012:0.25053198063523896 1022:0.25053198063523896 1202:0.29383385554800395 1538:0.2471656174339216 1676:0.054714423859552976 1880:0.13808383185004813 1882:0.143949805681618 1893:0.31212673548503056 2034:0.31800320857137926 2068:0.1906786500883749 2315:0.24575266550908853 2382:0.29383385554800395 2528:0.054714423859552976 2745:0.16031036431116458 2797:0.25053198063523896
677 -1 -1.0 250:0.029724806486517007 305:0.2015746051999829 326:0.15246694509326725 358:0.19101947626464455 385:0.16601192956839048 435:0.16861174559931777 662:0.11613156691845639 745:0.09874366978265096 920:0.20458523275805207 1053:0.16861174559931777 1209:0.05944961297303401 1241:0.20272849986120584 1287:0.07683751010883945 1383:0.20272849986120584 1566:0.12846847626916796 1611:0.09874366978265096 1694:0.16861174559931777 1744:0.23678139637491882 1800:0.11613156691845639 1833:0.16861174559931777 1929:0.16601192956839048 2102:0.22847974072903213 2129:0.16861174559931777 2255:0.2171034693595128 2259:0.09422540724464488 2285:0.1677625330787849 2319:0.11613156691845639 2599:0.19528768660199589 2666:0.25639752616912975 2697:0.16861174559931777 2829:0.18791808924220196 2889:0.25639752616912975 2924:0.25639752616912975
678 -1 -1.0 221:0.15116772431868505 250:0.026147434480689707 305:0.17731515879937476 335:0.1680303366291386 435:0.1483193699758036 650:0.1680303366291386 745:0.0868598972106297 1053:0.1483193699758036 1192:0.04144270314195654 1209:0.052294868961379415 1241:0.17833018256632946 1287:0.06759013762264625 1343:0.06071246272993998 1383:0.17833018256632946 1484:0.15972224300729787 1519:0.12142492545987996 1572:0.2779065833923157 1611:0.0868598972106297 1694:0.1483193699758036 1833:0.1483193699758036 1889:0.19929710055765737 1937:0.1680303366291386 1974:0.1680303366291386 2019:0.17098222657227205 2104:0.1680303366291386 2129:0.1483193699758036 2259:0.0828854062839131 2285:0.14757235994056966 2379:0.15116772431868505 2400:0.19097512857428364 2427:0.1680303366291386 2502:0.06071246272993998 2543:0.21712256305497338 2547:0.19630956844906877 2599:0.1717848690664253 2619:0.2779065833923157 2697:0.1483193699758036 2845:0.14681025777708592 2855:0.1680303366291386 2862:0.06071246272993998 2894:0.1680303366291386
679 -1 -1.0 52:0.20603388539856374 136:0.13995256381483018 204:0.27113730531183744 250:0.02943341219979482 259:0.20603388539856374 279:0.24440860157781732 286:0.05886682439958964 565:0.2575878036758349 658:0.13125628900814978 662:0.11499312132004742 745:0.09777567891489886 850:0.20603388539856374 875:0.13668453343020806 1113:0.23017455087693 1164:0.2575878036758349 1192:0.04665085460494338 1202:0.2505299244010327 1225:0.2911489471280374 1343:0.06834226671510403 1497:0.12928088921698772 1519:0.13668453343020806 1611:0.09777567891489886 1676:0.09330170920988676 1800:0.11499312132004742 1826:0.08830023659938446 2021:0.18963781169330265 2068:0.16257727586373102 2259:0.09330170920988677 2319:0.11499312132004742 2364:0.20603388539856374 2382:0.2505299244010327 2502:0.06834226671510403 2528:0.09330170920988676 2566:0.13125628900814978 2745:0.06834226671510403 2814:0.11206344681183912 2862:0.06834226671510403
680 -1 -1.0 17:0.16741176632819363 165:0.11844785453967996 170:0.21234893303274152 220:0.1644375176159893 250:0.027406252935998215 258:0.11844785453967996 269:0.11844785453967996 560:0.16188573772851622 659:0.4286436052974455 813:0.16188573772851622 1131:0.158445406622847 1209:0.05481250587199643 1287:0.07084413612483448 1430:0.08221875880799465 1526:0.1496225638271599 1970:0.16963989749011935 2111:0.22757551550961422 2257:0.16741176632819363 2289:0.22757551550961422 2401:0.20889188005530684 2452:0.1644375176159893 2472:0.21432180264872275 2485:0.1496225638271599 2552:0.1496225638271599 2631:0.08221875880799465 2727:0.21831229893904877 2861:0.16741176632819363 2946:0.1496225638271599 2993:0.18401231093155002 3024:0.22031664715254395 3026:0.22265172355472435
681 -1 -1.0 94:0.31137564521109 206:0.31992206621527897 373:0.18345872597932 450:0.31992206621527897 505:0.33031427924943096 651:0.33031427924943096 1260:0.20145371202318643 1436:0.22377127211239536 1751:0.22377127211239536 1895:0.22377127211239536 2311:0.31137564521109 2417:0.1975631316223804 2577:0.2529218073192545 2687:0.22377127211239536 2745:0.0750962673676324
682 -1 -1.0 179:0.2846744734339988 362:0.27942347139378776 745:0.15589420160277975 776:0.2846744734339988 892:0.28365634911247933 982:0.2846744734339988 1096:0.2846744734339988 1437:0.28365634911247933 1498:0.1833458078424934 1611:0.15589420160277975 1782:0.27942347139378776 2031:0.2846744734339988 2083:0.28365634911247933 2259:0.14876087414447656 2362:0.2846744734339988 2745:0.10896537077025513
683 1 1.0 80:0.16204939377996866 135:0.15629768141315104 250:0.031852693343730046 286:0.06370538668746009 304:0.15629768141315104 427:0.1911161600623803 593:0.22675744692154653 897:0.22038442898411503 923:0.24278287925516362 1023:0.12741077337492018 1192:0.0504853244967825 1209:0.06370538668746009 1278:0.16835429607568958 1343:0.07395966357263847 1392:0.11419071118424261 1478:0.16204939377996866 1676:0.0504853244967825 1684:0.20626955115231352 1821:0.17692861534298943 1904:0.12741077337492018 2223:0.12741077337492018 2303:0.23264508842152448 2383:0.12741077337492018 2387:0.2030621760608808 2432:0.2537316840616455 2480:0.16204939377996866 2502:0.07395966357263847 2528:0.0504853244967825 2597:0.17692861534298943 2779:0.26149320057503145 2862:0.07395966357263847 2892:0.12741077337492018 2908:0.26149320057503145 2916:0.16204939377996866 3047:0.11419071118424261 3051:0.2832272595773892
684 -1 -1.0 20:0.27868739182314856 27:0.27868739182314856 985:0.3338696478131161 1034:0.2575404446774187 1149:0.2575404446774187 1865:0.2575404446774187 1902:0.27868739182314856 1986:0.2107934936800732 2322:0.2575404446774187 2438:0.27868739182314856 2462:0.27592926056507344 2550:0.2575404446774187 2819:0.3544829358196768
685 -1 -1.0 373:0.18476568934846238 593:0.23188247979226567 653:0.2850606175416038 659:0.5094472539384005 885:0.17450944343490504 911:0.23639205221486653 940:0.2850606175416038 1108:0.23639205221486653 1181:0.17450944343490504 1192:0.051626362866404166 1260:0.2028888720069189 1300:0.21958716419692775 1343:0.07563125457025736 1673:0.1582371125742329 2303:0.2379031901578004 2401:0.2482701091279759 2472:0.25472362696920026 2502:0.07563125457025736 2862:0.07563125457025736
686 -1 -1.0 174:0.2266123240505327 230:0.248836535468662 310:0.248836535468662 427:0.0971195674502283 614:0.20038436125040918 831:0.11605666913177583 1069:0.2508337126910267 1192:0.05131029083162361 1296:0.2508337126910267 1343:0.07516821740866442 1407:0.248836535468662 1437:0.19567631412359887 1498:0.12647850824028806 1545:0.2266123240505327 1566:0.13991459570881665 1676:0.05131029083162361 1837:0.18270962396740495 1993:0.18543105231216434 2005:0.24506036744726215 2030:0.2266123240505327 2502:0.07516821740866442 2528:0.05131029083162361 2601:0.2508337126910267 2745:0.07516821740866442 2862:0.07516821740866442 2870:0.2266123240505327 2911:0.248836535468662 2968:0.2508337126910267
687 -1 -1.0 85:0.28098160331658467 221:0.15284038625606042 250:0.026436754298216788 427:0.07931026289465036 548:0.1356015948449902 699:0.25452074780156386 795:0.1356015948449902 1209:0.052873508596433576 1287:0.06833801850166923 1398:0.21703130154980138 1626:0.20150231119924444 1677:0.22502311355484292 1723:0.28098160331658467 2179:0.1356015948449902 2375:0.28098160331658467 2379:0.15284038625606042 2401:0.20150231119924444 2474:0.22502311355484292 2581:0.21703130154980138 2775:0.22502311355484292 2843:0.20150231119924444 2845:0.14843470460465283 2884:0.17822250632902709 2888:0.1356015948449902 2904:0.1356015948449902 2967:0.22502311355484292 2986:0.2700013268767542
688 -1 -1.0 196:0.2708546468350411 224:0.4020692171368871 250:0.03782954107621062 344:0.3105598533082959 358:0.24310264650460758 560:0.22345496041925467 582:0.1440304894156908 662:0.14779587826683344 813:0.22345496041925467 920:0.2603672279487293 1209:0.07565908215242124 1287:0.0977879451014951 1538:0.2708546468350411 1800:0.14779587826683344 2315:0.2693062737297168 2319:0.14779587826683344 2397:0.3105598533082959 3031:0.3105598533082959
689 -1 -1.0 250:0.039940021371000535 427:0.1198200641130016 460:0.15206583695396475 548:0.20486367331469205 771:0.4245003420135944 795:0.20486367331469205 1192:0.06330343615103742 1447:0.39507805250385414 1498:0.15604129388276525 1519:0.1854757154634556 1706:0.1920058583249653 1826:0.1198200641130016 2179:0.20486367331469205 2291:0.21934473003380267 2316:0.4245003420135944 2884:0.2692543355087563 2888:0.20486367331469205 2904:0.20486367331469205
690 -1 -1.0 108:0.13118281041824267 165:0.15321494662739651 225:0.21504650497366426 258:0.15321494662739651 269:0.15321494662739651 362:0.21107983517452342 399:0.22347281344761383 581:0.13118281041824267 582:0.13497301860821778 607:0.13118281041824267 625:0.13118281041824267 740:0.13118281041824267 756:0.127089073707397 890:0.224751490189469 973:0.22081536348210076 974:0.21349655588560945 1347:0.22347281344761383 1372:0.24267673357049474 1566:0.15321494662739651 1782:0.21107983517452342 1832:0.224751490189469 2017:0.2910300522451707 2144:0.36206067837258976 2209:0.14490301257081856 2404:0.15808952912620006 2503:0.13118281041824267 2846:0.13118281041824267
691 -1 -1.0 250:0.059547198365182165 1192:0.09438007643181787 1750:0.52112993008821 1826:0.1786415950955465 1978:0.52112993008821 2116:0.52112993008821 2719:0.37537248266231843
692 -1 -1.0 250:0.05763377013173901 460:0.21943221838781302 1187:0.4362793180610012 1209:0.11526754026347802 1287:0.14898113456572834 2099:0.39307262657715925 2696:0.43928758249475186 2869:0.612557387117973
693 -1 -1.0 108:0.13082748116100112 165:0.1527999398669083 258:0.1527999398669083 269:0.1527999398669083 385:0.19745398709401044 581:0.13082748116100112 582:0.13460742297646694 607:0.13082748116100112 625:0.13082748116100112 740:0.13082748116100112 756:0.12674483297936268 845:0.3757641968483504 1034:0.2215595876547981 1149:0.2215595876547981 1526:0.1930158958503028 1676:0.05603567886471488 1865:0.2215595876547981 1929:0.19745398709401044 2033:0.1930158958503028 2209:0.14451051998993317 2322:0.2215595876547981 2468:0.24627235725678154 2485:0.1930158958503028 2503:0.13082748116100112 2528:0.05603567886471488 2550:0.2215595876547981 2552:0.1930158958503028 2600:0.1930158958503028 2846:0.13082748116100112 2946:0.1930158958503028
694 -1 -1.0 250:0.08724782621707339 385:0.487275837691791 684:0.6604534466039969 1209:0.17449565243414678 1287:0.22553235904057087 1929:0.487275837691791
695 -1 -1.0 173:0.39615683672191576 220:0.11181978640974508 250:0.03727326213658169 514:0.39615683672191576 668:0.2448799502888108 1012:0.2705065194875243 1022:0.2705065194875243 1192:0.059076722766031695 1430:0.11181978640974508 1669:0.30599310729513063 1826:0.11181978640974508 2452:0.11181978640974508 2481:0.1456225573090621 2555:0.2448799502888108 2631:0.11181978640974508 2745:0.08654583454303037 2797:0.2705065194875243 2834:0.39615683672191576
696 -1 -1.0 52:0.21061261319603752 69:0.24443463134370935 238:0.3197835270600089 259:0.21061261319603752 539:0.28966858143460184 850:0.21061261319603752 1192:0.04768758487065845 1308:0.24443463134370935 1343:0.06986104910250347 1380:0.24443463134370935 1692:0.24443463134370935 2025:0.24443463134370935 2108:0.28966858143460184 2247:0.24187110508658577 2343:0.30728693836317994 2364:0.21061261319603752 2502:0.06986104910250347 2769:0.28966858143460184 2862:0.06986104910250347
697 -1 -1.0 250:0.04489294482451307 382:0.2787606473335674 885:0.4810325730755581 914:0.32142770887260486 1181:0.4810325730755581 1209:0.08978588964902615 1287:0.11604657891831019 1566:0.19402407949929126 1673:0.4361781455455904 1867:0.3236535921580805
698 -1 -1.0 286:0.12369109845074266 330:0.6573220518417325 1676:0.09802287635871791 1856:0.6316350397597112 2481:0.24162379464884698 2528:0.09802287635871791 2745:0.14360091829012905 2814:0.23546795625057337
699 -1 -1.0 250:0.03238623078084911 286:0.06477246156169822 305:0.21962268069016244 435:0.1837084762122258 745:0.10758472991840855 966:0.31179953423298057 969:0.31179953423298057 1053:0.1837084762122258 1192:0.05133096132734708 1209:0.06477246156169822 1343:0.07519849913755942 1383:0.22087988984347032 1392:0.11610342288904532 1611:0.10758472991840855 1676:0.05133096132734708 1694:0.1837084762122258 1828:0.16044774504182052 1833:0.1837084762122258 1993:0.18550575373582992 2129:0.1837084762122258 2259:0.10266192265469418 2285:0.18278322905596794 2354:0.33076395024618666 2502:0.07519849913755942 2528:0.05133096132734708 2599:0.2127728599282619 2697:0.1837084762122258 2745:0.07519849913755942 2747:0.17463683649770645 2814:0.12330587517035932 2836:0.16044774504182052 2862:0.07519849913755942 2935:0.2928252599266992 3047:0.11610342288904532
700 -1 -1.0 90:0.29142518099835774 250:0.05137576317524006 347:0.5081979369172431 662:0.20071948599155587 1009:0.4946219008102733 1192:0.08142865807868638 1800:0.20071948599155587 1826:0.1541272895257202 2319:0.20071948599155587 2386:0.5081979369172431
701 -1 -1.0 107:0.2720997201376569 119:0.2720997201376569 135:0.150156999132573 250:0.030601252709191805 304:0.150156999132573 460:0.11650983012347 679:0.2720997201376569 747:0.2720997201376569 817:0.23710440742984004 900:0.1735833213636935 1008:0.28189532163024816 1046:0.23710440742984004 1200:0.1735833213636935 1278:0.16173992896912678 1498:0.11955574642338117 1533:0.19914666836424427 1706:0.1471110828326618 1821:0.1699773771458469 2249:0.2720997201376569 2291:0.16805758444254187 2597:0.1699773771458469 2681:0.23710440742984004 3054:0.2720997201376569
702 -1 -1.0 135:0.386781511489833 286:0.15764831269561533 304:0.386781511489833 334:0.472944938086846 460:0.30011153964786363 1676:0.12493333196225663 1706:0.3789356959956713 2291:0.4328906871042819 2528:0.12493333196225663
703 1 -1.0 286:0.08090618124204857 297:0.18785833527596146 382:0.2511915797068121 691:0.18785833527596146 978:0.29358376807236575 1261:0.18785833527596146 1454:0.18785833527596146 1676:0.06411663167259819 1954:0.4299534705957908 2138:0.4299534705957908 2318:0.14969422325559914 2481:0.15804579931057894 2528:0.06411663167259819 2595:0.15804579931057894 2745:0.09392916763798073 2814:0.15401927368839907 2914:0.18785833527596146 3056:0.4299534705957908
704 -1 -1.0 163:0.18750361775588983 165:0.14671278423582448 250:0.03394614186417835 258:0.14671278423582448 269:0.14671278423582448 993:0.18750361775588983 1001:0.20443615213932542 1208:0.3268176310444975 1209:0.0678922837283567 1287:0.08774950376306159 1349:0.18750361775588983 1636:0.13875359347364155 1646:0.20443615213932542 1664:0.27289028444515373 1681:0.3613178522000057 1890:0.15764100101493553 1897:0.22602059155519375 2300:0.3268176310444975 2384:0.2654649044614091 2644:0.3268176310444975 2920:0.20443615213932542
705 -1 -1.0 286:0.1073848458051665 427:0.16107726870774974 620:0.27758579955207896 831:0.19248532267862276 1021:0.289526587488805 1273:0.3075459273987642 1676:0.08510047687345622 1877:0.3354663663164984 1900:0.40644388863399683 2267:0.3354663663164984 2275:0.26083677004310185 2468:0.37400983566024515 2528:0.08510047687345622 2745:0.1246699452200817 2814:0.20442611061534874
706 -1 -1.0 216:0.3005573049132177 250:0.03879063295761189 485:0.24010721253552667 498:0.30334969179388577 938:0.24010721253552667 1007:0.2956642145124302 1129:0.2956642145124302 1209:0.07758126591522378 1270:0.3005573049132177 1287:0.10027233157466492 1550:0.2956642145124302 1676:0.061481698617053035 1804:0.30334969179388577 1880:0.15516253183044756 1882:0.16175403019171797 2105:0.3005573049132177 2528:0.061481698617053035 2842:0.30334969179388577
707 -1 -1.0 165:0.17712850903357397 220:0.12295103375952181 250:0.0409836779198406 258:0.17712850903357397 269:0.17712850903357397 286:0.1639347116793624 593:0.2917603880548248 677:0.21507937095764187 684:0.31024052415153464 1192:0.064957592644581 1209:0.0819673558396812 1343:0.09516115319389275 1392:0.1469249484842622 1430:0.12295103375952181 1442:0.24590206751904362 1487:0.22507633848305475 1526:0.22374758708362505 1676:0.129915185289162 1880:0.1639347116793624 1882:0.17089886320900258 2392:0.24590206751904362 2452:0.12295103375952181 2485:0.22374758708362505 2502:0.09516115319389275 2528:0.129915185289162 2552:0.22374758708362505 2631:0.12295103375952181 2862:0.09516115319389275 2922:0.21507937095764187 2946:0.22374758708362505 3047:0.1469249484842622
708 -1 -1.0 129:0.3273670248215674 155:0.2846421860069515 220:0.11538176852801464 286:0.07692117901867643 553:0.3317498470401711 745:0.12776331283700076 900:0.21816482259993314 1151:0.38044383252464087 1200:0.21816482259993314 1430:0.11538176852801464 1533:0.2502936182677534 1611:0.12776331283700076 1676:0.060958592127930554 1745:0.38044383252464087 2059:0.24585229641088466 2259:0.12191718425586114 2445:0.28263641695559816 2452:0.11538176852801464 2528:0.060958592127930554 2631:0.11538176852801464
709 -1 -1.0 104:0.35118461552662883 589:0.35118461552662883 668:0.3047921037407851 763:0.35118461552662883 1173:0.3808571620202756 1192:0.0735303914948266 1343:0.10772007650794364 2246:0.27623012250485046 2347:0.42736263627460147 2502:0.10772007650794364 2555:0.3047921037407851 2862:0.10772007650794364
710 -1 -1.0 78:0.23674963589174045 117:0.32721586666172475 250:0.03398750610366127 362:0.20236828344167135 377:0.1578330905944936 586:0.25324808314306996 597:0.2681187093221462 781:0.347117942002408 799:0.1417253514383303 821:0.27073714199540166 1192:0.053868922667334514 1275:0.23674963589174045 1285:0.24503134026837517 1399:0.23515490650726786 1566:0.14689155750456934 1771:0.27073714199540166 1782:0.20236828344167135 1815:0.23674963589174045 1826:0.1019625183109838 2279:0.19279159093281908 2745:0.0789165452972468
711 -1 -1.0 250:0.03451830544731168 305:0.23408104593953824 435:0.1958025105812435 490:0.27230604906088807 510:0.2977448525444767 658:0.15393202273352177 745:0.11466732865332815 1053:0.1958025105812435 1209:0.06903661089462336 1287:0.0892285251697395 1383:0.23542102062997672 1497:0.15161535442102608 1611:0.11466732865332815 1676:0.05471021972242782 1694:0.1958025105812435 1828:0.1710104614878787 1833:0.1958025105812435 1880:0.13807322178924672 1882:0.14393874489216732 2059:0.22065196531564943 2129:0.1958025105812435 2259:0.10942043944485566 2285:0.1948163518593446 2528:0.05471021972242782 2566:0.15393202273352177 2599:0.22678028263310135 2697:0.1958025105812435 2747:0.18613365986833777 2836:0.1710104614878787 2935:0.3121027523466944
712 1 -1.0 52:0.20486299021023457 165:0.1264861589988925 258:0.1264861589988925 259:0.20486299021023457 269:0.1264861589988925 586:0.21806819843681394 647:0.15246059912050244 685:0.1787729408554178 799:0.12203761496398412 815:0.2524412151818642 850:0.20486299021023457 860:0.15246059912050244 1131:0.16919809119909243 1263:0.15246059912050244 1445:0.17625146833184 1526:0.15977649803461969 1566:0.1264861589988925 1799:0.1501143223551313 1874:0.2646144757523047 1880:0.11706456583441975 1882:0.12203761496398412 1970:0.1811522811441295 2180:0.2524412151818642 2193:0.15246059912050244 2279:0.1660100024715133 2297:0.15246059912050244 2364:0.20486299021023457 2481:0.11433961283437222 2485:0.15977649803461969 2552:0.15977649803461969 2745:0.06795387608168262 2930:0.1501143223551313 2939:0.15246059912050244 2946:0.15977649803461969 3003:0.15246059912050244
713 -1 -1.0 108:0.10084713149581696 111:0.09770006060236935 141:0.17945828868652575 158:0.17945828868652575 164:0.09770006060236935 313:0.13978703026919215 422:0.17945828868652575 427:0.0817582280841564 481:0.13101360673302584 581:0.10084713149581696 607:0.10084713149581696 625:0.10084713149581696 740:0.10084713149581696 1178:0.10647348413853565 1273:0.15610154232402765 1465:0.2263008001234302 1476:0.17945828868652575 1506:0.11576767550969468 1530:0.10376086403830705 1553:0.09770006060236935 1688:0.09770006060236935 1844:0.17945828868652575 1870:0.16590005847625738 1901:0.18145452434645684 1966:0.2002729975206954 1982:0.24232549336090253 2014:0.17945828868652575 2075:0.19904805742871137 2164:0.18655837897764457 2208:0.2002729975206954 2301:0.13978703026919215 2429:0.09770006060236935 2503:0.10084713149581696 2518:0.14600798625543157 2531:0.1790465844352986 2560:0.10647348413853565 2561:0.17945828868652575 2715:0.11576767550969468 2743:0.17945828868652575 2846:0.10084713149581696 2865:0.15610154232402765 2868:0.16590005847625738 3006:0.11576767550969468 3012:0.17945828868652575
714 -1 -1.0 250:0.04716772777167831 286:0.09433545554335662 802:0.48172891953584857 900:0.2675554143352808 1021:0.25434336025610654 1192:0.07475907976233398 1200:0.2675554143352808 1209:0.09433545554335662 1343:0.10952007228505875 1392:0.16909453530569063 1524:0.4194052331180469 1676:0.07475907976233398 1788:0.31059771862072555 2269:0.2475328163196077 2502:0.10952007228505875 2528:0.07475907976233398 2661:0.31059771862072555 2862:0.10952007228505875 3047:0.16909453530569063
715 -1 -1.0 371:0.20399703585569062 532:0.3035657889527461 777:0.31027894062101946 814:0.20399703585569062 1566:0.1614930971071529 1568:0.2947706559613472 1750:0.32701005744262296 1880:0.14946393698515403 1882:0.15581335191209802 1978:0.32701005744262296 2116:0.32701005744262296 2500:0.3971423286153013 3005:0.3003821203110857
716 -1 -1.0 165:0.10520455627215393 216:0.18860683767886222 229:0.19390345758388022 258:0.10520455627215393 269:0.10520455627215393 475:0.18860683767886222 498:0.1903591266784286 532:0.19775770418836958 728:0.1827550543098854 896:0.24078621679714168 988:0.18015251989935474 1001:0.14659673172879867 1031:0.18015251989935474 1045:0.18015251989935474 1056:0.18015251989935474 1192:0.03858122415169852 1270:0.18860683767886222 1343:0.056520471779121305 1408:0.18015251989935474 1636:0.09949719316278137 1646:0.14659673172879867 1681:0.12954659851867026 1788:0.16029143538428006 1804:0.1903591266784286 2101:0.15683440276786725 2105:0.18860683767886222 2135:0.17039429572561418 2402:0.21303045520859565 2441:0.18860683767886222 2502:0.056520471779121305 2661:0.16029143538428006 2842:0.1903591266784286 2862:0.056520471779121305 2898:0.1627630783140475 2920:0.14659673172879867 2969:0.18015251989935474 3005:0.1956837056536754
717 -1 -1.0 141:0.23797557956899584 250:0.03613924597792832 300:0.2541826039193808 422:0.23797557956899584 472:0.300092375005158 833:0.339894720793497 952:0.300092375005158 1209:0.07227849195585664 1287:0.09341859565728257 1312:0.339894720793497 1476:0.23797557956899584 1844:0.23797557956899584 2014:0.23797557956899584 2216:0.3037554748155687 2531:0.23742962786894403 2878:0.27778433326135005
718 -1 -1.0 250:0.03791505353470984 335:0.24365217220274904 650:0.24365217220274904 662:0.1481299660867514 951:0.27334681031381564 995:0.36502846263701894 1192:0.06009393806535022 1636:0.15497637244714382 1800:0.1481299660867514 1826:0.11374516060412952 1880:0.15166021413883937 1882:0.15810292966541029 1937:0.24365217220274904 1948:0.32272355754179877 1974:0.24365217220274904 2104:0.24365217220274904 2319:0.1481299660867514 2427:0.24365217220274904 2719:0.23900818453820813 2855:0.24365217220274904 2894:0.24365217220274904
719 -1 -1.0 321:0.2655570560873175 391:0.3272146973396416 694:0.2895532094204014 841:0.3272146973396416 925:0.2694311063396027 1033:0.2655570560873175 1378:0.2655570560873175 1444:0.2895532094204014 2564:0.3272146973396416 2590:0.2895532094204014 2891:0.2694311063396027 2932:0.2655570560873175
720 -1 -1.0 486:0.3380234698465785 489:0.3380234698465785 675:0.17361109907045374 1034:0.23428453735617238 1060:0.17361109907045374 1070:0.22914395226724343 1149:0.23428453735617238 1475:0.35992646428235736 1617:0.26952624529157554 1865:0.23428453735617238 2067:0.35992646428235736 2322:0.23428453735617238 2488:0.22914395226724343 2550:0.23428453735617238
721 1 1.0 86:0.28932325088333555 250:0.030762243398182187 286:0.12304897359272875 297:0.142855434416005 311:0.28932325088333555 691:0.142855434416005 1192:0.04875700222417571 1209:0.061524486796364374 1261:0.142855434416005 1343:0.0714277172080025 1392:0.11028148902054011 1442:0.1845734603890931 1454:0.142855434416005 1505:0.27353121452239143 1587:0.22177895920132148 1676:0.09751400444835143 1880:0.12304897359272875 1882:0.1282762478465336 2273:0.2618406068803153 2302:0.27353121452239143 2332:0.28932325088333555 2368:0.27353121452239143 2392:0.1845734603890931 2502:0.0714277172080025 2528:0.09751400444835143 2578:0.27353121452239143 2856:0.22177895920132148 2862:0.0714277172080025 2914:0.142855434416005 3047:0.11028148902054011
722 -1 -1.0 80:0.21238881418664607 136:0.19850462788386763 165:0.18042965849898548 250:0.04174749198452082 258:0.18042965849898548 269:0.18042965849898548 297:0.19386934905988767 691:0.19386934905988767 799:0.17408391057376588 875:0.19386934905988767 923:0.31820154723835736 1209:0.08349498396904163 1261:0.19386934905988767 1287:0.10791570127914335 1360:0.42637148654657625 1454:0.19386934905988767 1478:0.21238881418664607 1676:0.06616820929462253 2068:0.23059485848649428 2480:0.21238881418664607 2528:0.06616820929462253 2586:0.22791757773910007 2745:0.09693467452994384 2914:0.19386934905988767 2916:0.21238881418664607
723 -1 -1.0 103:0.5379412399129126 250:0.05438263270333058 326:0.2789439143419495 805:0.5379412399129126 1209:0.10876526540666116 1287:0.14057706622860155 2102:0.4180121349437619 2745:0.12627256274780355 2829:0.34380309356112587
724 -1 -1.0 250:0.0438247738188964 286:0.0876495476377928 427:0.13147432145668922 799:0.1827460200299706 831:0.15711017074332992 1021:0.23631709141297355 1052:0.21068124212633282 1192:0.06946062310553709 1209:0.0876495476377928 1299:0.35977743692546654 1343:0.10175797358217967 1363:0.21068124212633282 1392:0.15711017074332992 1595:0.42192449492078127 1676:0.06946062310553709 2269:0.22998923629462853 2468:0.3052739207465391 2502:0.10175797358217967 2528:0.06946062310553709 2611:0.21068124212633282 2862:0.10175797358217967 2965:0.41217819735667466 3047:0.15711017074332992
725 -1 -1.0 110:0.28357439006119306 135:0.16949587819969128 220:0.10362726143805835 250:0.034542420479352784 304:0.16949587819969128 433:0.28357439006119306 435:0.19593930130011591 1053:0.19593930130011591 1065:0.36713223488932034 1192:0.05474844114391666 1278:0.18257058584644398 1430:0.10362726143805835 1632:0.28357439006119306 1694:0.19593930130011591 1821:0.19186894370457427 1826:0.10362726143805835 1833:0.19593930130011591 1901:0.22999074067766748 2038:0.28357439006119306 2129:0.19593930130011591 2285:0.1949524536321964 2452:0.10362726143805835 2597:0.19186894370457427 2631:0.10362726143805835 2697:0.19593930130011591
726 -1 -1.0 95:0.25666110522991137 141:0.22173868577203604 165:0.1455344135455001 216:0.2609087142695342 250:0.03367349255941126 258:0.1455344135455001 269:0.1455344135455001 422:0.22173868577203604 498:0.26333273810415236 582:0.12820693763894456 1209:0.06734698511882252 1270:0.2609087142695342 1287:0.08704471553439098 1476:0.22173868577203604 1676:0.05337122297497972 1788:0.22173868577203604 1804:0.26333273810415236 1844:0.22173868577203604 1986:0.17272087350621088 2014:0.22173868577203604 2105:0.2609087142695342 2528:0.05337122297497972 2531:0.22122998394353852 2661:0.22173868577203604 2842:0.26333273810415236
727 -1 -1.0 1030:0.5373939692200669 1070:0.5963252979062275 2488:0.5963252979062275
728 -1 -1.0 164:0.28704824754693736 745:0.2659870606519693 1553:0.28704824754693736 1611:0.2659870606519693 1688:0.28704824754693736 2259:0.2538161602349251 2429:0.28704824754693736 2937:0.6815367475462925
729 -1 -1.0 166:0.19926455562120998 253:0.24986006284311565 775:0.21787983019617593 944:0.18821277663542324 1335:0.24986006284311565 1412:0.24986006284311565 1484:0.15429737956691528 1509:0.21230844074170865 1519:0.11730080582271464 1571:0.19571434337864993 1615:0.18964203998950424 1699:0.2097481345957808 1756:0.24986006284311565 2041:0.19415603518916272 2161:0.24986006284311565 2188:0.17875578792053148 2428:0.2097481345957808 2634:0.19415603518916272 2669:0.22460070918763456 2762:0.19415603518916272 2963:0.24986006284311565 2999:0.24986006284311565
730 -1 -1.0 190:0.2578536266183092 463:0.24521299731898477 1030:0.28485409644404447 1188:0.2578536266183092 1192:0.0817376657729949 1348:0.2623641487804575 2033:0.28154684842805855 2099:0.35172157592893066 2326:0.2505296035272934 2493:0.26452084557419236 2600:0.28154684842805855 2989:0.48502996702558737
731 -1 -1.0 145:0.5246227848092996 248:0.2729789385061348 374:0.17677247219607733 385:0.14344309610337916 685:0.1568901600664876 799:0.1070995468006343 861:0.17890785559458483 1286:0.23659635633319523 1314:0.20085196316116719 1436:0.1777027444933364 1461:0.19900308576962938 1751:0.1777027444933364 1880:0.10273522594635658 1882:0.1070995468006343 1895:0.1777027444933364 1929:0.14344309610337916 2266:0.21085001160349187 2325:0.2729789385061348 2585:0.17890785559458483 2687:0.1777027444933364 2956:0.2729789385061348
732 -1 -1.0 105:0.293090756622982 115:0.2768093652204159 326:0.17661996318753664 385:0.1923106734454787 406:0.2033958344865447 621:0.22408715720828676 779:0.31133737429594305 1506:0.14627167160968924 1606:0.2768093652204159 1674:0.2768093652204159 1929:0.1923106734454787 2159:0.31719898591976475 2216:0.28941974363687306 2272:0.31719898591976475 2715:0.14627167160968924 2970:0.2033958344865447 3006:0.14627167160968924
733 -1 -1.0 164:0.1265522824178679 220:0.10590259930954127 250:0.035300866436513756 286:0.07060173287302751 372:0.25941647105075955 394:0.28119908709493663 544:0.2198826966504556 745:0.11726693998932138 902:0.20220055492551067 1021:0.1903534771247991 1142:0.20766239657920837 1192:0.05595054954484037 1205:0.24981772218732876 1209:0.07060173287302751 1287:0.09125141598135413 1343:0.0819660735528076 1392:0.1265522824178679 1430:0.10590259930954127 1553:0.1265522824178679 1611:0.11726693998932138 1676:0.05595054954484037 1688:0.1265522824178679 1708:0.25782978867298045 1733:0.20766239657920837 2078:0.20123046111949683 2082:0.2238021981793615 2259:0.11190109908968075 2269:0.18525638822057774 2429:0.1265522824178679 2452:0.10590259930954127 2502:0.0819660735528076 2528:0.05595054954484037 2576:0.24981772218732876 2580:0.21919908390382836 2631:0.10590259930954127 2745:0.0819660735528076 2862:0.0819660735528076 3001:0.20220055492551067 3047:0.1265522824178679
734 -1 -1.0 111:0.14333732375637873 221:0.23115573143174292 226:0.3955025479097911 313:0.20508379105500774 481:0.1922121608625408 704:0.25348581254268326 1178:0.1562089539488456 1329:0.21132589500597052 1464:0.24588494125419125 1530:0.15222922555218688 1966:0.29382372240399796 2208:0.29382372240399796 2301:0.20508379105500774 2379:0.23115573143174292 2406:0.36151207295818055 2560:0.1562089539488456 2845:0.22449258048366588
735 -1 -1.0 4:0.4652427127406676 313:0.24124683846874903 481:0.22610551465228687 910:0.4652427127406676 1023:0.18813299065134229 1519:0.21841563828426658 1904:0.18813299065134229 2096:0.418209465077832 2223:0.18813299065134229 2301:0.24124683846874903 2383:0.18813299065134229 2892:0.18813299065134229
736 -1 -1.0 67:0.14579865893524252 197:0.14579865893524252 745:0.1161490101491896 812:0.14579865893524252 875:0.16236934825520666 979:0.3458596492521758 994:0.3458596492521758 1038:0.3716165412524862 1103:0.14579865893524252 1122:0.3570944077590401 1611:0.1161490101491896 1644:0.14579865893524252 1676:0.055417161456828144 1814:0.14579865893524252 1913:0.14579865893524252 2068:0.19312767626762764 2072:0.14579865893524252 2087:0.2302388415647594 2259:0.1108343229136563 2528:0.055417161456828144 2717:0.2938801904260662 2718:0.26467497512457244 2745:0.08118467412760333
737 -1 -1.0 220:0.1238081676090525 268:0.2427730855465395 286:0.08253877840603499 384:0.27298503502182175 458:0.28250919319780754 745:0.13709394345234502 831:0.1479492127204843 1364:0.30327752234413474 1430:0.1238081676090525 1554:0.27298503502182175 1611:0.13709394345234502 1676:0.06541043431444929 1870:0.251225873254467 2028:0.28250919319780754 2259:0.1308208686288986 2275:0.20048590842878206 2352:0.2855372597815349 2452:0.1238081676090525 2528:0.06541043431444929 2579:0.2638070356298864 2631:0.1238081676090525 2868:0.251225873254467 2919:0.2638070356298864
738 -1 -1.0 335:0.2082416764155112 350:0.2690821635261755 650:0.2082416764155112 706:0.2690821635261755 1195:0.2690821635261755 1267:0.2690821635261755 1451:0.3444124077442762 1731:0.2690821635261755 1734:0.2690821635261755 1937:0.2082416764155112 1974:0.2082416764155112 1986:0.16621327241095687 2104:0.2082416764155112 2112:0.2690821635261755 2427:0.2082416764155112 2855:0.2082416764155112 2894:0.2082416764155112
739 -1 -1.0 111:0.1217462461056357 126:0.31283808943045216 164:0.1217462461056357 474:0.36094473685278156 632:0.32695352028189606 885:0.18194384034610267 1132:0.15770654740342813 1178:0.13267900678600292 1181:0.18194384034610267 1192:0.053825733084288854 1306:0.31283808943045216 1343:0.07885327370171406 1519:0.15770654740342813 1553:0.1217462461056357 1673:0.16497828071850887 1688:0.1217462461056357 2004:0.1794936151146444 2186:0.3468396390692802 2378:0.3468396390692802 2429:0.1217462461056357 2502:0.07885327370171406 2862:0.07885327370171406 2865:0.19452164790969934
740 -1 -1.0 221:0.25092474626401723 362:0.2584262651733721 640:0.3859245368083705 704:0.27516455161996695 848:0.4293269124946671 1329:0.22939901275624483 1464:0.2669136348564624 1566:0.18758194686346133 1782:0.2584262651733721 2379:0.25092474626401723 2693:0.33628997694775853 2845:0.24369174602383595
741 -1 -1.0 190:0.2027769800967353 221:0.23446533271229147 271:0.2700264034635631 463:0.19283634567768346 998:0.33293763234544366 1188:0.2027769800967353 1192:0.06427878189256114 1206:0.2750207287316385 1348:0.20632407026062013 1530:0.1544087866502564 1939:0.3230555362691622 2052:0.2700264034635631 2326:0.19701734311186045 2379:0.23446533271229147 2493:0.2080201040475144 2539:0.3230555362691622 2560:0.1584454953091662 2845:0.2277067812618187
742 -1 -1.0 220:0.12806362425828127 308:0.36334863121049804 427:0.12806362425828127 548:0.21895819099880787 795:0.21895819099880787 955:0.32049179727024796 996:0.3159278144362941 1192:0.06765868071860667 1246:0.3159278144362941 1343:0.09911817569946735 1430:0.12806362425828127 1474:0.26986967471050904 1530:0.16252789005210092 2179:0.21895819099880787 2452:0.12806362425828127 2502:0.09911817569946735 2560:0.16677685641807402 2631:0.12806362425828127 2862:0.09911817569946735 2884:0.2877788983653614 2888:0.21895819099880787 2904:0.21895819099880787
743 1 -1.0 220:0.1661011587009447 286:0.11073410580062978 297:0.25711663132071194 691:0.25711663132071194 978:0.4018201766044663 1261:0.25711663132071194 1454:0.25711663132071194 1566:0.23929242146098578 1676:0.08775470262244363 2452:0.1661011587009447 2481:0.2163130182827996 2528:0.08775470262244363 2706:0.5100351065159201 2745:0.12855831566035597 2814:0.21080202137983764 2914:0.25711663132071194
744 -1 -1.0 216:0.3218415541147554 498:0.32483168650772243 1270:0.3218415541147554 1790:0.3052487381041252 1804:0.32483168650772243 1927:0.3052487381041252 1949:0.3052487381041252 2105:0.3218415541147554 2178:0.3052487381041252 2842:0.32483168650772243
745 -1 -1.0 90:0.21630635422847308 383:0.30654775579778754 631:0.2714662770463124 662:0.1489812928612068 799:0.15901157266790156 914:0.27302706906411317 1337:0.30654775579778754 1352:0.30654775579778754 1739:0.30654775579778754 1800:0.1489812928612068 1867:0.27491777846077275 2319:0.1489812928612068 2628:0.30654775579778754 2688:0.30654775579778754 2822:0.2714662770463124
746 -1 -1.0 28:0.3577990786258178 202:0.2230330742712256 470:0.1574022004101821 807:0.1574022004101821 900:0.29334133243116606 903:0.3577990786258178 1037:0.27481740071102656 1200:0.29334133243116606 1222:0.27481740071102656 1362:0.13469970069103623 1382:0.24318669371337537 1533:0.16827062815786628 1972:0.20786057686619228 2189:0.20786057686619228 2400:0.1888522675303054 2481:0.10101961893607533 2711:0.20786057686619228 2745:0.06003758887083827 2752:0.13569451834871352 2854:0.13569451834871352
747 -1 -1.0 229:0.26760871720021473 252:0.23401394390017846 374:0.2312208329483817 861:0.23401394390017846 1244:0.23401394390017846 1314:0.26271713940805147 1461:0.26029878226692027 1790:0.24687885638498736 1880:0.13437909320014524 1882:0.14008768510160807 1927:0.24687885638498736 1949:0.24687885638498736 2178:0.24687885638498736 2196:0.26502054106892897 2473:0.24053425441649792 2533:0.23401394390017846 2585:0.23401394390017846 2738:0.23401394390017846
748 -1 -1.0 178:0.32146697603832863 250:0.03339037596707791 317:0.2506880857198469 471:0.32146697603832863 849:0.29221734642543207 963:0.29221734642543207 1001:0.20108912548904886 1115:0.29221734642543207 1186:0.2337326317695454 1209:0.06678075193415582 1287:0.08631286975987731 1646:0.20108912548904886 1681:0.17770117995804374 2011:0.2527603247786636 2651:0.2337326317695454 2785:0.29221734642543207 2898:0.22326476650671231 2920:0.20108912548904886
749 -1 -1.0 179:0.28522894288285155 614:0.2910470090576474 776:0.28522894288285155 888:0.3819980980942709 892:0.2842088355284854 982:0.28522894288285155 1096:0.28522894288285155 1506:0.1997385524776729 2031:0.28522894288285155 2083:0.2842088355284854 2362:0.28522894288285155 2715:0.1997385524776729 3006:0.1997385524776729
750 -1 -1.0 44:0.12441270777774813 82:0.16791535579647673 95:0.19140947315566265 373:0.14244929999689143 889:0.21375216669743505 1020:0.15642177882949576 1145:0.21375216669743505 1160:0.1600937605522237 1192:0.039802515703200196 1241:0.17127236772267612 1343:0.05830963156314777 1344:0.15642177882949576 1389:0.21375216669743505 1482:0.15642177882949576 1519:0.11661926312629554 1585:0.1600937605522237 1736:0.13626756974406765 1746:0.16791535579647673 1752:0.19810678605955764 1846:0.21375216669743505 2137:0.15642177882949576 2158:0.17578813996900916 2238:0.1600937605522237 2243:0.21661390191950522 2277:0.19140947315566265 2287:0.1600937605522237 2417:0.15340087888746237 2502:0.05830963156314777 2520:0.1963849591468203 2526:0.21375216669743505 2636:0.21375216669743505 2745:0.05830963156314777 2862:0.05830963156314777 2901:0.19140947315566265 2912:0.19140947315566265 2938:0.17578813996900916
751 1 -1.0 426:0.17345693597477996 465:0.29084684183208304 490:0.25376051247748754 745:0.10685785418225019 748:0.17767873391822414 855:0.29084684183208304 990:0.18246728488343258 1070:0.19716321731179912 1120:0.1756158264593898 1192:0.050984153464085934 1241:0.21938755693847248 1334:0.18246728488343258 1343:0.07469043480110507 1578:0.328529206616564 1611:0.10685785418225019 1629:0.2334514383475185 1676:0.050984153464085934 1880:0.12866967752458044 1882:0.13413572630931697 1898:0.328529206616564 1993:0.18425241944377377 2259:0.10196830692817188 2307:0.281514587981288 2488:0.19716321731179912 2502:0.07469043480110507 2528:0.050984153464085934 2745:0.07469043480110507 2862:0.07469043480110507
752 -1 -1.0 33:0.29240846615800226 401:0.19873892807631388 578:0.24526322356404046 655:0.20788516268274387 754:0.1982017505130974 1030:0.17172907878418284 1171:0.2864001713514687 1341:0.23897544104847643 1437:0.18792189572305132 1498:0.12146631616193157 1566:0.13436994754672837 1704:0.25816685494883723 1766:0.23897544104847643 2050:0.24089347252511498 2093:0.20788516268274387 2160:0.24089347252511498 2495:0.24526322356404046 2866:0.33044133043789387 3030:0.20788516268274387
753 -1 -1.0 10:0.17886718391962186 187:0.1885122076641296 208:0.2073814237429645 250:0.021540451192535143 297:0.10003075760099467 361:0.17886718391962186 493:0.17886718391962186 579:0.2073814237429645 639:0.17499723859969119 647:0.11221397596211834 691:0.10003075760099467 701:0.1885122076641296 737:0.1885122076641296 860:0.11221397596211834 1040:0.18334699260140772 1072:0.1731619421295948 1176:0.12875330645627014 1209:0.043080902385070285 1239:0.17886718391962186 1261:0.10003075760099467 1263:0.11221397596211834 1287:0.05568125858131766 1423:0.1885122076641296 1435:0.1885122076641296 1454:0.10003075760099467 1560:0.2073814237429645 1566:0.09309628118556763 1618:0.17886718391962186 1806:0.18334699260140772 1983:0.17886718391962186 2081:0.1731619421295948 2154:0.1885122076641296 2193:0.11221397596211834 2297:0.11221397596211834 2298:0.15732673272708672 2845:0.12094338335741026 2914:0.10003075760099467 2939:0.11221397596211834 2987:0.17886718391962186 3003:0.11221397596211834 3036:0.2073814237429645 3049:0.15732673272708672
754 -1 -1.0 297:0.11065572409282959 324:0.15865461432879416 573:0.24336206731561857 639:0.1935849194378384 691:0.11065572409282959 752:0.24336206731561857 976:0.18315711056001419 1072:0.19155468329153622 1114:0.18462714070906625 1192:0.03776714136054878 1261:0.11065572409282959 1343:0.055327862046414794 1454:0.11065572409282959 1498:0.09309500340696358 1519:0.11065572409282959 1678:0.20282155921959846 1757:0.18315711056001419 1916:0.20028118371838205 1988:0.18315711056001419 2037:0.1535251197899204 2081:0.19155468329153622 2113:0.20282155921959846 2221:0.18315711056001419 2226:0.1535251197899204 2298:0.17403750552921674 2346:0.20282155921959846 2372:0.20282155921959846 2502:0.055327862046414794 2527:0.1535251197899204 2584:0.1535251197899204 2847:0.156909207319096 2862:0.055327862046414794 2874:0.20282155921959846 2914:0.11065572409282959 3004:0.24336206731561857 3049:0.17403750552921674
755 -1 -1.0 220:0.11469211219954818 250:0.03823070406651606 460:0.14555785930137757 656:0.2989709476592897 890:0.2423769292863831 1209:0.07646140813303212 1287:0.09882493638811184 1340:0.3254102967935634 1430:0.11469211219954818 1569:0.32976692214312825 1577:0.32976692214312825 1832:0.2423769292863831 2306:0.31385318216922464 2310:0.35956517998088544 2318:0.1414704157802342 2452:0.11469211219954818 2595:0.14936317818096395 2631:0.11469211219954818 2907:0.32976692214312825
756 -1 -1.0 220:0.18353996662792332 745:0.2032355238919958 862:0.4210800251972603 1026:0.4410742767110356 1430:0.18353996662792332 1611:0.2032355238919958 1706:0.29411392065434516 2118:0.5354193681826712 2259:0.19393597632591394 2452:0.18353996662792332 2631:0.18353996662792332
757 -1 -1.0 53:0.2512398563242421 55:0.23763108282076856 80:0.17270561482524888 220:0.10184189263747224 234:0.21815432173611432 460:0.12924941040164734 593:0.24166881080693298 656:0.26547394209870223 702:0.2170019015584259 745:0.11277048146297383 923:0.25874806102477543 1021:0.18305460401260185 1192:0.053805193610954496 1343:0.07882318391714974 1430:0.10184189263747224 1478:0.17270561482524888 1611:0.11277048146297383 1881:0.19351452325376922 1965:0.24474145854574877 2101:0.21872051992450878 2259:0.107610387221909 2269:0.1781529567977861 2303:0.24794361826782974 2452:0.10184189263747224 2480:0.17270561482524888 2502:0.07882318391714974 2586:0.18533294958896032 2631:0.10184189263747224 2802:0.21815432173611432 2862:0.07882318391714974 2916:0.17270561482524888
758 -1 -1.0 230:0.22162705745012687 250:0.02883328462235128 280:0.2852126149376295 310:0.22162705745012687 427:0.08649985386705383 452:0.2852126149376295 666:0.22967972551991483 856:0.22967972551991483 1185:0.17167903691473863 1192:0.045699674899046736 1297:0.2852126149376295 1407:0.22162705745012687 1826:0.08649985386705383 1887:0.22340584974107988 1888:0.2852126149376295 1925:0.22967972551991483 2228:0.22340584974107988 2236:0.206442608112746 2296:0.17167903691473863 2456:0.22340584974107988 2479:0.22340584974107988 2964:0.22340584974107988
759 -1 -1.0 614:0.3159034355160288 634:0.4289641877480651 760:0.3831672606269694 1541:0.5048363528729056 1628:0.34266774538640676 1676:0.08089003078828537 2411:0.4289641877480651 2528:0.08089003078828537
760 -1 -1.0 169:0.4991584015037462 831:0.17521256151184045 1459:0.5194579211363918 1498:0.3818931487653699 1870:0.297520533983008 2400:0.3569672300202715 2868:0.297520533983008
761 -1 -1.0 250:0.12958337089733088 1209:0.25916674179466176 1287:0.3349681544866415 2352:0.8965696210636614
762 -1 -1.0 335:0.17484754967640034 650:0.17484754967640034 760:0.2042741073423464 998:0.22336502773444178 1192:0.04312408843368932 1343:0.06317564766045308 1366:0.2027345673973628 1519:0.12635129532090617 1530:0.10359154256491793 1860:0.22336502773444178 1937:0.17484754967640034 1974:0.17484754967640034 2104:0.17484754967640034 2400:0.19872324218481918 2427:0.17484754967640034 2498:0.2691383266105176 2502:0.06317564766045308 2560:0.10629973609414241 2619:0.28918162112793305 2633:0.2691383266105176 2749:0.2691383266105176 2801:0.27788090213486294 2809:0.22868936242279536 2855:0.17484754967640034 2862:0.06317564766045308 2894:0.17484754967640034 3048:0.22593151267328054
763 -1 -1.0 225:0.3014773653316354 286:0.09939760391451964 399:0.313290350985641 890:0.3150829497320961 973:0.3095648265266332 974:0.2993044652534771 1347:0.313290350985641 1676:0.07877073743302401 1832:0.3150829497320961 1890:0.2307940890936092 2017:0.40799999699575323 2481:0.19416778197982865 2528:0.07877073743302401 2745:0.1153970445468046 2814:0.18922097825233924
764 -1 -1.0 220:0.17611006798709639 271:0.39085935896662816 297:0.27260994310117503 691:0.27260994310117503 978:0.42603302212844324 1261:0.27260994310117503 1430:0.17611006798709639 1454:0.27260994310117503 1676:0.09304261791966703 2052:0.39085935896662816 2452:0.17611006798709639 2528:0.09304261791966703 2631:0.17611006798709639 2914:0.27260994310117503
765 1 -1.0 15:0.26038439078455905 105:0.2405942688832075 148:0.25557267246440474 250:0.028266125517253875 297:0.13126382194424868 348:0.19786287862077712 691:0.13126382194424868 749:0.25557267246440474 978:0.20513823568894282 1050:0.26038439078455905 1209:0.05653225103450775 1261:0.13126382194424868 1287:0.07306687450277866 1454:0.13126382194424868 1563:0.21726758868979892 1772:0.25557267246440474 2029:0.26038439078455905 2147:0.28868488579319335 2159:0.26038439078455905 2216:0.23758078358728676 2745:0.06563191097212434 2782:0.26038439078455905 2817:0.19786287862077712 2914:0.13126382194424868
766 -1 -1.0 220:0.10867421768578654 250:0.036224739228595516 286:0.07244947845719103 385:0.20231381019010858 466:0.2885584584631284 647:0.18871108969343797 745:0.12033597897343981 847:0.2054821288065942 860:0.18871108969343797 1176:0.21652540652510383 1192:0.05741485327572651 1209:0.07244947845719103 1263:0.18871108969343797 1343:0.08411123974484427 1392:0.12986433173291756 1430:0.10867421768578654 1611:0.12033597897343981 1676:0.05741485327572651 1849:0.24797609198740503 1880:0.14489895691438207 1882:0.15105444578004854 1907:0.24797609198740503 1929:0.20231381019010858 2193:0.18871108969343797 2259:0.11482970655145304 2297:0.18871108969343797 2357:0.19533529247797285 2452:0.10867421768578654 2502:0.08411123974484427 2528:0.05741485327572651 2631:0.10867421768578654 2799:0.2885584584631284 2862:0.08411123974484427 2939:0.18871108969343797 2949:0.2054821288065942 3003:0.18871108969343797 3047:0.12986433173291756
767 -1 -1.0 592:0.5747103838607271 1075:0.3518950293936494 1872:0.4265668618832215 2060:0.4265668618832215 2458:0.4265668618832215
768 -1 -1.0 388:0.3866755974070592 1051:0.3866755974070592 1192:0.07465373083183184 1322:0.41881421604164026 1343:0.10936573889143715 1519:0.2187314777828743 2321:0.37864321340881457 2502:0.10936573889143715 2862:0.10936573889143715 2877:0.37864321340881457 3009:0.3866755974070592
769 -1 -1.0 135:0.38657430975631274 304:0.38657430975631274 2791:0.8373294489463874
770 -1 -1.0 161:0.27120111074375536 242:0.2834378576581343 250:0.029440338622464937 427:0.08832101586739481 518:0.18819198950888905 662:0.11502018209563852 756:0.10554250997006956 768:0.27120111074375536 1020:0.18337853146613736 1052:0.1415301567837494 1185:0.17529355560242096 1187:0.22285911243242842 1209:0.058880677244929874 1287:0.07610217134760461 1363:0.1415301567837494 1482:0.18337853146613736 1579:0.25394378919860816 1667:0.27120111074375536 1753:0.3129050357320659 1800:0.11502018209563852 1939:0.23451538673396147 2137:0.18337853146613736 2296:0.17529355560242096 2319:0.11502018209563852 2539:0.23451538673396147 2611:0.1415301567837494 2696:0.2243957865627707
771 -1 -1.0 67:0.18953069124200325 136:0.2161183030273433 197:0.18953069124200325 662:0.17757529810163142 812:0.18953069124200325 875:0.21107172751836728 1103:0.18953069124200325 1106:0.3920541877642413 1644:0.18953069124200325 1676:0.07203943434244775 1800:0.17757529810163142 1814:0.18953069124200325 1913:0.18953069124200325 2068:0.2510559579098944 2072:0.18953069124200325 2319:0.17757529810163142 2367:0.3920541877642413 2528:0.07203943434244775 2717:0.38202899834986215
772 -1 -1.0 50:0.3452698435977814 229:0.29242995492188834 427:0.11013226487376317 586:0.2735395852662152 723:0.2569752847054474 1327:0.37493076636698364 1362:0.1912429659703215 1431:0.37493076636698364 1862:0.30137523084408463 2734:0.39017825980758497 2745:0.08523973332132243 2752:0.19265538098295942 2854:0.19265538098295942
773 -1 -1.0 29:0.371241217879624 219:0.371241217879624 300:0.3667815893234232 427:0.1564451288838654 460:0.19854737716264034 620:0.2696031943901868 656:0.40780963522331226 2481:0.2037380009217121 2509:0.4803850171680068 2745:0.12108478002124046
774 -1 -1.0 28:0.197862945285154 101:0.2075439395731544 136:0.1359784134204435 521:0.29207036070835707 875:0.13280318336678995 903:0.197862945285154 967:0.2828813622298782 1047:0.2828813622298782 1190:0.26896455774615324 1586:0.2828813622298782 1676:0.04532613780681449 2068:0.1579606648679724 2089:0.26343797920114426 2136:0.26343797920114426 2528:0.04532613780681449 2544:0.2828813622298782 2665:0.26343797920114426 2745:0.06640159168339498 2754:0.2828813622298782 2933:0.2075439395731544
775 -1 -1.0 141:0.2952476572817994 158:0.1476238286408997 178:0.21583318238186136 229:0.17857953998986995 422:0.2952476572817994 471:0.21583318238186136 614:0.13876549788966372 658:0.09997298679125755 1305:0.1768524090212925 1476:0.2952476572817994 1497:0.09846839894467416 1566:0.09689038812416458 1844:0.2952476572817994 2014:0.2952476572817994 2033:0.12239131166778229 2099:0.15289698769546317 2481:0.08758594262939104 2531:0.2945703148388426 2561:0.1476238286408997 2566:0.09997298679125755 2600:0.12239131166778229 2718:0.16970348229594606 2743:0.1476238286408997 2745:0.052053738371115064 2972:0.2881321820269445 3012:0.1476238286408997
776 -1 -1.0 212:0.4443764695844488 231:0.4443764695844488 286:0.08984759127716675 427:0.13477138691575014 620:0.2322526542315973 731:0.3611387538300946 1676:0.07120253147721527 2039:0.3611387538300946 2528:0.07120253147721527 2745:0.10430982322220508 2814:0.17104083444207033 2841:0.3611387538300946 2972:0.28869220455966815
777 -1 -1.0 67:0.17276954699528527 197:0.17276954699528527 468:0.2641324902126364 485:0.25645861367964623 532:0.33660096003980594 812:0.17276954699528527 938:0.25645861367964623 1103:0.17276954699528527 1325:0.36840697179295306 1636:0.33870590152035013 1644:0.17276954699528527 1730:0.2641324902126364 1814:0.17276954699528527 1913:0.17276954699528527 2072:0.17276954699528527 2631:0.1242968736383942 3005:0.33307083260045095
778 -1 -1.0 136:0.24066535453496155 151:0.4662533785151913 250:0.05061431094331024 852:0.42029014079330923 875:0.2350455811652738 900:0.2871059000612582 905:0.42029014079330923 1200:0.2871059000612582 1209:0.10122862188662048 1287:0.1308360957882974 1533:0.32938754147422455 1676:0.08022178484498717 2528:0.08022178484498717
779 -1 -1.0 136:0.2463908872199281 386:0.468524737819441 875:0.2406374170155945 1498:0.2024490042477733 1676:0.08213029573997602 1864:0.5125768720531539 2068:0.2862224038629506 2528:0.08213029573997602 2831:0.5125768720531539
780 -1 -1.0 80:0.25146485847391575 136:0.23502621052993578 485:0.3059527715969689 614:0.3059527715969689 745:0.16419740139783953 875:0.2295381167340218 938:0.3059527715969689 1478:0.25146485847391575 1611:0.16419740139783953 1636:0.20203651544308715 1676:0.07834207017664524 1881:0.2817632898148379 2068:0.2730205151160207 2259:0.1566841403532905 2480:0.25146485847391575 2528:0.07834207017664524 2586:0.2698506587993562 2916:0.25146485847391575
781 -1 -1.0 108:0.1811124324910931 581:0.1811124324910931 582:0.1863452356513964 607:0.1811124324910931 620:0.253034170025097 625:0.1811124324910931 740:0.1811124324910931 756:0.17546057451278405 847:0.2776282901656519 2033:0.2672036341040285 2099:0.3338033574366951 2209:0.20005469465333892 2357:0.2639188311637094 2473:0.35042908759465047 2503:0.1811124324910931 2600:0.2672036341040285 2846:0.1811124324910931 2949:0.2776282901656519
782 -1 -1.0 427:0.1666278240081321 620:0.2871511177585239 647:0.2893466261955307 847:0.315061297193765 860:0.2893466261955307 1263:0.2893466261955307 1676:0.08803295087655125 2193:0.2893466261955307 2297:0.2893466261955307 2357:0.29950337283958794 2528:0.08803295087655125 2939:0.2893466261955307 2949:0.315061297193765 3003:0.2893466261955307
783 -1 -1.0 29:0.2761859389767601 136:0.1844702823212825 219:0.2761859389767601 427:0.11638778976622394 544:0.24165281341378694 620:0.20057204805833762 745:0.12887728957542105 875:0.18016271930669278 902:0.22222000055445185 1611:0.12887728957542105 1676:0.061490094107094155 2033:0.21180372649101115 2059:0.24799589877378156 2068:0.21429172256742543 2078:0.22115385983001276 2082:0.24596037642837665 2111:0.3221528959945515 2259:0.12298018821418832 2289:0.3221528959945515 2528:0.061490094107094155 2600:0.21180372649101115 3001:0.22222000055445185
784 -1 -1.0 1:0.2745331885291904 682:0.29497824970570097 808:0.24288736664487887 842:0.2745331885291904 857:0.29497824970570097 1027:0.29497824970570097 1186:0.19427561068476393 1192:0.04398850824857903 1273:0.15897074918057374 1329:0.14668924911200995 1343:0.0644419998000504 1406:0.2556636034261076 1877:0.17340284759834163 2122:0.2745331885291904 2214:0.29497824970570097 2267:0.17340284759834163 2502:0.0644419998000504 2565:0.23623227782975967 2651:0.19427561068476393 2862:0.0644419998000504 2921:0.2210796580694032
785 -1 -1.0 125:0.16158823337538256 164:0.14112699869491113 430:0.17796869828293185 531:0.3350768956210818 569:0.16978146917756662 604:0.16978146917756662 652:0.3350768956210818 745:0.06538614306529708 862:0.1354723733441332 1086:0.3350768956210818 1093:0.3350768956210818 1490:0.16543999945047821 1553:0.14112699869491113 1611:0.06538614306529708 1675:0.2092017168338776 1688:0.14112699869491113 1706:0.094624082075436 1915:0.1947018616643288 1966:0.144646415188834 2208:0.144646415188834 2259:0.0623942372411878 2429:0.14112699869491113 2760:0.3702463796278181 2937:0.1675384478105409
786 -1 -1.0 339:0.3841840694827175 442:0.3841840694827175 451:0.3691708186616439 789:0.3841840694827175 799:0.1507293564653441 1487:0.1985127988454617 1498:0.1412215099918803 1664:0.29058102616089126 2239:0.3841840694827175 2770:0.3268268529611157
787 -1 -1.0 286:0.16957249089034304 1021:0.4571943485259947 1498:0.3312505849666962 1612:0.5248119843117517 1676:0.13438301960753676 2269:0.44495207023329647 2528:0.13438301960753676 2745:0.1968675653591594 2814:0.3228113289184579
788 -1 -1.0 48:0.3962006673689712 220:0.20290301438252256 518:0.4323401579905761 929:0.3962006673689712 1111:0.3962006673689712 1344:0.421282029447937 1430:0.20290301438252256 2452:0.20290301438252256 2631:0.20290301438252256
789 -1 -1.0 420:0.27803395349918786 491:0.2461434042048726 543:0.23481988235837334 548:0.13963578605951535 549:0.2128907359830806 624:0.22116503645294974 658:0.12140024977954086 705:0.2692865627352869 707:0.18835398701601552 765:0.2461434042048726 795:0.13963578605951535 844:0.2461434042048726 1167:0.22116503645294974 1187:0.20607611916409557 1384:0.2461434042048726 1404:0.22116503645294974 1497:0.11957318282622606 2094:0.25077759578716197 2179:0.13963578605951535 2342:0.18835398701601552 2566:0.12140024977954086 2696:0.20749706999596618 2888:0.13963578605951535 2904:0.13963578605951535
790 -1 -1.0 48:0.28103770914017623 250:0.0479751828102433 286:0.0959503656204866 593:0.34153249937925984 751:0.5099016177767964 929:0.28103770914017623 1111:0.28103770914017623 1209:0.0959503656204866 1287:0.12401404852972113 1467:0.35747321524787223 1612:0.29695796477560243 1676:0.07603886571947784 2303:0.3504002165997321 2528:0.07603886571947784
791 1 -1.0 250:0.04127613987501022 297:0.19168045764857353 312:0.40829464774738555 360:0.3973874352668995 658:0.1840681232539163 691:0.19168045764857353 978:0.29955695572218055 1209:0.08255227975002044 1250:0.2815106608252514 1261:0.19168045764857353 1287:0.10669727375142264 1454:0.19168045764857353 1497:0.18129790831806053 2158:0.28893297912507154 2481:0.1612613627006992 2566:0.1840681232539163 2745:0.09584022882428676 2914:0.19168045764857353 2938:0.28893297912507154
792 -1 -1.0 214:0.27375636592804414 271:0.297380260310938 427:0.13399105499185768 1362:0.23267338413050223 1722:0.27375636592804414 2033:0.24383833407903888 2052:0.297380260310938 2099:0.3046143248024281 2396:0.2582168291008644 2600:0.24383833407903888 2691:0.34606284473228655 2745:0.1037058650163973 2752:0.2343917813490341 2854:0.2343917813490341 2972:0.28702066471317517
793 -1 -1.0 12:0.3124644221242697 136:0.1643208564614374 532:0.280755868850521 707:0.23910419171246855 733:0.3124644221242697 777:0.2869645945961115 875:0.16048380241179802 984:0.2634051977878888 1001:0.20812282867099632 1152:0.3529475790411208 1646:0.20812282867099632 1676:0.05477361882047912 1687:0.2634051977878888 2342:0.23910419171246855 2528:0.05477361882047912 2920:0.20812282867099632 3005:0.27781142093132327
794 -1 -1.0 67:0.12380229788234326 108:0.10986359230022129 197:0.12380229788234326 241:0.12611814054690257 427:0.08906800326590189 581:0.10986359230022129 582:0.11303783354409142 587:0.23003868867735722 607:0.10986359230022129 625:0.10986359230022129 647:0.15466520312780097 707:0.20541644447130072 740:0.10986359230022129 756:0.10643515057412259 799:0.12380229788234326 812:0.12380229788234326 847:0.16841053296143393 860:0.15466520312780097 972:0.23003868867735722 1023:0.11875733768786918 1103:0.12380229788234326 1263:0.15466520312780097 1644:0.12380229788234326 1676:0.047056481730187984 1762:0.12611814054690257 1814:0.12380229788234326 1904:0.11875733768786918 1913:0.12380229788234326 2072:0.12380229788234326 2177:0.12611814054690257 2193:0.15466520312780097 2209:0.12135405123124596 2223:0.11875733768786918 2297:0.15466520312780097 2342:0.20541644447130072 2357:0.16009431527427942 2360:0.23003868867735722 2383:0.11875733768786918 2503:0.10986359230022129 2528:0.047056481730187984 2593:0.23003868867735722 2717:0.2495430557629984 2846:0.10986359230022129 2892:0.11875733768786918 2939:0.15466520312780097 2949:0.16841053296143393 3003:0.15466520312780097
795 -1 -1.0 190:0.13428621091250592 463:0.1277031651961524 1081:0.18032611794073208 1169:0.23166275139392448 1188:0.13428621091250592 1192:0.0425677217320508 1288:0.18484881123241945 1290:0.24283402956714892 1348:0.13663522162193598 1530:0.10225505321643899 1567:0.23166275139392448 1581:0.23166275139392448 1682:0.18032611794073208 2012:0.23166275139392448 2054:0.2585690091555222 2250:0.22048327722664615 2255:0.19615940840168217 2326:0.13047197210412934 2388:0.2033054453595091 2478:0.22860220241977766 2493:0.1377583962086813 2560:0.10492830690679429 2650:0.18385098415611548 2837:0.23166275139392448 2865:0.15383614685030614 2871:0.18032611794073208 2948:0.22048327722664615 2985:0.2388087883517514
796 -1 -1.0 220:0.22204596366313856 250:0.07401532122104619 1192:0.11731150861418901 1274:0.406481271023638 1282:0.3991141061728139 1430:0.22204596366313856 1506:0.31441171943124696 1826:0.22204596366313856 2452:0.22204596366313856 2481:0.28916976240944897 2631:0.22204596366313856 2715:0.31441171943124696 2745:0.17185825379525993 3006:0.31441171943124696
797 -1 -1.0 144:0.34896198249373667 250:0.03987433304769974 288:0.34896198249373667 1116:0.34896198249373667 1183:0.34896198249373667 1192:0.0631993226218704 1498:0.15578465679022008 1530:0.15181573819292377 1826:0.1196229991430992 1858:0.35455394477023583 2084:0.34896198249373667 2560:0.15578465679022008 2865:0.2283970078759847 3046:0.34896198249373667
798 -1 -1.0 460:0.18828729763028426 687:0.4891840294247416 1026:0.3565332151572117 1153:0.3659999179672042 1290:0.44714233440465756 1706:0.2377408688062881 2020:0.3659999179672042 2291:0.27159174798749663
799 -1 -1.0 105:0.31843662781771664 164:0.13411848487835681 300:0.26313023812244324 412:0.2551524789602022 460:0.14243849787488702 1539:0.3274075612548534 1553:0.13411848487835681 1636:0.15291772875024537 1639:0.2551524789602022 1673:0.1817438956483635 1688:0.13411848487835681 1706:0.17984990311312238 2158:0.2618798366676475 2169:0.3820865807013549 2291:0.20545794169564707 2429:0.13411848487835681 2577:0.29256388419843754 2938:0.2618798366676475
800 -1 -1.0 67:0.15489523307398503 197:0.15489523307398503 427:0.11143742370935389 812:0.15489523307398503 1103:0.15489523307398503 1161:0.21759943674512458 1233:0.21475327733741212 1402:0.3948021963426866 1437:0.22452390284842497 1498:0.14512460756297216 1561:0.21759943674512458 1644:0.15489523307398503 1814:0.15489523307398503 1875:0.3948021963426866 1913:0.15489523307398503 2013:0.3948021963426866 2072:0.15489523307398503 2170:0.2027949981661094 2481:0.14512460756297216 2655:0.21475327733741212 2745:0.08624989497753861
801 -1 -1.0 371:0.23287439884583946 814:0.23287439884583946 955:0.3202482026747484 1192:0.06760725572395139 1343:0.09904283944399431 1605:0.42193827935059147 1880:0.17062171677422064 1882:0.17786994064145795 1914:0.37928285015703633 2099:0.2909176608186756 2502:0.09904283944399431 2504:0.37928285015703633 2530:0.37928285015703633 2862:0.09904283944399431
802 -1 -1.0 250:0.04331990712466802 286:0.08663981424933603 308:0.36872833442934944 427:0.12995972137400405 548:0.22220006391019292 795:0.22220006391019292 1192:0.06866042832732205 1209:0.08663981424933603 1343:0.10058570942067788 1392:0.15530024257665812 1676:0.06866042832732205 1790:0.31834622112572336 1927:0.31834622112572336 1949:0.31834622112572336 2178:0.31834622112572336 2179:0.22220006391019292 2502:0.10058570942067788 2528:0.06866042832732205 2862:0.10058570942067788 2884:0.29203972373491327 2888:0.22220006391019292 2904:0.22220006391019292 3047:0.15530024257665812
803 -1 -1.0 127:0.30230390194285134 317:0.32803591238663105 344:0.3586932853185127 900:0.24784364939015188 1200:0.24784364939015188 1358:0.30230390194285134 2011:0.3307475244219226 2397:0.3586932853185127 2781:0.30230390194285134 3031:0.3586932853185127
804 -1 -1.0 101:0.22438769651396753 190:0.15459260368722055 274:0.26317080093750167 925:0.270584796475602 1028:0.29079306136657646 1069:0.23956266129774786 1188:0.15459260368722055 1296:0.23956266129774786 1566:0.13362762342751724 1651:0.26317080093750167 2326:0.15020158613996124 2339:0.26317080093750167 2601:0.23956266129774786 2745:0.071790581952629 2891:0.270584796475602 2911:0.2376552259480894 2933:0.22438769651396753 2968:0.23956266129774786 3027:0.2848179592659393
805 -1 -1.0 216:0.2492898397215524 337:0.23349871218007368 498:0.25160591611212063 658:0.1434774553292408 1016:0.23349871218007368 1044:0.32859573366310096 1270:0.2492898397215524 1497:0.14131812767008195 1676:0.05099447773688069 1788:0.21186414409705723 1804:0.25160591611212063 1880:0.12869573308814125 1882:0.13416288874579668 1989:0.32859573366310096 2105:0.2492898397215524 2143:0.32859573366310096 2528:0.05099447773688069 2566:0.1434774553292408 2661:0.21186414409705723 2842:0.25160591611212063
806 -1 -1.0 98:0.28213741462164343 412:0.19986713968528558 562:0.32862077589073124 586:0.21835970292277557 1023:0.11722105287073455 1463:0.2756201461767608 1539:0.25646630221276145 1568:0.2311816973656883 1639:0.19986713968528558 1904:0.11722105287073455 2062:0.22706283091859336 2140:0.28213741462164343 2223:0.11722105287073455 2383:0.11722105287073455 2471:0.28213741462164343 2473:0.20982191412903908 2761:0.29929770742624157 2892:0.11722105287073455 2972:0.18832338014306815 2980:0.20275910833548674
807 -1 -1.0 427:0.14951198622814532 470:0.3033828868284557 664:0.32965946903884347 807:0.3033828868284557 1362:0.2596252399526936 2250:0.40913722618083886 2400:0.36400092221161595 2745:0.11571869378184765 2752:0.2615426887054274 2854:0.2615426887054274 2948:0.40913722618083886
[truncated: 1,891,928 more chars]
