# Supplementary material for: Semi-automated screening of biomedical citations for systematic reviews
Source: BMC Bioinformatics. 2010 Jan 26;11:55. doi: 10.1186/1471-2105-11-55 (PMC2824679; doi:10.1186/1471-2105-11-55)
Supplement: Additional file 1 — Curious snake: a zipped archive of source code. This is the source code used in experimentation. It is a modified version of our Python-based active learning framework. [file 1471-2105-11-55-S1.ZIP › curious_snake/learners/base_svm_learner.py]

'''
	Byron C Wallace
	Tufts Medical Center: Computational and Analytic Evidence Sythensis 
	tuftscaes.org/curious_snake
	Curious Snake: Active Learning in Python
	base_svm_learner.py
	---
	
	A base class for active learners using Support Vector Machines (SVMs). Uses (a modified version of) the
	libsvm library, Copyright (c) 2000-2008 Chih-Chung Chang and Chih-Jen Lin. 
	
	Subclass this if you want to implement a different active learning strategy with SVMs (see the random_svm_learner and 
	simple_svm_learner modules).
'''
#
# Here we explicitly append the path to libsvm; is there a better way to do this?
#
import os
import sys
import pdb
path_to_libsvm = os.path.join(os.getcwd(), "learners", "libsvm", "python")
sys.path.append(path_to_libsvm)
import svm
from svm import *
import base_learner
from base_learner import BaseLearner
from base_learner import dataset

class BaseSVMLearner(BaseLearner):
    
    def __init__(self, unlabeled_datasets = None, models = None, undersample_before_eval = False):
        BaseLearner.__init__(self, unlabeled_datasets=unlabeled_datasets, models=models, 
                                        undersample_before_eval = undersample_before_eval)
        
        self.unlabeled_datasets = [] or unlabeled_datasets
        # params correspond to each of the respective models (one if we're in a single feature space)
        # these specify things like what kind of kernel to use. here we just use the default, but
        # *you'll probably want to overwrite this* in your subclass. see the libsvm doc for more information
        # (in particular, svm_test.py is helpful).
        
        print "using linear kernel!"
        self.params = [svm_parameter(weight=[1, 100], kernel_type=LINEAR)  for d in unlabeled_datasets]
        self.div_hash = {}
        
        
        
    def rebuild_models(self, for_eval=False, verbose=True):
        ''' Rebuilds all models over the current labeled datasets. If for_eval is true,
        we under s '''
        dataset = None

        if self.undersample_before_eval and for_eval:
            if verbose:
                print "undersampling (using %s) before building models.." % self.undersample_function.func_name
            datasets = self.undersample_function()
        else:
            datasets = self.labeled_datasets
        
        if verbose:
            print "training model(s) on %s instances" % datasets[0].size()
            
        self.models = []
        for dataset, param in zip(datasets, self.params):
            samples, labels = dataset.get_samples_and_labels()
            problem = svm_problem(labels, samples)
            self.models.append(svm_model(problem, param))
       

    def _get_dist_from_l(self, model, data, x):
        min_dist = None
        for y in data.instances.values():
            if not (x.id, y.id) in self.dist_hash:
                self.dist_hash[(x.id, y.id)] = model.compute_dist_between_examples(x.point, y.point)
            if not min_dist or self.dist_hash[(x.id, y.id)] < min_dist:
                min_dist = self.dist_hash[(x.id, y.id)]
        return min_dist


    def _compute_div(self, model, data, x):
        sum = 0.0
        for y in data.instances.values():
            # have we already computed this?
            if not (x.id, y.id) in self.div_hash:
                # if not, compute the function and add to the hash
                self.div_hash[(x.id, y.id)] = model.compute_cos_between_examples(x.point, y.point)
            sum+= self.div_hash[(x.id, y.id)]
        return sum
        

    def _compute_cos(self, model_index, x, y):
        ''' 
        computes the cosine between two instances, x and y. note that this memoizes
        (caches) the cosine, to avoid redundant computation.
        '''
        if not (model_index, x.id, y.id) in self.div_hash:
            model = self.models[model_index]
            self.div_hash[(model_index, x.id, y.id)] = model.compute_cos_between_examples(x.point, y.point)
        return self.div_hash[(model_index, x.id, y.id)]
     
           
    def _SIMPLE(self, model, unlabeled_dataset, k):  
        '''
        Implementation of SIMPLE; takes model and dataset to use parametrically.
        Returns selected instance identifiers, as provided by their id fields.
        '''    
        # initially assume k first examples are closest
        k_ids_to_distances = {}
        for x in unlabeled_dataset.instances.values()[:k]:
            k_ids_to_distances[x.id] = model.distance_to_hyperplane(x.point)
        
        # now iterate over the rest
        for x in unlabeled_dataset.instances.values()[k:]:
            cur_max_id, cur_max_dist = self._get_max_val_key_tuple(k_ids_to_distances)
            x_dist = model.distance_to_hyperplane(x.point)
            if x_dist < cur_max_dist:
                # then x is closer to the hyperplane than the farthest currently observed
                # remove current max entry from the dictionary
                k_ids_to_distances.pop(cur_max_id)
                k_ids_to_distances[x.id] = x_dist
    
        return k_ids_to_distances.keys()        
        
        
    def _get_max_val_key_tuple(self, d):
        keys, values = d.keys(), d.values()
        max_key, max_val = keys[0], values[0]
        for key, value in zip(keys[1:], values[1:]):
            if value > max_val:
                max_key, max_val = key, value
        return (max_key, max_val)
        
        
    def aggressive_undersample_labeled_datasets(self, k=None):
        '''
        Aggressively undersamples the current labeled datasets; returns a *copy* of the undersampled datasets.
        *Does not mutate the labeled datasets*.
        '''
        feature_space_index = 0
        if self.labeled_datasets and len(self.labeled_datasets) and (len(self.labeled_datasets[0].instances) > 0):
            if not k:
                print "(aggressively) undersampling majority class to equal that of the minority examples"
                # we have to include 'false' minorities -- i.e., instances we've assumed are positives -- because otherwise we'd be cheating
                k = self.labeled_datasets[feature_space_index].number_of_majority_examples() - self.labeled_datasets[0].number_of_minority_examples()
            # we copy the datasets rather than mutate the class members.
            copied_datasets = [d.copy() for d in self.labeled_datasets]
            if k < self.labeled_datasets[0].number_of_majority_examples() and k > 0:
                print "removing %s majority instances. there are %s total majority examples in the dataset." % \
                                    (k, self.labeled_datasets[0].number_of_majority_examples())
                
                # get the majority examples; find those closeset to the hyperplane (via the SIMPLE method)
                # and return them.
                majority_examples = list(self.labeled_datasets[feature_space_index].get_majority_examples())
                majority_ids = [inst.id for inst in majority_examples]
                majority_dataset = dataset.dataset(instances=dict(zip(majority_ids, majority_examples)))
                removed_these = self._SIMPLE(self.models[feature_space_index], majority_dataset, int(k))
                # if there is more than one feature-space, remove the same instances from the remaining spaces (sets)
                for labeled_dataset in copied_datasets:
                    # now remove them from the corresponding sets
                    labeled_dataset.remove_instances(removed_these)
        else:
            raise Exception, "No labeled data has been provided!"   
        return copied_datasets
        
