# Supplementary material for: Semi-automated screening of biomedical citations for systematic reviews
Source: BMC Bioinformatics. 2010 Jan 26;11:55. doi: 10.1186/1471-2105-11-55 (PMC2824679; doi:10.1186/1471-2105-11-55)
Supplement: Additional file 1 — Curious snake: a zipped archive of source code. This is the source code used in experimentation. It is a modified version of our Python-based active learning framework. [file 1471-2105-11-55-S1.ZIP › curious_snake/learners/libsvm/HOWTO_Recompile.txt]

Re-building libsvm/python interface

Overview: Hack the libsvm code. Most of this is in the svm.cpp code. Re-compile, re-swig. 

Example: Getting access (from Python) to Rho. 

in svm.cpp, add:

int svm_get_model_num_coefs(struct svm_model *model)
{
  return model->l;
}

Add this to the header (svm.h):

int svm_get_model_num_coefs(struct svm_model *model);

COPY THE HEADE FILE INTO THE PYTHON DIRECTORY

Make sure nmake is on your path. I.e., type:
>"C:\Program Files\Microsoft Visual Studio 8\VC\bin\vcvars32.bat"
Then:
>nmake -f Makefile.win clean
>nmake -f Makefile.win all (can also use "python" here)

Now, in the "Python" directory, add:
"int svm_get_model_num_coefs(struct svm_model *model);"
to the svmc.i (interface) file.

>swig -python svmc.i
>python setup.py build -cmingw32 build_ext --inplace
