# Supplementary material for: Semi-automated screening of biomedical citations for systematic reviews
Source: BMC Bioinformatics. 2010 Jan 26;11:55. doi: 10.1186/1471-2105-11-55 (PMC2824679; doi:10.1186/1471-2105-11-55)
Supplement: Additional file 1 — Curious snake: a zipped archive of source code. This is the source code used in experimentation. It is a modified version of our Python-based active learning framework. [file 1471-2105-11-55-S1.ZIP › curious_snake/learners/libsvm/java/libsvm/svm_model.java]

//
// svm_model
//
package libsvm;
public class svm_model implements java.io.Serializable
{
	svm_parameter param;	// parameter
	int nr_class;		// number of classes, = 2 in regression/one class svm
	int l;			// total #SV
	svm_node[][] SV;	// SVs (SV[l])
	double[][] sv_coef;	// coefficients for SVs in decision functions (sv_coef[k-1][l])
	double[] rho;		// constants in decision functions (rho[k*(k-1)/2])
	double[] probA;         // pariwise probability information
	double[] probB;

	// for classification only

	int[] label;		// label of each class (label[k])
	int[] nSV;		// number of SVs for each class (nSV[k])
				// nSV[0] + nSV[1] + ... + nSV[k-1] = l
};
