# Supplementary material for: Semi-automated screening of biomedical citations for systematic reviews
Source: BMC Bioinformatics. 2010 Jan 26;11:55. doi: 10.1186/1471-2105-11-55 (PMC2824679; doi:10.1186/1471-2105-11-55)
Supplement: Additional file 1 — Curious snake: a zipped archive of source code. This is the source code used in experimentation. It is a modified version of our Python-based active learning framework. [file 1471-2105-11-55-S1.ZIP › curious_snake/learners/libsvm/java/Makefile]

.SUFFIXES: .class .java
FILES =	libsvm/svm.class libsvm/svm_model.class libsvm/svm_node.class \
	libsvm/svm_parameter.class libsvm/svm_problem.class \
	svm_train.class svm_predict.class svm_toy.class svm_scale.class

#JAVAC = jikes
JAVAC_FLAGS = -target 1.5 -source 1.5
JAVAC = javac
# JAVAC_FLAGS =

all: $(FILES)
	jar cvf libsvm.jar *.class libsvm/*.class

.java.class:
	$(JAVAC) $(JAVAC_FLAGS) $<

libsvm/svm.java: libsvm/svm.m4
	m4 libsvm/svm.m4 > libsvm/svm.java

clean:
	rm -f libsvm/*.class *.class *.jar libsvm/*~ *~ libsvm/svm.java

dist: clean all
	rm *.class libsvm/*.class
