# Supplementary material for: Semi-automated screening of biomedical citations for systematic reviews
Source: BMC Bioinformatics. 2010 Jan 26;11:55. doi: 10.1186/1471-2105-11-55 (PMC2824679; doi:10.1186/1471-2105-11-55)
Supplement: Additional file 1 — Curious snake: a zipped archive of source code. This is the source code used in experimentation. It is a modified version of our Python-based active learning framework. [file 1471-2105-11-55-S1.ZIP › curious_snake/learners/libsvm/python/Makefile]

CXX? = g++
SWIG ?= swig

#Windows: see ../README ../Makefile.win
PYTHON_INCLUDEDIR ?= $(shell ls -1d /usr/include/python2.? | tail -1)

CFLAGS = -O3 -I$(PYTHON_INCLUDEDIR) -I..
LDFLAGS = -shared
# Mac OS
# LDFLAGS = -framework Python -bundle

.PHONY : all clean moreclean

all: svmc.so

svmc.so: svmc_wrap.o svm.o
	$(CXX) $(LDFLAGS) -o svmc.so svmc_wrap.o svm.o

svmc_wrap.o: svmc_wrap.c ../svm.h
	$(CXX) $(CFLAGS) -fPIC -c svmc_wrap.c

svmc_wrap.c: svmc.i
	$(SWIG) -python -noproxy svmc.i

svm.o: ../svm.cpp ../svm.h
	$(CXX) $(CFLAGS) -fPIC -c ../svm.cpp

clean:
	rm -f *~ *.o *.so *.pyc *.pyo svm.o

moreclean:	clean
	rm -f svmc_wrap.c
