# Supplementary material for: Semi-automated screening of biomedical citations for systematic reviews
Source: BMC Bioinformatics. 2010 Jan 26;11:55. doi: 10.1186/1471-2105-11-55 (PMC2824679; doi:10.1186/1471-2105-11-55)
Supplement: Additional file 1 — Curious snake: a zipped archive of source code. This is the source code used in experimentation. It is a modified version of our Python-based active learning framework. [file 1471-2105-11-55-S1.ZIP › curious_snake/learners/libsvm/python/setup.py]

from distutils.core import setup, Extension


svmc_module = Extension('_svmc',
                           sources=['svmc_wrap.c', '../svm.cpp'],
                           )

setup (name = 'libsvm',
       version = '0.1',
       author      = "byron wallace",
       description = """(modified) libsvm""",
       ext_modules = [svmc_module],
       py_modules = ["svmc"],
       )
