# Supplementary material for: Semi-automated screening of biomedical citations for systematic reviews
Source: BMC Bioinformatics. 2010 Jan 26;11:55. doi: 10.1186/1471-2105-11-55 (PMC2824679; doi:10.1186/1471-2105-11-55)
Supplement: Additional file 1 — Curious snake: a zipped archive of source code. This is the source code used in experimentation. It is a modified version of our Python-based active learning framework. [file 1471-2105-11-55-S1.ZIP › curious_snake/learners/libsvm/python/svm.h]

#ifndef _LIBSVM_H
#define _LIBSVM_H

#define LIBSVM_VERSION 288

#ifdef __cplusplus
extern "C" {
#endif

struct svm_node
{
	int index;
	double value;
};

struct svm_problem
{
	int l;
	double *y;
	struct svm_node **x;
};

enum { C_SVC, NU_SVC, ONE_CLASS, EPSILON_SVR, NU_SVR };	/* svm_type */
enum { LINEAR, POLY, RBF, SIGMOID, PRECOMPUTED }; /* kernel_type */

struct svm_parameter
{
	int svm_type;
	int kernel_type;
	int degree;	/* for poly */
	double gamma;	/* for poly/rbf/sigmoid */
	double coef0;	/* for poly/sigmoid */

	/* these are for training only */
	double cache_size; /* in MB */
	double eps;	/* stopping criteria */
	double C;	/* for C_SVC, EPSILON_SVR and NU_SVR */
	int nr_weight;		/* for C_SVC */
	int *weight_label;	/* for C_SVC */
	double* weight;		/* for C_SVC */
	double nu;	/* for NU_SVC, ONE_CLASS, and NU_SVR */
	double p;	/* for EPSILON_SVR */
	int shrinking;	/* use the shrinking heuristics */
	int probability; /* do probability estimates */
};

struct svm_model *svm_train(const struct svm_problem *prob, const struct svm_parameter *param);
void svm_cross_validation(const struct svm_problem *prob, const struct svm_parameter *param, int nr_fold, double *target);


struct svm_model *svm_load_model(const char *model_file_name);
int svm_save_model(const char *model_file_name, const struct svm_model *model);

int svm_get_svm_type(const struct svm_model *model);
int svm_get_nr_class(const struct svm_model *model);
void svm_get_labels(const struct svm_model *model, int *label);
double svm_get_svr_probability(const struct svm_model *model);

void svm_predict_values(const struct svm_model *model, const struct svm_node *x, double* dec_values);
double svm_predict(const struct svm_model *model, const struct svm_node *x);
double svm_predict_probability(const struct svm_model *model, const struct svm_node *x, double* prob_estimates);

void svm_destroy_model(struct svm_model *model);
void svm_destroy_param(struct svm_parameter *param);

const char *svm_check_parameter(const struct svm_problem *prob, const struct svm_parameter *param);
int svm_check_probability_model(const struct svm_model *model);

double  svm_get_model_rho(struct svm_model *model);
int     svm_get_model_num_coefs(struct svm_model *model);
// out_array must have svm_get_model_num_coefs(model) elements
void    svm_get_model_coefs(struct svm_model *model, double* out_array);
void svm_get_model_SVs(struct svm_model *model, struct svm_node **out_SVs);
int get_num_SVs(struct svm_model *model);
//double distance_of_closest_SV(struct svm_model *model);
double distance_of_closest_SV(struct svm_model *model);
double distance_to_h(struct svm_model *model, struct svm_node* x);

// out_array must have svm_get_model_num_coef(model)s elements
void    svm_get_model_perm(struct svm_model *model, int* out_array);
double svm_get_model_w2(struct svm_model *model);
double svm_kernel_function(const struct svm_model *model, const struct svm_node *x, const struct svm_node *y);

#ifdef __cplusplus
}
#endif

#endif /* _LIBSVM_H */
