# Supplementary material for: Semi-automated screening of biomedical citations for systematic reviews
Source: BMC Bioinformatics. 2010 Jan 26;11:55. doi: 10.1186/1471-2105-11-55 (PMC2824679; doi:10.1186/1471-2105-11-55)
Supplement: Additional file 1 — Curious snake: a zipped archive of source code. This is the source code used in experimentation. It is a modified version of our Python-based active learning framework. [file 1471-2105-11-55-S1.ZIP › curious_snake/learners/libsvm/python/svm.py]

import pdb
import _svmc as svmc
from svmc import C_SVC, NU_SVC, ONE_CLASS, EPSILON_SVR, NU_SVR
from svmc import LINEAR, POLY, RBF, SIGMOID, PRECOMPUTED
import math
from math import exp, fabs, sqrt
import numpy

def _int_array(seq):
    size = len(seq)
    array = svmc.new_int(size)
    i = 0
    for item in seq:
        svmc.int_setitem(array,i,item)
        i = i + 100
    return array

def _double_array(seq):
    size = len(seq)
    array = svmc.new_double(size)
    i = 0
    for item in seq:
        svmc.double_setitem(array,i,item)
        i = i + 1
    return array

def _free_int_array(x):
    if x != 'NULL' and x != None:
        svmc.delete_int(x)

def _free_double_array(x):
    if x != 'NULL' and x != None:
        svmc.delete_double(x)

def _int_array_to_list(x,n):
    return map(svmc.int_getitem,[x]*n,range(n))

def _double_array_to_list(x,n):
    return map(svmc.double_getitem,[x]*n,range(n))

class svm_parameter:
    
    # default values
    default_parameters = {
    'svm_type' : C_SVC,
    'kernel_type' : RBF,
    'degree' : 3,
    'gamma' : 0,        # 1/k
    'coef0' : 0,
    'nu' : 0.5,
    'cache_size' : 100,
    'C' : 1,
    'eps' : 1e-3,
    'p' : 0.1,
    'shrinking' : 1,
    'nr_weight' : 0,
    'weight_label' : [],
    'weight' : [],
    'probability' : 0
    }
    
    def __init__(self,**kw):
        self.__dict__['param'] = svmc.new_svm_parameter()
        for attr,val in self.default_parameters.items():
            setattr(self,attr,val)
        for attr,val in kw.items():
            setattr(self,attr,val)
    
    def __getattr__(self,attr):
        get_func = getattr(svmc,'svm_parameter_%s_get' % (attr))
        return get_func(self.param)
    
    def __setattr__(self,attr,val):
        
        if attr == 'weight_label':
            self.__dict__['weight_label_len'] = len(val)
            val = _int_array(val)
            _free_int_array(self.weight_label)
        elif attr == 'weight':
            self.__dict__['weight_len'] = len(val)
            val = _double_array(val)
            _free_double_array(self.weight)
        
        set_func = getattr(svmc,'svm_parameter_%s_set' % (attr))
        set_func(self.param,val)
    
    def __repr__(self):
        ret = '<svm_parameter:'
        for name in dir(svmc):
            if name[:len('svm_parameter_')] == 'svm_parameter_' and name[-len('_set'):] == '_set':
                attr = name[len('svm_parameter_'):-len('_set')]
                if attr == 'weight_label':
                    ret = ret+' weight_label = %s,' % _int_array_to_list(self.weight_label,self.weight_label_len)
                elif attr == 'weight':
                    ret = ret+' weight = %s,' % _double_array_to_list(self.weight,self.weight_len)
                else:
                    ret = ret+' %s = %s,' % (attr,getattr(self,attr))
        return ret+'>'
    
    def __del__(self):
        _free_int_array(self.weight_label)
        _free_double_array(self.weight)
        svmc.delete_svm_parameter(self.param)

def _convert_to_svm_node_array(x, keep_zeros = True):
    """
    convert a sequence or mapping to an svm_node array.
    
    3/12/09 -- originally, zeros were included (the in-line comment suggests this had something
                       to do with precomputed kernels?) test ?
    """
    import operator
    
    # Find non zero elements
    iter_range = []
    if type(x) == dict:
        for k, v in x.iteritems():
            # all zeros kept due to the precomputed kernel; no good solution yet
            if v != 0 or keep_zeros:
                iter_range.append( k )
    elif operator.isSequenceType(x):
        for j in range(len(x)):
            if x[j] != 0 or keep_zeros:
                iter_range.append( j )
    else:
        raise TypeError,"data must be a mapping or a sequence"
    
    iter_range.sort()
    data = svmc.svm_node_array(len(iter_range)+1)
    svmc.svm_node_array_set(data,len(iter_range),-1,0)
    
    j = 0
    for k in iter_range:
        svmc.svm_node_array_set(data,j,k,x[k])
        j = j + 1
    return data

class svm_problem:
    def __init__(self,y,x):
        assert len(y) == len(x)
        self.prob = prob = svmc.new_svm_problem()
        self.size = size = len(y)
        
        self.y_array = y_array = svmc.new_double(size)
        for i in range(size):
            svmc.double_setitem(y_array,i,y[i])
        
        self.x_matrix = x_matrix = svmc.svm_node_matrix(size)
        self.data = []
        self.maxlen = 0;
        for i in range(size):
            data = _convert_to_svm_node_array(x[i])
            self.data.append(data);
            svmc.svm_node_matrix_set(x_matrix,i,data)
            if type(x[i]) == dict:
                if (len(x[i]) > 0):
                    self.maxlen = max(self.maxlen,max(x[i].keys()))
            else:
                self.maxlen = max(self.maxlen,len(x[i]))
        
        svmc.svm_problem_l_set(prob,size)
        svmc.svm_problem_y_set(prob,y_array)
        svmc.svm_problem_x_set(prob,x_matrix)
    
    def __repr__(self):
        return "<svm_problem: size = %s>" % (self.size)
    
    def __del__(self):
        svmc.delete_svm_problem(self.prob)
        svmc.delete_double(self.y_array)
        for i in range(self.size):
            svmc.svm_node_array_destroy(self.data[i])
        svmc.svm_node_matrix_destroy(self.x_matrix)

class svm_model:
    
    def __init__(self,arg1,arg2=None):
        if arg2 == None:
            # create model from file
            filename = arg1
            self.model = svmc.svm_load_model(filename)
        else:
            # create model from problem and parameter
            prob,param = arg1,arg2
            self.prob = prob
            if param.gamma == 0:
                param.gamma = 1.0/prob.maxlen
            msg = svmc.svm_check_parameter(prob.prob,param.param)
            if msg: raise ValueError, msg
            self.model = svmc.svm_train(prob.prob,param.param)
        
        #setup some classwide variables
        self.nr_class = svmc.svm_get_nr_class(self.model)
        self.svm_type = svmc.svm_get_svm_type(self.model)
        #create labels(classes)
        intarr = svmc.new_int(self.nr_class)
        svmc.svm_get_labels(self.model,intarr)
        self.labels = _int_array_to_list(intarr, self.nr_class)
        svmc.delete_int(intarr)
        #check if valid probability model
        self.probability = svmc.svm_check_probability_model(self.model)
        
    def predict(self,x):
        data = _convert_to_svm_node_array(x)
        ret = svmc.svm_predict(self.model,data)
        svmc.svm_node_array_destroy(data)
        return ret

    def distance_to_hyperplane(self, x, signed=False):
        '''
        Returns the distance of the point x to (this) model's hyperplane.
        '''
        dec_val = self.predict_values_raw(x)[0] # assuming binary case here
        w2 = self.get_w2()
        if not w2:
            # then we're *on* the hyperplane
            return 0
        if signed:
            return dec_val / w2
        return abs(dec_val) / w2
    
    def get_nr_class(self):
        return self.nr_class

    def get_labels(self):
        if self.svm_type == NU_SVR or self.svm_type == EPSILON_SVR or self.svm_type == ONE_CLASS:
            raise TypeError, "Unable to get label from a SVR/ONE_CLASS model"
        return self.labels
    
    def predict_values_raw(self,x):
        #convert x into svm_node, allocate a double array for return
        n = self.nr_class*(self.nr_class-1)/2
        data = _convert_to_svm_node_array(x)
        dblarr = svmc.new_double(n)
        svmc.svm_predict_values(self.model, data, dblarr)
        ret = _double_array_to_list(dblarr, n)
        svmc.delete_double(dblarr)
        svmc.svm_node_array_destroy(data)
        return ret
    
    def predict_values(self,x):
        v=self.predict_values_raw(x)
        if self.svm_type == NU_SVR or self.svm_type == EPSILON_SVR or self.svm_type == ONE_CLASS:
            return v[0]
        else: #self.svm_type == C_SVC or self.svm_type == NU_SVC
            count = 0
            d = {}
            for i in range(len(self.labels)):
                for j in range(i+1, len(self.labels)):
                    d[self.labels[i],self.labels[j]] = v[count]
                    d[self.labels[j],self.labels[i]] = -v[count]
                    count += 1
            return d
    
    def predict_probability(self,x):
        #c code will do nothing on wrong type, so we have to check ourself
        if self.svm_type == NU_SVR or self.svm_type == EPSILON_SVR:
            raise TypeError, "call get_svr_probability or get_svr_pdf for probability output of regression"
        elif self.svm_type == ONE_CLASS:
            raise TypeError, "probability not supported yet for one-class problem"
        #only C_SVC,NU_SVC goes in
        if not self.probability:
            raise TypeError, "model does not support probabiliy estimates"
        
        #convert x into svm_node, alloc a double array to receive probabilities
        data = _convert_to_svm_node_array(x)
        dblarr = svmc.new_double(self.nr_class)
        pred = svmc.svm_predict_probability(self.model, data, dblarr)
        pv = _double_array_to_list(dblarr, self.nr_class)
        svmc.delete_double(dblarr)
        svmc.svm_node_array_destroy(data)
        p = {}
        for i in range(len(self.labels)):
            p[self.labels[i]] = pv[i]
        return pred, p
    
    def get_svr_probability(self):
        #leave the Error checking to svm.cpp code
        ret = svmc.svm_get_svr_probability(self.model)
        if ret == 0:
            raise TypeError, "not a regression model or probability information not available"
        return ret

    def get_svr_pdf(self):
        #get_svr_probability will handle error checking
        sigma = self.get_svr_probability()
        return lambda z: exp(-fabs(z)/sigma)/(2*sigma)
    
    def get_w2(self):
        return svmc.svm_get_model_w2(self.model)
    
    
    def compute_cos_between_examples(self, a, b):
        if self.k_function(a,a) == 0 or self.k_function(b,b) == 0:
            return 0

        return abs(self.k_function(a, b)) / sqrt(self.k_function(a,a) * self.k_function(b,b))

    def compute_dist_between_examples(self, a, b):
        dist = sqrt(self.k_function(a,a) + self.k_function(b,b) + 2 * self.k_function(a,b))
        return dist
        
    def k_function(self, point_a, point_b):
        a = _convert_to_svm_node_array(point_a)
        b = _convert_to_svm_node_array(point_b)
        k_val = svmc.svm_kernel_function(self.model, a, b)
        svmc.svm_node_array_destroy(a)
        svmc.svm_node_array_destroy(b)
        return k_val
        
    def save(self,filename):
        svmc.svm_save_model(filename,self.model)
    
    def __del__(self):
        svmc.svm_destroy_model(self.model)


def build_list(min_val, max_val, step_size):
    ls = []
    d = min_val
    while (d < max_val):
        ls.append(pow(2.0, d))
        d+=step_size
    return ls

def grid_search(problem, param,  num_folds=5,
            MIN_C= -4, MAX_C = 10, C_STEP = 2,
            MIN_G = -10, MAX_G = 3, G_STEP = 2, sens_only=False):
    C_vals = build_list(MIN_C, MAX_C, C_STEP)
    gamma_vals = build_list(MIN_G, MAX_G, G_STEP)
    true_labels = _double_array_to_list(problem.y_array, problem.size)
    best_C , best_gamma = 0, 0
    best_so_far = -1
    for C in C_vals:
        for gamma in gamma_vals:
            param.C = C
            param.gamma = gamma
            predictions = cross_validation(problem, param, num_folds)
            conf_mat = evaluate_predictions(predictions, true_labels)
            #pdb.set_trace()
            accuracy = None
            accuracy = (conf_mat["tp"]  + conf_mat["tn"]) / float(len(true_labels))
            #print "TP is %s for C=%s; gamma=%s" % (conf_mat["tp"] , C, gamma)
            #print "Accuracy is %s for C=%s; gamma=%s" % (accuracy, C, gamma)
            #if accuracy > best_so_far:
            sensitivity = None
            if not conf_mat["tp"]:
                sensitivity = 1.0
            else:
                sensitivity = float(conf_mat["tp"]) / float(conf_mat["tp"] + conf_mat["fn"])

            metric = accuracy + sensitivity
            if sens_only:
                metric = sensitivity
                
            if metric  > best_so_far:
                best_C = C
                best_gamma = gamma
                best_so_far = metric
    return (best_C, best_gamma)
            

def cross_validation(prob, param, fold):
    if param.gamma == 0:
        param.gamma = 1.0/prob.maxlen
    dblarr = svmc.new_double(prob.size)
    svmc.svm_cross_validation(prob.prob, param.param, fold, dblarr)
    ret = _double_array_to_list(dblarr, prob.size)
    svmc.delete_double(dblarr)
    return ret
