# Supplementary material for: Semi-automated screening of biomedical citations for systematic reviews
Source: BMC Bioinformatics. 2010 Jan 26;11:55. doi: 10.1186/1471-2105-11-55 (PMC2824679; doi:10.1186/1471-2105-11-55)
Supplement: Additional file 1 — Curious snake: a zipped archive of source code. This is the source code used in experimentation. It is a modified version of our Python-based active learning framework. [file 1471-2105-11-55-S1.ZIP › curious_snake/learners/libsvm/python/_setup.py]

#!/usr/bin/env python

from distutils.core import setup, Extension

setup(name = "LIBSVM",
      version = "2.88",
      author="Chih-Chung Chang and Chih-Jen Lin",
      maintainer="Chih-Jen Lin",
      maintainer_email="cjlin@csie.ntu.edu.tw",
      url="http://www.csie.ntu.edu.tw/~cjlin/libsvm/",
      description = "LIBSVM Python Interface",
      ext_modules = [Extension("svmc",
                               ["../svm.cpp", "svmc_wrap.c"],
                               extra_compile_args=["-O3", "-I../"]
                               )
                     ],
      py_modules=["svm"],
      )
