# Supplementary material for: Semi-automated screening of biomedical citations for systematic reviews
Source: BMC Bioinformatics. 2010 Jan 26;11:55. doi: 10.1186/1471-2105-11-55 (PMC2824679; doi:10.1186/1471-2105-11-55)
Supplement: Additional file 1 — Curious snake: a zipped archive of source code. This is the source code used in experimentation. It is a modified version of our Python-based active learning framework. [file 1471-2105-11-55-S1.ZIP › curious_snake/learners/libsvm/svm-toy/gtk/Makefile]

CC? = gcc
CXX? = g++
CFLAGS = -Wall -O3 -g `gtk-config --cflags`
LIBS = `gtk-config --libs`

svm-toy: main.o interface.o callbacks.o ../../svm.o
	$(CXX) $(CFLAGS) main.o interface.o callbacks.o ../../svm.o -o svm-toy $(LIBS)

main.o: main.c
	$(CC) $(CFLAGS) -c main.c

interface.o: interface.c interface.h
	$(CC) $(CFLAGS) -c interface.c

callbacks.o: callbacks.cpp callbacks.h
	$(CXX) $(CFLAGS) -c callbacks.cpp

../../svm.o:
	cd ../..; make svm.o

clean:
	rm -f *~ callbacks.o svm-toy main.o interface.o callbacks.o ../../svm.o
