# Supplementary material for: Semi-automated screening of biomedical citations for systematic reviews
Source: BMC Bioinformatics. 2010 Jan 26;11:55. doi: 10.1186/1471-2105-11-55 (PMC2824679; doi:10.1186/1471-2105-11-55)
Supplement: Additional file 1 — Curious snake: a zipped archive of source code. This is the source code used in experimentation. It is a modified version of our Python-based active learning framework. [file 1471-2105-11-55-S1.ZIP › curious_snake/learners/libsvm/svm-toy/qt/Makefile]

CXX? = g++
CFLAGS = -Wall -O3 -I$(INCLUDE) -I$(INCLUDE)/QtGui -lQtGui
INCLUDE = /usr/include/qt4
MOC = /usr/bin/moc-qt4

svm-toy: svm-toy.cpp svm-toy.moc ../../svm.o
	$(CXX) $(FLAGS) svm-toy.cpp ../../svm.o -o svm-toy

svm-toy.moc: svm-toy.cpp
	$(MOC) svm-toy.cpp -o svm-toy.moc

../../svm.o:
	cd ../..; make svm.o

clean:
	rm -f *~ svm-toy svm-toy.moc ../../svm.o
