# Supplementary material for: Semi-automated screening of biomedical citations for systematic reviews
Source: BMC Bioinformatics. 2010 Jan 26;11:55. doi: 10.1186/1471-2105-11-55 (PMC2824679; doi:10.1186/1471-2105-11-55)
Supplement: Additional file 1 — Curious snake: a zipped archive of source code. This is the source code used in experimentation. It is a modified version of our Python-based active learning framework. [file 1471-2105-11-55-S1.ZIP › curious_snake/learners/libsvm/tools/easy.py]

#!/usr/bin/env python

import sys
import os
from subprocess import *

if len(sys.argv) <= 1:
	print 'Usage: %s training_file [testing_file]' % sys.argv[0]
	raise SystemExit

# svm, grid, and gnuplot executable files

is_win32 = (sys.platform == 'win32')
if not is_win32:
	svmscale_exe = "../svm-scale"
	svmtrain_exe = "../svm-train"
	svmpredict_exe = "../svm-predict"
	grid_py = "./grid.py"
	gnuplot_exe = "/usr/bin/gnuplot"
else:
        # example for windows
	svmscale_exe = r"..\windows\svm-scale.exe"
	svmtrain_exe = r"..\windows\svm-train.exe"
	svmpredict_exe = r"..\windows\svm-predict.exe"
	gnuplot_exe = r"c:\tmp\gnuplot\bin\pgnuplot.exe"
	grid_py = r".\grid.py"

assert os.path.exists(svmscale_exe),"svm-scale executable not found"
assert os.path.exists(svmtrain_exe),"svm-train executable not found"
assert os.path.exists(svmpredict_exe),"svm-predict executable not found"
assert os.path.exists(gnuplot_exe),"gnuplot executable not found"
assert os.path.exists(grid_py),"grid.py not found"

train_pathname = sys.argv[1]
assert os.path.exists(train_pathname),"training file not found"
file_name = os.path.split(train_pathname)[1]
scaled_file = file_name + ".scale"
model_file = file_name + ".model"
range_file = file_name + ".range"

if len(sys.argv) > 2:
	test_pathname = sys.argv[2]
	file_name = os.path.split(test_pathname)[1]
	assert os.path.exists(test_pathname),"testing file not found"
	scaled_test_file = file_name + ".scale"
	predict_test_file = file_name + ".predict"

cmd = '%s -s "%s" "%s" > "%s"' % (svmscale_exe, range_file, train_pathname, scaled_file)
print 'Scaling training data...'
call(cmd, shell = True)

cmd = '%s -svmtrain "%s" -gnuplot "%s" "%s"' % (grid_py, svmtrain_exe, gnuplot_exe, scaled_file)
print 'Cross validation...'
f = Popen(cmd, shell = True, stdout = PIPE).stdout

line = ''
while True:
	last_line = line
	line = f.readline()
	if not line: break
c,g,rate = map(float,last_line.split())

print 'Best c=%s, g=%s CV rate=%s' % (c,g,rate)

cmd = '%s -c %s -g %s "%s" "%s"' % (svmtrain_exe,c,g,scaled_file,model_file)
print 'Training...'
call(cmd, shell = True, stdout = PIPE)

print 'Output model: %s' % model_file
if len(sys.argv) > 2:
	cmd = '%s -r "%s" "%s" > "%s"' % (svmscale_exe, range_file, test_pathname, scaled_test_file)
	print 'Scaling testing data...'
	call(cmd, shell = True)

	cmd = '%s "%s" "%s" "%s"' % (svmpredict_exe, scaled_test_file, model_file, predict_test_file)
	print 'Testing...'
	call(cmd, shell = True)

	print 'Output prediction: %s' % predict_test_file
