# Supplementary material for: Semi-automated screening of biomedical citations for systematic reviews
Source: BMC Bioinformatics. 2010 Jan 26;11:55. doi: 10.1186/1471-2105-11-55 (PMC2824679; doi:10.1186/1471-2105-11-55)
Supplement: Additional file 1 — Curious snake: a zipped archive of source code. This is the source code used in experimentation. It is a modified version of our Python-based active learning framework. [file 1471-2105-11-55-S1.ZIP › curious_snake/learners/libsvm/tools/README]

This directory includes some useful codes:

1. subset selection tools.
2. parameter selection tools.
3. LIBSVM format checking tools

Part I: Subset selection tools

Introduction
============

Training large data is time consuming. Sometimes one should work on a
smaller subset first. The python script subset.py randomly selects a
specified number of samples. For classification data, we provide a
stratified selection to ensure the same class distribution in the
subset.

Usage: subset.py [options] dataset number [output1] [output2]

This script selects a subset of the given data set.

options:
-s method : method of selection (default 0)
     0 -- stratified selection (classification only)
     1 -- random selection

output1 : the subset (optional)
output2 : the rest of data (optional)

If output1 is omitted, the subset will be printed on the screen.

Example
=======

> python subset.py heart_scale 100 file1 file2

From heart_scale 100 samples are randomly selected and stored in
file1. All remaining instances are stored in file2.


Part II: Parameter Selection Tools

Introduction
============

grid.py is a parameter selection tool for C-SVM classification using
the RBF (radial basis function) kernel. It uses cross validation (CV)
technique to estimate the accuracy of each parameter combination in
the specified range and helps you to decide the best parameters for
your problem.

grid.py directly executes libsvm binaries (so no python binding is needed)
for cross validation and then draw contour of CV accuracy using gnuplot.
You must have libsvm and gnuplot installed before using it. The package
gnuplot is available at http://www.gnuplot.info/

On Mac OSX, the precompiled gnuplot file needs the library Aquarterm,
which thus must be installed as well. In addition, this version of
gnuplot does not support png, so you need to change "set term png
transparent small" and use other image formats. For example, you may
have "set term pbm small color".

Usage: grid.py [-log2c begin,end,step] [-log2g begin,end,step] [-v fold]
       [-svmtrain pathname] [-gnuplot pathname] [-out pathname] [-png pathname]
       [additional parameters for svm-train] dataset

The program conducts v-fold cross validation using parameter C (and gamma)
= 2^begin, 2^(begin+step), ..., 2^end.

You can specify where the libsvm executable and gnuplot are using the
-svmtrain and -gnuplot parameters.

For windows users, please use pgnuplot.exe. If you are using gnuplot
3.7.1, please upgrade to version 3.7.3 or higher. The version 3.7.1
has a bug. If you use cygwin on windows, please use gunplot-x11.

Example
=======

> python grid.py -log2c -5,5,1 -log2g -4,0,1 -v 5 -m 300 heart_scale

Users (in particular MS Windows users) may need to specify the path of
executable files. You can either change paths in the beginning of
grid.py or specify them in the command line. For example,

> grid.py -log2c -5,5,1 -svmtrain c:\libsvm\windows\svm-train.exe -gnuplot c:\tmp\gnuplot\bin\pgnuplot.exe -v 10 heart_scale

Output: two files
dataset.png: the CV accuracy contour plot generated by gnuplot
dataset.out: the CV accuracy at each (log2(C),log2(gamma))

Parallel grid search
====================

You can conduct a parallel grid search by dispatching jobs to a
cluster of computers which share the same file system. First, you add
machine names in grid.py:

ssh_workers = ["linux1", "linux5", "linux5"]

and then setup your ssh so that the authentication works without
asking a password.

The same machine (e.g., linux5 here) can be listed more than once if
it has multiple CPUs or has more RAM. If the local machine is the
best, you can also enlarge the nr_local_worker. For example:

nr_local_worker = 2

Example:

> python grid.py heart_scale
[local] -1 -1 78.8889  (best c=0.5, g=0.5, rate=78.8889)
[linux5] -1 -7 83.3333  (best c=0.5, g=0.0078125, rate=83.3333)
[linux5] 5 -1 77.037  (best c=0.5, g=0.0078125, rate=83.3333)
[linux1] 5 -7 83.3333  (best c=0.5, g=0.0078125, rate=83.3333)
.
.
.

If -log2c, -log2g, or -v is not specified, default values are used.

If your system uses telnet instead of ssh, you list the computer names
in telnet_workers.

Part III: LIBSVM format checking tools

Introduction
============

`svm-train' conducts only a simple check of the input data. To do a
detailed check, we provide a python script `checkdata.py.'

Usage: checkdata.py dataset

This tool is written by Rong-En Fan at National Taiwan University.

Example
=======

> cat bad_data
1 3:1 2:4
> python checkdata.py bad_data
line 1: feature indices must be in an ascending order, previous/current features 3:1 2:4
Found 1 lines with error.
