# Supplementary material for: Semi-automated screening of biomedical citations for systematic reviews
Source: BMC Bioinformatics. 2010 Jan 26;11:55. doi: 10.1186/1471-2105-11-55 (PMC2824679; doi:10.1186/1471-2105-11-55)
Supplement: Additional file 1 — Curious snake: a zipped archive of source code. This is the source code used in experimentation. It is a modified version of our Python-based active learning framework. [file 1471-2105-11-55-S1.ZIP › curious_snake/learners/random_svm_learner.py]

'''
	Byron C Wallace
	Tufts Medical Center: Computational and Analytic Evidence Sythensis 
	tuftscaes.org/curious_snake
	Curious Snake: Active Learning in Python
	random_svm_learner.py
'''
import pdb
import base_svm_learner
from base_svm_learner import BaseSVMLearner
from base_svm_learner import *

class RandomLearner(BaseSVMLearner):
    def __init__(self, unlabeled_datasets = [], models=None, undersample_before_eval = False):
        #
        # call the BaseLearner constructor to initialize various globals and process the
        # datasets, etc.; of course, these can subsequently be overwritten.
        BaseSVMLearner.__init__(self, unlabeled_datasets=unlabeled_datasets, models=models, 
                                                undersample_before_eval = undersample_before_eval)

        # ovewrite svm parameters here 
        self.params = [svm_parameter()  for d in unlabeled_datasets]
        # there's no reason to rebuild the models during active learning,
        # since we're just randomly picking things to label
        self.rebuild_models_at_each_iter = False 
        print "switching query function to RANDOM"
        #
        # Here we switch the query function to randomly sampling. Note that 
        # this function actually lives in the base_learner parent class, because
        # it may very well be useful for other learners to request ids for random
        # unlabeled examples
        #
        self.query_function = self.get_random_unlabeled_ids 
        self.name = "Random"
        print "%s learner intialized with %s labeled examples" % (self.name, self.labeled_datasets[0].size())
