# Supplementary material for: Semi-automated screening of biomedical citations for systematic reviews
Source: BMC Bioinformatics. 2010 Jan 26;11:55. doi: 10.1186/1471-2105-11-55 (PMC2824679; doi:10.1186/1471-2105-11-55)
Supplement: Additional file 1 — Curious snake: a zipped archive of source code. This is the source code used in experimentation. It is a modified version of our Python-based active learning framework. [file 1471-2105-11-55-S1.ZIP › curious_snake/learners/uncertainty_nb_learner.py]

import pdb
import base_nb_learner
from base_nb_learner import BaseNBLearner

class UncertaintyNBLearner(BaseNBLearner):
    
    def __init__(self, unlabeled_datasets = [], models=None):
        #
        # call the BaseLearner constructor to initialize various globals and process the
        # datasets, etc.; of course, these can subsequently be overwritten.
        BaseNBLearner.__init__(self, unlabeled_datasets=unlabeled_datasets, models=models)
        
        # set the query function to uncertainty sampling
        pdb.set_trace()
        self.query_function = self.uncertainty_sample
        self.name = "Uncertain Naive Bayes"
		
	
    def uncertainty_sample(self, k):
	    '''
	    Pick the k examples we're least certain about
	    '''
	    pdb.set_trace()
	    dataset_index = 0
	    #
	    # TODO now return the k most 
	    #
	    for x in self.unlabeled_datasets[dataset_index].instances:
	        prob_dist = models[dataset_index].prob_dist(x.point)
	        
	    # i believe the prob_dist is on the log scale -- exp !
	    pdb.set_trace()
