# Supplementary material for: Semi-automated screening of biomedical citations for systematic reviews
Source: BMC Bioinformatics. 2010 Jan 26;11:55. doi: 10.1186/1471-2105-11-55 (PMC2824679; doi:10.1186/1471-2105-11-55)
Supplement: Additional file 1 — Curious snake: a zipped archive of source code. This is the source code used in experimentation. It is a modified version of our Python-based active learning framework. [file 1471-2105-11-55-S1.ZIP › curious_snake/ubuntu_install_notes.txt]

Prerequisites:
==============
* python source
* numpy
* pythonbio
* zlib
* freetype
* libpng
* matplotlib

Installing prerequisites on Ubuntu:
=======================
sudo apt-get install python-dev
sudo apt-get install python-numpy
wget http://pypi.python.org/packages/2.6/s/setuptools/setuptools-0.6c9-py2.6.egg
sudo sh setuptools-0.6c9-py2.6.egg
sudo easy_install -f http://biopython.org/DIST/ biopython
sudo apt-get install zlib1g-dev
freetype, libpng, and matplotlib can be obtained from sourceforge.net

Building curious_snake:
=======================
Simply invoking 'make' in the curious_snake directory should build the necessary libraries included in the checkout (libsvm).
