# Supplementary material for: Semi-automated screening of biomedical citations for systematic reviews
Source: BMC Bioinformatics. 2010 Jan 26;11:55. doi: 10.1186/1471-2105-11-55 (PMC2824679; doi:10.1186/1471-2105-11-55)
Supplement: Additional file 1 — Curious snake: a zipped archive of source code. This is the source code used in experimentation. It is a modified version of our Python-based active learning framework. [file 1471-2105-11-55-S1.ZIP › curious_snake/unittests/data.txt]

-1 1:-1 2:-0.941176 3:1 4:-0.89011 5:1 6:1 7:0.333333 8:1 9:-1 10:0.714286 11:1 12:-0.333333 13:-1 14:1 15:-1 16:-1 17:-1 18:1 19:-1 20:-1 21:1 22:-1 23:-1 24:1 
+1 1:-0.333333 2:0.294118 4:-0.362637 5:-1 7:-0.333333 8:-0.333333 9:-1 10:-0.892857 11:1 12:-1 13:-1 14:-1 15:-1 16:-1 17:-1 18:1 19:-1 20:-1 21:1 22:-1 23:-1 24:1 
-1 1:1 2:-0.764706 3:1 4:-0.791209 5:-1 6:0.5 7:0.333333 8:0.333333 9:-1 10:0.0714286 11:1 12:-1 13:1 14:-1 15:-1 16:-1 17:-1 18:1 19:-1 20:-1 21:1 22:-1 23:1 24:-1 
-1 1:-1 2:0.117647 4:-0.153846 5:-1 6:0.5 7:0.333333 8:1 9:-0.333333 10:-0.0714286 11:1 12:-1 13:1 14:-1 15:-1 16:-1 17:-1 18:-1 19:-1 20:-1 21:-1 22:-1 23:-1 24:1 
+1 1:-1 2:-0.411765 3:0.5 4:-0.483516 5:-1 7:0.333333 8:1 9:1 10:0.214286 11:1 12:-0.333333 13:1 14:-1 15:-1 16:1 17:-1 18:1 19:-1 20:-1 21:-1 22:-1 23:-1 24:1 
-1 1:1 2:-0.0588235 4:-0.021978 5:1 7:0.333333 8:1 9:1 10:-0.428571 11:1 12:-1 13:1 14:1 15:-1 16:-1 17:-1 18:1 19:-1 20:-1 21:-1 22:-1 23:1 24:-1 
-1 1:1 2:-0.411765 4:-0.714286 6:1 7:0.333333 8:1 9:-0.333333 10:0.214286 11:1 12:-1 13:-1 14:-1 15:-1 16:-1 17:-1 18:1 19:-1 20:-1 21:1 22:-1 23:-1 24:1 
-1 1:-0.333333 2:-0.0588235 4:-0.263736 5:-1 7:0.333333 8:-0.333333 9:0.333333 10:-0.428571 11:1 12:-1 13:-1 14:1 15:-1 16:-1 17:1 18:1 19:-1 20:1 21:-1 22:-1 23:-1 24:-1 
-1 1:1 2:-0.764706 4:-0.681319 5:0.5 6:0.5 7:-1 8:1 9:-1 10:0.5 11:1 12:-1 13:-1 14:-1 15:-1 16:-1 17:-1 18:1 19:-1 20:-1 21:1 22:-1 23:1 24:-1 
+1 1:-0.333333 2:-0.235294 3:1 4:-0.450549 5:-1 6:-1 7:1 8:-0.333333 9:0.333333 10:-0.678571 11:1 12:-0.333333 13:-1 14:-1 15:-1 16:1 17:-1 18:1 19:-1 20:-1 21:1 22:-1 23:-1 24:-1 
+1 1:-0.333333 2:-0.764706 4:-0.879121 5:-1 6:-0.5 7:-0.333333 8:-1 9:0.333333 10:-0.785714 11:1 12:-1 13:-1 14:-1 15:-1 16:1 17:-1 18:1 19:-1 20:1 21:-1 22:-1 23:-1 24:1 
+1 1:-1 2:0.294118 4:-0.549451 5:-1 6:-0.5 7:-0.333333 8:1 9:-0.333333 10:-0.821429 11:1 12:-1 13:-1 14:-1 15:-1 16:-1 17:-1 18:1 19:-1 20:1 21:-1 22:-1 23:-1 24:1 
-1 1:-0.333333 2:-0.764706 4:-0.846154 5:-1 7:-0.333333 8:-1 9:0.333333 10:-0.892857 11:1 12:-1 13:-1 14:1 15:-1 16:-1 17:-1 18:1 19:-1 20:-1 21:1 22:-1 23:-1 24:1 
+1 1:-1 2:-0.411765 3:1 4:-0.89011 5:-1 6:1 7:0.333333 8:1 9:0.333333 10:0.464286 11:1 12:-0.333333 13:-1 14:-1 15:-1 16:1 17:-1 18:1 19:-1 20:-1 21:1 22:-1 23:1 24:-1 
-1 1:-1 2:-0.676471 4:-0.868132 5:-1 7:-0.333333 8:1 9:0.333333 10:-0.678571 11:1 12:-1 13:-1 14:-1 15:-1 16:1 17:-1 18:1 19:-1 20:1 21:-1 22:-1 23:-1 24:1 
+1 1:-1 2:-0.411765 4:-0.879121 5:-0.5 7:-0.333333 8:-0.333333 9:0.333333 10:-0.535714 11:1 12:-1 13:-1 14:-1 15:-1 16:-1 17:-1 18:1 19:-1 20:-1 21:1 22:-1 23:1 24:-1 
-1 1:1 2:-0.411765 3:1 4:-0.758242 5:1 6:1 7:0.333333 8:1 9:-0.333333 10:0.214286 11:1 12:-0.333333 13:-1 14:-1 15:-1 16:-1 17:-1 18:1 19:-1 20:-1 21:1 22:-1 23:-1 24:1 
-1 1:-1 2:-0.235294 3:-1 4:-0.131868 5:1 6:-0.5 7:0.333333 8:0.333333 9:0.333333 10:-0.785714 11:-1 12:0.333333 13:-1 14:-1 15:-1 16:-1 17:-1 18:1 19:-1 20:-1 21:1 22:-1 23:-1 24:1 
+1 1:-0.333333 2:-0.411765 4:0.362637 5:-1 6:1 7:-0.333333 8:-0.333333 9:1 10:-0.107143 11:1 12:-1 13:-1 14:1 15:-1 16:-1 17:1 18:1 19:-1 20:-1 21:-1 22:-1 23:-1 24:-1 
-1 1:1 2:-0.411765 4:-0.648352 6:1 7:0.333333 8:-0.333333 9:0.333333 10:-0.571429 11:1 12:-1 13:1 14:1 15:-1 16:-1 17:-1 18:1 19:-1 20:-1 21:1 22:-1 23:-1 24:1 
-1 1:1 2:-0.852941 3:1 4:-0.791209 5:-1 7:0.333333 8:1 9:0.333333 10:0.0357143 11:1 12:0.333333 13:-1 14:1 15:-1 16:1 17:-1 18:1 19:-1 20:-1 21:1 22:-1 23:-1 24:1 
-1 1:-1 2:-0.941176 4:-0.736264 7:0.333333 8:0.333333 9:-1 10:-0.107143 11:1 12:-1 13:1 14:-1 15:-1 16:-1 17:-1 18:1 19:-1 20:1 21:-1 22:-1 23:-1 24:1 
-1 1:-1 2:-0.823529 3:1 4:-0.78022 5:-1 6:-0.5 7:0.333333 8:0.333333 9:-1 10:0.0357143 11:1 12:-0.333333 13:1 14:-1 15:1 16:1 17:-1 18:1 19:-1 20:1 21:-1 22:-1 23:1 24:-1 
-1 1:-0.333333 2:-0.764706 3:1 4:-0.824176 5:-0.5 6:-0.5 7:0.333333 8:1 9:-0.333333 10:-0.107143 11:1 12:-1 13:-1 14:-1 15:-1 16:-1 17:1 18:1 19:-1 20:-1 21:1 22:-1 23:-1 24:1 
-1 1:1 2:-0.823529 3:1 4:-0.791209 5:1 7:1 8:-1 9:0.333333 10:-0.75 11:1 12:-0.333333 13:-1 14:-1 15:1 16:-1 17:-1 18:1 19:-1 20:-1 21:1 22:-1 23:-1 24:1 
-1 1:-1 2:-0.941176 4:-0.868132 5:-1 7:0.333333 8:-0.333333 9:-1 10:-0.392857 11:-1 12:-1 13:-1 14:1 15:-1 16:-1 17:-1 18:1 19:-1 20:-1 21:1 22:-1 23:1 24:-1 
-1 1:1 2:-0.941176 3:-1 4:-0.978022 5:-1 6:1 7:1 8:1 9:0.333333 10:-0.285714 11:1 12:-1 13:-1 14:-1 15:-1 16:-1 17:-1 18:1 19:-1 20:-1 21:1 22:-1 23:1 24:-1 
-1 1:0.333333 2:-0.764706 3:-0.5 4:-0.978022 5:0.5 7:-0.333333 8:0.333333 9:-1 10:-0.178571 11:1 12:-0.333333 13:-1 14:-1 15:-1 16:-1 17:-1 18:1 19:-1 20:1 21:-1 22:-1 23:-1 24:1 
-1 1:-0.333333 2:-0.911765 4:-0.758242 5:-1 7:0.333333 8:-0.333333 9:-1 10:-0.464286 11:1 12:-1 13:-1 14:-1 15:-1 16:-1 17:-1 18:-1 19:-1 20:-1 21:1 22:-1 23:-1 24:1 
+1 1:-1 2:0.647059 3:0.5 4:-0.274725 5:-1 6:1 7:0.333333 8:1 9:1 10:0.571429 11:1 12:-0.333333 13:-1 14:1 15:-1 16:-1 17:-1 18:1 19:-1 20:-1 21:1 22:-1 23:-1 24:1 
-1 1:-0.333333 2:-0.588235 4:-0.813187 5:0.5 6:-0.5 7:1 8:0.333333 9:-1 10:-0.392857 11:-1 12:-1 13:-1 14:1 15:-1 16:-1 17:-1 18:1 19:-1 20:-1 21:1 22:-1 23:-1 24:1 
-1 1:-1 2:-0.411765 4:-0.582418 5:-1 7:0.333333 8:-0.333333 9:0.333333 10:-0.714286 12:-1 13:-1 14:-1 15:-1 16:-1 17:-1 18:1 19:-1 20:-1 21:1 22:-1 23:-1 24:1 
-1 1:-0.333333 2:-0.588235 4:-0.373626 5:-0.5 7:0.333333 8:-0.333333 9:0.333333 10:-0.607143 11:1 12:-0.333333 13:-1 14:1 15:-1 16:1 17:-1 18:1 19:-1 20:-1 21:1 22:-1 23:-1 24:1 
-1 1:1 2:-0.764706 3:1 4:-0.879121 5:1 6:1 7:0.333333 8:1 9:1 10:0.357143 11:1 12:-1 13:-1 14:-1 15:-1 16:-1 17:-1 18:1 19:-1 20:1 21:-1 22:-1 23:1 24:-1 
-1 1:0.333333 2:-0.764706 4:-0.857143 5:-1 6:-0.5 7:-0.333333 8:-1 9:-0.333333 10:-0.5 11:-1 12:-1 13:-1 14:1 15:-1 16:-1 17:-1 18:1 19:-1 20:-1 21:1 22:-1 23:-1 24:-1 
+1 1:-0.333333 2:0.205882 3:1 4:-0.505495 5:-1 6:-0.5 7:0.333333 8:-0.333333 9:-0.333333 10:-0.785714 11:1 12:-0.333333 13:-1 14:-1 15:-1 16:-1 17:-1 18:1 19:-1 20:-1 21:1 22:-1 23:1 24:-1 
-1 1:1 2:0.294118 3:1 4:-0.351648 5:-1 7:0.333333 8:0.333333 9:1 10:-0.571429 11:-1 12:-1 13:-1 14:1 15:-1 16:-1 17:-1 18:1 19:-1 20:-1 21:-1 22:-1 23:-1 24:1 
+1 1:0.333333 2:-0.588235 4:-0.791209 5:-1 7:0.333333 8:-0.333333 9:-1 10:-0.357143 12:-1 13:-1 14:-1 15:-1 16:-1 17:-1 18:-1 19:1 20:-1 21:1 22:-1 23:-1 24:1 
-1 1:0.333333 2:-0.823529 4:-0.89011 5:-1 7:0.333333 8:-0.333333 9:0.333333 10:-0.357143 11:1 12:-1 13:-1 14:1 15:-1 16:-1 17:-1 18:1 19:-1 20:-1 21:1 22:-1 23:-1 24:1 
-1 1:-0.333333 2:-0.852941 4:-0.967033 5:-1 7:0.333333 8:0.333333 9:-1 10:-0.821429 11:1 12:-1 13:-1 14:-1 15:-1 16:-1 17:-1 18:1 19:-1 20:-1 21:1 22:-1 23:-1 24:1 
-1 1:1 2:-0.235294 4:-0.769231 6:1 7:0.333333 8:-0.333333 9:0.333333 10:-0.607143 11:-1 12:-1 13:-1 14:-1 15:-1 16:-1 17:-1 18:1 19:-1 20:-1 21:1 22:-1 23:-1 24:-1 
-1 1:-0.333333 2:-0.764706 4:-0.89011 7:-1 8:-1 9:0.333333 10:-0.75 11:1 12:-1 13:-1 14:1 15:-1 16:-1 17:-1 18:1 19:-1 20:-1 21:1 22:-1 23:-1 24:1 
-1 1:-0.333333 2:-0.588235 3:0.5 4:-0.340659 5:-1 7:0.333333 8:1 9:-1 10:-0.107143 11:1 12:-1 13:1 14:1 15:-1 16:-1 17:-1 18:1 19:-1 20:-1 21:1 22:-1 23:1 24:-1 
-1 1:-1 2:-0.235294 3:1 4:-0.340659 5:-0.5 6:0.5 7:1 8:1 9:0.333333 10:-0.821429 11:1 12:-0.333333 13:-1 14:-1 15:-1 16:-1 17:1 18:1 19:-1 20:1 21:-1 22:-1 23:-1 24:1 
+1 1:-1 2:0.294118 3:1 4:-0.351648 5:-1 6:1 7:-0.333333 8:1 9:1 10:0.392857 12:-0.333333 13:-1 14:-1 15:-1 16:-1 17:1 18:1 19:-1 20:-1 21:-1 22:-1 23:1 24:-1 
-1 1:1 2:-0.794118 3:1 4:-0.868132 5:-1 6:-0.5 7:-0.333333 8:1 9:0.333333 10:-0.428571 11:1 12:-0.333333 13:-1 14:-1 15:-1 16:1 17:-1 18:1 19:-1 20:-1 21:1 22:-1 23:-1 24:-1 
-1 1:1 2:-0.0588235 4:-0.769231 6:1 7:0.333333 8:1 9:0.333333 10:-0.285714 11:1 12:-1 13:-1 14:-1 15:-1 16:-1 17:-1 18:1 19:-1 20:-1 21:1 22:-1 23:-1 24:1 
-1 1:-1 2:-0.941176 4:-0.868132 6:-1 7:-0.333333 8:-0.333333 9:-0.333333 10:-0.857143 11:1 12:-1 13:-1 14:1 15:-1 16:-1 17:1 18:1 19:-1 20:1 21:-1 22:1 23:-1 24:-1 
-1 1:1 2:-0.794118 3:1 4:-0.230769 5:-1 7:0.333333 8:1 9:-0.333333 10:-0.285714 11:1 12:-0.333333 13:-1 14:-1 15:-1 16:1 17:-1 18:1 19:-1 20:-1 21:1 22:-1 23:1 24:-1 
-1 1:1 2:-0.764706 4:-0.791209 5:-0.5 7:-0.333333 8:-0.333333 9:-1 10:-0.678571 11:1 12:-1 13:-1 14:-1 15:-1 16:-1 17:-1 18:-1 19:1 20:-1 21:1 22:-1 23:-1 24:1 
-1 1:-0.333333 2:-0.411765 3:0.5 4:-0.769231 5:1 6:-0.5 7:0.333333 8:-0.333333 9:-0.333333 10:-0.642857 11:-1 12:-1 13:-1 14:-1 15:-1 16:-1 17:-1 18:1 19:-1 20:-1 21:1 22:-1 23:1 24:-1 
-1 1:-0.333333 2:-0.323529 3:0.5 4:-0.362637 5:-1 6:1 7:0.333333 8:-0.333333 9:0.333333 10:-0.607143 11:1 12:-0.333333 13:-1 14:1 15:-1 16:-1 17:1 18:1 19:-1 20:-1 21:1 22:-1 23:-1 24:-1 
-1 1:1 2:-0.764706 4:-0.879121 5:-1 7:0.333333 8:-0.333333 9:0.333333 10:-0.785714 11:1 12:-1 13:-1 14:-1 15:-1 16:-1 17:-1 18:1 19:-1 20:-1 21:1 22:-1 23:-1 24:1 
-1 1:1 2:-0.588235 4:-0.648352 5:1 7:0.333333 8:-1 9:-0.333333 10:-0.571429 11:1 12:-1 13:-1 14:1 15:-1 16:-1 17:1 18:1 19:-1 20:-1 21:1 22:-1 23:-1 24:1 
+1 1:-0.333333 2:-0.0588235 3:0.5 4:-0.78022 5:-1 6:1 7:0.333333 8:1 9:1 10:0.357143 11:-1 12:-0.333333 13:-1 14:1 15:-1 16:1 17:-1 18:1 19:-1 20:-1 21:-1 22:-1 23:-1 24:1 
-1 1:1 2:-0.941176 3:-0.5 4:-0.934066 5:1 7:0.333333 8:-0.333333 9:-1 10:-0.75 12:-1 13:1 14:-1 15:-1 16:1 17:-1 18:-1 19:-1 20:-1 21:1 22:-1 23:1 24:-1 
+1 1:-0.333333 2:-0.764706 4:-0.307692 5:1 6:-1 7:0.333333 8:-1 9:1 10:0.178571 11:1 12:-1 13:-1 14:1 15:-1 16:-1 17:-1 18:1 19:-1 20:-1 21:1 22:-1 23:-1 24:-1 
-1 1:1 2:-0.0588235 3:1 4:0.032967 5:-1 7:-0.333333 8:-0.333333 9:0.333333 10:-0.571429 12:-0.333333 13:-1 14:-1 15:-1 16:-1 17:-1 18:1 19:-1 20:-1 21:1 22:-1 23:-1 24:1 
-1 1:0.333333 2:-0.588235 4:-0.802198 5:-1 6:1 7:-0.333333 8:-0.333333 9:0.333333 10:-0.857143 11:1 12:-1 13:-1 14:-1 15:-1 16:1 17:-1 18:1 19:-1 20:-1 21:1 22:-1 23:-1 24:-1 
+1 1:-1 2:-0.0588235 3:1 4:-0.340659 5:-1 6:-0.5 7:-0.333333 8:1 9:1 10:-0.857143 11:1 12:-0.333333 13:-1 14:1 15:-1 16:-1 17:-1 18:-1 19:1 20:1 21:-1 22:-1 23:1 24:-1 
-1 1:-0.333333 2:-0.852941 4:-0.868132 5:-1 7:1 8:-1 9:-1 10:-0.714286 11:-1 12:-1 13:-1 14:1 15:-1 16:-1 17:-1 18:1 19:-1 20:-1 21:1 22:-1 23:-1 24:1 
-1 1:-0.333333 2:-0.676471 3:1 4:-0.857143 5:1 6:1 7:0.333333 8:1 9:-1 10:0.107143 11:1 12:-0.333333 13:-1 14:1 15:-1 16:-1 17:-1 18:-1 19:-1 20:-1 21:1 22:-1 23:-1 24:1 
+1 1:-0.333333 2:-0.0588235 3:-1 4:-0.802198 5:-1 6:1 7:0.333333 8:1 9:1 10:0.5 11:1 12:-1 13:-1 14:1 15:-1 16:-1 17:-1 18:1 19:-1 20:-1 21:-1 22:-1 23:-1 24:-1 
+1 1:-0.333333 2:0.294118 3:-1 4:0.56044 5:-1 7:0.333333 8:-0.333333 9:0.333333 10:-0.785714 11:1 12:-1 13:-1 14:1 15:-1 16:-1 17:-1 18:1 19:-1 20:-1 21:1 22:-1 23:-1 24:1 
-1 1:1 2:-0.411765 4:-0.67033 5:-1 6:-0.5 7:-0.333333 8:1 9:-0.333333 10:-0.75 11:1 12:-1 13:-1 14:1 15:-1 16:-1 17:-1 18:1 19:-1 20:-1 21:1 22:-1 23:-1 24:1 
-1 1:1 2:-0.323529 4:-0.450549 5:1 6:1 7:0.333333 8:1 9:-0.333333 10:0.0357143 11:1 12:1 13:1 14:1 15:-1 16:-1 17:-1 18:1 19:-1 20:-1 21:1 22:-1 23:-1 24:1 
-1 1:1 2:-0.764706 4:-0.78022 5:-1 6:-0.5 7:-0.333333 8:-0.333333 9:0.333333 10:-0.642857 11:-1 12:-1 13:-1 14:-1 15:-1 16:-1 17:-1 18:1 19:-1 20:-1 21:1 22:-1 23:-1 24:1 
-1 1:-0.333333 2:-0.764706 4:-0.912088 5:0.5 7:1 8:-1 9:-1 10:-0.892857 11:1 12:-1 13:-1 14:-1 15:-1 16:1 17:-1 18:1 19:-1 20:-1 21:1 22:-1 23:-1 24:1 
+1 1:1 2:-0.0588235 4:-0.824176 5:-1 7:0.333333 8:1 9:1 10:-0.357143 12:-1 13:-1 14:1 15:-1 16:-1 17:-1 18:1 19:-1 20:-1 21:-1 22:-1 23:-1 24:1 
-1 1:1 2:-0.0588235 4:-0.758242 5:1 7:-0.333333 8:1 9:0.333333 10:-0.785714 11:1 12:-1 13:-1 14:-1 15:-1 16:-1 17:-1 18:1 19:-1 20:-1 21:1 22:-1 23:-1 24:1 
-1 1:1 2:-0.0588235 4:-0.131868 5:-1 7:-0.333333 8:-0.333333 9:-0.333333 10:-0.607143 11:-1 12:-1 13:-1 14:-1 15:-1 16:-1 17:1 18:1 19:-1 20:-1 21:1 22:-1 23:-1 24:1 
-1 1:1 2:-0.911765 3:1 4:-0.945055 5:1 6:1 7:0.333333 8:-0.333333 9:-0.333333 10:-0.0357143 11:1 12:-0.333333 13:-1 14:1 15:-1 16:-1 17:-1 18:1 19:-1 20:1 21:-1 22:-1 23:1 24:-1 
-1 1:-1 2:-0.882353 3:1 4:-0.89011 5:-1 6:1 7:0.333333 8:1 9:1 10:0.142857 11:-1 12:-0.333333 13:1 14:1 15:-1 16:-1 17:-1 18:1 19:-1 20:-1 21:-1 22:-1 23:-1 24:-1 
-1 1:-0.333333 2:0.117647 3:1 4:-0.362637 5:-1 6:0.5 7:-0.333333 8:-1 9:-1 10:-0.214286 11:-1 12:-0.333333 13:-1 14:-1 15:-1 16:-1 17:-1 18:1 19:-1 20:-1 21:1 22:-1 23:1 24:-1 
+1 1:-1 2:-0.0588235 4:-0.802198 5:1 6:1 7:0.333333 8:1 9:1 10:-0.25 11:1 12:-1 13:-1 14:1 15:-1 16:-1 17:-1 18:1 19:-1 20:-1 21:1 22:-1 23:-1 24:-1 
-1 1:-1 2:-0.764706 3:1 4:-0.857143 5:-1 6:1 7:0.333333 8:1 9:1 10:0.678571 11:1 12:-0.333333 13:-1 14:-1 15:-1 16:-1 17:1 18:1 19:-1 20:-1 21:-1 22:-1 23:-1 24:-1 
+1 1:-1 2:0.117647 4:-0.582418 5:-1 6:-0.5 7:0.333333 8:0.333333 9:0.333333 10:-0.464286 11:1 12:-1 13:-1 14:-1 15:-1 16:-1 17:-1 18:1 19:-1 20:-1 21:1 22:-1 23:-1 24:1 
-1 1:-0.333333 2:-0.794118 3:0.5 4:-0.494505 5:-1 6:0.5 7:0.333333 8:1 9:-0.333333 10:0.142857 11:1 12:-1 13:-1 14:-1 15:-1 16:-1 17:-1 18:1 19:-1 20:-1 21:1 22:-1 23:-1 24:1 
-1 1:1 2:0.470588 3:-1 4:0.010989 5:1 7:0.333333 8:-0.333333 9:-0.333333 10:-0.285714 11:1 12:-1 13:1 14:-1 15:-1 16:-1 17:1 18:1 19:-1 20:-1 21:1 22:-1 23:1 24:-1 
-1 1:-0.333333 2:-0.235294 4:-0.604396 5:-1 6:-0.5 7:1 8:-1 9:-0.333333 10:-0.892857 11:1 12:-1 13:-1 14:-1 15:-1 16:-1 17:-1 18:1 19:-1 20:-1 21:1 22:-1 23:-1 24:1 
+1 1:1 2:-0.411765 4:-0.373626 5:1 6:-0.5 7:-0.333333 8:-1 9:0.333333 10:-0.107143 11:1 12:-0.333333 13:-1 14:1 15:-1 16:-1 17:-1 18:1 19:-1 20:-1 21:1 22:-1 23:-1 24:1 
-1 1:1 2:-0.676471 4:-0.89011 6:1 7:0.333333 8:0.333333 9:-0.333333 12:-1 13:-1 14:1 15:-1 16:-1 17:-1 18:1 19:-1 20:-1 21:1 22:-1 23:-1 24:1 
-1 1:1 2:-0.588235 4:-0.846154 5:-0.5 7:-0.333333 8:1 9:-0.333333 10:-0.821429 11:1 12:-1 13:-1 14:-1 15:-1 16:-1 17:-1 18:1 19:-1 20:1 21:-1 22:-1 23:1 24:-1 
-1 1:-1 2:-0.411765 4:-0.824176 5:-1 6:1 7:-0.333333 8:1 9:-1 10:0.392857 11:1 12:-1 13:-1 14:1 15:-1 16:-1 17:-1 18:-1 19:-1 20:-1 21:1 22:-1 23:1 24:-1 
-1 1:-1 2:-0.823529 4:-0.769231 5:-1 6:1 7:0.333333 8:1 9:-1 10:0.178571 11:1 12:-1 13:-1 14:-1 15:-1 16:-1 17:-1 18:1 19:-1 20:-1 21:1 22:-1 23:1 24:-1 
-1 1:1 2:-0.764706 3:1 4:-0.868132 5:-1 7:-0.333333 8:-0.333333 9:-1 10:-0.642857 11:1 12:-0.333333 13:-1 14:1 15:-1 16:-1 17:-1 18:-1 19:-1 20:-1 21:1 22:-1 23:-1 24:-1 
-1 1:-0.333333 2:-0.588235 3:1 4:-0.879121 5:-1 6:-0.5 7:-0.333333 8:-1 9:-0.333333 10:-0.714286 11:1 12:-0.333333 13:-1 14:-1 15:-1 16:-1 17:-1 18:1 19:-1 20:-1 21:1 22:-1 23:-1 24:1 
+1 1:-0.333333 2:-0.0588235 4:0.362637 5:-0.5 7:0.333333 8:1 9:1 11:1 12:-1 13:1 14:1 15:-1 16:-1 17:-1 18:1 19:-1 20:-1 21:-1 22:-1 23:-1 24:1 
-1 1:-1 2:-0.588235 4:-0.78022 5:-0.5 6:0.5 7:0.333333 8:0.333333 9:0.333333 10:-0.607143 11:1 12:-1 13:1 14:1 15:-1 16:1 17:-1 18:1 19:-1 20:-1 21:1 22:-1 23:-1 24:-1 
+1 1:-1 2:-0.764706 3:-1 4:-0.901099 5:-1 6:0.5 7:0.333333 8:0.333333 9:-1 10:-0.678571 11:1 12:-0.333333 13:-1 14:-1 15:-1 16:-1 17:-1 18:1 19:-1 20:-1 21:1 22:-1 23:-1 24:1 
-1 1:1 2:-0.764706 3:1 4:-0.956044 5:-1 6:1 7:0.333333 8:1 9:-1 10:0.321429 11:1 12:-1 13:-1 14:-1 15:-1 16:-1 17:-1 18:1 19:-1 20:-1 21:1 22:-1 23:-1 24:1 
-1 1:-1 2:-0.764706 3:1 4:-0.868132 5:-1 6:1 7:0.333333 8:0.333333 9:-1 10:0.25 11:1 12:-1 13:-1 14:-1 15:-1 16:-1 17:1 18:1 19:-1 20:-1 21:1 22:-1 23:-1 24:1 
+1 1:1 2:-0.764706 3:1 4:-0.934066 5:1 6:1 7:-0.333333 8:0.333333 9:-0.333333 10:-0.5 11:-1 12:-1 13:1 14:-1 15:-1 16:-1 17:-1 18:1 19:-1 20:-1 21:1 22:-1 23:1 24:-1 
-1 1:0.333333 2:-0.411765 3:1 4:-0.626374 5:1 6:1 7:0.333333 8:1 9:1 10:-0.964286 11:1 12:-0.333333 13:-1 14:-1 15:-1 16:-1 17:-1 18:-1 19:1 20:1 21:-1 22:-1 23:-1 24:1 
-1 1:-0.333333 2:-0.764706 4:-0.879121 5:0.5 6:1 7:0.333333 8:1 9:-1 10:0.25 11:1 12:-1 13:-1 14:1 15:-1 16:1 17:-1 18:1 19:-1 20:-1 21:1 22:-1 23:-1 24:1 
+1 1:-0.333333 2:0.470588 3:-1 4:0.725275 5:-1 6:-0.5 7:0.333333 8:1 9:1 10:0.392857 11:1 12:-1 13:-1 14:1 15:-1 16:-1 17:-1 18:1 19:-1 20:1 21:-1 22:-1 23:-1 24:1 
-1 1:1 2:-0.764706 3:1 4:-0.802198 5:1 6:0.5 7:-0.333333 8:-0.333333 9:0.333333 10:0.5 11:1 12:-1 13:-1 14:-1 15:-1 16:-1 17:-1 18:1 19:-1 20:-1 21:1 22:-1 23:-1 24:1 
-1 1:-0.333333 2:-0.588235 4:-0.736264 5:-0.5 7:0.333333 8:1 9:0.333333 10:-0.464286 11:1 12:-1 13:-1 14:-1 15:-1 16:-1 17:-1 18:1 19:-1 20:-1 21:1 22:-1 23:-1 24:1 
-1 1:-0.333333 2:-0.0588235 3:1 4:-0.769231 5:-1 6:1 7:0.333333 8:1 9:-1 10:-0.392857 11:1 12:-1 13:-1 14:-1 15:-1 16:-1 17:-1 18:1 19:-1 20:-1 21:1 22:-1 23:-1 24:1 
-1 1:-0.333333 2:-0.529412 3:0.5 4:-0.241758 5:1 6:0.5 7:0.333333 8:1 9:-0.333333 10:-0.392857 11:-1 12:-0.333333 13:1 14:1 15:-1 16:-1 17:1 18:1 19:-1 20:1 21:-1 22:-1 23:-1 24:-1 
-1 1:1 2:-0.411765 4:-0.857143 5:-0.5 6:1 7:1 8:1 9:-1 10:-0.214286 11:1 12:-1 13:-1 14:-1 15:-1 16:1 17:-1 18:1 19:-1 20:1 21:-1 22:-1 23:1 24:-1 
-1 1:-0.333333 2:-0.0588235 4:-0.769231 5:-1 6:0.5 7:0.333333 8:1 9:0.333333 10:-0.821429 11:1 12:-1 13:-1 14:-1 15:-1 16:-1 17:-1 18:1 19:-1 20:1 21:-1 22:-1 23:-1 24:1 
-1 1:1 2:-0.941176 3:0.5 4:-0.923077 5:-1 7:-0.333333 8:-0.333333 9:-1 10:-0.821429 11:1 12:-1 13:-1 14:-1 15:-1 16:-1 17:-1 18:1 19:-1 20:-1 21:1 22:-1 23:-1 24:1 
-1 1:-0.333333 2:-0.852941 3:1 4:-0.813187 5:-1 6:0.5 7:0.333333 8:0.333333 9:0.333333 10:-0.428571 11:1 12:-1 13:-1 14:1 15:-1 16:-1 17:-1 18:1 19:-1 20:1 21:-1 22:-1 23:-1 24:1 
-1 1:1 2:-0.764706 4:-0.758242 5:1 6:-0.5 7:1 8:1 9:0.333333 10:-0.75 11:1 12:-1 13:-1 14:1 15:-1 16:-1 17:1 18:1 19:-1 20:1 21:-1 22:-1 23:-1 24:1 
+1 1:-0.333333 2:-0.411765 3:1 4:0.285714 5:-1 7:0.333333 8:0.333333 9:0.333333 10:-0.285714 11:1 12:-0.333333 13:1 14:1 15:-1 16:-1 17:-1 18:-1 19:1 20:-1 21:1 22:-1 23:-1 24:-1 
+1 1:1 2:-0.588235 3:-0.5 4:-0.307692 5:-1 6:1 7:0.333333 8:1 9:1 10:-0.285714 11:-1 12:-0.333333 13:1 14:1 15:-1 16:1 17:-1 18:1 19:-1 20:-1 21:1 22:-1 23:-1 24:-1 
-1 1:-0.333333 2:-0.764706 4:-0.351648 5:-1 6:0.5 7:0.333333 8:-0.333333 9:0.333333 10:-0.535714 11:1 12:-1 13:-1 14:-1 15:-1 16:1 17:-1 18:1 19:-1 20:-1 21:1 22:-1 23:-1 24:1 
-1 1:-1 2:-0.411765 4:-0.175824 5:1 6:-0.5 7:-0.333333 8:-0.333333 9:-0.333333 10:-0.607143 11:1 12:-1 13:-1 14:1 15:1 16:-1 17:-1 18:1 19:-1 20:-1 21:1 22:-1 23:-1 24:1 
-1 1:-0.333333 2:-0.705882 4:-0.868132 6:1 7:1 8:-0.333333 9:-1 10:-0.428571 11:1 12:-1 13:-1 14:1 15:-1 16:-1 17:-1 18:1 19:-1 20:-1 21:1 22:-1 23:-1 24:1 
-1 1:-0.333333 2:-0.941176 3:0.5 4:-0.868132 5:-0.5 6:1 7:-1 8:-0.333333 9:0.333333 10:-0.571429 11:-1 12:-0.333333 13:1 14:-1 15:-1 16:-1 17:-1 18:1 19:-1 20:-1 21:1 22:-1 23:-1 24:1 
-1 1:0.333333 2:-0.676471 4:-0.978022 5:-1 6:-0.5 7:-0.333333 8:1 9:-0.333333 10:-0.857143 11:1 12:-1 13:-1 14:1 15:-1 16:-1 17:-1 18:1 19:-1 20:1 21:-1 22:-1 23:-1 24:1 
-1 1:-0.333333 2:-0.588235 4:-0.32967 5:-1 6:0.5 7:0.333333 8:0.333333 9:-1 10:-0.678571 11:1 12:-1 13:-1 14:-1 15:-1 16:1 17:-1 18:1 19:-1 20:1 21:-1 22:-1 23:1 24:-1 
+1 1:1 2:-0.0588235 3:1 4:-0.153846 5:-1 7:-0.333333 8:-0.333333 9:-1 10:-0.785714 12:-0.333333 13:-1 14:1 15:-1 16:1 17:-1 18:1 19:-1 20:-1 21:1 22:-1 23:-1 24:1 
-1 1:-1 2:-0.764706 4:-0.835165 6:1 7:1 8:-1 9:-1 10:-0.428571 11:1 12:-1 13:-1 14:-1 15:-1 16:-1 17:-1 18:1 19:-1 20:-1 21:1 22:-1 23:-1 24:1 
-1 1:1 2:0.294118 3:1 4:-0.626374 5:1 6:1 7:0.333333 8:-1 9:-1 11:1 12:-1 13:-1 14:1 15:-1 16:-1 17:-1 18:1 19:-1 20:-1 21:1 22:-1 23:-1 24:1 
+1 1:-1 2:0.117647 4:-0.230769 5:1 6:0.5 7:-0.333333 8:0.333333 9:0.333333 10:-0.607143 11:1 12:-1 13:-1 14:1 15:-1 16:-1 17:-1 18:1 19:-1 20:-1 21:1 22:-1 23:-1 24:-1 
-1 1:-1 2:-0.823529 3:1 4:-0.791209 5:1 6:-0.5 7:-0.333333 8:0.333333 9:-1 10:-0.714286 11:1 12:-0.333333 13:-1 14:-1 15:1 16:-1 17:-1 18:-1 19:1 20:1 21:-1 22:-1 23:-1 24:1 
+1 1:-1 2:-0.147059 3:1 4:-0.549451 7:-0.333333 8:1 9:0.333333 10:-0.857143 11:1 12:-0.333333 13:-1 14:-1 15:-1 16:-1 17:-1 18:1 19:-1 20:-1 21:1 22:-1 23:-1 24:1 
-1 1:-0.333333 2:-0.764706 3:1 4:-0.758242 6:0.5 7:-1 8:0.333333 9:0.333333 10:-0.392857 11:1 12:-1 13:-1 14:1 15:-1 16:1 17:-1 18:1 19:-1 20:-1 21:1 22:-1 23:-1 24:-1 
+1 1:-1 2:-0.5 4:-0.824176 5:-1 7:-0.333333 8:-0.333333 9:-1 10:-0.785714 11:1 12:-0.333333 13:-1 14:1 15:-1 16:-1 17:-1 18:1 19:-1 20:-1 21:1 22:-1 23:-1 24:1 
-1 1:1 2:-0.411765 3:1 4:-0.593407 5:-1 6:1 7:-0.333333 8:-0.333333 9:0.333333 10:-0.214286 11:1 12:-0.333333 13:-1 14:1 15:-1 16:-1 17:1 18:1 19:-1 20:1 21:-1 22:-1 23:-1 24:-1 
-1 1:1 2:-0.764706 4:-0.824176 5:-1 7:0.333333 8:-0.333333 9:-1 10:-0.821429 11:1 12:-1 13:-1 14:-1 15:-1 16:-1 17:-1 18:1 19:-1 20:1 21:-1 22:-1 23:1 24:-1 
-1 1:0.333333 2:-0.823529 3:1 4:-0.934066 5:-1 6:1 7:0.333333 8:1 9:1 10:0.571429 11:1 12:-0.333333 13:-1 14:1 15:-1 16:1 17:-1 18:1 19:-1 20:-1 21:-1 22:-1 23:-1 24:1 
+1 1:-0.333333 2:-0.588235 4:-0.813187 5:1 6:-0.5 7:-0.333333 8:0.333333 9:-1 10:-0.714286 11:1 12:-1 13:-1 14:-1 15:-1 16:-1 17:-1 18:1 19:-1 20:1 21:-1 22:-1 23:-1 24:1 
-1 1:-1 2:-0.764706 3:1 4:-0.791209 5:-1 7:0.333333 8:-0.333333 9:-0.333333 10:-0.607143 11:1 12:-0.333333 13:-1 14:-1 15:-1 16:1 17:-1 18:1 19:-1 20:-1 21:1 22:-1 23:-1 24:1 
-1 1:-1 2:-0.764706 4:-0.945055 5:-1 7:1 8:-0.333333 9:-1 10:-0.25 11:1 12:-1 13:-1 14:-1 15:-1 16:-1 17:-1 18:1 19:-1 20:-1 21:1 22:-1 23:1 24:-1 
+1 1:-0.333333 2:-0.764706 4:-0.956044 5:-1 7:0.333333 8:-0.333333 9:0.333333 10:-0.607143 11:1 12:-1 13:-1 14:-1 15:-1 16:-1 17:-1 18:1 19:-1 20:-1 21:1 22:-1 23:-1 24:1 
-1 1:-0.333333 2:-0.764706 3:1 4:-0.813187 5:-1 6:-1 7:0.333333 8:-0.333333 9:0.333333 10:-0.464286 11:1 12:-0.333333 13:-1 14:1 15:-1 16:-1 17:1 18:1 19:-1 20:-1 21:1 22:-1 23:-1 24:-1 
+1 1:-1 2:-0.764706 3:1 4:-0.637363 5:-1 7:-0.333333 8:-0.333333 9:-1 10:-0.642857 11:1 12:-0.333333 13:-1 14:-1 15:-1 16:1 17:-1 18:-1 19:1 20:-1 21:1 22:-1 23:-1 24:1 
-1 1:-0.333333 2:0.294118 4:-0.0879121 5:1 6:0.5 7:-0.333333 8:-0.333333 9:0.333333 10:-0.821429 11:1 12:-1 13:-1 14:-1 15:-1 16:1 17:-1 18:1 19:-1 20:-1 21:1 22:-1 23:-1 24:1 
+1 1:-1 2:-0.0588235 3:0.5 4:-0.263736 5:-1 7:0.333333 8:0.333333 9:-0.333333 10:-0.642857 12:-1 13:-1 14:1 15:-1 16:-1 17:-1 18:1 19:-1 20:-1 21:1 22:-1 23:-1 24:1 
-1 1:1 2:-0.676471 4:-0.725275 5:-1 6:-0.5 7:0.333333 8:0.333333 9:-0.333333 10:-0.714286 11:-1 12:-0.333333 13:-1 14:-1 15:-1 16:-1 17:-1 18:1 19:-1 20:-1 21:1 22:-1 23:1 24:-1 
-1 1:1 2:-0.588235 4:-0.802198 5:-1 7:0.333333 8:1 9:1 11:-1 12:-0.333333 13:-1 14:-1 15:-1 16:-1 17:-1 18:1 19:-1 20:-1 21:-1 22:-1 23:-1 24:1 
-1 1:1 2:0.647059 4:0.0879121 5:-0.5 6:0.5 7:-0.333333 8:1 9:-1 10:-0.928571 11:1 12:-1 13:-1 14:1 15:-1 16:-1 17:-1 18:1 19:-1 20:-1 21:1 22:-1 23:-1 24:1 
-1 1:1 2:-0.764706 3:1 4:-0.89011 5:1 6:1 7:-0.333333 8:-0.333333 9:-1 10:-0.321429 11:1 12:-0.333333 13:-1 14:1 15:-1 16:-1 17:-1 18:1 19:-1 20:-1 21:1 22:-1 23:-1 24:1 
-1 1:1 2:-0.323529 3:0.5 4:-0.0769231 5:0.5 7:0.333333 8:-0.333333 9:0.333333 10:-0.714286 11:1 12:-0.333333 13:-1 14:-1 15:-1 16:-1 17:1 18:1 19:-1 20:-1 21:1 22:-1 23:-1 24:1 
+1 1:-0.333333 2:-0.764706 4:-0.934066 7:0.333333 8:0.333333 9:-1 10:0.678571 11:1 12:-1 13:-1 14:-1 15:-1 16:-1 17:-1 18:1 19:-1 20:-1 21:1 22:-1 23:1 24:-1 
-1 1:-0.333333 2:-0.676471 3:1 4:-0.725275 5:1 6:0.5 7:0.333333 8:-0.333333 9:-1 10:-0.428571 11:-1 12:0.333333 13:-1 14:1 15:-1 16:-1 17:-1 18:-1 19:-1 20:-1 21:1 22:-1 23:-1 24:1 
-1 1:0.333333 2:-0.764706 4:-0.813187 5:-1 7:-0.333333 8:-0.333333 9:0.333333 10:-0.107143 11:1 12:-1 13:-1 14:1 15:-1 16:-1 17:-1 18:1 19:-1 20:1 21:-1 22:-1 23:1 24:-1 
-1 1:0.333333 2:-0.941176 4:-0.945055 5:0.5 6:-0.5 7:1 8:-0.333333 9:-1 10:-0.714286 11:1 12:-1 13:-1 14:-1 15:1 16:1 17:-1 18:1 19:-1 20:-1 21:1 22:1 23:-1 24:-1 
-1 1:-0.333333 2:-0.0588235 4:-0.494505 5:-1 6:-0.5 7:-0.333333 8:-1 9:1 10:-0.607143 11:1 12:-1 13:-1 14:1 15:-1 16:-1 17:-1 18:1 19:-1 20:-1 21:1 22:-1 23:-1 24:-1 
-1 1:-1 2:-0.323529 4:-0.648352 5:-1 7:0.333333 8:-0.333333 9:0.333333 10:-0.714286 11:1 12:-1 13:-1 14:-1 15:-1 16:-1 17:-1 18:1 19:-1 20:-1 21:1 22:-1 23:-1 24:-1 
+1 1:-1 2:-0.588235 4:-0.747253 5:-1 7:0.333333 8:-0.333333 9:0.333333 10:-0.892857 11:1 12:-1 13:-1 14:-1 15:-1 16:-1 17:-1 18:1 19:-1 20:-1 21:1 22:-1 23:-1 24:1 
-1 1:1 2:-0.5 3:1 4:-0.769231 5:-1 6:-0.5 7:-0.333333 8:1 9:-0.333333 10:-0.857143 11:1 12:-1 13:-1 14:1 15:-1 16:-1 17:-1 18:1 19:-1 20:-1 21:1 22:-1 23:-1 24:1 
-1 1:-0.333333 2:0.294118 3:-0.5 4:-0.626374 5:-0.5 6:0.5 7:0.333333 8:-0.333333 9:0.333333 10:-0.607143 11:1 12:-1 13:-1 14:-1 15:-1 16:-1 17:-1 18:1 19:-1 20:-1 21:1 22:-1 23:-1 24:1 
-1 1:-1 2:-0.941176 3:1 4:-0.923077 5:-1 6:1 7:-0.333333 8:1 9:1 10:-0.285714 11:1 12:-0.333333 13:-1 14:1 15:-1 16:1 17:-1 18:1 19:-1 20:-1 21:1 22:-1 23:-1 24:1 
-1 1:1 2:-0.764706 3:1 4:-0.945055 5:-0.5 6:0.5 7:-0.333333 8:0.333333 9:0.333333 10:0.142857 11:1 12:-0.333333 13:-1 14:1 15:-1 16:1 17:-1 18:1 19:-1 20:-1 21:1 22:-1 23:-1 24:1 
-1 1:-1 2:-0.0588235 3:1 4:-0.428571 5:-1 7:0.333333 8:-0.333333 9:-0.333333 10:-0.678571 11:1 12:-0.333333 13:-1 14:-1 15:-1 16:-1 17:-1 18:-1 19:-1 20:-1 21:1 22:-1 23:-1 24:1 
-1 1:1 2:-0.588235 3:1 4:-0.846154 5:0.5 6:1 7:0.333333 8:1 9:0.333333 10:-0.0357143 11:1 12:-0.333333 13:-1 14:-1 15:-1 16:-1 17:-1 18:1 19:-1 20:-1 21:1 22:-1 23:-1 24:1 
-1 1:1 2:-0.941176 4:-0.879121 5:-0.5 6:1 7:0.333333 8:1 9:1 10:-0.178571 11:-1 12:-1 13:1 14:1 15:-1 16:-1 17:-1 18:1 19:-1 20:-1 21:-1 22:-1 23:-1 24:1 
-1 1:1 2:-0.823529 4:-0.813187 5:-1 7:0.333333 8:1 9:-0.333333 10:-0.321429 11:1 12:-1 13:-1 14:1 15:1 16:-1 17:-1 18:1 19:-1 20:-1 21:1 22:-1 23:-1 24:1 
-1 1:0.333333 2:-0.0588235 4:-0.384615 5:-1 7:0.333333 8:-1 9:0.333333 10:-0.821429 11:1 12:-1 13:-1 14:-1 15:-1 16:-1 17:-1 18:1 19:-1 20:-1 21:1 22:-1 23:-1 24:1 
-1 1:-0.333333 2:-0.411765 3:1 4:-0.164835 5:0.5 6:1 7:-0.333333 8:1 9:1 10:-0.642857 11:1 12:-1 13:-1 14:-1 15:-1 16:-1 17:1 18:1 19:-1 20:1 21:-1 22:-1 23:-1 24:1 
-1 1:-0.333333 2:-0.411765 3:0.5 4:-0.252747 5:-0.5 6:0.5 7:0.333333 8:1 9:0.333333 10:-0.392857 11:1 12:-1 13:-1 14:1 15:-1 16:-1 17:-1 18:1 19:-1 20:1 21:-1 22:-1 23:-1 24:-1 
+1 1:-1 2:-0.764706 4:-0.879121 5:-1 7:-0.333333 8:1 9:0.333333 10:-0.964286 11:1 12:-1 13:-1 14:-1 15:-1 16:-1 17:-1 18:1 19:-1 20:1 21:-1 22:-1 23:-1 24:1 
-1 1:-1 2:-0.852941 3:1 4:-0.879121 5:-0.5 6:1 7:0.333333 8:1 9:-1 10:0.0357143 11:1 12:-0.333333 13:1 14:-1 15:1 16:-1 17:-1 18:-1 19:-1 20:-1 21:1 22:-1 23:-1 24:1 
-1 1:-1 2:-0.764706 3:-0.5 4:-0.989011 5:-1 6:1 7:1 8:-1 9:0.333333 10:-0.0714286 11:-1 12:-1 13:-1 14:-1 15:-1 16:-1 17:-1 18:1 19:-1 20:-1 21:1 22:-1 23:1 24:-1 
-1 1:-0.333333 2:-0.411765 4:-0.637363 5:-0.5 6:0.5 7:0.333333 8:0.333333 9:0.333333 10:-0.321429 11:-1 12:-0.333333 13:-1 14:1 15:-1 16:1 17:-1 18:1 19:-1 20:-1 21:1 22:-1 23:-1 24:1 
-1 1:1 2:-0.941176 3:1 4:-0.813187 5:1 7:0.333333 8:-0.333333 9:-1 10:-0.464286 11:1 12:-0.333333 13:1 14:-1 15:-1 16:-1 17:-1 18:1 19:-1 20:-1 21:1 22:-1 23:1 24:-1 
-1 1:1 2:-0.411765 3:1 4:-0.703297 5:-0.5 6:1 7:0.333333 8:1 9:-1 10:-0.392857 11:1 12:-1 13:1 14:1 15:-1 16:-1 17:-1 18:1 19:-1 20:-1 21:1 22:-1 23:-1 24:1 
-1 1:1 2:-0.588235 3:1 4:-0.901099 5:-1 6:-0.5 7:-0.333333 8:-1 9:-0.333333 10:-0.607143 11:1 12:-0.333333 13:-1 14:-1 15:-1 16:1 17:-1 18:1 19:-1 20:-1 21:1 22:-1 23:-1 24:1 
-1 1:1 2:-0.676471 4:-0.879121 6:0.5 7:0.333333 8:0.333333 9:-0.333333 10:-0.392857 11:1 12:-0.333333 13:-1 14:1 15:-1 16:-1 17:-1 18:1 19:-1 20:-1 21:1 22:-1 23:-1 24:1 
-1 1:-0.333333 2:-0.823529 4:-0.21978 5:-1 6:-1 7:0.333333 8:1 9:1 10:0.821429 11:-1 12:-1 13:-1 14:1 15:-1 16:1 17:-1 18:1 19:-1 20:-1 21:-1 22:-1 23:-1 24:-1 
-1 1:1 2:-0.0588235 4:-0.923077 6:1 7:0.333333 8:1 9:-0.333333 10:-0.392857 11:1 12:-1 13:-1 14:-1 15:-1 16:1 17:-1 18:1 19:-1 20:-1 21:1 22:-1 23:-1 24:1 
-1 1:1 2:-0.941176 4:-0.692308 7:0.333333 8:-0.333333 9:0.333333 10:-0.535714 11:1 12:-1 13:-1 14:1 15:-1 16:-1 17:-1 18:1 19:-1 20:-1 21:1 22:-1 23:-1 24:1 
+1 1:-1 2:-0.588235 4:-0.901099 5:-1 6:-1 7:-0.333333 8:-0.333333 9:0.333333 10:-0.5 11:1 12:-1 13:-1 14:-1 15:-1 16:-1 17:-1 18:1 19:-1 20:-1 21:1 22:-1 23:-1 24:1 
-1 1:-0.333333 2:-0.794118 4:-0.846154 5:0.5 6:-0.5 7:-0.333333 8:-1 9:-1 10:-0.964286 11:1 12:-1 13:-1 14:-1 15:-1 16:-1 17:-1 18:1 19:-1 20:-1 21:1 22:-1 23:-1 24:1 
-1 1:1 2:-0.411765 4:-0.582418 5:-1 6:0.5 7:-0.333333 8:1 9:-0.333333 10:-0.785714 11:1 12:-1 13:-1 14:1 15:-1 16:-1 17:-1 18:1 19:-1 20:1 21:-1 22:-1 23:-1 24:1 
+1 1:-0.333333 2:-0.411765 3:1 4:-0.813187 5:-1 6:1 7:-1 8:1 9:-1 10:-0.571429 11:1 12:-0.333333 13:-1 14:1 15:-1 16:-1 17:-1 18:1 19:-1 20:-1 21:1 22:-1 23:-1 24:1 
+1 1:-1 2:-0.676471 3:-1 4:-0.912088 5:-1 6:1 7:0.333333 8:0.333333 9:0.333333 10:-0.5 11:1 12:-0.333333 13:1 14:-1 15:-1 16:1 17:-1 18:1 19:-1 20:1 21:-1 22:-1 23:-1 24:1 
-1 1:1 2:-0.764706 4:-0.934066 5:-1 7:-0.333333 8:-1 9:-1 10:-0.75 11:1 12:-1 13:-1 14:1 15:-1 16:-1 17:-1 18:1 19:-1 20:-1 21:1 22:-1 23:-1 24:1 
+1 1:-0.333333 2:-0.411765 3:0.5 4:-0.791209 5:-1 6:-1 7:-0.333333 8:-0.333333 9:-0.333333 10:-0.464286 11:1 12:-1 13:-1 14:1 15:-1 16:-1 17:-1 18:1 19:-1 20:-1 21:1 22:-1 23:-1 24:-1 
-1 1:-0.333333 2:-0.882353 4:-0.868132 5:-1 7:0.333333 8:-0.333333 9:-1 10:-0.5 11:1 12:-1 13:-1 14:-1 15:1 16:-1 17:-1 18:-1 19:-1 20:-1 21:1 22:-1 23:-1 24:1 
+1 1:-1 2:-0.5 3:0.5 4:-0.648352 5:-1 6:-0.5 7:0.333333 8:-1 9:-0.333333 10:-0.75 11:1 12:-0.333333 13:-1 14:-1 15:-1 16:-1 17:-1 18:1 19:-1 20:-1 21:1 22:-1 23:-1 24:1 
+1 1:1 2:-0.235294 3:-0.5 4:-0.197802 5:1 6:-1 7:-0.333333 8:-1 9:-1 10:0.214286 11:-1 12:-1 13:-1 14:1 15:-1 16:-1 17:1 18:1 19:-1 20:-1 21:1 22:-1 23:-1 24:-1 
-1 1:-1 2:-0.764706 4:-0.736264 5:-1 7:-1 8:-1 9:0.333333 10:-0.178571 11:1 12:-1 13:-1 14:-1 15:-1 16:-1 17:-1 18:1 19:-1 20:-1 21:1 22:-1 23:-1 24:1 
-1 1:-1 2:-0.941176 3:1 4:-0.989011 6:1 7:0.333333 8:1 9:0.333333 10:0.178571 11:1 12:-0.333333 13:-1 14:-1 15:-1 16:-1 17:-1 18:1 19:-1 20:-1 21:1 22:-1 23:-1 24:1 
-1 1:1 2:-0.764706 4:-0.802198 5:-1 6:0.5 7:0.333333 8:-0.333333 9:0.333333 10:-0.571429 11:1 12:-0.333333 13:1 14:1 15:-1 16:-1 17:-1 18:1 19:-1 20:1 21:-1 22:-1 23:-1 24:-1 
-1 1:-1 2:-0.5 3:1 4:-0.956044 5:-1 6:1 7:0.333333 8:1 9:-1 10:0.642857 11:1 12:-0.333333 13:-1 14:-1 15:-1 16:1 17:-1 18:1 19:-1 20:-1 21:1 22:-1 23:-1 24:1 
+1 1:1 2:-0.0588235 3:0.5 4:0.032967 5:-1 6:-0.5 7:-1 8:-1 9:0.333333 10:-0.678571 11:1 12:-0.333333 13:-1 14:-1 15:-1 16:-1 17:-1 18:1 19:-1 20:-1 21:1 22:-1 23:-1 24:1 
+1 1:-0.333333 2:-0.0588235 3:0.5 4:-0.527473 5:-1 7:-1 8:-0.333333 9:-1 10:-0.607143 12:-0.333333 13:-1 14:1 15:-1 16:-1 17:-1 18:1 19:-1 20:-1 21:1 22:-1 23:-1 24:-1 
+1 1:-1 2:-0.5 3:-0.5 4:-0.846154 5:1 7:0.333333 8:-0.333333 9:-0.333333 10:-0.25 11:1 12:-0.333333 13:1 14:-1 15:-1 16:1 17:-1 18:1 19:-1 20:-1 21:1 22:-1 23:1 24:-1 
-1 1:1 2:-0.411765 3:1 4:-0.604396 5:0.5 7:0.333333 8:1 9:-1 10:0.107143 11:1 12:-1 13:-1 14:1 15:-1 16:-1 17:-1 18:1 19:-1 20:-1 21:1 22:-1 23:-1 24:1 
+1 1:-0.333333 2:-0.588235 3:1 4:-0.923077 5:-1 6:1 7:0.333333 8:1 9:0.333333 10:-0.392857 11:-1 12:-1 13:1 14:1 15:-1 16:1 17:-1 18:1 19:-1 20:-1 21:1 22:-1 23:-1 24:1 
-1 1:1 2:-0.676471 3:1 4:-0.868132 5:-1 7:0.333333 8:-0.333333 9:-0.333333 10:-0.571429 11:1 12:-0.333333 13:-1 14:-1 15:-1 16:-1 17:-1 18:1 19:-1 20:-1 21:1 22:-1 23:-1 24:1 
+1 1:-0.333333 2:-0.852941 3:-0.5 4:-0.461538 5:-1 6:1 7:-0.333333 8:1 9:1 10:0.964286 11:-1 12:-1 13:1 14:1 15:-1 16:-1 17:1 18:1 19:-1 20:-1 21:-1 22:-1 23:-1 24:-1 
-1 1:-0.333333 2:-0.647059 3:1 4:-0.89011 5:-1 6:-1 7:0.333333 8:0.333333 9:0.333333 10:0.75 11:1 12:0.333333 13:-1 14:1 15:-1 16:1 17:-1 18:1 19:-1 20:-1 21:-1 22:1 23:-1 24:-1 
+1 1:-1 2:-0.764706 4:-0.945055 5:-0.5 6:0.5 7:1 8:-1 9:-0.333333 10:-0.964286 11:1 12:-1 13:-1 14:-1 15:-1 16:-1 17:-1 18:1 19:-1 20:-1 21:1 22:-1 23:-1 24:1 
-1 1:-0.333333 2:-0.588235 3:-1 4:-0.67033 5:-1 7:-0.333333 8:1 9:0.333333 10:-0.5 11:-1 12:-0.333333 13:-1 14:1 15:-1 16:-1 17:-1 18:1 19:-1 20:-1 21:1 22:-1 23:-1 24:1 
+1 1:1 2:-0.411765 4:-0.516484 5:0.5 7:0.333333 8:0.333333 9:-0.333333 10:0.25 11:1 12:0.333333 13:-1 14:1 15:-1 16:-1 17:-1 18:1 19:-1 20:-1 21:1 22:-1 23:-1 24:-1 
+1 1:-0.333333 2:0.294118 3:-1 4:-0.604396 5:-0.5 6:0.5 7:0.333333 8:1 9:1 10:-0.464286 11:1 12:-1 13:1 14:-1 15:-1 16:-1 17:-1 18:1 19:-1 20:-1 21:-1 22:-1 23:1 24:-1 
+1 1:-0.333333 2:-0.323529 4:-0.593407 5:-1 7:0.333333 8:-0.333333 9:0.333333 10:-0.392857 11:1 12:-1 13:1 14:1 15:-1 16:-1 17:-1 18:1 19:-1 20:-1 21:1 22:-1 23:-1 24:1 
-1 1:1 2:-0.941176 4:-0.791209 5:-1 6:0.5 7:1 8:-0.333333 9:-1 10:-0.642857 11:1 12:-1 13:-1 14:-1 15:-1 16:-1 17:-1 18:1 19:-1 20:1 21:-1 22:-1 23:-1 24:1 
+1 1:-0.333333 2:0.205882 4:-0.692308 5:-0.5 7:0.333333 8:1 9:-0.333333 10:-0.928571 11:1 12:-1 13:-1 14:-1 15:-1 16:-1 17:-1 18:-1 19:-1 20:1 21:-1 22:-1 23:-1 24:1 
+1 1:-0.333333 2:-0.852941 3:1 4:-0.857143 5:-1 6:1 7:-0.333333 8:0.333333 9:0.333333 10:-0.464286 11:1 12:-0.333333 13:-1 14:1 15:-1 16:-1 17:-1 18:1 19:-1 20:-1 21:1 22:-1 23:-1 24:-1 
-1 1:1 2:-0.941176 3:1 4:-0.868132 5:-1 7:-0.333333 8:-1 9:0.333333 10:-0.678571 11:1 12:-0.333333 13:-1 14:1 15:-1 16:-1 17:-1 18:1 19:-1 20:-1 21:1 22:-1 23:-1 24:1 
+1 1:-0.333333 2:-0.764706 4:-0.912088 5:-0.5 6:-0.5 7:-0.333333 8:1 9:0.333333 10:-0.714286 11:-1 12:1 13:-1 14:-1 15:-1 16:-1 17:-1 18:1 19:-1 20:1 21:-1 22:-1 23:-1 24:1 
-1 1:-0.333333 2:-0.411765 4:-0.714286 5:1 6:1 7:0.333333 8:1 9:1 10:-0.392857 11:-1 12:-1 13:-1 14:1 15:-1 16:-1 17:1 18:1 19:-1 20:-1 21:-1 22:-1 23:-1 24:1 
+1 1:-0.333333 2:-0.588235 3:0.5 4:-0.549451 5:-1 6:1 7:-1 8:0.333333 9:1 10:-0.25 11:1 12:-1 13:-1 14:1 15:-1 16:-1 17:-1 18:1 19:-1 20:-1 21:1 22:-1 23:-1 24:-1 
-1 1:1 2:-0.852941 3:1 4:-0.923077 6:1 7:0.333333 8:-0.333333 9:0.333333 10:0.178571 11:1 12:-0.333333 13:-1 14:1 15:-1 16:-1 17:-1 18:1 19:-1 20:-1 21:1 22:-1 23:-1 24:1 
-1 1:-1 2:-0.764706 4:-0.89011 5:-1 7:1 8:0.333333 9:-1 10:-0.714286 11:1 12:-1 13:-1 14:-1 15:-1 16:1 17:-1 18:1 19:-1 20:-1 21:1 22:-1 23:1 24:-1 
-1 1:1 2:-0.323529 3:0.5 4:-0.461538 5:-1 6:0.5 7:0.333333 8:1 9:0.333333 10:-0.75 11:1 12:-0.333333 13:-1 14:-1 15:-1 16:-1 17:-1 18:1 19:-1 20:-1 21:1 22:-1 23:-1 24:1 
+1 1:-1 2:-0.764706 4:-0.923077 5:-1 6:0.5 7:1 8:1 9:-0.333333 10:-0.928571 11:1 12:-1 13:-1 14:-1 15:-1 16:-1 17:-1 18:1 19:-1 20:1 21:-1 22:-1 23:-1 24:1 
-1 1:1 2:-0.764706 3:1 4:-0.857143 5:-1 6:1 7:0.333333 8:-1 9:-1 10:-0.321429 11:1 12:-0.333333 13:1 14:-1 15:-1 16:1 17:-1 18:1 19:-1 20:-1 21:1 22:-1 23:1 24:-1 
-1 1:-1 2:-0.235294 3:1 4:0.142857 5:-1 6:1 7:0.333333 8:1 9:1 10:-0.321429 11:1 12:0.333333 13:1 14:1 15:-1 16:-1 17:1 18:1 19:-1 20:-1 21:-1 22:-1 23:-1 24:-1 
-1 1:1 2:-0.764706 3:1 4:-0.813187 5:-1 6:1 7:0.333333 8:1 9:-1 10:-0.142857 11:1 12:0.333333 13:-1 14:1 15:-1 16:-1 17:-1 18:1 19:-1 20:-1 21:1 22:-1 23:-1 24:1 
-1 1:-0.333333 2:-0.764706 3:1 4:-0.868132 5:-1 6:0.5 7:0.333333 8:0.333333 9:-0.333333 10:-0.75 11:1 12:-1 13:-1 14:-1 15:-1 16:-1 17:-1 18:1 19:-1 20:-1 21:1 22:-1 23:-1 24:1 
-1 1:-1 2:-0.411765 4:-0.296703 5:-1 7:1 8:-0.333333 9:0.333333 10:-0.928571 12:-1 13:-1 14:-1 15:-1 16:-1 17:-1 18:1 19:-1 20:-1 21:1 22:-1 23:1 24:-1 
-1 1:1 2:-0.764706 4:-0.868132 5:0.5 6:0.5 7:0.333333 8:-0.333333 9:-0.333333 10:0.285714 11:1 12:-1 13:-1 14:-1 15:1 16:-1 17:1 18:1 19:-1 20:-1 21:1 22:-1 23:-1 24:1 
-1 1:1 2:-0.852941 3:1 4:-0.681319 5:1 7:0.333333 8:-0.333333 9:-1 10:-0.5 11:1 12:-0.333333 13:1 14:-1 15:-1 16:-1 17:-1 18:1 19:-1 20:-1 21:1 22:-1 23:-1 24:1 
-1 1:1 2:-0.0588235 4:-0.604396 5:1 6:1 7:-0.333333 8:1 9:-1 10:-0.0714286 11:1 12:-1 13:-1 14:1 15:-1 16:-1 17:-1 18:1 19:-1 20:-1 21:1 22:-1 23:1 24:-1 
+1 1:-1 2:-0.323529 3:-1 4:-0.43956 5:-1 6:-1 7:0.333333 8:1 9:-0.333333 10:0.107143 12:-0.333333 13:-1 14:1 15:-1 16:-1 17:-1 18:1 19:-1 20:-1 21:1 22:-1 23:-1 24:1 
+1 1:0.333333 2:-0.235294 3:0.5 4:-0.813187 5:-1 6:1 7:0.333333 8:1 9:-1 10:0.678571 11:1 12:-1 13:-1 14:1 15:-1 16:-1 17:-1 18:1 19:-1 20:-1 21:1 22:-1 23:-1 24:-1 
-1 1:1 2:-0.0588235 3:1 4:-0.659341 5:1 6:1 7:0.333333 8:-0.333333 9:0.333333 10:0.142857 11:1 12:-1 13:-1 14:1 15:-1 16:-1 17:-1 18:1 19:-1 20:-1 21:1 22:-1 23:-1 24:1 
-1 1:-0.333333 2:-0.941176 3:1 4:-0.923077 5:1 6:0.5 7:-0.333333 8:0.333333 9:-0.333333 10:-0.285714 11:1 12:-0.333333 13:-1 14:-1 15:-1 16:-1 17:-1 18:1 19:-1 20:-1 21:1 22:-1 23:1 24:-1 
-1 1:-1 2:-0.588235 3:-1 4:-0.681319 5:-1 6:0.5 7:0.333333 8:-1 9:-0.333333 10:-0.571429 11:-1 12:-1 13:-1 14:1 15:-1 16:-1 17:-1 18:1 19:-1 20:-1 21:1 22:-1 23:-1 24:1 
-1 1:0.333333 2:-0.0588235 4:-0.593407 5:-1 7:0.333333 8:-0.333333 9:-1 10:-0.857143 11:1 12:-1 13:-1 14:1 15:-1 16:-1 17:-1 18:1 19:-1 20:-1 21:1 22:-1 23:-1 24:1 
-1 1:-1 2:-0.411765 4:-0.692308 5:-1 7:-1 8:-0.333333 9:-1 10:-0.821429 11:1 12:-1 13:-1 14:-1 15:-1 16:-1 17:-1 18:1 19:-1 20:1 21:-1 22:-1 23:1 24:-1 
-1 1:1 2:-0.823529 4:-0.868132 5:-1 7:-0.333333 8:1 9:0.333333 10:0.607143 11:1 12:-1 13:-1 14:1 15:-1 16:1 17:-1 18:1 19:-1 20:-1 21:1 22:-1 23:-1 24:1 
-1 1:-0.333333 2:-0.764706 4:-0.956044 5:-1 6:-0.5 7:1 8:-1 9:-1 10:-0.75 11:-1 12:-1 13:-1 14:-1 15:-1 16:-1 17:-1 18:-1 19:-1 20:-1 21:1 22:-1 23:1 24:-1 
-1 1:-1 2:-0.764706 4:-0.89011 5:1 7:-0.333333 8:1 9:-0.333333 10:-0.857143 11:-1 12:-1 13:-1 14:1 15:-1 16:-1 17:-1 18:1 19:-1 20:1 21:-1 22:-1 23:-1 24:1 
-1 1:1 2:-0.764706 4:-0.945055 5:-1 7:0.333333 8:-0.333333 9:-1 10:-0.607143 11:-1 12:-0.333333 13:-1 14:-1 15:-1 16:-1 17:-1 18:1 19:-1 20:-1 21:1 22:-1 23:-1 24:1 
-1 1:1 2:-0.411765 3:0.5 4:-0.692308 5:1 7:0.333333 8:1 9:-1 10:-0.535714 11:1 12:-0.333333 13:1 14:1 15:-1 16:-1 17:-1 18:1 19:-1 20:-1 21:1 22:-1 23:-1 24:1 
-1 1:1 2:-0.676471 4:-0.505495 5:-1 7:0.333333 8:-0.333333 9:0.333333 10:-0.607143 11:1 12:-1 13:-1 14:1 15:-1 16:-1 17:1 18:1 19:-1 20:-1 21:1 22:-1 23:-1 24:1 
-1 1:1 2:-0.0588235 3:-1 4:-0.736264 5:-1 7:0.333333 8:-0.333333 9:0.333333 10:-0.714286 11:1 12:-0.333333 13:-1 14:-1 15:-1 16:-1 17:-1 18:1 19:-1 20:-1 21:1 22:-1 23:-1 24:1 
+1 1:-0.333333 2:0.294118 4:0.186813 5:0.5 6:0.5 7:0.333333 8:-0.333333 9:1 10:-0.714286 11:-1 12:-0.333333 13:-1 14:1 15:-1 16:-1 17:-1 18:-1 19:1 20:-1 21:1 22:-1 23:-1 24:1 
+1 1:-1 2:-0.764706 4:-0.153846 5:-1 6:1 7:0.333333 8:1 9:1 10:0.214286 11:1 12:-1 13:-1 14:1 15:-1 16:-1 17:-1 18:1 19:-1 20:-1 21:-1 22:-1 23:-1 24:-1 
+1 1:1 2:-0.852941 4:-0.857143 5:-1 6:0.5 7:0.333333 8:-0.333333 9:0.333333 10:-0.892857 11:1 12:-1 13:-1 14:-1 15:-1 16:-1 17:-1 18:1 19:-1 20:-1 21:1 22:-1 23:-1 24:1 
-1 1:-1 2:-0.411765 4:-0.681319 5:-1 6:-0.5 7:0.333333 8:-1 9:1 10:-0.892857 11:-1 12:-1 13:-1 14:-1 15:-1 16:-1 17:-1 18:1 19:-1 20:-1 21:-1 22:-1 23:-1 24:1 
+1 1:0.333333 2:-0.0588235 4:-0.56044 5:-1 7:0.333333 8:-0.333333 9:0.333333 10:-0.75 11:1 12:-1 13:-1 14:-1 15:-1 16:-1 17:-1 18:1 19:-1 20:-1 21:1 22:-1 23:-1 24:1 
-1 1:1 2:-0.852941 4:-0.747253 6:1 7:0.333333 8:1 9:1 10:0.142857 11:1 12:-1 13:-1 14:-1 15:-1 16:1 17:-1 18:1 19:-1 20:-1 21:-1 22:-1 23:1 24:-1 
-1 1:1 2:-0.764706 4:-0.791209 5:-0.5 6:0.5 7:0.333333 8:-1 9:1 10:-0.428571 11:1 12:-1 13:-1 14:-1 15:-1 16:-1 17:-1 18:1 19:-1 20:-1 21:1 22:-1 23:-1 24:1 
-1 1:-0.333333 2:-0.588235 4:-0.923077 5:-1 7:1 8:-0.333333 9:-1 10:-0.785714 11:1 12:-1 13:-1 14:-1 15:-1 16:-1 17:-1 18:-1 19:-1 20:-1 21:1 22:-1 23:1 24:-1 
-1 1:1 2:-1 3:1 4:-0.857143 5:-1 6:0.5 7:0.333333 8:-1 9:-1 10:-0.178571 11:1 12:0.333333 13:1 14:-1 15:-1 16:-1 17:-1 18:1 19:-1 20:-1 21:1 22:-1 23:1 24:-1 
+1 1:-1 2:-0.411765 4:-0.824176 5:-1 6:-1 7:0.333333 8:-0.333333 9:0.333333 10:-0.607143 12:-1 13:1 14:-1 15:-1 16:-1 17:-1 18:1 19:-1 20:-1 21:1 22:-1 23:-1 24:-1 
+1 1:-0.333333 2:-0.941176 4:0.582418 5:1 6:-1 7:0.333333 8:-0.333333 9:-0.333333 10:-0.857143 11:1 12:-1 13:-1 14:1 15:-1 16:1 17:-1 18:1 19:-1 20:-1 21:1 22:1 23:-1 24:-1 
+1 1:-0.333333 2:-0.5 4:-0.714286 5:-0.5 6:1 7:-1 8:-0.333333 9:0.333333 10:0.5 11:-1 12:-0.333333 13:-1 14:-1 15:-1 16:-1 17:-1 18:1 19:-1 20:1 21:-1 22:-1 23:1 24:-1 
-1 1:1 2:-0.764706 3:1 4:-0.879121 5:-1 7:-0.333333 8:-0.333333 9:-0.333333 10:-0.428571 11:1 12:-0.333333 13:-1 14:-1 15:-1 16:-1 17:-1 18:1 19:-1 20:-1 21:1 22:-1 23:-1 24:1 
-1 1:-1 2:-0.235294 4:-0.747253 5:-1 6:1 7:0.333333 8:0.333333 9:-0.333333 10:-0.285714 11:1 12:-1 13:1 14:-1 15:-1 16:-1 17:-1 18:-1 19:-1 20:-1 21:1 22:-1 23:-1 24:1 
+1 1:-1 2:-0.411765 4:-0.923077 5:1 6:1 7:-0.333333 8:-0.333333 9:0.333333 10:-0.642857 11:-1 12:-1 13:-1 14:-1 15:-1 16:1 17:-1 18:1 19:-1 20:-1 21:1 22:-1 23:-1 24:1 
-1 1:1 2:-0.941176 4:-0.846154 5:-1 6:0.5 7:0.333333 8:-0.333333 9:-0.333333 10:0.142857 11:1 12:-1 13:1 14:-1 15:-1 16:-1 17:-1 18:1 19:-1 20:-1 21:1 22:-1 23:-1 24:1 
+1 1:-1 2:0.294118 3:-1 4:-0.516484 5:-1 6:1 7:0.333333 8:1 9:1 10:-0.821429 11:1 12:-0.333333 13:1 14:-1 15:-1 16:-1 17:1 18:1 19:-1 20:-1 21:-1 22:-1 23:-1 24:1 
-1 1:1 2:-0.764706 3:1 4:-0.89011 5:-1 7:-0.333333 8:-0.333333 9:-1 10:-0.714286 11:1 12:-0.333333 13:-1 14:-1 15:-1 16:-1 17:-1 18:1 19:-1 20:-1 21:1 22:-1 23:-1 24:1 
-1 1:1 2:-0.764706 3:-0.5 4:-0.648352 7:-0.333333 8:0.333333 9:-1 10:-0.428571 11:1 12:-1 13:1 14:-1 15:-1 16:-1 17:-1 18:1 19:-1 20:-1 21:1 22:-1 23:1 24:-1 
-1 1:1 2:-0.411765 4:-0.879121 5:-1 6:0.5 7:0.333333 8:-1 9:-1 10:-0.785714 11:1 12:-1 13:-1 14:1 15:-1 16:-1 17:-1 18:1 19:-1 20:-1 21:1 22:-1 23:-1 24:1 
-1 1:1 2:-0.764706 3:1 4:-0.945055 5:-1 6:1 7:0.333333 8:1 9:-1 10:0.178571 11:1 12:0.333333 13:-1 14:-1 15:-1 16:-1 17:-1 18:1 19:-1 20:-1 21:1 22:-1 23:-1 24:1 
-1 1:1 2:-0.941176 3:-1 4:-0.89011 5:-0.5 7:0.333333 8:-1 9:1 10:-0.428571 11:-1 12:-1 13:-1 14:-1 15:1 16:1 17:-1 18:1 19:-1 20:1 21:-1 22:-1 23:-1 24:1 
-1 1:0.333333 2:-0.411765 4:-0.813187 5:-1 7:0.333333 8:-0.333333 9:-1 10:-0.75 11:1 12:-1 13:-1 14:-1 15:-1 16:-1 17:-1 18:1 19:-1 20:-1 21:1 22:-1 23:-1 24:1 
+1 1:1 2:-0.588235 4:-0.978022 5:-1 6:-1 7:-0.333333 8:1 9:-1 10:-0.892857 11:1 12:-1 13:-1 14:-1 15:-1 16:-1 17:-1 18:-1 19:1 20:1 21:-1 22:-1 23:-1 24:1 
-1 1:-1 2:-0.941176 3:1 4:-0.945055 5:0.5 6:0.5 7:-0.333333 8:1 9:-1 10:-0.285714 11:1 12:-0.333333 13:-1 14:1 15:-1 16:1 17:-1 18:1 19:-1 20:-1 21:1 22:-1 23:1 24:-1 
-1 1:0.333333 2:-0.764706 4:-0.769231 5:-1 7:-0.333333 8:-0.333333 9:0.333333 10:-0.0357143 11:1 12:-1 13:-1 14:-1 15:-1 16:-1 17:-1 18:1 19:-1 20:-1 21:1 22:-1 23:1 24:-1 
+1 1:-0.333333 2:-0.235294 4:-0.78022 5:-1 7:-0.333333 8:-0.333333 9:1 10:-0.821429 11:-1 12:-1 13:-1 14:-1 15:-1 16:1 17:-1 18:-1 19:-1 20:-1 21:1 22:-1 23:-1 24:1 
-1 1:1 2:-0.411765 3:0.5 4:-0.56044 5:-0.5 7:0.333333 8:0.333333 9:-0.333333 10:-0.428571 11:1 12:-0.333333 13:-1 14:-1 15:-1 16:-1 17:-1 18:1 19:-1 20:-1 21:1 22:-1 23:-1 24:1 
-1 1:-0.333333 2:-0.852941 4:-0.802198 5:1 6:0.5 7:0.333333 8:-1 9:0.333333 10:-0.821429 11:1 12:-1 13:-1 14:1 15:-1 16:-1 17:-1 18:1 19:-1 20:-1 21:1 22:-1 23:-1 24:1 
-1 1:-0.333333 2:0.647059 3:0.5 4:-0.208791 5:1 7:0.333333 8:-1 9:-1 10:-0.714286 11:1 12:-1 13:-1 14:-1 15:-1 16:-1 17:-1 18:1 19:-1 20:-1 21:1 22:-1 23:1 24:-1 
-1 1:1 2:-0.411765 3:1 4:-0.725275 5:-1 7:0.333333 8:-0.333333 9:-1 10:-0.428571 11:1 12:-0.333333 13:-1 14:-1 15:-1 16:-1 17:-1 18:1 19:-1 20:-1 21:1 22:-1 23:1 24:-1 
+1 1:-1 2:-0.764706 3:-0.5 4:-0.791209 5:-1 7:-1 8:-1 9:1 10:-0.642857 11:1 12:-1 13:-1 14:-1 15:-1 16:-1 17:-1 18:1 19:-1 20:-1 21:-1 22:-1 23:-1 24:1 
-1 1:1 2:-0.676471 4:-0.604396 5:-0.5 6:-0.5 7:-0.333333 8:1 9:0.333333 10:-0.857143 11:1 12:-1 13:-1 14:1 15:-1 16:-1 17:1 18:1 19:-1 20:-1 21:1 22:-1 23:-1 24:1 
-1 1:1 2:-0.794118 3:1 4:-0.89011 5:-0.5 6:-1 7:-0.333333 8:1 9:-1 10:0.357143 11:1 12:0.333333 13:-1 14:-1 15:-1 16:-1 17:-1 18:1 19:-1 20:-1 21:1 22:-1 23:1 24:-1 
-1 1:-1 2:-0.764706 4:-0.835165 5:-1 7:0.333333 8:-0.333333 9:-1 10:-0.714286 11:1 12:-1 13:-1 14:-1 15:-1 16:-1 17:-1 18:1 19:-1 20:-1 21:1 22:-1 23:-1 24:1 
-1 1:-1 2:-0.411765 4:-0.846154 5:-1 6:1 7:-0.333333 8:1 9:0.333333 10:0.285714 11:1 12:-1 13:-1 14:-1 15:-1 16:-1 17:-1 18:1 19:-1 20:-1 21:1 22:-1 23:-1 24:1 
-1 1:-1 2:-0.588235 3:1 4:-0.43956 5:-1 6:1 7:0.333333 8:1 9:1 10:-0.392857 11:1 12:0.333333 13:-1 14:1 15:-1 16:1 17:-1 18:1 19:-1 20:-1 21:-1 22:-1 23:-1 24:-1 
-1 1:1 2:-0.764706 3:1 4:-0.725275 5:-1 6:1 7:-0.333333 8:1 9:1 10:0.357143 11:-1 12:0.333333 13:-1 14:-1 15:-1 16:-1 17:-1 18:1 19:-1 20:-1 21:-1 22:-1 23:1 24:-1 
-1 1:1 2:-0.823529 3:1 4:-0.89011 5:-1 6:1 7:0.333333 8:1 9:-1 10:-0.535714 11:1 12:-0.333333 13:1 14:-1 15:1 16:1 17:-1 18:1 19:-1 20:-1 21:1 22:-1 23:1 24:-1 
+1 1:-0.333333 2:-0.676471 4:-0.934066 5:-1 6:1 7:0.333333 8:0.333333 9:0.333333 10:-0.357143 11:1 12:-1 13:1 14:-1 15:-1 16:-1 17:-1 18:1 19:-1 20:-1 21:1 22:-1 23:-1 24:1 
-1 1:1 2:-0.0588235 3:1 4:-0.32967 5:1 6:1 7:0.333333 8:1 9:-1 10:-0.392857 11:1 12:-0.333333 13:-1 14:-1 15:-1 16:-1 17:-1 18:1 19:-1 20:-1 21:1 22:-1 23:-1 24:1 
-1 1:1 2:-0.411765 4:-0.857143 5:-1 6:-0.5 7:-0.333333 8:0.333333 9:0.333333 10:-0.321429 12:-1 13:-1 14:1 15:-1 16:-1 17:-1 18:1 19:-1 20:-1 21:1 22:-1 23:-1 24:1 
+1 1:-1 2:-0.705882 4:-0.032967 5:-1 6:1 7:-1 8:1 9:-0.333333 10:-0.0714286 11:1 12:-1 13:-1 14:1 15:1 16:1 17:-1 18:1 19:-1 20:-1 21:1 22:-1 23:-1 24:-1 
-1 1:1 2:-0.411765 4:-0.912088 5:1 6:1 7:0.333333 8:-0.333333 9:0.333333 10:-0.785714 11:1 12:-0.333333 13:-1 14:-1 15:-1 16:-1 17:-1 18:1 19:-1 20:-1 21:1 22:-1 23:-1 24:1 
-1 1:1 2:-0.588235 4:-0.725275 5:1 6:0.5 7:0.333333 8:0.333333 9:-0.333333 10:-0.535714 11:1 12:-1 13:-1 14:-1 15:1 16:1 17:-1 18:1 19:-1 20:-1 21:1 22:-1 23:-1 24:1 
-1 1:1 2:-0.764706 3:1 4:-0.868132 6:0.5 7:-0.333333 8:1 9:0.333333 10:-0.357143 11:1 12:-1 13:-1 14:1 15:-1 16:-1 17:-1 18:1 19:-1 20:1 21:-1 22:-1 23:-1 24:1 
-1 1:-0.333333 2:0.294118 3:-0.5 4:0.318681 5:1 6:-1 7:0.333333 8:1 9:1 10:-0.392857 11:1 12:-1 13:-1 14:1 15:-1 16:1 17:-1 18:-1 19:1 20:-1 21:-1 22:-1 23:-1 24:-1 
+1 1:-0.333333 2:0.294118 4:-0.681319 5:-1 6:0.5 7:0.333333 8:1 9:-1 10:-0.678571 11:1 12:-0.333333 13:-1 14:-1 15:-1 16:-1 17:-1 18:1 19:-1 20:-1 21:1 22:-1 23:-1 24:1 
+1 1:-1 2:-0.235294 4:0.296703 5:-1 6:-0.5 7:-1 8:-1 9:1 10:-0.464286 11:1 12:-1 13:-1 14:1 15:-1 16:-1 17:-1 18:1 19:-1 20:-1 21:1 22:-1 23:1 24:-1 
-1 1:1 2:-0.852941 4:-0.725275 5:-1 7:0.333333 8:-0.333333 9:-1 10:-0.535714 11:1 12:-1 13:1 14:-1 15:-1 16:-1 17:-1 18:1 19:-1 20:-1 21:1 22:-1 23:-1 24:1 
-1 1:1 2:-0.588235 3:1 4:-0.758242 5:-1 7:-0.333333 8:-0.333333 9:0.333333 10:-0.75 11:1 12:-0.333333 13:-1 14:-1 15:-1 16:-1 17:-1 18:1 19:-1 20:-1 21:1 22:-1 23:-1 24:1 
-1 1:-1 2:-0.764706 4:-0.879121 5:1 6:1 7:-1 8:1 9:-0.333333 10:0.0714286 11:1 12:-1 13:-1 14:1 15:-1 16:-1 17:-1 18:1 19:-1 20:-1 21:1 22:-1 23:1 24:-1 
+1 1:1 2:-0.941176 4:-0.516484 5:-1 6:-0.5 7:-0.333333 8:1 9:-0.333333 10:-0.535714 11:1 12:-1 13:-1 14:-1 15:-1 16:-1 17:-1 18:1 19:-1 20:-1 21:1 22:-1 23:-1 24:1 
-1 1:1 2:-0.411765 4:-0.813187 5:-0.5 7:0.333333 8:1 9:0.333333 10:-0.642857 11:1 12:-1 13:-1 14:1 15:-1 16:-1 17:-1 18:1 19:-1 20:1 21:-1 22:-1 23:-1 24:-1 
-1 1:1 2:-0.676471 3:1 4:-0.648352 5:0.5 6:1 7:0.333333 8:1 9:1 10:-0.857143 11:1 12:-0.333333 13:-1 14:1 15:-1 16:-1 17:1 18:1 19:-1 20:1 21:-1 22:-1 23:-1 24:1 
-1 1:1 2:-0.764706 4:-0.846154 5:-1 7:0.333333 8:-0.333333 9:-1 10:0.107143 11:1 12:-1 13:-1 14:-1 15:-1 16:-1 17:-1 18:1 19:-1 20:-1 21:1 22:-1 23:-1 24:1 
-1 1:0.333333 2:-0.588235 3:-0.5 4:-0.868132 5:1 6:0.5 7:0.333333 8:1 9:0.333333 10:0.0714286 11:-1 12:-1 13:-1 14:-1 15:-1 16:-1 17:-1 18:1 19:-1 20:-1 21:1 22:-1 23:1 24:-1 
-1 1:1 2:-0.676471 3:1 4:-0.857143 5:1 6:1 7:0.333333 8:1 9:-0.333333 10:0.571429 11:1 12:-1 13:-1 14:-1 15:-1 16:-1 17:-1 18:1 19:-1 20:-1 21:1 22:-1 23:-1 24:1 
-1 1:-0.333333 2:-0.411765 3:1 4:-0.593407 5:-0.5 6:-0.5 7:-1 8:-0.333333 9:0.333333 10:-0.357143 11:1 12:-1 13:-1 14:1 15:-1 16:1 17:-1 18:1 19:-1 20:-1 21:1 22:-1 23:-1 24:1 
-1 1:-1 2:0.264706 4:0.153846 5:-1 6:-0.5 7:-0.333333 8:-1 9:-1 10:-0.428571 11:1 12:-1 13:-1 14:1 15:-1 16:1 17:-1 18:1 19:-1 20:-1 21:1 22:-1 23:1 24:-1 
-1 1:-1 2:0.294118 4:-0.494505 5:-1 6:0.5 7:0.333333 8:0.333333 9:-0.333333 10:-0.75 11:1 12:-1 13:1 14:-1 15:-1 16:-1 17:1 18:1 19:-1 20:-1 21:1 22:-1 23:-1 24:1 
-1 1:-0.333333 2:0.294118 3:0.5 4:-0.186813 5:-0.5 6:-1 7:0.333333 8:1 9:1 10:-0.571429 11:1 12:-1 13:-1 14:1 15:-1 16:-1 17:-1 18:1 19:-1 20:-1 21:-1 22:-1 23:-1 24:-1 
-1 1:-0.333333 2:-0.764706 4:-0.901099 5:-1 7:-0.333333 8:1 9:-1 10:0.0714286 11:1 12:-0.333333 13:-1 14:1 15:-1 16:-1 17:-1 18:-1 19:-1 20:-1 21:1 22:-1 23:-1 24:1 
+1 1:-1 2:-0.411765 3:0.5 4:-0.912088 5:-1 6:-0.5 7:1 8:1 9:-1 10:0.0357143 12:-1 13:-1 14:-1 15:-1 16:-1 17:-1 18:1 19:-1 20:-1 21:1 22:-1 23:-1 24:1 
-1 1:1 2:-0.764706 4:-0.901099 5:-1 7:1 8:-0.333333 9:-1 10:-0.75 11:1 12:-1 13:-1 14:1 15:1 16:-1 17:-1 18:1 19:-1 20:-1 21:1 22:-1 23:-1 24:1 
+1 1:-0.333333 2:-0.0588235 4:0.010989 5:-1 6:-0.5 7:1 8:1 9:0.333333 10:-0.678571 11:1 12:-1 13:-1 14:1 15:-1 16:-1 17:1 18:1 19:-1 20:1 21:-1 22:-1 23:-1 24:-1 
-1 1:-1 2:-0.411765 3:1 4:-0.318681 5:-1 6:1 7:-0.333333 8:1 9:1 10:-0.107143 11:1 12:-0.333333 13:1 14:1 15:-1 16:-1 17:1 18:1 19:-1 20:-1 21:-1 22:-1 23:-1 24:-1 
-1 1:0.333333 2:0.117647 3:1 4:-0.494505 5:-1 6:1 7:0.333333 8:1 9:1 10:0.321429 11:1 12:-1 13:-1 14:-1 15:-1 16:-1 17:1 18:1 19:-1 20:-1 21:-1 22:-1 23:-1 24:1 
-1 1:1 2:0.294118 3:1 4:-0.186813 5:1 6:1 7:-1 8:-0.333333 9:0.333333 10:-0.0357143 11:-1 12:-0.333333 13:1 14:-1 15:-1 16:-1 17:-1 18:1 19:-1 20:-1 21:1 22:-1 23:-1 24:-1 
+1 1:-0.333333 2:0.294118 4:0.0769231 5:-1 6:-0.5 7:-0.333333 8:-0.333333 9:0.333333 10:-0.75 11:1 12:-1 13:-1 14:1 15:-1 16:-1 17:-1 18:1 19:-1 20:-1 21:1 22:-1 23:-1 24:1 
-1 1:1 2:-0.764706 4:-0.505495 5:1 6:-0.5 7:-0.333333 8:1 9:0.333333 10:-0.964286 11:1 12:-1 13:-1 14:-1 15:-1 16:-1 17:1 18:1 19:-1 20:1 21:-1 22:-1 23:-1 24:1 
-1 1:1 2:-0.823529 4:-0.879121 5:1 6:1 7:0.333333 8:-0.333333 9:-0.333333 10:-0.0714286 11:1 12:-1 13:-1 14:-1 15:1 16:1 17:-1 18:-1 19:1 20:-1 21:1 22:-1 23:1 24:-1 
-1 1:1 2:-0.588235 4:-0.747253 5:-1 7:0.333333 8:1 9:-1 10:-0.142857 11:1 12:-1 13:-1 14:1 15:-1 16:-1 17:-1 18:1 19:-1 20:-1 21:1 22:-1 23:-1 24:1 
-1 1:-0.333333 2:-0.5 3:1 4:-0.725275 5:0.5 6:0.5 7:0.333333 8:-0.333333 9:0.333333 10:-0.535714 11:1 12:-0.333333 13:-1 14:1 15:-1 16:-1 17:-1 18:1 19:-1 20:-1 21:1 22:-1 23:-1 24:1 
-1 1:1 2:-0.941176 4:-0.945055 5:-1 6:-1 7:-0.333333 8:1 9:-1 10:0.25 11:1 12:-1 13:-1 14:1 15:-1 16:1 17:-1 18:1 19:-1 20:-1 21:1 22:1 23:-1 24:-1 
+1 1:-0.333333 2:-0.0588235 3:-1 4:-0.604396 5:-1 7:-0.333333 8:-1 9:0.333333 10:-0.178571 11:1 12:-1 13:-1 14:1 15:-1 16:-1 17:-1 18:1 19:-1 20:-1 21:1 22:-1 23:-1 24:1 
+1 1:0.333333 2:-0.411765 3:1 4:-0.879121 5:1 6:0.5 7:0.333333 8:-0.333333 9:-1 10:-0.357143 11:-1 12:-0.333333 13:1 14:-1 15:-1 16:1 17:-1 18:1 19:-1 20:-1 21:1 22:-1 23:1 24:-1 
-1 1:-1 2:-0.823529 3:1 4:-0.912088 5:-1 6:0.5 7:0.333333 8:0.333333 9:-0.333333 10:0.0714286 11:1 12:-0.333333 13:-1 14:1 15:-1 16:1 17:-1 18:-1 19:1 20:-1 21:1 22:-1 23:-1 24:1 
+1 1:1 2:0.294118 3:1 4:0.0879121 7:0.333333 8:-0.333333 9:1 10:-0.107143 11:-1 12:-1 13:-1 14:-1 15:-1 16:1 17:-1 18:1 19:-1 20:-1 21:-1 22:-1 23:-1 24:1 
-1 1:1 2:-0.941176 4:-0.857143 5:0.5 7:-1 8:-0.333333 9:-1 10:-0.5 11:1 12:-1 13:-1 14:-1 15:-1 16:-1 17:-1 18:1 19:-1 20:-1 21:1 22:-1 23:-1 24:1 
-1 1:1 2:-0.235294 4:-0.494505 5:1 6:0.5 7:-0.333333 8:1 9:-0.333333 10:-0.821429 12:-1 13:-1 14:-1 15:-1 16:-1 17:1 18:1 19:-1 20:1 21:-1 22:-1 23:1 24:-1 
+1 1:-1 2:-0.764706 4:-0.945055 5:-0.5 6:-0.5 7:1 8:0.333333 9:1 10:-0.5 11:1 12:-1 13:-1 14:1 15:-1 16:-1 17:-1 18:1 19:-1 20:-1 21:1 22:-1 23:1 24:-1 
+1 1:-0.333333 2:-0.882353 4:-0.89011 5:-1 7:-0.333333 8:1 9:-1 10:-0.821429 11:1 12:-1 13:-1 14:-1 15:-1 16:-1 17:-1 18:1 19:-1 20:-1 21:1 22:-1 23:-1 24:1 
-1 1:-0.333333 2:-0.852941 4:-0.989011 5:-1 7:1 8:1 9:-1 10:-0.892857 11:1 12:-1 13:-1 14:-1 15:-1 16:1 17:-1 18:1 19:-1 20:1 21:-1 22:-1 23:1 24:-1 
-1 1:-0.333333 2:0.294118 4:-0.428571 5:1 6:-1 7:0.333333 8:1 9:1 10:-0.25 11:-1 12:-1 13:-1 14:1 15:-1 16:-1 17:-1 18:1 19:-1 20:-1 21:-1 22:1 23:-1 24:-1 
-1 1:1 2:-0.411765 4:-0.417582 5:-0.5 7:0.333333 8:-1 9:0.333333 10:-0.785714 12:-1 13:-1 14:-1 15:-1 16:-1 17:-1 18:1 19:-1 20:-1 21:1 22:-1 23:-1 24:1 
-1 1:0.333333 2:-0.411765 4:-0.615385 5:-1 6:-0.5 7:-0.333333 8:1 9:0.333333 10:-0.75 11:1 12:-1 13:-1 14:-1 15:-1 16:-1 17:-1 18:1 19:-1 20:-1 21:1 22:-1 23:-1 24:1 
+1 1:-0.333333 2:-0.764706 4:-0.945055 5:-1 6:0.5 7:1 8:0.333333 9:0.333333 10:-0.785714 11:-1 12:-1 13:-1 14:-1 15:-1 16:1 17:-1 18:1 19:-1 20:-1 21:1 22:-1 23:1 24:-1 
-1 1:0.333333 2:-1 4:-0.857143 5:1 6:-0.5 7:0.333333 8:-0.333333 9:-1 10:-0.642857 11:1 12:-1 13:1 14:-1 15:1 16:1 17:-1 18:1 19:-1 20:-1 21:1 22:-1 23:1 24:-1 
+1 1:-1 2:-0.0588235 3:-0.5 4:-0.725275 5:-1 6:1 7:0.333333 8:1 9:0.333333 10:-0.571429 11:-1 12:-1 13:-1 14:-1 15:-1 16:-1 17:-1 18:1 19:-1 20:-1 21:1 22:-1 23:-1 24:1 
-1 1:-1 2:-0.764706 4:-0.945055 5:-1 7:0.333333 8:0.333333 9:-0.333333 10:-0.321429 11:1 12:-1 13:1 14:-1 15:-1 16:-1 17:-1 18:-1 19:-1 20:-1 21:1 22:-1 23:1 24:-1 
-1 1:-0.333333 2:-0.411765 4:-0.538462 5:1 7:-0.333333 8:1 9:-0.333333 10:0.0357143 11:1 12:-1 13:-1 14:1 15:-1 16:-1 17:-1 18:1 19:-1 20:-1 21:1 22:-1 23:1 24:-1 
-1 1:1 2:-0.764706 3:1 4:-0.945055 5:-1 7:0.333333 8:-0.333333 9:0.333333 10:-0.535714 11:1 12:-0.333333 13:-1 14:-1 15:-1 16:-1 17:-1 18:1 19:-1 20:-1 21:1 22:-1 23:-1 24:1 
-1 1:-1 2:-0.676471 3:0.5 4:-0.626374 5:-1 6:1 7:-0.333333 8:1 9:-0.333333 10:-0.714286 11:1 12:-0.333333 13:-1 14:-1 15:-1 16:-1 17:-1 18:1 19:-1 20:-1 21:1 22:-1 23:1 24:-1 
+1 1:-0.333333 2:-0.235294 3:1 4:-0.56044 5:-1 6:-1 7:1 8:-0.333333 9:0.333333 10:-0.678571 11:1 12:-0.333333 13:-1 14:-1 15:-1 16:1 17:-1 18:1 19:-1 20:-1 21:1 22:-1 23:-1 24:-1 
+1 1:-1 2:-0.411765 4:-0.813187 5:-1 6:-0.5 7:-1 8:0.333333 9:-0.333333 10:-0.535714 11:1 12:-1 13:-1 14:-1 15:-1 16:-1 17:-1 18:1 19:-1 20:-1 21:1 22:-1 23:-1 24:1 
-1 1:-1 2:-0.411765 4:-0.703297 5:-1 6:0.5 7:0.333333 8:-1 9:1 10:-0.464286 11:1 12:-1 13:-1 14:1 15:-1 16:-1 17:1 18:1 19:-1 20:-1 21:-1 22:-1 23:-1 24:-1 
-1 1:-1 2:-0.588235 4:-0.725275 5:0.5 7:0.333333 8:-0.333333 9:0.333333 10:-0.678571 11:1 12:-1 13:-1 14:-1 15:-1 16:-1 17:-1 18:1 19:-1 20:-1 21:1 22:-1 23:-1 24:1 
-1 1:1 2:-0.588235 3:1 4:-0.912088 5:-1 7:-0.333333 8:0.333333 9:-1 10:-0.392857 11:1 12:-0.333333 13:-1 14:-1 15:-1 16:1 17:-1 18:1 19:-1 20:-1 21:1 22:-1 23:-1 24:1 
-1 1:-1 2:-0.882353 3:1 4:-0.648352 5:-1 6:0.5 7:0.333333 8:1 9:-1 10:-0.285714 11:1 12:-0.333333 13:-1 14:-1 15:1 16:1 17:-1 18:1 19:-1 20:-1 21:1 22:-1 23:1 24:-1 
-1 1:1 2:-0.764706 3:1 4:-0.384615 5:1 6:1 7:0.333333 8:1 9:-0.333333 10:0.0714286 11:1 12:-1 13:-1 14:1 15:-1 16:-1 17:-1 18:1 19:-1 20:1 21:-1 22:-1 23:-1 24:1 
-1 1:1 2:-0.411765 4:-0.857143 5:0.5 6:0.5 7:-0.333333 8:0.333333 9:0.333333 10:-0.464286 11:1 12:-1 13:1 14:1 15:-1 16:1 17:-1 18:1 19:-1 20:-1 21:1 22:-1 23:-1 24:1 
-1 1:0.333333 2:-0.0588235 4:-0.527473 5:-1 6:1 7:0.333333 8:-0.333333 9:0.333333 10:-0.571429 11:1 12:-1 13:-1 14:-1 15:-1 16:-1 17:-1 18:1 19:-1 20:-1 21:1 22:-1 23:-1 24:1 
-1 1:-0.333333 2:-0.941176 4:-0.901099 5:-1 6:1 7:0.333333 8:1 9:0.333333 10:-0.678571 11:1 12:-1 13:1 14:-1 15:-1 16:-1 17:-1 18:1 19:-1 20:-1 21:1 22:-1 23:-1 24:1 
-1 1:-1 2:-0.411765 3:1 4:-0.296703 5:-1 6:-1 7:0.333333 8:1 9:1 10:1 11:1 12:-0.333333 13:-1 14:1 15:-1 16:-1 17:1 18:1 19:-1 20:-1 21:-1 22:-1 23:-1 24:-1 
+1 1:1 2:-0.588235 3:1 4:-0.813187 5:-0.5 7:-0.333333 8:-0.333333 9:-1 10:-0.607143 11:1 12:-0.333333 13:-1 14:-1 15:-1 16:-1 17:-1 18:1 19:-1 20:-1 21:1 22:-1 23:-1 24:1 
+1 1:-0.333333 2:0.647059 4:-0.208791 5:-0.5 6:-0.5 7:-0.333333 8:-0.333333 9:-0.333333 10:-0.821429 11:1 12:-1 13:-1 14:-1 15:-1 16:1 17:-1 18:1 19:-1 20:-1 21:1 22:-1 23:-1 24:-1 
+1 1:1 2:0.294118 3:1 4:0.252747 5:-0.5 7:-0.333333 8:1 9:0.333333 10:-0.821429 11:-1 12:-0.333333 13:-1 14:-1 15:-1 16:-1 17:1 18:1 19:-1 20:1 21:-1 22:-1 23:1 24:-1 
+1 1:-1 2:-0.411765 3:-1 4:-0.571429 5:-1 6:1 7:0.333333 8:1 9:1 10:-0.857143 11:-1 12:-0.333333 13:1 14:-1 15:-1 16:-1 17:-1 18:1 19:-1 20:1 21:-1 22:-1 23:-1 24:1 
+1 1:-1 2:-0.941176 3:1 4:-0.648352 5:-1 7:-1 8:1 9:-1 10:-0.107143 11:1 12:-1 13:-1 14:1 15:-1 16:-1 17:-1 18:1 19:-1 20:1 21:-1 22:-1 23:-1 24:-1 
-1 1:-0.333333 2:-0.735294 4:-0.791209 5:-1 6:-0.5 7:-0.333333 8:1 9:-0.333333 10:-0.857143 11:1 12:-1 13:-1 14:-1 15:-1 16:-1 17:-1 18:-1 19:-1 20:-1 21:1 22:-1 23:1 24:-1 
+1 1:-1 2:-0.676471 4:-0.879121 5:1 7:-0.333333 8:-0.333333 9:0.333333 10:-0.821429 11:1 12:-1 13:-1 14:-1 15:-1 16:-1 17:-1 18:1 19:-1 20:1 21:-1 22:-1 23:-1 24:1 
-1 1:-1 2:-0.411765 4:-0.56044 5:-1 7:0.333333 8:1 9:-0.333333 10:-0.678571 11:1 12:-1 13:-1 14:-1 15:-1 16:-1 17:-1 18:1 19:-1 20:-1 21:1 22:-1 23:-1 24:1 
-1 1:-0.333333 2:-0.823529 4:-0.857143 5:-1 7:-1 8:-0.333333 9:0.333333 10:-0.571429 11:1 12:-1 13:-1 14:-1 15:-1 16:-1 17:-1 18:1 19:-1 20:-1 21:1 22:-1 23:1 24:-1 
-1 1:-0.333333 2:-0.411765 3:1 4:-0.395604 5:-1 6:-0.5 7:-0.333333 8:1 9:1 10:-0.821429 11:1 12:-0.333333 13:-1 14:1 15:-1 16:-1 17:-1 18:1 19:-1 20:-1 21:-1 22:-1 23:-1 24:1 
-1 1:-1 2:-0.5 4:-0.626374 5:-1 6:0.5 7:-0.333333 8:1 9:0.333333 10:-0.75 11:1 12:-1 13:-1 14:-1 15:-1 16:-1 17:-1 18:1 19:-1 20:1 21:-1 22:-1 23:1 24:-1 
-1 1:-0.333333 2:-0.588235 4:-0.67033 6:-0.5 7:1 8:0.333333 9:-1 10:-0.785714 11:1 12:-1 13:-1 14:-1 15:-1 16:-1 17:-1 18:1 19:-1 20:1 21:-1 22:-1 23:-1 24:1 
-1 1:-0.333333 2:-0.588235 4:-0.538462 5:-1 6:1 7:0.333333 8:-1 9:-1 10:-0.5 11:-1 12:-1 13:-1 14:1 15:-1 16:-1 17:-1 18:-1 19:1 20:-1 21:1 22:-1 23:-1 24:-1 
-1 1:0.333333 2:-0.823529 4:-0.593407 5:-1 6:-0.5 7:0.333333 8:-1 9:-0.333333 10:-0.357143 11:1 12:-1 13:1 14:-1 15:-1 16:1 17:-1 18:-1 19:-1 20:-1 21:1 22:-1 23:1 24:-1 
-1 1:1 2:-0.676471 3:1 4:-0.857143 5:-1 7:-0.333333 8:-0.333333 9:0.333333 10:-0.142857 11:1 12:-1 13:-1 14:-1 15:-1 16:-1 17:-1 18:1 19:-1 20:-1 21:1 22:-1 23:1 24:-1 
-1 1:-0.333333 2:-0.735294 3:1 4:-0.923077 5:-1 6:-0.5 7:0.333333 8:1 9:-1 10:-0.857143 11:1 12:-0.333333 13:-1 14:-1 15:-1 16:-1 17:-1 18:-1 19:-1 20:-1 21:1 22:-1 23:-1 24:1 
-1 1:-0.333333 2:-0.411765 4:-0.604396 6:-1 7:-0.333333 8:1 9:1 10:-0.857143 11:1 12:-1 13:-1 14:-1 15:-1 16:-1 17:-1 18:1 19:-1 20:1 21:-1 22:1 23:-1 24:-1 
-1 1:1 2:-0.941176 3:0.5 4:-0.835165 5:-0.5 7:0.333333 8:-0.333333 9:-1 10:-0.464286 11:1 12:-0.333333 13:-1 14:-1 15:-1 16:-1 17:-1 18:1 19:-1 20:-1 21:1 22:-1 23:1 24:-1 
+1 1:-0.333333 2:-0.852941 3:1 4:-0.901099 5:0.5 6:1 7:0.333333 8:0.333333 9:1 10:-0.535714 11:1 12:-0.333333 13:1 14:-1 15:-1 16:-1 17:-1 18:1 19:-1 20:-1 21:-1 22:-1 23:-1 24:1 
-1 1:1 2:-0.852941 4:-0.89011 5:-1 6:-0.5 7:-0.333333 8:1 9:-1 10:-0.857143 11:1 12:-1 13:-1 14:1 15:-1 16:-1 17:-1 18:1 19:-1 20:1 21:-1 22:-1 23:-1 24:1 
+1 1:-0.333333 2:-0.852941 4:-0.912088 5:-1 7:-0.333333 8:-0.333333 9:0.333333 10:-0.642857 11:1 12:-1 13:-1 14:-1 15:1 16:-1 17:-1 18:1 19:-1 20:-1 21:1 22:-1 23:-1 24:1 
-1 1:1 2:-0.588235 3:1 4:-0.67033 5:1 6:-1 7:0.333333 8:1 9:1 10:-0.321429 11:1 12:-1 13:-1 14:1 15:-1 16:-1 17:1 18:1 19:-1 20:-1 21:1 22:-1 23:-1 24:-1 
+1 1:-1 2:-0.764706 3:-1 4:-0.340659 5:-1 7:0.333333 8:-0.333333 9:-0.333333 10:-0.678571 11:1 12:-0.333333 13:-1 14:1 15:-1 16:-1 17:-1 18:1 19:-1 20:1 21:-1 22:-1 23:-1 24:1 
-1 1:1 2:-0.823529 4:-0.945055 6:1 7:0.333333 8:1 9:1 10:-0.0357143 11:1 12:-1 13:-1 14:1 15:-1 16:-1 17:-1 18:1 19:-1 20:-1 21:-1 22:-1 23:-1 24:1 
+1 1:-0.333333 2:-0.411765 4:-0.89011 5:-1 6:-0.5 7:0.333333 8:-0.333333 9:-1 10:-0.857143 12:-1 13:-1 14:-1 15:-1 16:1 17:-1 18:1 19:-1 20:-1 21:1 22:-1 23:1 24:-1 
-1 1:1 2:-0.764706 3:1 4:-0.769231 5:1 6:1 7:0.333333 8:1 9:-1 10:0.0714286 11:1 12:-1 13:-1 14:1 15:-1 16:-1 17:-1 18:-1 19:1 20:-1 21:1 22:-1 23:-1 24:1 
+1 1:1 2:-0.0588235 3:0.5 4:-0.527473 5:-1 7:0.333333 8:-0.333333 9:0.333333 10:-0.75 11:1 12:-0.333333 13:-1 14:1 15:-1 16:-1 17:-1 18:1 19:-1 20:-1 21:1 22:-1 23:-1 24:-1 
-1 1:1 2:-0.764706 4:-0.934066 5:-1 7:1 8:-0.333333 9:-1 10:-0.678571 11:1 12:-1 13:-1 14:-1 15:-1 16:-1 17:-1 18:1 19:-1 20:-1 21:1 22:-1 23:-1 24:1 
+1 1:-1 2:-0.235294 4:-0.758242 5:-1 6:0.5 7:-0.333333 8:1 9:-1 10:-0.857143 11:1 12:-1 13:-1 14:-1 15:-1 16:-1 17:-1 18:1 19:-1 20:1 21:-1 22:-1 23:-1 24:1 
-1 1:-0.333333 2:-0.588235 4:-0.89011 5:1 7:0.333333 8:1 9:1 10:0.5 11:1 12:-1 13:-1 14:-1 15:-1 16:-1 17:-1 18:1 19:-1 20:-1 21:-1 22:-1 23:-1 24:1 
-1 1:0.333333 2:-0.764706 4:-0.648352 5:1 6:1 7:0.333333 8:0.333333 9:0.333333 10:-0.357143 11:1 12:-1 13:-1 14:-1 15:-1 16:-1 17:-1 18:1 19:-1 20:-1 21:1 22:-1 23:-1 24:-1 
-1 1:0.333333 2:-0.764706 3:0.5 4:-0.78022 5:-1 7:-0.333333 8:-0.333333 9:0.333333 10:-0.392857 12:-0.333333 13:-1 14:1 15:-1 16:1 17:-1 18:1 19:-1 20:-1 21:1 22:-1 23:-1 24:1 
-1 1:1 2:-0.941176 4:-0.824176 5:-1 7:1 8:-0.333333 9:-0.333333 10:-0.928571 11:1 12:-1 13:-1 14:-1 15:-1 16:-1 17:-1 18:1 19:-1 20:1 21:-1 22:-1 23:-1 24:1 
+1 1:-1 2:-0.588235 4:-0.747253 5:-1 6:-1 7:0.333333 8:-1 9:0.333333 10:-0.785714 11:1 12:-1 13:-1 14:-1 15:-1 16:-1 17:-1 18:1 19:-1 20:-1 21:1 22:1 23:-1 24:-1 
-1 1:1 2:-0.764706 4:-0.857143 5:-1 6:0.5 7:0.333333 8:1 9:0.333333 10:-0.392857 11:1 12:-1 13:-1 14:1 15:-1 16:-1 17:-1 18:1 19:-1 20:-1 21:1 22:-1 23:-1 24:1 
-1 1:1 2:-0.588235 3:1 4:-0.604396 5:-1 6:0.5 7:0.333333 8:-1 9:0.333333 10:-0.714286 11:1 12:-0.333333 13:-1 14:-1 15:-1 16:-1 17:1 18:1 19:-1 20:-1 21:1 22:-1 23:-1 24:1 
-1 1:-1 2:-0.588235 4:-0.626374 5:-1 6:-0.5 7:-0.333333 8:1 9:0.333333 10:-0.892857 11:1 12:-1 13:-1 14:-1 15:-1 16:-1 17:-1 18:1 19:-1 20:1 21:-1 22:-1 23:-1 24:1 
+1 1:-1 2:-0.0588235 4:-0.648352 5:-1 6:1 7:0.333333 8:-0.333333 9:0.333333 10:-0.178571 11:1 12:-1 13:1 14:-1 15:-1 16:-1 17:-1 18:1 19:-1 20:-1 21:1 22:-1 23:-1 24:1 
-1 1:-0.333333 2:-0.588235 4:-0.692308 5:-1 6:0.5 7:-0.333333 8:1 9:-1 10:-0.25 11:1 12:-1 13:-1 14:-1 15:-1 16:-1 17:-1 18:1 19:-1 20:1 21:-1 22:-1 23:-1 24:1 
-1 1:1 2:-0.0588235 4:-0.681319 5:1 7:0.333333 8:1 9:-1 10:-0.392857 11:1 12:-1 13:-1 14:-1 15:-1 16:1 17:-1 18:1 19:-1 20:-1 21:1 22:-1 23:-1 24:1 
-1 1:1 2:-0.588235 3:1 4:-0.351648 5:-1 6:1 7:0.333333 8:1 9:0.333333 10:-0.5 11:1 12:-0.333333 13:-1 14:1 15:-1 16:-1 17:-1 18:1 19:-1 20:-1 21:1 22:-1 23:-1 24:1 
-1 1:1 2:-0.823529 3:1 4:-0.791209 5:-1 6:-0.5 7:-0.333333 8:0.333333 9:-1 10:-0.857143 11:1 12:-0.333333 13:-1 14:-1 15:-1 16:-1 17:-1 18:1 19:-1 20:1 21:-1 22:-1 23:-1 24:1 
-1 1:1 2:0.647059 3:1 4:0.494505 5:1 6:1 7:0.333333 8:1 9:1 10:0.571429 11:-1 12:-1 13:-1 14:1 15:-1 16:1 17:-1 18:1 19:-1 20:-1 21:-1 22:-1 23:-1 24:-1 
+1 1:-0.333333 2:0.647059 3:-0.5 4:0.604396 5:-0.5 6:1 7:-0.333333 8:1 9:1 10:0.464286 11:-1 12:-0.333333 13:-1 14:1 15:-1 16:-1 17:-1 18:1 19:-1 20:-1 21:-1 22:-1 23:-1 24:-1 
+1 1:-1 2:0.294118 3:-0.5 4:-0.175824 5:-1 6:0.5 7:-0.333333 8:1 9:0.333333 10:-0.357143 11:1 12:-1 13:-1 14:-1 15:-1 16:-1 17:-1 18:-1 19:-1 20:1 21:-1 22:-1 23:-1 24:1 
-1 1:1 2:-0.588235 3:0.5 4:-0.769231 5:-1 6:-1 7:1 8:0.333333 9:-1 10:-0.464286 11:1 12:-0.333333 13:-1 14:-1 15:-1 16:-1 17:-1 18:1 19:-1 20:-1 21:1 22:-1 23:-1 24:1 
-1 1:1 2:-0.911765 3:0.5 4:-0.934066 5:1 6:1 7:0.333333 8:1 9:1 10:-0.392857 11:1 12:-1 13:-1 14:-1 15:-1 16:-1 17:-1 18:1 19:-1 20:-1 21:-1 22:-1 23:-1 24:1 
+1 1:-0.333333 2:-0.0588235 4:0.549451 5:-1 6:1 7:0.333333 8:-0.333333 9:1 10:0.357143 11:1 12:-1 13:-1 14:1 15:-1 16:1 17:-1 18:1 19:-1 20:-1 21:-1 22:-1 23:-1 24:-1 
-1 1:1 2:-0.941176 3:1 4:-0.978022 5:-0.5 7:-0.333333 8:1 9:0.333333 10:0.178571 11:1 12:-0.333333 13:-1 14:-1 15:-1 16:1 17:-1 18:1 19:-1 20:-1 21:1 22:-1 23:1 24:-1 
-1 1:-1 2:-0.529412 4:-0.78022 5:1 6:0.5 7:0.333333 8:1 9:0.333333 10:-0.285714 11:1 12:-1 13:-1 14:1 15:-1 16:-1 17:-1 18:1 19:-1 20:-1 21:1 22:-1 23:-1 24:1 
+1 1:-0.333333 2:-0.588235 4:0.406593 5:-1 6:-1 7:-0.333333 8:1 9:1 10:-0.321429 11:1 12:-1 13:-1 14:1 15:-1 16:-1 17:1 18:1 19:-1 20:-1 21:-1 22:-1 23:-1 24:-1 
-1 1:1 2:-0.470588 4:-0.879121 5:1 6:0.5 7:-0.333333 8:1 9:-0.333333 10:-0.785714 11:1 12:-1 13:-1 14:-1 15:-1 16:1 17:-1 18:1 19:-1 20:1 21:-1 22:-1 23:-1 24:1 
-1 1:0.333333 2:-0.764706 4:-0.879121 5:-1 6:-0.5 7:0.333333 8:-1 9:-1 10:-0.75 11:1 12:-1 13:-1 14:-1 15:-1 16:1 17:-1 18:1 19:-1 20:-1 21:1 22:-1 23:-1 24:1 
-1 1:1 2:-0.235294 3:0.5 4:-0.549451 5:-0.5 7:0.333333 8:-0.333333 9:-0.333333 10:-0.75 11:1 12:-0.333333 13:-1 14:-1 15:-1 16:-1 17:-1 18:1 19:-1 20:-1 21:1 22:-1 23:1 24:-1 
-1 1:1 2:-0.588235 3:1 4:-0.78022 5:-1 7:-0.333333 8:-1 9:0.333333 10:-0.785714 11:1 12:-0.333333 13:-1 14:-1 15:-1 16:-1 17:-1 18:1 19:-1 20:-1 21:1 22:-1 23:-1 24:1 
-1 1:1 2:-0.588235 4:-0.901099 5:1 6:-0.5 7:-0.333333 8:-0.333333 9:-1 10:-0.928571 11:1 12:-1 13:-1 14:1 15:-1 16:-1 17:-1 18:1 19:-1 20:1 21:-1 22:-1 23:-1 24:1 
-1 1:-0.333333 2:-0.588235 3:1 4:-0.208791 5:-1 6:-1 7:0.333333 8:1 9:-0.333333 10:-0.25 12:-0.333333 13:-1 14:1 15:-1 16:-1 17:-1 18:1 19:-1 20:-1 21:1 22:-1 23:-1 24:-1 
-1 1:-0.333333 2:-0.676471 3:1 4:-0.769231 7:0.333333 8:1 9:0.333333 10:-0.714286 11:-1 12:-1 13:-1 14:-1 15:-1 16:-1 17:-1 18:1 19:-1 20:-1 21:1 22:-1 23:-1 24:1 
-1 1:1 2:-0.852941 4:-0.868132 5:-1 6:0.5 7:-0.333333 8:-0.333333 9:0.333333 10:-0.714286 11:1 12:-0.333333 13:-1 14:-1 15:-1 16:-1 17:-1 18:1 19:-1 20:-1 21:1 22:-1 23:-1 24:1 
-1 1:1 2:-0.588235 4:-0.824176 5:-1 7:1 8:-0.333333 9:-0.333333 10:-0.607143 11:1 12:-1 13:-1 14:1 15:-1 16:1 17:-1 18:1 19:-1 20:-1 21:1 22:-1 23:-1 24:-1 
-1 1:-0.333333 2:-0.764706 4:-0.912088 5:0.5 6:-0.5 7:-0.333333 8:1 9:-1 10:-1 11:1 12:-1 13:-1 14:-1 15:-1 16:-1 17:-1 18:1 19:-1 20:1 21:-1 22:-1 23:1 24:-1 
-1 1:-1 2:-0.0588235 4:-0.67033 5:-1 6:0.5 7:0.333333 8:1 9:1 10:-0.285714 11:-1 12:-1 13:1 14:1 15:-1 16:1 17:-1 18:1 19:-1 20:-1 21:-1 22:-1 23:-1 24:-1 
-1 1:-1 2:-0.941176 3:1 4:-0.802198 5:-1 6:0.5 7:-0.333333 8:1 9:0.333333 10:-0.571429 11:1 12:-1 13:-1 14:-1 15:-1 16:-1 17:-1 18:1 19:-1 20:-1 21:1 22:-1 23:-1 24:1 
-1 1:1 2:-0.852941 3:1 4:-0.758242 5:-1 6:-1 7:0.333333 8:0.333333 9:0.333333 10:-0.571429 11:1 12:-1 13:-1 14:-1 15:-1 16:-1 17:-1 18:1 19:-1 20:-1 21:1 22:-1 23:-1 24:-1 
-1 1:-0.333333 2:0.0294118 3:0.5 4:0.274725 5:-0.5 6:0.5 7:0.333333 8:0.333333 9:1 10:-0.535714 11:1 12:-1 13:-1 14:1 15:-1 16:-1 17:-1 18:1 19:-1 20:1 21:-1 22:-1 23:-1 24:1 
-1 1:-1 2:-0.764706 4:-0.736264 5:-1 6:-1 7:-0.333333 8:1 9:1 10:0.285714 11:1 12:-1 13:-1 14:-1 15:-1 16:-1 17:-1 18:1 19:-1 20:-1 21:-1 22:-1 23:-1 24:-1 
-1 1:-1 2:-0.0588235 3:1 4:-0.769231 5:-1 7:1 8:-0.333333 9:-0.333333 10:-0.0357143 11:1 12:-0.333333 13:-1 14:1 15:-1 16:-1 17:-1 18:1 19:-1 20:-1 21:1 22:-1 23:-1 24:1 
+1 1:-0.333333 2:-0.764706 4:-0.89011 5:-1 6:1 7:-1 8:-1 9:-1 10:-0.0357143 11:1 12:-0.333333 13:-1 14:-1 15:-1 16:1 17:-1 18:1 19:-1 20:1 21:-1 22:-1 23:-1 24:1 
-1 1:1 2:-0.411765 3:1 4:-0.857143 5:0.5 7:-0.333333 8:-1 9:-1 10:-0.142857 11:1 12:-0.333333 13:-1 14:-1 15:-1 16:-1 17:-1 18:1 19:-1 20:-1 21:1 22:-1 23:1 24:-1 
-1 1:1 2:-0.588235 4:-0.857143 5:-1 6:-0.5 7:1 8:1 9:-1 10:-0.285714 11:1 12:-1 13:-1 14:1 15:-1 16:-1 17:-1 18:1 19:-1 20:-1 21:1 22:-1 23:-1 24:1 
-1 1:-0.333333 2:-0.588235 3:1 4:-0.813187 5:1 7:1 8:1 9:-1 10:-0.678571 11:-1 12:-0.333333 13:-1 14:-1 15:-1 16:-1 17:-1 18:1 19:-1 20:-1 21:1 22:-1 23:-1 24:1 
+1 1:1 2:-0.411765 3:0.5 4:-0.0769231 5:-1 6:-0.5 7:0.333333 8:-0.333333 9:0.333333 10:-0.714286 11:-1 12:-0.333333 13:-1 14:1 15:-1 16:-1 17:-1 18:1 19:-1 20:-1 21:1 22:-1 23:-1 24:1 
-1 1:1 2:-0.705882 3:0.5 4:-0.934066 5:-1 7:0.333333 8:-0.333333 9:0.333333 10:-0.714286 11:1 12:-0.333333 13:-1 14:-1 15:-1 16:1 17:-1 18:1 19:-1 20:-1 21:1 22:-1 23:1 24:-1 
-1 1:-0.333333 2:-0.588235 3:0.5 4:-0.703297 5:1 6:1 7:0.333333 8:1 9:0.333333 10:-0.142857 11:1 12:-1 13:1 14:-1 15:-1 16:1 17:-1 18:1 19:-1 20:-1 21:1 22:-1 23:-1 24:1 
+1 1:-0.333333 2:-0.411765 4:-0.802198 5:-1 6:-0.5 7:1 8:-1 9:-0.333333 10:-0.892857 11:1 12:-1 13:-1 14:1 15:-1 16:-1 17:-1 18:1 19:-1 20:-1 21:1 22:-1 23:-1 24:1 
-1 1:1 2:-0.411765 3:1 4:-0.78022 5:1 6:0.5 7:0.333333 8:1 9:0.333333 10:-0.142857 11:1 12:-0.333333 13:1 14:1 15:-1 16:-1 17:1 18:1 19:-1 20:-1 21:1 22:-1 23:-1 24:1 
-1 1:-1 2:-0.676471 4:-0.901099 5:-1 6:-0.5 7:1 8:-0.333333 9:-1 10:-0.714286 11:1 12:-1 13:-1 14:-1 15:1 16:-1 17:-1 18:1 19:-1 20:-1 21:1 22:-1 23:-1 24:1 
-1 1:1 2:-0.411765 4:-0.67033 6:1 7:-1 8:-0.333333 9:0.333333 10:-0.75 11:1 12:-1 13:-1 14:1 15:-1 16:-1 17:-1 18:1 19:-1 20:-1 21:1 22:-1 23:-1 24:-1 
+1 1:0.333333 2:-0.764706 3:1 4:-0.923077 6:0.5 7:1 8:-0.333333 9:-1 10:-0.678571 11:1 12:0.333333 13:-1 14:1 15:-1 16:1 17:-1 18:1 19:-1 20:-1 21:1 22:-1 23:-1 24:1 
-1 1:-0.333333 2:-0.411765 4:-0.802198 5:-1 6:1 7:-0.333333 8:1 9:0.333333 10:-0.964286 11:1 12:-1 13:-1 14:1 15:-1 16:-1 17:-1 18:1 19:-1 20:-1 21:1 22:-1 23:-1 24:1 
-1 1:1 2:-0.147059 3:1 4:-0.21978 5:-1 6:0.5 7:0.333333 8:-0.333333 9:0.333333 10:-0.428571 11:1 12:-0.333333 13:-1 14:1 15:-1 16:-1 17:1 18:1 19:-1 20:-1 21:1 22:-1 23:-1 24:-1 
+1 1:1 2:-0.764706 3:1 4:-0.769231 5:-1 6:-1 7:0.333333 8:-0.333333 9:0.333333 10:-0.178571 12:-0.333333 13:-1 14:1 15:-1 16:-1 17:-1 18:1 19:-1 20:-1 21:1 22:-1 23:-1 24:-1 
-1 1:1 2:-0.823529 4:-0.846154 7:0.333333 8:-0.333333 9:1 10:-0.25 11:1 12:-1 13:1 14:-1 15:1 16:1 17:-1 18:1 19:-1 20:1 21:-1 22:-1 23:1 24:-1 
+1 1:-1 2:-0.411765 4:-0.868132 5:1 7:-0.333333 8:-0.333333 9:-0.333333 10:-0.428571 11:1 12:-1 13:-1 14:-1 15:-1 16:1 17:-1 18:1 19:-1 20:-1 21:1 22:-1 23:-1 24:1 
-1 1:1 2:-0.0588235 3:1 4:-0.384615 5:-1 6:1 7:0.333333 8:-0.333333 9:-0.333333 10:-0.428571 11:1 12:-0.333333 13:1 14:1 15:-1 16:-1 17:1 18:1 19:-1 20:-1 21:1 22:-1 23:-1 24:1 
+1 1:-1 2:-0.764706 4:-0.736264 5:-1 6:-0.5 7:0.333333 8:-1 9:-1 10:-0.5 11:1 12:-1 13:1 14:-1 15:-1 16:1 17:-1 18:1 19:-1 20:-1 21:1 22:-1 23:1 24:-1 
-1 1:-1 2:-0.588235 3:0.5 4:-0.0879121 5:1 7:-0.333333 8:-0.333333 9:0.333333 10:-0.857143 11:1 12:-0.333333 13:-1 14:1 15:-1 16:-1 17:-1 18:1 19:-1 20:1 21:-1 22:-1 23:-1 24:1 
-1 1:1 2:-0.5 4:-0.714286 6:0.5 7:-0.333333 8:-0.333333 9:0.333333 10:-0.571429 11:-1 12:-1 13:-1 14:-1 15:-1 16:1 17:-1 18:1 19:-1 20:-1 21:1 22:-1 23:-1 24:-1 
+1 1:-0.333333 2:-0.588235 4:-0.912088 5:1 7:-0.333333 8:-0.333333 9:-0.333333 10:-0.5 11:1 12:-1 13:-1 14:-1 15:-1 16:1 17:-1 18:1 19:-1 20:-1 21:1 22:-1 23:-1 24:1 
-1 1:1 2:-0.676471 4:-0.67033 5:0.5 6:0.5 7:-0.333333 8:0.333333 9:0.333333 10:-0.964286 11:1 12:-1 13:-1 14:-1 15:-1 16:1 17:-1 18:1 19:-1 20:1 21:-1 22:-1 23:-1 24:1 
-1 1:-0.333333 2:-0.764706 4:-0.802198 5:1 7:0.333333 8:-0.333333 9:0.333333 10:-0.607143 11:1 12:-1 13:-1 14:-1 15:-1 16:-1 17:1 18:1 19:-1 20:-1 21:1 22:-1 23:-1 24:1 
-1 1:-0.333333 2:-0.764706 3:1 4:-0.912088 5:-1 6:0.5 7:0.333333 8:0.333333 9:-1 11:1 12:-0.333333 13:1 14:-1 15:-1 16:1 17:-1 18:1 19:-1 20:-1 21:1 22:-1 23:1 24:-1 
-1 1:1 2:-0.5 3:0.5 4:-0.846154 5:-0.5 6:0.5 7:0.333333 8:0.333333 9:-1 10:-0.464286 11:1 12:-0.333333 13:-1 14:-1 15:-1 16:-1 17:-1 18:1 19:-1 20:-1 21:1 22:-1 23:-1 24:-1 
+1 1:-0.333333 2:-0.764706 4:-0.714286 5:1 6:1 7:-0.333333 8:-0.333333 9:-0.333333 10:-0.785714 11:-1 12:-1 13:-1 14:1 15:-1 16:-1 17:-1 18:1 19:-1 20:-1 21:1 22:-1 23:-1 24:1 
-1 1:-0.333333 2:-0.588235 4:-0.714286 5:-1 7:1 8:0.333333 9:0.333333 10:-0.928571 11:1 12:-1 13:-1 14:1 15:-1 16:-1 17:1 18:1 19:-1 20:1 21:-1 22:-1 23:-1 24:1 
-1 1:1 2:-0.294118 3:1 4:-0.725275 5:-1 6:1 7:0.333333 8:-0.333333 9:0.333333 10:-0.642857 11:1 12:-0.333333 13:-1 14:-1 15:-1 16:-1 17:-1 18:1 19:-1 20:-1 21:1 22:-1 23:-1 24:1 
-1 1:1 2:-0.588235 3:1 4:-0.901099 5:0.5 7:0.333333 8:0.333333 9:-1 10:-0.0357143 11:1 12:-0.333333 13:-1 14:-1 15:-1 16:-1 17:-1 18:1 19:-1 20:-1 21:1 22:-1 23:-1 24:1 
-1 1:1 2:-0.852941 4:-0.879121 5:-1 6:1 7:0.333333 8:1 9:0.333333 10:-0.964286 11:1 12:-1 13:-1 14:-1 15:-1 16:-1 17:-1 18:1 19:-1 20:-1 21:1 22:-1 23:-1 24:1 
+1 1:-1 2:-0.588235 3:1 4:-0.89011 5:-1 6:-1 7:-0.333333 8:1 9:1 10:0.285714 11:1 12:0.333333 13:1 14:-1 15:-1 16:-1 17:-1 18:1 19:-1 20:-1 21:-1 22:1 23:-1 24:-1 
-1 1:1 2:-0.970588 4:-0.648352 5:-1 6:0.5 7:0.333333 8:1 9:-1 10:0.964286 11:1 12:-1 13:-1 14:-1 15:-1 16:-1 17:-1 18:1 19:-1 20:-1 21:1 22:-1 23:1 24:-1 
+1 1:-0.333333 2:-0.411765 4:0.21978 5:-1 7:0.333333 8:0.333333 9:0.333333 10:-0.642857 11:-1 12:-0.333333 13:-1 14:1 15:-1 16:-1 17:-1 18:-1 19:1 20:-1 21:1 22:-1 23:-1 24:-1 
-1 1:-1 2:-0.941176 3:1 4:-0.813187 5:-1 6:-1 7:0.333333 8:1 9:1 10:-0.392857 11:1 12:0.333333 13:-1 14:1 15:-1 16:-1 17:-1 18:1 19:-1 20:-1 21:-1 22:-1 23:-1 24:-1 
-1 1:1 2:-0.411765 3:1 4:-0.791209 5:-1 7:-1 8:-0.333333 9:-1 10:-0.5 11:1 12:-0.333333 13:-1 14:1 15:-1 16:-1 17:-1 18:1 19:-1 20:-1 21:1 22:-1 23:-1 24:1 
-1 1:-1 2:-0.852941 4:-0.791209 5:-1 7:0.333333 8:-0.333333 9:-1 10:-0.785714 11:1 12:-1 13:-1 14:-1 15:-1 16:-1 17:-1 18:1 19:-1 20:-1 21:1 22:-1 23:-1 24:1 
+1 1:-0.333333 2:-0.764706 4:-0.857143 5:1 7:1 8:-1 9:-1 10:-0.785714 11:1 12:-1 13:-1 14:1 15:-1 16:-1 17:-1 18:1 19:-1 20:-1 21:1 22:-1 23:-1 24:1 
-1 1:1 2:-0.941176 4:-0.945055 6:0.5 7:1 8:1 9:-1 10:-0.857143 11:1 12:-1 13:-1 14:-1 15:-1 16:-1 17:-1 18:1 19:-1 20:1 21:-1 22:-1 23:1 24:-1 
-1 1:1 2:-0.411765 3:1 4:-0.879121 5:0.5 6:1 7:-0.333333 8:1 9:-1 10:-0.357143 11:1 12:-0.333333 13:-1 14:1 15:-1 16:1 17:-1 18:1 19:-1 20:-1 21:1 22:-1 23:-1 24:1 
-1 1:-1 2:0.117647 3:1 4:-0.648352 5:-1 6:-1 7:0.333333 8:1 9:0.333333 10:0.642857 11:1 12:-0.333333 13:-1 14:-1 15:-1 16:-1 17:-1 18:-1 19:1 20:-1 21:1 22:1 23:-1 24:-1 
+1 1:0.333333 2:-0.764706 3:-0.5 4:-0.956044 5:-1 6:-0.5 7:-0.333333 8:-1 9:-1 10:-0.75 11:1 12:-1 13:-1 14:-1 15:-1 16:-1 17:-1 18:1 19:-1 20:-1 21:1 22:1 23:-1 24:-1 
-1 1:1 2:-0.764706 4:-0.813187 5:-1 6:1 7:0.333333 8:1 9:0.333333 10:-0.285714 11:1 12:-1 13:-1 14:1 15:-1 16:1 17:-1 18:1 19:-1 20:-1 21:1 22:-1 23:-1 24:-1 
-1 1:-1 2:-0.764706 4:-0.846154 5:-1 7:-0.333333 8:0.333333 9:-0.333333 10:-0.607143 11:1 12:-1 13:-1 14:-1 15:-1 16:-1 17:-1 18:-1 19:1 20:-1 21:1 22:-1 23:-1 24:1 
-1 1:-0.333333 2:-0.529412 3:0.5 4:-0.736264 5:-1 7:0.333333 8:0.333333 9:0.333333 10:-0.642857 11:-1 12:-0.333333 13:-1 14:1 15:-1 16:-1 17:-1 18:1 19:-1 20:-1 21:1 22:-1 23:-1 24:1 
+1 1:1 2:-0.764706 4:-0.945055 5:-1 6:1 7:0.333333 8:1 9:0.333333 10:-0.214286 11:-1 12:-1 13:1 14:-1 15:-1 16:-1 17:-1 18:1 19:-1 20:-1 21:1 22:-1 23:1 24:-1 
+1 1:-0.333333 2:0.294118 3:1 4:-0.461538 5:-1 7:-0.333333 8:0.333333 9:0.333333 10:-0.607143 11:1 12:-1 13:-1 14:1 15:-1 16:-1 17:-1 18:1 19:-1 20:-1 21:1 22:-1 23:-1 24:-1 
-1 1:1 2:-0.852941 3:1 4:-0.89011 5:1 6:1 7:-0.333333 8:1 9:-0.333333 10:-0.214286 11:1 12:-0.333333 13:-1 14:-1 15:-1 16:-1 17:-1 18:1 19:-1 20:1 21:-1 22:-1 23:1 24:-1 
+1 1:-1 2:-0.0588235 4:-0.824176 5:-1 6:-0.5 7:-0.333333 8:1 9:0.333333 10:-0.464286 11:1 12:-1 13:-1 14:1 15:-1 16:1 17:-1 18:1 19:-1 20:-1 21:1 22:-1 23:-1 24:1 
-1 1:-0.333333 2:-0.911765 4:-0.736264 5:-1 7:0.333333 8:-0.333333 9:-1 10:-0.428571 11:1 12:-1 13:-1 14:-1 15:-1 16:-1 17:-1 18:-1 19:-1 20:-1 21:1 22:-1 23:-1 24:1 
-1 1:0.333333 2:-0.764706 4:-0.868132 5:1 6:1 7:-0.333333 8:1 9:-1 10:0.285714 11:1 12:-1 13:-1 14:1 15:-1 16:-1 17:-1 18:1 19:-1 20:-1 21:1 22:-1 23:-1 24:-1 
+1 1:-0.333333 2:-0.676471 3:0.5 4:-0.857143 5:0.5 7:1 8:0.333333 9:-0.333333 10:0.5 12:-0.333333 13:-1 14:-1 15:-1 16:-1 17:-1 18:1 19:-1 20:-1 21:1 22:-1 23:-1 24:1 
-1 1:1 2:-0.0588235 3:1 4:0.197802 5:1 7:0.333333 8:-0.333333 9:0.333333 10:-0.607143 11:1 12:-1 13:-1 14:1 15:-1 16:-1 17:1 18:1 19:-1 20:-1 21:1 22:-1 23:-1 24:-1 
-1 1:1 2:-0.941176 4:-0.967033 5:-1 7:-0.333333 8:-1 9:-1 10:-0.642857 11:1 12:-1 13:-1 14:-1 15:-1 16:-1 17:-1 18:1 19:-1 20:-1 21:1 22:-1 23:-1 24:1 
-1 1:1 2:-0.764706 3:-1 4:-0.714286 5:-1 6:1 7:0.333333 8:1 9:-0.333333 10:-0.464286 11:1 12:-0.333333 13:-1 14:-1 15:-1 16:-1 17:-1 18:1 19:-1 20:-1 21:1 22:-1 23:-1 24:1 
-1 1:1 2:-0.411765 4:-0.725275 5:-1 6:1 7:0.333333 8:1 9:0.333333 10:-0.428571 11:1 12:-1 13:-1 14:1 15:-1 16:-1 17:1 18:1 19:-1 20:-1 21:1 22:-1 23:-1 24:-1 
+1 1:-1 2:-0.411765 4:-0.494505 5:-1 6:0.5 7:0.333333 8:0.333333 9:-0.333333 10:-0.571429 11:1 12:-1 13:-1 14:1 15:-1 16:1 17:-1 18:-1 19:1 20:-1 21:1 22:-1 23:-1 24:1 
-1 1:1 2:-0.411765 4:-0.725275 5:-1 6:-0.5 7:-0.333333 8:-1 9:1 10:-0.642857 11:1 12:-1 13:-1 14:1 15:-1 16:-1 17:1 18:1 19:-1 20:-1 21:1 22:-1 23:-1 24:-1 
-1 1:-1 2:-0.794118 3:1 4:-0.593407 5:-1 7:0.333333 8:-0.333333 9:-1 10:-0.392857 11:1 12:-0.333333 13:1 14:-1 15:-1 16:1 17:-1 18:1 19:-1 20:1 21:-1 22:-1 23:-1 24:1 
+1 1:-1 2:-0.764706 4:-0.648352 5:-1 6:1 7:0.333333 8:1 9:1 10:-0.428571 11:1 12:-1 13:-1 14:1 15:-1 16:-1 17:1 18:1 19:-1 20:-1 21:-1 22:-1 23:-1 24:1 
-1 1:-1 2:-0.941176 4:-0.989011 5:-1 6:-0.5 7:-0.333333 8:-1 9:-1 10:-0.714286 11:1 12:-1 13:-1 14:-1 15:-1 16:-1 17:-1 18:1 19:-1 20:-1 21:1 22:-1 23:-1 24:1 
-1 1:1 2:-0.588235 4:-0.516484 5:-1 6:-0.5 7:0.333333 8:-0.333333 9:0.333333 10:-0.535714 11:1 12:-1 13:-1 14:1 15:-1 16:-1 17:-1 18:1 19:-1 20:-1 21:1 22:-1 23:-1 24:1 
-1 1:-1 2:-0.0588235 4:-0.626374 5:-1 7:0.333333 8:-0.333333 9:-0.333333 10:-0.357143 11:1 12:-1 13:1 14:-1 15:-1 16:-1 17:-1 18:-1 19:-1 20:-1 21:1 22:-1 23:-1 24:1 
-1 1:-1 2:-0.676471 4:-0.835165 5:-1 6:-0.5 7:0.333333 8:0.333333 9:-1 10:-0.392857 11:1 12:-1 13:-1 14:-1 15:-1 16:1 17:-1 18:1 19:-1 20:-1 21:1 22:-1 23:-1 24:1 
-1 1:-0.333333 2:-0.764706 4:-0.692308 5:-1 6:-0.5 7:-0.333333 8:-1 9:-1 10:-0.464286 11:1 12:-1 13:-1 14:-1 15:-1 16:-1 17:-1 18:1 19:-1 20:1 21:-1 22:-1 23:-1 24:-1 
-1 1:-0.333333 2:-0.764706 4:-0.934066 5:1 6:1 7:0.333333 8:1 9:-0.333333 10:-0.321429 11:1 12:-0.333333 13:-1 14:-1 15:-1 16:-1 17:-1 18:1 19:-1 20:-1 21:1 22:-1 23:-1 24:1 
-1 1:1 2:-0.588235 4:-0.802198 5:-1 6:0.5 7:0.333333 8:-1 9:0.333333 10:-0.464286 12:-0.333333 13:-1 14:1 15:-1 16:-1 17:-1 18:1 19:-1 20:-1 21:1 22:-1 23:-1 24:1 
-1 1:-1 2:-0.411765 4:-0.703297 5:-1 7:0.333333 8:1 9:1 10:0.571429 11:-1 12:-1 13:1 14:1 15:-1 16:-1 17:1 18:-1 19:-1 20:-1 21:1 22:-1 23:-1 24:1 
+1 1:-1 2:-0.411765 3:0.5 4:-0.835165 5:-1 6:-0.5 7:-0.333333 8:-0.333333 9:0.333333 10:-0.642857 11:1 12:-1 13:-1 14:1 15:-1 16:-1 17:-1 18:1 19:-1 20:1 21:-1 22:-1 23:1 24:-1 
-1 1:1 2:0.294118 3:0.5 4:-0.230769 5:1 6:1 7:0.333333 8:0.333333 9:0.333333 10:-0.535714 11:-1 12:-0.333333 13:1 14:-1 15:-1 16:-1 17:-1 18:1 19:-1 20:-1 21:1 22:-1 23:-1 24:1 
-1 1:1 2:-0.147059 3:0.5 4:-0.714286 5:-1 7:-0.333333 8:-0.333333 9:0.333333 10:-0.75 11:1 12:-0.333333 13:-1 14:1 15:-1 16:-1 17:-1 18:1 19:-1 20:-1 21:1 22:-1 23:-1 24:1 
-1 1:1 2:-0.411765 3:0.5 4:-0.505495 5:-1 6:0.5 7:0.333333 8:0.333333 9:0.333333 10:-0.428571 11:1 12:-0.333333 13:-1 14:1 15:-1 16:-1 17:1 18:1 19:-1 20:-1 21:1 22:-1 23:1 24:-1 
+1 1:-0.333333 2:-0.411765 4:-0.681319 5:-0.5 6:-0.5 7:1 8:-0.333333 9:0.333333 10:-0.892857 11:1 12:-1 13:-1 14:1 15:-1 16:-1 17:-1 18:1 19:-1 20:1 21:-1 22:-1 23:-1 24:1 
+1 1:-1 2:-0.941176 4:-0.978022 5:-1 6:-0.5 7:-0.333333 8:1 9:-0.333333 10:-0.857143 11:1 12:-1 13:-1 14:-1 15:-1 16:-1 17:-1 18:1 19:-1 20:-1 21:1 22:-1 23:-1 24:1 
+1 1:-1 2:-0.852941 4:-0.945055 5:-1 7:0.333333 8:0.333333 9:0.333333 10:-0.678571 11:1 12:-1 13:-1 14:-1 15:-1 16:1 17:-1 18:1 19:-1 20:-1 21:1 22:-1 23:1 24:-1 
-1 1:1 2:-0.941176 4:-0.89011 5:1 6:-1 7:0.333333 8:1 9:-0.333333 10:-0.392857 11:1 12:-1 13:1 14:1 15:-1 16:-1 17:-1 18:1 19:-1 20:-1 21:1 22:-1 23:-1 24:-1 
+1 1:-0.333333 2:-0.588235 3:1 4:-0.89011 5:-1 7:1 8:-0.333333 9:0.333333 10:-0.5 11:1 12:-1 13:-1 14:-1 15:-1 16:-1 17:-1 18:1 19:-1 20:-1 21:1 22:-1 23:-1 24:1 
+1 1:-1 2:-0.588235 3:-1 4:-0.681319 5:-1 6:-0.5 7:-0.333333 8:1 9:-0.333333 10:-0.75 11:1 12:-1 13:-1 14:-1 15:-1 16:-1 17:-1 18:1 19:-1 20:1 21:-1 22:-1 23:-1 24:1 
-1 1:1 2:0.0294118 4:-0.736264 7:0.333333 8:1 9:0.333333 10:-0.821429 11:1 12:-1 13:-1 14:-1 15:-1 16:-1 17:1 18:1 19:-1 20:-1 21:1 22:-1 23:-1 24:1 
-1 1:0.333333 2:-0.411765 4:-0.450549 5:-1 6:0.5 7:0.333333 8:-0.333333 9:0.333333 10:-0.785714 11:-1 12:-1 13:-1 14:-1 15:-1 16:-1 17:-1 18:1 19:-1 20:-1 21:1 22:-1 23:-1 24:1 
-1 1:-0.333333 2:-0.764706 4:-0.912088 5:-0.5 6:0.5 7:0.333333 8:1 9:-1 10:-0.285714 11:1 12:-1 13:-1 14:-1 15:-1 16:-1 17:-1 18:1 19:-1 20:-1 21:1 22:-1 23:1 24:-1 
-1 1:-1 2:-0.676471 3:1 4:-0.857143 5:-1 6:1 7:0.333333 8:1 9:0.333333 10:-0.107143 11:1 12:-0.333333 13:1 14:1 15:-1 16:-1 17:-1 18:1 19:-1 20:-1 21:1 22:-1 23:-1 24:1 
-1 1:-0.333333 2:-0.764706 3:1 4:-0.626374 5:-1 7:-0.333333 8:-1 9:-1 10:-0.857143 11:1 12:-1 13:-1 14:-1 15:-1 16:-1 17:-1 18:1 19:-1 20:-1 21:1 22:-1 23:1 24:-1 
-1 1:-0.333333 2:-0.411765 4:-0.89011 5:-1 6:-0.5 7:0.333333 8:-1 9:-0.333333 10:-0.75 11:1 12:-1 13:-1 14:-1 15:-1 16:1 17:-1 18:1 19:-1 20:-1 21:1 22:-1 23:-1 24:1 
-1 1:-1 2:-0.235294 4:-0.626374 5:0.5 6:1 7:-0.333333 8:1 9:-0.333333 10:0.357143 11:1 12:-0.333333 13:-1 14:1 15:-1 16:-1 17:-1 18:1 19:-1 20:1 21:-1 22:-1 23:-1 24:1 
-1 1:1 2:-0.676471 3:0.5 4:-0.912088 5:0.5 6:0.5 7:-0.333333 8:-0.333333 9:-0.333333 10:-0.607143 11:1 12:-0.333333 13:-1 14:-1 15:-1 16:-1 17:-1 18:1 19:-1 20:-1 21:1 22:-1 23:-1 24:1 
-1 1:1 2:-0.764706 3:1 4:-0.89011 7:0.333333 8:1 9:-1 10:-0.107143 11:1 12:-1 13:-1 14:1 15:-1 16:1 17:-1 18:1 19:-1 20:-1 21:1 22:-1 23:-1 24:1 
+1 1:-0.333333 2:-0.941176 3:0.5 4:-0.89011 5:-1 6:-1 7:0.333333 8:1 9:-0.333333 11:1 12:-1 13:-1 14:1 15:-1 16:1 17:-1 18:1 19:-1 20:-1 21:1 22:-1 23:-1 24:-1 
-1 1:1 2:-0.764706 4:-0.681319 5:-1 7:0.333333 8:1 9:0.333333 10:0.178571 11:1 12:-1 13:-1 14:1 15:-1 16:-1 17:-1 18:1 19:-1 20:-1 21:1 22:-1 23:-1 24:1 
-1 1:1 2:-0.411765 4:-0.604396 5:-1 6:1 7:-0.333333 8:1 9:1 10:0.535714 11:1 12:-1 13:-1 14:1 15:-1 16:1 17:-1 18:-1 19:1 20:-1 21:-1 22:-1 23:-1 24:1 
-1 1:1 2:-0.823529 4:-0.868132 5:-0.5 7:0.333333 8:-0.333333 9:-1 10:-0.428571 11:1 12:-1 13:-1 14:-1 15:1 16:1 17:-1 18:1 19:-1 20:1 21:-1 22:-1 23:1 24:-1 
-1 1:1 2:-0.941176 4:-0.637363 5:-1 7:0.333333 8:0.333333 9:-0.333333 10:-0.75 11:1 12:-1 13:-1 14:-1 15:-1 16:1 17:-1 18:-1 19:-1 20:1 21:-1 22:-1 23:-1 24:1 
-1 1:1 2:-0.764706 3:1 4:-0.813187 5:-1 6:1 7:0.333333 8:-0.333333 9:1 10:-0.75 11:1 12:-0.333333 13:-1 14:-1 15:-1 16:-1 17:-1 18:1 19:-1 20:-1 21:1 22:-1 23:-1 24:1 
+1 1:-0.333333 2:-0.323529 3:-1 4:-0.10989 5:-1 6:1 7:-0.333333 8:1 9:1 10:-0.178571 11:1 12:-0.333333 13:-1 14:1 15:-1 16:-1 17:-1 18:1 19:-1 20:-1 21:-1 22:-1 23:-1 24:-1 
-1 1:1 2:-0.941176 3:1 4:-0.89011 5:-0.5 7:-0.333333 8:-1 9:-0.333333 10:-0.714286 11:1 12:-0.333333 13:-1 14:-1 15:-1 16:-1 17:-1 18:1 19:-1 20:-1 21:1 22:-1 23:-1 24:1 
-1 1:-0.333333 2:-0.941176 4:-0.978022 5:1 6:1 7:0.333333 8:1 9:-0.333333 10:-0.321429 11:1 12:-1 13:-1 14:-1 15:-1 16:-1 17:-1 18:1 19:-1 20:-1 21:1 22:-1 23:-1 24:1 
-1 1:-1 2:-0.764706 3:1 4:-0.791209 5:-1 7:0.333333 8:-0.333333 9:-1 10:-0.285714 11:1 12:-0.333333 13:1 14:-1 15:1 16:1 17:-1 18:1 19:-1 20:1 21:-1 22:-1 23:1 24:-1 
+1 1:-1 2:-0.411765 4:-0.692308 5:1 7:1 8:1 9:0.333333 10:-0.964286 11:1 12:-1 13:-1 14:-1 15:-1 16:-1 17:-1 18:1 19:-1 20:-1 21:1 22:-1 23:-1 24:1 
+1 1:-0.333333 2:-0.0588235 4:-0.032967 5:-0.5 6:-0.5 7:0.333333 8:-1 9:1 10:-0.642857 11:1 12:-1 13:-1 14:1 15:-1 16:-1 17:-1 18:-1 19:1 20:1 21:-1 22:-1 23:-1 24:-1 
-1 1:1 2:-0.411765 3:1 4:-0.846154 5:-1 6:0.5 7:0.333333 8:0.333333 9:-0.333333 10:-0.25 11:1 12:-0.333333 13:-1 14:-1 15:-1 16:-1 17:-1 18:1 19:-1 20:-1 21:1 22:-1 23:-1 24:1 
-1 1:-0.333333 2:-0.588235 4:-0.879121 5:-1 6:1 7:1 8:-0.333333 9:-1 10:-0.535714 11:1 12:-1 13:-1 14:-1 15:-1 16:-1 17:-1 18:-1 19:-1 20:-1 21:1 22:-1 23:1 24:-1 
-1 1:0.333333 2:-0.941176 3:1 4:-0.879121 5:-0.5 6:1 7:-1 8:1 9:0.333333 10:-0.678571 11:1 12:-0.333333 13:1 14:1 15:-1 16:1 17:-1 18:1 19:-1 20:-1 21:1 22:-1 23:-1 24:1 
+1 1:-1 2:-0.411765 4:-0.681319 5:-1 6:-0.5 7:-0.333333 8:-1 9:-0.333333 10:-0.714286 11:1 12:-1 13:-1 14:-1 15:-1 16:1 17:-1 18:1 19:-1 20:-1 21:1 22:-1 23:-1 24:1 
-1 1:-1 2:-0.0588235 4:-0.417582 5:-1 6:1 7:0.333333 8:1 9:1 10:-0.178571 11:1 12:-1 13:1 14:-1 15:-1 16:-1 17:1 18:1 19:-1 20:-1 21:-1 22:-1 23:-1 24:1 
-1 1:0.333333 2:-0.852941 4:-0.901099 5:-0.5 6:1 7:-1 8:1 9:-1 10:0.0714286 11:1 12:-1 13:-1 14:-1 15:-1 16:-1 17:-1 18:1 19:-1 20:-1 21:1 22:-1 23:-1 24:1 
+1 1:-0.333333 2:-0.411765 3:1 4:-0.89011 5:-0.5 6:-0.5 7:0.333333 8:1 9:1 10:-0.321429 11:-1 12:-0.333333 13:1 14:-1 15:-1 16:-1 17:-1 18:1 19:-1 20:-1 21:1 22:-1 23:-1 24:1 
+1 1:-1 2:-0.411765 4:-0.89011 5:-1 6:-0.5 7:-0.333333 8:1 9:-0.333333 10:-0.821429 11:1 12:-1 13:-1 14:-1 15:-1 16:1 17:-1 18:1 19:-1 20:1 21:-1 22:-1 23:-1 24:1 
+1 1:1 2:-0.823529 4:-0.879121 5:1 7:0.333333 8:1 9:-0.333333 10:-0.714286 11:1 12:-1 13:-1 14:-1 15:-1 16:1 17:-1 18:-1 19:-1 20:-1 21:1 22:-1 23:1 24:-1 
-1 1:0.333333 2:-0.676471 3:1 4:-0.758242 7:0.333333 8:-0.333333 9:0.333333 10:-0.392857 11:1 12:-1 13:-1 14:1 15:-1 16:-1 17:1 18:1 19:-1 20:-1 21:1 22:-1 23:-1 24:1 
+1 1:-0.333333 2:-0.676471 3:-0.5 4:-0.274725 5:-0.5 6:-1 7:0.333333 8:-0.333333 9:-0.333333 10:-0.464286 11:1 12:-1 13:1 14:1 15:-1 16:1 17:-1 18:1 19:-1 20:-1 21:1 22:-1 23:-1 24:-1 
-1 1:1 2:-0.411765 4:-0.868132 5:-1 7:1 8:-0.333333 9:-0.333333 10:-0.678571 11:1 12:-1 13:-1 14:-1 15:-1 16:-1 17:-1 18:1 19:-1 20:-1 21:1 22:-1 23:-1 24:1 
-1 1:1 2:0.0294118 4:-0.0769231 5:-0.5 6:1 7:0.333333 8:-0.333333 9:0.333333 10:-0.0714286 11:1 12:-1 13:-1 14:1 15:-1 16:-1 17:1 18:1 19:-1 20:-1 21:1 22:-1 23:-1 24:-1 
+1 1:-1 2:-0.764706 4:-0.934066 5:-1 6:0.5 7:0.333333 8:-0.333333 9:-1 10:-0.75 11:1 12:-1 13:-1 14:-1 15:-1 16:1 17:-1 18:1 19:-1 20:-1 21:1 22:-1 23:-1 24:1 
-1 1:1 2:-0.0588235 4:-0.505495 5:-1 7:0.333333 8:-0.333333 9:1 10:-0.535714 11:1 12:-1 13:-1 14:1 15:-1 16:-1 17:1 18:1 19:-1 20:-1 21:-1 22:-1 23:-1 24:-1 
-1 1:0.333333 2:-0.676471 4:-0.725275 5:-1 6:0.5 7:0.333333 8:1 9:-0.333333 10:-0.75 11:1 12:-1 13:-1 14:1 15:-1 16:-1 17:-1 18:1 19:-1 20:1 21:-1 22:-1 23:-1 24:1 
-1 1:-0.333333 2:-0.764706 3:0.5 4:-0.956044 5:-1 7:1 8:1 9:-1 10:-0.964286 11:1 12:-0.333333 13:-1 14:-1 15:-1 16:-1 17:-1 18:-1 19:1 20:1 21:-1 22:-1 23:-1 24:1 
-1 1:1 2:-0.411765 4:-0.769231 5:1 6:-0.5 7:0.333333 8:-1 9:-0.333333 10:0.25 11:1 12:-1 13:-1 14:-1 15:-1 16:1 17:-1 18:1 19:-1 20:-1 21:1 22:-1 23:-1 24:1 
-1 1:-1 2:-0.941176 3:1 4:-0.956044 5:-1 6:0.5 7:-0.333333 8:0.333333 9:-0.333333 10:-0.357143 11:1 12:-0.333333 13:-1 14:-1 15:1 16:1 17:-1 18:1 19:-1 20:-1 21:1 22:-1 23:-1 24:1 
-1 1:-1 2:-0.941176 3:1 4:-0.868132 5:-1 6:-0.5 7:0.333333 8:1 9:-1 10:-0.25 11:1 12:-1 13:1 14:-1 15:1 16:1 17:-1 18:1 19:-1 20:-1 21:1 22:-1 23:1 24:-1 
+1 1:1 2:-0.0588235 3:1 4:-0.241758 5:-1 6:-0.5 7:-0.333333 8:1 9:-0.333333 10:-0.857143 11:1 12:-0.333333 13:-1 14:1 15:-1 16:-1 17:-1 18:1 19:-1 20:1 21:-1 22:-1 23:-1 24:1 
-1 1:-1 2:-0.941176 4:-0.89011 5:-0.5 6:1 7:0.333333 8:-0.333333 9:-0.333333 10:-0.142857 11:1 12:-1 13:-1 14:1 15:-1 16:1 17:-1 18:1 19:-1 20:-1 21:1 22:-1 23:-1 24:1 
-1 1:1 2:-0.941176 3:1 4:-0.945055 5:1 6:1 7:0.333333 8:1 9:1 10:-0.392857 11:1 12:-0.333333 13:-1 14:-1 15:-1 16:-1 17:-1 18:1 19:-1 20:-1 21:-1 22:-1 23:-1 24:1 
-1 1:1 2:-0.411765 3:1 4:-0.417582 5:-1 6:1 7:0.333333 8:1 9:1 10:-0.107143 11:1 12:-0.333333 13:-1 14:-1 15:-1 16:-1 17:-1 18:1 19:-1 20:-1 21:-1 22:-1 23:-1 24:1 
+1 1:-1 2:-0.588235 4:-0.67033 5:-1 7:-0.333333 8:-0.333333 9:-1 10:-0.821429 11:1 12:-1 13:-1 14:-1 15:-1 16:-1 17:-1 18:1 19:-1 20:-1 21:1 22:-1 23:-1 24:1 
+1 1:-1 2:0.294118 3:-1 4:-0.241758 5:-1 7:0.333333 8:1 9:1 10:0.214286 11:1 12:-0.333333 13:1 14:-1 15:-1 16:-1 17:-1 18:1 19:-1 20:-1 21:-1 22:-1 23:-1 24:1 
-1 1:1 2:-0.411765 4:-0.637363 5:-0.5 6:0.5 7:-0.333333 8:1 9:0.333333 10:-0.857143 11:1 12:-1 13:-1 14:-1 15:-1 16:-1 17:1 18:1 19:-1 20:-1 21:1 22:-1 23:-1 24:1 
-1 1:-0.333333 2:-0.588235 4:-0.901099 5:-1 7:-0.333333 8:1 9:-1 10:-0.75 11:1 12:-1 13:1 14:-1 15:-1 16:-1 17:-1 18:-1 19:-1 20:-1 21:1 22:-1 23:1 24:-1 
-1 1:-0.333333 2:-0.352941 4:-0.142857 5:-1 6:-0.5 7:0.333333 8:0.333333 9:0.333333 10:-0.607143 11:1 12:-0.333333 13:-1 14:-1 15:-1 16:-1 17:1 18:1 19:-1 20:-1 21:1 22:-1 23:-1 24:1 
-1 1:1 2:-0.676471 3:1 4:-0.857143 5:-0.5 7:-0.333333 8:0.333333 9:0.333333 10:-0.571429 11:1 12:-1 13:-1 14:-1 15:-1 16:-1 17:-1 18:1 19:-1 20:-1 21:1 22:-1 23:-1 24:1 
-1 1:1 2:-1 3:1 4:-0.857143 5:-1 6:0.5 7:0.333333 8:-1 9:-1 10:-0.178571 11:1 12:-0.333333 13:1 14:-1 15:-1 16:-1 17:-1 18:1 19:-1 20:-1 21:1 22:-1 23:1 24:-1 
+1 1:-1 2:-0.0588235 4:-0.769231 5:-1 7:-1 8:1 9:0.333333 10:-0.571429 11:1 12:-1 13:-1 14:-1 15:-1 16:-1 17:-1 18:1 19:-1 20:1 21:-1 22:-1 23:-1 24:1 
-1 1:-1 2:-0.941176 4:-0.945055 5:-1 6:-0.5 7:0.333333 8:1 9:-1 10:-0.214286 11:1 12:-1 13:1 14:1 15:-1 16:1 17:-1 18:1 19:-1 20:-1 21:1 22:-1 23:1 24:-1 
-1 1:-0.333333 2:-0.0588235 4:-0.769231 5:-1 6:0.5 7:0.333333 8:-1 9:0.333333 10:-0.535714 11:1 12:-0.333333 13:1 14:-1 15:-1 16:-1 17:-1 18:1 19:-1 20:-1 21:1 22:-1 23:-1 24:1 
+1 1:-0.333333 2:-0.676471 4:-0.736264 5:-0.5 7:-0.333333 8:1 9:0.333333 10:-0.678571 11:1 12:-0.333333 13:-1 14:1 15:-1 16:1 17:-1 18:1 19:-1 20:1 21:-1 22:-1 23:-1 24:1 
-1 1:1 2:-0.764706 3:0.5 4:-0.857143 5:-1 7:1 8:1 9:-1 10:-0.214286 11:1 12:-1 13:-1 14:-1 15:-1 16:-1 17:1 18:1 19:-1 20:1 21:-1 22:-1 23:-1 24:1 
-1 1:1 2:-0.411765 4:-0.879121 5:-0.5 6:0.5 7:1 8:0.333333 9:-0.333333 10:-0.75 11:1 12:-1 13:-1 14:1 15:-1 16:-1 17:-1 18:1 19:-1 20:-1 21:1 22:-1 23:-1 24:1 
-1 1:1 2:-0.411765 4:-0.681319 5:1 6:-0.5 7:0.333333 8:-0.333333 9:0.333333 10:-0.785714 11:1 12:-0.333333 13:-1 14:-1 15:-1 16:-1 17:-1 18:1 19:-1 20:-1 21:1 22:-1 23:-1 24:1 
+1 1:0.333333 2:-0.5 3:1 4:-0.769231 5:-1 6:-0.5 7:-1 8:-1 9:0.333333 10:-0.5 11:1 12:-1 13:-1 14:-1 15:-1 16:-1 17:-1 18:1 19:-1 20:1 21:-1 22:-1 23:-1 24:1 
-1 1:-1 2:-0.941176 4:-0.868132 5:1 6:-1 7:-0.333333 8:0.333333 9:-0.333333 10:1 11:1 12:-1 13:-1 14:1 15:-1 16:1 17:-1 18:1 19:-1 20:-1 21:1 22:-1 23:-1 24:-1 
-1 1:-0.333333 2:-0.588235 3:1 4:-0.626374 5:-1 6:1 7:-0.333333 8:1 9:-0.333333 10:-0.357143 11:1 12:-1 13:-1 14:1 15:-1 16:-1 17:-1 18:1 19:-1 20:-1 21:1 22:-1 23:-1 24:1 
+1 1:-1 2:0.294118 4:-0.164835 5:-1 6:1 7:0.333333 8:1 9:1 10:-0.178571 11:-1 12:-1 13:-1 14:-1 15:-1 16:1 17:-1 18:1 19:-1 20:-1 21:-1 22:-1 23:-1 24:-1 
-1 1:0.333333 2:-0.588235 4:-0.692308 5:-1 6:-0.5 7:-0.333333 8:-1 9:-0.333333 10:-0.0714286 12:-1 13:-1 14:-1 15:-1 16:-1 17:-1 18:1 19:-1 20:-1 21:1 22:-1 23:1 24:-1 
+1 1:-0.333333 2:-0.764706 4:-0.857143 5:-1 6:-0.5 7:1 8:-1 9:-1 10:-0.857143 11:1 12:-1 13:-1 14:-1 15:-1 16:-1 17:-1 18:1 19:-1 20:1 21:-1 22:-1 23:-1 24:1 
-1 1:1 2:-0.411765 3:0.5 4:-0.802198 5:-1 6:1 7:0.333333 8:1 9:1 10:0.464286 11:1 12:-0.333333 13:-1 14:1 15:-1 16:1 17:-1 18:1 19:-1 20:-1 21:-1 22:-1 23:-1 24:1 
+1 1:-1 2:-0.235294 4:-0.318681 5:1 6:1 7:0.333333 8:1 9:-0.333333 10:-0.571429 11:1 12:-1 13:-1 14:-1 15:-1 16:-1 17:-1 18:1 19:-1 20:-1 21:1 22:-1 23:-1 24:1 
+1 1:0.333333 2:-0.588235 4:-0.703297 5:-1 7:0.333333 8:-1 9:-1 10:-0.464286 11:1 12:-1 13:1 14:-1 15:-1 16:-1 17:-1 18:1 19:-1 20:-1 21:1 22:-1 23:1 24:-1 
-1 1:1 2:-0.764706 3:1 4:-0.879121 5:-1 6:1 7:0.333333 8:1 9:-1 10:0.5 11:1 12:-0.333333 13:-1 14:-1 15:-1 16:1 17:-1 18:1 19:-1 20:-1 21:1 22:-1 23:1 24:-1 
+1 1:-1 2:-0.411765 3:0.5 4:-0.879121 5:-1 6:-1 7:0.333333 8:-0.333333 9:-1 10:-0.142857 11:1 12:-0.333333 13:1 14:-1 15:-1 16:1 17:-1 18:1 19:-1 20:-1 21:-1 22:-1 23:-1 24:1 
-1 1:1 2:-0.411765 3:1 4:-0.802198 5:-1 7:-0.333333 8:1 9:0.333333 10:-0.357143 11:1 12:-1 13:-1 14:1 15:-1 16:1 17:-1 18:1 19:-1 20:-1 21:1 22:-1 23:-1 24:1 
-1 1:1 2:-0.411765 4:-0.846154 5:-1 6:0.5 7:0.333333 8:-1 9:0.333333 10:-0.535714 11:-1 12:-1 13:1 14:-1 15:-1 16:-1 17:-1 18:1 19:-1 20:-1 21:1 22:-1 23:-1 24:1 
+1 1:-1 2:-0.764706 3:-0.5 4:-0.956044 5:-1 7:-0.333333 8:1 9:-1 10:-0.821429 11:-1 12:-1 13:-1 14:-1 15:-1 16:-1 17:-1 18:1 19:-1 20:-1 21:1 22:-1 23:1 24:-1 
-1 1:1 2:0.294118 3:1 4:-0.043956 5:1 6:0.5 7:0.333333 8:-1 9:1 10:-0.428571 11:1 12:-0.333333 13:-1 14:1 15:-1 16:-1 17:1 18:1 19:-1 20:-1 21:-1 22:-1 23:-1 24:1 
-1 1:1 2:-0.764706 3:1 4:-0.912088 5:1 6:0.5 7:-0.333333 8:1 9:-1 10:-0.857143 11:1 12:-0.333333 13:-1 14:-1 15:-1 16:-1 17:-1 18:1 19:-1 20:-1 21:1 22:-1 23:-1 24:1 
-1 1:1 2:-0.941176 3:-0.5 4:-0.824176 6:1 7:0.333333 8:1 9:-0.333333 10:-0.0714286 11:-1 12:-1 13:1 14:-1 15:-1 16:-1 17:-1 18:1 19:-1 20:-1 21:1 22:-1 23:1 24:-1 
+1 1:-1 2:0.294118 4:-0.252747 5:-1 6:0.5 7:1 8:-1 9:-1 10:-0.464286 11:1 12:-0.333333 13:-1 14:1 15:-1 16:-1 17:-1 18:-1 19:-1 20:-1 21:1 22:-1 23:-1 24:1 
-1 1:-0.333333 2:-0.764706 3:1 4:-0.802198 5:-0.5 6:-0.5 7:0.333333 8:-1 9:0.333333 10:-0.714286 11:1 12:-1 13:-1 14:-1 15:-1 16:1 17:-1 18:1 19:-1 20:-1 21:1 22:-1 23:-1 24:1 
-1 1:-0.333333 2:-0.852941 4:-0.89011 5:-1 6:0.5 7:-0.333333 8:1 9:-0.333333 10:0.714286 11:1 12:-0.333333 13:-1 14:1 15:-1 16:-1 17:-1 18:1 19:-1 20:-1 21:1 22:-1 23:-1 24:-1 
+1 1:-0.333333 2:-0.764706 4:-0.879121 5:-1 6:-0.5 7:0.333333 8:-1 9:0.333333 10:-0.892857 12:-1 13:-1 14:-1 15:-1 16:-1 17:-1 18:1 19:-1 20:-1 21:1 22:-1 23:-1 24:1 
+1 1:-0.333333 2:-0.588235 3:-1 4:-0.769231 5:-0.5 6:-0.5 7:-0.333333 8:0.333333 9:0.333333 10:-0.678571 11:1 12:-0.333333 13:-1 14:-1 15:-1 16:1 17:-1 18:1 19:-1 20:-1 21:1 22:-1 23:-1 24:1 
+1 1:1 2:-0.5 3:-1 4:-0.472527 5:1 7:-0.333333 8:1 9:-0.333333 10:-0.642857 11:-1 12:-0.333333 13:-1 14:1 15:-1 16:1 17:-1 18:1 19:-1 20:-1 21:1 22:-1 23:-1 24:1 
+1 1:-1 2:-0.411765 3:-0.5 4:-0.626374 5:-1 6:0.5 7:0.333333 8:1 9:0.333333 10:-0.714286 11:-1 12:-1 13:-1 14:-1 15:-1 16:-1 17:-1 18:1 19:-1 20:-1 21:1 22:-1 23:-1 24:1 
+1 1:-0.333333 2:-0.588235 3:1 4:-0.813187 5:-1 6:-0.5 7:0.333333 8:-0.333333 9:-1 10:-0.571429 11:1 12:-0.333333 13:-1 14:-1 15:-1 16:-1 17:-1 18:1 19:-1 20:-1 21:1 22:-1 23:1 24:-1 
-1 1:-1 2:-0.411765 4:-0.692308 5:1 6:1 7:0.333333 8:1 9:1 10:0.0714286 11:-1 12:-1 13:1 14:1 15:-1 16:-1 17:1 18:1 19:-1 20:-1 21:-1 22:-1 23:-1 24:1 
+1 1:-1 2:-0.411765 3:-0.5 4:-0.857143 5:-1 6:0.5 7:0.333333 8:1 9:0.333333 10:-0.821429 11:-1 12:-1 13:-1 14:-1 15:-1 16:-1 17:-1 18:-1 19:-1 20:1 21:-1 22:-1 23:1 24:-1 
-1 1:0.333333 2:-0.941176 3:0.5 4:-0.945055 5:-1 6:-0.5 7:-0.333333 8:-1 9:-0.333333 10:-0.642857 11:-1 12:-1 13:-1 14:-1 15:-1 16:-1 17:-1 18:1 19:-1 20:-1 21:1 22:-1 23:-1 24:1 
+1 1:-0.333333 2:-0.0588235 4:0.340659 5:1 7:0.333333 8:1 9:1 10:-0.357143 11:1 12:-1 13:-1 14:1 15:-1 16:1 17:-1 18:1 19:-1 20:-1 21:-1 22:-1 23:-1 24:1 
-1 1:-0.333333 2:-0.411765 3:0.5 4:-0.505495 5:1 7:0.333333 8:-0.333333 9:-0.333333 10:-0.357143 11:-1 12:-0.333333 13:-1 14:1 15:-1 16:-1 17:-1 18:1 19:-1 20:-1 21:1 22:-1 23:-1 24:-1 
-1 1:-0.333333 2:-0.411765 3:0.5 4:-0.846154 5:-0.5 6:0.5 7:-0.333333 8:-0.333333 9:-0.333333 10:-0.857143 11:1 12:-0.333333 13:-1 14:1 15:-1 16:-1 17:-1 18:1 19:-1 20:1 21:-1 22:-1 23:-1 24:1 
+1 1:-1 2:-0.764706 4:-0.868132 5:-1 6:0.5 7:-1 8:0.333333 9:0.333333 10:-0.392857 11:1 12:-1 13:-1 14:-1 15:-1 16:1 17:-1 18:1 19:-1 20:-1 21:1 22:-1 23:-1 24:1 
-1 1:1 2:-0.411765 3:1 4:-0.736264 5:0.5 6:1 7:0.333333 8:-0.333333 9:0.333333 10:-0.464286 11:1 12:-1 13:-1 14:-1 15:-1 16:-1 17:-1 18:1 19:-1 20:-1 21:1 22:-1 23:-1 24:1 
-1 1:-0.333333 2:0.294118 4:-0.582418 5:1 6:0.5 7:0.333333 8:-1 9:0.333333 10:-0.214286 11:1 12:-0.333333 13:1 14:1 15:-1 16:-1 17:-1 18:1 19:-1 20:-1 21:1 22:-1 23:-1 24:1 
+1 1:-1 2:0.294118 4:-0.274725 5:-1 7:-0.333333 8:-0.333333 9:0.333333 10:-0.571429 11:1 12:-1 13:-1 14:1 15:-1 16:-1 17:-1 18:1 19:-1 20:-1 21:1 22:-1 23:-1 24:1 
+1 1:-1 2:-0.411765 4:-0.67033 5:-1 6:-0.5 7:-0.333333 8:1 9:-1 10:-0.857143 11:1 12:-1 13:-1 14:1 15:-1 16:-1 17:-1 18:1 19:-1 20:1 21:-1 22:-1 23:1 24:-1 
-1 1:1 2:-0.235294 3:1 4:-0.362637 5:-1 6:0.5 7:0.333333 8:-0.333333 9:0.333333 10:-0.321429 11:1 12:-1 13:-1 14:-1 15:-1 16:-1 17:-1 18:-1 19:1 20:-1 21:1 22:-1 23:-1 24:1 
-1 1:1 2:-0.411765 4:-0.428571 5:1 6:-1 7:-0.333333 8:1 9:-0.333333 10:-0.75 11:1 12:-1 13:-1 14:1 15:-1 16:-1 17:1 18:1 19:-1 20:1 21:-1 22:-1 23:-1 24:-1 
-1 1:-1 2:-0.676471 4:-0.934066 5:-1 7:-0.333333 8:1 9:-0.333333 10:-0.892857 11:1 12:-1 13:-1 14:-1 15:-1 16:-1 17:-1 18:1 19:-1 20:-1 21:1 22:-1 23:1 24:-1 
-1 1:-0.333333 2:-0.852941 4:-0.901099 5:-1 6:1 7:0.333333 8:1 9:0.333333 10:-0.714286 11:1 12:-0.333333 13:-1 14:-1 15:-1 16:-1 17:-1 18:1 19:-1 20:-1 21:1 22:-1 23:1 24:-1 
-1 1:1 2:-0.676471 3:1 4:-0.714286 5:-1 6:0.5 7:-0.333333 8:0.333333 9:0.333333 10:-0.821429 11:-1 12:-0.333333 13:-1 14:-1 15:-1 16:-1 17:-1 18:-1 19:1 20:-1 21:1 22:-1 23:-1 24:1 
-1 1:-0.333333 2:-0.764706 4:-0.703297 5:-1 6:0.5 7:-0.333333 8:-1 9:-1 10:-0.714286 11:1 12:-1 13:-1 14:-1 15:-1 16:-1 17:-1 18:1 19:-1 20:-1 21:1 22:-1 23:-1 24:1 
-1 1:1 2:-0.411765 3:1 4:-0.813187 5:1 7:-0.333333 8:-0.333333 9:0.333333 10:-0.5 11:1 12:-0.333333 13:-1 14:1 15:-1 16:-1 17:-1 18:1 19:-1 20:-1 21:1 22:-1 23:-1 24:1 
+1 1:-0.333333 2:-0.0588235 3:1 4:-0.714286 5:-1 6:-0.5 7:-1 8:1 9:0.333333 10:-0.714286 11:1 12:-0.333333 13:-1 14:-1 15:-1 16:1 17:-1 18:1 19:-1 20:-1 21:1 22:-1 23:-1 24:1 
-1 1:1 2:-0.411765 4:-0.923077 5:-1 6:-0.5 7:1 8:0.333333 9:0.333333 10:-0.714286 11:1 12:-0.333333 13:-1 14:-1 15:-1 16:-1 17:-1 18:1 19:-1 20:-1 21:1 22:-1 23:1 24:-1 
+1 1:-0.333333 2:-0.588235 3:1 4:-0.901099 5:-1 6:1 7:0.333333 8:0.333333 9:-1 10:-0.607143 11:-1 12:-0.333333 13:-1 14:-1 15:-1 16:1 17:-1 18:-1 19:-1 20:-1 21:1 22:-1 23:-1 24:1 
-1 1:-0.333333 2:-0.764706 3:1 4:-0.681319 5:-1 6:-0.5 7:0.333333 8:0.333333 9:-1 10:0.0714286 11:-1 12:-0.333333 13:1 14:-1 15:-1 16:1 17:-1 18:1 19:-1 20:-1 21:1 22:-1 23:1 24:-1 
-1 1:1 2:-0.852941 4:-0.868132 5:-1 7:-0.333333 8:-0.333333 9:-1 10:-0.75 11:1 12:-1 13:-1 14:-1 15:-1 16:-1 17:-1 18:1 19:-1 20:1 21:-1 22:-1 23:-1 24:1 
+1 1:-0.333333 2:-0.0588235 4:-0.758242 5:-1 6:-0.5 7:0.333333 8:-1 9:1 10:-0.5 11:1 12:-1 13:-1 14:-1 15:-1 16:-1 17:-1 18:1 19:-1 20:1 21:-1 22:-1 23:1 24:-1 
-1 1:1 2:-0.764706 4:-0.791209 5:1 6:1 7:-0.333333 8:1 9:1 10:0.178571 11:1 12:-1 13:-1 14:1 15:-1 16:1 17:-1 18:1 19:-1 20:-1 21:-1 22:-1 23:-1 24:-1 
+1 1:-1 2:-0.588235 4:-0.802198 5:-1 7:-0.333333 8:1 9:-1 10:-0.964286 11:-1 12:-1 13:-1 14:-1 15:-1 16:-1 17:-1 18:1 19:-1 20:1 21:-1 22:-1 23:-1 24:1 
-1 1:-1 2:-0.852941 3:1 4:-0.714286 5:-1 7:0.333333 8:-0.333333 9:-1 10:-0.392857 11:1 12:-0.333333 13:1 14:-1 15:-1 16:1 17:-1 18:1 19:-1 20:1 21:-1 22:-1 23:-1 24:1 
-1 1:-1 2:-0.764706 4:-0.879121 5:-1 7:0.333333 8:-1 9:-0.333333 10:-0.928571 11:1 12:-1 13:-1 14:-1 15:-1 16:-1 17:-1 18:-1 19:-1 20:-1 21:1 22:-1 23:1 24:-1 
+1 1:-1 2:-0.588235 4:-0.89011 5:-1 7:1 8:0.333333 9:-1 11:1 12:-1 13:-1 14:1 15:-1 16:-1 17:-1 18:1 19:-1 20:-1 21:1 22:-1 23:1 24:-1 
+1 1:-1 2:-0.764706 3:1 4:-0.78022 5:-1 6:1 7:0.333333 8:0.333333 9:-0.333333 10:0.464286 11:1 12:-0.333333 13:-1 14:-1 15:-1 16:-1 17:-1 18:1 19:-1 20:-1 21:1 22:-1 23:-1 24:1 
-1 1:-1 2:-0.764706 3:1 4:-0.978022 5:-1 6:0.5 7:-0.333333 8:0.333333 9:-1 10:0.392857 11:1 12:1 13:-1 14:1 15:-1 16:-1 17:-1 18:1 19:-1 20:-1 21:1 22:-1 23:1 24:-1 
-1 1:-0.333333 2:-0.411765 3:0.5 4:-0.802198 5:1 7:-0.333333 8:1 9:0.333333 10:-0.178571 11:1 12:-0.333333 13:-1 14:1 15:-1 16:1 17:-1 18:1 19:-1 20:1 21:-1 22:-1 23:-1 24:1 
-1 1:1 2:-0.5 4:-0.846154 5:0.5 6:1 7:-0.333333 8:1 9:-1 10:-0.392857 11:-1 12:-1 13:-1 14:-1 15:-1 16:-1 17:-1 18:1 19:-1 20:-1 21:1 22:-1 23:1 24:-1 
+1 1:-0.333333 2:-0.411765 4:-0.725275 5:-1 7:-0.333333 8:1 9:-0.333333 10:-0.964286 11:1 12:-1 13:-1 14:1 15:-1 16:1 17:-1 18:1 19:-1 20:1 21:-1 22:-1 23:1 24:-1 
+1 1:-1 2:-0.411765 3:-0.5 4:-0.868132 5:1 6:1 7:0.333333 8:0.333333 9:0.333333 10:-0.25 12:-1 13:-1 14:1 15:-1 16:-1 17:-1 18:1 19:-1 20:-1 21:1 22:-1 23:-1 24:-1 
+1 1:-0.333333 2:-0.941176 3:-0.5 4:-0.923077 5:-0.5 6:-0.5 7:-0.333333 8:-1 9:-0.333333 10:-0.535714 12:-1 13:-1 14:-1 15:-1 16:1 17:-1 18:1 19:-1 20:-1 21:1 22:-1 23:1 24:-1 
+1 1:-1 2:-0.411765 4:-0.868132 5:-1 6:0.5 7:-0.333333 8:1 9:0.333333 10:-0.857143 11:1 12:-0.333333 13:-1 14:-1 15:-1 16:1 17:-1 18:1 19:-1 20:1 21:-1 22:-1 23:-1 24:1 
+1 1:-0.333333 2:-0.411765 3:-1 4:-0.56044 5:-1 7:0.333333 8:1 9:-1 10:-0.392857 11:1 12:0.333333 13:-1 14:1 15:-1 16:-1 17:-1 18:1 19:-1 20:-1 21:1 22:-1 23:1 24:-1 
+1 1:1 2:-0.588235 3:1 4:-0.714286 5:-1 6:0.5 7:0.333333 8:-0.333333 9:-0.333333 10:-0.571429 11:-1 12:-0.333333 13:-1 14:-1 15:-1 16:1 17:-1 18:1 19:-1 20:-1 21:1 22:-1 23:-1 24:1 
-1 1:1 2:-0.411765 3:0.5 4:-0.593407 5:-1 7:0.333333 8:-0.333333 9:1 10:-0.535714 11:1 12:-1 13:-1 14:-1 15:-1 16:-1 17:-1 18:1 19:-1 20:-1 21:-1 22:-1 23:-1 24:1 
-1 1:-0.333333 2:-0.911765 4:-0.769231 5:-1 6:-0.5 7:-0.333333 8:-1 9:-1 10:-0.0714286 11:1 12:-1 13:-1 14:-1 15:-1 16:-1 17:-1 18:-1 19:-1 20:-1 21:1 22:-1 23:-1 24:1 
+1 1:-0.333333 2:-0.852941 4:-0.923077 5:-1 7:-0.333333 8:-1 9:-0.333333 10:-0.607143 11:1 12:-1 13:-1 14:-1 15:-1 16:-1 17:-1 18:1 19:-1 20:-1 21:1 22:-1 23:-1 24:1 
+1 1:-0.333333 2:-0.411765 3:-0.5 4:-0.824176 5:-1 6:0.5 7:-0.333333 8:1 9:1 10:-0.464286 11:-1 12:-1 13:-1 14:-1 15:-1 16:-1 17:-1 18:1 19:-1 20:-1 21:-1 22:-1 23:1 24:-1 
+1 1:1 2:-0.0588235 4:-0.659341 5:-1 7:-0.333333 8:-0.333333 9:0.333333 10:-0.678571 11:1 12:-1 13:-1 14:1 15:-1 16:-1 17:-1 18:1 19:-1 20:-1 21:1 22:-1 23:-1 24:-1 
-1 1:0.333333 2:-0.823529 4:-0.879121 5:-1 6:-0.5 7:-0.333333 8:-0.333333 9:-0.333333 10:-0.857143 11:1 12:-1 13:-1 14:-1 15:-1 16:-1 17:-1 18:1 19:-1 20:-1 21:1 22:-1 23:-1 24:1 
-1 1:-1 2:-0.411765 3:-0.5 4:-0.714286 7:0.333333 8:1 9:-1 10:-0.892857 12:-1 13:-1 14:1 15:-1 16:-1 17:-1 18:1 19:-1 20:-1 21:1 22:-1 23:-1 24:1 
-1 1:1 2:-0.411765 3:1 4:-0.527473 5:-1 7:0.333333 8:-0.333333 9:-1 10:0.964286 11:1 12:-1 13:-1 14:1 15:-1 16:-1 17:-1 18:1 19:-1 20:-1 21:1 22:-1 23:-1 24:-1 
+1 1:-0.333333 2:-0.0588235 4:-0.725275 5:-0.5 7:-0.333333 8:1 9:1 10:0.107143 11:1 12:-1 13:-1 14:-1 15:-1 16:-1 17:-1 18:-1 19:1 20:-1 21:-1 22:-1 23:-1 24:1 
-1 1:1 2:-0.588235 4:-0.791209 5:-1 6:-0.5 7:0.333333 8:-1 9:-1 10:-0.5 11:1 12:-1 13:-1 14:-1 15:-1 16:-1 17:-1 18:1 19:-1 20:-1 21:1 22:-1 23:-1 24:1 
-1 1:1 2:-0.676471 4:-0.879121 5:1 6:1 7:0.333333 8:1 9:1 10:-0.0714286 11:-1 12:-1 13:1 14:-1 15:-1 16:-1 17:1 18:1 19:-1 20:-1 21:-1 22:-1 23:-1 24:1 
+1 1:-1 2:-0.764706 4:-0.945055 5:-0.5 6:-1 7:-0.333333 8:0.333333 9:-0.333333 10:-0.892857 11:1 12:-1 13:-1 14:-1 15:-1 16:-1 17:-1 18:1 19:-1 20:-1 21:1 22:-1 23:-1 24:1 
+1 1:0.333333 2:-0.823529 4:-0.89011 5:-0.5 6:1 7:-0.333333 8:1 9:1 10:0.0357143 11:1 12:-1 13:1 14:-1 15:-1 16:1 17:-1 18:1 19:-1 20:-1 21:-1 22:-1 23:1 24:-1 
-1 1:-1 2:-0.5 4:-0.648352 5:0.5 6:-0.5 7:-0.333333 8:-0.333333 9:0.333333 10:-0.642857 11:-1 12:-1 13:-1 14:-1 15:-1 16:-1 17:-1 18:1 19:-1 20:-1 21:1 22:-1 23:-1 24:1 
-1 1:-1 2:-0.411765 3:-0.5 4:-0.626374 5:-1 7:-0.333333 8:1 9:0.333333 10:-0.892857 11:-1 12:-1 13:-1 14:-1 15:1 16:-1 17:1 18:-1 19:-1 20:1 21:-1 22:-1 23:-1 24:1 
+1 1:1 2:-0.588235 3:0.5 4:-0.824176 5:-1 6:0.5 7:-0.333333 8:-1 9:-1 10:-0.892857 11:1 12:-1 13:-1 14:-1 15:-1 16:-1 17:-1 18:1 19:-1 20:-1 21:1 22:-1 23:-1 24:1 
-1 1:-0.333333 2:0.294118 3:-1 4:0.318681 5:1 7:0.333333 8:-0.333333 9:0.333333 10:0.0357143 11:-1 12:-1 13:-1 14:1 15:-1 16:-1 17:-1 18:1 19:-1 20:-1 21:1 22:-1 23:-1 24:-1 
-1 1:-0.333333 2:0.647059 3:0.5 4:-0.010989 5:1 7:0.333333 8:-0.333333 9:1 10:-0.714286 11:1 12:-1 13:-1 14:-1 15:-1 16:-1 17:-1 18:1 19:-1 20:-1 21:-1 22:-1 23:-1 24:-1 
-1 1:-1 2:-0.941176 3:1 4:-0.615385 5:-1 7:0.333333 8:0.333333 9:-1 10:-0.357143 11:1 12:0.333333 13:1 14:-1 15:-1 16:1 17:-1 18:1 19:-1 20:1 21:-1 22:-1 23:-1 24:1 
+1 1:-0.333333 2:-0.235294 4:-0.648352 5:-0.5 7:-0.333333 8:1 9:0.333333 10:-0.928571 11:1 12:-1 13:-1 14:-1 15:-1 16:-1 17:-1 18:-1 19:1 20:1 21:-1 22:-1 23:-1 24:1 
-1 1:1 2:-0.764706 4:-0.956044 5:-1 7:-1 8:-0.333333 9:-1 10:0.0714286 11:1 12:-1 13:-1 14:-1 15:-1 16:1 17:-1 18:1 19:-1 20:-1 21:1 22:-1 23:1 24:-1 
-1 1:-0.333333 2:-0.5 3:1 4:-0.615385 5:-1 6:0.5 7:0.333333 8:0.333333 9:-0.333333 10:-0.714286 11:1 12:-0.333333 13:-1 14:-1 15:-1 16:-1 17:-1 18:1 19:-1 20:-1 21:1 22:-1 23:-1 24:1 
+1 1:1 2:-0.588235 3:1 4:-0.857143 5:-1 7:0.333333 8:-0.333333 9:-0.333333 10:-0.535714 11:-1 12:-0.333333 13:-1 14:-1 15:-1 16:1 17:-1 18:1 19:-1 20:-1 21:1 22:-1 23:-1 24:1 
+1 1:1 2:0.294118 4:-0.593407 5:1 7:-1 8:-0.333333 9:-1 10:-0.321429 11:-1 12:-1 13:-1 14:-1 15:-1 16:-1 17:-1 18:1 19:-1 20:-1 21:1 22:-1 23:-1 24:1 
-1 1:-1 2:-0.764706 4:-0.813187 5:-1 6:-0.5 7:-0.333333 8:-1 9:0.333333 10:-0.892857 11:1 12:-1 13:-1 14:-1 15:-1 16:-1 17:-1 18:1 19:-1 20:1 21:-1 22:-1 23:-1 24:1 
+1 1:-1 2:-0.588235 4:-0.736264 5:-1 7:0.333333 8:1 9:1 10:0.642857 11:1 12:-0.333333 13:-1 14:-1 15:-1 16:-1 17:-1 18:1 19:-1 20:-1 21:-1 22:-1 23:-1 24:1 
-1 1:1 2:-0.676471 4:-0.802198 5:1 6:1 7:0.333333 8:-0.333333 9:0.333333 10:-0.428571 11:1 12:-1 13:-1 14:-1 15:-1 16:-1 17:-1 18:1 19:-1 20:-1 21:1 22:-1 23:-1 24:1 
-1 1:0.333333 2:-0.941176 4:-0.791209 5:-1 7:0.333333 8:-0.333333 9:-1 10:-0.214286 11:1 12:-1 13:-1 14:1 15:-1 16:-1 17:-1 18:1 19:-1 20:-1 21:1 22:-1 23:-1 24:1 
+1 1:-0.333333 2:-0.852941 3:-0.5 4:-0.868132 5:-0.5 6:0.5 7:0.333333 8:0.333333 9:1 10:-0.642857 11:1 12:-1 13:-1 14:-1 15:-1 16:1 17:-1 18:1 19:-1 20:-1 21:1 22:-1 23:-1 24:1 
-1 1:1 2:0.117647 3:1 4:-0.582418 7:0.333333 8:1 9:-1 10:-0.392857 11:1 12:-0.333333 13:-1 14:1 15:-1 16:-1 17:-1 18:1 19:-1 20:-1 21:1 22:-1 23:-1 24:1 
-1 1:1 2:-0.852941 4:-0.604396 5:1 6:1 7:0.333333 8:1 9:-1 10:0.607143 11:1 12:-1 13:-1 14:-1 15:-1 16:-1 17:-1 18:1 19:-1 20:-1 21:1 22:-1 23:1 24:-1 
-1 1:-1 2:-0.411765 4:-0.615385 5:-1 7:-0.333333 8:1 9:0.333333 10:-0.678571 11:1 12:-1 13:-1 14:-1 15:-1 16:-1 17:-1 18:1 19:-1 20:-1 21:1 22:-1 23:-1 24:1 
+1 1:-1 2:-0.588235 3:-0.5 4:-0.846154 5:-1 7:0.333333 8:0.333333 9:0.333333 10:-0.107143 11:-1 12:-1 13:-1 14:-1 15:-1 16:-1 17:-1 18:1 19:-1 20:-1 21:1 22:-1 23:-1 24:1 
-1 1:-0.333333 2:-0.676471 4:-0.868132 5:1 6:-0.5 7:0.333333 8:-1 9:-0.333333 10:-0.857143 11:1 12:-1 13:-1 14:-1 15:-1 16:-1 17:-1 18:1 19:-1 20:-1 21:1 22:-1 23:-1 24:1 
+1 1:1 2:-0.852941 4:-0.802198 5:-1 6:-0.5 7:-0.333333 8:-0.333333 9:0.333333 10:-1 11:1 12:-0.333333 13:-1 14:-1 15:-1 16:-1 17:-1 18:-1 19:1 20:1 21:-1 22:-1 23:-1 24:1 
+1 1:-0.333333 2:-0.411765 4:-0.868132 5:-1 6:-0.5 7:-0.333333 8:1 9:0.333333 10:-0.785714 11:1 12:-1 13:-1 14:1 15:-1 16:1 17:-1 18:1 19:-1 20:-1 21:1 22:-1 23:1 24:-1 
-1 1:1 2:-0.764706 4:-0.868132 5:-1 6:1 7:0.333333 8:1 9:-0.333333 11:-1 12:0.333333 13:1 14:1 15:-1 16:-1 17:-1 18:1 19:-1 20:-1 21:1 22:-1 23:-1 24:1 
-1 1:1 2:-0.411765 4:-0.868132 6:0.5 7:-0.333333 8:-1 9:0.333333 10:-0.678571 11:1 12:-1 13:-1 14:-1 15:-1 16:-1 17:-1 18:1 19:-1 20:-1 21:1 22:-1 23:-1 24:1 
-1 1:1 2:0.647059 3:0.5 4:0.703297 5:-1 6:0.5 7:0.333333 8:1 9:0.333333 10:-0.928571 11:1 12:-0.333333 13:-1 14:1 15:-1 16:-1 17:-1 18:1 19:-1 20:-1 21:1 22:-1 23:-1 24:1 
-1 1:1 2:-0.764706 4:-0.857143 5:-1 6:-0.5 7:-0.333333 8:0.333333 9:0.333333 10:-0.464286 11:1 12:-1 13:1 14:-1 15:-1 16:-1 17:-1 18:1 19:-1 20:-1 21:1 22:-1 23:-1 24:1 
+1 1:-1 2:0.117647 3:0.5 4:-0.538462 5:-1 6:0.5 7:0.333333 8:-0.333333 9:-0.333333 10:-0.75 11:-1 12:-0.333333 13:1 14:1 15:-1 16:-1 17:-1 18:1 19:-1 20:-1 21:1 22:-1 23:-1 24:1 
+1 1:-1 2:-0.588235 4:-0.934066 5:-1 6:-1 7:-0.333333 8:-1 9:-1 10:-0.714286 11:1 12:-1 13:-1 14:-1 15:-1 16:-1 17:-1 18:1 19:-1 20:-1 21:1 22:1 23:-1 24:-1 
-1 1:-0.333333 2:-0.676471 4:-0.879121 5:-1 6:1 7:0.333333 8:1 9:0.333333 10:-0.321429 11:1 12:-0.333333 13:-1 14:-1 15:-1 16:-1 17:-1 18:1 19:-1 20:-1 21:1 22:-1 23:1 24:-1 
+1 1:1 2:-0.676471 4:-0.516484 5:-0.5 7:0.333333 8:-0.333333 9:-0.333333 10:-0.25 11:1 12:-1 13:-1 14:1 15:-1 16:-1 17:-1 18:1 19:-1 20:-1 21:1 22:-1 23:-1 24:-1 
-1 1:1 2:-0.411765 3:1 4:-0.813187 5:-1 6:0.5 7:1 8:-0.333333 9:0.333333 10:-0.5 11:1 12:-0.333333 13:-1 14:1 15:-1 16:-1 17:-1 18:-1 19:-1 20:-1 21:1 22:-1 23:-1 24:1 
-1 1:-1 2:-0.588235 3:1 4:-0.813187 5:-1 6:0.5 7:1 8:-1 9:-0.333333 10:-0.535714 11:1 12:-0.333333 13:-1 14:1 15:-1 16:-1 17:-1 18:1 19:-1 20:-1 21:1 22:-1 23:-1 24:-1 
+1 1:1 2:-0.0588235 3:0.5 4:-0.142857 5:1 6:-0.5 7:0.333333 8:1 9:0.333333 10:-0.714286 11:1 12:-0.333333 13:-1 14:1 15:-1 16:-1 17:-1 18:1 19:-1 20:1 21:-1 22:-1 23:-1 24:1 
-1 1:-1 2:-0.235294 3:-1 4:-0.516484 5:-1 7:-1 8:-0.333333 9:-1 10:-0.535714 11:1 12:-0.333333 13:-1 14:-1 15:-1 16:-1 17:-1 18:-1 19:-1 20:-1 21:1 22:-1 23:-1 24:1 
+1 1:1 2:-0.764706 4:-0.868132 7:-0.333333 8:-0.333333 9:-0.333333 10:-0.75 11:1 12:-1 13:-1 14:-1 15:-1 16:1 17:-1 18:1 19:-1 20:-1 21:1 22:-1 23:-1 24:1 
+1 1:0.333333 2:-0.411765 4:-0.923077 5:-1 6:0.5 7:0.333333 8:0.333333 9:1 10:-0.321429 11:-1 12:-1 13:1 14:-1 15:-1 16:1 17:-1 18:1 19:-1 20:-1 21:-1 22:-1 23:-1 24:1 
+1 1:-1 2:-0.764706 4:-0.945055 5:-1 7:0.333333 8:1 9:0.333333 10:-0.25 11:1 12:-1 13:1 14:-1 15:-1 16:-1 17:-1 18:1 19:-1 20:1 21:-1 22:-1 23:1 24:-1 
-1 1:-1 2:0.294118 4:-0.197802 5:-1 6:0.5 7:0.333333 8:-1 9:1 10:0.107143 11:1 12:-1 13:-1 14:1 15:-1 16:-1 17:-1 18:1 19:-1 20:-1 21:-1 22:-1 23:-1 24:-1 
+1 1:-0.333333 2:-0.764706 4:-0.813187 5:-1 7:0.333333 8:-0.333333 9:-0.333333 10:-0.357143 11:1 12:-1 13:-1 14:-1 15:-1 16:-1 17:-1 18:1 19:-1 20:-1 21:1 22:-1 23:1 24:-1 
+1 1:-1 2:-0.411765 4:-0.769231 5:-1 6:1 7:0.333333 8:-1 9:-1 10:-0.0714286 11:1 12:-1 13:-1 14:-1 15:-1 16:1 17:-1 18:-1 19:1 20:-1 21:1 22:-1 23:-1 24:1 
+1 1:-0.333333 2:-0.0588235 3:0.5 4:-0.131868 5:-0.5 6:1 7:0.333333 8:1 9:0.333333 10:-0.178571 11:1 12:1 13:-1 14:1 15:-1 16:1 17:-1 18:1 19:-1 20:-1 21:1 22:-1 23:-1 24:-1 
-1 1:1 2:-0.411765 3:1 4:-0.769231 5:-1 6:0.5 7:0.333333 8:0.333333 9:0.333333 10:-0.428571 11:1 12:-0.333333 13:-1 14:1 15:-1 16:-1 17:1 18:1 19:-1 20:-1 21:1 22:-1 23:-1 24:1 
-1 1:-1 2:-0.705882 4:-0.582418 5:-1 6:-1 7:0.333333 8:1 9:1 10:-0.892857 11:1 12:-1 13:-1 14:-1 15:-1 16:1 17:-1 18:1 19:-1 20:-1 21:-1 22:-1 23:-1 24:1 
+1 1:-0.333333 2:-0.764706 4:-0.923077 5:-1 6:1 7:0.333333 8:1 9:0.333333 10:-0.214286 11:-1 12:-1 13:1 14:-1 15:-1 16:1 17:-1 18:1 19:-1 20:-1 21:1 22:-1 23:1 24:-1 
-1 1:1 2:0.294118 4:0.0989011 5:1 6:0.5 7:0.333333 8:0.333333 9:0.333333 10:-0.357143 12:-1 13:-1 14:1 15:-1 16:-1 17:-1 18:1 19:-1 20:-1 21:1 22:-1 23:-1 24:1 
-1 1:-0.333333 2:-0.235294 3:-1 4:-0.56044 5:-1 7:-0.333333 8:-1 9:0.333333 10:-0.678571 11:1 12:-0.333333 13:-1 14:-1 15:-1 16:-1 17:-1 18:1 19:-1 20:-1 21:1 22:-1 23:-1 24:1 
-1 1:-0.333333 2:-0.588235 3:1 4:-0.318681 5:-1 6:1 7:0.333333 8:-1 9:1 10:-0.214286 11:1 12:-1 13:-1 14:1 15:-1 16:-1 17:-1 18:1 19:-1 20:-1 21:1 22:-1 23:-1 24:1 
-1 1:0.333333 2:-0.764706 4:-0.879121 5:-1 7:1 8:1 9:-1 10:-0.857143 11:1 12:-1 13:-1 14:-1 15:-1 16:-1 17:-1 18:1 19:-1 20:1 21:-1 22:-1 23:-1 24:1 
+1 1:-1 2:-0.764706 4:-0.923077 5:1 7:1 8:-0.333333 9:0.333333 10:-0.857143 11:1 12:-1 13:-1 14:-1 15:-1 16:1 17:-1 18:1 19:-1 20:-1 21:1 22:-1 23:-1 24:1 
-1 1:1 2:-0.5 4:-0.78022 5:-1 6:1 7:0.333333 8:-0.333333 9:-1 10:0.107143 11:1 12:-0.333333 13:-1 14:-1 15:-1 16:-1 17:-1 18:1 19:-1 20:-1 21:1 22:-1 23:-1 24:1 
-1 1:-0.333333 2:-0.941176 3:0.5 4:-0.912088 5:-1 6:-1 7:0.333333 8:-1 9:-0.333333 10:-0.428571 12:-0.333333 13:-1 14:1 15:-1 16:-1 17:-1 18:1 19:-1 20:-1 21:1 22:-1 23:-1 24:-1 
-1 1:0.333333 2:-0.941176 3:1 4:-0.912088 5:-1 7:-0.333333 8:1 9:-0.333333 10:0.107143 11:1 12:-1 13:-1 14:-1 15:-1 16:-1 17:-1 18:1 19:-1 20:-1 21:1 22:-1 23:1 24:-1 
-1 1:1 2:-0.411765 3:1 4:-0.32967 5:-1 6:-1 7:0.333333 8:-0.333333 9:1 10:-0.714286 11:-1 12:-0.333333 13:-1 14:1 15:-1 16:-1 17:-1 18:-1 19:1 20:-1 21:1 22:-1 23:-1 24:-1 
-1 1:-0.333333 2:-0.235294 3:-0.5 4:-0.637363 5:0.5 7:0.333333 8:-0.333333 9:0.333333 10:-0.464286 12:-1 13:1 14:1 15:-1 16:-1 17:-1 18:1 19:-1 20:-1 21:1 22:-1 23:-1 24:1 
-1 1:1 2:0.294118 3:-0.5 4:-0.626374 5:-1 7:-0.333333 8:-1 9:-1 10:-0.714286 12:-1 13:-1 14:-1 15:-1 16:-1 17:-1 18:1 19:-1 20:-1 21:1 22:-1 23:-1 24:1 
+1 1:-1 2:-0.764706 3:1 4:-0.494505 5:-1 6:1 7:0.333333 8:1 9:-0.333333 10:-0.142857 11:1 12:-0.333333 13:-1 14:1 15:-1 16:1 17:-1 18:-1 19:1 20:1 21:-1 22:-1 23:-1 24:1 
-1 1:0.333333 2:-0.235294 3:1 4:-0.692308 5:-1 6:1 7:0.333333 8:1 9:-0.333333 11:1 12:-1 13:-1 14:-1 15:-1 16:-1 17:-1 18:1 19:-1 20:-1 21:1 22:-1 23:-1 24:1 
-1 1:1 2:-0.411765 3:1 4:-0.571429 5:-0.5 7:0.333333 8:0.333333 9:-0.333333 10:-0.714286 11:1 12:-0.333333 13:-1 14:1 15:-1 16:-1 17:-1 18:1 19:-1 20:-1 21:1 22:-1 23:1 24:-1 
-1 1:1 2:-0.0588235 4:-0.395604 5:-0.5 6:0.5 7:0.333333 8:-0.333333 9:0.333333 10:-0.571429 11:1 12:-0.333333 13:-1 14:1 15:-1 16:-1 17:-1 18:1 19:-1 20:-1 21:1 22:-1 23:-1 24:1 
-1 1:1 2:0.647059 4:0.120879 5:-1 6:1 7:0.333333 8:1 9:-0.333333 10:-0.178571 11:1 12:-1 13:-1 14:1 15:-1 16:1 17:-1 18:1 19:-1 20:-1 21:1 22:-1 23:-1 24:-1 
-1 1:1 2:-0.941176 3:1 4:-0.791209 7:1 8:-0.333333 9:0.333333 10:-0.821429 11:1 12:-1 13:-1 14:-1 15:-1 16:1 17:-1 18:1 19:-1 20:-1 21:1 22:-1 23:-1 24:1 
+1 1:1 2:-0.5 3:0.5 4:-0.736264 6:-0.5 7:0.333333 8:-0.333333 9:-1 10:-0.214286 11:-1 12:-1 13:1 14:-1 15:-1 16:-1 17:-1 18:1 19:-1 20:-1 21:1 22:-1 23:1 24:-1 
-1 1:1 2:-0.235294 3:1 4:-0.527473 5:-1 6:0.5 7:-0.333333 8:1 9:0.333333 10:-0.75 11:1 12:-1 13:-1 14:1 15:-1 16:-1 17:-1 18:1 19:-1 20:1 21:-1 22:-1 23:-1 24:-1 
-1 1:1 2:-0.411765 3:1 4:-0.450549 5:-1 6:1 7:0.333333 8:1 9:0.333333 10:-0.5 11:1 12:-1 13:-1 14:1 15:-1 16:-1 17:-1 18:1 19:-1 20:-1 21:1 22:-1 23:-1 24:1 
+1 1:-0.333333 2:1 4:-0.406593 5:-0.5 7:1 8:-0.333333 9:0.333333 10:-0.821429 11:1 12:-1 13:-1 14:-1 15:-1 16:-1 17:-1 18:1 19:-1 20:-1 21:1 22:-1 23:-1 24:1 
-1 1:-1 2:-0.411765 4:-0.758242 5:-1 6:1 7:0.333333 8:1 9:-1 10:0.607143 11:-1 12:-1 13:-1 14:-1 15:-1 16:-1 17:-1 18:1 19:-1 20:1 21:-1 22:-1 23:1 24:-1 
-1 1:1 2:-0.588235 4:-0.857143 5:-1 6:-0.5 7:-0.333333 8:-1 9:-1 10:-0.75 11:1 12:-1 13:-1 14:-1 15:-1 16:-1 17:-1 18:1 19:-1 20:-1 21:1 22:-1 23:-1 24:1 
-1 1:1 2:-0.941176 4:-0.857143 5:-1 6:-0.5 7:-0.333333 8:-0.333333 9:1 10:0.321429 11:1 12:-1 13:-1 14:-1 15:-1 16:-1 17:-1 18:1 19:-1 20:-1 21:1 22:-1 23:-1 24:1 
-1 1:1 2:-0.764706 4:-0.769231 5:1 7:0.333333 8:1 9:1 10:-0.357143 11:1 12:-1 13:-1 14:1 15:-1 16:-1 17:-1 18:1 19:-1 20:-1 21:-1 22:-1 23:-1 24:1 
-1 1:1 2:-0.676471 3:0.5 4:-0.857143 5:-1 7:1 8:0.333333 9:-1 10:-0.5 11:-1 12:-0.333333 13:-1 14:-1 15:-1 16:-1 17:-1 18:1 19:-1 20:-1 21:1 22:-1 23:-1 24:1 
-1 1:1 2:-0.411765 3:1 4:-0.461538 5:-1 6:-0.5 7:1 8:0.333333 9:1 11:1 12:0.333333 13:-1 14:1 15:-1 16:-1 17:-1 18:1 19:-1 20:-1 21:-1 22:-1 23:-1 24:1 
-1 1:-0.333333 2:-0.0588235 3:0.5 4:0.0659341 5:-0.5 6:0.5 7:0.333333 8:0.333333 9:-0.333333 10:-0.571429 11:1 12:-0.333333 13:1 14:1 15:-1 16:-1 17:-1 18:1 19:-1 20:-1 21:1 22:-1 23:1 24:-1 
-1 1:1 2:0.647059 4:-0.307692 5:1 7:0.333333 8:1 9:1 10:-0.464286 11:1 12:-1 13:1 14:1 15:-1 16:1 17:-1 18:1 19:-1 20:-1 21:-1 22:-1 23:-1 24:1 
-1 1:0.333333 2:-0.823529 3:1 4:-0.879121 5:1 6:0.5 7:0.333333 8:-0.333333 9:-0.333333 10:-0.714286 11:1 12:-0.333333 13:-1 14:1 15:-1 16:-1 17:-1 18:1 19:-1 20:-1 21:1 22:-1 23:-1 24:1 
-1 1:-0.333333 2:-0.0588235 3:0.5 4:-0.703297 5:-0.5 6:1 7:0.333333 8:0.333333 9:1 10:-0.607143 11:1 12:-1 13:-1 14:-1 15:-1 16:1 17:-1 18:1 19:-1 20:-1 21:-1 22:-1 23:-1 24:1 
-1 1:1 2:-0.852941 4:-0.714286 5:-0.5 6:1 7:0.333333 8:1 9:0.333333 10:-0.428571 11:1 12:-1 13:-1 14:1 15:-1 16:-1 17:-1 18:-1 19:1 20:-1 21:1 22:-1 23:-1 24:1 
-1 1:-1 2:-0.764706 4:-0.615385 5:0.5 7:0.333333 8:0.333333 9:-0.333333 10:-0.571429 11:1 12:-1 13:1 14:-1 15:-1 16:1 17:-1 18:1 19:-1 20:-1 21:1 22:-1 23:-1 24:1 
-1 1:-1 2:-0.676471 3:1 4:-0.912088 5:-1 7:-1 8:0.333333 9:-0.333333 10:-0.785714 11:1 12:-0.333333 13:-1 14:-1 15:-1 16:-1 17:-1 18:1 19:-1 20:-1 21:1 22:-1 23:-1 24:1 
-1 1:-0.333333 2:-0.676471 4:-0.736264 5:-0.5 7:-0.333333 8:-0.333333 9:-1 10:-0.785714 11:1 12:-1 13:-1 14:-1 15:-1 16:-1 17:-1 18:1 19:-1 20:-1 21:1 22:-1 23:1 24:-1 
-1 1:-0.333333 2:-0.411765 4:-0.703297 5:-0.5 6:-0.5 7:0.333333 8:-1 9:0.333333 10:-0.642857 11:1 12:-1 13:-1 14:-1 15:-1 16:-1 17:-1 18:1 19:-1 20:-1 21:1 22:-1 23:-1 24:1 
-1 1:-1 2:-0.941176 3:1 4:-0.505495 5:1 6:-0.5 7:0.333333 8:0.333333 9:-1 10:-0.107143 11:1 12:-0.333333 13:1 14:-1 15:-1 16:1 17:-1 18:1 19:-1 20:-1 21:1 22:-1 23:1 24:-1 
-1 1:1 2:-0.411765 4:-0.769231 5:-1 6:0.5 7:0.333333 8:-0.333333 9:0.333333 10:-0.678571 11:1 12:-1 13:-1 14:1 15:-1 16:-1 17:-1 18:1 19:-1 20:-1 21:1 22:-1 23:-1 24:1 
-1 1:1 2:-0.941176 4:-0.89011 7:0.333333 8:1 9:-0.333333 10:0.107143 11:1 12:-1 13:-1 14:-1 15:-1 16:-1 17:1 18:1 19:-1 20:1 21:-1 22:-1 23:-1 24:1 
-1 1:-0.333333 2:-0.764706 4:-0.901099 5:-1 6:0.5 7:0.333333 8:0.333333 9:-1 10:-0.642857 11:1 12:-0.333333 13:-1 14:-1 15:1 16:-1 17:-1 18:-1 19:-1 20:-1 21:1 22:-1 23:-1 24:1 
-1 1:1 2:-0.764706 3:1 4:-0.923077 5:-1 6:-1 7:-0.333333 8:-0.333333 9:-0.333333 10:-0.321429 11:1 12:-1 13:-1 14:-1 15:-1 16:1 17:-1 18:1 19:-1 20:-1 21:1 22:1 23:-1 24:-1 
-1 1:1 2:-0.588235 3:1 4:-0.824176 5:-1 7:0.333333 8:-0.333333 9:0.333333 10:-0.821429 11:1 12:-0.333333 13:-1 14:-1 15:-1 16:-1 17:-1 18:1 19:-1 20:-1 21:1 22:-1 23:-1 24:1 
-1 1:0.333333 2:-0.676471 4:-0.813187 5:-1 6:1 7:0.333333 8:1 9:0.333333 10:-0.25 11:1 12:-1 13:-1 14:1 15:-1 16:-1 17:-1 18:1 19:-1 20:1 21:-1 22:-1 23:-1 24:-1 
+1 1:1 2:-0.764706 4:-0.901099 7:-0.333333 8:1 9:0.333333 10:-0.642857 11:1 12:-1 13:-1 14:-1 15:-1 16:-1 17:-1 18:1 19:-1 20:1 21:-1 22:-1 23:1 24:-1 
+1 1:-1 2:0.294118 3:1 4:-0.32967 5:-1 6:1 7:0.333333 8:1 9:1 10:-0.0357143 11:1 12:-0.333333 13:-1 14:1 15:-1 16:-1 17:1 18:1 19:-1 20:-1 21:-1 22:-1 23:-1 24:1 
-1 1:0.333333 2:-0.411765 4:-0.868132 5:-0.5 6:1 7:-0.333333 8:-0.333333 9:1 11:1 12:-1 13:-1 14:1 15:-1 16:-1 17:-1 18:1 19:-1 20:-1 21:-1 22:-1 23:-1 24:1 
-1 1:-0.333333 2:-0.235294 3:0.5 4:-0.747253 5:-0.5 6:1 7:0.333333 8:-0.333333 9:-0.333333 10:-0.214286 12:-0.333333 13:-1 14:-1 15:-1 16:-1 17:-1 18:1 19:-1 20:-1 21:1 22:-1 23:-1 24:1 
-1 1:-0.333333 2:-0.323529 4:-0.747253 5:-1 6:-0.5 7:-0.333333 8:-1 9:-0.333333 10:-0.535714 11:1 12:-1 13:1 14:1 15:-1 16:-1 17:-1 18:1 19:-1 20:-1 21:1 22:-1 23:-1 24:1 
-1 1:1 2:-0.676471 4:-0.43956 6:1 7:-0.333333 8:1 9:1 10:-0.428571 11:1 12:-1 13:-1 14:-1 15:-1 16:1 17:-1 18:1 19:-1 20:-1 21:-1 22:-1 23:-1 24:1 
+1 1:-0.333333 2:0.294118 4:-0.296703 5:-0.5 6:0.5 7:0.333333 8:-0.333333 9:-0.333333 10:-0.821429 11:1 12:-1 13:-1 14:-1 15:-1 16:1 17:-1 18:1 19:-1 20:-1 21:1 22:-1 23:-1 24:1 
+1 1:-0.333333 2:-0.764706 3:-1 4:-0.692308 5:-1 6:-0.5 7:-0.333333 8:0.333333 9:-0.333333 10:-0.785714 11:1 12:-0.333333 13:-1 14:-1 15:-1 16:-1 17:-1 18:1 19:-1 20:1 21:-1 22:-1 23:-1 24:1 
-1 1:-0.333333 2:-0.852941 4:-0.89011 5:-1 6:1 7:-0.333333 8:1 9:-1 10:-0.785714 11:1 12:-1 13:-1 14:-1 15:-1 16:-1 17:-1 18:1 19:-1 20:-1 21:1 22:-1 23:-1 24:1 
-1 1:-0.333333 2:-0.852941 4:-0.791209 5:-1 7:0.333333 8:-0.333333 9:-1 10:-0.357143 11:1 12:-1 13:1 14:-1 15:-1 16:-1 17:-1 18:1 19:-1 20:-1 21:1 22:-1 23:1 24:-1 
-1 1:1 2:-0.588235 3:1 4:-0.956044 6:1 7:0.333333 8:0.333333 9:-0.333333 10:-0.535714 11:-1 12:-0.333333 13:-1 14:1 15:-1 16:-1 17:-1 18:1 19:-1 20:-1 21:1 22:-1 23:-1 24:-1 
+1 1:-1 2:-0.941176 3:-0.5 4:-0.89011 5:-1 6:1 7:-0.333333 8:1 9:1 10:-0.428571 11:1 12:-1 13:-1 14:-1 15:-1 16:-1 17:-1 18:1 19:-1 20:-1 21:-1 22:-1 23:-1 24:1 
-1 1:1 2:-0.5 4:-0.747253 5:1 6:1 7:0.333333 8:1 9:-1 10:-0.0357143 11:1 12:-1 13:-1 14:1 15:-1 16:-1 17:1 18:1 19:-1 20:-1 21:1 22:-1 23:-1 24:-1 
-1 1:-1 2:-0.852941 3:1 4:-0.901099 5:-1 7:0.333333 8:1 9:-1 10:-0.785714 11:1 12:-0.333333 13:-1 14:-1 15:-1 16:-1 17:-1 18:1 19:-1 20:-1 21:1 22:-1 23:1 24:-1 
+1 1:-0.333333 2:0.647059 4:0.516484 5:-1 6:0.5 7:0.333333 8:-0.333333 9:1 10:-0.714286 11:1 12:-1 13:-1 14:1 15:-1 16:1 17:-1 18:1 19:-1 20:-1 21:1 22:-1 23:-1 24:-1 
-1 1:1 2:-0.235294 3:1 4:-0.186813 5:1 6:1 7:0.333333 8:1 9:0.333333 10:0.571429 11:1 12:-0.333333 13:-1 14:-1 15:-1 16:-1 17:1 18:1 19:-1 20:-1 21:1 22:-1 23:-1 24:1 
-1 1:1 2:-0.235294 3:1 4:-0.681319 5:1 6:1 7:0.333333 8:-0.333333 9:0.333333 10:-0.25 11:1 12:-0.333333 13:1 14:1 15:-1 16:-1 17:-1 18:1 19:-1 20:-1 21:1 22:-1 23:-1 24:1 
-1 1:1 2:-0.588235 4:-0.857143 5:-1 7:0.333333 8:-0.333333 9:1 10:-0.535714 11:1 12:-1 13:-1 14:1 15:-1 16:-1 17:-1 18:1 19:-1 20:-1 21:-1 22:-1 23:-1 24:-1 
-1 1:0.333333 2:-0.411765 3:1 4:-0.681319 5:1 7:0.333333 8:-0.333333 9:0.333333 10:-0.571429 11:1 12:-0.333333 13:-1 14:1 15:-1 16:-1 17:-1 18:1 19:-1 20:-1 21:1 22:-1 23:-1 24:1 
-1 1:-0.333333 2:-0.529412 3:-1 4:-0.351648 5:-0.5 6:1 7:1 8:1 9:0.333333 10:-0.571429 11:-1 12:-0.333333 13:-1 14:1 15:-1 16:-1 17:1 18:1 19:-1 20:-1 21:1 22:-1 23:-1 24:1 
+1 1:0.333333 2:-0.852941 3:-1 4:-0.879121 5:-1 6:-0.5 7:0.333333 8:-0.333333 9:0.333333 10:-0.464286 11:1 12:-0.333333 13:-1 14:1 15:-1 16:-1 17:-1 18:1 19:-1 20:-1 21:1 22:-1 23:-1 24:-1 
+1 1:-0.333333 2:-0.941176 3:-0.5 4:-0.978022 5:0.5 6:-0.5 7:-0.333333 8:-0.333333 9:-0.333333 10:-0.821429 11:-1 12:-1 13:1 14:-1 15:-1 16:-1 17:-1 18:1 19:-1 20:1 21:-1 22:-1 23:-1 24:1 
+1 1:-1 2:-0.764706 4:-0.89011 5:-1 7:-0.333333 8:-0.333333 9:-1 10:-0.821429 11:1 12:-1 13:-1 14:-1 15:-1 16:1 17:-1 18:1 19:-1 20:-1 21:1 22:-1 23:1 24:-1 
-1 1:-0.333333 2:-0.852941 4:-0.934066 7:-0.333333 8:0.333333 9:-1 10:0.678571 11:1 12:-1 13:-1 14:-1 15:-1 16:-1 17:-1 18:1 19:-1 20:-1 21:1 22:-1 23:1 24:-1 
+1 1:1 2:-0.323529 4:-0.736264 5:-1 7:-0.333333 8:0.333333 9:-1 10:-0.928571 11:1 12:-1 13:-1 14:-1 15:-1 16:1 17:-1 18:1 19:-1 20:1 21:-1 22:-1 23:-1 24:1 
-1 1:1 2:-0.941176 3:1 4:-1 5:0.5 7:-0.333333 8:-0.333333 9:-1 10:-0.214286 11:-1 12:-0.333333 13:-1 14:-1 15:-1 16:1 17:-1 18:1 19:-1 20:-1 21:1 22:-1 23:1 24:-1 
-1 1:1 2:-0.676471 3:1 4:-0.879121 7:1 8:-0.333333 9:-0.333333 11:1 12:-0.333333 13:-1 14:-1 15:-1 16:-1 17:-1 18:1 19:-1 20:-1 21:1 22:-1 23:1 24:-1 
+1 1:-1 2:-0.588235 4:-0.813187 5:-1 7:-0.333333 8:1 9:0.333333 10:-0.785714 11:-1 12:-0.333333 13:-1 14:-1 15:-1 16:-1 17:-1 18:1 19:-1 20:1 21:-1 22:-1 23:-1 24:1 
+1 1:-0.333333 2:0.294118 3:-0.5 4:-0.318681 5:-1 6:1 7:-0.333333 8:0.333333 9:1 10:0.428571 11:1 12:-1 13:-1 14:-1 15:-1 16:-1 17:-1 18:1 19:-1 20:1 21:-1 22:-1 23:-1 24:1 
-1 1:0.333333 2:-0.411765 3:1 4:-0.879121 5:0.5 7:-1 8:1 9:-1 10:-0.392857 11:1 12:-0.333333 13:-1 14:1 15:-1 16:-1 17:-1 18:1 19:-1 20:-1 21:1 22:-1 23:-1 24:1 
-1 1:-0.333333 2:-0.411765 3:0.5 4:-0.318681 5:-1 6:-0.5 7:0.333333 8:-0.333333 9:0.333333 10:-0.5 11:1 12:-1 13:-1 14:-1 15:-1 16:-1 17:-1 18:1 19:-1 20:-1 21:1 22:-1 23:-1 24:1 
+1 1:-1 2:-0.411765 4:-0.802198 5:-1 7:0.333333 8:1 9:-1 10:-0.928571 11:1 12:-1 13:1 14:-1 15:-1 16:-1 17:-1 18:1 19:-1 20:1 21:-1 22:-1 23:1 24:-1 
-1 1:-0.333333 2:-0.882353 4:-0.934066 5:-1 6:0.5 7:-0.333333 8:-0.333333 9:-1 10:-0.107143 11:1 12:-1 13:-1 14:-1 15:-1 16:-1 17:-1 18:-1 19:-1 20:-1 21:1 22:-1 23:1 24:-1 
-1 1:1 2:-0.411765 4:-0.736264 5:0.5 7:-0.333333 8:1 9:0.333333 10:-0.678571 11:1 12:-1 13:-1 14:1 15:-1 16:-1 17:1 18:1 19:-1 20:1 21:-1 22:-1 23:-1 24:1 
-1 1:1 2:-1 3:1 4:-0.648352 5:-1 6:0.5 7:-0.333333 8:-1 9:-1 10:-0.357143 11:1 12:-1 13:1 14:-1 15:-1 16:1 17:-1 18:1 19:-1 20:-1 21:1 22:-1 23:-1 24:1 
-1 1:-0.333333 2:-0.0588235 3:-0.5 4:-0.582418 5:1 6:-0.5 7:-0.333333 8:-0.333333 9:1 10:-0.642857 11:-1 12:-1 13:-1 14:-1 15:-1 16:-1 17:-1 18:1 19:-1 20:-1 21:1 22:1 23:-1 24:-1 
+1 1:-0.333333 2:-0.411765 4:0.252747 5:-1 7:-0.333333 8:1 9:0.333333 10:-0.857143 11:1 12:-0.333333 13:-1 14:-1 15:-1 16:-1 17:1 18:1 19:-1 20:1 21:-1 22:-1 23:-1 24:-1 
-1 1:-1 2:-0.588235 4:-0.538462 5:-0.5 7:0.333333 8:1 9:0.333333 10:-0.428571 11:1 12:-1 13:1 14:1 15:-1 16:1 17:-1 18:1 19:-1 20:-1 21:1 22:-1 23:1 24:-1 
-1 1:1 2:-0.941176 3:1 4:-0.274725 5:-1 6:0.5 7:0.333333 8:0.333333 9:1 10:-0.0714286 11:1 12:-0.333333 13:1 14:1 15:-1 16:1 17:-1 18:1 19:-1 20:-1 21:1 22:-1 23:-1 24:-1 
+1 1:-0.333333 2:-0.235294 3:-1 4:-0.549451 5:-0.5 7:-0.333333 8:1 9:0.333333 10:-0.75 11:1 12:-0.333333 13:-1 14:-1 15:-1 16:-1 17:-1 18:1 19:-1 20:1 21:-1 22:-1 23:1 24:-1 
-1 1:-1 2:-0.411765 3:-0.5 4:-0.769231 5:-0.5 6:0.5 7:0.333333 8:0.333333 9:0.333333 10:-0.535714 11:-1 12:-1 13:-1 14:-1 15:-1 16:1 17:-1 18:1 19:-1 20:-1 21:1 22:-1 23:-1 24:1 
-1 1:-0.333333 2:-0.823529 3:-0.5 4:-0.912088 5:-1 7:0.333333 8:1 9:-1 10:-0.857143 12:-1 13:-1 14:-1 15:-1 16:-1 17:-1 18:1 19:-1 20:-1 21:1 22:-1 23:1 24:-1 
-1 1:1 2:-0.5 4:-0.67033 5:1 6:1 7:0.333333 8:0.333333 9:-0.333333 10:-0.214286 11:1 12:-1 13:-1 14:1 15:-1 16:-1 17:-1 18:1 19:-1 20:-1 21:1 22:-1 23:-1 24:1 
-1 1:-1 2:-0.411765 3:-0.5 4:-0.747253 7:0.333333 8:1 9:-1 10:-0.892857 12:-1 13:-1 14:1 15:-1 16:-1 17:-1 18:1 19:-1 20:-1 21:1 22:-1 23:-1 24:1 
-1 1:-1 2:0.0294118 3:1 4:0.538462 5:1 6:0.5 7:0.333333 8:1 9:-0.333333 10:-0.607143 11:1 12:-0.333333 13:-1 14:1 15:-1 16:-1 17:-1 18:1 19:-1 20:-1 21:1 22:-1 23:-1 24:-1 
-1 1:-1 2:-0.735294 3:1 4:-0.824176 5:-1 6:-0.5 7:0.333333 8:-1 9:-0.333333 10:-0.678571 11:-1 12:-0.333333 13:-1 14:-1 15:-1 16:-1 17:-1 18:1 19:-1 20:-1 21:1 22:-1 23:1 24:-1 
-1 1:-1 2:-0.676471 4:-0.747253 5:-1 6:-1 7:-0.333333 8:1 9:0.333333 10:-0.857143 11:1 12:-1 13:-1 14:-1 15:-1 16:1 17:-1 18:1 19:-1 20:1 21:-1 22:-1 23:-1 24:1 
+1 1:-1 2:-0.764706 4:-0.879121 5:-1 6:-0.5 7:-0.333333 8:-1 9:-1 10:-0.357143 11:1 12:-1 13:-1 14:-1 15:-1 16:1 17:-1 18:1 19:-1 20:-1 21:1 22:-1 23:1 24:-1 
-1 1:1 2:-0.5 4:-0.450549 5:1 7:0.333333 8:0.333333 9:0.333333 10:-0.75 11:1 12:-1 13:-1 14:-1 15:-1 16:-1 17:1 18:1 19:-1 20:-1 21:1 22:-1 23:-1 24:1 
-1 1:1 2:-0.676471 4:-0.692308 5:-1 6:0.5 7:0.333333 8:-0.333333 9:0.333333 10:-0.5 11:1 12:-1 13:-1 14:-1 15:-1 16:-1 17:1 18:1 19:-1 20:-1 21:1 22:-1 23:-1 24:1 
-1 1:-1 2:-0.941176 4:-0.978022 5:-1 6:1 7:-0.333333 8:-1 9:-0.333333 10:0.0714286 11:-1 12:-1 13:-1 14:1 15:-1 16:-1 17:-1 18:1 19:-1 20:-1 21:1 22:-1 23:-1 24:1 
+1 1:-1 2:-0.588235 4:-0.912088 5:-1 6:-0.5 7:-0.333333 8:-0.333333 9:0.333333 10:-0.857143 11:1 12:-1 13:-1 14:-1 15:-1 16:1 17:-1 18:1 19:-1 20:-1 21:1 22:-1 23:1 24:-1 
-1 1:-0.333333 2:-0.764706 4:-0.934066 5:-0.5 6:0.5 7:-0.333333 8:1 9:-1 10:-0.857143 11:1 12:-1 13:-1 14:-1 15:-1 16:-1 17:-1 18:1 19:-1 20:1 21:-1 22:-1 23:1 24:-1 
-1 1:1 2:-0.235294 3:1 4:-0.384615 5:-1 6:0.5 7:-0.333333 8:-0.333333 9:0.333333 10:-0.785714 11:1 12:-0.333333 13:-1 14:-1 15:-1 16:-1 17:-1 18:1 19:-1 20:-1 21:1 22:-1 23:-1 24:1 
+1 1:1 2:-0.764706 3:0.5 4:-0.846154 5:0.5 6:1 7:0.333333 8:1 9:1 10:0.285714 11:1 12:-0.333333 13:1 14:-1 15:-1 16:-1 17:-1 18:1 19:-1 20:-1 21:-1 22:-1 23:-1 24:1 
+1 1:-1 2:-0.411765 4:-0.879121 5:1 6:0.5 7:-0.333333 8:1 9:1 10:-0.535714 11:1 12:-1 13:-1 14:-1 15:-1 16:1 17:-1 18:1 19:-1 20:1 21:-1 22:-1 23:-1 24:1 
-1 1:0.333333 2:-0.941176 3:1 4:-0.879121 5:-1 7:0.333333 8:-1 9:-1 10:0.964286 11:1 12:0.333333 13:1 14:-1 15:1 16:1 17:-1 18:1 19:-1 20:-1 21:1 22:1 23:-1 24:-1 
+1 1:0.333333 2:-0.676471 3:1 4:-0.879121 5:1 7:0.333333 8:1 9:1 10:-0.285714 11:1 12:-0.333333 13:-1 14:1 15:-1 16:-1 17:-1 18:1 19:-1 20:-1 21:-1 22:-1 23:-1 24:1 
-1 1:1 2:-0.411765 4:-0.868132 5:-1 7:0.333333 8:-0.333333 9:-1 10:-0.571429 11:1 12:-1 13:-1 14:1 15:-1 16:1 17:-1 18:-1 19:-1 20:-1 21:1 22:-1 23:-1 24:1 
+1 1:-1 2:-0.764706 3:1 4:-0.945055 5:-1 6:1 7:0.333333 8:0.333333 9:-0.333333 10:-0.428571 11:1 12:-0.333333 13:-1 14:-1 15:-1 16:1 17:-1 18:1 19:-1 20:-1 21:1 22:-1 23:-1 24:1 
-1 1:1 2:-0.676471 3:1 4:-0.472527 5:1 6:1 7:-0.333333 8:1 9:0.333333 10:0.428571 11:1 12:-1 13:-1 14:1 15:-1 16:1 17:-1 18:1 19:-1 20:-1 21:1 22:-1 23:-1 24:1 
+1 1:-1 2:-0.588235 3:1 4:-0.791209 5:-1 7:-0.333333 8:1 9:-1 10:-0.821429 11:1 12:-0.333333 13:-1 14:-1 15:-1 16:-1 17:-1 18:1 19:-1 20:1 21:-1 22:-1 23:-1 24:1 
-1 1:-1 2:-0.764706 4:-0.78022 5:-1 7:0.333333 8:0.333333 9:-0.333333 10:-0.821429 11:1 12:-1 13:-1 14:-1 15:-1 16:-1 17:-1 18:1 19:-1 20:-1 21:1 22:-1 23:1 24:-1 
+1 1:1 2:-0.5 3:1 4:0.373626 5:1 6:1 7:0.333333 8:1 9:1 10:-0.607143 11:1 12:-1 13:-1 14:1 15:-1 16:1 17:-1 18:1 19:-1 20:-1 21:-1 22:-1 23:-1 24:-1 
-1 1:1 2:-0.411765 3:1 4:-0.747253 5:-0.5 6:0.5 7:1 8:0.333333 9:-0.333333 10:-0.714286 11:1 12:-0.333333 13:-1 14:1 15:-1 16:1 17:-1 18:1 19:-1 20:-1 21:1 22:-1 23:-1 24:1 
-1 1:-0.333333 2:-0.764706 4:-0.89011 5:-1 6:1 7:1 8:0.333333 9:-1 10:-0.25 11:-1 12:-0.333333 13:-1 14:-1 15:-1 16:-1 17:-1 18:-1 19:-1 20:-1 21:1 22:-1 23:1 24:-1 
+1 1:-1 2:-0.235294 4:-0.681319 5:-1 6:-0.5 7:-1 8:1 9:-0.333333 10:-0.571429 11:1 12:-1 13:-1 14:-1 15:-1 16:-1 17:-1 18:1 19:-1 20:-1 21:1 22:-1 23:1 24:-1 
-1 1:1 2:-0.823529 4:-0.703297 5:1 6:-0.5 7:-0.333333 8:1 9:-1 10:-0.571429 11:1 12:-1 13:-1 14:-1 15:-1 16:-1 17:1 18:1 19:-1 20:1 21:-1 22:-1 23:-1 24:1 
-1 1:-0.333333 2:-0.764706 3:1 4:-0.626374 5:-1 6:1 7:0.333333 8:1 9:0.333333 10:-0.678571 11:1 12:0.333333 13:-1 14:1 15:-1 16:-1 17:-1 18:1 19:-1 20:1 21:-1 22:-1 23:-1 24:1 
-1 1:1 2:-0.764706 3:1 4:-0.835165 5:-1 6:1 7:0.333333 8:1 9:-1 10:0.571429 11:1 12:-0.333333 13:-1 14:1 15:-1 16:-1 17:-1 18:1 19:-1 20:-1 21:1 22:-1 23:1 24:-1 
-1 1:-1 2:-0.411765 4:-0.714286 5:1 6:1 7:-0.333333 8:1 9:-1 10:-0.75 11:1 12:-1 13:-1 14:-1 15:-1 16:-1 17:1 18:1 19:-1 20:1 21:-1 22:-1 23:-1 24:1 
+1 1:-1 2:-0.0588235 3:1 4:-0.131868 5:-1 7:-0.333333 8:-0.333333 9:1 10:-0.785714 11:1 12:-0.333333 13:-1 14:1 15:-1 16:-1 17:-1 18:1 19:-1 20:-1 21:1 22:-1 23:-1 24:-1 
-1 1:1 2:-0.5 3:1 4:-0.659341 5:-1 6:1 7:0.333333 8:1 9:0.333333 10:-0.392857 11:1 12:-1 13:-1 14:1 15:-1 16:-1 17:1 18:1 19:-1 20:-1 21:1 22:-1 23:-1 24:-1 
-1 1:1 2:-0.411765 3:1 4:-0.78022 5:-0.5 6:1 7:0.333333 8:1 9:-0.333333 10:0.178571 11:-1 12:-0.333333 13:-1 14:-1 15:-1 16:-1 17:-1 18:1 19:-1 20:-1 21:1 22:-1 23:-1 24:1 
-1 1:0.333333 2:-0.764706 3:1 4:-0.857143 6:-1 7:0.333333 8:1 9:1 10:0.678571 11:-1 12:0.333333 13:-1 14:-1 15:-1 16:1 17:-1 18:1 19:-1 20:-1 21:-1 22:1 23:-1 24:-1 
+1 1:-1 2:-0.411765 4:-0.868132 5:1 7:-0.333333 8:1 9:-1 10:-0.785714 11:1 12:-1 13:-1 14:-1 15:-1 16:1 17:-1 18:1 19:-1 20:1 21:-1 22:-1 23:-1 24:1 
-1 1:1 2:-0.0588235 3:1 4:-0.637363 5:-1 6:0.5 7:0.333333 8:1 9:0.333333 10:-0.357143 11:1 12:-0.333333 13:-1 14:1 15:-1 16:1 17:-1 18:1 19:-1 20:-1 21:1 22:-1 23:-1 24:1 
-1 1:-1 2:-0.588235 4:-0.637363 5:-1 6:0.5 7:-0.333333 8:-1 9:-1 10:-0.785714 11:1 12:-1 13:-1 14:-1 15:-1 16:-1 17:-1 18:-1 19:-1 20:-1 21:1 22:-1 23:-1 24:1 
-1 1:1 2:-0.0588235 3:1 4:-0.395604 5:0.5 6:1 7:0.333333 8:-0.333333 9:0.333333 10:-0.321429 11:1 12:-0.333333 13:-1 14:1 15:-1 16:-1 17:1 18:1 19:-1 20:-1 21:1 22:-1 23:-1 24:-1 
-1 1:-0.333333 2:-0.588235 4:-0.593407 5:-1 6:-1 7:-0.333333 8:1 9:0.333333 10:0.714286 11:1 12:-1 13:-1 14:1 15:-1 16:-1 17:-1 18:1 19:-1 20:-1 21:1 22:-1 23:-1 24:1 
+1 1:-0.333333 2:0.0294118 3:1 4:-0.483516 5:-1 6:0.5 7:0.333333 8:-0.333333 9:-1 10:-0.785714 11:1 12:-0.333333 13:-1 14:-1 15:-1 16:-1 17:-1 18:-1 19:-1 20:-1 21:1 22:-1 23:-1 24:1 
-1 1:1 2:-0.411765 3:1 4:-0.813187 5:0.5 6:1 7:0.333333 8:1 9:-1 10:0.464286 11:1 12:-1 13:-1 14:1 15:-1 16:1 17:-1 18:1 19:-1 20:-1 21:1 22:-1 23:-1 24:1 
-1 1:-0.333333 2:-0.764706 3:-1 4:-0.868132 5:-1 7:0.333333 8:-0.333333 9:-1 10:-0.571429 11:1 12:-1 13:-1 14:1 15:-1 16:-1 17:-1 18:1 19:-1 20:-1 21:1 22:-1 23:1 24:-1 
+1 1:-0.333333 2:-0.764706 4:-0.934066 5:-0.5 6:-0.5 7:-0.333333 8:-0.333333 9:-0.333333 10:-0.857143 11:-1 12:-1 13:-1 14:-1 15:-1 16:1 17:-1 18:1 19:-1 20:-1 21:1 22:-1 23:1 24:-1 
-1 1:-0.333333 2:-0.529412 4:-0.307692 5:1 6:-1 7:-1 8:1 9:-1 10:0.464286 11:1 12:-1 13:-1 14:1 15:-1 16:-1 17:1 18:1 19:-1 20:-1 21:1 22:-1 23:-1 24:-1 
-1 1:-0.333333 2:-0.588235 4:-0.813187 5:0.5 7:0.333333 8:-0.333333 9:-0.333333 10:-0.428571 11:1 12:-1 13:-1 14:1 15:-1 16:-1 17:-1 18:1 19:-1 20:-1 21:1 22:-1 23:1 24:-1 
-1 1:1 2:-0.470588 4:-0.725275 6:1 7:0.333333 8:1 9:0.333333 10:-0.25 11:1 12:-1 13:-1 14:-1 15:-1 16:-1 17:-1 18:1 19:-1 20:-1 21:1 22:-1 23:-1 24:1 
-1 1:1 2:0.294118 3:1 4:-0.714286 5:1 6:1 7:0.333333 8:0.333333 9:0.333333 10:-0.321429 11:1 12:-0.333333 13:1 14:1 15:-1 16:-1 17:1 18:1 19:-1 20:-1 21:1 22:-1 23:-1 24:1 
+1 1:-0.333333 2:0.294118 3:0.5 4:-0.340659 5:-1 6:1 7:0.333333 8:1 9:1 10:0.107143 11:1 12:-1 13:-1 14:-1 15:-1 16:-1 17:-1 18:1 19:-1 20:-1 21:-1 22:-1 23:-1 24:1 
+1 1:-1 2:0.0588235 3:1 4:-0.362637 5:-1 7:0.333333 8:0.333333 9:1 10:-0.714286 11:-1 12:-1 13:-1 14:1 15:-1 16:-1 17:-1 18:1 19:-1 20:-1 21:1 22:-1 23:-1 24:1 
+1 1:-0.333333 2:-0.5 4:-0.89011 5:-1 6:1 7:-0.333333 8:1 9:-0.333333 10:-0.285714 11:1 12:-1 13:1 14:-1 15:-1 16:-1 17:-1 18:1 19:-1 20:-1 21:1 22:-1 23:-1 24:1 
-1 1:1 2:-0.411765 4:-0.32967 5:1 6:1 7:0.333333 8:1 9:0.333333 10:-0.214286 11:1 12:-1 13:1 14:1 15:-1 16:-1 17:1 18:1 19:-1 20:-1 21:1 22:-1 23:-1 24:-1 
-1 1:1 2:-0.941176 3:1 4:-0.89011 5:1 7:1 8:-0.333333 9:-0.333333 10:-0.714286 11:1 12:-0.333333 13:-1 14:-1 15:-1 16:-1 17:-1 18:1 19:-1 20:-1 21:1 22:-1 23:-1 24:1 
-1 1:0.333333 2:-0.411765 4:-0.703297 5:-1 6:1 7:-1 8:1 9:1 10:0.142857 11:1 12:-1 13:-1 14:-1 15:-1 16:-1 17:-1 18:1 19:-1 20:-1 21:-1 22:-1 23:-1 24:1 
-1 1:1 2:-0.411765 4:-0.681319 6:1 7:0.333333 8:0.333333 9:1 10:-0.535714 11:1 12:-1 13:-1 14:1 15:-1 16:-1 17:-1 18:1 19:-1 20:1 21:-1 22:-1 23:-1 24:1 
-1 1:1 2:-0.852941 4:-0.769231 5:-0.5 6:-0.5 7:-0.333333 8:1 9:-0.333333 10:-0.892857 11:1 12:-1 13:-1 14:-1 15:-1 16:-1 17:-1 18:1 19:-1 20:1 21:-1 22:-1 23:-1 24:1 
+1 1:-1 2:-0.588235 4:-0.197802 5:1 6:1 7:0.333333 8:1 9:-0.333333 10:0.142857 11:1 12:-1 13:1 14:1 15:-1 16:-1 17:1 18:1 19:-1 20:-1 21:-1 22:-1 23:-1 24:1 
-1 1:1 2:-0.764706 3:1 4:-0.879121 5:-1 6:-0.5 7:-0.333333 8:1 9:-0.333333 10:-0.892857 11:1 12:-0.333333 13:-1 14:-1 15:-1 16:-1 17:-1 18:1 19:-1 20:1 21:-1 22:-1 23:1 24:-1 
-1 1:1 2:-0.411765 3:0.5 4:-0.945055 5:1 6:1 7:1 8:1 9:0.333333 10:0.25 11:1 12:-0.333333 13:-1 14:1 15:-1 16:1 17:-1 18:1 19:-1 20:-1 21:1 22:-1 23:-1 24:1 
-1 1:-0.333333 2:-0.852941 4:-0.857143 5:1 6:-0.5 7:0.333333 8:-0.333333 9:-1 10:-0.428571 11:1 12:-1 13:-1 14:-1 15:-1 16:1 17:-1 18:1 19:-1 20:-1 21:1 22:1 23:-1 24:-1 
-1 1:1 2:-0.411765 3:1 4:-0.846154 5:-1 6:1 7:0.333333 8:1 9:1 10:0.25 11:1 12:-0.333333 13:1 14:-1 15:-1 16:-1 17:-1 18:1 19:-1 20:-1 21:-1 22:-1 23:-1 24:1 
-1 1:-0.333333 2:-0.588235 3:1 4:-0.824176 5:-1 6:1 7:-0.333333 8:1 9:-1 10:0.0357143 11:-1 12:-0.333333 13:-1 14:1 15:-1 16:-1 17:-1 18:-1 19:-1 20:1 21:-1 22:-1 23:1 24:-1 
-1 1:-1 2:-0.529412 3:1 4:-0.549451 5:-1 6:1 7:-0.333333 8:1 9:-0.333333 10:-0.821429 11:1 12:-0.333333 13:-1 14:-1 15:-1 16:-1 17:-1 18:1 19:-1 20:-1 21:1 22:-1 23:-1 24:1 
-1 1:1 2:-0.764706 3:1 4:-0.912088 5:1 6:1 7:0.333333 8:1 9:0.333333 10:-0.428571 11:1 12:-0.333333 13:-1 14:-1 15:-1 16:-1 17:-1 18:1 19:-1 20:-1 21:1 22:-1 23:-1 24:1 
-1 1:-0.333333 2:-0.764706 4:-0.197802 5:1 6:-1 7:-0.333333 8:-0.333333 9:-1 10:-0.821429 11:1 12:-1 13:-1 14:-1 15:-1 16:1 17:-1 18:1 19:-1 20:1 21:-1 22:1 23:-1 24:-1 
+1 1:-1 2:-0.0588235 5:-1 6:0.5 7:0.333333 8:-1 9:0.333333 10:-0.821429 11:1 12:-1 13:-1 14:1 15:-1 16:1 17:-1 18:1 19:-1 20:-1 21:1 22:-1 23:-1 24:1 
-1 1:-0.333333 2:-0.941176 4:-0.956044 5:-1 6:-0.5 7:1 8:0.333333 9:-1 10:-0.75 11:1 12:-1 13:-1 14:-1 15:1 16:-1 17:-1 18:1 19:-1 20:-1 21:1 22:-1 23:1 24:-1 
-1 1:1 2:-0.764706 3:1 4:-0.923077 5:1 6:1 7:0.333333 8:1 9:-1 10:0.642857 11:1 12:1 13:-1 14:-1 15:-1 16:-1 17:-1 18:1 19:-1 20:-1 21:1 22:-1 23:-1 24:1 
-1 1:-0.333333 2:0.117647 3:-0.5 5:-1 6:-1 7:0.333333 8:-0.333333 9:1 10:0.285714 11:-1 12:-1 13:-1 14:1 15:-1 16:-1 17:1 18:1 19:-1 20:-1 21:-1 22:-1 23:-1 24:-1 
+1 1:-0.333333 2:-0.676471 3:-1 4:-0.824176 5:-1 6:-0.5 7:-0.333333 8:-1 9:-1 10:-0.75 11:1 12:-0.333333 13:-1 14:-1 15:-1 16:1 17:-1 18:1 19:-1 20:1 21:-1 22:1 23:-1 24:-1 
-1 1:-0.333333 2:-0.882353 4:-0.923077 5:-1 6:-0.5 7:1 8:-0.333333 9:-1 10:-0.75 11:1 12:-1 13:-1 14:1 15:-1 16:-1 17:-1 18:1 19:-1 20:-1 21:1 22:-1 23:-1 24:1 
-1 1:-0.333333 2:-0.941176 4:-0.967033 5:-1 6:0.5 7:1 8:0.333333 9:-1 10:-0.678571 11:-1 12:-1 13:-1 14:-1 15:-1 16:-1 17:-1 18:-1 19:-1 20:-1 21:1 22:-1 23:1 24:-1 
+1 1:-1 2:-0.0588235 3:1 4:0.032967 5:-1 6:0.5 7:0.333333 8:1 9:0.333333 10:-0.821429 11:1 12:-0.333333 13:-1 14:1 15:-1 16:-1 17:1 18:1 19:-1 20:-1 21:1 22:-1 23:-1 24:1 
+1 1:-1 2:0.294118 4:-0.681319 5:-1 7:0.333333 8:1 9:0.333333 10:0.25 11:1 12:-1 13:-1 14:-1 15:-1 16:-1 17:-1 18:1 19:-1 20:-1 21:1 22:-1 23:-1 24:1 
+1 1:-1 2:0.294118 4:-0.593407 5:-1 6:0.5 7:0.333333 8:1 9:1 10:-0.0357143 11:1 12:-1 13:1 14:-1 15:-1 16:1 17:-1 18:1 19:-1 20:-1 21:-1 22:-1 23:-1 24:1 
-1 1:-0.333333 2:-0.0588235 3:0.5 4:-0.208791 5:-1 7:-0.333333 8:-0.333333 9:-0.333333 10:0.25 11:1 12:-1 13:-1 14:-1 15:-1 16:1 17:-1 18:1 19:-1 20:1 21:-1 22:-1 23:-1 24:1 
-1 1:1 2:-0.941176 4:-0.879121 7:-1 8:1 9:-1 10:0.535714 11:1 12:-1 13:-1 14:-1 15:-1 16:-1 17:-1 18:1 19:-1 20:-1 21:1 22:-1 23:-1 24:1 
-1 1:1 2:-0.941176 3:1 4:-0.846154 5:-1 6:0.5 7:-0.333333 8:-0.333333 9:0.333333 10:-0.821429 11:1 12:-0.333333 13:-1 14:1 15:-1 16:-1 17:-1 18:1 19:-1 20:1 21:-1 22:-1 23:-1 24:1 
-1 1:-1 2:-0.0588235 4:0.725275 5:-1 6:-1 7:-1 8:0.333333 9:0.333333 10:-0.142857 11:1 12:-1 13:-1 14:-1 15:-1 16:-1 17:-1 18:-1 19:1 20:-1 21:1 22:-1 23:-1 24:-1 
+1 1:-1 2:-0.588235 4:-0.879121 5:-1 7:1 8:0.333333 9:-1 10:-0.75 11:-1 12:-1 13:-1 14:-1 15:-1 16:-1 17:-1 18:1 19:-1 20:-1 21:1 22:-1 23:-1 24:1 
-1 1:1 2:-0.764706 4:-0.901099 5:-1 7:1 8:-0.333333 9:-1 10:-0.714286 11:1 12:-0.333333 13:-1 14:1 15:-1 16:1 17:-1 18:1 19:-1 20:-1 21:1 22:-1 23:-1 24:1 
-1 1:0.333333 2:-0.764706 4:-0.692308 5:-1 7:1 8:-1 9:0.333333 10:-0.821429 11:1 12:-1 13:-1 14:-1 15:-1 16:-1 17:-1 18:1 19:-1 20:-1 21:1 22:-1 23:-1 24:1 
+1 1:-1 2:-0.0588235 4:-0.725275 5:-1 6:1 7:0.333333 8:-0.333333 9:-0.333333 10:-0.214286 11:-1 12:-1 13:1 14:-1 15:-1 16:-1 17:-1 18:1 19:-1 20:-1 21:1 22:-1 23:-1 24:1 
-1 1:-1 2:-0.882353 3:1 4:-0.945055 5:-1 6:1 7:0.333333 8:1 9:-1 11:1 12:-0.333333 13:-1 14:-1 15:-1 16:1 17:-1 18:1 19:-1 20:-1 21:1 22:-1 23:1 24:-1 
-1 1:1 2:-0.588235 3:1 4:-0.604396 5:-1 6:-0.5 7:-1 8:-0.333333 9:0.333333 10:-0.428571 11:1 12:-0.333333 13:-1 14:1 15:-1 16:-1 17:-1 18:1 19:-1 20:-1 21:1 22:-1 23:-1 24:-1 
-1 1:-1 2:-0.5 3:1 4:-0.846154 5:-1 6:1 7:1 8:0.333333 9:0.333333 10:-0.607143 11:1 12:-0.333333 13:-1 14:1 15:-1 16:1 17:-1 18:1 19:-1 20:-1 21:1 22:-1 23:-1 24:1 
+1 1:-1 2:-0.588235 3:1 4:-0.582418 5:-1 6:1 7:-0.333333 8:1 9:-1 10:-0.5 11:-1 12:0.333333 13:-1 14:1 15:-1 16:1 17:-1 18:1 19:-1 20:1 21:-1 22:-1 23:-1 24:1 
+1 1:1 2:-0.588235 3:-1 4:-0.56044 5:-1 7:0.333333 8:-0.333333 9:0.333333 10:-0.392857 12:-0.333333 13:1 14:-1 15:-1 16:-1 17:-1 18:1 19:-1 20:-1 21:1 22:-1 23:-1 24:1 
+1 1:-1 2:-0.0588235 4:-0.10989 5:1 6:1 7:0.333333 8:1 9:1 11:1 12:-1 13:-1 14:-1 15:-1 16:-1 17:1 18:1 19:-1 20:-1 21:-1 22:-1 23:-1 24:1 
-1 1:-0.333333 2:0.294118 3:0.5 4:-0.285714 5:1 7:0.333333 8:1 9:1 10:-0.321429 11:1 12:-1 13:1 14:1 15:-1 16:-1 17:-1 18:1 19:-1 20:-1 21:-1 22:-1 23:-1 24:1 
-1 1:1 2:-0.411765 3:0.5 4:-0.758242 7:0.333333 8:-0.333333 9:0.333333 10:-0.107143 11:1 12:-0.333333 13:1 14:1 15:-1 16:-1 17:-1 18:1 19:-1 20:-1 21:1 22:-1 23:-1 24:1 
+1 1:-1 2:-0.588235 4:-0.89011 5:-1 6:-0.5 7:-0.333333 8:0.333333 9:0.333333 10:-0.857143 11:1 12:-1 13:-1 14:1 15:-1 16:1 17:-1 18:1 19:-1 20:1 21:-1 22:-1 23:-1 24:1 
+1 1:-1 2:0.205882 3:-1 4:0.274725 5:-1 6:1 7:0.333333 8:1 9:0.333333 10:-0.642857 11:1 12:-0.333333 13:-1 14:-1 15:-1 16:-1 17:-1 18:1 19:-1 20:1 21:-1 22:-1 23:-1 24:1 
-1 1:-0.333333 2:-0.411765 4:-0.461538 5:1 6:1 7:-0.333333 8:1 9:0.333333 10:-0.178571 11:1 12:-1 13:-1 14:1 15:-1 16:-1 17:-1 18:1 19:-1 20:-1 21:1 22:-1 23:-1 24:1 
+1 1:0.333333 2:-0.676471 4:-0.769231 5:-1 6:-0.5 7:-0.333333 8:0.333333 9:-1 10:-0.785714 11:1 12:-1 13:-1 14:-1 15:-1 16:-1 17:-1 18:1 19:-1 20:-1 21:1 22:-1 23:1 24:-1 
+1 1:-1 2:-0.764706 3:-1 4:-0.901099 5:-1 7:0.333333 8:1 9:0.333333 10:0.0357143 11:-1 12:-0.333333 13:-1 14:-1 15:-1 16:1 17:-1 18:1 19:-1 20:-1 21:1 22:-1 23:-1 24:1 
-1 1:1 2:-0.764706 4:-0.923077 5:1 7:-0.333333 8:-0.333333 9:0.333333 10:-0.928571 11:1 12:-1 13:-1 14:-1 15:-1 16:-1 17:-1 18:1 19:-1 20:-1 21:1 22:-1 23:-1 24:1 
-1 1:1 2:-1 4:-0.956044 5:-1 6:-0.5 7:-0.333333 8:0.333333 9:-1 10:-0.857143 11:1 12:-1 13:1 14:-1 15:-1 16:-1 17:-1 18:1 19:-1 20:1 21:-1 22:-1 23:1 24:-1 
-1 1:-1 2:-0.411765 3:1 4:-0.692308 5:-1 6:1 7:0.333333 8:1 9:-0.333333 10:0.571429 11:1 12:-0.333333 13:-1 14:1 15:-1 16:-1 17:1 18:1 19:-1 20:-1 21:1 22:-1 23:-1 24:1 
-1 1:1 2:-0.411765 3:1 4:-0.736264 5:-1 6:1 7:1 8:0.333333 9:-1 10:-0.0357143 11:1 12:-0.333333 13:-1 14:-1 15:-1 16:-1 17:-1 18:-1 19:1 20:-1 21:1 22:-1 23:-1 24:1 
+1 1:-1 2:-0.0588235 4:-0.450549 5:-1 6:0.5 7:0.333333 8:-0.333333 9:-0.333333 10:-0.642857 11:1 12:-1 13:-1 14:-1 15:-1 16:-1 17:-1 18:1 19:-1 20:-1 21:1 22:-1 23:-1 24:1 
-1 1:1 2:-0.5 3:0.5 4:-0.692308 5:-1 7:0.333333 8:-0.333333 9:-1 10:-0.678571 12:-0.333333 13:-1 14:-1 15:-1 16:-1 17:1 18:1 19:-1 20:-1 21:1 22:-1 23:1 24:-1 
+1 1:1 2:-0.588235 4:-0.813187 5:-1 6:-0.5 7:-0.333333 8:1 9:-1 10:-0.857143 11:1 12:-1 13:-1 14:-1 15:-1 16:-1 17:-1 18:1 19:-1 20:-1 21:1 22:-1 23:-1 24:1 
-1 1:1 2:-0.411765 3:-0.5 4:-0.846154 5:-1 6:0.5 7:0.333333 8:1 9:0.333333 10:0.107143 11:-1 12:-1 13:-1 14:1 15:-1 16:-1 17:-1 18:1 19:-1 20:-1 21:1 22:-1 23:-1 24:1 
-1 1:1 2:-0.588235 4:-0.648352 5:-1 6:1 7:0.333333 8:1 9:-0.333333 11:-1 12:0.333333 13:1 14:1 15:-1 16:-1 17:-1 18:1 19:-1 20:-1 21:1 22:-1 23:-1 24:1 
-1 1:-0.333333 2:-0.5 4:-0.582418 5:1 6:0.5 7:0.333333 8:0.333333 9:0.333333 10:-0.428571 11:1 12:-1 13:-1 14:1 15:-1 16:-1 17:-1 18:1 19:-1 20:-1 21:1 22:-1 23:-1 24:1 
+1 1:1 2:-0.588235 4:-0.274725 5:1 7:0.333333 8:1 9:0.333333 10:0.75 11:1 12:-0.333333 13:-1 14:-1 15:-1 16:1 17:-1 18:1 19:-1 20:1 21:-1 22:-1 23:-1 24:1 
-1 1:1 2:-0.411765 4:-0.89011 5:-1 6:-0.5 7:1 8:-0.333333 9:-1 10:-0.678571 11:1 12:-1 13:-1 14:-1 15:-1 16:1 17:-1 18:1 19:-1 20:-1 21:1 22:-1 23:-1 24:1 
-1 1:-1 2:-0.852941 4:-0.868132 5:-1 6:0.5 7:0.333333 8:1 9:-1 10:0.428571 11:1 12:-1 13:-1 14:-1 15:-1 16:-1 17:-1 18:1 19:-1 20:-1 21:1 22:-1 23:-1 24:1 
+1 1:-1 2:-0.764706 4:-0.945055 5:-1 6:1 7:0.333333 8:1 9:-1 10:0.357143 12:-1 13:-1 14:-1 15:-1 16:-1 17:-1 18:1 19:-1 20:-1 21:1 22:-1 23:1 24:-1 
+1 1:-1 2:-0.529412 3:1 4:-0.78022 5:-1 7:1 8:-0.333333 9:-0.333333 10:-0.5 11:-1 12:-0.333333 13:-1 14:-1 15:1 16:1 17:-1 18:-1 19:-1 20:1 21:-1 22:-1 23:-1 24:1 
-1 1:1 2:-0.411765 3:1 4:-0.582418 5:1 6:0.5 7:0.333333 8:1 9:-0.333333 10:-0.142857 11:1 12:-0.333333 13:-1 14:1 15:-1 16:-1 17:1 18:1 19:-1 20:-1 21:1 22:-1 23:-1 24:1 
-1 1:1 2:-0.676471 3:1 4:-0.857143 5:-1 7:0.333333 8:1 9:1 10:-0.428571 11:1 12:-0.333333 13:-1 14:1 15:-1 16:-1 17:-1 18:1 19:-1 20:-1 21:-1 22:-1 23:-1 24:1 
+1 1:-1 2:-0.588235 3:-0.5 4:-0.868132 5:-1 6:0.5 7:0.333333 8:1 9:1 10:-0.535714 11:1 12:-0.333333 13:1 14:-1 15:-1 16:1 17:-1 18:1 19:-1 20:-1 21:-1 22:-1 23:1 24:-1 
-1 1:1 2:-0.0588235 3:0.5 4:0.175824 5:-1 6:1 7:0.333333 8:-0.333333 9:0.333333 10:-0.0714286 11:1 12:-0.333333 13:1 14:1 15:-1 16:1 17:-1 18:1 19:-1 20:-1 21:1 22:-1 23:-1 24:1 
-1 1:1 2:-0.411765 4:-0.857143 5:-0.5 6:-0.5 7:1 8:0.333333 9:-1 10:-0.5 11:1 12:-1 13:-1 14:1 15:-1 16:1 17:-1 18:1 19:-1 20:-1 21:1 22:-1 23:-1 24:1 
-1 1:1 2:-0.823529 4:-0.923077 5:1 6:0.5 7:-0.333333 8:0.333333 9:-0.333333 10:-0.25 11:1 12:-1 13:-1 14:1 15:-1 16:-1 17:-1 18:1 19:-1 20:-1 21:1 22:-1 23:-1 24:1 
-1 1:1 2:-0.676471 3:1 4:-0.659341 5:-1 7:0.333333 8:-0.333333 9:1 10:-0.678571 11:1 12:-1 13:-1 14:1 15:-1 16:-1 17:-1 18:1 19:-1 20:-1 21:-1 22:-1 23:-1 24:1 
+1 1:-1 2:-0.676471 4:-0.582418 5:-1 7:-0.333333 8:-0.333333 9:-0.333333 10:-0.642857 11:1 12:-1 13:-1 14:1 15:-1 16:1 17:-1 18:1 19:-1 20:-1 21:1 22:-1 23:-1 24:1 
-1 1:1 2:-0.852941 4:-0.626374 5:-0.5 7:0.333333 8:-0.333333 9:-1 10:-0.75 11:1 12:-1 13:1 14:-1 15:1 16:1 17:-1 18:-1 19:-1 20:1 21:-1 22:-1 23:-1 24:1 
-1 1:1 2:-0.411765 3:1 4:-0.384615 5:0.5 7:0.333333 8:-0.333333 9:-1 10:-0.714286 11:1 12:-0.333333 13:-1 14:-1 15:-1 16:-1 17:1 18:1 19:-1 20:-1 21:1 22:-1 23:-1 24:1 
+1 1:1 2:-0.588235 3:0.5 4:-0.78022 5:-1 7:1 8:-0.333333 9:0.333333 10:-0.678571 11:1 12:-1 13:-1 14:1 15:-1 16:-1 17:-1 18:1 19:-1 20:-1 21:1 22:-1 23:-1 24:1 
+1 1:-1 2:-0.411765 4:-0.758242 5:-1 6:-0.5 7:-0.333333 8:1 9:-1 10:-0.428571 11:1 12:-1 13:-1 14:1 15:-1 16:-1 17:-1 18:1 19:-1 20:-1 21:1 22:-1 23:-1 24:1 
-1 1:1 2:-0.323529 3:1 4:-0.527473 5:0.5 6:-0.5 7:0.333333 8:-0.333333 9:-1 10:-0.535714 12:-0.333333 13:1 14:1 15:-1 16:-1 17:-1 18:1 19:-1 20:-1 21:1 22:-1 23:1 24:-1 
+1 1:1 2:-0.823529 4:-0.78022 5:-1 7:0.333333 8:-0.333333 9:-1 10:-0.785714 11:-1 12:-1 13:-1 14:-1 15:-1 16:-1 17:-1 18:1 19:-1 20:1 21:-1 22:-1 23:1 24:-1 
-1 1:1 2:-0.676471 4:-0.78022 7:-0.333333 8:1 9:0.333333 10:-0.964286 11:1 12:-1 13:-1 14:-1 15:-1 16:-1 17:-1 18:1 19:-1 20:1 21:-1 22:-1 23:-1 24:1 
-1 1:-1 2:-0.588235 4:-0.758242 5:-1 6:-0.5 7:-0.333333 8:-1 9:0.333333 10:-0.714286 12:-1 13:-1 14:-1 15:-1 16:-1 17:-1 18:1 19:-1 20:-1 21:1 22:-1 23:-1 24:1 
-1 1:1 2:-0.764706 3:1 4:-0.659341 5:-1 6:1 7:0.333333 8:1 9:-0.333333 10:-0.178571 12:-1 13:-1 14:-1 15:-1 16:-1 17:-1 18:1 19:-1 20:-1 21:1 22:-1 23:-1 24:1 
-1 1:1 2:-0.0588235 4:-0.208791 5:1 6:1 7:0.333333 8:-0.333333 9:-0.333333 10:-0.357143 11:1 12:-0.333333 13:-1 14:-1 15:-1 16:-1 17:-1 18:1 19:-1 20:-1 21:1 22:-1 23:-1 24:1 
-1 1:-1 2:-0.764706 4:-0.945055 5:-1 6:1 7:-0.333333 8:1 9:-0.333333 10:-0.821429 11:1 12:-1 13:-1 14:-1 15:-1 16:-1 17:-1 18:1 19:-1 20:1 21:-1 22:-1 23:-1 24:1 
-1 1:1 2:-0.0588235 3:0.5 4:-0.175824 6:0.5 7:-0.333333 8:1 9:0.333333 10:-0.25 11:1 12:-0.333333 13:-1 14:1 15:-1 16:-1 17:-1 18:1 19:-1 20:-1 21:1 22:-1 23:-1 24:1 
-1 1:0.333333 2:-0.941176 3:1 4:-0.879121 5:-1 6:1 7:0.333333 8:1 9:-1 10:-0.0357143 11:1 12:-0.333333 13:1 14:-1 15:1 16:1 17:-1 18:1 19:-1 20:-1 21:1 22:-1 23:-1 24:1 
-1 1:-1 2:-0.411765 3:1 4:-0.868132 5:-0.5 6:0.5 7:0.333333 8:-1 9:-1 10:-0.75 11:1 12:-0.333333 13:-1 14:1 15:-1 16:-1 17:-1 18:1 19:-1 20:-1 21:1 22:-1 23:-1 24:1 
-1 1:1 2:-0.676471 4:-0.923077 5:1 6:-0.5 7:-0.333333 8:-1 9:-1 10:-0.821429 11:1 12:-1 13:-1 14:-1 15:-1 16:-1 17:-1 18:1 19:-1 20:-1 21:1 22:-1 23:-1 24:1 
-1 1:-1 2:-0.764706 4:-0.626374 5:-1 7:0.333333 8:-0.333333 9:-0.333333 10:-0.642857 11:1 12:-1 13:1 14:-1 15:-1 16:-1 17:-1 18:-1 19:1 20:-1 21:1 22:-1 23:1 24:-1 
-1 1:-0.333333 2:-0.794118 3:1 4:-0.879121 5:0.5 7:-0.333333 8:1 9:0.333333 10:-0.25 11:1 12:-0.333333 13:-1 14:-1 15:-1 16:1 17:-1 18:1 19:-1 20:-1 21:1 22:-1 23:-1 24:1 
-1 1:-1 2:-0.588235 3:-0.5 4:-0.813187 5:-1 6:-0.5 7:0.333333 8:1 9:1 10:-0.392857 11:-1 12:-1 13:-1 14:1 15:-1 16:-1 17:-1 18:-1 19:1 20:-1 21:-1 22:-1 23:-1 24:-1 
-1 1:1 2:-0.0588235 4:-0.626374 5:-1 6:1 7:0.333333 8:-0.333333 9:0.333333 10:-0.678571 11:1 12:-1 13:-1 14:-1 15:-1 16:-1 17:-1 18:1 19:-1 20:-1 21:1 22:-1 23:-1 24:1 
+1 1:-1 2:-0.852941 4:-0.868132 5:-1 6:-0.5 7:0.333333 8:-0.333333 9:1 10:-0.714286 11:1 12:-1 13:-1 14:1 15:-1 16:1 17:-1 18:1 19:-1 20:-1 21:-1 22:-1 23:-1 24:-1 
-1 1:1 2:-0.235294 3:1 4:-0.285714 5:1 6:0.5 7:0.333333 8:0.333333 9:-0.333333 10:-0.392857 11:1 12:-0.333333 13:-1 14:-1 15:-1 16:-1 17:-1 18:1 19:-1 20:-1 21:1 22:-1 23:-1 24:1 
-1 1:1 2:-0.411765 4:-0.164835 5:-1 6:0.5 7:0.333333 8:0.333333 9:0.333333 10:-0.321429 11:1 12:-1 13:-1 14:1 15:-1 16:-1 17:1 18:1 19:-1 20:-1 21:1 22:-1 23:-1 24:-1 
-1 1:1 2:-0.411765 5:1 7:-1 8:1 9:1 10:0.0357143 11:1 12:-1 13:-1 14:1 15:-1 16:-1 17:1 18:1 19:-1 20:-1 21:-1 22:-1 23:-1 24:1 
-1 1:-0.333333 2:-0.235294 3:1 4:-0.78022 5:1 6:1 7:0.333333 8:1 9:-1 10:-0.392857 11:1 12:-0.333333 13:-1 14:-1 15:-1 16:1 17:-1 18:1 19:-1 20:-1 21:1 22:-1 23:-1 24:1 
-1 1:1 2:-0.588235 3:1 4:-0.901099 5:-1 6:-1 7:-0.333333 8:1 9:0.333333 10:0.642857 11:1 12:-0.333333 13:-1 14:-1 15:-1 16:-1 17:-1 18:1 19:-1 20:-1 21:1 22:1 23:-1 24:-1 
+1 1:-0.333333 2:-0.411765 4:-0.571429 5:-1 6:0.5 7:-1 8:0.333333 9:0.333333 10:-0.142857 11:1 12:-1 13:-1 14:1 15:-1 16:-1 17:-1 18:1 19:-1 20:-1 21:1 22:-1 23:-1 24:1 
+1 1:-1 2:-0.764706 4:-0.934066 5:-1 6:-0.5 7:-0.333333 8:1 9:-0.333333 10:0.214286 11:1 12:-1 13:-1 14:-1 15:-1 16:-1 17:-1 18:1 19:-1 20:-1 21:1 22:-1 23:-1 24:1 
-1 1:-0.333333 2:-0.411765 3:1 4:-0.714286 5:1 6:0.5 7:0.333333 8:0.333333 9:1 10:-0.464286 11:1 12:-0.333333 13:1 14:1 15:-1 16:-1 17:-1 18:1 19:-1 20:-1 21:1 22:-1 23:-1 24:1 
+1 1:-0.333333 2:0.294118 4:0.703297 5:-1 7:0.333333 8:-0.333333 9:0.333333 10:-0.857143 11:1 12:-1 13:-1 14:1 15:-1 16:-1 17:-1 18:1 19:-1 20:-1 21:1 22:-1 23:-1 24:1 
-1 1:1 2:-0.0588235 3:1 4:-0.296703 5:-1 6:1 7:0.333333 8:1 9:0.333333 10:-0.464286 11:1 12:-0.333333 13:-1 14:1 15:-1 16:1 17:-1 18:1 19:-1 20:-1 21:1 22:-1 23:-1 24:-1 
-1 1:1 2:-0.294118 3:-0.5 4:-0.164835 5:1 6:-0.5 7:0.333333 8:1 9:-1 10:-0.25 11:-1 12:-0.333333 13:1 14:1 15:-1 16:-1 17:1 18:-1 19:-1 20:1 21:-1 22:-1 23:-1 24:1 
-1 1:-1 2:-0.323529 3:1 4:-0.758242 5:-1 6:1 7:0.333333 8:1 9:0.333333 10:-0.142857 12:1 13:1 14:1 15:-1 16:-1 17:-1 18:1 19:-1 20:-1 21:1 22:-1 23:-1 24:-1 
-1 1:1 2:-0.676471 3:1 4:-0.824176 5:-1 6:1 7:0.333333 8:1 9:0.333333 10:-0.0357143 11:1 12:-0.333333 13:-1 14:1 15:-1 16:-1 17:-1 18:1 19:-1 20:-1 21:1 22:-1 23:-1 24:1 
-1 1:-1 2:-0.764706 3:1 4:-0.78022 5:-1 7:0.333333 8:1 9:-0.333333 10:-0.321429 11:-1 12:-0.333333 13:-1 14:-1 15:1 16:1 17:-1 18:1 19:-1 20:-1 21:1 22:-1 23:1 24:-1 
-1 1:-0.333333 2:-0.0588235 3:1 4:-0.384615 5:-1 7:0.333333 8:1 9:0.333333 10:-0.464286 11:1 12:-0.333333 13:-1 14:1 15:-1 16:-1 17:1 18:1 19:-1 20:-1 21:1 22:-1 23:-1 24:1 
-1 1:1 2:-0.588235 3:1 4:-0.89011 5:1 7:0.333333 8:0.333333 9:-0.333333 10:-0.642857 11:1 12:-0.333333 13:-1 14:1 15:-1 16:-1 17:-1 18:1 19:-1 20:-1 21:1 22:-1 23:-1 24:1 
-1 1:1 2:-0.0588235 3:0.5 4:-0.043956 5:1 6:0.5 7:0.333333 8:-0.333333 9:0.333333 10:-0.571429 12:-1 13:1 14:1 15:-1 16:-1 17:1 18:1 19:-1 20:-1 21:1 22:-1 23:-1 24:-1 
-1 1:-1 2:-0.5 4:-0.736264 5:-1 6:-0.5 7:-0.333333 8:1 9:-0.333333 10:-0.678571 11:1 12:-1 13:-1 14:1 15:-1 16:-1 17:-1 18:1 19:-1 20:1 21:-1 22:-1 23:-1 24:-1 
-1 1:1 2:-0.764706 3:1 4:-0.846154 5:0.5 6:0.5 7:-0.333333 8:-0.333333 9:-0.333333 10:-0.428571 11:1 12:-1 13:-1 14:-1 15:1 16:-1 17:-1 18:1 19:-1 20:-1 21:1 22:-1 23:-1 24:1 
-1 1:1 2:-0.676471 4:-0.78022 5:1 6:0.5 7:-0.333333 8:1 9:-1 10:-0.5 11:-1 12:-1 13:-1 14:-1 15:-1 16:-1 17:-1 18:1 19:-1 20:1 21:-1 22:-1 23:1 24:-1 
+1 1:-1 2:-0.588235 4:-0.56044 5:-1 7:0.333333 8:0.333333 9:0.333333 10:-0.178571 11:1 12:-1 13:-1 14:-1 15:-1 16:-1 17:-1 18:-1 19:1 20:-1 21:1 22:-1 23:-1 24:1 
+1 1:-1 2:-0.647059 3:1 4:-0.736264 5:-1 6:1 7:0.333333 8:1 9:-0.333333 10:-0.142857 11:-1 12:-1 13:-1 14:1 15:-1 16:1 17:-1 18:-1 19:-1 20:1 21:-1 22:-1 23:-1 24:1 
-1 1:1 2:-0.529412 3:1 4:-0.637363 5:1 6:-0.5 7:-1 8:1 9:-1 10:-0.107143 11:1 12:-0.333333 13:-1 14:1 15:-1 16:1 17:-1 18:1 19:-1 20:-1 21:1 22:-1 23:-1 24:1 
-1 1:1 2:-0.0588235 3:1 4:0.131868 5:1 6:1 7:0.333333 8:1 9:1 10:-0.178571 11:1 12:-0.333333 13:-1 14:-1 15:-1 16:-1 17:1 18:1 19:-1 20:-1 21:-1 22:-1 23:-1 24:1 
-1 1:1 2:-0.676471 4:-0.868132 5:1 7:1 8:-0.333333 9:-1 10:-0.25 11:1 12:-1 13:-1 14:1 15:-1 16:-1 17:-1 18:1 19:-1 20:1 21:-1 22:-1 23:-1 24:1 
-1 1:1 2:-0.411765 4:-0.879121 5:-1 6:1 7:0.333333 8:-1 9:-1 10:-0.392857 11:1 12:-1 13:-1 14:1 15:-1 16:-1 17:-1 18:1 19:-1 20:-1 21:1 22:-1 23:-1 24:-1 
-1 1:-1 2:-0.764706 4:-0.901099 5:-1 7:0.333333 8:-0.333333 9:-1 10:-0.964286 11:1 12:-1 13:1 14:1 15:-1 16:-1 17:-1 18:1 19:-1 20:1 21:-1 22:-1 23:-1 24:-1 
-1 1:-1 2:-0.5 4:-0.604396 5:1 6:0.5 7:0.333333 8:-0.333333 9:-1 10:-0.821429 11:1 12:-1 13:-1 14:-1 15:1 16:1 17:-1 18:-1 19:1 20:-1 21:1 22:-1 23:1 24:-1 
-1 1:-0.333333 2:-0.0588235 4:-0.615385 5:1 7:1 8:-0.333333 9:0.333333 10:-0.714286 11:1 12:-1 13:-1 14:-1 15:-1 16:-1 17:-1 18:1 19:-1 20:-1 21:1 22:-1 23:-1 24:1 
-1 1:1 2:-0.676471 3:0.5 4:-0.626374 5:-1 6:-0.5 7:-0.333333 8:-0.333333 9:-0.333333 10:-0.0357143 11:1 12:-0.333333 13:-1 14:-1 15:-1 16:-1 17:1 18:1 19:-1 20:-1 21:1 22:-1 23:1 24:-1 
-1 1:-0.333333 2:-0.852941 4:-0.67033 5:1 7:-0.333333 8:-0.333333 9:-1 10:-0.5 11:1 12:-1 13:-1 14:-1 15:-1 16:1 17:-1 18:1 19:-1 20:-1 21:1 22:-1 23:1 24:-1 
-1 1:1 2:-0.0588235 3:0.5 4:-0.527473 5:-1 7:-0.333333 8:1 9:-1 10:-0.464286 11:1 12:-0.333333 13:-1 14:-1 15:-1 16:-1 17:-1 18:1 19:-1 20:-1 21:1 22:-1 23:-1 24:1 
+1 1:-0.333333 2:-0.411765 3:1 4:-0.505495 5:-1 6:-0.5 7:-0.333333 8:1 9:0.333333 10:-0.785714 11:-1 12:-1 13:-1 14:-1 15:-1 16:-1 17:-1 18:1 19:-1 20:-1 21:1 22:-1 23:1 24:-1 
-1 1:-0.333333 2:-0.235294 4:-0.692308 5:1 6:1 7:-0.333333 8:1 9:0.333333 10:-0.785714 11:1 12:-1 13:-1 14:-1 15:-1 16:-1 17:-1 18:1 19:-1 20:-1 21:1 22:-1 23:-1 24:1 
-1 1:1 2:-0.794118 4:-0.791209 5:0.5 6:1 7:-1 8:-0.333333 9:-1 10:-0.678571 11:1 12:-1 13:-1 14:1 15:-1 16:-1 17:-1 18:1 19:-1 20:-1 21:1 22:-1 23:-1 24:1 
+1 1:-1 2:-0.411765 3:-0.5 4:-0.67033 5:-1 7:0.333333 8:-0.333333 9:-0.333333 10:-0.571429 11:1 12:-1 13:-1 14:1 15:-1 16:-1 17:-1 18:1 19:-1 20:1 21:-1 22:-1 23:-1 24:1 
+1 1:-0.333333 2:0.294118 3:-1 4:1 5:-1 7:-0.333333 8:-0.333333 9:-0.333333 10:-0.535714 11:-1 12:-1 13:-1 14:1 15:1 16:-1 17:-1 18:1 19:-1 20:-1 21:1 22:-1 23:-1 24:-1 
-1 1:1 2:-0.823529 4:-0.714286 5:-0.5 7:0.333333 8:-0.333333 9:-1 10:-0.535714 11:1 12:-1 13:1 14:-1 15:-1 16:-1 17:1 18:-1 19:1 20:-1 21:1 22:-1 23:-1 24:1 
+1 1:-1 2:-0.941176 4:0.615385 5:-1 6:1 7:0.333333 8:1 9:1 10:0.75 11:-1 12:-1 13:-1 14:1 15:-1 16:1 17:-1 18:1 19:-1 20:-1 21:1 22:-1 23:-1 24:-1 
+1 1:-1 2:-0.411765 4:-0.758242 5:-0.5 6:-1 7:-1 8:-1 9:-0.333333 10:-0.5 11:1 12:-1 13:-1 14:-1 15:-1 16:-1 17:-1 18:1 19:-1 20:-1 21:1 22:-1 23:-1 24:1 
+1 1:-1 2:-0.411765 4:-0.659341 5:-1 6:1 7:0.333333 8:-0.333333 9:-0.333333 10:-0.285714 11:1 12:-1 13:-1 14:1 15:-1 16:-1 17:-1 18:1 19:-1 20:1 21:-1 22:-1 23:-1 24:-1 
-1 1:1 2:-0.588235 3:1 4:-0.824176 5:-1 7:-0.333333 8:-0.333333 9:1 10:-0.678571 11:1 12:-0.333333 13:-1 14:-1 15:-1 16:-1 17:-1 18:1 19:-1 20:-1 21:1 22:-1 23:-1 24:1 
-1 1:1 2:0.294118 3:0.5 4:0.373626 6:0.5 7:0.333333 8:-1 9:0.333333 10:-0.357143 11:1 12:-1 13:-1 14:1 15:-1 16:-1 17:-1 18:1 19:-1 20:-1 21:1 22:-1 23:-1 24:-1 
+1 1:-1 2:-0.852941 4:-0.868132 5:-1 6:-0.5 7:-0.333333 8:1 9:-0.333333 10:-0.892857 11:1 12:-1 13:-1 14:-1 15:-1 16:-1 17:-1 18:1 19:-1 20:1 21:-1 22:-1 23:-1 24:1 
-1 1:-0.333333 2:-0.764706 4:-0.802198 5:-1 6:0.5 7:0.333333 8:1 9:-0.333333 10:-0.607143 11:1 12:-1 13:1 14:1 15:-1 16:1 17:-1 18:1 19:-1 20:1 21:-1 22:-1 23:-1 24:1 
+1 1:-1 2:-0.411765 3:-0.5 4:-0.263736 5:-1 6:-0.5 7:-1 8:-1 9:-0.333333 10:0.285714 11:-1 12:-1 13:-1 14:1 15:-1 16:-1 17:-1 18:1 19:-1 20:-1 21:1 22:-1 23:-1 24:1 
+1 1:-1 2:-0.764706 3:-0.5 4:-0.945055 5:-1 6:-0.5 7:0.333333 8:-0.333333 9:0.333333 10:-0.0357143 11:-1 12:-0.333333 13:-1 14:1 15:-1 16:1 17:-1 18:1 19:-1 20:-1 21:1 22:-1 23:-1 24:1 
-1 1:-1 2:-0.588235 3:1 4:-0.912088 5:-1 6:-0.5 7:-0.333333 8:1 9:-0.333333 10:-0.928571 11:1 12:-1 13:-1 14:-1 15:-1 16:-1 17:-1 18:1 19:-1 20:1 21:-1 22:-1 23:-1 24:1 
+1 1:-1 2:0.294118 4:0.10989 5:-1 6:0.5 7:0.333333 8:1 9:1 10:-0.285714 12:0.333333 13:1 14:1 15:-1 16:-1 17:1 18:1 19:-1 20:-1 21:-1 22:-1 23:-1 24:1 
-1 1:1 2:-0.235294 4:-0.813187 5:1 6:1 7:0.333333 8:1 9:0.333333 10:0.392857 11:1 12:-1 13:-1 14:1 15:-1 16:-1 17:-1 18:1 19:-1 20:-1 21:1 22:-1 23:-1 24:1 
-1 1:-1 2:-0.764706 3:0.5 4:-0.879121 5:-1 7:0.333333 8:-0.333333 9:-1 10:-0.142857 11:1 12:-0.333333 13:1 14:-1 15:-1 16:1 17:-1 18:1 19:-1 20:-1 21:1 22:-1 23:1 24:-1 
-1 1:-1 2:-0.411765 4:-0.835165 5:-1 6:-0.5 7:0.333333 8:-1 9:-0.333333 10:-0.821429 11:1 12:-1 13:-1 14:-1 15:1 16:-1 17:-1 18:-1 19:1 20:-1 21:1 22:-1 23:1 24:-1 
+1 1:-0.333333 2:-0.852941 4:-0.835165 5:-1 6:-0.5 7:-0.333333 8:-0.333333 9:0.333333 10:-0.892857 11:1 12:-1 13:-1 14:1 15:-1 16:-1 17:-1 18:1 19:-1 20:-1 21:1 22:-1 23:-1 24:1 
-1 1:1 2:-0.852941 3:1 4:-0.89011 5:-1 7:0.333333 8:-1 9:-1 10:-0.607143 11:1 12:-0.333333 13:-1 14:-1 15:-1 16:1 17:-1 18:1 19:-1 20:-1 21:1 22:-1 23:-1 24:1 
-1 1:1 2:-0.764706 3:1 4:-0.967033 6:1 7:0.333333 8:1 9:-0.333333 10:-0.178571 11:1 12:-0.333333 13:1 14:1 15:-1 16:-1 17:-1 18:1 19:-1 20:-1 21:1 22:-1 23:-1 24:1 
-1 1:-1 2:-0.764706 4:-0.857143 5:-1 7:-0.333333 8:-1 9:0.333333 10:-0.857143 11:-1 12:-1 13:-1 14:-1 15:-1 16:-1 17:-1 18:1 19:-1 20:-1 21:1 22:-1 23:-1 24:1 
+1 1:-0.333333 2:-0.235294 3:0.5 4:-0.813187 5:-0.5 6:-0.5 7:0.333333 8:0.333333 9:1 10:-0.607143 12:-0.333333 13:-1 14:-1 15:-1 16:-1 17:-1 18:1 19:-1 20:-1 21:1 22:-1 23:-1 24:-1 
+1 1:0.333333 2:-0.852941 4:-0.945055 5:-1 7:-0.333333 8:-0.333333 9:-1 10:-0.678571 11:1 12:-1 13:-1 14:-1 15:-1 16:-1 17:-1 18:1 19:-1 20:-1 21:1 22:-1 23:1 24:-1 
-1 1:-0.333333 2:-0.941176 4:-0.791209 5:-1 6:-0.5 7:1 8:0.333333 9:0.333333 10:-0.607143 11:1 12:-1 13:-1 14:1 15:-1 16:-1 17:-1 18:1 19:-1 20:1 21:-1 22:-1 23:-1 24:-1 
+1 1:-0.333333 2:0.647059 4:-0.32967 5:-1 7:0.333333 8:1 9:1 10:-0.178571 11:1 12:-1 13:-1 14:-1 15:-1 16:-1 17:-1 18:1 19:-1 20:-1 21:-1 22:-1 23:-1 24:1 
-1 1:1 2:-0.411765 3:1 4:-0.274725 5:1 7:0.333333 8:1 9:-0.333333 10:-0.0357143 11:1 12:-0.333333 13:1 14:1 15:-1 16:-1 17:1 18:1 19:-1 20:-1 21:1 22:-1 23:-1 24:-1 
-1 1:1 2:-0.764706 4:-0.637363 5:1 6:-0.5 7:0.333333 8:0.333333 9:-0.333333 10:-0.0714286 11:1 12:-1 13:1 14:1 15:-1 16:1 17:-1 18:1 19:-1 20:-1 21:1 22:-1 23:-1 24:-1 
-1 1:1 2:-0.823529 4:-0.857143 5:-1 7:0.333333 8:-0.333333 9:-1 10:-0.571429 11:1 12:-1 13:1 14:-1 15:1 16:1 17:-1 18:1 19:-1 20:-1 21:1 22:-1 23:1 24:-1 
-1 1:1 2:-0.411765 4:-0.923077 5:1 6:0.5 7:0.333333 8:-0.333333 9:0.333333 10:-0.571429 12:-1 13:-1 14:1 15:-1 16:-1 17:-1 18:1 19:-1 20:-1 21:1 22:-1 23:-1 24:1 
-1 1:1 2:-1 3:1 4:-0.857143 5:-1 6:0.5 7:0.333333 8:-1 9:-1 10:-0.178571 11:1 12:0.333333 13:1 14:-1 15:-1 16:1 17:-1 18:1 19:-1 20:-1 21:1 22:-1 23:1 24:-1 
-1 1:-1 2:-0.676471 4:-0.824176 5:-1 6:-0.5 7:-0.333333 8:-1 9:-0.333333 10:-0.0357143 11:1 12:-1 13:-1 14:-1 15:-1 16:-1 17:-1 18:-1 19:-1 20:1 21:-1 22:-1 23:-1 24:1 
-1 1:-0.333333 2:0.294118 3:-1 4:-0.0989011 6:-0.5 7:-0.333333 8:-1 9:0.333333 10:-0.607143 11:1 12:-0.333333 13:-1 14:-1 15:-1 16:1 17:-1 18:1 19:-1 20:-1 21:1 22:-1 23:-1 24:1 
+1 1:-1 2:-0.411765 3:-0.5 4:-0.659341 6:-0.5 7:0.333333 8:1 9:1 10:-0.607143 11:1 12:-1 13:1 14:1 15:-1 16:-1 17:-1 18:1 19:-1 20:-1 21:-1 22:-1 23:-1 24:1 
-1 1:1 2:-0.764706 4:-0.703297 5:1 6:-1 7:0.333333 8:1 9:1 10:-0.321429 11:1 12:-1 13:-1 14:1 15:-1 16:1 17:-1 18:1 19:-1 20:-1 21:1 22:-1 23:-1 24:-1 
+1 1:1 2:-0.588235 4:-0.857143 5:-1 6:-0.5 7:1 8:-1 9:-0.333333 10:-0.142857 11:1 12:-1 13:1 14:-1 15:-1 16:-1 17:-1 18:-1 19:1 20:-1 21:1 22:-1 23:1 24:-1 
+1 1:1 2:-0.411765 4:-0.626374 5:-0.5 6:1 7:0.333333 8:1 9:0.333333 10:-0.571429 11:1 12:-0.333333 13:-1 14:-1 15:-1 16:-1 17:-1 18:1 19:-1 20:-1 21:1 22:-1 23:-1 24:1 
-1 1:-0.333333 2:-0.588235 3:1 4:-0.626374 5:-1 6:-1 7:1 8:0.333333 9:0.333333 10:-0.25 11:1 12:0.333333 13:1 14:1 15:-1 16:-1 17:-1 18:1 19:-1 20:-1 21:1 22:1 23:-1 24:-1 
+1 1:-1 2:-0.0588235 3:0.5 4:-0.791209 5:-1 6:0.5 7:0.333333 8:-1 9:0.333333 10:-0.821429 11:1 12:-0.333333 13:-1 14:1 15:-1 16:-1 17:-1 18:1 19:-1 20:-1 21:1 22:-1 23:-1 24:1 
+1 1:-0.333333 2:-0.411765 4:-0.571429 6:-0.5 7:-0.333333 8:1 9:0.333333 10:-0.678571 11:1 12:-1 13:-1 14:-1 15:-1 16:-1 17:1 18:1 19:-1 20:1 21:-1 22:-1 23:-1 24:1 
+1 1:1 2:-0.0588235 4:0.186813 5:-1 6:-1 7:-0.333333 8:-0.333333 9:0.333333 10:-0.75 11:1 12:-0.333333 13:-1 14:1 15:-1 16:-1 17:-1 18:1 19:-1 20:-1 21:1 22:-1 23:-1 24:-1 
-1 1:-1 2:-0.764706 4:-0.813187 5:-1 7:-0.333333 8:1 9:-0.333333 10:-0.642857 11:1 12:-1 13:-1 14:1 15:-1 16:1 17:-1 18:-1 19:-1 20:-1 21:1 22:-1 23:-1 24:1 
-1 1:-1 2:-0.411765 3:1 4:-0.89011 5:0.5 6:1 7:-0.333333 8:1 9:-0.333333 10:0.357143 11:1 12:-0.333333 13:-1 14:1 15:-1 16:-1 17:-1 18:1 19:-1 20:1 21:-1 22:-1 23:-1 24:-1 
-1 1:0.333333 2:-0.235294 3:1 4:-0.615385 5:1 6:1 7:0.333333 8:1 9:-0.333333 10:0.0714286 12:-0.333333 13:-1 14:-1 15:-1 16:-1 17:-1 18:1 19:-1 20:-1 21:1 22:-1 23:1 24:-1 
-1 1:-0.333333 2:-0.852941 3:1 4:-0.89011 5:-1 6:1 7:0.333333 8:1 9:-1 10:-0.357143 11:1 12:0.333333 13:-1 14:-1 15:-1 16:-1 17:-1 18:1 19:-1 20:-1 21:1 22:-1 23:1 24:-1 
+1 1:-1 2:-0.294118 4:-0.582418 5:-1 7:0.333333 8:-0.333333 9:0.333333 10:-0.0714286 11:1 12:-1 13:-1 14:-1 15:-1 16:1 17:-1 18:1 19:-1 20:-1 21:1 22:-1 23:1 24:-1 
-1 1:-0.333333 2:-0.411765 4:-0.681319 5:-0.5 6:1 7:0.333333 8:1 9:1 10:-0.607143 11:1 12:-1 13:-1 14:-1 15:-1 16:-1 17:-1 18:1 19:-1 20:-1 21:-1 22:-1 23:-1 24:1 
-1 1:1 2:-0.941176 3:1 4:-0.835165 5:-1 6:1 7:1 8:-0.333333 9:-1 10:-0.607143 11:1 12:-0.333333 13:-1 14:-1 15:-1 16:-1 17:-1 18:1 19:-1 20:1 21:-1 22:-1 23:-1 24:1 
-1 1:-0.333333 2:-0.5 3:0.5 4:-0.758242 5:-1 7:-1 8:1 9:-0.333333 11:1 12:-0.333333 13:-1 14:-1 15:-1 16:1 17:-1 18:1 19:-1 20:-1 21:1 22:-1 23:-1 24:1 
-1 1:1 2:-0.676471 4:-0.626374 5:1 7:0.333333 8:-0.333333 9:1 10:-0.642857 11:1 12:-1 13:-1 14:-1 15:-1 16:1 17:-1 18:1 19:-1 20:-1 21:1 22:-1 23:-1 24:1 
+1 1:1 2:-0.411765 4:-0.758242 6:1 7:0.333333 8:-0.333333 9:0.333333 10:-0.428571 11:-1 12:-0.333333 13:-1 14:1 15:-1 16:-1 17:-1 18:1 19:-1 20:-1 21:1 22:-1 23:-1 24:1 
-1 1:-0.333333 2:-0.941176 4:-0.967033 5:-1 6:-0.5 7:1 8:-1 9:-0.333333 10:-0.892857 11:1 12:-1 13:-1 14:-1 15:-1 16:-1 17:-1 18:1 19:-1 20:-1 21:1 22:-1 23:1 24:-1 
-1 1:-0.333333 2:-0.235294 4:-0.835165 5:1 7:-0.333333 8:-1 9:0.333333 10:-0.75 11:1 12:-1 13:-1 14:-1 15:-1 16:-1 17:-1 18:1 19:-1 20:-1 21:1 22:-1 23:-1 24:1 
+1 1:-0.333333 2:-0.323529 3:1 4:-0.747253 7:0.333333 8:-0.333333 9:-0.333333 10:-0.857143 11:1 12:-0.333333 13:-1 14:-1 15:-1 16:-1 17:-1 18:1 19:-1 20:-1 21:1 22:-1 23:1 24:-1 
-1 1:1 2:-0.676471 4:-0.626374 5:-1 6:1 7:-0.333333 8:-0.333333 9:0.333333 10:0.25 11:-1 12:-1 13:-1 14:1 15:-1 16:-1 17:-1 18:1 19:-1 20:1 21:-1 22:-1 23:-1 24:-1 
-1 1:1 2:0.117647 4:-0.230769 5:1 6:0.5 7:1 8:1 9:-0.333333 10:-0.642857 11:1 12:-1 13:-1 14:1 15:-1 16:-1 17:-1 18:1 19:-1 20:1 21:-1 22:-1 23:-1 24:1 
-1 1:-1 2:-0.794118 3:1 4:-0.593407 5:-1 7:0.333333 8:-0.333333 9:-1 10:-0.25 11:1 12:-0.333333 13:1 14:-1 15:-1 16:1 17:-1 18:1 19:-1 20:-1 21:1 22:-1 23:1 24:-1 
-1 1:-0.333333 2:-0.676471 4:-0.857143 5:-0.5 7:0.333333 8:-0.333333 9:-1 10:-0.892857 11:1 12:-1 13:-1 14:-1 15:-1 16:-1 17:-1 18:-1 19:-1 20:-1 21:1 22:-1 23:-1 24:1 
-1 1:1 2:-0.411765 4:-0.208791 5:-1 7:0.333333 8:1 9:-0.333333 10:-0.142857 11:1 12:-1 13:1 14:-1 15:-1 16:1 17:-1 18:1 19:-1 20:-1 21:1 22:-1 23:1 24:-1 
+1 1:-1 2:-0.411765 3:-0.5 4:-0.89011 5:-1 6:-1 7:-0.333333 8:1 9:1 10:-0.642857 11:1 12:-0.333333 13:-1 14:-1 15:-1 16:1 17:-1 18:-1 19:1 20:1 21:-1 22:1 23:-1 24:-1 
+1 1:-1 2:0.647059 4:-0.21978 5:-1 6:1 7:0.333333 8:1 9:1 10:-0.392857 11:1 12:-1 13:-1 14:-1 15:-1 16:-1 17:-1 18:-1 19:1 20:1 21:-1 22:-1 23:-1 24:1 
-1 1:1 2:-0.235294 3:1 4:-0.714286 5:-1 7:-0.333333 8:-0.333333 9:0.333333 10:-0.5 11:1 12:-1 13:-1 14:1 15:-1 16:-1 17:-1 18:1 19:-1 20:-1 21:1 22:-1 23:-1 24:1 
-1 1:0.333333 2:-0.411765 4:-0.879121 7:-0.333333 8:0.333333 9:0.333333 10:0.357143 11:1 12:-1 13:-1 14:-1 15:-1 16:-1 17:-1 18:1 19:-1 20:-1 21:1 22:-1 23:1 24:-1 
-1 1:-0.333333 2:-0.941176 4:-0.934066 5:-1 7:-0.333333 8:0.333333 9:-1 10:0.607143 11:1 12:-1 13:-1 14:-1 15:-1 16:-1 17:-1 18:-1 19:-1 20:-1 21:1 22:-1 23:-1 24:1 
-1 1:-0.333333 2:-0.588235 3:0.5 4:-0.758242 5:1 6:1 7:0.333333 8:-0.333333 9:-0.333333 10:-0.178571 11:1 12:-0.333333 13:-1 14:-1 15:-1 16:-1 17:-1 18:1 19:-1 20:-1 21:1 22:-1 23:-1 24:1 
+1 1:1 2:-0.411765 3:0.5 4:-0.747253 5:-1 6:1 7:0.333333 8:1 9:0.333333 11:1 12:-0.333333 13:1 14:-1 15:-1 16:1 17:-1 18:1 19:-1 20:-1 21:1 22:-1 23:1 24:-1 
+1 1:-0.333333 2:-0.676471 3:-0.5 4:-0.879121 5:-0.5 7:1 8:-0.333333 9:-0.333333 10:-0.785714 11:1 12:-1 13:-1 14:-1 15:-1 16:1 17:-1 18:1 19:-1 20:1 21:-1 22:-1 23:-1 24:1 
+1 1:-0.333333 2:-0.235294 3:1 4:-0.0989011 5:-1 6:0.5 7:0.333333 8:-0.333333 9:-0.333333 10:0.0714286 11:1 12:-1 13:-1 14:-1 15:-1 16:-1 17:-1 18:1 19:-1 20:-1 21:1 22:-1 23:-1 24:1 
+1 1:1 2:0.294118 4:-0.494505 5:-1 6:-1 7:0.333333 8:-0.333333 9:0.333333 10:-0.5 11:-1 12:-1 13:-1 14:1 15:-1 16:-1 17:-1 18:1 19:-1 20:1 21:-1 22:-1 23:-1 24:-1 
-1 1:0.333333 2:-0.5 4:-0.703297 5:-0.5 7:-0.333333 8:-1 9:0.333333 10:-0.678571 11:-1 12:-1 13:-1 14:1 15:-1 16:1 17:-1 18:1 19:-1 20:-1 21:1 22:-1 23:-1 24:-1 
+1 1:-1 2:-0.0588235 4:-0.120879 5:-1 7:0.333333 8:-0.333333 9:-0.333333 10:-0.75 11:1 12:-1 13:1 14:-1 15:-1 16:-1 17:1 18:1 19:-1 20:-1 21:1 22:-1 23:-1 24:1 
-1 1:1 2:-0.411765 3:1 4:-0.802198 5:-1 6:0.5 7:0.333333 8:-0.333333 9:-0.333333 10:-0.607143 11:1 12:-0.333333 13:-1 14:-1 15:-1 16:-1 17:-1 18:1 19:-1 20:-1 21:1 22:-1 23:1 24:-1 
-1 1:-1 2:-0.676471 3:1 4:-0.868132 5:-1 7:-0.333333 8:0.333333 9:-0.333333 10:-0.785714 11:1 12:-0.333333 13:-1 14:-1 15:-1 16:-1 17:-1 18:1 19:-1 20:1 21:-1 22:-1 23:-1 24:1 
-1 1:0.333333 2:0.117647 3:-1 4:-0.32967 5:-1 6:-0.5 7:-1 8:-1 9:-0.333333 10:-0.5 11:1 12:-0.333333 13:-1 14:-1 15:-1 16:-1 17:-1 18:1 19:-1 20:-1 21:1 22:-1 23:-1 24:1 
-1 1:1 2:-0.735294 4:-0.868132 5:-0.5 6:-1 7:-0.333333 8:1 9:-1 10:0.607143 11:1 12:-1 13:-1 14:-1 15:-1 16:-1 17:-1 18:1 19:-1 20:-1 21:1 22:-1 23:-1 24:1 
-1 1:-1 2:-0.411765 4:-0.296703 5:-1 6:-1 7:0.333333 8:-0.333333 9:1 10:-0.642857 11:1 12:-1 13:-1 14:1 15:-1 16:-1 17:1 18:1 19:-1 20:-1 21:-1 22:-1 23:-1 24:-1 
-1 1:-0.333333 2:-0.411765 3:1 4:-0.835165 5:-1 6:1 7:0.333333 8:-0.333333 9:-0.333333 10:0.0357143 11:1 12:-0.333333 13:-1 14:-1 15:-1 16:-1 17:-1 18:1 19:-1 20:-1 21:1 22:-1 23:1 24:-1 
-1 1:1 2:-0.764706 3:1 4:-0.626374 5:1 6:-0.5 7:0.333333 8:-1 9:-0.333333 10:-0.357143 11:1 12:-0.333333 13:1 14:-1 15:-1 16:-1 17:-1 18:1 19:-1 20:-1 21:1 22:-1 23:1 24:-1 
-1 1:1 2:-0.676471 3:-0.5 4:-0.846154 5:-0.5 6:1 7:0.333333 8:1 9:0.333333 10:-0.464286 11:-1 12:-1 13:1 14:-1 15:-1 16:-1 17:-1 18:1 19:-1 20:-1 21:1 22:-1 23:1 24:-1 
-1 1:-1 2:-0.588235 4:-0.813187 5:1 6:0.5 7:1 8:1 9:0.333333 10:-0.857143 11:1 12:-0.333333 13:-1 14:-1 15:-1 16:-1 17:-1 18:1 19:-1 20:1 21:-1 22:-1 23:1 24:-1 
-1 1:-1 2:-0.0588235 4:-0.582418 5:-1 6:-1 7:0.333333 8:0.333333 9:-0.333333 10:-0.607143 11:1 12:-1 13:-1 14:1 15:-1 16:-1 17:-1 18:1 19:-1 20:-1 21:1 22:-1 23:-1 24:-1 
-1 1:1 2:-0.764706 4:-0.758242 5:1 6:1 7:0.333333 8:0.333333 9:0.333333 10:0.107143 11:1 12:-1 13:-1 14:1 15:-1 16:1 17:-1 18:1 19:-1 20:-1 21:1 22:-1 23:-1 24:1 
-1 1:1 2:-0.764706 4:-0.835165 5:-1 6:0.5 7:-0.333333 8:1 9:-1 10:-0.571429 11:1 12:-1 13:-1 14:-1 15:-1 16:-1 17:-1 18:1 19:-1 20:-1 21:1 22:-1 23:1 24:-1 
-1 1:-1 2:-0.235294 4:-0.593407 5:-1 7:-1 8:1 9:-0.333333 10:-0.25 11:1 12:-1 13:-1 14:1 15:-1 16:-1 17:1 18:1 19:-1 20:-1 21:1 22:-1 23:-1 24:-1 
-1 1:1 2:-0.764706 4:-0.934066 5:-1 6:1 7:0.333333 8:1 9:0.333333 10:-0.321429 11:1 12:-1 13:-1 14:-1 15:-1 16:-1 17:-1 18:1 19:-1 20:-1 21:1 22:-1 23:-1 24:1 
+1 1:-1 2:0.205882 4:-0.824176 5:-1 7:0.333333 8:1 9:1 10:-0.857143 11:1 12:-1 13:-1 14:1 15:-1 16:-1 17:-1 18:1 19:-1 20:-1 21:-1 22:-1 23:-1 24:1 
-1 1:-0.333333 2:0.205882 3:1 4:-0.516484 5:-0.5 6:-1 7:0.333333 8:1 9:0.333333 10:-0.714286 11:1 12:-1 13:-1 14:-1 15:-1 16:-1 17:1 18:1 19:-1 20:-1 21:1 22:-1 23:-1 24:1 
